# Supplementary material for: Kdm6b-mediated epigenetic coordination of temporal precision during motor neuron differentiation
Source: EMBO Rep. 2026 May 26;27(13):3665–88. doi: 10.1038/s44319-026-00808-2 (PMC13354772; doi:10.1038/s44319-026-00808-2)
Supplement: Supplementary file 11 — Source data Fig. 5 [file 44319_2026_808_MOESM11_ESM.zip › Source data Fig 5/Fig 5B/D5_IP-MS_identified_information.xlsx]

## Sheet: Summary
Header line description of table 1			Table 1. Spectrum database search analysis summary
Peptides	Number of peptides which spectrum hit
Unique peptides	Number of unique peptides which spectrums hit		Peptides	Unique peptides	Identified proteins
Identified proteins	Number of proteins detected by spectrum search analysis		11498	11312	2038
Header line description of worksheet "Protein_ident"
Protein accession	Protein accession number of database used for search
Protein description	Protein functional description
Gene name	Name of the gene associated to the protein sequence
Coverage [%]	Percent of identified peptide sequence covering in protein sequence
Peptides	Number of peptides which spectrums hit
Razor + unique peptides	Number of razor and unique peptides which spectrums hit
Unique peptides	Number of unique peptides which spectrums hit
Header line description of worksheet "Peptide_ident"
Sequence	Identified peptide amino acid sequence
Length	Identified peptide amino acid length
Protein accession	Protein accession number of database used for search
Protein description	Protein functional description
Gene name	Name of the gene associated to the protein sequence
Charge	The charge-state of the peptide
Unique [yes/no]	The peptide is or no unique to a single protein group
Coverage [%]	Percent of identified peptide sequence covering in protein sequence

## Sheet: Protein_ident
Protein accession	Protein description	Gene name	Coverage [%]	Peptides	Razor + unique peptides	Unique peptides	Intensity D5_KDM6B
A0A087WPF7	Autism susceptibility gene 2 protein homolog OS=Mus musculus OX=10090 GN=Auts2 PE=1 SV=2	Auts2	1.51	2	2	2	2916.08
A0A1D9BZF0	Germ cell nuclear acidic protein OS=Mus musculus OX=10090 GN=Gcna PE=1 SV=1	Gcna	1.78	1	1	1	2849.07
A2A432	Cullin-4B OS=Mus musculus OX=10090 GN=Cul4b PE=1 SV=1	Cul4b	8.14	7	7	6	3866.07
A2A6Q5	Cell division cycle protein 27 homolog OS=Mus musculus OX=10090 GN=Cdc27 PE=1 SV=1	Cdc27	1.21	1	1	1	1200.03
A2A8U2	Transmembrane protein 201 OS=Mus musculus OX=10090 GN=Tmem201 PE=1 SV=1	Tmem201	3.77	3	3	3	5172.12
A2ABV5	Mediator of RNA polymerase II transcription subunit 14 OS=Mus musculus OX=10090 GN=Med14 PE=1 SV=1	Med14	8.77	12	12	12	4939.11
A2AGH6	Mediator of RNA polymerase II transcription subunit 12 OS=Mus musculus OX=10090 GN=Med12 PE=1 SV=1	Med12	2.97	6	6	6	2042.09
A2AGT5	Cytoskeleton-associated protein 5 OS=Mus musculus OX=10090 GN=Ckap5 PE=1 SV=1	Ckap5	10.93	21	21	21	4656.13
A2AIV2	Protein virilizer homolog OS=Mus musculus OX=10090 GN=Virma PE=1 SV=1	Virma	1.21	2	2	2	778.03
A2AJK6	Chromodomain-helicase-DNA-binding protein 7 OS=Mus musculus OX=10090 GN=Chd7 PE=1 SV=1	Chd7	8.61	25	16	16	5969.14
A2AKX3	Probable helicase senataxin OS=Mus musculus OX=10090 GN=Setx PE=1 SV=1	Setx	0.45	1	1	1	1668.06
A2AQ25	Sickle tail protein OS=Mus musculus OX=10090 GN=Skt PE=1 SV=1	Skt	1.85	3	3	3	2724.08
A2ARV4	Low-density lipoprotein receptor-related protein 2 OS=Mus musculus OX=10090 GN=Lrp2 PE=1 SV=1	Lrp2	6.8	30	30	30	12682.3
A2ASQ1	Agrin OS=Mus musculus OX=10090 GN=Agrn PE=1 SV=1	Agrn	3.59	6	6	6	4995.14
A2AUM9	Centrosomal protein of 152 kDa OS=Mus musculus OX=10090 GN=Cep152 PE=1 SV=1	Cep152	0.69	1	1	1	873.032
A2AWL7	MAX gene-associated protein OS=Mus musculus OX=10090 GN=Mga PE=2 SV=1	Mga	0.43	1	1	1	1293.04
A2BH40	AT-rich interactive domain-containing protein 1A OS=Mus musculus OX=10090 GN=Arid1a PE=1 SV=1	Arid1a	6.44	13	13	13	5719.15
A2RSY6	TRMT1-like protein OS=Mus musculus OX=10090 GN=Trmt1l PE=1 SV=1	Trmt1l	2.75	2	2	2	1969.04
A3KFM7	Chromodomain-helicase-DNA-binding protein 6 OS=Mus musculus OX=10090 GN=Chd6 PE=1 SV=1	Chd6	3.28	9	3	3	1106.03
A3KGS3	Ral GTPase-activating protein subunit alpha-2 OS=Mus musculus OX=10090 GN=Ralgapa2 PE=1 SV=2	Ralgapa2	5.56	9	8	8	5251.14
A7RDN6	Renalase OS=Mus musculus OX=10090 GN=Rnls PE=1 SV=2	Rnls	3.51	1	1	1	658.021
B0V2N1	Receptor-type tyrosine-protein phosphatase S OS=Mus musculus OX=10090 GN=Ptprs PE=1 SV=1	Ptprs	0.73	1	1	1	479.015
B1AQJ2	Ubiquitin carboxyl-terminal hydrolase 36 OS=Mus musculus OX=10090 GN=Usp36 PE=1 SV=1	Usp36	2.19	2	2	2	2995.07
B1AVY7	Kinesin-like protein KIF16B OS=Mus musculus OX=10090 GN=Kif16b PE=1 SV=1	Kif16b	0.84	1	1	1	3306.09
B1AWL2	Zinc finger protein 462 OS=Mus musculus OX=10090 GN=Znf462 PE=1 SV=1	Znf462	11.86	29	29	29	7173.32
B1AZI6	THO complex subunit 2 OS=Mus musculus OX=10090 GN=Thoc2 PE=1 SV=1	Thoc2	5.83	9	9	9	11380.3
B2RQC6	CAD protein OS=Mus musculus OX=10090 GN=Cad PE=1 SV=1	Cad	0.94	2	2	2	1833.04
B2RR83	3'-5' RNA helicase YTHDC2 OS=Mus musculus OX=10090 GN=Ythdc2 PE=1 SV=1	Ythdc2	3.46	5	5	5	2090.04
B2RRD7	Peregrin OS=Mus musculus OX=10090 GN=Brpf1 PE=1 SV=1	Brpf1	3.38	4	4	4	1632.04
B2RRE7	OTU domain-containing protein 4 OS=Mus musculus OX=10090 GN=Otud4 PE=1 SV=1	Otud4	14.72	16	16	16	18699.6
B2RWS6	Histone acetyltransferase p300 OS=Mus musculus OX=10090 GN=Ep300 PE=1 SV=2	Ep300	2.53	6	6	6	4231.15
B2RX14	Terminal uridylyltransferase 4 OS=Mus musculus OX=10090 GN=Tut4 PE=1 SV=2	Tut4	5.17	8	8	8	3032.09
B9EJ80	PDZ domain-containing protein 8 OS=Mus musculus OX=10090 GN=Pdzd8 PE=1 SV=1	Pdzd8	29.29	33	33	33	48984.8
C0HKE1	Histone H2A type 1-B OS=Mus musculus OX=10090 GN=H2ac4 PE=1 SV=1	H2ac4	28.46	5	5	5	2079470
D2EAC2	Zinc finger BED domain-containing protein 6 OS=Mus musculus OX=10090 GN=Zbed6 PE=1 SV=1	Zbed6	5.31	5	5	5	3675.09
D3YXK2	Scaffold attachment factor B1 OS=Mus musculus OX=10090 GN=Safb PE=1 SV=2	Safb	19.1	16	16	16	14199.4
E1U8D0	Protein SOGA1 OS=Mus musculus OX=10090 GN=Soga1 PE=1 SV=3	Soga1	27.22	39	39	38	12368.3
E9PVA8	Stalled ribosome sensor GCN1 OS=Mus musculus OX=10090 GN=Gcn1 PE=1 SV=1	Gcn1	13.63	35	35	35	7016.21
E9PVX6	Proliferation marker protein Ki-67 OS=Mus musculus OX=10090 GN=Mki67 PE=1 SV=1	Mki67	15.08	42	42	42	14550.5
E9PYH6	Histone-lysine N-methyltransferase SETD1A OS=Mus musculus OX=10090 GN=Setd1a PE=1 SV=1	Setd1a	0.7	1	1	1	1912.05
E9PYI1	Zinc finger protein 568 OS=Mus musculus OX=10090 GN=Znf568 PE=1 SV=1	Znf568	2.98	2	2	2	3274.1
E9PZJ8	Activating signal cointegrator 1 complex subunit 3 OS=Mus musculus OX=10090 GN=Ascc3 PE=1 SV=1	Ascc3	5.28	11	11	11	3270.08
E9PZM4	Chromodomain-helicase-DNA-binding protein 2 OS=Mus musculus OX=10090 GN=Chd2 PE=1 SV=1	Chd2	2.3	4	3	3	2359.08
E9Q2Z1	Chromatin remodeling regulator CECR2 OS=Mus musculus OX=10090 GN=Cecr2 PE=1 SV=1	Cecr2	3.17	5	5	5	3730.11
E9Q4F7	Ankyrin repeat domain-containing protein 11 OS=Mus musculus OX=10090 GN=Ankrd11 PE=1 SV=1	Ankrd11	0.83	2	2	2	3640.14
E9Q4N7	AT-rich interactive domain-containing protein 1B OS=Mus musculus OX=10090 GN=Arid1b PE=1 SV=2	Arid1b	13.7	32	32	32	47582.3
E9Q557	Desmoplakin OS=Mus musculus OX=10090 GN=Dsp PE=1 SV=1	Dsp	1.73	5	5	5	2430.07
E9Q5C9	Nucleolar and coiled-body phosphoprotein 1 OS=Mus musculus OX=10090 GN=Nolc1 PE=1 SV=1	Nolc1	4.99	3	3	3	5560.12
E9Q5K9	YTH domain-containing protein 1 OS=Mus musculus OX=10090 GN=Ythdc1 PE=1 SV=2	Ythdc1	2.45	2	2	2	3532.06
E9Q784	Zinc finger CCCH domain-containing protein 13 OS=Mus musculus OX=10090 GN=Zc3h13 PE=1 SV=1	Zc3h13	4.28	7	7	7	4032.09
E9Q7E2	AT-rich interactive domain-containing protein 2 OS=Mus musculus OX=10090 GN=Arid2 PE=1 SV=1	Arid2	5.42	9	9	9	4864.17
E9Q7F2	E3 ubiquitin-protein ligase RNF169 OS=Mus musculus OX=10090 GN=Rnf169 PE=1 SV=1	Rnf169	10.81	7	7	7	4852.16
E9Q7G0	Nuclear mitotic apparatus protein 1 OS=Mus musculus OX=10090 GN=Numa1 PE=1 SV=1	Numa1	19.58	38	38	38	8299.28
E9Q8T2	PR domain zinc finger protein 15 OS=Mus musculus OX=10090 GN=Prdm15 PE=1 SV=1	Prdm15	4.09	5	5	5	3537.11
E9Q9R9	Disks large homolog 5 OS=Mus musculus OX=10090 GN=Dlg5 PE=1 SV=1	Dlg5	5.05	9	9	9	2992.08
E9QAT4	Protein transport protein Sec16A OS=Mus musculus OX=10090 GN=Sec16a PE=1 SV=1	Sec16a	0.51	1	1	1	800.031
F6ZDS4	Nucleoprotein TPR OS=Mus musculus OX=10090 GN=Tpr PE=1 SV=1	Tpr	26.33	69	69	69	37177.8
F8VPU2	FERM, ARHGEF and pleckstrin domain-containing protein 1 OS=Mus musculus OX=10090 GN=Farp1 PE=1 SV=1	Farp1	1.15	1	1	1	713.023
G3X9J0	Signal-induced proliferation-associated 1-like protein 3 OS=Mus musculus OX=10090 GN=Sipa1l3 PE=1 SV=1	Sipa1l3	1.86	3	3	3	1801.06
G5E870	E3 ubiquitin-protein ligase TRIP12 OS=Mus musculus OX=10090 GN=Trip12 PE=1 SV=1	Trip12	4.89	9	9	9	4152.11
G5E8P1	Bromodomain-containing protein 1 OS=Mus musculus OX=10090 GN=Brd1 PE=1 SV=1	Brd1	4.35	5	5	5	2172.06
G5E8Z2	Transcription initiation factor TFIID subunit 4B OS=Mus musculus OX=10090 GN=Taf4b PE=1 SV=2	Taf4b	5.29	4	4	4	9810.3
L0N7N1	Kinesin-like protein KIF14 OS=Mus musculus OX=10090 GN=Kif14 PE=1 SV=1	Kif14	0.66	1	1	0	3585.09
O08547	Vesicle-trafficking protein SEC22b OS=Mus musculus OX=10090 GN=Sec22b PE=1 SV=3	Sec22b	14.88	3	3	3	4533.1
O08550	Histone-lysine N-methyltransferase 2B OS=Mus musculus OX=10090 GN=Kmt2b PE=1 SV=3	Kmt2b	0.44	1	1	1	1005.03
O08553	Dihydropyrimidinase-related protein 2 OS=Mus musculus OX=10090 GN=Dpysl2 PE=1 SV=2	Dpysl2	9.79	4	3	3	15374.5
O08579	Emerin OS=Mus musculus OX=10090 GN=Emd PE=1 SV=1	Emd	29.34	6	6	6	4121.11
O08583	THO complex subunit 4 OS=Mus musculus OX=10090 GN=Alyref PE=1 SV=3	Alyref	14.12	3	3	1	54585.7
O08755	Hepatocyte nuclear factor 6 OS=Mus musculus OX=10090 GN=Onecut1 PE=1 SV=1	Onecut1	20.65	10	10	6	71544
O08756	3-hydroxyacyl-CoA dehydrogenase type-2 OS=Mus musculus OX=10090 GN=Hsd17b10 PE=1 SV=4	Hsd17b10	3.45	1	1	1	1596.04
O08784	Treacle protein OS=Mus musculus OX=10090 GN=Tcof1 PE=1 SV=1	Tcof1	1.82	2	2	2	2347.08
O08791	Transcription factor COE3 OS=Mus musculus OX=10090 GN=Ebf3 PE=1 SV=1	Ebf3	4.87	3	3	3	2121.07
O08807	Peroxiredoxin-4 OS=Mus musculus OX=10090 GN=Prdx4 PE=1 SV=1	Prdx4	6.93	2	1	1	1425.05
O08808	Protein diaphanous homolog 1 OS=Mus musculus OX=10090 GN=Diaph1 PE=1 SV=1	Diaph1	19.84	24	24	24	12115.3
O08810	116 kDa U5 small nuclear ribonucleoprotein component OS=Mus musculus OX=10090 GN=Eftud2 PE=1 SV=1	Eftud2	26.36	24	24	24	30370
O08811	General transcription and DNA repair factor IIH helicase subunit XPD OS=Mus musculus OX=10090 GN=Ercc2 PE=1 SV=2	Ercc2	1.45	1	1	1	2066.07
O08856	RNA polymerase II elongation factor ELL OS=Mus musculus OX=10090 GN=Ell PE=2 SV=2	Ell	8.64	5	5	5	2811.08
O08900	Zinc finger protein Aiolos OS=Mus musculus OX=10090 GN=Ikzf3 PE=1 SV=2	Ikzf3	1.78	1	1	1	10326.2
O08908	Phosphatidylinositol 3-kinase regulatory subunit beta OS=Mus musculus OX=10090 GN=Pik3r2 PE=1 SV=2	Pik3r2	1.52	1	1	1	888.027
O08912	Polypeptide N-acetylgalactosaminyltransferase 1 OS=Mus musculus OX=10090 GN=Galnt1 PE=1 SV=1	Galnt1	1.61	1	1	1	1010.03
O08917	Flotillin-1 OS=Mus musculus OX=10090 GN=Flot1 PE=1 SV=1	Flot1	3.27	1	1	1	1418.04
O09105	Neurogenic differentiation factor 4 OS=Mus musculus OX=10090 GN=Neurod4 PE=1 SV=1	Neurod4	3.64	1	1	1	2109.07
O09106	Histone deacetylase 1 OS=Mus musculus OX=10090 GN=Hdac1 PE=1 SV=1	Hdac1	14.73	7	3	3	23012.6
O09118	Netrin-1 OS=Mus musculus OX=10090 GN=Ntn1 PE=1 SV=3	Ntn1	6.95	4	4	3	3099.07
O35083	1-acyl-sn-glycerol-3-phosphate acyltransferase alpha OS=Mus musculus OX=10090 GN=Agpat1 PE=1 SV=1	Agpat1	8.07	2	2	2	2817.08
O35129	Prohibitin-2 OS=Mus musculus OX=10090 GN=Phb2 PE=1 SV=1	Phb2	36.45	10	10	10	12516.3
O35130	Ribosomal RNA small subunit methyltransferase NEP1 OS=Mus musculus OX=10090 GN=Emg1 PE=1 SV=1	Emg1	10.25	2	2	2	3125.1
O35144	Telomeric repeat-binding factor 2 OS=Mus musculus OX=10090 GN=Terf2 PE=1 SV=3	Terf2	14.97	7	7	7	2061.06
O35207	Cyclin-dependent kinase 2-associated protein 1 OS=Mus musculus OX=10090 GN=Cdk2ap1 PE=1 SV=2	Cdk2ap1	7.02	1	1	1	3771.08
O35216	Histone H3-like centromeric protein A OS=Mus musculus OX=10090 GN=Cenpa PE=2 SV=1	Cenpa	8.21	1	1	1	1621.04
O35245	Polycystin-2 OS=Mus musculus OX=10090 GN=Pkd2 PE=1 SV=2	Pkd2	1.14	1	1	1	674.018
O35250	Exocyst complex component 7 OS=Mus musculus OX=10090 GN=Exoc7 PE=1 SV=2	Exoc7	2.87	2	2	2	2373.07
O35286	ATP-dependent RNA helicase DHX15 OS=Mus musculus OX=10090 GN=Dhx15 PE=1 SV=2	Dhx15	22.26	18	18	18	24623.9
O35326	Serine/arginine-rich splicing factor 5 OS=Mus musculus OX=10090 GN=Srsf5 PE=1 SV=2	Srsf5	17.1	4	3	3	5005.13
O35382	Exocyst complex component 4 OS=Mus musculus OX=10090 GN=Exoc4 PE=1 SV=2	Exoc4	7.28	7	7	7	7869.2
O35465	Peptidyl-prolyl cis-trans isomerase FKBP8 OS=Mus musculus OX=10090 GN=Fkbp8 PE=1 SV=2	Fkbp8	2.74	1	1	1	2292.08
O35473	Nuclear nucleic acid-binding protein C1D OS=Mus musculus OX=10090 GN=C1d PE=1 SV=1	C1d	5.67	1	1	1	1923.04
O35492	Dual specificity protein kinase CLK3 OS=Mus musculus OX=10090 GN=Clk3 PE=1 SV=2	Clk3	6.27	4	4	4	2332.06
O35516	Neurogenic locus notch homolog protein 2 OS=Mus musculus OX=10090 GN=Notch2 PE=1 SV=2	Notch2	8.21	19	19	19	6319.25
O35593	26S proteasome non-ATPase regulatory subunit 14 OS=Mus musculus OX=10090 GN=Psmd14 PE=1 SV=2	Psmd14	4.19	1	1	1	1597.05
O35638	Cohesin subunit SA-2 OS=Mus musculus OX=10090 GN=Stag2 PE=1 SV=3	Stag2	3.9	5	5	5	3421.1
O35658	Complement component 1 Q subcomponent-binding protein, mitochondrial OS=Mus musculus OX=10090 GN=C1qbp PE=1 SV=1	C1qbp	4.68	1	1	1	11119.4
O35690	Paired mesoderm homeobox protein 2B OS=Mus musculus OX=10090 GN=Phox2b PE=1 SV=1	Phox2b	13.06	4	4	3	16848.4
O35984	Pre-B-cell leukemia transcription factor 2 OS=Mus musculus OX=10090 GN=Pbx2 PE=1 SV=1	Pbx2	10.93	4	1	1	3360.14
O54790	Transcription factor MafG OS=Mus musculus OX=10090 GN=Mafg PE=1 SV=1	Mafg	15.43	2	2	2	480.014
O54825	Bystin OS=Mus musculus OX=10090 GN=Bysl PE=1 SV=3	Bysl	11.24	5	5	5	2527.08
O54833	Casein kinase II subunit alpha' OS=Mus musculus OX=10090 GN=Csnk2a2 PE=1 SV=1	Csnk2a2	7.14	2	2	2	894.037
O54941	SWI/SNF-related matrix-associated actin-dependent regulator of chromatin subfamily E member 1 OS=Mus musculus OX=10090 GN=Smarce1 PE=1 SV=1	Smarce1	29.68	11	11	10	24614.8
O54946	DnaJ homolog subfamily B member 6 OS=Mus musculus OX=10090 GN=Dnajb6 PE=1 SV=4	Dnajb6	3.01	1	1	1	4959.15
O54949	Serine/threonine-protein kinase NLK OS=Mus musculus OX=10090 GN=Nlk PE=1 SV=2	Nlk	15.18	8	8	8	8594.35
O54962	Barrier-to-autointegration factor OS=Mus musculus OX=10090 GN=Banf1 PE=1 SV=1	Banf1	15.73	2	2	2	5748.14
O55028	[3-methyl-2-oxobutanoate dehydrogenase [lipoamide]] kinase, mitochondrial OS=Mus musculus OX=10090 GN=Bckdk PE=1 SV=1	Bckdk	2.18	1	1	1	1059.03
O55029	Coatomer subunit beta' OS=Mus musculus OX=10090 GN=Copb2 PE=1 SV=2	Copb2	0.99	1	1	1	889.021
O55128	Histone deacetylase complex subunit SAP18 OS=Mus musculus OX=10090 GN=Sap18 PE=1 SV=1	Sap18	18.95	4	4	4	25230.6
O55135	Eukaryotic translation initiation factor 6 OS=Mus musculus OX=10090 GN=Eif6 PE=1 SV=2	Eif6	13.47	3	3	3	18192.5
O55142	Large ribosomal subunit protein eL33 OS=Mus musculus OX=10090 GN=Rpl35a PE=1 SV=2	Rpl35a	39.09	5	5	5	17488.3
O55143	Sarcoplasmic/endoplasmic reticulum calcium ATPase 2 OS=Mus musculus OX=10090 GN=Atp2a2 PE=1 SV=2	Atp2a2	13.22	11	11	11	4944.17
O55187	E3 SUMO-protein ligase CBX4 OS=Mus musculus OX=10090 GN=Cbx4 PE=1 SV=2	Cbx4	6.17	3	3	3	4023.09
O55201	Transcription elongation factor SPT5 OS=Mus musculus OX=10090 GN=Supt5h PE=1 SV=1	Supt5h	7.67	8	8	8	4492.12
O55222	Integrin-linked protein kinase OS=Mus musculus OX=10090 GN=Ilk PE=1 SV=2	Ilk	11.06	5	5	5	3143.15
O55236	mRNA-capping enzyme OS=Mus musculus OX=10090 GN=Rngtt PE=1 SV=1	Rngtt	5.19	3	3	3	2373.05
O70133	ATP-dependent RNA helicase A OS=Mus musculus OX=10090 GN=Dhx9 PE=1 SV=2	Dhx9	25.94	41	41	41	257071
O70152	Dolichol-phosphate mannosyltransferase subunit 1 OS=Mus musculus OX=10090 GN=Dpm1 PE=1 SV=1	Dpm1	25.38	5	5	5	4952.14
O70167	Phosphatidylinositol 3-kinase C2 domain-containing subunit gamma OS=Mus musculus OX=10090 GN=Pik3c2g PE=1 SV=1	Pik3c2g	0.46	1	1	1	4889.09
O70194	Eukaryotic translation initiation factor 3 subunit D OS=Mus musculus OX=10090 GN=Eif3d PE=1 SV=2	Eif3d	6.39	3	3	3	3773.12
O70201	Baculoviral IAP repeat-containing protein 5 OS=Mus musculus OX=10090 GN=Birc5 PE=1 SV=1	Birc5	8.57	1	1	1	828.032
O70230	Zinc finger protein 143 OS=Mus musculus OX=10090 GN=Znf143 PE=1 SV=2	Znf143	1.41	1	1	1	1411.04
O70305	Ataxin-2 OS=Mus musculus OX=10090 GN=Atxn2 PE=1 SV=1	Atxn2	5.06	5	5	5	3980.13
O70325	Phospholipid hydroperoxide glutathione peroxidase OS=Mus musculus OX=10090 GN=Gpx4 PE=1 SV=4	Gpx4	18.78	3	3	3	4831.13
O70333	Cysteine-rich PDZ-binding protein OS=Mus musculus OX=10090 GN=Cript PE=1 SV=1	Cript	7.92	1	1	1	1801.04
O70503	Very-long-chain 3-oxoacyl-CoA reductase OS=Mus musculus OX=10090 GN=Hsd17b12 PE=1 SV=1	Hsd17b12	24.36	7	7	7	15822.4
O70546	Lysine-specific demethylase 6A OS=Mus musculus OX=10090 GN=Kdm6a PE=1 SV=2	Kdm6a	11.42	16	16	14	9787.2
O70551	SRSF protein kinase 1 OS=Mus musculus OX=10090 GN=Srpk1 PE=1 SV=2	Srpk1	3.09	2	2	2	3567.11
O70579	Peroxisomal membrane protein PMP34 OS=Mus musculus OX=10090 GN=Slc25a17 PE=1 SV=1	Slc25a17	2.93	1	1	1	2193.06
O88196	E3 ubiquitin-protein ligase TTC3 OS=Mus musculus OX=10090 GN=Ttc3 PE=1 SV=2	Ttc3	5.66	10	10	10	3244.1
O88286	Protein Wiz OS=Mus musculus OX=10090 GN=Wiz PE=1 SV=2	Wiz	8.55	12	12	12	9565.22
O88291	DBIRD complex subunit ZNF326 OS=Mus musculus OX=10090 GN=Znf326 PE=1 SV=1	Znf326	24.66	12	12	12	10662.3
O88322	Nidogen-2 OS=Mus musculus OX=10090 GN=Nid2 PE=1 SV=2	Nid2	4.21	5	5	5	1413.04
O88379	Bromodomain adjacent to zinc finger domain protein 1A OS=Mus musculus OX=10090 GN=Baz1a PE=1 SV=3	Baz1a	7.85	11	11	11	4207.12
O88384	Vesicle transport through interaction with t-SNAREs homolog 1B OS=Mus musculus OX=10090 GN=Vti1b PE=1 SV=1	Vti1b	10.78	2	2	2	2121.07
O88448	Kinesin light chain 2 OS=Mus musculus OX=10090 GN=Klc2 PE=1 SV=1	Klc2	3.01	2	2	2	962.017
O88455	7-dehydrocholesterol reductase OS=Mus musculus OX=10090 GN=Dhcr7 PE=1 SV=1	Dhcr7	9.34	4	4	4	13023.3
O88466	Zinc finger protein 106 OS=Mus musculus OX=10090 GN=Znf106 PE=1 SV=3	Znf106	6.89	12	12	12	3202.09
O88477	Insulin-like growth factor 2 mRNA-binding protein 1 OS=Mus musculus OX=10090 GN=Igf2bp1 PE=1 SV=1	Igf2bp1	25.13	13	13	13	7141.19
O88487	Cytoplasmic dynein 1 intermediate chain 2 OS=Mus musculus OX=10090 GN=Dync1i2 PE=1 SV=1	Dync1i2	1.8	1	1	1	1488.05
O88491	Histone-lysine N-methyltransferase, H3 lysine-36 specific OS=Mus musculus OX=10090 GN=Nsd1 PE=1 SV=1	Nsd1	5.56	13	13	13	7226.25
O88508	DNA (cytosine-5)-methyltransferase 3A OS=Mus musculus OX=10090 GN=Dnmt3a PE=1 SV=2	Dnmt3a	1.32	1	1	1	1410.05
O88516	Delta-like protein 3 OS=Mus musculus OX=10090 GN=Dll3 PE=2 SV=1	Dll3	3.89	2	2	2	3472.11
O88569	Heterogeneous nuclear ribonucleoproteins A2/B1 OS=Mus musculus OX=10090 GN=Hnrnpa2b1 PE=1 SV=2	Hnrnpa2b1	31.73	11	11	11	87708.4
O88665	Bromodomain-containing protein 7 OS=Mus musculus OX=10090 GN=Brd7 PE=1 SV=1	Brd7	5.07	3	3	3	1290.05
O88700	RecQ-like DNA helicase BLM OS=Mus musculus OX=10090 GN=Blm PE=1 SV=1	Blm	0.99	1	1	1	1994.06
O88708	Origin recognition complex subunit 4 OS=Mus musculus OX=10090 GN=Orc4 PE=1 SV=2	Orc4	6.47	2	2	2	4945.17
O88712	C-terminal-binding protein 1 OS=Mus musculus OX=10090 GN=Ctbp1 PE=1 SV=2	Ctbp1	15.42	7	4	4	4431.11
O89032	SH3 and PX domain-containing protein 2A OS=Mus musculus OX=10090 GN=Sh3pxd2a PE=1 SV=2	Sh3pxd2a	1.69	2	2	2	1204.03
O89090	Transcription factor Sp1 OS=Mus musculus OX=10090 GN=Sp1 PE=1 SV=2	Sp1	1.15	1	1	1	1105.03
O89112	Glutathione S-transferase LANCL1 OS=Mus musculus OX=10090 GN=Lancl1 PE=1 SV=1	Lancl1	2.01	1	1	1	2235.05
P00342	L-lactate dehydrogenase C chain OS=Mus musculus OX=10090 GN=Ldhc PE=1 SV=2	Ldhc	2.71	1	1	1	1263.02
P01029	Complement C4-B OS=Mus musculus OX=10090 GN=C4b PE=1 SV=3	C4b	0.52	1	1	1	3360.1
P01872	Immunoglobulin heavy constant mu OS=Mus musculus OX=10090 GN=Ighm PE=1 SV=2	Ighm	2.2	1	1	1	11417.3
P01942	Hemoglobin subunit alpha OS=Mus musculus OX=10090 GN=Hba PE=1 SV=2	Hba	8.45	1	1	1	2507.07
P02088	Hemoglobin subunit beta-1 OS=Mus musculus OX=10090 GN=Hbb-b1 PE=1 SV=2	Hbb-b1	12.93	2	1	1	7115.22
P02104	Hemoglobin subunit epsilon-Y2 OS=Mus musculus OX=10090 GN=Hbb-y PE=1 SV=2	Hbb-y	15.65	2	2	2	9784.29
P02301	Histone H3.3C OS=Mus musculus OX=10090 GN=H3-5 PE=3 SV=3	H3-5	32.35	7	7	7	824698
P02468	Laminin subunit gamma-1 OS=Mus musculus OX=10090 GN=Lamc1 PE=1 SV=2	Lamc1	6.53	9	9	9	3501.09
P02469	Laminin subunit beta-1 OS=Mus musculus OX=10090 GN=Lamb1 PE=1 SV=3	Lamb1	5.15	9	9	9	3685.08
P02535	Keratin, type I cytoskeletal 10 OS=Mus musculus OX=10090 GN=Krt10 PE=1 SV=3	Krt10	11.93	9	9	9	39458.8
P04104	Keratin, type II cytoskeletal 1 OS=Mus musculus OX=10090 GN=Krt1 PE=1 SV=4	Krt1	6.44	5	3	3	43908.7
P05064	Fructose-bisphosphate aldolase A OS=Mus musculus OX=10090 GN=Aldoa PE=1 SV=2	Aldoa	10.71	4	4	4	6715.23
P05202	Aspartate aminotransferase, mitochondrial OS=Mus musculus OX=10090 GN=Got2 PE=1 SV=1	Got2	2.79	1	1	1	1843.04
P05213	Tubulin alpha-1B chain OS=Mus musculus OX=10090 GN=Tuba1b PE=1 SV=2	Tuba1b	18.85	8	8	8	5751.18
P05784	Keratin, type I cytoskeletal 18 OS=Mus musculus OX=10090 GN=Krt18 PE=1 SV=5	Krt18	8.75	5	4	4	4294.1
P06684	Complement C5 OS=Mus musculus OX=10090 GN=C5 PE=1 SV=2	C5	0.95	2	2	2	5355.11
P07724	Albumin OS=Mus musculus OX=10090 GN=Alb PE=1 SV=3	Alb	3.62	2	2	2	230315
P07901	Heat shock protein HSP 90-alpha OS=Mus musculus OX=10090 GN=Hsp90aa1 PE=1 SV=4	Hsp90aa1	11.32	7	4	4	2668.08
P07903	DNA excision repair protein ERCC-1 OS=Mus musculus OX=10090 GN=Ercc1 PE=2 SV=2	Ercc1	4.36	1	1	1	1220.03
P08113	Endoplasmin OS=Mus musculus OX=10090 GN=Hsp90b1 PE=1 SV=2	Hsp90b1	5.86	4	3	3	4209.1
P08249	Malate dehydrogenase, mitochondrial OS=Mus musculus OX=10090 GN=Mdh2 PE=1 SV=3	Mdh2	6.51	2	2	2	1395.05
P08551	Neurofilament light polypeptide OS=Mus musculus OX=10090 GN=Nefl PE=1 SV=5	Nefl	6.45	4	2	2	2695.06
P08553	Neurofilament medium polypeptide OS=Mus musculus OX=10090 GN=Nefm PE=1 SV=4	Nefm	8.73	8	5	5	3192.1
P08775	DNA-directed RNA polymerase II subunit RPB1 OS=Mus musculus OX=10090 GN=Polr2a PE=1 SV=3	Polr2a	20.36	40	40	40	16804.4
P09021	Homeobox protein Hox-A5 OS=Mus musculus OX=10090 GN=Hoxa5 PE=1 SV=1	Hoxa5	10.37	2	2	2	1847.06
P09022	Homeobox protein Hox-A1 OS=Mus musculus OX=10090 GN=Hoxa1 PE=1 SV=2	Hoxa1	9.06	3	3	3	36500.3
P09025	Homeobox protein Hox-C8 OS=Mus musculus OX=10090 GN=Hoxc8 PE=1 SV=2	Hoxc8	4.13	1	1	1	2045.06
P09405	Nucleolin OS=Mus musculus OX=10090 GN=Ncl PE=1 SV=2	Ncl	21.22	15	15	15	11926.3
P09542	Myosin light chain 3 OS=Mus musculus OX=10090 GN=Myl3 PE=1 SV=4	Myl3	12.25	2	2	2	1348.04
P0C0S6	Histone H2A.Z OS=Mus musculus OX=10090 GN=H2az1 PE=1 SV=2	H2az1	22.66	4	2	2	22024.6
P0C7T6	Ataxin-1-like OS=Mus musculus OX=10090 GN=Atxn1l PE=1 SV=1	Atxn1l	1.75	1	1	1	1183.03
P0CG49	Polyubiquitin-B OS=Mus musculus OX=10090 GN=Ubb PE=2 SV=1	Ubb	11.8	1	1	0	22781.5
P10126	Elongation factor 1-alpha 1 OS=Mus musculus OX=10090 GN=Eef1a1 PE=1 SV=3	Eef1a1	24.46	11	11	11	42290.1
P10518	Delta-aminolevulinic acid dehydratase OS=Mus musculus OX=10090 GN=Alad PE=1 SV=1	Alad	3.03	1	1	1	1669.04
P10639	Thioredoxin OS=Mus musculus OX=10090 GN=Txn PE=1 SV=3	Txn	12.38	1	1	1	1936.06
P10853	Histone H2B type 1-F/J/L OS=Mus musculus OX=10090 GN=H2bc7 PE=1 SV=2	H2bc7	60.32	13	1	1	23084.6
P10854	Histone H2B type 1-M OS=Mus musculus OX=10090 GN=H2bc14 PE=1 SV=2	H2bc14	60.32	13	1	1	4888.13
P10922	Histone H1.0 OS=Mus musculus OX=10090 GN=H1-0 PE=2 SV=4	H1-0	23.2	5	5	5	11371.3
P11031	Activated RNA polymerase II transcriptional coactivator p15 OS=Mus musculus OX=10090 GN=Sub1 PE=1 SV=3	Sub1	25.98	3	3	3	6971.21
P11103	Poly [ADP-ribose] polymerase 1 OS=Mus musculus OX=10090 GN=Parp1 PE=1 SV=3	Parp1	18.85	15	15	15	23180.8
P11276	Fibronectin OS=Mus musculus OX=10090 GN=Fn1 PE=1 SV=4	Fn1	4.12	8	8	8	7020.27
P11440	Cyclin-dependent kinase 1 OS=Mus musculus OX=10090 GN=Cdk1 PE=1 SV=3	Cdk1	15.15	4	3	3	4753.17
P11499	Heat shock protein HSP 90-beta OS=Mus musculus OX=10090 GN=Hsp90ab1 PE=1 SV=3	Hsp90ab1	14.92	10	10	9	11090.3
P11679	Keratin, type II cytoskeletal 8 OS=Mus musculus OX=10090 GN=Krt8 PE=1 SV=4	Krt8	25.92	14	8	8	4810.16
P11983	T-complex protein 1 subunit alpha OS=Mus musculus OX=10090 GN=Tcp1 PE=1 SV=3	Tcp1	34.71	19	19	19	10897.3
P12025	Midkine OS=Mus musculus OX=10090 GN=Mdk PE=1 SV=2	Mdk	47.14	7	7	7	15648.5
P12382	ATP-dependent 6-phosphofructokinase, liver type OS=Mus musculus OX=10090 GN=Pfkl PE=1 SV=4	Pfkl	15.77	13	13	13	14272.4
P12970	Large ribosomal subunit protein eL8 OS=Mus musculus OX=10090 GN=Rpl7a PE=1 SV=2	Rpl7a	30.45	8	8	8	19890.6
P13011	Stearoyl-CoA desaturase 2 OS=Mus musculus OX=10090 GN=Scd2 PE=1 SV=2	Scd2	9.22	3	3	1	16312.5
P13405	Retinoblastoma-associated protein OS=Mus musculus OX=10090 GN=Rb1 PE=1 SV=2	Rb1	0.87	1	1	1	1440.04
P13439	Uridine 5'-monophosphate synthase OS=Mus musculus OX=10090 GN=Umps PE=1 SV=3	Umps	2.29	1	1	1	2414.08
P13516	Acyl-CoA desaturase 1 OS=Mus musculus OX=10090 GN=Scd1 PE=1 SV=2	Scd1	9.58	3	1	1	3023.08
P13864	DNA (cytosine-5)-methyltransferase 1 OS=Mus musculus OX=10090 GN=Dnmt1 PE=1 SV=5	Dnmt1	13.52	21	21	21	6342.2
P14115	Large ribosomal subunit protein uL15 OS=Mus musculus OX=10090 GN=Rpl27a PE=1 SV=5	Rpl27a	27.7	4	4	4	67394.7
P14131	Small ribosomal subunit protein uS9 OS=Mus musculus OX=10090 GN=Rps16 PE=1 SV=4	Rps16	44.52	7	7	7	26708.9
P14148	Large ribosomal subunit protein uL30 OS=Mus musculus OX=10090 GN=Rpl7 PE=1 SV=2	Rpl7	44.44	17	17	17	49655.4
P14206	Small ribosomal subunit protein uS2 OS=Mus musculus OX=10090 GN=Rpsa PE=1 SV=4	Rpsa	3.39	1	1	1	1269.03
P14733	Lamin-B1 OS=Mus musculus OX=10090 GN=Lmnb1 PE=1 SV=3	Lmnb1	40.31	26	26	23	22890.7
P14869	Large ribosomal subunit protein uL10 OS=Mus musculus OX=10090 GN=Rplp0 PE=1 SV=3	Rplp0	19.24	6	6	6	19732.6
P14873	Microtubule-associated protein 1B OS=Mus musculus OX=10090 GN=Map1b PE=1 SV=2	Map1b	13.72	31	31	31	15940.4
P15864	Histone H1.2 OS=Mus musculus OX=10090 GN=H1-2 PE=1 SV=2	H1-2	41.51	13	2	2	2510.06
P16858	Glyceraldehyde-3-phosphate dehydrogenase OS=Mus musculus OX=10090 GN=Gapdh PE=1 SV=2	Gapdh	22.22	8	8	8	113942
P17012	Zinc finger X-chromosomal protein OS=Mus musculus OX=10090 GN=Zfx PE=1 SV=2	Zfx	5.51	5	5	5	4264.11
P17225	Polypyrimidine tract-binding protein 1 OS=Mus musculus OX=10090 GN=Ptbp1 PE=1 SV=3	Ptbp1	8.47	5	5	5	20207.5
P17426	AP-2 complex subunit alpha-1 OS=Mus musculus OX=10090 GN=Ap2a1 PE=1 SV=1	Ap2a1	20.06	18	18	18	12259.3
P17427	AP-2 complex subunit alpha-2 OS=Mus musculus OX=10090 GN=Ap2a2 PE=1 SV=2	Ap2a2	16.52	14	9	9	6420.15
P17742	Peptidyl-prolyl cis-trans isomerase A OS=Mus musculus OX=10090 GN=Ppia PE=1 SV=2	Ppia	17.68	3	3	3	8349.24
P17751	Triosephosphate isomerase OS=Mus musculus OX=10090 GN=Tpi1 PE=1 SV=5	Tpi1	6.02	1	1	1	957.032
P17809	Solute carrier family 2, facilitated glucose transporter member 1 OS=Mus musculus OX=10090 GN=Slc2a1 PE=1 SV=4	Slc2a1	8.74	4	4	4	6666.17
P17918	Proliferating cell nuclear antigen OS=Mus musculus OX=10090 GN=Pcna PE=1 SV=2	Pcna	14.94	4	4	4	3541.1
P18406	CCN family member 1 OS=Mus musculus OX=10090 GN=Ccn1 PE=1 SV=1	Ccn1	3.69	1	1	1	2272.07
P18572	Basigin OS=Mus musculus OX=10090 GN=Bsg PE=1 SV=2	Bsg	3.34	1	1	1	1255.05
P18653	Ribosomal protein S6 kinase alpha-1 OS=Mus musculus OX=10090 GN=Rps6ka1 PE=1 SV=1	Rps6ka1	1.52	1	1	1	1068.04
P18760	Cofilin-1 OS=Mus musculus OX=10090 GN=Cfl1 PE=1 SV=3	Cfl1	6.63	1	1	0	1252.03
P19137	Laminin subunit alpha-1 OS=Mus musculus OX=10090 GN=Lama1 PE=1 SV=2	Lama1	1.33	4	4	4	2174.06
P19157	Glutathione S-transferase P 1 OS=Mus musculus OX=10090 GN=Gstp1 PE=1 SV=2	Gstp1	5.24	1	1	1	2246.08
P19221	Prothrombin OS=Mus musculus OX=10090 GN=F2 PE=1 SV=1	F2	2.43	1	1	1	2729.12
P19253	Large ribosomal subunit protein uL13 OS=Mus musculus OX=10090 GN=Rpl13a PE=1 SV=4	Rpl13a	33.5	7	7	7	43242.2
P19324	Serpin H1 OS=Mus musculus OX=10090 GN=Serpinh1 PE=1 SV=3	Serpinh1	17.51	6	6	6	3093.09
P20029	Endoplasmic reticulum chaperone BiP OS=Mus musculus OX=10090 GN=Hspa5 PE=1 SV=3	Hspa5	30.08	18	16	16	14842.5
P20152	Vimentin OS=Mus musculus OX=10090 GN=Vim PE=1 SV=3	Vim	35.84	17	17	12	8830.24
P21107	Tropomyosin alpha-3 chain OS=Mus musculus OX=10090 GN=Tpm3 PE=1 SV=3	Tpm3	3.51	1	1	1	4130.15
P21619	Lamin-B2 OS=Mus musculus OX=10090 GN=Lmnb2 PE=1 SV=2	Lmnb2	24.16	14	11	11	5793.14
P22646	T-cell surface glycoprotein CD3 epsilon chain OS=Mus musculus OX=10090 GN=Cd3e PE=1 SV=2	Cd3e	6.88	1	1	1	871.03
P23116	Eukaryotic translation initiation factor 3 subunit A OS=Mus musculus OX=10090 GN=Eif3a PE=1 SV=5	Eif3a	4.39	6	6	6	3679.1
P23198	Chromobox protein homolog 3 OS=Mus musculus OX=10090 GN=Cbx3 PE=1 SV=2	Cbx3	34.97	7	6	6	10750.5
P24369	Peptidyl-prolyl cis-trans isomerase B OS=Mus musculus OX=10090 GN=Ppib PE=1 SV=2	Ppib	14.81	3	3	3	2838.08
P25206	DNA replication licensing factor MCM3 OS=Mus musculus OX=10090 GN=Mcm3 PE=1 SV=2	Mcm3	9.73	7	7	7	6584.17
P25444	Small ribosomal subunit protein uS5 OS=Mus musculus OX=10090 GN=Rps2 PE=1 SV=3	Rps2	21.16	6	6	6	24796.6
P25976	Nucleolar transcription factor 1 OS=Mus musculus OX=10090 GN=Ubtf PE=1 SV=1	Ubtf	8.37	6	6	6	5093.16
P26040	Ezrin OS=Mus musculus OX=10090 GN=Ezr PE=1 SV=3	Ezr	1.71	1	1	0	1522.04
P26231	Catenin alpha-1 OS=Mus musculus OX=10090 GN=Ctnna1 PE=1 SV=1	Ctnna1	3.75	3	3	3	10684.3
P26369	Splicing factor U2AF 65 kDa subunit OS=Mus musculus OX=10090 GN=U2af2 PE=1 SV=3	U2af2	3.79	2	2	2	3740.09
P26443	Glutamate dehydrogenase 1, mitochondrial OS=Mus musculus OX=10090 GN=Glud1 PE=1 SV=1	Glud1	2.15	1	1	1	1601.05
P27048	Small nuclear ribonucleoprotein-associated protein B OS=Mus musculus OX=10090 GN=Snrpb PE=1 SV=1	Snrpb	16.45	5	5	5	35563.1
P27659	Large ribosomal subunit protein uL3 OS=Mus musculus OX=10090 GN=Rpl3 PE=1 SV=3	Rpl3	25.31	12	12	12	48355
P28656	Nucleosome assembly protein 1-like 1 OS=Mus musculus OX=10090 GN=Nap1l1 PE=1 SV=2	Nap1l1	5.37	2	2	2	6349.22
P28660	Nck-associated protein 1 OS=Mus musculus OX=10090 GN=Nckap1 PE=1 SV=2	Nckap1	2.57	3	3	3	2038.05
P28740	Kinesin-like protein KIF2A OS=Mus musculus OX=10090 GN=Kif2a PE=1 SV=2	Kif2a	3.97	3	3	3	3175.08
P28741	Kinesin-like protein KIF3A OS=Mus musculus OX=10090 GN=Kif3a PE=1 SV=2	Kif3a	1.43	1	1	1	840.024
P28798	Progranulin OS=Mus musculus OX=10090 GN=Grn PE=1 SV=2	Grn	20.54	10	10	10	33184
P29037	TATA-box-binding protein OS=Mus musculus OX=10090 GN=Tbp PE=1 SV=1	Tbp	2.53	1	1	0	2412.06
P29319	Ephrin type-A receptor 3 OS=Mus musculus OX=10090 GN=Epha3 PE=1 SV=1	Epha3	0.92	1	1	1	353.01
P29341	Polyadenylate-binding protein 1 OS=Mus musculus OX=10090 GN=Pabpc1 PE=1 SV=2	Pabpc1	20.44	13	13	13	15105.4
P30658	Chromobox protein homolog 2 OS=Mus musculus OX=10090 GN=Cbx2 PE=1 SV=2	Cbx2	6.74	3	3	3	2597.08
P30681	High mobility group protein B2 OS=Mus musculus OX=10090 GN=Hmgb2 PE=1 SV=3	Hmgb2	15.24	3	3	3	5666.11
P30999	Catenin delta-1 OS=Mus musculus OX=10090 GN=Ctnnd1 PE=1 SV=2	Ctnnd1	2.88	3	3	3	2234.08
P31001	Desmin OS=Mus musculus OX=10090 GN=Des PE=1 SV=3	Des	11.73	6	3	3	4529.1
P31266	Recombining binding protein suppressor of hairless OS=Mus musculus OX=10090 GN=Rbpj PE=1 SV=1	Rbpj	5.89	3	3	3	3202.08
P31361	POU domain, class 3, transcription factor 3 OS=Mus musculus OX=10090 GN=Pou3f3 PE=2 SV=2	Pou3f3	7.44	4	4	4	14730.3
P32037	Solute carrier family 2, facilitated glucose transporter member 3 OS=Mus musculus OX=10090 GN=Slc2a3 PE=1 SV=1	Slc2a3	1.83	1	1	1	873.021
P32067	Lupus La protein homolog OS=Mus musculus OX=10090 GN=Ssb PE=1 SV=1	Ssb	29.4	12	12	12	11104.4
P32883	GTPase KRas OS=Mus musculus OX=10090 GN=Kras PE=1 SV=1	Kras	24.87	5	5	5	6173.13
P33174	Chromosome-associated kinesin KIF4 OS=Mus musculus OX=10090 GN=Kif4 PE=1 SV=3	Kif4	7.55	9	9	9	2361.06
P34884	Macrophage migration inhibitory factor OS=Mus musculus OX=10090 GN=Mif PE=1 SV=2	Mif	7.83	1	1	1	1015.03
P35279	Ras-related protein Rab-6A OS=Mus musculus OX=10090 GN=Rab6a PE=1 SV=4	Rab6a	11.06	2	2	2	2223.06
P35282	Ras-related protein Rab-21 OS=Mus musculus OX=10090 GN=Rab21 PE=1 SV=4	Rab21	15.32	3	3	3	1855.06
P35283	Ras-related protein Rab-12 OS=Mus musculus OX=10090 GN=Rab12 PE=1 SV=3	Rab12	8.23	2	1	1	1163.03
P35293	Ras-related protein Rab-18 OS=Mus musculus OX=10090 GN=Rab18 PE=1 SV=2	Rab18	10.68	2	2	2	6691.2
P35550	rRNA 2'-O-methyltransferase fibrillarin OS=Mus musculus OX=10090 GN=Fbl PE=1 SV=2	Fbl	29.05	10	10	9	30817.8
P35564	Calnexin OS=Mus musculus OX=10090 GN=Canx PE=1 SV=1	Canx	9.14	5	5	5	3316.11
P35583	Hepatocyte nuclear factor 3-beta OS=Mus musculus OX=10090 GN=Foxa2 PE=1 SV=2	Foxa2	4.14	2	2	2	673.025
P35585	AP-1 complex subunit mu-1 OS=Mus musculus OX=10090 GN=Ap1m1 PE=1 SV=3	Ap1m1	2.36	1	1	1	1549.05
P35601	Replication factor C subunit 1 OS=Mus musculus OX=10090 GN=Rfc1 PE=1 SV=2	Rfc1	15.74	14	14	14	10103.3
P35700	Peroxiredoxin-1 OS=Mus musculus OX=10090 GN=Prdx1 PE=1 SV=1	Prdx1	14.57	3	3	2	3882.11
P35821	Tyrosine-protein phosphatase non-receptor type 1 OS=Mus musculus OX=10090 GN=Ptpn1 PE=1 SV=2	Ptpn1	4.63	2	2	2	1478.04
P35922	Fragile X messenger ribonucleoprotein 1 OS=Mus musculus OX=10090 GN=Fmr1 PE=1 SV=1	Fmr1	19.87	12	11	11	15114.4
P35951	Low-density lipoprotein receptor OS=Mus musculus OX=10090 GN=Ldlr PE=1 SV=2	Ldlr	3.83	3	3	3	2325.08
P35979	Large ribosomal subunit protein uL11 OS=Mus musculus OX=10090 GN=Rpl12 PE=1 SV=2	Rpl12	38.79	5	5	5	28131.6
P35980	Large ribosomal subunit protein eL18 OS=Mus musculus OX=10090 GN=Rpl18 PE=1 SV=3	Rpl18	40.96	7	7	7	54583.2
P36536	GTP-binding protein SAR1a OS=Mus musculus OX=10090 GN=Sar1a PE=1 SV=1	Sar1a	5.56	1	1	1	1136.03
P37913	DNA ligase 1 OS=Mus musculus OX=10090 GN=Lig1 PE=1 SV=2	Lig1	2.07	2	2	2	2091.05
P38647	Stress-70 protein, mitochondrial OS=Mus musculus OX=10090 GN=Hspa9 PE=1 SV=3	Hspa9	18.26	10	10	10	6981.24
P39054	Dynamin-2 OS=Mus musculus OX=10090 GN=Dnm2 PE=1 SV=2	Dnm2	1.15	1	1	0	2033.05
P39061	Collagen alpha-1(XVIII) chain OS=Mus musculus OX=10090 GN=Col18a1 PE=1 SV=4	Col18a1	6.99	12	12	12	9644.29
P39447	Tight junction protein ZO-1 OS=Mus musculus OX=10090 GN=Tjp1 PE=1 SV=2	Tjp1	6.36	11	11	11	2577.07
P41105	Large ribosomal subunit protein eL28 OS=Mus musculus OX=10090 GN=Rpl28 PE=1 SV=2	Rpl28	33.58	6	6	6	13087.3
P41778	Pre-B-cell leukemia transcription factor 1 OS=Mus musculus OX=10090 GN=Pbx1 PE=1 SV=2	Pbx1	15.81	7	7	7	8862.16
P42932	T-complex protein 1 subunit theta OS=Mus musculus OX=10090 GN=Cct8 PE=1 SV=3	Cct8	7.66	4	4	4	1847.07
P43135	COUP transcription factor 2 OS=Mus musculus OX=10090 GN=Nr2f2 PE=1 SV=2	Nr2f2	13.77	6	6	5	11735.3
P43136	Nuclear receptor subfamily 2 group F member 6 OS=Mus musculus OX=10090 GN=Nr2f6 PE=1 SV=2	Nr2f6	6.92	3	2	2	2793.08
P43247	DNA mismatch repair protein Msh2 OS=Mus musculus OX=10090 GN=Msh2 PE=1 SV=1	Msh2	12.62	12	12	12	7825.17
P43274	Histone H1.4 OS=Mus musculus OX=10090 GN=H1-4 PE=1 SV=2	H1-4	36.53	12	3	3	237834
P43275	Histone H1.1 OS=Mus musculus OX=10090 GN=H1-1 PE=1 SV=2	H1-1	16.43	6	3	3	32919
P43276	Histone H1.5 OS=Mus musculus OX=10090 GN=H1-5 PE=1 SV=2	H1-5	34.98	10	7	7	269947
P43277	Histone H1.3 OS=Mus musculus OX=10090 GN=H1-3 PE=1 SV=2	H1-3	40.27	13	13	13	366474
P43406	Integrin alpha-V OS=Mus musculus OX=10090 GN=Itgav PE=1 SV=2	Itgav	0.77	1	1	1	1045.02
P45952	Medium-chain specific acyl-CoA dehydrogenase, mitochondrial OS=Mus musculus OX=10090 GN=Acadm PE=1 SV=1	Acadm	5.23	2	2	2	2506.07
P46061	Ran GTPase-activating protein 1 OS=Mus musculus OX=10090 GN=Rangap1 PE=1 SV=2	Rangap1	24.45	13	13	13	10002.3
P46467	Vacuolar protein sorting-associated protein 4B OS=Mus musculus OX=10090 GN=Vps4b PE=1 SV=2	Vps4b	2.7	1	1	0	2979.09
P46660	Alpha-internexin OS=Mus musculus OX=10090 GN=Ina PE=1 SV=3	Ina	24.55	13	12	10	7169.17
P46735	Unconventional myosin-Ib OS=Mus musculus OX=10090 GN=Myo1b PE=1 SV=3	Myo1b	3.34	4	4	4	2814.08
P46737	Lys-63-specific deubiquitinase BRCC36 OS=Mus musculus OX=10090 GN=Brcc3 PE=1 SV=1	Brcc3	3.78	1	1	1	1492.05
P46935	E3 ubiquitin-protein ligase NEDD4 OS=Mus musculus OX=10090 GN=Nedd4 PE=1 SV=3	Nedd4	2.82	3	3	3	1035.02
P46978	Dolichyl-diphosphooligosaccharide--protein glycosyltransferase subunit STT3A OS=Mus musculus OX=10090 GN=Stt3a PE=1 SV=1	Stt3a	6.24	5	5	5	6337.16
P47739	Aldehyde dehydrogenase, dimeric NADP-preferring OS=Mus musculus OX=10090 GN=Aldh3a1 PE=1 SV=2	Aldh3a1	2.65	1	1	1	1943.06
P47757	F-actin-capping protein subunit beta OS=Mus musculus OX=10090 GN=Capzb PE=1 SV=3	Capzb	11.91	3	3	3	2679.08
P47877	Insulin-like growth factor-binding protein 2 OS=Mus musculus OX=10090 GN=Igfbp2 PE=2 SV=2	Igfbp2	3.93	1	1	1	345.011
P47911	Large ribosomal subunit protein eL6 OS=Mus musculus OX=10090 GN=Rpl6 PE=1 SV=3	Rpl6	23.65	8	8	8	44156.1
P47915	Large ribosomal subunit protein eL29 OS=Mus musculus OX=10090 GN=Rpl29 PE=1 SV=2	Rpl29	11.88	2	2	2	18844.5
P47962	Large ribosomal subunit protein uL18 OS=Mus musculus OX=10090 GN=Rpl5 PE=1 SV=3	Rpl5	33.67	10	10	10	27715.6
P47963	Large ribosomal subunit protein eL13 OS=Mus musculus OX=10090 GN=Rpl13 PE=1 SV=3	Rpl13	44.08	9	9	9	43482
P47964	Large ribosomal subunit protein eL36 OS=Mus musculus OX=10090 GN=Rpl36 PE=1 SV=3	Rpl36	28.57	3	3	3	33286.9
P48437	Prospero homeobox protein 1 OS=Mus musculus OX=10090 GN=Prox1 PE=1 SV=2	Prox1	4.07	3	3	3	1934.05
P48441	Alpha-L-iduronidase OS=Mus musculus OX=10090 GN=Idua PE=1 SV=2	Idua	1.26	1	1	1	2170.05
P48453	Serine/threonine-protein phosphatase 2B catalytic subunit beta isoform OS=Mus musculus OX=10090 GN=Ppp3cb PE=1 SV=2	Ppp3cb	1.9	1	1	0	5041.14
P48678	Prelamin-A/C OS=Mus musculus OX=10090 GN=Lmna PE=1 SV=2	Lmna	4.06	3	2	2	1534.04
P48962	ADP/ATP translocase 1 OS=Mus musculus OX=10090 GN=Slc25a4 PE=1 SV=4	Slc25a4	31.88	9	9	9	29817.8
P49135	General transcription and DNA repair factor IIH helicase subunit XPB OS=Mus musculus OX=10090 GN=Ercc3 PE=2 SV=1	Ercc3	8.17	6	6	6	4816.13
P49312	Heterogeneous nuclear ribonucleoprotein A1 OS=Mus musculus OX=10090 GN=Hnrnpa1 PE=1 SV=2	Hnrnpa1	22.81	9	8	8	35515.1
P49452	Centromere protein C OS=Mus musculus OX=10090 GN=Cenpc PE=1 SV=2	Cenpc	2.1	2	2	2	1911.04
P49717	DNA replication licensing factor MCM4 OS=Mus musculus OX=10090 GN=Mcm4 PE=1 SV=1	Mcm4	6.73	5	5	5	2497.06
P49718	DNA replication licensing factor MCM5 OS=Mus musculus OX=10090 GN=Mcm5 PE=1 SV=2	Mcm5	14.71	9	9	9	7533.2
P50427	Steryl-sulfatase OS=Mus musculus OX=10090 GN=Sts PE=1 SV=1	Sts	3.53	2	2	2	2638.08
P50446	Keratin, type II cytoskeletal 6A OS=Mus musculus OX=10090 GN=Krt6a PE=1 SV=3	Krt6a	17	11	4	4	12965.4
P50481	LIM/homeobox protein Lhx3 OS=Mus musculus OX=10090 GN=Lhx3 PE=1 SV=1	Lhx3	10.75	4	4	4	17559.5
P51150	Ras-related protein Rab-7a OS=Mus musculus OX=10090 GN=Rab7a PE=1 SV=2	Rab7a	4.83	1	1	1	1446.04
P51410	Large ribosomal subunit protein uL6 OS=Mus musculus OX=10090 GN=Rpl9 PE=1 SV=2	Rpl9	17.71	4	4	4	7257.21
P51660	Peroxisomal multifunctional enzyme type 2 OS=Mus musculus OX=10090 GN=Hsd17b4 PE=1 SV=3	Hsd17b4	6.67	4	4	4	1519.06
P51881	ADP/ATP translocase 2 OS=Mus musculus OX=10090 GN=Slc25a5 PE=1 SV=3	Slc25a5	26.85	9	6	6	37262
P51949	CDK-activating kinase assembly factor MAT1 OS=Mus musculus OX=10090 GN=Mnat1 PE=1 SV=2	Mnat1	3.88	1	1	1	1691.05
P52019	Squalene monooxygenase OS=Mus musculus OX=10090 GN=Sqle PE=2 SV=1	Sqle	4.9	3	3	3	3807.09
P52293	Importin subunit alpha-1 OS=Mus musculus OX=10090 GN=Kpna2 PE=1 SV=2	Kpna2	19.66	11	11	11	18720.5
P52431	DNA polymerase delta catalytic subunit OS=Mus musculus OX=10090 GN=Pold1 PE=1 SV=2	Pold1	5.43	6	6	6	2462.06
P52479	Ubiquitin carboxyl-terminal hydrolase 10 OS=Mus musculus OX=10090 GN=Usp10 PE=1 SV=3	Usp10	1.77	1	1	1	2512.09
P52480	Pyruvate kinase PKM OS=Mus musculus OX=10090 GN=Pkm PE=1 SV=4	Pkm	6.03	3	3	3	3035.09
P52734	FYVE, RhoGEF and PH domain-containing protein 1 OS=Mus musculus OX=10090 GN=Fgd1 PE=1 SV=2	Fgd1	4.38	4	4	4	2284.08
P52875	Putative divalent cation/proton antiporter TMEM165 OS=Mus musculus OX=10090 GN=Tmem165 PE=1 SV=2	Tmem165	3.41	1	1	1	1993.05
P53026	Large ribosomal subunit protein uL1 OS=Mus musculus OX=10090 GN=Rpl10a PE=1 SV=3	Rpl10a	36.41	10	10	10	22015.4
P53564	Homeobox protein cut-like 1 OS=Mus musculus OX=10090 GN=Cux1 PE=1 SV=3	Cux1	2.97	4	4	3	1577.06
P53776	LIM/homeobox protein Lhx4 OS=Mus musculus OX=10090 GN=Lhx4 PE=1 SV=4	Lhx4	8.72	3	1	1	3133.12
P53798	Squalene synthase OS=Mus musculus OX=10090 GN=Fdft1 PE=1 SV=2	Fdft1	10.58	4	4	4	2069.07
P53994	Ras-related protein Rab-2A OS=Mus musculus OX=10090 GN=Rab2a PE=1 SV=1	Rab2a	5.19	1	1	1	847.023
P53996	CCHC-type zinc finger nucleic acid binding protein OS=Mus musculus OX=10090 GN=Cnbp PE=1 SV=2	Cnbp	28.65	5	5	5	17324.5
P54071	Isocitrate dehydrogenase [NADP], mitochondrial OS=Mus musculus OX=10090 GN=Idh2 PE=1 SV=3	Idh2	34.51	15	15	15	24429.6
P54276	DNA mismatch repair protein Msh6 OS=Mus musculus OX=10090 GN=Msh6 PE=1 SV=3	Msh6	11.19	14	14	14	4364.18
P54818	Galactocerebrosidase OS=Mus musculus OX=10090 GN=Galc PE=1 SV=2	Galc	2.78	2	2	2	3973.1
P54823	Probable ATP-dependent RNA helicase DDX6 OS=Mus musculus OX=10090 GN=Ddx6 PE=1 SV=1	Ddx6	2.28	1	1	1	487.016
P54841	Transcription factor MafB OS=Mus musculus OX=10090 GN=Mafb PE=1 SV=1	Mafb	12.07	3	3	3	92408.5
P54843	Transcription factor Maf OS=Mus musculus OX=10090 GN=Maf PE=1 SV=2	Maf	2.97	1	1	1	1759.05
P55096	ATP-binding cassette sub-family D member 3 OS=Mus musculus OX=10090 GN=Abcd3 PE=1 SV=2	Abcd3	2.43	2	2	2	1315.03
P55258	Ras-related protein Rab-8A OS=Mus musculus OX=10090 GN=Rab8a PE=1 SV=2	Rab8a	17.39	3	1	1	922.033
P56480	ATP synthase subunit beta, mitochondrial OS=Mus musculus OX=10090 GN=Atp5f1b PE=1 SV=2	Atp5f1b	19.09	8	8	8	11962.5
P56546	C-terminal-binding protein 2 OS=Mus musculus OX=10090 GN=Ctbp2 PE=1 SV=2	Ctbp2	14.61	7	7	7	12667.3
P56671	Myc-associated zinc finger protein OS=Mus musculus OX=10090 GN=Maz PE=1 SV=1	Maz	3.77	2	1	1	917.028
P56959	RNA-binding protein FUS OS=Mus musculus OX=10090 GN=Fus PE=1 SV=1	Fus	5.6	4	4	4	24293
P56960	Exosome complex component 10 OS=Mus musculus OX=10090 GN=Exosc10 PE=1 SV=2	Exosc10	5.98	5	5	5	4761.14
P57776	Elongation factor 1-delta OS=Mus musculus OX=10090 GN=Eef1d PE=1 SV=3	Eef1d	16.37	4	4	4	7183.17
P57787	Monocarboxylate transporter 4 OS=Mus musculus OX=10090 GN=Slc16a3 PE=1 SV=1	Slc16a3	2.77	1	1	1	5752.15
P58252	Elongation factor 2 OS=Mus musculus OX=10090 GN=Eef2 PE=1 SV=2	Eef2	8.74	7	7	7	3079.07
P58501	PAX3- and PAX7-binding protein 1 OS=Mus musculus OX=10090 GN=Paxbp1 PE=1 SV=3	Paxbp1	10.66	8	8	8	2530.12
P58742	Aladin OS=Mus musculus OX=10090 GN=Aaas PE=1 SV=1	Aaas	6.41	3	3	3	3297.07
P59242	Cingulin OS=Mus musculus OX=10090 GN=Cgn PE=1 SV=1	Cgn	4.7	6	6	6	3122.09
P59326	YTH domain-containing family protein 1 OS=Mus musculus OX=10090 GN=Ythdf1 PE=1 SV=1	Ythdf1	1.61	1	1	1	1275.03
P60122	RuvB-like 1 OS=Mus musculus OX=10090 GN=Ruvbl1 PE=1 SV=1	Ruvbl1	31.36	12	12	12	20507.5
P60229	Eukaryotic translation initiation factor 3 subunit E OS=Mus musculus OX=10090 GN=Eif3e PE=1 SV=1	Eif3e	2.7	1	1	1	1387.05
P60335	Poly(rC)-binding protein 1 OS=Mus musculus OX=10090 GN=Pcbp1 PE=1 SV=1	Pcbp1	23.03	7	7	7	11462.5
P60710	Actin, cytoplasmic 1 OS=Mus musculus OX=10090 GN=Actb PE=1 SV=1	Actb	32.53	13	13	10	114264
P60762	Mortality factor 4-like protein 1 OS=Mus musculus OX=10090 GN=Morf4l1 PE=1 SV=2	Morf4l1	7.18	2	2	2	1966.08
P60824	Cold-inducible RNA-binding protein OS=Mus musculus OX=10090 GN=Cirbp PE=1 SV=1	Cirbp	14.53	2	2	2	1704.08
P60843	Eukaryotic initiation factor 4A-I OS=Mus musculus OX=10090 GN=Eif4a1 PE=1 SV=1	Eif4a1	24.63	10	7	7	5066.17
P60867	Small ribosomal subunit protein uS10 OS=Mus musculus OX=10090 GN=Rps20 PE=1 SV=1	Rps20	15.13	2	2	2	5030.16
P61022	Calcineurin B homologous protein 1 OS=Mus musculus OX=10090 GN=Chp1 PE=1 SV=2	Chp1	6.15	1	1	1	2105.07
P61079	Ubiquitin-conjugating enzyme E2 D3 OS=Mus musculus OX=10090 GN=Ube2d3 PE=1 SV=1	Ube2d3	7.48	1	1	1	1528.05
P61089	Ubiquitin-conjugating enzyme E2 N OS=Mus musculus OX=10090 GN=Ube2n PE=1 SV=1	Ube2n	13.16	2	2	2	1049.02
P61222	ATP-binding cassette sub-family E member 1 OS=Mus musculus OX=10090 GN=Abce1 PE=1 SV=1	Abce1	24.87	14	14	14	18403.4
P61255	Large ribosomal subunit protein uL24 OS=Mus musculus OX=10090 GN=Rpl26 PE=1 SV=1	Rpl26	29.66	5	5	5	6052.17
P61358	Large ribosomal subunit protein eL27 OS=Mus musculus OX=10090 GN=Rpl27 PE=1 SV=2	Rpl27	32.35	5	5	5	59054.5
P61372	Insulin gene enhancer protein ISL-1 OS=Mus musculus OX=10090 GN=Isl1 PE=1 SV=1	Isl1	25.79	8	8	8	14425.5
P61406	Telomerase-binding protein EST1A OS=Mus musculus OX=10090 GN=Smg6 PE=1 SV=1	Smg6	14.17	18	18	18	9821.26
P61514	Large ribosomal subunit protein eL43 OS=Mus musculus OX=10090 GN=Rpl37a PE=1 SV=2	Rpl37a	31.52	3	3	3	7661.3
P61620	Protein transport protein Sec61 subunit alpha isoform 1 OS=Mus musculus OX=10090 GN=Sec61a1 PE=1 SV=2	Sec61a1	11.97	6	6	6	7793.22
P61750	ADP-ribosylation factor 4 OS=Mus musculus OX=10090 GN=Arf4 PE=1 SV=2	Arf4	11.67	2	1	1	1093.03
P61965	WD repeat-containing protein 5 OS=Mus musculus OX=10090 GN=Wdr5 PE=1 SV=1	Wdr5	16.17	4	4	4	5058.21
P61979	Heterogeneous nuclear ribonucleoprotein K OS=Mus musculus OX=10090 GN=Hnrnpk PE=1 SV=1	Hnrnpk	20.73	9	9	9	8015.2
P61982	14-3-3 protein gamma OS=Mus musculus OX=10090 GN=Ywhag PE=1 SV=2	Ywhag	9.72	2	2	2	2030.05
P62137	Serine/threonine-protein phosphatase PP1-alpha catalytic subunit OS=Mus musculus OX=10090 GN=Ppp1ca PE=1 SV=1	Ppp1ca	32.73	11	11	11	30795.8
P62141	Serine/threonine-protein phosphatase PP1-beta catalytic subunit OS=Mus musculus OX=10090 GN=Ppp1cb PE=1 SV=3	Ppp1cb	28.13	9	4	4	17245.5
P62242	Small ribosomal subunit protein eS8 OS=Mus musculus OX=10090 GN=Rps8 PE=1 SV=2	Rps8	29.33	7	7	7	66448.4
P62245	Small ribosomal subunit protein uS8 OS=Mus musculus OX=10090 GN=Rps15a PE=1 SV=2	Rps15a	39.23	6	6	6	24985.6
P62259	14-3-3 protein epsilon OS=Mus musculus OX=10090 GN=Ywhae PE=1 SV=1	Ywhae	9.02	2	2	2	698.02
P62264	Small ribosomal subunit protein uS11 OS=Mus musculus OX=10090 GN=Rps14 PE=1 SV=3	Rps14	17.22	3	3	3	33981.2
P62267	Small ribosomal subunit protein uS12 OS=Mus musculus OX=10090 GN=Rps23 PE=1 SV=3	Rps23	21.68	4	4	4	10578.3
P62270	Small ribosomal subunit protein uS13 OS=Mus musculus OX=10090 GN=Rps18 PE=1 SV=3	Rps18	39.47	8	8	8	63368.5
P62281	Small ribosomal subunit protein uS17 OS=Mus musculus OX=10090 GN=Rps11 PE=1 SV=3	Rps11	46.84	9	9	9	19004.5
P62301	Small ribosomal subunit protein uS15 OS=Mus musculus OX=10090 GN=Rps13 PE=1 SV=2	Rps13	35.76	6	6	6	46336
P62315	Small nuclear ribonucleoprotein Sm D1 OS=Mus musculus OX=10090 GN=Snrpd1 PE=1 SV=1	Snrpd1	20.17	3	3	3	22665.7
P62317	Small nuclear ribonucleoprotein Sm D2 OS=Mus musculus OX=10090 GN=Snrpd2 PE=1 SV=1	Snrpd2	33.05	4	4	4	13964.3
P62320	Small nuclear ribonucleoprotein Sm D3 OS=Mus musculus OX=10090 GN=Snrpd3 PE=1 SV=1	Snrpd3	7.94	1	1	1	41138.1
P62331	ADP-ribosylation factor 6 OS=Mus musculus OX=10090 GN=Arf6 PE=1 SV=2	Arf6	12	2	2	2	1812.05
P62702	Small ribosomal subunit protein eS4 OS=Mus musculus OX=10090 GN=Rps4x PE=1 SV=2	Rps4x	27	7	7	7	27792
P62715	Serine/threonine-protein phosphatase 2A catalytic subunit beta isoform OS=Mus musculus OX=10090 GN=Ppp2cb PE=1 SV=1	Ppp2cb	2.59	1	1	1	1536.03
P62717	Large ribosomal subunit protein eL20 OS=Mus musculus OX=10090 GN=Rpl18a PE=1 SV=1	Rpl18a	43.18	8	8	8	36061.8
P62743	AP-2 complex subunit sigma OS=Mus musculus OX=10090 GN=Ap2s1 PE=1 SV=1	Ap2s1	26.06	4	4	4	12390.3
P62751	Large ribosomal subunit protein uL23 OS=Mus musculus OX=10090 GN=Rpl23a PE=1 SV=1	Rpl23a	27.56	4	4	4	5198.19
P62754	Small ribosomal subunit protein eS6 OS=Mus musculus OX=10090 GN=Rps6 PE=1 SV=1	Rps6	23.29	7	7	7	23054.7
P62806	Histone H4 OS=Mus musculus OX=10090 GN=H4c1 PE=1 SV=2	H4c1	57.28	10	10	10	1751150
P62821	Ras-related protein Rab-1A OS=Mus musculus OX=10090 GN=Rab1A PE=1 SV=3	Rab1A	20.49	4	4	4	11410.4
P62827	GTP-binding nuclear protein Ran OS=Mus musculus OX=10090 GN=Ran PE=1 SV=3	Ran	31.02	7	7	7	65890.5
P62830	Large ribosomal subunit protein uL14 OS=Mus musculus OX=10090 GN=Rpl23 PE=1 SV=1	Rpl23	30	5	5	5	25785.5
P62835	Ras-related protein Rap-1A OS=Mus musculus OX=10090 GN=Rap1a PE=1 SV=1	Rap1a	11.41	2	2	2	2112.06
P62843	Small ribosomal subunit protein uS19 OS=Mus musculus OX=10090 GN=Rps15 PE=1 SV=2	Rps15	8.28	1	1	1	28235.9
P62849	Small ribosomal subunit protein eS24 OS=Mus musculus OX=10090 GN=Rps24 PE=1 SV=1	Rps24	19.55	2	2	2	13234.4
P62852	Small ribosomal subunit protein eS25 OS=Mus musculus OX=10090 GN=Rps25 PE=1 SV=1	Rps25	29.6	5	5	5	25072.6
P62855	Small ribosomal subunit protein eS26 OS=Mus musculus OX=10090 GN=Rps26 PE=1 SV=3	Rps26	26.96	3	3	3	10640.2
P62858	Small ribosomal subunit protein eS28 OS=Mus musculus OX=10090 GN=Rps28 PE=1 SV=1	Rps28	46.38	3	3	3	3367.09
P62862	Ubiquitin-like FUBI-ribosomal protein eS30 fusion protein OS=Mus musculus OX=10090 GN=Fau PE=1 SV=2	Fau	7.52	1	1	1	2564.07
P62869	Elongin-B OS=Mus musculus OX=10090 GN=Elob PE=1 SV=1	Elob	20.34	2	2	2	3608.1
P62874	Guanine nucleotide-binding protein G(I)/G(S)/G(T) subunit beta-1 OS=Mus musculus OX=10090 GN=Gnb1 PE=1 SV=3	Gnb1	5	2	2	2	5456.13
P62889	Large ribosomal subunit protein eL30 OS=Mus musculus OX=10090 GN=Rpl30 PE=1 SV=2	Rpl30	27.83	3	3	3	23414.7
P62897	Cytochrome c, somatic OS=Mus musculus OX=10090 GN=Cycs PE=1 SV=2	Cycs	10.48	1	1	1	3981.11
P62900	Large ribosomal subunit protein eL31 OS=Mus musculus OX=10090 GN=Rpl31 PE=1 SV=1	Rpl31	31.2	4	4	4	7840.22
P62908	Small ribosomal subunit protein uS3 OS=Mus musculus OX=10090 GN=Rps3 PE=1 SV=1	Rps3	41.15	11	11	11	19110.9
P62911	Large ribosomal subunit protein eL32 OS=Mus musculus OX=10090 GN=Rpl32 PE=1 SV=2	Rpl32	45.19	7	7	6	25064.5
P62918	Large ribosomal subunit protein uL2 OS=Mus musculus OX=10090 GN=Rpl8 PE=1 SV=2	Rpl8	12.45	3	3	3	9818.17
P62960	Y-box-binding protein 1 OS=Mus musculus OX=10090 GN=Ybx1 PE=1 SV=3	Ybx1	9.32	2	2	2	5514.16
P62996	Transformer-2 protein homolog beta OS=Mus musculus OX=10090 GN=Tra2b PE=1 SV=1	Tra2b	20.49	7	7	7	14793.5
P63001	Ras-related C3 botulinum toxin substrate 1 OS=Mus musculus OX=10090 GN=Rac1 PE=1 SV=1	Rac1	21.35	4	4	4	10103.2
P63017	Heat shock cognate 71 kDa protein OS=Mus musculus OX=10090 GN=Hspa8 PE=1 SV=1	Hspa8	33.28	19	19	17	25023
P63037	DnaJ homolog subfamily A member 1 OS=Mus musculus OX=10090 GN=Dnaja1 PE=1 SV=1	Dnaja1	18.14	7	7	7	10064.4
P63038	60 kDa heat shock protein, mitochondrial OS=Mus musculus OX=10090 GN=Hspd1 PE=1 SV=1	Hspd1	28.1	15	15	15	11297.2
P63073	Eukaryotic translation initiation factor 4E OS=Mus musculus OX=10090 GN=Eif4e PE=1 SV=1	Eif4e	3.69	1	1	1	2906.06
P63087	Serine/threonine-protein phosphatase PP1-gamma catalytic subunit OS=Mus musculus OX=10090 GN=Ppp1cc PE=1 SV=1	Ppp1cc	26.93	9	2	2	17028.5
P63101	14-3-3 protein zeta/delta OS=Mus musculus OX=10090 GN=Ywhaz PE=1 SV=1	Ywhaz	4.9	1	1	1	3438.09
P63158	High mobility group protein B1 OS=Mus musculus OX=10090 GN=Hmgb1 PE=1 SV=2	Hmgb1	9.77	2	2	2	2985.06
P63166	Small ubiquitin-related modifier 1 OS=Mus musculus OX=10090 GN=Sumo1 PE=1 SV=1	Sumo1	27.72	3	3	3	6010.13
P63168	Dynein light chain 1, cytoplasmic OS=Mus musculus OX=10090 GN=Dynll1 PE=1 SV=1	Dynll1	24.72	2	2	2	5885.18
P63242	Eukaryotic translation initiation factor 5A-1 OS=Mus musculus OX=10090 GN=Eif5a PE=1 SV=2	Eif5a	7.79	1	1	1	2111.07
P63276	Small ribosomal subunit protein eS17 OS=Mus musculus OX=10090 GN=Rps17 PE=1 SV=2	Rps17	14.81	2	2	2	5498.17
P63280	SUMO-conjugating enzyme UBC9 OS=Mus musculus OX=10090 GN=Ube2i PE=1 SV=1	Ube2i	14.56	3	3	3	2772.08
P63323	Small ribosomal subunit protein eS12 OS=Mus musculus OX=10090 GN=Rps12 PE=1 SV=3	Rps12	14.39	2	2	2	4274.12
P63325	Small ribosomal subunit protein eS10 OS=Mus musculus OX=10090 GN=Rps10 PE=1 SV=1	Rps10	18.18	3	3	3	5547.15
P67778	Prohibitin 1 OS=Mus musculus OX=10090 GN=Phb1 PE=1 SV=1	Phb1	40.44	11	11	11	8364.24
P67871	Casein kinase II subunit beta OS=Mus musculus OX=10090 GN=Csnk2b PE=1 SV=1	Csnk2b	9.3	2	2	2	2068.07
P67984	Large ribosomal subunit protein eL22 OS=Mus musculus OX=10090 GN=Rpl22 PE=1 SV=2	Rpl22	18.75	2	2	2	4792.14
P68040	Small ribosomal subunit protein RACK1 OS=Mus musculus OX=10090 GN=Rack1 PE=1 SV=3	Rack1	6.31	2	2	2	3976.12
P68254	14-3-3 protein theta OS=Mus musculus OX=10090 GN=Ywhaq PE=1 SV=1	Ywhaq	3.27	1	1	1	2136.05
P68372	Tubulin beta-4B chain OS=Mus musculus OX=10090 GN=Tubb4b PE=1 SV=1	Tubb4b	27.64	11	2	2	5388.21
P70168	Importin subunit beta-1 OS=Mus musculus OX=10090 GN=Kpnb1 PE=1 SV=2	Kpnb1	16.21	14	14	14	23982.5
P70206	Plexin-A1 OS=Mus musculus OX=10090 GN=Plxna1 PE=1 SV=1	Plxna1	1.48	3	3	2	1327.03
P70227	Inositol 1,4,5-trisphosphate receptor type 3 OS=Mus musculus OX=10090 GN=Itpr3 PE=1 SV=3	Itpr3	0.75	2	2	2	1136.03
P70288	Histone deacetylase 2 OS=Mus musculus OX=10090 GN=Hdac2 PE=1 SV=1	Hdac2	17.21	8	8	8	42757.3
P70335	Rho-associated protein kinase 1 OS=Mus musculus OX=10090 GN=Rock1 PE=1 SV=1	Rock1	4.51	6	3	3	1458.05
P70336	Rho-associated protein kinase 2 OS=Mus musculus OX=10090 GN=Rock2 PE=1 SV=1	Rock2	8.43	11	11	11	2512.07
P70340	Mothers against decapentaplegic homolog 1 OS=Mus musculus OX=10090 GN=Smad1 PE=1 SV=2	Smad1	1.94	1	1	1	1543.05
P70353	Nuclear transcription factor Y subunit gamma OS=Mus musculus OX=10090 GN=Nfyc PE=1 SV=2	Nfyc	3.58	1	1	1	959.031
P70372	ELAV-like protein 1 OS=Mus musculus OX=10090 GN=Elavl1 PE=1 SV=2	Elavl1	17.79	5	5	5	11364.3
P70388	DNA repair protein RAD50 OS=Mus musculus OX=10090 GN=Rad50 PE=1 SV=1	Rad50	9.15	12	12	12	4342.1
P70662	LIM domain-binding protein 1 OS=Mus musculus OX=10090 GN=Ldb1 PE=1 SV=2	Ldb1	17.27	7	7	7	27359.6
P70671	Interferon regulatory factor 3 OS=Mus musculus OX=10090 GN=Irf3 PE=1 SV=1	Irf3	1.91	1	1	1	630.013
P79457	Histone demethylase UTY OS=Mus musculus OX=10090 GN=Uty PE=1 SV=2	Uty	1.98	3	1	1	1497.03
P80313	T-complex protein 1 subunit eta OS=Mus musculus OX=10090 GN=Cct7 PE=1 SV=1	Cct7	7.54	4	4	4	1782.05
P80314	T-complex protein 1 subunit beta OS=Mus musculus OX=10090 GN=Cct2 PE=1 SV=4	Cct2	1.68	1	1	1	354.009
P80315	T-complex protein 1 subunit delta OS=Mus musculus OX=10090 GN=Cct4 PE=1 SV=3	Cct4	5.75	3	3	3	2006.06
P80316	T-complex protein 1 subunit epsilon OS=Mus musculus OX=10090 GN=Cct5 PE=1 SV=1	Cct5	1.85	1	1	1	2629.07
P80317	T-complex protein 1 subunit zeta OS=Mus musculus OX=10090 GN=Cct6a PE=1 SV=3	Cct6a	11.68	6	6	6	2120.05
P80318	T-complex protein 1 subunit gamma OS=Mus musculus OX=10090 GN=Cct3 PE=1 SV=1	Cct3	24.04	12	12	12	7139.25
P81122	Insulin receptor substrate 2 OS=Mus musculus OX=10090 GN=Irs2 PE=1 SV=2	Irs2	7.87	9	9	9	5746.19
P83093	Stromal interaction molecule 2 OS=Mus musculus OX=10090 GN=Stim2 PE=1 SV=2	Stim2	5.23	3	3	3	2084.06
P83870	PHD finger-like domain-containing protein 5A OS=Mus musculus OX=10090 GN=Phf5a PE=1 SV=1	Phf5a	34.55	4	4	4	8236.21
P83882	Large ribosomal subunit protein eL42 OS=Mus musculus OX=10090 GN=Rpl36a PE=1 SV=2	Rpl36a	26.42	3	3	3	1862.05
P83887	Tubulin gamma-1 chain OS=Mus musculus OX=10090 GN=Tubg1 PE=1 SV=1	Tubg1	8.43	4	4	4	3316.08
P83917	Chromobox protein homolog 1 OS=Mus musculus OX=10090 GN=Cbx1 PE=1 SV=1	Cbx1	4.32	1	1	1	4900.12
P83940	Elongin-C OS=Mus musculus OX=10090 GN=Eloc PE=1 SV=1	Eloc	8.93	1	1	1	1891.05
P84091	AP-2 complex subunit mu OS=Mus musculus OX=10090 GN=Ap2m1 PE=1 SV=1	Ap2m1	16.32	8	8	8	16902.4
P84096	Rho-related GTP-binding protein RhoG OS=Mus musculus OX=10090 GN=Rhog PE=1 SV=1	Rhog	4.71	1	1	1	1038.02
P84099	Large ribosomal subunit protein eL19 OS=Mus musculus OX=10090 GN=Rpl19 PE=1 SV=1	Rpl19	8.67	2	2	2	8506.21
P84104	Serine/arginine-rich splicing factor 3 OS=Mus musculus OX=10090 GN=Srsf3 PE=1 SV=1	Srsf3	14.02	2	1	1	37099.9
P97310	DNA replication licensing factor MCM2 OS=Mus musculus OX=10090 GN=Mcm2 PE=1 SV=3	Mcm2	2.77	2	2	2	1408.05
P97311	DNA replication licensing factor MCM6 OS=Mus musculus OX=10090 GN=Mcm6 PE=1 SV=1	Mcm6	0.97	1	1	1	1267.03
P97313	DNA-dependent protein kinase catalytic subunit OS=Mus musculus OX=10090 GN=Prkdc PE=1 SV=3	Prkdc	0.73	3	3	3	2825.1
P97351	Small ribosomal subunit protein eS1 OS=Mus musculus OX=10090 GN=Rps3a PE=1 SV=3	Rps3a	43.94	13	13	13	19065.4
P97360	Transcription factor ETV6 OS=Mus musculus OX=10090 GN=Etv6 PE=1 SV=1	Etv6	11.34	7	7	7	14033.4
P97363	Serine palmitoyltransferase 2 OS=Mus musculus OX=10090 GN=Sptlc2 PE=1 SV=2	Sptlc2	2.14	1	1	1	901.027
P97367	Homeobox protein Meis2 OS=Mus musculus OX=10090 GN=Meis2 PE=1 SV=2	Meis2	5.66	3	3	3	5789.15
P97377	Cyclin-dependent kinase 2 OS=Mus musculus OX=10090 GN=Cdk2 PE=1 SV=2	Cdk2	9.54	3	1	1	1357.05
P97386	DNA ligase 3 OS=Mus musculus OX=10090 GN=Lig3 PE=1 SV=2	Lig3	0.99	1	1	1	1247.03
P97427	Dihydropyrimidinase-related protein 1 OS=Mus musculus OX=10090 GN=Crmp1 PE=1 SV=1	Crmp1	12.94	7	7	7	10029.4
P97434	Myosin phosphatase Rho-interacting protein OS=Mus musculus OX=10090 GN=Mprip PE=1 SV=2	Mprip	3.12	3	3	3	2256.07
P97452	Ribosome biogenesis protein BOP1 OS=Mus musculus OX=10090 GN=Bop1 PE=1 SV=1	Bop1	3.69	3	3	3	5174.11
P97461	Small ribosomal subunit protein uS7 OS=Mus musculus OX=10090 GN=Rps5 PE=1 SV=4	Rps5	23.53	5	5	5	18353.4
P97496	SWI/SNF complex subunit SMARCC1 OS=Mus musculus OX=10090 GN=Smarcc1 PE=1 SV=2	Smarcc1	22.92	28	28	28	37109.1
P97789	5'-3' exoribonuclease 1 OS=Mus musculus OX=10090 GN=Xrn1 PE=1 SV=1	Xrn1	1.22	2	2	2	2376.06
P97801	Survival motor neuron protein OS=Mus musculus OX=10090 GN=Smn1 PE=1 SV=1	Smn1	8.68	2	2	2	5968.19
P97821	Dipeptidyl peptidase 1 OS=Mus musculus OX=10090 GN=Ctsc PE=1 SV=1	Ctsc	1.73	1	1	1	2759.07
P97855	Ras GTPase-activating protein-binding protein 1 OS=Mus musculus OX=10090 GN=G3bp1 PE=1 SV=1	G3bp1	6.88	3	2	2	2649.08
P97868	E3 ubiquitin-protein ligase RBBP6 OS=Mus musculus OX=10090 GN=Rbbp6 PE=1 SV=5	Rbbp6	6.59	11	11	11	11194.2
P98156	Very low-density lipoprotein receptor OS=Mus musculus OX=10090 GN=Vldlr PE=1 SV=1	Vldlr	1.03	1	1	1	3255.08
P99024	Tubulin beta-5 chain OS=Mus musculus OX=10090 GN=Tubb5 PE=1 SV=1	Tubb5	31.08	12	12	12	10845.4
Q00899	Transcriptional repressor protein YY1 OS=Mus musculus OX=10090 GN=Yy1 PE=1 SV=1	Yy1	21.26	8	8	5	40602.4
Q01147	Cyclic AMP-responsive element-binding protein 1 OS=Mus musculus OX=10090 GN=Creb1 PE=1 SV=2	Creb1	4.28	1	1	1	4519.14
Q01237	3-hydroxy-3-methylglutaryl-coenzyme A reductase OS=Mus musculus OX=10090 GN=Hmgcr PE=1 SV=3	Hmgcr	3.72	3	3	3	1647.05
Q01320	DNA topoisomerase 2-alpha OS=Mus musculus OX=10090 GN=Top2a PE=1 SV=2	Top2a	17.6	29	18	18	25683.9
Q01405	Protein transport protein Sec23A OS=Mus musculus OX=10090 GN=Sec23a PE=1 SV=2	Sec23a	1.57	1	1	1	631.022
Q01705	Neurogenic locus notch homolog protein 1 OS=Mus musculus OX=10090 GN=Notch1 PE=1 SV=3	Notch1	6.24	16	14	14	7880.23
Q01853	Transitional endoplasmic reticulum ATPase OS=Mus musculus OX=10090 GN=Vcp PE=1 SV=4	Vcp	4.09	3	3	3	1318.05
Q02105	Complement C1q subcomponent subunit C OS=Mus musculus OX=10090 GN=C1qc PE=1 SV=2	C1qc	7.72	2	2	2	47869.1
Q02248	Catenin beta-1 OS=Mus musculus OX=10090 GN=Ctnnb1 PE=1 SV=1	Ctnnb1	7.3	5	5	3	2907.1
Q02257	Junction plakoglobin OS=Mus musculus OX=10090 GN=Jup PE=1 SV=3	Jup	7.38	5	3	3	1622.06
Q02395	Metal-response element-binding transcription factor 2 OS=Mus musculus OX=10090 GN=Mtf2 PE=1 SV=2	Mtf2	4.05	2	2	2	1139.03
Q02858	Angiopoietin-1 receptor OS=Mus musculus OX=10090 GN=Tek PE=1 SV=2	Tek	0.8	1	1	1	1783.04
Q03141	MAP/microtubule affinity-regulating kinase 3 OS=Mus musculus OX=10090 GN=Mark3 PE=1 SV=2	Mark3	6.37	5	5	2	3228.09
Q03147	Cyclin-dependent kinase 7 OS=Mus musculus OX=10090 GN=Cdk7 PE=1 SV=2	Cdk7	2.6	1	1	1	1655.04
Q03265	ATP synthase subunit alpha, mitochondrial OS=Mus musculus OX=10090 GN=Atp5f1a PE=1 SV=1	Atp5f1a	33.27	17	17	17	22910.7
Q04692	SWI/SNF-related matrix-associated actin-dependent regulator of chromatin subfamily A containing DEAD/H box 1 OS=Mus musculus OX=10090 GN=Smarcad1 PE=1 SV=2	Smarcad1	1.08	1	1	1	1549.05
Q04750	DNA topoisomerase 1 OS=Mus musculus OX=10090 GN=Top1 PE=1 SV=2	Top1	11.6	9	9	9	5673.19
Q05512	Serine/threonine-protein kinase MARK2 OS=Mus musculus OX=10090 GN=Mark2 PE=1 SV=3	Mark2	5.28	4	3	3	2314.07
Q05793	Basement membrane-specific heparan sulfate proteoglycan core protein OS=Mus musculus OX=10090 GN=Hspg2 PE=1 SV=1	Hspg2	3.83	13	13	13	2778.1
Q06180	Tyrosine-protein phosphatase non-receptor type 2 OS=Mus musculus OX=10090 GN=Ptpn2 PE=1 SV=2	Ptpn2	2.71	1	1	1	2110.06
Q07113	Cation-independent mannose-6-phosphate receptor OS=Mus musculus OX=10090 GN=Igf2r PE=1 SV=1	Igf2r	4.15	10	10	10	4028.12
Q07231	Zinc finger and SCAN domain-containing protein 21 OS=Mus musculus OX=10090 GN=Zscan21 PE=2 SV=2	Zscan21	13.15	7	6	6	3982.07
Q07832	Serine/threonine-protein kinase PLK1 OS=Mus musculus OX=10090 GN=Plk1 PE=1 SV=2	Plk1	15.42	8	8	8	4186.17
Q08122	Transducin-like enhancer protein 3 OS=Mus musculus OX=10090 GN=Tle3 PE=1 SV=3	Tle3	3.37	2	2	2	1405.05
Q08288	Cell growth-regulating nucleolar protein OS=Mus musculus OX=10090 GN=Lyar PE=1 SV=2	Lyar	3.61	1	1	1	2494.09
Q08943	FACT complex subunit SSRP1 OS=Mus musculus OX=10090 GN=Ssrp1 PE=1 SV=2	Ssrp1	20.48	14	14	14	9845.29
Q09XV5	Chromodomain-helicase-DNA-binding protein 8 OS=Mus musculus OX=10090 GN=Chd8 PE=1 SV=1	Chd8	11.08	28	28	28	27407.6
Q0HA38	Tetratricopeptide repeat protein 21B OS=Mus musculus OX=10090 GN=Ttc21b PE=1 SV=1	Ttc21b	0.76	1	1	1	2309.06
Q0VBL3	RNA-binding protein 15 OS=Mus musculus OX=10090 GN=Rbm15 PE=1 SV=1	Rbm15	12.37	12	12	12	4632.13
Q1PSW8	E3 ubiquitin-protein ligase TRIM71 OS=Mus musculus OX=10090 GN=Trim71 PE=1 SV=1	Trim71	7.84	6	6	6	4987.13
Q2KHI9	DNA helicase MCM9 OS=Mus musculus OX=10090 GN=Mcm9 PE=1 SV=2	Mcm9	2.12	2	2	2	1949.06
Q2VPQ9	Chromatin modification-related protein MEAF6 OS=Mus musculus OX=10090 GN=Meaf6 PE=1 SV=1	Meaf6	5.24	1	1	1	5657.14
Q31125	Zinc transporter SLC39A7 OS=Mus musculus OX=10090 GN=Slc39a7 PE=1 SV=2	Slc39a7	4.62	2	2	2	90759
Q3TDN2	FAS-associated factor 2 OS=Mus musculus OX=10090 GN=Faf2 PE=1 SV=2	Faf2	2.7	1	1	1	1722.06
Q3TDQ1	Dolichyl-diphosphooligosaccharide--protein glycosyltransferase subunit STT3B OS=Mus musculus OX=10090 GN=Stt3b PE=1 SV=2	Stt3b	5.22	4	3	3	1986.07
Q3TEA8	Heterochromatin protein 1-binding protein 3 OS=Mus musculus OX=10090 GN=Hp1bp3 PE=1 SV=1	Hp1bp3	14.8	9	9	9	10745.3
Q3TFD2	Lysophosphatidylcholine acyltransferase 1 OS=Mus musculus OX=10090 GN=Lpcat1 PE=1 SV=1	Lpcat1	5.81	3	3	3	1722.05
Q3THE2	Myosin regulatory light chain 12B OS=Mus musculus OX=10090 GN=Myl12b PE=1 SV=2	Myl12b	29.65	5	5	5	5658.15
Q3THK7	GMP synthase [glutamine-hydrolyzing] OS=Mus musculus OX=10090 GN=Gmps PE=1 SV=2	Gmps	1.88	1	1	1	1286.04
Q3TIX9	Ubiquitin carboxyl-terminal hydrolase 39 OS=Mus musculus OX=10090 GN=Usp39 PE=1 SV=2	Usp39	7.98	4	4	4	4298.11
Q3TJD7	PDZ and LIM domain protein 7 OS=Mus musculus OX=10090 GN=Pdlim7 PE=1 SV=1	Pdlim7	7	3	3	3	2183.06
Q3TKT4	Transcription activator BRG1 OS=Mus musculus OX=10090 GN=Smarca4 PE=1 SV=1	Smarca4	21.08	33	33	22	56866.9
Q3TP92	CTD nuclear envelope phosphatase 1 OS=Mus musculus OX=10090 GN=Ctdnep1 PE=1 SV=2	Ctdnep1	4.51	1	1	1	1034.03
Q3TPX4	Exocyst complex component 5 OS=Mus musculus OX=10090 GN=Exoc5 PE=1 SV=2	Exoc5	5.65	4	4	4	2266.06
Q3TRM4	Patatin-like phospholipase domain-containing protein 6 OS=Mus musculus OX=10090 GN=Pnpla6 PE=1 SV=2	Pnpla6	1.33	2	2	2	1609.04
Q3TRR0	Microtubule-associated protein 9 OS=Mus musculus OX=10090 GN=Map9 PE=1 SV=2	Map9	1.39	1	1	1	710.017
Q3TTY5	Keratin, type II cytoskeletal 2 epidermal OS=Mus musculus OX=10090 GN=Krt2 PE=1 SV=1	Krt2	7.21	6	3	3	11666.3
Q3TWW8	Serine/arginine-rich splicing factor 6 OS=Mus musculus OX=10090 GN=Srsf6 PE=1 SV=1	Srsf6	18.29	7	7	7	33206.8
Q3TYA6	M-phase phosphoprotein 8 OS=Mus musculus OX=10090 GN=Mphosph8 PE=1 SV=1	Mphosph8	2.45	2	2	2	4194.08
Q3TZX3	Solute carrier family 25 member 33 OS=Mus musculus OX=10090 GN=Slc25a33 PE=2 SV=1	Slc25a33	4.06	1	1	1	2060.06
Q3TZX8	Polynucleotide 5'-hydroxyl-kinase NOL9 OS=Mus musculus OX=10090 GN=Nol9 PE=1 SV=1	Nol9	2.38	2	2	2	4642.1
Q3U0V1	Far upstream element-binding protein 2 OS=Mus musculus OX=10090 GN=Khsrp PE=1 SV=2	Khsrp	9.22	6	6	6	2921.09
Q3U1J1	TCF3 fusion partner homolog OS=Mus musculus OX=10090 GN=Tfpt PE=1 SV=1	Tfpt	6.95	2	2	2	10483.3
Q3U1J4	DNA damage-binding protein 1 OS=Mus musculus OX=10090 GN=Ddb1 PE=1 SV=2	Ddb1	14.47	16	16	16	5146.1
Q3U4G3	Xyloside xylosyltransferase 1 OS=Mus musculus OX=10090 GN=Xxylt1 PE=1 SV=2	Xxylt1	2.04	1	1	1	931.02
Q3U7R1	Extended synaptotagmin-1 OS=Mus musculus OX=10090 GN=Esyt1 PE=1 SV=2	Esyt1	1.92	2	2	2	1180.03
Q3U9G9	Delta(14)-sterol reductase LBR OS=Mus musculus OX=10090 GN=Lbr PE=1 SV=2	Lbr	12.3	9	9	9	36925.9
Q3UGF1	WD repeat-containing protein 19 OS=Mus musculus OX=10090 GN=Wdr19 PE=1 SV=1	Wdr19	1.19	1	1	1	1460.06
Q3UHU5	Microtubule cross-linking factor 1 OS=Mus musculus OX=10090 GN=Mtcl1 PE=1 SV=1	Mtcl1	9.82	19	18	17	5720.19
Q3UIL6	Pleckstrin homology domain-containing family A member 7 OS=Mus musculus OX=10090 GN=Plekha7 PE=1 SV=2	Plekha7	4.2	5	5	5	3429.08
Q3UKC1	Tax1-binding protein 1 homolog OS=Mus musculus OX=10090 GN=Tax1bp1 PE=1 SV=2	Tax1bp1	6.63	5	5	5	4687.13
Q3UMC0	ATPase family gene 2 protein homolog A OS=Mus musculus OX=10090 GN=Afg2a PE=1 SV=2	Afg2a	8.17	6	6	5	3105.1
Q3UN02	Lysocardiolipin acyltransferase 1 OS=Mus musculus OX=10090 GN=Lclat1 PE=1 SV=2	Lclat1	7.45	3	3	3	4904.14
Q3UQ28	Peroxidasin homolog OS=Mus musculus OX=10090 GN=Pxdn PE=1 SV=2	Pxdn	2.17	3	3	3	1318.04
Q3URD3	Sarcolemmal membrane-associated protein OS=Mus musculus OX=10090 GN=Slmap PE=1 SV=2	Slmap	2.6	2	2	2	2555.07
Q3URU2	Paternally-expressed gene 3 protein OS=Mus musculus OX=10090 GN=Peg3 PE=1 SV=1	Peg3	0.51	1	1	1	769.014
Q3UTQ8	Cyclin-dependent kinase-like 5 OS=Mus musculus OX=10090 GN=Cdkl5 PE=1 SV=1	Cdkl5	0.85	1	1	0	1519.04
Q3UU96	Serine/threonine-protein kinase MRCK alpha OS=Mus musculus OX=10090 GN=Cdc42bpa PE=1 SV=2	Cdc42bpa	4.13	6	6	6	1689.08
Q3UUQ7	GPI inositol-deacylase OS=Mus musculus OX=10090 GN=Pgap1 PE=1 SV=3	Pgap1	3.36	3	3	3	2079.07
Q3UWM4	Lysine-specific demethylase 7A OS=Mus musculus OX=10090 GN=Kdm7a PE=1 SV=2	Kdm7a	17.77	16	16	16	22600.7
Q3UXZ9	Lysine-specific demethylase 5A OS=Mus musculus OX=10090 GN=Kdm5a PE=1 SV=2	Kdm5a	3.67	5	5	5	8307.27
Q3UYV9	Nuclear cap-binding protein subunit 1 OS=Mus musculus OX=10090 GN=Ncbp1 PE=1 SV=2	Ncbp1	4.18	3	3	3	3714.11
Q3UZ18	Little elongation complex subunit 2 OS=Mus musculus OX=10090 GN=Ice2 PE=1 SV=2	Ice2	5.26	5	5	5	1679.04
Q3V1H1	Cytoskeleton-associated protein 2 OS=Mus musculus OX=10090 GN=Ckap2 PE=1 SV=1	Ckap2	1.51	1	1	1	1353.03
Q3V300	Kinesin-like protein KIF22 OS=Mus musculus OX=10090 GN=Kif22 PE=2 SV=2	Kif22	2.27	1	1	1	837.025
Q3V3V9	Capping protein, Arp2/3 and myosin-I linker protein 2 OS=Mus musculus OX=10090 GN=Carmil2 PE=1 SV=2	Carmil2	1.54	2	2	2	1107.03
Q45KJ6	Protein lin-28 homolog B OS=Mus musculus OX=10090 GN=Lin28b PE=1 SV=2	Lin28b	4.05	1	1	1	1780.05
Q4JK59	Methylcytosine dioxygenase TET2 OS=Mus musculus OX=10090 GN=Tet2 PE=1 SV=3	Tet2	8.11	14	14	14	7588.22
Q4KWH5	1-phosphatidylinositol 4,5-bisphosphate phosphodiesterase eta-1 OS=Mus musculus OX=10090 GN=Plch1 PE=2 SV=1	Plch1	0.71	1	1	1	2036.06
Q4VA53	Sister chromatid cohesion protein PDS5 homolog B OS=Mus musculus OX=10090 GN=Pds5b PE=1 SV=1	Pds5b	8.3	12	12	12	7400.2
Q4VBD9	GDNF-inducible zinc finger protein 1 OS=Mus musculus OX=10090 GN=Gzf1 PE=1 SV=2	Gzf1	6.37	4	4	4	4181.15
Q501J6	Probable ATP-dependent RNA helicase DDX17 OS=Mus musculus OX=10090 GN=Ddx17 PE=1 SV=1	Ddx17	43.54	32	23	23	89546.5
Q569Z5	Probable ATP-dependent RNA helicase DDX46 OS=Mus musculus OX=10090 GN=Ddx46 PE=1 SV=2	Ddx46	0.87	1	1	1	2250.05
Q569Z6	Thyroid hormone receptor-associated protein 3 OS=Mus musculus OX=10090 GN=Thrap3 PE=1 SV=1	Thrap3	17.67	18	18	18	15747.5
Q571I4	Inactive tyrosine-protein kinase PRAG1 OS=Mus musculus OX=10090 GN=Prag1 PE=1 SV=3	Prag1	1.31	2	2	2	1550.05
Q5DTH5	Teashirt homolog 1 OS=Mus musculus OX=10090 GN=Tshz1 PE=1 SV=2	Tshz1	7.38	7	7	7	2234.07
Q5DTM8	E3 ubiquitin-protein ligase BRE1A OS=Mus musculus OX=10090 GN=Rnf20 PE=1 SV=2	Rnf20	2.57	2	2	2	1117.04
Q5DW34	Histone-lysine N-methyltransferase EHMT1 OS=Mus musculus OX=10090 GN=Ehmt1 PE=1 SV=2	Ehmt1	10.65	12	12	12	4929.11
Q5FWI3	Cell surface hyaluronidase OS=Mus musculus OX=10090 GN=Cemip2 PE=1 SV=1	Cemip2	12.58	16	16	16	8872.32
Q5HZG4	Transcription initiation factor TFIID subunit 3 OS=Mus musculus OX=10090 GN=Taf3 PE=1 SV=2	Taf3	15.45	12	12	12	10138.3
Q5HZJ0	Ribonuclease 3 OS=Mus musculus OX=10090 GN=Drosha PE=1 SV=1	Drosha	0.8	1	1	1	985.033
Q5NBY9	POZ (BTB) and AT hook-containing zinc finger 1 OS=Mus musculus OX=10090 GN=Patz1 PE=1 SV=1	Patz1	19.94	13	13	12	11218.3
Q5NCY0	Lysine-specific demethylase 6B OS=Mus musculus OX=10090 GN=Kdm6b PE=1 SV=1	Kdm6b	18.28	28	28	28	62222.6
Q5SF07	Insulin-like growth factor 2 mRNA-binding protein 2 OS=Mus musculus OX=10090 GN=Igf2bp2 PE=1 SV=1	Igf2bp2	7.09	4	3	3	4531.11
Q5SPL2	PHD finger protein 12 OS=Mus musculus OX=10090 GN=Phf12 PE=1 SV=1	Phf12	1.1	1	1	1	550.017
Q5SQF8	Histone deacetylase complex subunit SAP30L OS=Mus musculus OX=10090 GN=Sap30l PE=1 SV=1	Sap30l	4.95	1	1	1	3764.1
Q5SQX6	Cytoplasmic FMR1-interacting protein 2 OS=Mus musculus OX=10090 GN=Cyfip2 PE=1 SV=2	Cyfip2	4.07	5	1	1	441.01
Q5SU73	Coilin OS=Mus musculus OX=10090 GN=Coil PE=1 SV=1	Coil	6.32	3	3	3	3222.1
Q5SVQ0	Histone acetyltransferase KAT7 OS=Mus musculus OX=10090 GN=Kat7 PE=1 SV=1	Kat7	9.14	5	5	5	2855.08
Q5SWW4	Mediator of RNA polymerase II transcription subunit 13 OS=Mus musculus OX=10090 GN=Med13 PE=1 SV=1	Med13	0.55	1	1	1	1143.04
Q5SXI5	Zinc finger protein 496 OS=Mus musculus OX=10090 GN=Znf496 PE=1 SV=1	Znf496	1.54	1	1	1	1097.03
Q5XJE5	RNA polymerase-associated protein LEO1 OS=Mus musculus OX=10090 GN=Leo1 PE=1 SV=2	Leo1	3.75	2	2	2	1314.05
Q5XJY4	Presenilin-associated rhomboid-like protein, mitochondrial OS=Mus musculus OX=10090 GN=Parl PE=1 SV=1	Parl	2.39	1	1	1	1270.03
Q60520	Paired amphipathic helix protein Sin3a OS=Mus musculus OX=10090 GN=Sin3a PE=1 SV=3	Sin3a	6.67	8	8	8	3794.1
Q60605	Myosin light polypeptide 6 OS=Mus musculus OX=10090 GN=Myl6 PE=1 SV=3	Myl6	21.19	3	3	3	4109.15
Q60634	Flotillin-2 OS=Mus musculus OX=10090 GN=Flot2 PE=1 SV=2	Flot2	9.35	4	4	4	2784.08
Q60668	Heterogeneous nuclear ribonucleoprotein D0 OS=Mus musculus OX=10090 GN=Hnrnpd PE=1 SV=2	Hnrnpd	17.18	7	7	7	45396.6
Q60677	Integrin alpha-E OS=Mus musculus OX=10090 GN=Itgae PE=2 SV=2	Itgae	1.11	1	1	1	709.021
Q60698	Ski oncogene OS=Mus musculus OX=10090 GN=Ski PE=1 SV=2	Ski	1.66	1	1	1	967.029
Q60710	Deoxynucleoside triphosphate triphosphohydrolase SAMHD1 OS=Mus musculus OX=10090 GN=Samhd1 PE=1 SV=3	Samhd1	1.98	1	1	1	1064.03
Q60715	Prolyl 4-hydroxylase subunit alpha-1 OS=Mus musculus OX=10090 GN=P4ha1 PE=1 SV=2	P4ha1	10.86	5	5	5	3433.09
Q60737	Casein kinase II subunit alpha OS=Mus musculus OX=10090 GN=Csnk2a1 PE=1 SV=2	Csnk2a1	8.18	3	3	3	4143.15
Q60749	KH domain-containing, RNA-binding, signal transduction-associated protein 1 OS=Mus musculus OX=10090 GN=Khdrbs1 PE=1 SV=2	Khdrbs1	14.45	7	7	7	34129.8
Q60760	Growth factor receptor-bound protein 10 OS=Mus musculus OX=10090 GN=Grb10 PE=1 SV=2	Grb10	8.05	5	5	5	3758.13
Q60821	Zinc finger and BTB domain-containing protein 17 OS=Mus musculus OX=10090 GN=Zbtb17 PE=1 SV=2	Zbtb17	1.13	1	1	1	1092.03
Q60848	Lymphocyte-specific helicase OS=Mus musculus OX=10090 GN=Hells PE=1 SV=2	Hells	18.51	15	15	15	8598.27
Q60865	Caprin-1 OS=Mus musculus OX=10090 GN=Caprin1 PE=1 SV=2	Caprin1	3.11	2	2	2	2666.07
Q60875	Rho guanine nucleotide exchange factor 2 OS=Mus musculus OX=10090 GN=Arhgef2 PE=1 SV=4	Arhgef2	16.45	16	16	16	16849.4
Q60930	Voltage-dependent anion-selective channel protein 2 OS=Mus musculus OX=10090 GN=Vdac2 PE=1 SV=2	Vdac2	11.86	3	3	3	2767.09
Q60931	Voltage-dependent anion-selective channel protein 3 OS=Mus musculus OX=10090 GN=Vdac3 PE=1 SV=1	Vdac3	8.13	2	2	2	1379.05
Q60932	Voltage-dependent anion-selective channel protein 1 OS=Mus musculus OX=10090 GN=Vdac1 PE=1 SV=3	Vdac1	21.96	6	6	6	5906.16
Q60954	Homeobox protein Meis1 OS=Mus musculus OX=10090 GN=Meis1 PE=1 SV=1	Meis1	6.92	3	1	1	2371.07
Q60960	Importin subunit alpha-5 OS=Mus musculus OX=10090 GN=Kpna1 PE=1 SV=2	Kpna1	3.53	2	2	2	1893.04
Q60963	Platelet-activating factor acetylhydrolase OS=Mus musculus OX=10090 GN=Pla2g7 PE=1 SV=2	Pla2g7	2.05	1	1	1	15609.4
Q60972	Histone-binding protein RBBP4 OS=Mus musculus OX=10090 GN=Rbbp4 PE=1 SV=5	Rbbp4	19.06	9	3	3	15290.5
Q60973	Histone-binding protein RBBP7 OS=Mus musculus OX=10090 GN=Rbbp7 PE=1 SV=1	Rbbp7	18.82	9	9	9	29332.6
Q60974	Nuclear receptor corepressor 1 OS=Mus musculus OX=10090 GN=Ncor1 PE=1 SV=1	Ncor1	1.3	3	3	3	1326.03
Q61001	Laminin subunit alpha-5 OS=Mus musculus OX=10090 GN=Lama5 PE=1 SV=4	Lama5	2.96	10	10	10	4265.11
Q61029	Lamina-associated polypeptide 2, isoforms beta/delta/epsilon/gamma OS=Mus musculus OX=10090 GN=Tmpo PE=1 SV=4	Tmpo	28.1	12	12	12	39403.3
Q61033	Lamina-associated polypeptide 2, isoforms alpha/zeta OS=Mus musculus OX=10090 GN=Tmpo PE=1 SV=4	Tmpo	20.2	11	6	6	5394.15
Q61070	Etoposide-induced protein 2.4 OS=Mus musculus OX=10090 GN=Ei24 PE=1 SV=3	Ei24	13.53	5	5	5	3601.11
Q61102	Iron-sulfur clusters transporter ABCB7, mitochondrial OS=Mus musculus OX=10090 GN=Abcb7 PE=1 SV=3	Abcb7	3.72	3	3	3	1593.04
Q61103	Zinc finger protein ubi-d4 OS=Mus musculus OX=10090 GN=Dpf2 PE=1 SV=1	Dpf2	29.92	10	10	10	23215.9
Q61164	Transcriptional repressor CTCF OS=Mus musculus OX=10090 GN=Ctcf PE=1 SV=2	Ctcf	13.72	11	11	11	17336.4
Q61166	Microtubule-associated protein RP/EB family member 1 OS=Mus musculus OX=10090 GN=Mapre1 PE=1 SV=3	Mapre1	7.09	2	2	2	3862.13
Q61176	Arginase-1 OS=Mus musculus OX=10090 GN=Arg1 PE=1 SV=1	Arg1	7.74	2	2	2	3373.1
Q61191	Host cell factor 1 OS=Mus musculus OX=10090 GN=Hcfc1 PE=1 SV=2	Hcfc1	5.18	10	10	10	5960.14
Q61194	Phosphatidylinositol 4-phosphate 3-kinase C2 domain-containing subunit alpha OS=Mus musculus OX=10090 GN=Pik3c2a PE=1 SV=2	Pik3c2a	0.71	1	1	1	1003.03
Q61210	Rho guanine nucleotide exchange factor 1 OS=Mus musculus OX=10090 GN=Arhgef1 PE=1 SV=2	Arhgef1	1.41	1	1	1	1699.06
Q61214	Dual specificity tyrosine-phosphorylation-regulated kinase 1A OS=Mus musculus OX=10090 GN=Dyrk1a PE=1 SV=1	Dyrk1a	16.51	13	13	13	14560.4
Q61216	Double-strand break repair protein MRE11 OS=Mus musculus OX=10090 GN=Mre11 PE=1 SV=1	Mre11	5.81	4	4	4	2201.07
Q61263	Sterol O-acyltransferase 1 OS=Mus musculus OX=10090 GN=Soat1 PE=1 SV=2	Soat1	3.89	2	2	2	1636.04
Q61286	Transcription factor 12 OS=Mus musculus OX=10090 GN=Tcf12 PE=1 SV=2	Tcf12	3.12	2	2	2	2517.06
Q61292	Laminin subunit beta-2 OS=Mus musculus OX=10090 GN=Lamb2 PE=1 SV=2	Lamb2	3.84	6	6	6	2381.08
Q61315	Adenomatous polyposis coli protein OS=Mus musculus OX=10090 GN=Apc PE=1 SV=1	Apc	0.28	1	1	1	794.019
Q61329	Zinc finger homeobox protein 3 OS=Mus musculus OX=10090 GN=Zfhx3 PE=1 SV=1	Zfhx3	11.38	41	41	41	14435.5
Q61335	B-cell receptor-associated protein 31 OS=Mus musculus OX=10090 GN=Bcap31 PE=1 SV=4	Bcap31	14.29	4	4	4	4861.11
Q61382	TNF receptor-associated factor 4 OS=Mus musculus OX=10090 GN=Traf4 PE=1 SV=2	Traf4	2.34	1	1	1	913.027
Q61464	Zinc finger protein 638 OS=Mus musculus OX=10090 GN=Znf638 PE=1 SV=2	Znf638	13.83	26	26	26	18587.6
Q61466	SWI/SNF-related matrix-associated actin-dependent regulator of chromatin subfamily D member 1 OS=Mus musculus OX=10090 GN=Smarcd1 PE=1 SV=3	Smarcd1	27.77	15	15	15	20536.6
Q61474	RNA-binding protein Musashi homolog 1 OS=Mus musculus OX=10090 GN=Msi1 PE=1 SV=1	Msi1	11.05	4	4	4	2747.07
Q61543	Golgi apparatus protein 1 OS=Mus musculus OX=10090 GN=Glg1 PE=1 SV=1	Glg1	7.57	8	8	8	2675.09
Q61545	RNA-binding protein EWS OS=Mus musculus OX=10090 GN=Ewsr1 PE=1 SV=2	Ewsr1	5.34	3	3	3	28441
Q61550	Double-strand-break repair protein rad21 homolog OS=Mus musculus OX=10090 GN=Rad21 PE=1 SV=3	Rad21	15.43	9	9	9	5754.16
Q61554	Fibrillin-1 OS=Mus musculus OX=10090 GN=Fbn1 PE=1 SV=2	Fbn1	1.22	3	2	2	1401.05
Q61555	Fibrillin-2 OS=Mus musculus OX=10090 GN=Fbn2 PE=1 SV=2	Fbn2	5.57	13	13	12	7766.31
Q61584	RNA-binding protein FXR1 OS=Mus musculus OX=10090 GN=Fxr1 PE=1 SV=2	Fxr1	19.05	12	12	11	66964.5
Q61595	Kinectin OS=Mus musculus OX=10090 GN=Ktn1 PE=1 SV=1	Ktn1	13.64	16	16	16	2911.1
Q61598	Rab GDP dissociation inhibitor beta OS=Mus musculus OX=10090 GN=Gdi2 PE=1 SV=1	Gdi2	2.02	1	1	1	1179.04
Q61656	Probable ATP-dependent RNA helicase DDX5 OS=Mus musculus OX=10090 GN=Ddx5 PE=1 SV=2	Ddx5	45.93	34	34	33	166755
Q61666	Protein HIRA OS=Mus musculus OX=10090 GN=Hira PE=1 SV=3	Hira	0.79	1	1	1	551.013
Q61686	Chromobox protein homolog 5 OS=Mus musculus OX=10090 GN=Cbx5 PE=1 SV=1	Cbx5	43.46	7	7	7	9697.34
Q61687	Transcriptional regulator ATRX OS=Mus musculus OX=10090 GN=Atrx PE=1 SV=3	Atrx	3.8	8	8	8	2275.06
Q61701	ELAV-like protein 4 OS=Mus musculus OX=10090 GN=Elavl4 PE=1 SV=1	Elavl4	11.69	4	4	4	4065.11
Q61753	D-3-phosphoglycerate dehydrogenase OS=Mus musculus OX=10090 GN=Phgdh PE=1 SV=3	Phgdh	4.88	2	2	2	435.014
Q61768	Kinesin-1 heavy chain OS=Mus musculus OX=10090 GN=Kif5b PE=1 SV=3	Kif5b	6.02	5	5	2	2601.07
Q61818	Retinoic acid-induced protein 1 OS=Mus musculus OX=10090 GN=Rai1 PE=1 SV=3	Rai1	0.95	2	2	2	1332.03
Q61879	Myosin-10 OS=Mus musculus OX=10090 GN=Myh10 PE=1 SV=2	Myh10	9.16	18	12	10	7502.22
Q61881	DNA replication licensing factor MCM7 OS=Mus musculus OX=10090 GN=Mcm7 PE=1 SV=1	Mcm7	12.1	8	8	8	3204.13
Q61884	Meiosis-specific nuclear structural protein 1 OS=Mus musculus OX=10090 GN=Mns1 PE=1 SV=1	Mns1	1.63	1	1	1	29587.6
Q61937	Nucleophosmin OS=Mus musculus OX=10090 GN=Npm1 PE=1 SV=1	Npm1	22.6	7	7	7	42243
Q61967	Zinc finger protein 90 OS=Mus musculus OX=10090 GN=Zfp90 PE=1 SV=1	Zfp90	4.87	3	3	3	1807.05
Q61982	Neurogenic locus notch homolog protein 3 OS=Mus musculus OX=10090 GN=Notch3 PE=1 SV=1	Notch3	5.65	13	12	12	3248.11
Q61990	Poly(rC)-binding protein 2 OS=Mus musculus OX=10090 GN=Pcbp2 PE=1 SV=1	Pcbp2	16.02	5	3	3	4731.13
Q62009	Periostin OS=Mus musculus OX=10090 GN=Postn PE=1 SV=2	Postn	1.07	1	1	1	7429.2
Q62018	RNA polymerase-associated protein CTR9 homolog OS=Mus musculus OX=10090 GN=Ctr9 PE=1 SV=2	Ctr9	1.79	2	2	2	4409.12
Q62036	Centrosomal protein of 131 kDa OS=Mus musculus OX=10090 GN=Cep131 PE=1 SV=2	Cep131	1.04	1	1	1	953.031
Q62093	Serine/arginine-rich splicing factor 2 OS=Mus musculus OX=10090 GN=Srsf2 PE=1 SV=4	Srsf2	3.62	1	1	1	18306.4
Q62167	ATP-dependent RNA helicase DDX3X OS=Mus musculus OX=10090 GN=Ddx3x PE=1 SV=3	Ddx3x	26.13	17	16	3	28923.9
Q62181	Semaphorin-3C OS=Mus musculus OX=10090 GN=Sema3c PE=1 SV=2	Sema3c	1.46	1	1	1	787.021
Q62187	Transcription termination factor 1 OS=Mus musculus OX=10090 GN=Ttf1 PE=1 SV=2	Ttf1	2.33	2	2	2	1092.03
Q62188	Dihydropyrimidinase-related protein 3 OS=Mus musculus OX=10090 GN=Dpysl3 PE=1 SV=1	Dpysl3	5.09	3	2	2	2458.06
Q62261	Spectrin beta chain, non-erythrocytic 1 OS=Mus musculus OX=10090 GN=Sptbn1 PE=1 SV=2	Sptbn1	2.84	6	6	6	1736.07
Q62280	Protein SSXT OS=Mus musculus OX=10090 GN=Ss18 PE=1 SV=2	Ss18	2.87	2	2	2	4761.13
Q62311	Transcription initiation factor TFIID subunit 6 OS=Mus musculus OX=10090 GN=Taf6 PE=1 SV=1	Taf6	34.96	20	20	20	22353.8
Q62315	Protein Jumonji OS=Mus musculus OX=10090 GN=Jarid2 PE=1 SV=1	Jarid2	1.94	2	2	2	875.027
Q62318	Transcription intermediary factor 1-beta OS=Mus musculus OX=10090 GN=Trim28 PE=1 SV=3	Trim28	24.34	19	19	19	92223.5
Q62351	Transferrin receptor protein 1 OS=Mus musculus OX=10090 GN=Tfrc PE=1 SV=1	Tfrc	1.31	1	1	1	1683.06
Q62376	U1 small nuclear ribonucleoprotein 70 kDa OS=Mus musculus OX=10090 GN=Snrnp70 PE=1 SV=2	Snrnp70	19.42	11	11	11	48500.5
Q62383	Transcription elongation factor SPT6 OS=Mus musculus OX=10090 GN=Supt6h PE=1 SV=2	Supt6h	7.36	12	12	12	5497.2
Q62388	Serine-protein kinase ATM OS=Mus musculus OX=10090 GN=Atm PE=1 SV=2	Atm	1.01	3	3	3	1376.04
Q62448	Eukaryotic translation initiation factor 4 gamma 2 OS=Mus musculus OX=10090 GN=Eif4g2 PE=1 SV=2	Eif4g2	9.27	9	9	9	5073.19
Q62504	Msx2-interacting protein OS=Mus musculus OX=10090 GN=Spen PE=1 SV=2	Spen	1.73	6	6	6	3666.11
Q62520	Zinc finger protein ZIC 2 OS=Mus musculus OX=10090 GN=Zic2 PE=1 SV=2	Zic2	3.58	2	2	2	10816.2
Q64012	RNA-binding protein Raly OS=Mus musculus OX=10090 GN=Raly PE=1 SV=3	Raly	29.49	10	10	10	46452.9
Q64028	Polyhomeotic-like protein 1 OS=Mus musculus OX=10090 GN=Phc1 PE=1 SV=3	Phc1	1.29	1	1	1	852.029
Q64127	Transcription intermediary factor 1-alpha OS=Mus musculus OX=10090 GN=Trim24 PE=1 SV=1	Trim24	5.8	6	6	5	3316.11
Q64151	Semaphorin-4C OS=Mus musculus OX=10090 GN=Sema4c PE=1 SV=1	Sema4c	0.96	1	1	1	13858.3
Q64213	Splicing factor 1 OS=Mus musculus OX=10090 GN=Sf1 PE=1 SV=6	Sf1	7.35	4	4	4	5839.25
Q64249	Nuclear receptor subfamily 6 group A member 1 OS=Mus musculus OX=10090 GN=Nr6a1 PE=1 SV=1	Nr6a1	7.27	4	4	4	2772.1
Q64318	Zinc finger E-box-binding homeobox 1 OS=Mus musculus OX=10090 GN=Zeb1 PE=1 SV=1	Zeb1	3.04	3	3	3	4590.13
Q64467	Glyceraldehyde-3-phosphate dehydrogenase, testis-specific OS=Mus musculus OX=10090 GN=Gapdhs PE=1 SV=1	Gapdhs	5.68	2	1	1	3202.08
Q64475	Histone H2B type 1-B OS=Mus musculus OX=10090 GN=H2bc3 PE=1 SV=3	H2bc3	60.32	13	1	1	2509.07
Q64511	DNA topoisomerase 2-beta OS=Mus musculus OX=10090 GN=Top2b PE=1 SV=2	Top2b	19.73	35	35	35	15604.3
Q64512	Tyrosine-protein phosphatase non-receptor type 13 OS=Mus musculus OX=10090 GN=Ptpn13 PE=1 SV=2	Ptpn13	0.57	1	1	1	2436.08
Q64522	Histone H2A type 2-B OS=Mus musculus OX=10090 GN=H2ac21 PE=1 SV=3	H2ac21	14.62	3	1	1	3604.05
Q64523	Histone H2A type 2-C OS=Mus musculus OX=10090 GN=H2ac20 PE=1 SV=3	H2ac20	23.26	4	1	1	3266.12
Q64525	Histone H2B type 2-B OS=Mus musculus OX=10090 GN=Hist2h2bb PE=1 SV=3	Hist2h2bb	60.32	13	1	1	6216.15
Q65Z40	Wings apart-like protein homolog OS=Mus musculus OX=10090 GN=Wapl PE=1 SV=2	Wapl	6.67	8	8	8	4973.12
Q66JY2	INO80 complex subunit D OS=Mus musculus OX=10090 GN=Ino80d PE=2 SV=4	Ino80d	6.27	6	6	6	3225.06
Q68ED3	Terminal nucleotidyltransferase 4B OS=Mus musculus OX=10090 GN=Tent4b PE=1 SV=2	Tent4b	3.95	2	2	2	1746.04
Q68FD5	Clathrin heavy chain 1 OS=Mus musculus OX=10090 GN=Cltc PE=1 SV=3	Cltc	3.82	6	6	6	2593.07
Q69Z38	Inactive tyrosine-protein kinase PEAK1 OS=Mus musculus OX=10090 GN=Peak1 PE=1 SV=4	Peak1	11.53	18	18	18	9554.28
Q69ZA1	Cyclin-dependent kinase 13 OS=Mus musculus OX=10090 GN=Cdk13 PE=1 SV=3	Cdk13	2.78	4	4	4	9216.18
Q69ZR9	Protein TASOR OS=Mus musculus OX=10090 GN=Tasor PE=1 SV=2	Tasor	5.71	8	8	8	5691.13
Q6A026	Sister chromatid cohesion protein PDS5 homolog A OS=Mus musculus OX=10090 GN=Pds5a PE=1 SV=3	Pds5a	7.81	9	8	8	6235.16
Q6A065	Centrosomal protein of 170 kDa OS=Mus musculus OX=10090 GN=Cep170 PE=1 SV=2	Cep170	10.39	14	14	14	3205.08
Q6A068	Cell division cycle 5-like protein OS=Mus musculus OX=10090 GN=Cdc5l PE=1 SV=2	Cdc5l	20.2	16	16	16	24713.7
Q6DFV1	Condensin-2 complex subunit G2 OS=Mus musculus OX=10090 GN=Ncapg2 PE=1 SV=2	Ncapg2	4.75	6	6	6	1675.04
Q6DFW4	Nucleolar protein 58 OS=Mus musculus OX=10090 GN=Nop58 PE=1 SV=1	Nop58	20.52	10	10	10	10533.3
Q6DID3	SR-related and CTD-associated factor 8 OS=Mus musculus OX=10090 GN=Scaf8 PE=1 SV=1	Scaf8	6.62	8	8	8	4323.14
Q6DID7	Protein wntless homolog OS=Mus musculus OX=10090 GN=Wls PE=1 SV=1	Wls	1.66	1	1	1	1852.04
Q6DVA0	LEM domain-containing protein 2 OS=Mus musculus OX=10090 GN=Lemd2 PE=1 SV=1	Lemd2	12.52	6	6	6	2750.07
Q6GYP7	Ral GTPase-activating protein subunit alpha-1 OS=Mus musculus OX=10090 GN=Ralgapa1 PE=1 SV=1	Ralgapa1	19.9	40	40	40	26505.8
Q6IQX8	Zinc finger protein 219 OS=Mus musculus OX=10090 GN=Znf219 PE=1 SV=1	Znf219	18.18	12	12	12	14437.3
Q6KCD5	Nipped-B-like protein OS=Mus musculus OX=10090 GN=Nipbl PE=1 SV=1	Nipbl	3.04	8	8	8	5795.17
Q6NVF9	Cleavage and polyadenylation specificity factor subunit 6 OS=Mus musculus OX=10090 GN=Cpsf6 PE=1 SV=1	Cpsf6	8.53	4	4	4	6462.21
Q6NWV3	Intraflagellar transport protein 122 homolog OS=Mus musculus OX=10090 GN=Ift122 PE=1 SV=1	Ift122	2.03	2	2	2	2327.08
Q6NZJ6	Eukaryotic translation initiation factor 4 gamma 1 OS=Mus musculus OX=10090 GN=Eif4g1 PE=1 SV=1	Eif4g1	0.56	1	1	1	1854.04
Q6NZQ4	PAX-interacting protein 1 OS=Mus musculus OX=10090 GN=Paxip1 PE=1 SV=1	Paxip1	8.05	7	7	7	4113.17
Q6P1D7	Structure-specific endonuclease subunit SLX4 OS=Mus musculus OX=10090 GN=Slx4 PE=1 SV=1	Slx4	2.68	4	4	4	1786.05
Q6P1G2	Lysine-specific demethylase 2B OS=Mus musculus OX=10090 GN=Kdm2b PE=1 SV=1	Kdm2b	3.44	4	4	4	1958.05
Q6P1H6	Ankyrin repeat and LEM domain-containing protein 2 OS=Mus musculus OX=10090 GN=Ankle2 PE=1 SV=2	Ankle2	0.93	1	1	1	2153.05
Q6P4T2	U5 small nuclear ribonucleoprotein 200 kDa helicase OS=Mus musculus OX=10090 GN=Snrnp200 PE=1 SV=1	Snrnp200	25.94	60	60	59	32620.7
Q6P549	Phosphatidylinositol 3,4,5-trisphosphate 5-phosphatase 2 OS=Mus musculus OX=10090 GN=Inppl1 PE=1 SV=1	Inppl1	3.82	5	5	5	3022.06
Q6P5D8	Structural maintenance of chromosomes flexible hinge domain-containing protein 1 OS=Mus musculus OX=10090 GN=Smchd1 PE=1 SV=2	Smchd1	14.45	27	27	27	7818.33
Q6P5F6	Zinc transporter ZIP10 OS=Mus musculus OX=10090 GN=Slc39a10 PE=1 SV=1	Slc39a10	13.45	11	11	11	65683.6
Q6P5F9	Exportin-1 OS=Mus musculus OX=10090 GN=Xpo1 PE=1 SV=1	Xpo1	2.24	2	2	2	1276.04
Q6P5G3	MBT domain-containing protein 1 OS=Mus musculus OX=10090 GN=Mbtd1 PE=1 SV=1	Mbtd1	6.02	4	4	2	2555.06
Q6P5H2	Nestin OS=Mus musculus OX=10090 GN=Nes PE=1 SV=1	Nes	3.59	5	5	5	1975.05
Q6P9Z1	SWI/SNF-related matrix-associated actin-dependent regulator of chromatin subfamily D member 3 OS=Mus musculus OX=10090 GN=Smarcd3 PE=1 SV=2	Smarcd3	8.9	5	1	1	2028.04
Q6PAC3	DDB1- and CUL4-associated factor 13 OS=Mus musculus OX=10090 GN=Dcaf13 PE=1 SV=2	Dcaf13	7.42	3	3	3	3776.11
Q6PAQ4	RNA exonuclease 4 OS=Mus musculus OX=10090 GN=Rexo4 PE=2 SV=2	Rexo4	11.57	4	4	4	2076.06
Q6PB44	Tyrosine-protein phosphatase non-receptor type 23 OS=Mus musculus OX=10090 GN=Ptpn23 PE=1 SV=2	Ptpn23	17.91	29	29	29	26587.7
Q6PB93	Polypeptide N-acetylgalactosaminyltransferase 2 OS=Mus musculus OX=10090 GN=Galnt2 PE=1 SV=1	Galnt2	4.56	3	3	3	4919.13
Q6PCM1	Lysine-specific demethylase 3A OS=Mus musculus OX=10090 GN=Kdm3a PE=1 SV=1	Kdm3a	2.04	2	2	2	2185.08
Q6PCN7	Helicase-like transcription factor OS=Mus musculus OX=10090 GN=Hltf PE=1 SV=1	Hltf	1.89	2	2	2	1753.05
Q6PDG5	SWI/SNF complex subunit SMARCC2 OS=Mus musculus OX=10090 GN=Smarcc2 PE=1 SV=2	Smarcc2	20.45	27	19	19	19766.5
Q6PDK2	Histone-lysine N-methyltransferase 2D OS=Mus musculus OX=10090 GN=Kmt2d PE=1 SV=2	Kmt2d	7.12	38	38	38	6358.12
Q6PDM1	Male-specific lethal 1 homolog OS=Mus musculus OX=10090 GN=Msl1 PE=1 SV=1	Msl1	1.46	1	1	1	763.023
Q6PDM2	Serine/arginine-rich splicing factor 1 OS=Mus musculus OX=10090 GN=Srsf1 PE=1 SV=3	Srsf1	39.92	10	9	9	35695.1
Q6PDQ2	Chromodomain-helicase-DNA-binding protein 4 OS=Mus musculus OX=10090 GN=Chd4 PE=1 SV=1	Chd4	21.1	41	41	41	23776.6
Q6PDX6	E3 ubiquitin-protein ligase Rnf220 OS=Mus musculus OX=10090 GN=Rnf220 PE=1 SV=1	Rnf220	5.65	3	3	3	4067.09
Q6PFD9	Nuclear pore complex protein Nup98-Nup96 OS=Mus musculus OX=10090 GN=Nup98 PE=1 SV=2	Nup98	2.86	5	5	5	3443.11
Q6PFG8	Oligodendrocyte transcription factor 3 OS=Mus musculus OX=10090 GN=Olig3 PE=2 SV=1	Olig3	10.26	3	1	1	5466.11
Q6PFR5	Transformer-2 protein homolog alpha OS=Mus musculus OX=10090 GN=Tra2a PE=1 SV=1	Tra2a	18.86	6	3	3	12026.5
Q6PFX9	Poly [ADP-ribose] polymerase tankyrase-1 OS=Mus musculus OX=10090 GN=Tnks PE=1 SV=1	Tnks	5.61	7	7	7	3766.1
Q6PH08	ERC protein 2 OS=Mus musculus OX=10090 GN=Erc2 PE=1 SV=2	Erc2	2.51	2	2	1	2050.08
Q6PHN9	Ras-related protein Rab-35 OS=Mus musculus OX=10090 GN=Rab35 PE=1 SV=1	Rab35	10.95	2	1	1	3115.08
Q6PHZ5	Putative RNA-binding protein 15B OS=Mus musculus OX=10090 GN=Rbm15b PE=1 SV=2	Rbm15b	12.74	10	10	10	6154.15
Q6PIJ4	Nuclear factor related to kappa-B-binding protein OS=Mus musculus OX=10090 GN=Nfrkb PE=1 SV=1	Nfrkb	15.05	19	19	19	4431.14
Q6PR54	Telomere-associated protein RIF1 OS=Mus musculus OX=10090 GN=Rif1 PE=1 SV=2	Rif1	7.15	14	14	14	3759.12
Q6RT24	Centromere-associated protein E OS=Mus musculus OX=10090 GN=Cenpe PE=1 SV=1	Cenpe	1.25	3	3	3	1771.05
Q6TEK5	Vitamin K epoxide reductase complex subunit 1-like protein 1 OS=Mus musculus OX=10090 GN=Vkorc1l1 PE=1 SV=1	Vkorc1l1	10.8	2	2	2	2561.06
Q6VNB8	WD repeat and FYVE domain-containing protein 3 OS=Mus musculus OX=10090 GN=Wdfy3 PE=1 SV=1	Wdfy3	0.26	1	1	1	1913.04
Q6XBJ3	One cut domain family member 2 OS=Mus musculus OX=10090 GN=Onecut2 PE=2 SV=2	Onecut2	16.04	7	3	3	7851.24
Q6ZPE2	Myotubularin-related protein 5 OS=Mus musculus OX=10090 GN=Sbf1 PE=1 SV=2	Sbf1	11.19	19	19	19	5397.17
Q6ZPI0	Protein Jade-1 OS=Mus musculus OX=10090 GN=Jade1 PE=1 SV=2	Jade1	1.92	2	2	2	1747.04
Q6ZPR5	Sphingomyelin phosphodiesterase 4 OS=Mus musculus OX=10090 GN=Smpd4 PE=1 SV=2	Smpd4	15.31	12	12	12	5408.16
Q6ZPV2	Chromatin-remodeling ATPase INO80 OS=Mus musculus OX=10090 GN=Ino80 PE=1 SV=2	Ino80	14.75	22	22	22	6558.18
Q6ZPY7	Lysine-specific demethylase 3B OS=Mus musculus OX=10090 GN=Kdm3b PE=1 SV=3	Kdm3b	0.68	1	1	1	292.008
Q6ZPZ3	Zinc finger CCCH domain-containing protein 4 OS=Mus musculus OX=10090 GN=Zc3h4 PE=1 SV=2	Zc3h4	4.45	5	5	5	7226.21
Q6ZQ08	CCR4-NOT transcription complex subunit 1 OS=Mus musculus OX=10090 GN=Cnot1 PE=1 SV=2	Cnot1	1.77	4	4	4	2108.06
Q6ZQ29	Serine/threonine-protein kinase TAO2 OS=Mus musculus OX=10090 GN=Taok2 PE=1 SV=3	Taok2	1.77	2	2	2	927.03
Q6ZQ88	Lysine-specific histone demethylase 1A OS=Mus musculus OX=10090 GN=Kdm1a PE=1 SV=2	Kdm1a	25.21	19	19	19	28373.7
Q6ZQ93	Ubiquitin carboxyl-terminal hydrolase 34 OS=Mus musculus OX=10090 GN=Usp34 PE=1 SV=3	Usp34	3.94	14	14	14	3539.08
Q6ZQB6	Inositol hexakisphosphate and diphosphoinositol-pentakisphosphate kinase 2 OS=Mus musculus OX=10090 GN=Ppip5k2 PE=1 SV=3	Ppip5k2	1.95	2	2	2	1607.03
Q6ZQE4	Nuclear envelope integral membrane protein 1 OS=Mus musculus OX=10090 GN=Nemp1 PE=1 SV=2	Nemp1	4.35	2	2	2	3231.09
Q6ZQF0	DNA topoisomerase 2-binding protein 1 OS=Mus musculus OX=10090 GN=Topbp1 PE=1 SV=2	Topbp1	1.39	2	2	2	1227.03
Q6ZQK0	Condensin-2 complex subunit D3 OS=Mus musculus OX=10090 GN=Ncapd3 PE=1 SV=3	Ncapd3	2.79	4	4	4	3526.08
Q6ZQL4	WD repeat-containing protein 43 OS=Mus musculus OX=10090 GN=Wdr43 PE=1 SV=2	Wdr43	13.15	9	9	9	19395.4
Q6ZWN5	Small ribosomal subunit protein uS4 OS=Mus musculus OX=10090 GN=Rps9 PE=1 SV=3	Rps9	42.78	11	11	11	32151.8
Q6ZWQ0	Nesprin-2 OS=Mus musculus OX=10090 GN=Syne2 PE=1 SV=2	Syne2	3.01	19	19	19	3138.08
Q6ZWS8	Speckle-type POZ protein OS=Mus musculus OX=10090 GN=Spop PE=1 SV=1	Spop	3.21	1	1	1	1121.04
Q6ZWU9	Small ribosomal subunit protein eS27 OS=Mus musculus OX=10090 GN=Rps27 PE=1 SV=3	Rps27	22.62	2	2	2	12067.4
Q6ZWV3	Large ribosomal subunit protein uL16 OS=Mus musculus OX=10090 GN=Rpl10 PE=1 SV=3	Rpl10	32.71	7	7	7	41564.1
Q6ZWV7	Large ribosomal subunit protein uL29 OS=Mus musculus OX=10090 GN=Rpl35 PE=1 SV=1	Rpl35	8.13	1	1	1	4923.15
Q6ZWX6	Eukaryotic translation initiation factor 2 subunit 1 OS=Mus musculus OX=10090 GN=Eif2s1 PE=1 SV=3	Eif2s1	3.81	1	1	1	1928.06
Q70FJ1	A-kinase anchor protein 9 OS=Mus musculus OX=10090 GN=Akap9 PE=1 SV=2	Akap9	1	3	3	3	1062.04
Q76LL6	FH1/FH2 domain-containing protein 3 OS=Mus musculus OX=10090 GN=Fhod3 PE=1 SV=1	Fhod3	12.04	18	18	18	13211.4
Q76MZ3	Serine/threonine-protein phosphatase 2A 65 kDa regulatory subunit A alpha isoform OS=Mus musculus OX=10090 GN=Ppp2r1a PE=1 SV=3	Ppp2r1a	7.81	4	4	4	4182.14
Q78PY7	Staphylococcal nuclease domain-containing protein 1 OS=Mus musculus OX=10090 GN=Snd1 PE=1 SV=1	Snd1	0.99	1	1	1	2784.07
Q7JJ13	Bromodomain-containing protein 2 OS=Mus musculus OX=10090 GN=Brd2 PE=1 SV=1	Brd2	6.89	6	5	5	2084.05
Q7M6Y2	Transcription factor SOX-11 OS=Mus musculus OX=10090 GN=Sox11 PE=1 SV=1	Sox11	10.13	3	3	3	3707.14
Q7TMB8	Cytoplasmic FMR1-interacting protein 1 OS=Mus musculus OX=10090 GN=Cyfip1 PE=1 SV=1	Cyfip1	5.03	6	6	6	3587.06
Q7TME2	Sperm-associated antigen 5 OS=Mus musculus OX=10090 GN=Spag5 PE=1 SV=1	Spag5	3.69	4	4	4	2336.06
Q7TMK9	Heterogeneous nuclear ribonucleoprotein Q OS=Mus musculus OX=10090 GN=Syncrip PE=1 SV=2	Syncrip	15.57	10	10	10	28603.6
Q7TMY4	THO complex subunit 7 homolog OS=Mus musculus OX=10090 GN=Thoc7 PE=1 SV=2	Thoc7	31.86	6	6	6	4203.1
Q7TN16	Hedgehog-interacting protein OS=Mus musculus OX=10090 GN=Hhip PE=1 SV=2	Hhip	1.57	1	1	1	1234.03
Q7TNC4	Putative RNA-binding protein Luc7-like 2 OS=Mus musculus OX=10090 GN=Luc7l2 PE=1 SV=1	Luc7l2	17.35	6	6	6	4874.13
Q7TNK1	Transcription factor RFX4 OS=Mus musculus OX=10090 GN=Rfx4 PE=1 SV=1	Rfx4	1.77	1	1	1	821.032
Q7TNV0	Protein DEK OS=Mus musculus OX=10090 GN=Dek PE=1 SV=1	Dek	2.37	1	1	1	1164.03
Q7TPH6	E3 ubiquitin-protein ligase MYCBP2 OS=Mus musculus OX=10090 GN=Mycbp2 PE=1 SV=3	Mycbp2	4.82	20	20	20	3405.12
Q7TPV4	Myb-binding protein 1A OS=Mus musculus OX=10090 GN=Mybbp1a PE=1 SV=2	Mybbp1a	26.71	36	36	36	51141.6
Q7TQ95	Endoplasmic reticulum junction formation protein lunapark OS=Mus musculus OX=10090 GN=Lnpk PE=1 SV=1	Lnpk	12.47	5	5	5	2989.11
Q7TQK4	Exosome complex component RRP40 OS=Mus musculus OX=10090 GN=Exosc3 PE=1 SV=3	Exosc3	4.01	1	1	1	1624.04
Q7TSH3	Zinc finger protein 516 OS=Mus musculus OX=10090 GN=Znf516 PE=1 SV=1	Znf516	29.04	29	29	29	9763.22
Q7TSJ2	Microtubule-associated protein 6 OS=Mus musculus OX=10090 GN=Map6 PE=1 SV=2	Map6	2.98	1	1	1	2020.05
Q7TSZ8	Nucleus accumbens-associated protein 1 OS=Mus musculus OX=10090 GN=Nacc1 PE=1 SV=1	Nacc1	10.51	5	5	5	5625.2
Q7TT37	Elongator complex protein 1 OS=Mus musculus OX=10090 GN=Elp1 PE=1 SV=2	Elp1	0.9	1	1	1	1041.03
Q7TT50	Serine/threonine-protein kinase MRCK beta OS=Mus musculus OX=10090 GN=Cdc42bpb PE=1 SV=2	Cdc42bpb	6.95	12	12	12	2166.08
Q80TJ7	Histone lysine demethylase PHF8 OS=Mus musculus OX=10090 GN=Phf8 PE=1 SV=2	Phf8	4.79	4	4	3	34770.7
Q80TR4	Slit homolog 1 protein OS=Mus musculus OX=10090 GN=Slit1 PE=1 SV=2	Slit1	2.02	3	3	3	3155.12
Q80TV8	CLIP-associating protein 1 OS=Mus musculus OX=10090 GN=Clasp1 PE=1 SV=2	Clasp1	24.56	35	35	35	21345.4
Q80TZ9	Arginine-glutamic acid dipeptide repeats protein OS=Mus musculus OX=10090 GN=Rere PE=1 SV=3	Rere	1.41	2	2	2	1832.05
Q80U70	Polycomb protein Suz12 OS=Mus musculus OX=10090 GN=Suz12 PE=1 SV=2	Suz12	2.83	2	2	2	2174.06
Q80U93	Nuclear pore complex protein Nup214 OS=Mus musculus OX=10090 GN=Nup214 PE=1 SV=2	Nup214	2.45	5	5	5	4013.12
Q80UG5	Septin-9 OS=Mus musculus OX=10090 GN=Septin9 PE=1 SV=1	Septin9	6.52	4	4	4	1963.06
Q80UM3	N-alpha-acetyltransferase 15, NatA auxiliary subunit OS=Mus musculus OX=10090 GN=Naa15 PE=1 SV=1	Naa15	1.16	1	1	1	434.014
Q80US4	Actin-related protein 5 OS=Mus musculus OX=10090 GN=Actr5 PE=1 SV=3	Actr5	5.45	3	3	3	5328.11
Q80UV9	Transcription initiation factor TFIID subunit 1 OS=Mus musculus OX=10090 GN=Taf1 PE=1 SV=2	Taf1	12.74	26	26	26	54294
Q80VI1	E3 ubiquitin-protein ligase TRIM56 OS=Mus musculus OX=10090 GN=Trim56 PE=1 SV=1	Trim56	2.86	2	2	2	2698.07
Q80VY9	ATP-dependent RNA helicase DHX33 OS=Mus musculus OX=10090 GN=Dhx33 PE=1 SV=1	Dhx33	9.46	7	7	7	3082.07
Q80W00	Serine/threonine-protein phosphatase 1 regulatory subunit 10 OS=Mus musculus OX=10090 GN=Ppp1r10 PE=1 SV=1	Ppp1r10	8.56	6	6	6	2619.08
Q80WE4	Kinesin-like protein KIF20B OS=Mus musculus OX=10090 GN=Kif20b PE=1 SV=3	Kif20b	0.56	1	1	1	792.025
Q80WG5	Volume-regulated anion channel subunit LRRC8A OS=Mus musculus OX=10090 GN=Lrrc8a PE=1 SV=1	Lrrc8a	1.23	1	1	1	883.025
Q80WJ7	Protein LYRIC OS=Mus musculus OX=10090 GN=Mtdh PE=1 SV=1	Mtdh	5.7	3	3	3	4915.17
Q80WQ2	Protein VAC14 homolog OS=Mus musculus OX=10090 GN=Vac14 PE=1 SV=1	Vac14	5.5	4	4	4	3572.14
Q80WQ9	Zinc finger BED domain-containing protein 4 OS=Mus musculus OX=10090 GN=Zbed4 PE=2 SV=1	Zbed4	1.46	2	2	2	1269.03
Q80XI6	Mitogen-activated protein kinase kinase kinase 11 OS=Mus musculus OX=10090 GN=Map3k11 PE=1 SV=1	Map3k11	1.29	1	1	1	647.023
Q80Y84	Lysine-specific demethylase 5B OS=Mus musculus OX=10090 GN=Kdm5b PE=1 SV=1	Kdm5b	11.01	16	16	16	4100.1
Q80Y86	Mitogen-activated protein kinase 15 OS=Mus musculus OX=10090 GN=Mapk15 PE=1 SV=1	Mapk15	1.46	1	1	1	5788.14
Q80YQ2	Mediator of RNA polymerase II transcription subunit 23 OS=Mus musculus OX=10090 GN=Med23 PE=1 SV=2	Med23	9.51	12	12	12	4626.13
Q80YV3	Transformation/transcription domain-associated protein OS=Mus musculus OX=10090 GN=Trrap PE=1 SV=2	Trrap	11.42	29	29	29	10927.3
Q810A7	ATP-dependent RNA helicase DDX42 OS=Mus musculus OX=10090 GN=Ddx42 PE=1 SV=3	Ddx42	11.3	9	9	9	7725.27
Q811D0	Disks large homolog 1 OS=Mus musculus OX=10090 GN=Dlg1 PE=1 SV=1	Dlg1	1.33	1	1	1	1510.04
Q811J3	Iron-responsive element-binding protein 2 OS=Mus musculus OX=10090 GN=Ireb2 PE=1 SV=2	Ireb2	1.04	1	1	1	2250.06
Q811S7	Upstream-binding protein 1 OS=Mus musculus OX=10090 GN=Ubp1 PE=1 SV=1	Ubp1	2.22	1	1	1	2483.09
Q811U4	Mitofusin-1 OS=Mus musculus OX=10090 GN=Mfn1 PE=1 SV=3	Mfn1	1.35	1	1	1	1299.03
Q8BFQ4	WD repeat-containing protein 82 OS=Mus musculus OX=10090 GN=Wdr82 PE=1 SV=1	Wdr82	24.28	8	8	8	7981.17
Q8BFV2	PCI domain-containing protein 2 OS=Mus musculus OX=10090 GN=Pcid2 PE=1 SV=1	Pcid2	12.03	5	5	5	3125.09
Q8BG30	Negative elongation factor A OS=Mus musculus OX=10090 GN=Nelfa PE=1 SV=1	Nelfa	5.47	2	2	2	1595.07
Q8BG32	26S proteasome non-ATPase regulatory subunit 11 OS=Mus musculus OX=10090 GN=Psmd11 PE=1 SV=3	Psmd11	3.08	1	1	1	891.028
Q8BG51	Mitochondrial Rho GTPase 1 OS=Mus musculus OX=10090 GN=Rhot1 PE=1 SV=1	Rhot1	5.07	3	3	3	1991.05
Q8BG87	Methylcytosine dioxygenase TET3 OS=Mus musculus OX=10090 GN=Tet3 PE=1 SV=4	Tet3	3.99	6	6	6	5117.15
Q8BGE7	Tripartite motif-containing protein 6 OS=Mus musculus OX=10090 GN=Trim6 PE=1 SV=1	Trim6	1.84	1	1	1	2089.05
Q8BGS7	Choline/ethanolaminephosphotransferase 1 OS=Mus musculus OX=10090 GN=Cept1 PE=1 SV=1	Cept1	2.64	1	1	1	8368.22
Q8BGV5	Zinc finger protein 8 OS=Mus musculus OX=10090 GN=Znf8 PE=1 SV=1	Znf8	1.92	1	1	1	840.027
Q8BGV7	BTB/POZ domain-containing adapter for CUL3-mediated RhoA degradation protein 1 OS=Mus musculus OX=10090 GN=Kctd13 PE=2 SV=1	Kctd13	20.97	6	4	4	6442.17
Q8BH59	Electrogenic aspartate/glutamate antiporter SLC25A12, mitochondrial OS=Mus musculus OX=10090 GN=Slc25a12 PE=1 SV=1	Slc25a12	1.92	1	1	1	882.031
Q8BHJ5	F-box-like/WD repeat-containing protein TBL1XR1 OS=Mus musculus OX=10090 GN=Tbl1xr1 PE=1 SV=1	Tbl1xr1	7	2	2	2	1178.04
Q8BHJ9	Pre-mRNA-splicing factor SLU7 OS=Mus musculus OX=10090 GN=Slu7 PE=1 SV=1	Slu7	3.59	2	2	2	2329.08
Q8BHX3	Borealin OS=Mus musculus OX=10090 GN=Cdca8 PE=1 SV=2	Cdca8	8.3	2	2	2	1921.05
Q8BJ71	Nuclear pore complex protein Nup93 OS=Mus musculus OX=10090 GN=Nup93 PE=1 SV=1	Nup93	14.04	10	10	10	6876.25
Q8BJS4	SUN domain-containing protein 2 OS=Mus musculus OX=10090 GN=Sun2 PE=1 SV=3	Sun2	20.38	13	13	13	5064.15
Q8BK67	Protein RCC2 OS=Mus musculus OX=10090 GN=Rcc2 PE=1 SV=1	Rcc2	10.19	4	4	4	3551.1
Q8BKG3	Inactive tyrosine-protein kinase 7 OS=Mus musculus OX=10090 GN=Ptk7 PE=1 SV=1	Ptk7	5.37	5	5	5	2955.09
Q8BKT7	THO complex subunit 5 homolog OS=Mus musculus OX=10090 GN=Thoc5 PE=1 SV=2	Thoc5	10.54	7	7	7	5101.11
Q8BKX1	Brain-specific angiogenesis inhibitor 1-associated protein 2 OS=Mus musculus OX=10090 GN=Baiap2 PE=1 SV=2	Baiap2	2.43	1	1	1	329.011
Q8BL97	Serine/arginine-rich splicing factor 7 OS=Mus musculus OX=10090 GN=Srsf7 PE=1 SV=1	Srsf7	19.48	5	5	5	56712.6
Q8BMD8	Mitochondrial adenyl nucleotide antiporter SLC25A24 OS=Mus musculus OX=10090 GN=Slc25a24 PE=1 SV=1	Slc25a24	3.79	2	2	2	2457.07
Q8BMK4	Cytoskeleton-associated protein 4 OS=Mus musculus OX=10090 GN=Ckap4 PE=1 SV=2	Ckap4	27.3	15	15	15	5256.2
Q8BN21	Serine/threonine-protein kinase VRK2 OS=Mus musculus OX=10090 GN=Vrk2 PE=1 SV=2	Vrk2	5.77	3	3	3	2287.06
Q8BND3	WD repeat-containing protein 35 OS=Mus musculus OX=10090 GN=Wdr35 PE=1 SV=3	Wdr35	0.93	1	1	1	1228.04
Q8BP00	IQ calmodulin-binding motif-containing protein 1 OS=Mus musculus OX=10090 GN=Iqcb1 PE=1 SV=2	Iqcb1	2.34	1	1	1	2055.11
Q8BP67	Large ribosomal subunit protein eL24 OS=Mus musculus OX=10090 GN=Rpl24 PE=1 SV=2	Rpl24	30.57	5	5	5	11122.3
Q8BP71	RNA binding protein fox-1 homolog 2 OS=Mus musculus OX=10090 GN=Rbfox2 PE=1 SV=2	Rbfox2	9.13	4	4	4	5922.12
Q8BPK2	Zinc finger CCHC domain-containing protein 3 OS=Mus musculus OX=10090 GN=Zcchc3 PE=2 SV=1	Zcchc3	2.25	1	1	1	671.016
Q8BPU7	Engulfment and cell motility protein 1 OS=Mus musculus OX=10090 GN=Elmo1 PE=1 SV=2	Elmo1	12.24	9	9	9	8125.21
Q8BRB7	Histone acetyltransferase KAT6B OS=Mus musculus OX=10090 GN=Kat6b PE=1 SV=3	Kat6b	1.76	3	1	1	768.025
Q8BRH0	Protein O-mannosyl-transferase TMTC3 OS=Mus musculus OX=10090 GN=Tmtc3 PE=1 SV=2	Tmtc3	5.43	4	4	4	2752.09
Q8BRH4	Histone-lysine N-methyltransferase 2C OS=Mus musculus OX=10090 GN=Kmt2c PE=1 SV=2	Kmt2c	1.31	6	5	5	2296.06
Q8BRT1	CLIP-associating protein 2 OS=Mus musculus OX=10090 GN=Clasp2 PE=1 SV=1	Clasp2	16.72	20	16	16	16845.5
Q8BSP2	Condensin-2 complex subunit H2 OS=Mus musculus OX=10090 GN=Ncaph2 PE=1 SV=1	Ncaph2	7.08	4	4	4	2246.05
Q8BSQ9	Protein polybromo-1 OS=Mus musculus OX=10090 GN=Pbrm1 PE=1 SV=4	Pbrm1	12.61	21	21	21	7104.28
Q8BSY0	Aspartyl/asparaginyl beta-hydroxylase OS=Mus musculus OX=10090 GN=Asph PE=1 SV=1	Asph	10.39	8	8	8	8110.25
Q8BTM8	Filamin-A OS=Mus musculus OX=10090 GN=Flna PE=1 SV=5	Flna	3.36	8	8	7	3952.11
Q8BTQ0	Polycomb group RING finger protein 3 OS=Mus musculus OX=10090 GN=PcgF3 PE=1 SV=1	PcgF3	8.71	2	2	2	3628.1
Q8BTT6	U3 small nucleolar RNA-associated protein 25 homolog OS=Mus musculus OX=10090 GN=Utp25 PE=1 SV=2	Utp25	2.33	2	2	2	1082.02
Q8BTW3	Exosome complex component MTR3 OS=Mus musculus OX=10090 GN=Exosc6 PE=1 SV=1	Exosc6	11.36	2	2	2	3898.15
Q8BU11	TOX high mobility group box family member 4 OS=Mus musculus OX=10090 GN=Tox4 PE=1 SV=3	Tox4	5.65	3	3	2	3387.13
Q8BU30	Isoleucine--tRNA ligase, cytoplasmic OS=Mus musculus OX=10090 GN=Iars1 PE=1 SV=2	Iars1	2.38	3	3	3	1632.04
Q8BUI3	Leucine-rich repeat and WD repeat-containing protein 1 OS=Mus musculus OX=10090 GN=LRWD1 PE=2 SV=1	LRWD1	4.94	3	3	3	1826.05
Q8BUR4	Dedicator of cytokinesis protein 1 OS=Mus musculus OX=10090 GN=Dock1 PE=1 SV=3	Dock1	17.53	31	31	31	14869.4
Q8BUV6	U7 snRNA-associated Sm-like protein LSm11 OS=Mus musculus OX=10090 GN=Lsm11 PE=1 SV=1	Lsm11	3.05	1	1	1	821.027
Q8BVE8	Histone-lysine N-methyltransferase NSD2 OS=Mus musculus OX=10090 GN=Nsd2 PE=1 SV=2	Nsd2	12.16	15	15	15	7344.2
Q8BVF7	Gamma-secretase subunit APH-1A OS=Mus musculus OX=10090 GN=Aph1a PE=1 SV=2	Aph1a	4.91	1	1	1	1229.04
Q8BW41	Protein O-linked-mannose beta-1,4-N-acetylglucosaminyltransferase 2 OS=Mus musculus OX=10090 GN=Pomgnt2 PE=1 SV=2	Pomgnt2	3.97	2	2	2	1741.06
Q8BWP8	Beta-1,4-glucuronyltransferase 1 OS=Mus musculus OX=10090 GN=B4gat1 PE=1 SV=1	B4gat1	3.86	1	1	1	1013.03
Q8BX09	Retinoblastoma-binding protein 5 OS=Mus musculus OX=10090 GN=Rbbp5 PE=1 SV=2	Rbbp5	18.59	10	10	10	5290.16
Q8BX10	Serine/threonine-protein phosphatase PGAM5, mitochondrial OS=Mus musculus OX=10090 GN=Pgam5 PE=1 SV=1	Pgam5	10.76	3	3	3	2179.05
Q8BX17	Gem-associated protein 5 OS=Mus musculus OX=10090 GN=Gemin5 PE=1 SV=2	Gemin5	13.72	20	20	20	574255
Q8BX22	Sal-like protein 4 OS=Mus musculus OX=10090 GN=Sall4 PE=1 SV=2	Sall4	6.84	7	7	7	7072.21
Q8BXQ2	GPI transamidase component PIG-T OS=Mus musculus OX=10090 GN=Pigt PE=1 SV=2	Pigt	6.36	4	4	4	2310.04
Q8BZ21	Histone acetyltransferase KAT6A OS=Mus musculus OX=10090 GN=Kat6a PE=1 SV=2	Kat6a	2.85	5	5	5	2199.08
Q8BZ47	Zinc finger protein 609 OS=Mus musculus OX=10090 GN=Znf609 PE=1 SV=2	Znf609	7.01	9	9	9	5416.12
Q8BZQ7	Anaphase-promoting complex subunit 2 OS=Mus musculus OX=10090 GN=Anapc2 PE=1 SV=2	Anapc2	0.96	1	1	1	10828.2
Q8BZR9	Nuclear cap-binding protein subunit 3 OS=Mus musculus OX=10090 GN=Ncbp3 PE=1 SV=1	Ncbp3	7.64	4	4	4	2643.05
Q8C0L6	Peroxisomal N(1)-acetyl-spermine/spermidine oxidase OS=Mus musculus OX=10090 GN=Paox PE=1 SV=3	Paox	1.98	1	1	1	1004.03
Q8C145	Zinc transporter ZIP6 OS=Mus musculus OX=10090 GN=Slc39a6 PE=1 SV=1	Slc39a6	14.51	13	13	13	103563
Q8C156	Condensin complex subunit 2 OS=Mus musculus OX=10090 GN=Ncaph PE=1 SV=1	Ncaph	6.57	5	5	5	6655.25
Q8C170	Unconventional myosin-IXa OS=Mus musculus OX=10090 GN=Myo9a PE=1 SV=2	Myo9a	1.38	4	2	2	776.022
Q8C2Q3	RNA-binding protein 14 OS=Mus musculus OX=10090 GN=Rbm14 PE=1 SV=1	Rbm14	22.12	16	16	16	15173.5
Q8C4U3	Secreted frizzled-related protein 1 OS=Mus musculus OX=10090 GN=Sfrp1 PE=1 SV=3	Sfrp1	3.18	1	1	1	1143.04
Q8C7Q4	RNA-binding protein 4 OS=Mus musculus OX=10090 GN=Rbm4 PE=1 SV=1	Rbm4	8.03	3	3	3	5544.15
Q8C854	Myelin expression factor 2 OS=Mus musculus OX=10090 GN=Myef2 PE=1 SV=1	Myef2	26.23	15	15	15	28716.8
Q8C9B9	Death-inducer obliterator 1 OS=Mus musculus OX=10090 GN=Dido1 PE=1 SV=4	Dido1	4.48	8	8	8	2541.07
Q8C9X6	Enhancer of polycomb homolog 1 OS=Mus musculus OX=10090 GN=Epc1 PE=1 SV=1	Epc1	3.69	3	2	2	1196.04
Q8CAQ8	MICOS complex subunit Mic60 OS=Mus musculus OX=10090 GN=Immt PE=1 SV=1	Immt	15.46	11	11	11	4583.11
Q8CBD1	Nuclear receptor-interacting protein 1 OS=Mus musculus OX=10090 GN=Nrip1 PE=1 SV=1	Nrip1	0.95	1	1	1	1214.04
Q8CCF0	U4/U6 small nuclear ribonucleoprotein Prp31 OS=Mus musculus OX=10090 GN=Prpf31 PE=1 SV=3	Prpf31	6.81	3	3	3	1727.05
Q8CCJ3	E3 UFM1-protein ligase 1 OS=Mus musculus OX=10090 GN=Ufl1 PE=1 SV=2	Ufl1	1.13	1	1	1	1154.02
Q8CCK0	Core histone macro-H2A.2 OS=Mus musculus OX=10090 GN=Macroh2a2 PE=1 SV=3	Macroh2a2	34.95	12	12	12	10987.2
Q8CE90	Dual specificity mitogen-activated protein kinase kinase 7 OS=Mus musculus OX=10090 GN=Map2k7 PE=1 SV=1	Map2k7	8.6	4	4	4	1402.05
Q8CF60	Zinc finger protein 263 OS=Mus musculus OX=10090 GN=Znf263 PE=1 SV=1	Znf263	1.32	1	1	1	2023.05
Q8CFC2	Myelin transcription factor 1 OS=Mus musculus OX=10090 GN=Myt1 PE=1 SV=1	Myt1	3.28	3	3	2	1309.05
Q8CFE3	REST corepressor 1 OS=Mus musculus OX=10090 GN=Rcor1 PE=1 SV=3	Rcor1	12.08	6	5	5	5475.17
Q8CFG0	Extracellular sulfatase Sulf-2 OS=Mus musculus OX=10090 GN=Sulf2 PE=1 SV=2	Sulf2	5.71	5	5	5	6518.14
Q8CFT2	Histone-lysine N-methyltransferase SETD1B OS=Mus musculus OX=10090 GN=Setd1b PE=1 SV=2	Setd1b	0.45	1	1	1	1576.04
Q8CG19	Latent-transforming growth factor beta-binding protein 1 OS=Mus musculus OX=10090 GN=Ltbp1 PE=1 SV=2	Ltbp1	2.28	4	4	4	3447.1
Q8CG46	Structural maintenance of chromosomes protein 5 OS=Mus musculus OX=10090 GN=Smc5 PE=1 SV=1	Smc5	1.63	2	2	2	1608.04
Q8CG47	Structural maintenance of chromosomes protein 4 OS=Mus musculus OX=10090 GN=Smc4 PE=1 SV=1	Smc4	18.2	23	23	23	8577.3
Q8CG48	Structural maintenance of chromosomes protein 2 OS=Mus musculus OX=10090 GN=Smc2 PE=1 SV=2	Smc2	28.04	33	33	33	11912.3
Q8CGB3	Uveal autoantigen with coiled-coil domains and ankyrin repeats OS=Mus musculus OX=10090 GN=Uaca PE=1 SV=2	Uaca	3.4	4	4	4	1495.04
Q8CGC7	Bifunctional glutamate/proline--tRNA ligase OS=Mus musculus OX=10090 GN=Eprs1 PE=1 SV=4	Eprs1	0.53	1	1	1	1664.04
Q8CGF7	Transcription elongation regulator 1 OS=Mus musculus OX=10090 GN=Tcerg1 PE=1 SV=2	Tcerg1	16	17	17	17	11587.3
Q8CGP0	Histone H2B type 3-B OS=Mus musculus OX=10090 GN=H2bc26 PE=1 SV=3	H2bc26	50	10	3	1	7326.2
Q8CGP2	Histone H2B type 1-P OS=Mus musculus OX=10090 GN=Hist1h2bp PE=1 SV=3	Hist1h2bp	60.32	13	13	6	1915650
Q8CGS6	DNA polymerase theta OS=Mus musculus OX=10090 GN=Polq PE=1 SV=2	Polq	1.49	3	3	3	2461.06
Q8CGY8	UDP-N-acetylglucosamine--peptide N-acetylglucosaminyltransferase 110 kDa subunit OS=Mus musculus OX=10090 GN=Ogt PE=1 SV=2	Ogt	10.23	12	12	12	14157.5
Q8CHI8	E1A-binding protein p400 OS=Mus musculus OX=10090 GN=Ep400 PE=1 SV=3	Ep400	5.4	15	15	15	3899.1
Q8CHK4	Histone acetyltransferase KAT5 OS=Mus musculus OX=10090 GN=Kat5 PE=1 SV=2	Kat5	3.7	2	2	2	3297.08
Q8CHY6	Transcriptional repressor p66 alpha OS=Mus musculus OX=10090 GN=Gatad2a PE=1 SV=2	Gatad2a	13.83	8	8	8	8657.24
Q8CI11	Guanine nucleotide-binding protein-like 3 OS=Mus musculus OX=10090 GN=Gnl3 PE=1 SV=2	Gnl3	15.8	8	8	8	5682.18
Q8CI51	PDZ and LIM domain protein 5 OS=Mus musculus OX=10090 GN=Pdlim5 PE=1 SV=4	Pdlim5	1.52	1	1	1	828.015
Q8CIE6	Coatomer subunit alpha OS=Mus musculus OX=10090 GN=Copa PE=1 SV=2	Copa	6.29	7	7	7	3744.1
Q8CIG8	Protein arginine N-methyltransferase 5 OS=Mus musculus OX=10090 GN=Prmt5 PE=1 SV=3	Prmt5	1.57	1	1	1	604.019
Q8CIV2	Membralin OS=Mus musculus OX=10090 GN=Tmem259 PE=1 SV=2	Tmem259	6.79	4	4	4	5997.22
Q8CJF7	Protein ELYS OS=Mus musculus OX=10090 GN=Ahctf1 PE=1 SV=1	Ahctf1	4.59	9	9	9	2579.07
Q8JZM7	Parafibromin OS=Mus musculus OX=10090 GN=Cdc73 PE=1 SV=1	Cdc73	12.24	6	6	6	3809.1
Q8JZU2	Tricarboxylate transport protein, mitochondrial OS=Mus musculus OX=10090 GN=Slc25a1 PE=1 SV=1	Slc25a1	15.43	5	5	5	6360.12
Q8K012	Formin-binding protein 1-like OS=Mus musculus OX=10090 GN=Fnbp1l PE=1 SV=2	Fnbp1l	2.98	2	2	2	2302.06
Q8K019	Bcl-2-associated transcription factor 1 OS=Mus musculus OX=10090 GN=Bclaf1 PE=1 SV=2	Bclaf1	3.48	4	4	4	2716.07
Q8K0C4	Lanosterol 14-alpha demethylase OS=Mus musculus OX=10090 GN=Cyp51a1 PE=1 SV=1	Cyp51a1	3.78	2	2	2	1980.05
Q8K0H5	Transcription initiation factor TFIID subunit 10 OS=Mus musculus OX=10090 GN=Taf10 PE=1 SV=1	Taf10	4.13	1	1	1	7472.16
Q8K136	Sodium channel modifier 1 OS=Mus musculus OX=10090 GN=Scnm1 PE=1 SV=1	Scnm1	4.37	1	1	1	951.023
Q8K1E0	Syntaxin-5 OS=Mus musculus OX=10090 GN=Stx5 PE=1 SV=3	Stx5	5.35	2	2	2	1649.04
Q8K1J5	Splicing regulator SDE2 OS=Mus musculus OX=10090 GN=Sde2 PE=1 SV=1	Sde2	2.23	1	1	1	2026.05
Q8K1N2	Pleckstrin homology-like domain family B member 2 OS=Mus musculus OX=10090 GN=Phldb2 PE=1 SV=2	Phldb2	0.8	1	1	1	1245.04
Q8K224	RNA cytidine acetyltransferase OS=Mus musculus OX=10090 GN=Nat10 PE=1 SV=1	Nat10	20.9	21	21	21	16000.3
Q8K2B3	Succinate dehydrogenase [ubiquinone] flavoprotein subunit, mitochondrial OS=Mus musculus OX=10090 GN=Sdha PE=1 SV=1	Sdha	3.46	2	2	2	1247.02
Q8K2C8	Glycerol-3-phosphate acyltransferase 4 OS=Mus musculus OX=10090 GN=Gpat4 PE=1 SV=1	Gpat4	4.39	2	2	2	1259.03
Q8K2C9	Very-long-chain (3R)-3-hydroxyacyl-CoA dehydratase 3 OS=Mus musculus OX=10090 GN=Hacd3 PE=1 SV=2	Hacd3	12.15	5	5	5	7427.2
Q8K2T8	RNA polymerase II-associated factor 1 homolog OS=Mus musculus OX=10090 GN=Paf1 PE=1 SV=1	Paf1	4.49	2	2	2	3031.11
Q8K2X8	General transcription factor IIH subunit 5 OS=Mus musculus OX=10090 GN=Gtf2h5 PE=1 SV=1	Gtf2h5	56.34	3	3	3	1270.04
Q8K2Z4	Condensin complex subunit 1 OS=Mus musculus OX=10090 GN=Ncapd2 PE=1 SV=2	Ncapd2	13.36	19	19	19	10246.3
Q8K310	Matrin-3 OS=Mus musculus OX=10090 GN=Matr3 PE=1 SV=1	Matr3	26.12	19	19	19	44987.1
Q8K339	DNA/RNA-binding protein KIN17 OS=Mus musculus OX=10090 GN=Kin PE=1 SV=1	Kin	3.32	1	1	1	705.021
Q8K3G5	Inactive serine/threonine-protein kinase VRK3 OS=Mus musculus OX=10090 GN=Vrk3 PE=1 SV=2	Vrk3	1.99	1	1	1	1627.03
Q8K3Y3	Protein lin-28 homolog A OS=Mus musculus OX=10090 GN=Lin28a PE=1 SV=1	Lin28a	35.41	6	6	6	15093.3
Q8K4B0	Metastasis-associated protein MTA1 OS=Mus musculus OX=10090 GN=Mta1 PE=1 SV=1	Mta1	22.1	15	12	12	6277.13
Q8K4F6	28S rRNA (cytosine-C(5))-methyltransferase OS=Mus musculus OX=10090 GN=Nsun5 PE=1 SV=2	Nsun5	4.3	2	2	2	1771.05
Q8K4G1	Latent-transforming growth factor beta-binding protein 4 OS=Mus musculus OX=10090 GN=Ltbp4 PE=1 SV=2	Ltbp4	3.3	5	5	5	11490.3
Q8K4L3	Supervillin OS=Mus musculus OX=10090 GN=Svil PE=1 SV=1	Svil	1.15	2	2	2	898.027
Q8K4X7	1-acyl-sn-glycerol-3-phosphate acyltransferase delta OS=Mus musculus OX=10090 GN=Agpat4 PE=1 SV=1	Agpat4	2.12	1	1	1	1644.04
Q8QZV7	Integrator complex subunit 13 OS=Mus musculus OX=10090 GN=IntS13 PE=1 SV=2	IntS13	16.12	11	11	11	3246.1
Q8R081	Heterogeneous nuclear ribonucleoprotein L OS=Mus musculus OX=10090 GN=Hnrnpl PE=1 SV=2	Hnrnpl	17.75	10	10	10	18557.4
Q8R087	Beta-1,4-galactosyltransferase 7 OS=Mus musculus OX=10090 GN=B4galt7 PE=2 SV=1	B4galt7	2.45	1	1	1	640.018
Q8R0G9	Nuclear pore complex protein Nup133 OS=Mus musculus OX=10090 GN=Nup133 PE=1 SV=2	Nup133	4.5	5	5	5	3292.1
Q8R0S2	IQ motif and SEC7 domain-containing protein 1 OS=Mus musculus OX=10090 GN=Iqsec1 PE=1 SV=2	Iqsec1	3.23	3	3	3	1828.06
Q8R0X7	Sphingosine-1-phosphate lyase 1 OS=Mus musculus OX=10090 GN=Sgpl1 PE=1 SV=1	Sgpl1	18.66	9	9	9	18884.7
Q8R1A4	Dedicator of cytokinesis protein 7 OS=Mus musculus OX=10090 GN=Dock7 PE=1 SV=3	Dock7	12.39	25	25	25	6904.12
Q8R1B4	Eukaryotic translation initiation factor 3 subunit C OS=Mus musculus OX=10090 GN=Eif3c PE=1 SV=1	Eif3c	4.06	4	4	4	2440.07
Q8R1N0	Zinc finger protein 830 OS=Mus musculus OX=10090 GN=Znf830 PE=1 SV=1	Znf830	3.31	1	1	1	2017.08
Q8R1Q8	Cytoplasmic dynein 1 light intermediate chain 1 OS=Mus musculus OX=10090 GN=Dync1li1 PE=1 SV=1	Dync1li1	18.74	8	8	8	6879.22
Q8R1S4	Protein MTSS 1 OS=Mus musculus OX=10090 GN=Mtss1 PE=1 SV=1	Mtss1	4.22	3	3	3	3931.1
Q8R2K4	TAF6-like RNA polymerase II p300/CBP-associated factor-associated factor 65 kDa subunit 6L OS=Mus musculus OX=10090 GN=Taf6l PE=1 SV=1	Taf6l	3.57	2	2	2	1224.04
Q8R2S9	Actin-related protein 8 OS=Mus musculus OX=10090 GN=Actr8 PE=2 SV=1	Actr8	17.47	10	10	10	8001.18
Q8R2U0	Nucleoporin SEH1 OS=Mus musculus OX=10090 GN=Seh1l PE=2 SV=1	Seh1l	6.94	2	2	2	2070.08
Q8R2V3	Zinc finger protein 445 OS=Mus musculus OX=10090 GN=Znf445 PE=2 SV=2	Znf445	1.62	2	2	2	3066.07
Q8R322	mRNA export factor GLE1 OS=Mus musculus OX=10090 GN=Gle1 PE=1 SV=2	Gle1	1.57	1	1	1	1673.05
Q8R326	Paraspeckle component 1 OS=Mus musculus OX=10090 GN=Pspc1 PE=1 SV=1	Pspc1	14.91	8	8	8	31840
Q8R3B7	Bromodomain-containing protein 8 OS=Mus musculus OX=10090 GN=Brd8 PE=1 SV=2	Brd8	4.73	4	4	4	3183.08
Q8R3C6	Probable RNA-binding protein 19 OS=Mus musculus OX=10090 GN=Rbm19 PE=1 SV=1	Rbm19	4.52	4	4	4	2302.06
Q8R3I2	Lysophospholipid acyltransferase 2 OS=Mus musculus OX=10090 GN=Mboat2 PE=1 SV=1	Mboat2	4.82	2	2	2	2107.06
Q8R3L8	Cyclin-dependent kinase 8 OS=Mus musculus OX=10090 GN=Cdk8 PE=1 SV=3	Cdk8	3.23	2	2	2	3104.06
Q8R3N6	THO complex subunit 1 OS=Mus musculus OX=10090 GN=Thoc1 PE=1 SV=1	Thoc1	19.33	12	12	12	14537.5
Q8R3S6	Exocyst complex component 1 OS=Mus musculus OX=10090 GN=Exoc1 PE=1 SV=4	Exoc1	1.9	2	2	2	2720.07
Q8R5K4	Nucleolar protein 6 OS=Mus musculus OX=10090 GN=Nol6 PE=2 SV=2	Nol6	4.86	5	5	5	3310.12
Q8VBV3	Exosome complex component RRP4 OS=Mus musculus OX=10090 GN=Exosc2 PE=1 SV=1	Exosc2	16.38	4	4	4	4807.11
Q8VCB1	Nucleoporin NDC1 OS=Mus musculus OX=10090 GN=Ndc1 PE=1 SV=1	Ndc1	11.59	7	7	7	5989.12
Q8VCD5	Mediator of RNA polymerase II transcription subunit 17 OS=Mus musculus OX=10090 GN=Med17 PE=1 SV=1	Med17	15.41	9	9	9	4343.17
Q8VCH6	Delta(24)-sterol reductase OS=Mus musculus OX=10090 GN=Dhcr24 PE=1 SV=1	Dhcr24	11.63	6	6	6	16420.4
Q8VCL2	Protein SCO2 homolog, mitochondrial OS=Mus musculus OX=10090 GN=Sco2 PE=1 SV=1	Sco2	3.14	1	1	1	3174.05
Q8VCS3	Glycosaminoglycan xylosylkinase OS=Mus musculus OX=10090 GN=Fam20b PE=1 SV=1	Fam20b	4.4	2	2	2	3079.08
Q8VDD5	Myosin-9 OS=Mus musculus OX=10090 GN=Myh9 PE=1 SV=4	Myh9	11.58	22	22	15	10238.4
Q8VDD9	PH-interacting protein OS=Mus musculus OX=10090 GN=Phip PE=1 SV=2	Phip	6.7	12	12	10	5820.12
Q8VDF2	E3 ubiquitin-protein ligase UHRF1 OS=Mus musculus OX=10090 GN=Uhrf1 PE=1 SV=2	Uhrf1	2.69	2	2	2	824.023
Q8VDN2	Sodium/potassium-transporting ATPase subunit alpha-1 OS=Mus musculus OX=10090 GN=Atp1a1 PE=1 SV=1	Atp1a1	3.23	3	3	2	1771.06
Q8VDW0	ATP-dependent RNA helicase DDX39A OS=Mus musculus OX=10090 GN=Ddx39a PE=1 SV=1	Ddx39a	16.86	7	7	2	16286.4
Q8VE37	Regulator of chromosome condensation OS=Mus musculus OX=10090 GN=Rcc1 PE=1 SV=1	Rcc1	5.46	2	2	2	2150.05
Q8VE65	Transcription initiation factor TFIID subunit 12 OS=Mus musculus OX=10090 GN=Taf12 PE=1 SV=1	Taf12	11.8	2	2	2	13126.3
Q8VEJ4	Notchless protein homolog 1 OS=Mus musculus OX=10090 GN=Nle1 PE=1 SV=4	Nle1	2.68	1	1	1	435.015
Q8VEK3	Heterogeneous nuclear ribonucleoprotein U OS=Mus musculus OX=10090 GN=Hnrnpu PE=1 SV=1	Hnrnpu	18.62	16	16	16	62246.4
Q8VEK6	Inhibitor of growth protein 3 OS=Mus musculus OX=10090 GN=Ing3 PE=1 SV=2	Ing3	3.33	1	1	1	1567.04
Q8VH51	RNA-binding protein 39 OS=Mus musculus OX=10090 GN=Rbm39 PE=1 SV=2	Rbm39	20.75	11	11	11	20030.7
Q8VHR5	Transcriptional repressor p66-beta OS=Mus musculus OX=10090 GN=Gatad2b PE=1 SV=1	Gatad2b	9.76	5	5	5	4174.14
Q8VI33	Transcription initiation factor TFIID subunit 9 OS=Mus musculus OX=10090 GN=Taf9 PE=1 SV=1	Taf9	42.8	12	12	12	22645.6
Q8VID5	ATP-dependent DNA helicase Q5 OS=Mus musculus OX=10090 GN=Recql5 PE=1 SV=1	Recql5	1.12	1	1	1	1755.06
Q8VIJ6	Splicing factor, proline- and glutamine-rich OS=Mus musculus OX=10090 GN=Sfpq PE=1 SV=1	Sfpq	33.05	26	26	24	313597
Q91V01	Lysophospholipid acyltransferase 5 OS=Mus musculus OX=10090 GN=Lpcat3 PE=1 SV=1	Lpcat3	11.5	5	5	5	4620.16
Q91V41	Ras-related protein Rab-14 OS=Mus musculus OX=10090 GN=Rab14 PE=1 SV=3	Rab14	9.3	2	1	1	1917.04
Q91V88	Nephronectin OS=Mus musculus OX=10090 GN=Npnt PE=1 SV=1	Npnt	2.67	1	1	1	993.033
Q91V92	ATP-citrate synthase OS=Mus musculus OX=10090 GN=Acly PE=1 SV=1	Acly	3.3	4	4	4	982.021
Q91VC3	Eukaryotic initiation factor 4A-III OS=Mus musculus OX=10090 GN=Eif4a3 PE=1 SV=3	Eif4a3	30.17	16	16	16	23144.7
Q91VD9	NADH-ubiquinone oxidoreductase 75 kDa subunit, mitochondrial OS=Mus musculus OX=10090 GN=Ndufs1 PE=1 SV=2	Ndufs1	3.44	2	2	2	854.027
Q91VE0	Long-chain fatty acid transport protein 4 OS=Mus musculus OX=10090 GN=Slc27a4 PE=1 SV=1	Slc27a4	11.66	7	7	7	3141.09
Q91VJ5	Polyglutamine-binding protein 1 OS=Mus musculus OX=10090 GN=Pqbp1 PE=1 SV=1	Pqbp1	3.42	1	1	1	16719.4
Q91VK4	Integral membrane protein 2C OS=Mus musculus OX=10090 GN=Itm2c PE=1 SV=2	Itm2c	4.09	1	1	1	997.028
Q91VL8	Telomeric repeat-binding factor 2-interacting protein 1 OS=Mus musculus OX=10090 GN=Terf2ip PE=1 SV=1	Terf2ip	2.29	2	2	2	3970.09
Q91VM5	RNA binding motif protein, X-linked-like-1 OS=Mus musculus OX=10090 GN=Rbmxl1 PE=2 SV=1	Rbmxl1	40.46	19	19	4	79570.7
Q91VN1	Zinc finger protein 24 OS=Mus musculus OX=10090 GN=Znf24 PE=1 SV=1	Znf24	8.7	3	2	2	2914.06
Q91VN6	Probable ATP-dependent RNA helicase DDX41 OS=Mus musculus OX=10090 GN=Ddx41 PE=1 SV=2	Ddx41	14.95	9	9	9	4047.09
Q91VR5	ATP-dependent RNA helicase DDX1 OS=Mus musculus OX=10090 GN=Ddx1 PE=1 SV=1	Ddx1	22.57	16	16	16	11050.3
Q91VT1	E3 SUMO-protein ligase NSE2 OS=Mus musculus OX=10090 GN=Nsmce2 PE=2 SV=1	Nsmce2	4.45	1	1	1	2412.08
Q91VT4	3-oxoacyl-[acyl-carrier-protein] reductase OS=Mus musculus OX=10090 GN=Cbr4 PE=1 SV=2	Cbr4	4.24	1	1	1	2020.05
Q91VW9	Zinc finger protein with KRAB and SCAN domains 3 OS=Mus musculus OX=10090 GN=Zkscan3 PE=1 SV=1	Zkscan3	5.42	3	3	3	1748.04
Q91VY5	Lysine-specific demethylase 4B OS=Mus musculus OX=10090 GN=Kdm4b PE=2 SV=1	Kdm4b	4.97	5	5	5	5516.2
Q91WD5	NADH dehydrogenase [ubiquinone] iron-sulfur protein 2, mitochondrial OS=Mus musculus OX=10090 GN=Ndufs2 PE=1 SV=1	Ndufs2	5.18	2	2	2	1430.04
Q91WE6	Threonylcarbamoyladenosine tRNA methylthiotransferase OS=Mus musculus OX=10090 GN=Cdkal1 PE=1 SV=1	Cdkal1	2.08	1	1	1	5152.17
Q91WG4	Elongator complex protein 2 OS=Mus musculus OX=10090 GN=Elp2 PE=1 SV=1	Elp2	0.96	1	1	1	694.019
Q91WJ8	Far upstream element-binding protein 1 OS=Mus musculus OX=10090 GN=Fubp1 PE=1 SV=1	Fubp1	7.68	4	4	4	2865.09
Q91WM1	Spermatid perinuclear RNA-binding protein OS=Mus musculus OX=10090 GN=Strbp PE=1 SV=1	Strbp	7.44	5	2	2	8733.15
Q91WS0	CDGSH iron-sulfur domain-containing protein 1 OS=Mus musculus OX=10090 GN=Cisd1 PE=1 SV=1	Cisd1	12.04	1	1	1	1331.05
Q91X20	Set1/Ash2 histone methyltransferase complex subunit ASH2 OS=Mus musculus OX=10090 GN=Ash2l PE=1 SV=1	Ash2l	10.91	7	7	7	6446.14
Q91X78	Erlin-1 OS=Mus musculus OX=10090 GN=Erlin1 PE=1 SV=2	Erlin1	14.08	4	2	2	1515.07
Q91YE5	Bromodomain adjacent to zinc finger domain protein 2A OS=Mus musculus OX=10090 GN=Baz2a PE=1 SV=2	Baz2a	6.56	12	12	12	4313.09
Q91YK2	Ribosomal RNA processing protein 1 homolog B OS=Mus musculus OX=10090 GN=Rrp1b PE=1 SV=2	Rrp1b	16.3	12	12	12	10944.3
Q91YM2	Rho GTPase-activating protein 35 OS=Mus musculus OX=10090 GN=Arhgap35 PE=1 SV=3	Arhgap35	1.33	2	2	2	1708.06
Q91YQ5	Dolichyl-diphosphooligosaccharide--protein glycosyltransferase subunit 1 OS=Mus musculus OX=10090 GN=Rpn1 PE=1 SV=1	Rpn1	23.19	13	13	13	7785.3
Q91YT0	NADH dehydrogenase [ubiquinone] flavoprotein 1, mitochondrial OS=Mus musculus OX=10090 GN=Ndufv1 PE=1 SV=1	Ndufv1	2.16	1	1	1	372.008
Q91YT2	E3 ubiquitin-protein ligase RNF185 OS=Mus musculus OX=10090 GN=Rnf185 PE=2 SV=1	Rnf185	4.69	1	1	1	4679.12
Q91YU6	Leucine zipper putative tumor suppressor 2 OS=Mus musculus OX=10090 GN=Lzts2 PE=1 SV=3	Lzts2	6.86	4	4	4	4850.13
Q91YX5	Acyl-CoA:lysophosphatidylglycerol acyltransferase 1 OS=Mus musculus OX=10090 GN=Lpgat1 PE=1 SV=1	Lpgat1	4.86	2	2	2	2646.08
Q91Z31	Polypyrimidine tract-binding protein 2 OS=Mus musculus OX=10090 GN=Ptbp2 PE=1 SV=2	Ptbp2	1.51	1	1	1	4715.11
Q91ZJ0	Crossover junction endonuclease MUS81 OS=Mus musculus OX=10090 GN=Mus81 PE=1 SV=2	Mus81	2.36	1	1	1	3060.11
Q91ZS8	Double-stranded RNA-specific editase 1 OS=Mus musculus OX=10090 GN=Adarb1 PE=1 SV=1	Adarb1	1.83	1	1	1	642.024
Q91ZU6	Dystonin OS=Mus musculus OX=10090 GN=Dst PE=1 SV=2	Dst	0.18	1	1	1	1064.04
Q91ZW3	SWI/SNF-related matrix-associated actin-dependent regulator of chromatin subfamily A member 5 OS=Mus musculus OX=10090 GN=Smarca5 PE=1 SV=1	Smarca5	27.88	34	34	21	40083
Q91ZX7	Prolow-density lipoprotein receptor-related protein 1 OS=Mus musculus OX=10090 GN=Lrp1 PE=1 SV=1	Lrp1	8.56	38	38	38	10172.3
Q920B9	FACT complex subunit SPT16 OS=Mus musculus OX=10090 GN=Supt16h PE=1 SV=2	Supt16h	12.51	12	12	12	14858.6
Q920L1	Acyl-CoA (8-3)-desaturase OS=Mus musculus OX=10090 GN=Fads1 PE=1 SV=1	Fads1	12.08	5	5	5	13311.4
Q921B4	Neurotrophin receptor-interacting factor 2 OS=Mus musculus OX=10090 GN=Nrif2 PE=1 SV=1	Nrif2	1.58	1	1	1	1101.03
Q921C3	Bromodomain and WD repeat-containing protein 1 OS=Mus musculus OX=10090 GN=Brwd1 PE=1 SV=2	Brwd1	0.43	1	1	1	1713.05
Q921D4	Mediator of RNA polymerase II transcription subunit 6 OS=Mus musculus OX=10090 GN=Med6 PE=1 SV=2	Med6	16.26	4	4	4	3112.1
Q921E6	Polycomb protein EED OS=Mus musculus OX=10090 GN=Eed PE=1 SV=1	Eed	8.16	4	4	4	4636.14
Q921F2	TAR DNA-binding protein 43 OS=Mus musculus OX=10090 GN=Tardbp PE=1 SV=1	Tardbp	15.46	6	6	6	4916.12
Q921I0	ORM1-like protein 1 OS=Mus musculus OX=10090 GN=Ormdl1 PE=2 SV=1	Ormdl1	5.23	1	1	1	1826.03
Q921I9	Exosome complex component RRP41 OS=Mus musculus OX=10090 GN=Exosc4 PE=1 SV=3	Exosc4	4.49	1	1	1	1889.05
Q921L3	Calcium load-activated calcium channel OS=Mus musculus OX=10090 GN=Tmco1 PE=1 SV=1	Tmco1	11.7	2	2	2	5269.11
Q921M3	Splicing factor 3B subunit 3 OS=Mus musculus OX=10090 GN=Sf3b3 PE=1 SV=1	Sf3b3	23.66	27	27	27	18821.4
Q922J9	Fatty acyl-CoA reductase 1 OS=Mus musculus OX=10090 GN=Far1 PE=1 SV=1	Far1	5.05	2	2	2	3009.09
Q922K7	Probable 28S rRNA (cytosine-C(5))-methyltransferase OS=Mus musculus OX=10090 GN=Nop2 PE=1 SV=1	Nop2	16.65	11	11	11	19821.5
Q922M3	BTB/POZ domain-containing adapter for CUL3-mediated RhoA degradation protein 3 OS=Mus musculus OX=10090 GN=Kctd10 PE=1 SV=1	Kctd10	30.48	10	10	10	40039.9
Q922P9	Cytokine-like nuclear factor N-PAC OS=Mus musculus OX=10090 GN=Glyr1 PE=1 SV=1	Glyr1	18.32	9	9	9	4385.16
Q922S8	Kinesin-like protein KIF2C OS=Mus musculus OX=10090 GN=Kif2c PE=1 SV=1	Kif2c	7.49	5	5	5	3037.1
Q922U2	Keratin, type II cytoskeletal 5 OS=Mus musculus OX=10090 GN=Krt5 PE=1 SV=1	Krt5	19.66	15	14	13	16754.3
Q923D5	WW domain-binding protein 11 OS=Mus musculus OX=10090 GN=Wbp11 PE=1 SV=2	Wbp11	15.29	9	9	9	5843.13
Q924A2	Protein capicua homolog OS=Mus musculus OX=10090 GN=Cic PE=1 SV=2	Cic	1.31	3	3	3	2503.06
Q924K8	Metastasis-associated protein MTA3 OS=Mus musculus OX=10090 GN=Mta3 PE=1 SV=1	Mta3	11.17	7	2	2	3571.12
Q924W5	Structural maintenance of chromosomes protein 6 OS=Mus musculus OX=10090 GN=Smc6 PE=1 SV=1	Smc6	1	1	1	1	754.023
Q925B0	PRKC apoptosis WT1 regulator protein OS=Mus musculus OX=10090 GN=Pawr PE=1 SV=2	Pawr	22.52	7	7	7	29212.7
Q925I1	ATPase family AAA domain-containing protein 3 OS=Mus musculus OX=10090 GN=Atad3 PE=1 SV=1	Atad3	18.95	11	11	11	4152.12
Q925J9	Mediator of RNA polymerase II transcription subunit 1 OS=Mus musculus OX=10090 GN=Med1 PE=1 SV=2	Med1	4.89	7	7	7	3043.07
Q99020	Heterogeneous nuclear ribonucleoprotein A/B OS=Mus musculus OX=10090 GN=Hnrnpab PE=1 SV=1	Hnrnpab	16.49	4	4	4	10911.4
Q99104	Unconventional myosin-Va OS=Mus musculus OX=10090 GN=Myo5a PE=1 SV=2	Myo5a	2.27	4	4	4	1895.06
Q99J47	Dehydrogenase/reductase SDR family member 7B OS=Mus musculus OX=10090 GN=Dhrs7b PE=1 SV=1	Dhrs7b	18.58	5	5	5	3423.08
Q99J56	Derlin-1 OS=Mus musculus OX=10090 GN=Derl1 PE=1 SV=1	Derl1	7.57	2	2	2	4375.14
Q99J95	Cyclin-dependent kinase 9 OS=Mus musculus OX=10090 GN=Cdk9 PE=1 SV=1	Cdk9	5.11	2	1	1	2471.07
Q99JB2	Stomatin-like protein 2, mitochondrial OS=Mus musculus OX=10090 GN=Stoml2 PE=1 SV=1	Stoml2	8.78	2	2	2	1334.05
Q99JF8	PC4 and SFRS1-interacting protein OS=Mus musculus OX=10090 GN=Psip1 PE=1 SV=1	Psip1	6.06	3	3	2	2774.08
Q99JH8	ER lumen protein-retaining receptor 1 OS=Mus musculus OX=10090 GN=Kdelr1 PE=1 SV=1	Kdelr1	5.19	1	1	1	927.029
Q99JR1	Sideroflexin-1 OS=Mus musculus OX=10090 GN=Sfxn1 PE=1 SV=3	Sfxn1	9.63	3	3	3	3098.09
Q99JR8	SWI/SNF-related matrix-associated actin-dependent regulator of chromatin subfamily D member 2 OS=Mus musculus OX=10090 GN=Smarcd2 PE=1 SV=2	Smarcd2	18.64	10	8	8	11129.3
Q99JW4	LIM and senescent cell antigen-like-containing domain protein 1 OS=Mus musculus OX=10090 GN=Lims1 PE=1 SV=3	Lims1	17.54	5	5	5	5235.14
Q99JX7	Nuclear RNA export factor 1 OS=Mus musculus OX=10090 GN=Nxf1 PE=1 SV=3	Nxf1	13.75	9	9	9	8176.21
Q99JY0	Trifunctional enzyme subunit beta, mitochondrial OS=Mus musculus OX=10090 GN=Hadhb PE=1 SV=1	Hadhb	4.21	2	2	2	2307.07
Q99K28	ADP-ribosylation factor GTPase-activating protein 2 OS=Mus musculus OX=10090 GN=Arfgap2 PE=1 SV=1	Arfgap2	2.12	1	1	1	2485.09
Q99K43	Protein regulator of cytokinesis 1 OS=Mus musculus OX=10090 GN=Prc1 PE=1 SV=2	Prc1	3.48	2	2	2	1231.03
Q99K48	Non-POU domain-containing octamer-binding protein OS=Mus musculus OX=10090 GN=Nono PE=1 SV=3	Nono	37.84	23	21	21	418841
Q99K74	Mediator of RNA polymerase II transcription subunit 24 OS=Mus musculus OX=10090 GN=Med24 PE=1 SV=1	Med24	3.44	3	3	3	2605.09
Q99KE8	Zinc finger protein 64 OS=Mus musculus OX=10090 GN=Zfp64 PE=1 SV=1	Zfp64	7.47	4	4	4	2120.06
Q99KF1	Transmembrane emp24 domain-containing protein 9 OS=Mus musculus OX=10090 GN=Tmed9 PE=1 SV=2	Tmed9	12.77	4	4	4	5967.14
Q99KG3	RNA-binding protein 10 OS=Mus musculus OX=10090 GN=Rbm10 PE=1 SV=1	Rbm10	6.99	6	6	6	7074.2
Q99KN9	Clathrin interactor 1 OS=Mus musculus OX=10090 GN=Clint1 PE=1 SV=2	Clint1	3.96	2	2	2	1910.05
Q99KP6	Pre-mRNA-processing factor 19 OS=Mus musculus OX=10090 GN=Prpf19 PE=1 SV=1	Prpf19	15.87	7	7	7	114556
Q99KU0	Vacuole membrane protein 1 OS=Mus musculus OX=10090 GN=Vmp1 PE=1 SV=2	Vmp1	1.72	1	1	1	3944.08
Q99KV1	DnaJ homolog subfamily B member 11 OS=Mus musculus OX=10090 GN=Dnajb11 PE=1 SV=1	Dnajb11	3.07	1	1	1	3366.1
Q99L43	Phosphatidate cytidylyltransferase 2 OS=Mus musculus OX=10090 GN=Cds2 PE=1 SV=1	Cds2	1.8	1	1	1	3478.07
Q99L45	Eukaryotic translation initiation factor 2 subunit 2 OS=Mus musculus OX=10090 GN=Eif2s2 PE=1 SV=1	Eif2s2	9.37	3	3	3	2394.08
Q99L90	Microspherule protein 1 OS=Mus musculus OX=10090 GN=Mcrs1 PE=1 SV=1	Mcrs1	14.5	6	6	6	2688.09
Q99LB2	Dehydrogenase/reductase SDR family member 4 OS=Mus musculus OX=10090 GN=Dhrs4 PE=1 SV=3	Dhrs4	21.86	6	6	6	9964.25
Q99LF4	RNA-splicing ligase RtcB homolog OS=Mus musculus OX=10090 GN=Rtcb PE=1 SV=1	Rtcb	23.76	12	12	12	8410.26
Q99LI2	Chloride channel CLIC-like protein 1 OS=Mus musculus OX=10090 GN=Clcc1 PE=1 SV=1	Clcc1	3.71	2	2	2	3362.08
Q99LI5	Zinc finger protein 281 OS=Mus musculus OX=10090 GN=Znf281 PE=1 SV=1	Znf281	7.5	7	7	7	12118.3
Q99LR1	Lysophosphatidylserine lipase ABHD12 OS=Mus musculus OX=10090 GN=Abhd12 PE=1 SV=2	Abhd12	9.3	4	4	4	6134.15
Q99LU0	Charged multivesicular body protein 1B1 OS=Mus musculus OX=10090 GN=Chmp1b1 PE=1 SV=1	Chmp1b1	4.02	1	1	1	3938.09
Q99M87	DnaJ homolog subfamily A member 3, mitochondrial OS=Mus musculus OX=10090 GN=Dnaja3 PE=1 SV=1	Dnaja3	3.96	2	2	2	2531.07
Q99ME9	GTP-binding protein 4 OS=Mus musculus OX=10090 GN=Gtpbp4 PE=1 SV=3	Gtpbp4	18.45	13	13	13	10578.3
Q99MR6	Serrate RNA effector molecule homolog OS=Mus musculus OX=10090 GN=Srrt PE=1 SV=1	Srrt	3.54	3	3	3	4695.16
Q99MR8	Methylcrotonoyl-CoA carboxylase subunit alpha, mitochondrial OS=Mus musculus OX=10090 GN=Mccc1 PE=1 SV=2	Mccc1	3.21	2	2	2	2821.06
Q99MU3	Double-stranded RNA-specific adenosine deaminase OS=Mus musculus OX=10090 GN=Adar PE=1 SV=2	Adar	9.17	10	10	10	6923.15
Q99NB9	Splicing factor 3B subunit 1 OS=Mus musculus OX=10090 GN=Sf3b1 PE=1 SV=1	Sf3b1	18.94	23	23	23	55729.6
Q99NH2	Partitioning defective 3 homolog OS=Mus musculus OX=10090 GN=Pard3 PE=1 SV=2	Pard3	9.3	12	12	12	3367.09
Q99PL5	Ribosome-binding protein 1 OS=Mus musculus OX=10090 GN=Rrbp1 PE=1 SV=2	Rrbp1	8.35	13	13	13	4308.11
Q99PM3	Transcription initiation factor IIA subunit 1 OS=Mus musculus OX=10090 GN=Gtf2a1 PE=1 SV=2	Gtf2a1	2.91	1	1	1	3710.11
Q99PP2	Zinc finger protein 318 OS=Mus musculus OX=10090 GN=Znf318 PE=1 SV=3	Znf318	3.8	7	7	7	2484.06
Q99PP7	E3 ubiquitin-protein ligase TRIM33 OS=Mus musculus OX=10090 GN=Trim33 PE=1 SV=2	Trim33	2.63	3	2	2	1266.04
Q99PT3	INO80 complex subunit B OS=Mus musculus OX=10090 GN=Ino80b PE=1 SV=2	Ino80b	9.33	3	3	3	6548.19
Q99PT9	Kinesin-like protein KIF19 OS=Mus musculus OX=10090 GN=Kif19 PE=1 SV=2	Kif19	2.81	3	3	3	1826.05
Q99PU8	ATP-dependent RNA helicase DHX30 OS=Mus musculus OX=10090 GN=Dhx30 PE=1 SV=1	Dhx30	10.93	12	12	12	5047.16
Q99PV0	Pre-mRNA-processing-splicing factor 8 OS=Mus musculus OX=10090 GN=Prpf8 PE=1 SV=2	Prpf8	24.8	61	61	61	42659
Q9CPN8	Insulin-like growth factor 2 mRNA-binding protein 3 OS=Mus musculus OX=10090 GN=Igf2bp3 PE=1 SV=1	Igf2bp3	13.82	8	7	7	4330.11
Q9CPR4	Large ribosomal subunit protein uL22 OS=Mus musculus OX=10090 GN=Rpl17 PE=1 SV=4	Rpl17	33.7	6	6	6	10942.3
Q9CPR8	Non-structural maintenance of chromosomes element 3 homolog OS=Mus musculus OX=10090 GN=Nsmce3 PE=1 SV=1	Nsmce3	7.53	2	2	2	1653.04
Q9CQ39	Mediator of RNA polymerase II transcription subunit 21 OS=Mus musculus OX=10090 GN=Med21 PE=1 SV=1	Med21	17.36	2	2	2	3384.13
Q9CQ73	Plakophilin-2 OS=Mus musculus OX=10090 GN=Pkp2 PE=1 SV=1	Pkp2	3.52	2	2	2	926.039
Q9CQ82	Centromere protein R OS=Mus musculus OX=10090 GN=Itgb3bp PE=1 SV=1	Itgb3bp	6.82	1	1	1	962.032
Q9CQD1	Ras-related protein Rab-5A OS=Mus musculus OX=10090 GN=Rab5a PE=1 SV=1	Rab5a	15.81	3	3	3	3044.08
Q9CQF3	Cleavage and polyadenylation specificity factor subunit 5 OS=Mus musculus OX=10090 GN=Nudt21 PE=1 SV=1	Nudt21	16.74	4	4	4	9897.2
Q9CQI9	Mediator of RNA polymerase II transcription subunit 30 OS=Mus musculus OX=10090 GN=Med30 PE=1 SV=1	Med30	11.24	2	2	2	3449.13
Q9CQJ4	E3 ubiquitin-protein ligase RING2 OS=Mus musculus OX=10090 GN=Rnf2 PE=1 SV=1	Rnf2	19.05	6	6	6	4133.13
Q9CQR4	Acyl-coenzyme A thioesterase 13 OS=Mus musculus OX=10090 GN=Acot13 PE=1 SV=1	Acot13	15.71	2	2	2	2091.06
Q9CQV4	Reticulophagy regulator 3 OS=Mus musculus OX=10090 GN=Retreg3 PE=1 SV=1	Retreg3	3.22	1	1	1	1376.06
Q9CQV7	Mitochondrial import inner membrane translocase subunit TIM14 OS=Mus musculus OX=10090 GN=Dnajc19 PE=1 SV=3	Dnajc19	19.83	2	2	2	2680.1
Q9CQY5	Magnesium transporter protein 1 OS=Mus musculus OX=10090 GN=Magt1 PE=1 SV=1	Magt1	8.06	3	3	3	4026.1
Q9CQY6	Ubiquinol-cytochrome c reductase complex assembly factor 2 OS=Mus musculus OX=10090 GN=Uqcc2 PE=1 SV=1	Uqcc2	6.62	1	1	1	1578.04
Q9CR57	Large ribosomal subunit protein eL14 OS=Mus musculus OX=10090 GN=Rpl14 PE=1 SV=3	Rpl14	26.73	6	6	6	52821.6
Q9CR62	Mitochondrial 2-oxoglutarate/malate carrier protein OS=Mus musculus OX=10090 GN=Slc25a11 PE=1 SV=3	Slc25a11	22.29	7	7	7	8605.21
Q9CR67	Transmembrane protein 33 OS=Mus musculus OX=10090 GN=Tmem33 PE=1 SV=1	Tmem33	27.53	7	7	7	20678.6
Q9CR68	Cytochrome b-c1 complex subunit Rieske, mitochondrial OS=Mus musculus OX=10090 GN=Uqcrfs1 PE=1 SV=1	Uqcrfs1	8.39	3	3	3	5329.08
Q9CRA8	Exosome complex component RRP46 OS=Mus musculus OX=10090 GN=Exosc5 PE=1 SV=1	Exosc5	5.53	1	1	1	2375.09
Q9CRB9	MICOS complex subunit Mic19 OS=Mus musculus OX=10090 GN=Chchd3 PE=1 SV=1	Chchd3	10.57	2	2	2	1549.04
Q9CRC0	Vitamin K epoxide reductase complex subunit 1 OS=Mus musculus OX=10090 GN=Vkorc1 PE=1 SV=1	Vkorc1	8.07	1	1	1	2394.09
Q9CS00	Splicing factor Cactin OS=Mus musculus OX=10090 GN=Cactin PE=1 SV=2	Cactin	1.55	1	1	1	1106.04
Q9CSN1	SNW domain-containing protein 1 OS=Mus musculus OX=10090 GN=Snw1 PE=1 SV=3	Snw1	23.69	11	11	11	27743.6
Q9CU62	Structural maintenance of chromosomes protein 1A OS=Mus musculus OX=10090 GN=Smc1a PE=1 SV=4	Smc1a	21.65	27	27	27	11648.3
Q9CW03	Structural maintenance of chromosomes protein 3 OS=Mus musculus OX=10090 GN=Smc3 PE=1 SV=2	Smc3	21.61	25	25	25	7714.17
Q9CWF2	Tubulin beta-2B chain OS=Mus musculus OX=10090 GN=Tubb2b PE=1 SV=1	Tubb2b	27.64	11	2	2	1400.04
Q9CWH6	Proteasome subunit alpha type-8 OS=Mus musculus OX=10090 GN=Psma8 PE=1 SV=1	Psma8	4.4	1	1	1	2137.05
Q9CWV1	DNA helicase MCM8 OS=Mus musculus OX=10090 GN=Mcm8 PE=1 SV=3	Mcm8	1.32	1	1	1	1104.04
Q9CWW7	CXXC-type zinc finger protein 1 OS=Mus musculus OX=10090 GN=Cxxc1 PE=1 SV=1	Cxxc1	5.76	4	4	4	2920.08
Q9CWZ3	RNA-binding protein 8A OS=Mus musculus OX=10090 GN=Rbm8a PE=1 SV=4	Rbm8a	15.52	3	3	3	15577.4
Q9CX30	Protein YIF1B OS=Mus musculus OX=10090 GN=Yif1b PE=1 SV=2	Yif1b	4.18	1	1	1	5189.19
Q9CX86	Heterogeneous nuclear ribonucleoprotein A0 OS=Mus musculus OX=10090 GN=Hnrnpa0 PE=1 SV=1	Hnrnpa0	23.93	7	7	7	28356.5
Q9CXF7	Chromodomain-helicase-DNA-binding protein 1-like OS=Mus musculus OX=10090 GN=Chd1l PE=1 SV=1	Chd1l	1.11	1	1	1	780.024
Q9CXS4	Centromere protein V OS=Mus musculus OX=10090 GN=Cenpv PE=1 SV=2	Cenpv	10.71	2	2	2	2360.08
Q9CXV0	Insulin gene enhancer protein ISL-2 OS=Mus musculus OX=10090 GN=Isl2 PE=1 SV=2	Isl2	15.6	5	3	3	3054.07
Q9CXW4	Large ribosomal subunit protein uL5 OS=Mus musculus OX=10090 GN=Rpl11 PE=1 SV=4	Rpl11	23.03	4	4	4	22773.9
Q9CXY6	Interleukin enhancer-binding factor 2 OS=Mus musculus OX=10090 GN=Ilf2 PE=1 SV=1	Ilf2	21.54	8	8	8	33063.8
Q9CY27	Very-long-chain enoyl-CoA reductase OS=Mus musculus OX=10090 GN=Tecr PE=1 SV=1	Tecr	29.22	11	11	11	52726.7
Q9CY57	Chromatin target of PRMT1 protein OS=Mus musculus OX=10090 GN=Chtop PE=1 SV=2	Chtop	17.67	5	5	5	29353.8
Q9CZG9	PDZ domain-containing protein 11 OS=Mus musculus OX=10090 GN=Pdzd11 PE=1 SV=1	Pdzd11	7.14	1	1	1	1547.04
Q9CZM2	Large ribosomal subunit protein eL15 OS=Mus musculus OX=10090 GN=Rpl15 PE=1 SV=4	Rpl15	40.2	10	10	10	34198.6
Q9CZN7	Serine hydroxymethyltransferase, mitochondrial OS=Mus musculus OX=10090 GN=Shmt2 PE=1 SV=1	Shmt2	6.94	3	3	3	1741.05
Q9CZU3	Exosome RNA helicase MTR4 OS=Mus musculus OX=10090 GN=Mtrex PE=1 SV=1	Mtrex	9.71	10	10	10	4783.15
Q9CZW4	Fatty acid CoA ligase Acsl3 OS=Mus musculus OX=10090 GN=Acsl3 PE=1 SV=2	Acsl3	15.69	10	10	9	6926.19
Q9CZW5	Mitochondrial import receptor subunit TOM70 OS=Mus musculus OX=10090 GN=Tomm70 PE=1 SV=2	Tomm70	2.95	2	2	2	1228.03
Q9CZX0	Elongator complex protein 3 OS=Mus musculus OX=10090 GN=Elp3 PE=1 SV=1	Elp3	4.2	2	2	2	1223.03
Q9CZX7	Type 2 phosphatidylinositol 4,5-bisphosphate 4-phosphatase OS=Mus musculus OX=10090 GN=Pip4p2 PE=1 SV=1	Pip4p2	3.89	1	1	1	1959.04
Q9CZX8	Small ribosomal subunit protein eS19 OS=Mus musculus OX=10090 GN=Rps19 PE=1 SV=3	Rps19	20	4	4	4	2895.07
Q9D024	PAT complex subunit CCDC47 OS=Mus musculus OX=10090 GN=Ccdc47 PE=1 SV=2	Ccdc47	2.28	1	1	1	1601.06
Q9D0E1	Heterogeneous nuclear ribonucleoprotein M OS=Mus musculus OX=10090 GN=Hnrnpm PE=1 SV=3	Hnrnpm	42.52	32	32	31	89735.1
Q9D0M3	Cytochrome c1, heme protein, mitochondrial OS=Mus musculus OX=10090 GN=Cyc1 PE=1 SV=1	Cyc1	2.15	1	1	1	6402.14
Q9D0R4	Probable ATP-dependent RNA helicase DDX56 OS=Mus musculus OX=10090 GN=Ddx56 PE=1 SV=1	Ddx56	12.64	7	7	7	5654.17
Q9D0T1	NHP2-like protein 1 OS=Mus musculus OX=10090 GN=Snu13 PE=1 SV=4	Snu13	35.16	4	4	4	20013.6
Q9D0W5	Peptidyl-prolyl cis-trans isomerase-like 1 OS=Mus musculus OX=10090 GN=Ppil1 PE=1 SV=1	Ppil1	21.08	3	3	3	19000.6
Q9D198	Pre-mRNA-splicing factor SYF2 OS=Mus musculus OX=10090 GN=Syf2 PE=2 SV=1	Syf2	12.81	3	3	3	2747.08
Q9D1D4	Transmembrane emp24 domain-containing protein 10 OS=Mus musculus OX=10090 GN=Tmed10 PE=1 SV=1	Tmed10	14.61	3	3	3	14670.3
Q9D1M0	Protein SEC13 homolog OS=Mus musculus OX=10090 GN=Sec13 PE=1 SV=3	Sec13	3.42	1	1	1	2388.07
Q9D1P2	Histone acetyltransferase KAT8 OS=Mus musculus OX=10090 GN=Kat8 PE=1 SV=1	Kat8	6.33	3	2	2	1858.04
Q9D1R9	Large ribosomal subunit protein eL34 OS=Mus musculus OX=10090 GN=Rpl34 PE=1 SV=2	Rpl34	29.06	5	5	5	7648.15
Q9D219	B-cell CLL/lymphoma 9 protein OS=Mus musculus OX=10090 GN=Bcl9 PE=1 SV=3	Bcl9	0.84	1	1	1	736.019
Q9D2H6	Transcription factor Sp2 OS=Mus musculus OX=10090 GN=Sp2 PE=2 SV=2	Sp2	4.25	2	2	2	2030.07
Q9D2N9	Vacuolar protein sorting-associated protein 33A OS=Mus musculus OX=10090 GN=Vps33a PE=1 SV=2	Vps33a	1.51	1	1	1	672.019
Q9D4H1	Exocyst complex component 2 OS=Mus musculus OX=10090 GN=Exoc2 PE=1 SV=1	Exoc2	7.14	6	6	6	2068.08
Q9D4H9	PHD finger protein 14 OS=Mus musculus OX=10090 GN=Phf14 PE=1 SV=2	Phf14	3.19	3	3	3	3494.07
Q9D4J7	PHD finger protein 6 OS=Mus musculus OX=10090 GN=Phf6 PE=1 SV=1	Phf6	13.46	5	5	5	9087.22
Q9D4V7	Rab-like protein 3 OS=Mus musculus OX=10090 GN=Rabl3 PE=1 SV=1	Rabl3	12.71	3	3	3	2092.06
Q9D517	1-acyl-sn-glycerol-3-phosphate acyltransferase gamma OS=Mus musculus OX=10090 GN=Agpat3 PE=1 SV=2	Agpat3	5.05	2	2	2	11876.3
Q9D666	SUN domain-containing protein 1 OS=Mus musculus OX=10090 GN=Sun1 PE=1 SV=2	Sun1	9.42	9	9	9	9791.23
Q9D753	Exosome complex component RRP43 OS=Mus musculus OX=10090 GN=Exosc8 PE=1 SV=1	Exosc8	8.33	2	2	2	3319.11
Q9D7W5	Mediator of RNA polymerase II transcription subunit 8 OS=Mus musculus OX=10090 GN=Med8 PE=1 SV=1	Med8	15.3	4	4	4	4685.11
Q9D823	Large ribosomal subunit protein eL37 OS=Mus musculus OX=10090 GN=Rpl37 PE=1 SV=3	Rpl37	7.22	1	1	1	4136.07
Q9D883	Splicing factor U2AF 35 kDa subunit OS=Mus musculus OX=10090 GN=U2af1 PE=1 SV=4	U2af1	8.79	2	2	2	14592.4
Q9D8E6	Large ribosomal subunit protein uL4 OS=Mus musculus OX=10090 GN=Rpl4 PE=1 SV=3	Rpl4	36.28	16	16	16	59195.6
Q9D8M7	PHD finger protein 10 OS=Mus musculus OX=10090 GN=Phf10 PE=1 SV=4	Phf10	2.21	1	1	1	923.029
Q9D9Z1	Small kinetochore-associated protein OS=Mus musculus OX=10090 GN=Knstrn PE=2 SV=2	Knstrn	7.37	2	2	2	1088.04
Q9DAJ4	WD repeat domain-containing protein 83 OS=Mus musculus OX=10090 GN=Wdr83 PE=1 SV=1	Wdr83	8.57	2	2	2	976.03
Q9DB77	Cytochrome b-c1 complex subunit 2, mitochondrial OS=Mus musculus OX=10090 GN=Uqcrc2 PE=1 SV=1	Uqcrc2	8.17	3	3	3	2345.07
Q9DB85	Ribosomal RNA-processing protein 8 OS=Mus musculus OX=10090 GN=Rrp8 PE=1 SV=1	Rrp8	6.35	2	2	2	1945.06
Q9DBD5	Proline-, glutamic acid- and leucine-rich protein 1 OS=Mus musculus OX=10090 GN=Pelp1 PE=1 SV=2	Pelp1	5.88	7	7	7	5370.16
Q9DBE9	pre-rRNA 2'-O-ribose RNA methyltransferase FTSJ3 OS=Mus musculus OX=10090 GN=Ftsj3 PE=1 SV=1	Ftsj3	7.16	6	6	6	3677.08
Q9DBG3	AP-2 complex subunit beta OS=Mus musculus OX=10090 GN=Ap2b1 PE=1 SV=1	Ap2b1	16.76	15	15	7	8741.23
Q9DBR0	A-kinase anchor protein 8 OS=Mus musculus OX=10090 GN=Akap8 PE=1 SV=1	Akap8	5.97	4	4	3	3797.09
Q9DBR1	5'-3' exoribonuclease 2 OS=Mus musculus OX=10090 GN=Xrn2 PE=1 SV=1	Xrn2	4.52	4	4	4	2643.07
Q9DBR7	Protein phosphatase 1 regulatory subunit 12A OS=Mus musculus OX=10090 GN=Ppp1r12a PE=1 SV=2	Ppp1r12a	1.36	1	1	1	1304.04
Q9DBS1	Transmembrane protein 43 OS=Mus musculus OX=10090 GN=Tmem43 PE=1 SV=1	Tmem43	10.25	4	4	4	4482.1
Q9DBT5	AMP deaminase 2 OS=Mus musculus OX=10090 GN=Ampd2 PE=1 SV=2	Ampd2	1.21	1	1	1	4499.12
Q9DBY1	E3 ubiquitin-protein ligase synoviolin OS=Mus musculus OX=10090 GN=Syvn1 PE=1 SV=3	Syvn1	1.63	1	1	1	1109.03
Q9DC23	DnaJ homolog subfamily C member 10 OS=Mus musculus OX=10090 GN=Dnajc10 PE=1 SV=2	Dnajc10	5.04	4	4	4	2232.08
Q9DC33	High mobility group protein 20A OS=Mus musculus OX=10090 GN=Hmg20a PE=1 SV=1	Hmg20a	6.07	2	2	2	8593.2
Q9DCH4	Eukaryotic translation initiation factor 3 subunit F OS=Mus musculus OX=10090 GN=Eif3f PE=1 SV=2	Eif3f	3.05	1	1	1	1613.04
Q9DCT2	NADH dehydrogenase [ubiquinone] iron-sulfur protein 3, mitochondrial OS=Mus musculus OX=10090 GN=Ndufs3 PE=1 SV=2	Ndufs3	9.89	2	2	2	1774.06
Q9EP71	Ankycorbin OS=Mus musculus OX=10090 GN=Rai14 PE=1 SV=1	Rai14	1.02	1	1	1	1819.05
Q9EP97	Sentrin-specific protease 3 OS=Mus musculus OX=10090 GN=Senp3 PE=1 SV=1	Senp3	5.63	3	3	3	3359.08
Q9EPA7	Nicotinamide/nicotinic acid mononucleotide adenylyltransferase 1 OS=Mus musculus OX=10090 GN=Nmnat1 PE=1 SV=2	Nmnat1	11.58	3	3	3	2751.09
Q9EPE9	Endoplasmic reticulum transmembrane helix translocase OS=Mus musculus OX=10090 GN=Atp13a1 PE=1 SV=2	Atp13a1	2	2	2	2	1683.05
Q9EPQ8	Transcription factor 20 OS=Mus musculus OX=10090 GN=Tcf20 PE=1 SV=3	Tcf20	1.76	3	3	3	1679.05
Q9EPU0	Regulator of nonsense transcripts 1 OS=Mus musculus OX=10090 GN=Upf1 PE=1 SV=2	Upf1	5.69	6	6	6	2887.08
Q9EQ28	DNA polymerase delta subunit 3 OS=Mus musculus OX=10090 GN=Pold3 PE=1 SV=2	Pold3	9.74	4	4	4	2254.07
Q9EQ61	Pescadillo homolog OS=Mus musculus OX=10090 GN=Pes1 PE=1 SV=1	Pes1	8.05	5	5	5	5908.15
Q9EQH4	Transcription initiation factor TFIID subunit 8 OS=Mus musculus OX=10090 GN=Taf8 PE=2 SV=1	Taf8	31.49	8	8	8	17770.7
Q9EQQ0	Histone-lysine N-methyltransferase SUV39H2 OS=Mus musculus OX=10090 GN=Suv39h2 PE=1 SV=1	Suv39h2	2.94	2	2	2	1540.04
Q9EQQ2	Protein YIPF5 OS=Mus musculus OX=10090 GN=Yipf5 PE=1 SV=1	Yipf5	3.5	1	1	1	3782.11
Q9EQU5	Protein SET OS=Mus musculus OX=10090 GN=Set PE=1 SV=1	Set	3.46	1	1	1	1141.03
Q9EQW6	Oligodendrocyte transcription factor 2 OS=Mus musculus OX=10090 GN=Olig2 PE=1 SV=1	Olig2	17.34	5	5	5	10482.2
Q9ER69	Pre-mRNA-splicing regulator WTAP OS=Mus musculus OX=10090 GN=Wtap PE=1 SV=3	Wtap	3.03	1	1	1	1137.04
Q9ER74	Sal-like protein 1 OS=Mus musculus OX=10090 GN=Sall1 PE=1 SV=1	Sall1	1.89	2	1	1	1634.07
Q9ERA0	Alpha-globin transcription factor CP2 OS=Mus musculus OX=10090 GN=Tfcp2 PE=1 SV=1	Tfcp2	4.78	2	2	2	1593.05
Q9ERA6	Tuftelin-interacting protein 11 OS=Mus musculus OX=10090 GN=Tfip11 PE=1 SV=1	Tfip11	11.1	9	9	9	3775.09
Q9ERD7	Tubulin beta-3 chain OS=Mus musculus OX=10090 GN=Tubb3 PE=1 SV=1	Tubb3	19.78	8	2	2	1890.05
Q9ERS2	NADH dehydrogenase [ubiquinone] 1 alpha subcomplex subunit 13 OS=Mus musculus OX=10090 GN=Ndufa13 PE=1 SV=3	Ndufa13	6.25	1	1	1	3629.09
Q9ERU9	E3 SUMO-protein ligase RanBP2 OS=Mus musculus OX=10090 GN=Ranbp2 PE=1 SV=2	Ranbp2	17.95	53	53	53	27841.7
Q9ES28	Rho guanine nucleotide exchange factor 7 OS=Mus musculus OX=10090 GN=Arhgef7 PE=1 SV=2	Arhgef7	3.71	3	3	3	6132.21
Q9ES89	Exostosin-like 2 OS=Mus musculus OX=10090 GN=Extl2 PE=1 SV=1	Extl2	5.45	2	2	2	9118.17
Q9ES97	Reticulon-3 OS=Mus musculus OX=10090 GN=Rtn3 PE=1 SV=2	Rtn3	1.14	1	1	1	1599.05
Q9ESK9	RB1-inducible coiled-coil protein 1 OS=Mus musculus OX=10090 GN=Rb1cc1 PE=1 SV=3	Rb1cc1	0.76	1	1	1	927.034
Q9EST5	Acidic leucine-rich nuclear phosphoprotein 32 family member B OS=Mus musculus OX=10090 GN=Anp32b PE=1 SV=1	Anp32b	3.68	1	1	1	996.029
Q9ESU6	Bromodomain-containing protein 4 OS=Mus musculus OX=10090 GN=Brd4 PE=1 SV=2	Brd4	7.29	10	10	10	10896.4
Q9ESX5	H/ACA ribonucleoprotein complex subunit DKC1 OS=Mus musculus OX=10090 GN=Dkc1 PE=1 SV=4	Dkc1	17.49	8	8	8	6823.14
Q9ESZ8	General transcription factor II-I OS=Mus musculus OX=10090 GN=Gtf2i PE=1 SV=3	Gtf2i	25.05	29	29	29	17314.5
Q9JHI7	Exosome complex component RRP45 OS=Mus musculus OX=10090 GN=Exosc9 PE=1 SV=1	Exosc9	5.71	2	2	2	3023.1
Q9JHU4	Cytoplasmic dynein 1 heavy chain 1 OS=Mus musculus OX=10090 GN=Dync1h1 PE=1 SV=2	Dync1h1	19.42	87	87	87	20390.6
Q9JI44	DNA methyltransferase 1-associated protein 1 OS=Mus musculus OX=10090 GN=Dmap1 PE=1 SV=1	Dmap1	11.32	5	5	5	6059.23
Q9JI57	General transcription factor II-I repeat domain-containing protein 1 OS=Mus musculus OX=10090 GN=Gtf2ird1 PE=2 SV=2	Gtf2ird1	13.86	12	12	12	8981.19
Q9JIH2	Nuclear pore complex protein Nup50 OS=Mus musculus OX=10090 GN=Nup50 PE=1 SV=3	Nup50	28.11	11	11	11	27704.2
Q9JIK5	Nucleolar RNA helicase 2 OS=Mus musculus OX=10090 GN=Ddx21 PE=1 SV=3	Ddx21	33.84	26	26	26	58080.5
Q9JIW9	Ras-related protein Ral-B OS=Mus musculus OX=10090 GN=Ralb PE=1 SV=1	Ralb	19.9	4	4	4	11008.3
Q9JIX8	Apoptotic chromatin condensation inducer in the nucleus OS=Mus musculus OX=10090 GN=Acin1 PE=1 SV=3	Acin1	9.79	14	14	14	14296.3
Q9JIY2	E3 ubiquitin-protein ligase Hakai OS=Mus musculus OX=10090 GN=Cbll1 PE=1 SV=1	Cbll1	1.63	1	1	1	616.014
Q9JJD0	THAP domain-containing protein 11 OS=Mus musculus OX=10090 GN=Thap11 PE=1 SV=1	Thap11	2.62	1	1	1	1970.04
Q9JJF3	Ribosomal oxygenase 1 OS=Mus musculus OX=10090 GN=Riox1 PE=1 SV=2	Riox1	17.08	9	9	9	8995.23
Q9JJI8	Large ribosomal subunit protein eL38 OS=Mus musculus OX=10090 GN=Rpl38 PE=1 SV=3	Rpl38	45.71	4	4	4	3825.12
Q9JJY4	Probable ATP-dependent RNA helicase DDX20 OS=Mus musculus OX=10090 GN=Ddx20 PE=1 SV=2	Ddx20	8.48	7	7	7	6853.17
Q9JK83	Partitioning defective 6 homolog beta OS=Mus musculus OX=10090 GN=Pard6b PE=1 SV=2	Pard6b	2.16	1	1	1	984.022
Q9JK91	DNA mismatch repair protein Mlh1 OS=Mus musculus OX=10090 GN=Mlh1 PE=1 SV=2	Mlh1	5.26	4	4	4	2630.07
Q9JKF1	Ras GTPase-activating-like protein IQGAP1 OS=Mus musculus OX=10090 GN=Iqgap1 PE=1 SV=2	Iqgap1	3.56	6	3	3	2495.08
Q9JKK8	Serine/threonine-protein kinase ATR OS=Mus musculus OX=10090 GN=Atr PE=1 SV=2	Atr	1.56	4	4	4	860.021
Q9JKN1	Zinc transporter 7 OS=Mus musculus OX=10090 GN=Slc30a7 PE=1 SV=1	Slc30a7	2.65	1	1	1	4713.1
Q9JKW0	ADP-ribosylation factor-like protein 6-interacting protein 1 OS=Mus musculus OX=10090 GN=Arl6ip1 PE=1 SV=1	Arl6ip1	4.93	1	1	1	1574.04
Q9JKX4	Protein AATF OS=Mus musculus OX=10090 GN=Aatf PE=1 SV=1	Aatf	6.08	3	3	3	2156.05
Q9JLJ5	Elongation of very long chain fatty acids protein 1 OS=Mus musculus OX=10090 GN=Elovl1 PE=1 SV=1	Elovl1	5.02	1	1	1	2758.12
Q9JLN9	Serine/threonine-protein kinase mTOR OS=Mus musculus OX=10090 GN=Mtor PE=1 SV=2	Mtor	2.28	5	5	5	2605.07
Q9JLQ2	ARF GTPase-activating protein GIT2 OS=Mus musculus OX=10090 GN=Git2 PE=1 SV=2	Git2	1.41	1	1	1	783.023
Q9JMB0	G kinase-anchoring protein 1 OS=Mus musculus OX=10090 GN=Gkap1 PE=1 SV=1	Gkap1	18.31	7	7	7	6190.13
Q9JMD0	BUB3-interacting and GLEBS motif-containing protein ZNF207 OS=Mus musculus OX=10090 GN=Znf207 PE=1 SV=1	Znf207	6.67	3	3	3	4814.16
Q9QUI0	Transforming protein RhoA OS=Mus musculus OX=10090 GN=Rhoa PE=1 SV=1	Rhoa	13.47	2	2	1	1362.04
Q9QUJ7	Long-chain-fatty-acid--CoA ligase 4 OS=Mus musculus OX=10090 GN=Acsl4 PE=1 SV=2	Acsl4	10.55	7	6	6	4480.11
Q9QWH1	Polyhomeotic-like protein 2 OS=Mus musculus OX=10090 GN=Phc2 PE=1 SV=1	Phc2	3.65	3	3	3	5903.16
Q9QWT9	Kinesin-like protein KIFC1 OS=Mus musculus OX=10090 GN=Kifc1 PE=1 SV=2	Kifc1	12.02	7	7	7	6667.14
Q9QWV9	Cyclin-T1 OS=Mus musculus OX=10090 GN=Ccnt1 PE=1 SV=3	Ccnt1	5.25	3	3	3	1056.03
Q9QWY8	Arf-GAP with SH3 domain, ANK repeat and PH domain-containing protein 1 OS=Mus musculus OX=10090 GN=Asap1 PE=1 SV=2	Asap1	15.08	16	16	16	10695.3
Q9QX47	Protein SON OS=Mus musculus OX=10090 GN=Son PE=1 SV=2	Son	7.41	14	14	14	12082.4
Q9QX96	Sal-like protein 2 OS=Mus musculus OX=10090 GN=Sall2 PE=1 SV=2	Sall2	1.1	1	1	1	908.022
Q9QXK7	Cleavage and polyadenylation specificity factor subunit 3 OS=Mus musculus OX=10090 GN=Cpsf3 PE=1 SV=2	Cpsf3	26.02	19	19	19	16945.5
Q9QXN0	Protein Shroom3 OS=Mus musculus OX=10090 GN=Shroom3 PE=1 SV=2	Shroom3	0.55	1	1	1	1634.05
Q9QXN3	Activating signal cointegrator 1 OS=Mus musculus OX=10090 GN=Trip4 PE=1 SV=2	Trip4	2.24	1	1	1	1595.05
Q9QXX4	Electrogenic aspartate/glutamate antiporter SLC25A13, mitochondrial OS=Mus musculus OX=10090 GN=Slc25a13 PE=1 SV=1	Slc25a13	9.02	5	5	5	2251.07
Q9QXX8	FMR1-interacting protein NUFIP1 OS=Mus musculus OX=10090 GN=Nufip1 PE=1 SV=1	Nufip1	3.51	2	2	2	1593.04
Q9QXY1	Tight junction protein ZO-3 OS=Mus musculus OX=10090 GN=Tjp3 PE=1 SV=1	Tjp3	0.88	1	1	1	7863.17
Q9QY06	Unconventional myosin-IXb OS=Mus musculus OX=10090 GN=Myo9b PE=1 SV=2	Myo9b	4.54	9	9	9	2931.08
Q9QY40	Plexin-B3 OS=Mus musculus OX=10090 GN=Plxnb3 PE=1 SV=2	Plxnb3	0.37	1	1	1	60435.1
Q9QY76	Vesicle-associated membrane protein-associated protein B OS=Mus musculus OX=10090 GN=Vapb PE=1 SV=3	Vapb	27.16	6	5	5	7923.29
Q9QY81	Nuclear pore membrane glycoprotein 210 OS=Mus musculus OX=10090 GN=Nup210 PE=1 SV=2	Nup210	4.88	8	8	8	2509.06
Q9QYB5	Gamma-adducin OS=Mus musculus OX=10090 GN=Add3 PE=1 SV=2	Add3	2.27	1	1	1	1273.05
Q9QYC0	Alpha-adducin OS=Mus musculus OX=10090 GN=Add1 PE=1 SV=2	Add1	2.99	2	2	2	3388.08
Q9QYF1	Retinol dehydrogenase 11 OS=Mus musculus OX=10090 GN=Rdh11 PE=1 SV=2	Rdh11	15.51	4	4	4	3649.08
Q9QYH6	Melanoma-associated antigen D1 OS=Mus musculus OX=10090 GN=Maged1 PE=1 SV=1	Maged1	7.48	5	5	5	3385.09
Q9QZ59	Doublesex- and mab-3-related transcription factor 1 OS=Mus musculus OX=10090 GN=Dmrt1 PE=1 SV=2	Dmrt1	5.61	2	2	2	3363.07
Q9QZD4	DNA repair endonuclease XPF OS=Mus musculus OX=10090 GN=Ercc4 PE=1 SV=3	Ercc4	3.27	3	3	3	1585.04
Q9QZD8	Mitochondrial dicarboxylate carrier OS=Mus musculus OX=10090 GN=Slc25a10 PE=1 SV=2	Slc25a10	3.83	1	1	1	992.031
Q9QZH3	Peptidyl-prolyl cis-trans isomerase E OS=Mus musculus OX=10090 GN=Ppie PE=1 SV=2	Ppie	15.28	4	4	4	5626.22
Q9QZQ1	Afadin OS=Mus musculus OX=10090 GN=Afdn PE=1 SV=3	Afdn	1.37	2	2	2	2151.07
Q9QZQ8	Core histone macro-H2A.1 OS=Mus musculus OX=10090 GN=Macroh2a1 PE=1 SV=4	Macroh2a1	24.12	9	7	7	34861.9
Q9R049	E3 ubiquitin-protein ligase AMFR OS=Mus musculus OX=10090 GN=Amfr PE=1 SV=2	Amfr	5.6	4	4	4	3089.08
Q9R0B7	Zinc finger protein 346 OS=Mus musculus OX=10090 GN=Znf346 PE=1 SV=1	Znf346	4.42	1	1	1	1608.06
Q9R0E2	Procollagen-lysine,2-oxoglutarate 5-dioxygenase 1 OS=Mus musculus OX=10090 GN=Plod1 PE=1 SV=1	Plod1	1.51	1	1	1	1329.04
Q9R0G7	Zinc finger E-box-binding homeobox 2 OS=Mus musculus OX=10090 GN=Zeb2 PE=1 SV=2	Zeb2	5.68	6	6	6	6873.21
Q9R0Q3	Transmembrane emp24 domain-containing protein 2 OS=Mus musculus OX=10090 GN=Tmed2 PE=1 SV=1	Tmed2	16.42	3	3	3	2518.06
Q9R0U0	Serine/arginine-rich splicing factor 10 OS=Mus musculus OX=10090 GN=Srsf10 PE=1 SV=2	Srsf10	12.98	3	3	3	36824.2
Q9R0X0	Mediator of RNA polymerase II transcription subunit 20 OS=Mus musculus OX=10090 GN=Med20 PE=1 SV=1	Med20	11.79	2	2	2	2290.07
Q9R190	Metastasis-associated protein MTA2 OS=Mus musculus OX=10090 GN=Mta2 PE=1 SV=1	Mta2	23.05	15	15	15	13008.6
Q9R1C0	Transcription initiation factor TFIID subunit 7 OS=Mus musculus OX=10090 GN=Taf7 PE=1 SV=1	Taf7	21.99	8	8	8	15373.5
Q9R1C7	Pre-mRNA-processing factor 40 homolog A OS=Mus musculus OX=10090 GN=Prpf40a PE=1 SV=1	Prpf40a	10.07	10	10	10	6502.15
Q9R226	KH domain-containing, RNA-binding, signal transduction-associated protein 3 OS=Mus musculus OX=10090 GN=Khdrbs3 PE=1 SV=1	Khdrbs3	12.14	4	3	3	3504.11
Q9WTK2	Chromodomain Y-like protein OS=Mus musculus OX=10090 GN=Cdyl PE=1 SV=1	Cdyl	3.71	2	2	2	2332.06
Q9WTM5	RuvB-like 2 OS=Mus musculus OX=10090 GN=Ruvbl2 PE=1 SV=3	Ruvbl2	38.44	18	18	18	30034.7
Q9WTS2	Alpha-(1,6)-fucosyltransferase OS=Mus musculus OX=10090 GN=Fut8 PE=1 SV=2	Fut8	3.3	2	2	2	2606.08
Q9WTU0	Lysine-specific demethylase PHF2 OS=Mus musculus OX=10090 GN=Phf2 PE=1 SV=2	Phf2	3.28	3	2	2	1404.05
Q9WTV7	E3 ubiquitin-protein ligase RLIM OS=Mus musculus OX=10090 GN=Rlim PE=1 SV=2	Rlim	4	2	2	2	1078.03
Q9WTX5	S-phase kinase-associated protein 1 OS=Mus musculus OX=10090 GN=Skp1 PE=1 SV=3	Skp1	7.36	1	1	1	2137.07
Q9WTX8	Mitotic spindle assembly checkpoint protein MAD1 OS=Mus musculus OX=10090 GN=Mad1l1 PE=1 SV=1	Mad1l1	28.73	19	19	19	4522.15
Q9WU00	Nuclear respiratory factor 1 OS=Mus musculus OX=10090 GN=Nrf1 PE=1 SV=2	Nrf1	2.39	1	1	1	1983.05
Q9WU42	Nuclear receptor corepressor 2 OS=Mus musculus OX=10090 GN=Ncor2 PE=1 SV=3	Ncor2	1.98	5	5	5	2402.09
Q9WU62	Inner centromere protein OS=Mus musculus OX=10090 GN=Incenp PE=1 SV=2	Incenp	1.14	1	1	1	316.007
Q9WU66	Secreted frizzled-related protein 5 OS=Mus musculus OX=10090 GN=Sfrp5 PE=2 SV=1	Sfrp5	2.55	1	1	1	2410.05
Q9WUE3	Transmembrane reductase CYB561D2 OS=Mus musculus OX=10090 GN=Cyb561d2 PE=1 SV=1	Cyb561d2	5.41	1	1	1	817.034
Q9WUK6	Zinc finger and BTB domain-containing protein 18 OS=Mus musculus OX=10090 GN=Zbtb18 PE=1 SV=1	Zbtb18	2.3	1	1	1	1231.04
Q9WUP7	Ubiquitin carboxyl-terminal hydrolase isozyme L5 OS=Mus musculus OX=10090 GN=Uchl5 PE=1 SV=2	Uchl5	24.92	8	8	8	8496.24
Q9WUQ2	Prolactin regulatory element-binding protein OS=Mus musculus OX=10090 GN=Preb PE=1 SV=1	Preb	10.31	4	4	4	3468.1
Q9WUU9	Germinal-center associated nuclear protein OS=Mus musculus OX=10090 GN=Mcm3ap PE=1 SV=2	Mcm3ap	1.98	4	4	4	3308.08
Q9WV02	RNA-binding motif protein, X chromosome OS=Mus musculus OX=10090 GN=Rbmx PE=1 SV=1	Rbmx	35.55	16	1	1	3461.09
Q9WV55	Vesicle-associated membrane protein-associated protein A OS=Mus musculus OX=10090 GN=Vapa PE=1 SV=2	Vapa	32.13	7	7	7	26386
Q9WV60	Glycogen synthase kinase-3 beta OS=Mus musculus OX=10090 GN=Gsk3b PE=1 SV=2	Gsk3b	2.14	1	1	1	1839.04
Q9WV70	Nucleolar complex protein 2 homolog OS=Mus musculus OX=10090 GN=Noc2l PE=1 SV=2	Noc2l	6.69	5	5	5	4617.09
Q9WVF7	DNA polymerase epsilon catalytic subunit A OS=Mus musculus OX=10090 GN=Pole PE=1 SV=3	Pole	0.48	1	1	1	647.021
Q9WVL6	Exostosin-like 3 OS=Mus musculus OX=10090 GN=Extl3 PE=1 SV=2	Extl3	1.2	1	1	1	1889.06
Q9WVM3	Anaphase-promoting complex subunit 7 OS=Mus musculus OX=10090 GN=Anapc7 PE=1 SV=3	Anapc7	1.59	1	1	1	1250.03
Q9WVR4	RNA-binding protein FXR2 OS=Mus musculus OX=10090 GN=Fxr2 PE=1 SV=1	Fxr2	16.64	11	9	9	32948.8
Q9Z0H3	SWI/SNF-related matrix-associated actin-dependent regulator of chromatin subfamily B member 1 OS=Mus musculus OX=10090 GN=Smarcb1 PE=1 SV=1	Smarcb1	18.18	8	8	8	24502
Q9Z0H8	CAP-Gly domain-containing linker protein 2 OS=Mus musculus OX=10090 GN=Clip2 PE=1 SV=2	Clip2	2.2	2	2	2	489.021
Q9Z0R9	Acyl-CoA 6-desaturase OS=Mus musculus OX=10090 GN=Fads2 PE=1 SV=1	Fads2	13.74	6	6	6	5610.15
Q9Z0X1	Apoptosis-inducing factor 1, mitochondrial OS=Mus musculus OX=10090 GN=Aifm1 PE=1 SV=1	Aifm1	8.33	4	4	4	2767.11
Q9Z103	Activity-dependent neuroprotector homeobox protein OS=Mus musculus OX=10090 GN=Adnp PE=1 SV=2	Adnp	20.67	21	21	21	12126.4
Q9Z104	SWI/SNF-related matrix-associated actin-dependent regulator of chromatin subfamily E member 1-related OS=Mus musculus OX=10090 GN=Hmg20b PE=1 SV=1	Hmg20b	18.61	5	5	5	4444.1
Q9Z108	Double-stranded RNA-binding protein Staufen homolog 1 OS=Mus musculus OX=10090 GN=Stau1 PE=1 SV=1	Stau1	2.05	1	1	1	1577.05
Q9Z130	Heterogeneous nuclear ribonucleoprotein D-like OS=Mus musculus OX=10090 GN=Hnrnpdl PE=1 SV=1	Hnrnpdl	9.63	3	2	2	8167.27
Q9Z148	Histone-lysine N-methyltransferase EHMT2 OS=Mus musculus OX=10090 GN=Ehmt2 PE=1 SV=2	Ehmt2	8.95	11	10	10	5694.16
Q9Z1B5	Mitotic spindle assembly checkpoint protein MAD2A OS=Mus musculus OX=10090 GN=Mad2l1 PE=1 SV=2	Mad2l1	4.88	1	1	1	3186.09
Q9Z1M8	Protein Red OS=Mus musculus OX=10090 GN=Ik PE=1 SV=2	Ik	14	8	8	8	15551.3
Q9Z1N2	Origin recognition complex subunit 1 OS=Mus musculus OX=10090 GN=Orc1 PE=1 SV=2	Orc1	7.74	5	5	5	2411.07
Q9Z1N5	Spliceosome RNA helicase Ddx39b OS=Mus musculus OX=10090 GN=Ddx39b PE=1 SV=1	Ddx39b	14.25	6	1	1	8548.31
Q9Z1Q2	Phosphatidylserine lipase ABHD16A OS=Mus musculus OX=10090 GN=Abhd16a PE=1 SV=3	Abhd16a	4.12	2	2	2	849.028
Q9Z1X2	Phosphatidylserine synthase 2 OS=Mus musculus OX=10090 GN=Ptdss2 PE=1 SV=2	Ptdss2	4.44	2	2	2	6241.12
Q9Z1X4	Interleukin enhancer-binding factor 3 OS=Mus musculus OX=10090 GN=Ilf3 PE=1 SV=2	Ilf3	27.51	24	24	21	63716.2
Q9Z204	Heterogeneous nuclear ribonucleoproteins C1/C2 OS=Mus musculus OX=10090 GN=Hnrnpc PE=1 SV=1	Hnrnpc	40.26	15	15	13	93634
Q9Z277	Tyrosine-protein kinase BAZ1B OS=Mus musculus OX=10090 GN=Baz1b PE=1 SV=2	Baz1b	14.47	22	22	22	5473.17
Q9Z2B9	Ribosomal protein S6 kinase alpha-4 OS=Mus musculus OX=10090 GN=Rps6ka4 PE=1 SV=2	Rps6ka4	4.4	3	3	3	1050.03
Q9Z2C4	Myotubularin-related protein 1 OS=Mus musculus OX=10090 GN=Mtmr1 PE=1 SV=1	Mtmr1	1.2	1	1	1	1970.05
Q9Z2D1	Myotubularin-related protein 2 OS=Mus musculus OX=10090 GN=Mtmr2 PE=1 SV=3	Mtmr2	1.56	1	1	1	2677.09
Q9Z2D6	Methyl-CpG-binding protein 2 OS=Mus musculus OX=10090 GN=Mecp2 PE=1 SV=1	Mecp2	14.67	6	6	6	5817.14
Q9Z2D8	Methyl-CpG-binding domain protein 3 OS=Mus musculus OX=10090 GN=Mbd3 PE=1 SV=1	Mbd3	11.23	3	3	3	5904.17
Q9Z2E9	Seipin OS=Mus musculus OX=10090 GN=Bscl2 PE=1 SV=2	Bscl2	3.92	2	2	2	2312.05
Q9Z2K1	Keratin, type I cytoskeletal 16 OS=Mus musculus OX=10090 GN=Krt16 PE=1 SV=3	Krt16	10.45	7	3	3	4576.09
Q9Z2N8	Actin-like protein 6A OS=Mus musculus OX=10090 GN=Actl6a PE=1 SV=2	Actl6a	27.04	11	11	11	46793.6
Q9Z315	U4/U6.U5 tri-snRNP-associated protein 1 OS=Mus musculus OX=10090 GN=Sart1 PE=1 SV=1	Sart1	12.78	9	9	9	4775.14
A0A0A6YY25	BTB/POZ domain-containing protein 18 OS=Mus musculus OX=10090 GN=Btbd18 PE=1 SV=1	Btbd18	1.38	1	1	1	33094
A2A4P0	ATP-dependent RNA helicase DHX8 OS=Mus musculus OX=10090 GN=Dhx8 PE=2 SV=1	Dhx8	2.49	3	2	2	2066.06
A2A870	Fas-binding factor 1 OS=Mus musculus OX=10090 GN=Fbf1 PE=1 SV=1	Fbf1	1.71	2	2	2	1124.03
A2AUY4	Bromodomain adjacent to zinc finger domain protein 2B OS=Mus musculus OX=10090 GN=Baz2b PE=1 SV=1	Baz2b	3.96	7	7	7	3750.11
A2BE28	Ribosomal biogenesis protein LAS1L OS=Mus musculus OX=10090 GN=Las1l PE=1 SV=1	Las1l	11.47	8	8	8	5283.2
A2RSJ4	Bridge-like lipid transfer protein family member 3B OS=Mus musculus OX=10090 GN=Bltp3b PE=1 SV=2	Bltp3b	0.82	1	1	1	1519.05
B2RQC2	Ubiquitin carboxyl-terminal hydrolase 42 OS=Mus musculus OX=10090 GN=Usp42 PE=1 SV=1	Usp42	5.29	6	6	6	2330.08
B2RQE8	Rho GTPase-activating protein 42 OS=Mus musculus OX=10090 GN=Arhgap42 PE=1 SV=1	Arhgap42	1.78	1	1	1	927.03
B7ZMP1	Xaa-Pro aminopeptidase 3 OS=Mus musculus OX=10090 GN=Xpnpep3 PE=1 SV=1	Xpnpep3	9.49	5	5	5	5784.11
C0HK79	Adipocyte-related X-chromosome expressed sequence 1 OS=Mus musculus OX=10090 GN=Arxes1 PE=1 SV=1	Arxes1	6.67	1	1	1	795.026
E9Q286	Little elongation complex subunit 1 OS=Mus musculus OX=10090 GN=Ice1 PE=1 SV=1	Ice1	7.45	15	15	15	7421.24
E9Q6B2	Coiled-coil domain-containing protein 85C OS=Mus musculus OX=10090 GN=Ccdc85c PE=1 SV=1	Ccdc85c	16.43	6	6	6	7091.23
F8VPZ9	BRD4-interacting chromatin-remodeling complex-associated protein OS=Mus musculus OX=10090 GN=Bicra PE=1 SV=1	Bicra	2.03	3	3	3	1545.03
G3X9Z4	Pre-mRNA cleavage complex 2 protein Pcf11 OS=Mus musculus OX=10090 GN=Pcf11 PE=2 SV=1	Pcf11	2.83	4	4	4	2512.08
O09167	Large ribosomal subunit protein eL21 OS=Mus musculus OX=10090 GN=Rpl21 PE=1 SV=4	Rpl21	22.5	7	7	7	24918.7
O35066	Kinesin-like protein KIF3C OS=Mus musculus OX=10090 GN=Kif3c PE=1 SV=3	Kif3c	2.51	2	2	2	4035.09
O35071	Kinesin-like protein KIF1C OS=Mus musculus OX=10090 GN=Kif1c PE=1 SV=2	Kif1c	1	1	1	1	4072.12
O35218	Cleavage and polyadenylation specificity factor subunit 2 OS=Mus musculus OX=10090 GN=Cpsf2 PE=1 SV=1	Cpsf2	25.83	20	20	20	18061.4
O35344	Importin subunit alpha-4 OS=Mus musculus OX=10090 GN=Kpna3 PE=1 SV=1	Kpna3	5.95	3	3	3	3275.08
O35691	Pinin OS=Mus musculus OX=10090 GN=Pnn PE=1 SV=4	Pnn	21.93	17	17	17	19917.6
O35737	Heterogeneous nuclear ribonucleoprotein H OS=Mus musculus OX=10090 GN=Hnrnph1 PE=1 SV=3	Hnrnph1	23.16	8	8	8	72666.9
O35841	Apoptosis inhibitor 5 OS=Mus musculus OX=10090 GN=Api5 PE=1 SV=2	Api5	2.18	1	1	1	1809.06
O54826	Protein AF-10 OS=Mus musculus OX=10090 GN=Mllt10 PE=1 SV=2	Mllt10	1.78	2	2	2	1450.04
O70251	Elongation factor 1-beta OS=Mus musculus OX=10090 GN=Eef1b PE=1 SV=5	Eef1b	9.78	2	2	2	2729.09
O70279	Splicing factor ESS-2 homolog OS=Mus musculus OX=10090 GN=Ess2 PE=1 SV=2	Ess2	2.51	1	1	1	2037.06
O70479	BTB/POZ domain-containing adapter for CUL3-mediated RhoA degradation protein 2 OS=Mus musculus OX=10090 GN=Tnfaip1 PE=2 SV=1	Tnfaip1	15.19	5	3	3	2732.09
O70591	Prefoldin subunit 2 OS=Mus musculus OX=10090 GN=Pfdn2 PE=1 SV=2	Pfdn2	16.23	2	2	2	2578.09
O88532	Zinc finger RNA-binding protein OS=Mus musculus OX=10090 GN=Zfr PE=1 SV=2	Zfr	12.94	11	11	11	8097.26
P16373	Zinc finger protein 59 OS=Mus musculus OX=10090 GN=Zfp59 PE=1 SV=3	Zfp59	1.07	1	1	1	2377.05
P17141	Zinc finger protein 37 OS=Mus musculus OX=10090 GN=Zfp37 PE=2 SV=4	Zfp37	15.49	10	10	10	15269.3
P19783	Cytochrome c oxidase subunit 4 isoform 1, mitochondrial OS=Mus musculus OX=10090 GN=Cox4i1 PE=1 SV=2	Cox4i1	7.1	1	1	1	3123.11
P28658	Ataxin-10 OS=Mus musculus OX=10090 GN=Atxn10 PE=1 SV=2	Atxn10	5.05	2	2	2	942.029
P43352	DNA repair protein RAD52 homolog OS=Mus musculus OX=10090 GN=Rad52 PE=2 SV=1	Rad52	14.29	6	6	6	4211.09
P47753	F-actin-capping protein subunit alpha-1 OS=Mus musculus OX=10090 GN=Capza1 PE=1 SV=4	Capza1	8.74	2	2	2	1211.04
P47758	Signal recognition particle receptor subunit beta OS=Mus musculus OX=10090 GN=Srprb PE=1 SV=1	Srprb	8.55	2	2	2	3359.1
P53569	CCAAT/enhancer-binding protein zeta OS=Mus musculus OX=10090 GN=Cebpz PE=1 SV=2	Cebpz	12.26	12	12	12	11573.2
P56135	ATP synthase subunit f, mitochondrial OS=Mus musculus OX=10090 GN=Atp5mf PE=1 SV=3	Atp5mf	26.14	2	2	2	3947.1
P56183	Ribosomal RNA processing protein 1 homolog A OS=Mus musculus OX=10090 GN=Rrp1 PE=1 SV=2	Rrp1	3.44	1	1	1	1010.04
P57784	U2 small nuclear ribonucleoprotein A' OS=Mus musculus OX=10090 GN=Snrpa1 PE=1 SV=2	Snrpa1	29.8	9	9	9	29534.8
P58854	Gamma-tubulin complex component 3 OS=Mus musculus OX=10090 GN=Tubgcp3 PE=1 SV=2	Tubgcp3	2.21	2	2	2	1173.05
P59470	DNA-directed RNA polymerase III subunit RPC2 OS=Mus musculus OX=10090 GN=Polr3b PE=1 SV=2	Polr3b	0.71	1	1	1	1584.04
P59708	Splicing factor 3B subunit 6 OS=Mus musculus OX=10090 GN=Sf3b6 PE=1 SV=1	Sf3b6	40.8	4	4	4	7925.32
P61205	ADP-ribosylation factor 3 OS=Mus musculus OX=10090 GN=Arf3 PE=2 SV=2	Arf3	27.62	4	4	4	6634.15
P61211	ADP-ribosylation factor-like protein 1 OS=Mus musculus OX=10090 GN=Arl1 PE=1 SV=1	Arl1	6.08	1	1	1	1293.03
P61216	Transcription initiation factor TFIID subunit 13 OS=Mus musculus OX=10090 GN=Taf13 PE=1 SV=1	Taf13	8.87	2	2	2	3223.1
P61327	Protein mago nashi homolog OS=Mus musculus OX=10090 GN=Magoh PE=2 SV=1	Magoh	19.86	3	3	3	17368.4
P61804	Dolichyl-diphosphooligosaccharide--protein glycosyltransferase subunit DAD1 OS=Mus musculus OX=10090 GN=Dad1 PE=1 SV=3	Dad1	8.85	1	1	1	2812.08
P62046	Leucine-rich repeat and calponin homology domain-containing protein 1 OS=Mus musculus OX=10090 GN=Lrch1 PE=1 SV=2	Lrch1	3.67	2	2	2	5061.18
P62274	Small ribosomal subunit protein uS14 OS=Mus musculus OX=10090 GN=Rps29 PE=1 SV=2	Rps29	33.93	2	2	2	4036.11
P62305	Small nuclear ribonucleoprotein E OS=Mus musculus OX=10090 GN=Snrpe PE=1 SV=1	Snrpe	13.04	1	1	1	1264.05
P62307	Small nuclear ribonucleoprotein F OS=Mus musculus OX=10090 GN=Snrpf PE=1 SV=1	Snrpf	24.42	2	2	2	2494.07
P62309	Small nuclear ribonucleoprotein G OS=Mus musculus OX=10090 GN=Snrpg PE=1 SV=1	Snrpg	25	2	2	2	35322.7
P63154	Crooked neck-like protein 1 OS=Mus musculus OX=10090 GN=Crnkl1 PE=1 SV=1	Crnkl1	12.46	9	9	9	6843.18
P84089	Enhancer of rudimentary homolog OS=Mus musculus OX=10090 GN=Erh PE=1 SV=1	Erh	18.27	3	3	3	50096
P97315	Cysteine and glycine-rich protein 1 OS=Mus musculus OX=10090 GN=Csrp1 PE=1 SV=3	Csrp1	7.77	1	1	1	2105.06
P97379	Ras GTPase-activating protein-binding protein 2 OS=Mus musculus OX=10090 GN=G3bp2 PE=1 SV=2	G3bp2	14.94	7	7	7	4341.08
P97450	ATP synthase-coupling factor 6, mitochondrial OS=Mus musculus OX=10090 GN=Atp5pf PE=1 SV=1	Atp5pf	17.59	2	2	2	3223.08
P97760	DNA-directed RNA polymerase II subunit RPB3 OS=Mus musculus OX=10090 GN=Polr2c PE=1 SV=2	Polr2c	13.82	3	3	3	8381.2
P97762	Retinitis pigmentosa 9 protein homolog OS=Mus musculus OX=10090 GN=rp9 PE=1 SV=1	rp9	3.76	1	1	1	1570.04
P97858	Solute carrier family 35 member B1 OS=Mus musculus OX=10090 GN=Slc35b1 PE=1 SV=1	Slc35b1	3.11	1	1	1	3913.1
P99027	Large ribosomal subunit protein P2 OS=Mus musculus OX=10090 GN=Rplp2 PE=1 SV=3	Rplp2	21.74	2	2	2	17474.5
Q02526	Zinc finger protein 41 OS=Mus musculus OX=10090 GN=Zfp41 PE=2 SV=2	Zfp41	10.1	2	2	2	3131.09
Q06185	ATP synthase subunit e, mitochondrial OS=Mus musculus OX=10090 GN=Atp5me PE=1 SV=2	Atp5me	35.21	2	2	2	2653.09
Q07417	Short-chain specific acyl-CoA dehydrogenase, mitochondrial OS=Mus musculus OX=10090 GN=Acads PE=1 SV=2	Acads	8.01	3	3	3	1960.08
Q07646	Mesoderm-specific transcript protein OS=Mus musculus OX=10090 GN=Mest PE=2 SV=1	Mest	8.96	3	3	3	5428.16
Q0P678	Zinc finger CCCH domain-containing protein 18 OS=Mus musculus OX=10090 GN=Zc3h18 PE=1 SV=1	Zc3h18	1.16	1	1	1	2008.05
Q14B71	Cell division cycle-associated protein 2 OS=Mus musculus OX=10090 GN=Cdca2 PE=1 SV=2	Cdca2	23.32	21	21	21	30319.9
Q3TCX3	KH homology domain-containing protein 4 OS=Mus musculus OX=10090 GN=Khdc4 PE=1 SV=1	Khdc4	2.45	1	1	1	635.031
Q3TJZ6	Protein FAM98A OS=Mus musculus OX=10090 GN=Fam98a PE=1 SV=1	Fam98a	6.6	3	3	3	10666.3
Q3TLH4	Protein PRRC2C OS=Mus musculus OX=10090 GN=Prrc2c PE=1 SV=3	Prrc2c	4.81	13	11	11	8205.16
Q3TV65	MPN domain-containing protein OS=Mus musculus OX=10090 GN=Mpnd PE=1 SV=2	Mpnd	4.31	2	2	2	3148.08
Q3TYS2	Cytochrome b-245 chaperone 1 OS=Mus musculus OX=10090 GN=Cybc1 PE=1 SV=2	Cybc1	10.16	2	2	2	2083.05
Q3U1T3	Breast cancer metastasis-suppressor 1-like protein OS=Mus musculus OX=10090 GN=Brms1l PE=2 SV=1	Brms1l	7.12	2	2	2	2128.04
Q3U381	Zinc finger protein 692 OS=Mus musculus OX=10090 GN=Znf692 PE=2 SV=1	Znf692	1.69	1	1	1	601.017
Q3U3N6	AP-4 complex accessory subunit Tepsin OS=Mus musculus OX=10090 GN=Tepsin PE=2 SV=1	Tepsin	1.57	1	1	1	3666.08
Q3UB74	Transforming growth factor beta regulator 1 OS=Mus musculus OX=10090 GN=Tbrg1 PE=1 SV=2	Tbrg1	1.97	1	1	1	1032.03
Q3UBX0	Voltage-gated monoatomic cation channel TMEM109 OS=Mus musculus OX=10090 GN=Tmem109 PE=1 SV=2	Tmem109	4.94	1	1	1	4526.14
Q3UEB3	Poly(U)-binding-splicing factor PUF60 OS=Mus musculus OX=10090 GN=Puf60 PE=1 SV=2	Puf60	9.75	5	5	5	3603.1
Q3UGP8	Putative Dol-P-Glc:Glc(2)Man(9)GlcNAc(2)-PP-Dol alpha-1,2-glucosyltransferase OS=Mus musculus OX=10090 GN=Alg10b PE=1 SV=1	Alg10b	3.8	2	2	2	8054.21
Q3UHX0	Nucleolar protein 8 OS=Mus musculus OX=10090 GN=Nol8 PE=1 SV=2	Nol8	6.54	7	7	7	3630.1
Q3UHX9	Putative methyltransferase C9orf114 homolog OS=Mus musculus OX=10090 GN=Spout1 PE=1 SV=1	Spout1	7.53	3	3	3	3419.09
Q3UIA2	Rho GTPase-activating protein 17 OS=Mus musculus OX=10090 GN=Arhgap17 PE=1 SV=1	Arhgap17	2.6	2	2	2	2299.09
Q3UJB9	Enhancer of mRNA-decapping protein 4 OS=Mus musculus OX=10090 GN=Edc4 PE=1 SV=2	Edc4	3.7	5	5	5	2656.08
Q3UKJ7	WD40 repeat-containing protein SMU1 OS=Mus musculus OX=10090 GN=Smu1 PE=2 SV=2	Smu1	34.31	15	15	15	20932.7
Q3ULD5	Methylcrotonoyl-CoA carboxylase beta chain, mitochondrial OS=Mus musculus OX=10090 GN=Mccc2 PE=1 SV=1	Mccc2	3.55	2	2	2	2276.08
Q3UNA4	NTF2-related export protein 2 OS=Mus musculus OX=10090 GN=Nxt2 PE=2 SV=1	Nxt2	4.93	1	1	1	2428.05
Q3UQ44	Ras GTPase-activating-like protein IQGAP2 OS=Mus musculus OX=10090 GN=Iqgap2 PE=1 SV=2	Iqgap2	6.29	9	9	9	3096.08
Q3UQU0	Bromodomain-containing protein 9 OS=Mus musculus OX=10090 GN=Brd9 PE=1 SV=1	Brd9	1.85	1	1	1	928.03
Q3USH5	Splicing factor, suppressor of white-apricot homolog OS=Mus musculus OX=10090 GN=Sfswap PE=1 SV=2	Sfswap	2.33	2	2	2	1613.06
Q505D7	Optic atrophy 3 protein homolog OS=Mus musculus OX=10090 GN=Opa3 PE=1 SV=1	Opa3	6.7	1	1	1	797.026
Q566J8	Atypical kinase COQ8B, mitochondrial OS=Mus musculus OX=10090 GN=Coq8b PE=1 SV=1	Coq8b	3.56	2	2	2	1299.03
Q56A10	Zinc finger protein 608 OS=Mus musculus OX=10090 GN=Znf608 PE=1 SV=1	Znf608	1.32	2	1	1	734.022
Q571J5	Zinc finger protein 354C OS=Mus musculus OX=10090 GN=Znf354c PE=2 SV=2	Znf354c	7.14	4	3	3	2469.09
Q5F2E7	FMR1-interacting protein NUFIP2 OS=Mus musculus OX=10090 GN=Nufip2 PE=1 SV=1	Nufip2	16.04	11	11	11	12776.4
Q5PSV9	Mediator of DNA damage checkpoint protein 1 OS=Mus musculus OX=10090 GN=Mdc1 PE=1 SV=1	Mdc1	0.53	1	1	1	1190.03
Q5SFM8	RNA-binding protein 27 OS=Mus musculus OX=10090 GN=Rbm27 PE=1 SV=3	Rbm27	2.36	2	1	1	1462.05
Q5SVL6	Rap1 GTPase-activating protein 2 OS=Mus musculus OX=10090 GN=Rap1gap2 PE=1 SV=1	Rap1gap2	5.48	4	4	4	2546.06
Q5SZT7	NKAP-like protein OS=Mus musculus OX=10090 GN=Nkapl PE=1 SV=1	Nkapl	2.53	1	1	0	1164.03
Q5U4C1	G-protein coupled receptor-associated sorting protein 1 OS=Mus musculus OX=10090 GN=Gprasp1 PE=1 SV=1	Gprasp1	2.3	3	3	3	1314.04
Q5U4D9	THO complex subunit 6 homolog OS=Mus musculus OX=10090 GN=Thoc6 PE=1 SV=1	Thoc6	16.42	5	5	5	6715.19
Q5U4E2	Replication initiator 1 OS=Mus musculus OX=10090 GN=Repin1 PE=1 SV=1	Repin1	11.93	6	6	5	5420.17
Q61655	ATP-dependent RNA helicase DDX19A OS=Mus musculus OX=10090 GN=Ddx19a PE=1 SV=2	Ddx19a	1.67	1	1	1	892.022
Q61792	LIM and SH3 domain protein 1 OS=Mus musculus OX=10090 GN=Lasp1 PE=1 SV=1	Lasp1	4.94	1	1	1	785.027
Q62203	Splicing factor 3A subunit 2 OS=Mus musculus OX=10090 GN=Sf3a2 PE=1 SV=2	Sf3a2	8	3	3	3	8575.2
Q62241	U1 small nuclear ribonucleoprotein C OS=Mus musculus OX=10090 GN=Snrpc PE=1 SV=1	Snrpc	7.55	1	1	1	7292.23
Q62447	Cyclin-C OS=Mus musculus OX=10090 GN=Ccnc PE=2 SV=4	Ccnc	3.53	1	1	1	2122.04
Q62511	E3 ubiquitin-protein ligase ZFP91 OS=Mus musculus OX=10090 GN=Zfp91 PE=1 SV=3	Zfp91	7.87	5	5	5	3106.09
Q63871	DNA-directed RNA polymerases I, II, and III subunit RPABC4 OS=Mus musculus OX=10090 GN=Polr2k PE=3 SV=2	Polr2k	12.07	1	1	1	4140.08
Q640M1	U3 small nucleolar RNA-associated protein 14 homolog A OS=Mus musculus OX=10090 GN=Utp14a PE=1 SV=1	Utp14a	10.43	7	7	7	3947.1
Q64310	Surfeit locus protein 4 OS=Mus musculus OX=10090 GN=Surf4 PE=1 SV=1	Surf4	3.72	1	1	1	9015.23
Q64HY3	Transcription factor Sp9 OS=Mus musculus OX=10090 GN=Sp9 PE=1 SV=1	Sp9	4.34	2	2	2	5490.1
Q68FG0	Zinc finger C4H2 domain-containing protein OS=Mus musculus OX=10090 GN=Zc4h2 PE=2 SV=1	Zc4h2	19.2	5	5	5	3218.05
Q69ZF8	E3 ubiquitin-protein ligase MSL2 OS=Mus musculus OX=10090 GN=Msl2 PE=2 SV=2	Msl2	3.81	2	2	2	5152.17
Q69ZQ2	Pre-mRNA-splicing factor ISY1 homolog OS=Mus musculus OX=10090 GN=Isy1 PE=1 SV=2	Isy1	12.28	3	3	3	3671.13
Q6A0A9	Constitutive coactivator of PPAR-gamma-like protein 1 OS=Mus musculus OX=10090 GN=FAM120A PE=1 SV=2	FAM120A	1.26	1	1	1	1280.04
Q6KAR6	Exocyst complex component 3 OS=Mus musculus OX=10090 GN=Exoc3 PE=1 SV=2	Exoc3	6.62	5	5	5	4016.11
Q6NS46	Protein RRP5 homolog OS=Mus musculus OX=10090 GN=Pdcd11 PE=1 SV=2	Pdcd11	17.13	31	31	31	11777.3
Q6NV83	U2 snRNP-associated SURP motif-containing protein OS=Mus musculus OX=10090 GN=U2surp PE=1 SV=3	U2surp	9.82	11	11	11	11345.2
Q6NXH9	Keratin, type II cytoskeletal 73 OS=Mus musculus OX=10090 GN=Krt73 PE=1 SV=1	Krt73	9.28	5	1	1	10083.2
Q6NZN0	RNA-binding protein 26 OS=Mus musculus OX=10090 GN=Rbm26 PE=1 SV=2	Rbm26	4.05	4	4	4	1157.02
Q6NZQ2	Probable ATP-dependent RNA helicase DDX31 OS=Mus musculus OX=10090 GN=Ddx31 PE=2 SV=2	Ddx31	11.21	7	7	7	4330.14
Q6P3Y5	Zinc finger protein 280C OS=Mus musculus OX=10090 GN=Znf280c PE=1 SV=1	Znf280c	7.28	5	5	5	3408.1
Q6P4S8	Integrator complex subunit 1 OS=Mus musculus OX=10090 GN=Ints1 PE=1 SV=2	Ints1	12.8	26	26	26	7526.18
Q6P5D3	Putative ATP-dependent RNA helicase DHX57 OS=Mus musculus OX=10090 GN=Dhx57 PE=1 SV=2	Dhx57	0.65	1	1	0	2207.04
Q6P8H8	Probable dolichyl pyrophosphate Glc1Man9GlcNAc2 alpha-1,3-glucosyltransferase OS=Mus musculus OX=10090 GN=Alg8 PE=2 SV=2	Alg8	1.71	1	1	1	4577.12
Q6P9R1	ATP-dependent RNA helicase DDX51 OS=Mus musculus OX=10090 GN=Ddx51 PE=1 SV=1	Ddx51	11.11	8	8	8	7011.17
Q6PAL7	Transcription factor Gibbin OS=Mus musculus OX=10090 GN=Ahdc1 PE=1 SV=1	Ahdc1	5.58	7	7	7	4670.11
Q6PB70	Anoctamin-8 OS=Mus musculus OX=10090 GN=Ano8 PE=1 SV=3	Ano8	4.06	4	4	4	3411.09
Q6PCM2	Integrator complex subunit 6 OS=Mus musculus OX=10090 GN=Ints6 PE=1 SV=1	Ints6	26.73	22	22	22	15980.4
Q6PD29	Zinc finger protein 513 OS=Mus musculus OX=10090 GN=Znf513 PE=1 SV=2	Znf513	9.43	4	4	4	4487.08
Q6PGA0	REST corepressor 3 OS=Mus musculus OX=10090 GN=Rcor3 PE=1 SV=2	Rcor3	10.86	5	2	2	2387.06
Q6PGF3	Mediator of RNA polymerase II transcription subunit 16 OS=Mus musculus OX=10090 GN=Med16 PE=1 SV=2	Med16	9.66	9	9	9	6571.16
Q6ZQ38	Cullin-associated NEDD8-dissociated protein 1 OS=Mus musculus OX=10090 GN=Cand1 PE=1 SV=2	Cand1	2.28	2	2	2	2834.11
Q6ZQ73	Cullin-associated NEDD8-dissociated protein 2 OS=Mus musculus OX=10090 GN=Cand2 PE=1 SV=2	Cand2	0.97	1	1	1	918.032
Q791T5	Mitochondrial carrier homolog 1 OS=Mus musculus OX=10090 GN=Mtch1 PE=1 SV=1	Mtch1	2.57	1	1	1	2817.08
Q7TN02	Mediator of RNA polymerase II transcription subunit 26 OS=Mus musculus OX=10090 GN=Med26 PE=1 SV=1	Med26	7.99	4	4	4	3814.13
Q7TPD0	Integrator complex subunit 3 OS=Mus musculus OX=10090 GN=Ints3 PE=1 SV=2	Ints3	6.63	7	7	7	4908.12
Q7TPM6	Fibronectin type III and SPRY domain-containing protein 1 OS=Mus musculus OX=10090 GN=Fsd1 PE=1 SV=1	Fsd1	2.82	1	1	1	544.019
Q7TQH0	Ataxin-2-like protein OS=Mus musculus OX=10090 GN=Atxn2l PE=1 SV=1	Atxn2l	13.16	15	15	15	26751.7
Q7TSH6	SR-related and CTD-associated factor 4 OS=Mus musculus OX=10090 GN=Scaf4 PE=1 SV=1	Scaf4	3.04	3	2	2	3157.09
Q7TT28	RNA exonuclease 1 homolog OS=Mus musculus OX=10090 GN=Rexo1 PE=1 SV=1	Rexo1	1.81	2	2	2	1870.06
Q80TB7	Zinc finger SWIM domain-containing protein 6 OS=Mus musculus OX=10090 GN=Zswim6 PE=1 SV=3	Zswim6	1.66	2	2	2	4066.1
Q80UM7	Mannosyl-oligosaccharide glucosidase OS=Mus musculus OX=10090 GN=Mogs PE=1 SV=1	Mogs	6.35	5	5	5	10353.3
Q80X82	Symplekin OS=Mus musculus OX=10090 GN=Sympk PE=1 SV=2	Sympk	6.52	9	9	9	5090.16
Q80Y44	Probable ATP-dependent RNA helicase DDX10 OS=Mus musculus OX=10090 GN=Ddx10 PE=1 SV=2	Ddx10	1.26	1	1	1	1254.04
Q80YR5	Scaffold attachment factor B2 OS=Mus musculus OX=10090 GN=Safb2 PE=1 SV=2	Safb2	16.45	15	12	12	8559.23
Q80YS6	Actin filament-associated protein 1 OS=Mus musculus OX=10090 GN=Afap1 PE=1 SV=1	Afap1	5.2	4	4	4	8587.23
Q80YY7	Zinc finger protein 618 OS=Mus musculus OX=10090 GN=Znf618 PE=2 SV=3	Znf618	3.88	4	4	4	2650.08
Q8BFR5	Elongation factor Tu, mitochondrial OS=Mus musculus OX=10090 GN=Tufm PE=1 SV=1	Tufm	9.96	4	4	4	3530.12
Q8BFZ3	Beta-actin-like protein 2 OS=Mus musculus OX=10090 GN=Actbl2 PE=1 SV=1	Actbl2	10.11	4	1	1	4695.17
Q8BFZ9	Erlin-2 OS=Mus musculus OX=10090 GN=Erlin2 PE=1 SV=1	Erlin2	31.47	9	9	7	9552.37
Q8BG05	Heterogeneous nuclear ribonucleoprotein A3 OS=Mus musculus OX=10090 GN=Hnrnpa3 PE=1 SV=1	Hnrnpa3	18.21	7	5	5	89016.6
Q8BGA5	KRR1 small subunit processome component homolog OS=Mus musculus OX=10090 GN=Krr1 PE=2 SV=1	Krr1	4.74	2	2	2	2329.08
Q8BGA9	Mitochondrial inner membrane protein OXA1L OS=Mus musculus OX=10090 GN=Oxa1l PE=1 SV=1	Oxa1l	2.31	1	1	1	2015.06
Q8BGS3	Zinc finger protein with KRAB and SCAN domains 1 OS=Mus musculus OX=10090 GN=Zkscan1 PE=2 SV=1	Zkscan1	8.2	4	4	4	5444.13
Q8BH74	Nuclear pore complex protein Nup107 OS=Mus musculus OX=10090 GN=Nup107 PE=1 SV=1	Nup107	7.02	6	6	6	2470.07
Q8BHA0	INO80 complex subunit C OS=Mus musculus OX=10090 GN=Ino80c PE=1 SV=1	Ino80c	13.61	2	2	2	2786.08
Q8BHD7	Polypyrimidine tract-binding protein 3 OS=Mus musculus OX=10090 GN=Ptbp3 PE=1 SV=1	Ptbp3	7.07	4	2	2	3718.09
Q8BHK9	DNA excision repair protein ERCC-6-like OS=Mus musculus OX=10090 GN=Ercc6l PE=1 SV=1	Ercc6l	1.37	2	2	2	1309.04
Q8BHL5	Engulfment and cell motility protein 2 OS=Mus musculus OX=10090 GN=Elmo2 PE=1 SV=1	Elmo2	10.79	8	6	6	5317.14
Q8BHS3	Pre-mRNA-splicing factor RBM22 OS=Mus musculus OX=10090 GN=Rbm22 PE=1 SV=1	Rbm22	9.52	4	4	4	8736.27
Q8BHZ4	Zinc finger protein 592 OS=Mus musculus OX=10090 GN=Znf592 PE=1 SV=3	Znf592	3.33	4	4	4	2530.08
Q8BIH0	Histone deacetylase complex subunit SAP130 OS=Mus musculus OX=10090 GN=Sap130 PE=1 SV=2	Sap130	1.89	2	2	2	2564.06
Q8BIQ5	Cleavage stimulation factor subunit 2 OS=Mus musculus OX=10090 GN=Cstf2 PE=1 SV=2	Cstf2	9.31	5	5	5	8702.17
Q8BIZ6	Smad nuclear-interacting protein 1 OS=Mus musculus OX=10090 GN=Snip1 PE=1 SV=1	Snip1	8.09	3	3	3	2003.04
Q8BJ05	Zinc finger CCCH domain-containing protein 14 OS=Mus musculus OX=10090 GN=Zc3h14 PE=1 SV=1	Zc3h14	10.34	7	7	7	9151.26
Q8BKK5	Zinc finger protein 689 OS=Mus musculus OX=10090 GN=Znf689 PE=2 SV=1	Znf689	1.8	1	1	1	1907.05
Q8BM55	Transmembrane protein 214 OS=Mus musculus OX=10090 GN=Tmem214 PE=1 SV=1	Tmem214	6.84	4	4	4	1889.05
Q8BMB0	BRCA2-interacting transcriptional repressor EMSY OS=Mus musculus OX=10090 GN=Emsy PE=1 SV=2	Emsy	0.79	1	1	1	1281.04
Q8BMQ2	General transcription factor 3C polypeptide 4 OS=Mus musculus OX=10090 GN=Gtf3c4 PE=1 SV=2	Gtf3c4	10.16	8	8	8	2175.08
Q8BP47	Asparagine--tRNA ligase, cytoplasmic OS=Mus musculus OX=10090 GN=NARS1 PE=1 SV=2	NARS1	7.51	4	4	4	3383.11
Q8BPM2	Mitogen-activated protein kinase kinase kinase kinase 5 OS=Mus musculus OX=10090 GN=Map4k5 PE=1 SV=2	Map4k5	1.53	1	1	1	1075.04
Q8BPP0	Zinc finger protein 436 OS=Mus musculus OX=10090 GN=Znf436 PE=2 SV=1	Znf436	3.98	2	2	2	1316.04
Q8BQC3	Immunoglobulin superfamily DCC subclass member 3 OS=Mus musculus OX=10090 GN=Igdcc3 PE=2 SV=1	Igdcc3	2.95	2	2	2	1766.06
Q8BQN6	Zinc finger protein OZF OS=Mus musculus OX=10090 GN=Znf146 PE=2 SV=2	Znf146	19.86	6	6	6	6780.16
Q8BQZ4	Ral GTPase-activating protein subunit beta OS=Mus musculus OX=10090 GN=Ralgapb PE=1 SV=2	Ralgapb	12.87	21	21	21	53493.3
Q8BQZ5	Cleavage and polyadenylation specificity factor subunit 4 OS=Mus musculus OX=10090 GN=Cpsf4 PE=2 SV=1	Cpsf4	18.01	4	4	4	6999.22
Q8BRF7	Sec1 family domain-containing protein 1 OS=Mus musculus OX=10090 GN=Scfd1 PE=1 SV=1	Scfd1	2.03	1	1	1	1240.05
Q8BTI8	Serine/arginine repetitive matrix protein 2 OS=Mus musculus OX=10090 GN=Srrm2 PE=1 SV=3	Srrm2	6.44	14	14	14	2692.06
Q8BTV1	Tumor suppressor candidate 3 OS=Mus musculus OX=10090 GN=Tusc3 PE=1 SV=1	Tusc3	5.76	2	2	2	6626.18
Q8BTV2	Cleavage and polyadenylation specificity factor subunit 7 OS=Mus musculus OX=10090 GN=Cpsf7 PE=1 SV=2	Cpsf7	16.99	8	8	8	5941.19
Q8BVD5	MAGUK p55 subfamily member 7 OS=Mus musculus OX=10090 GN=Mpp7 PE=1 SV=2	Mpp7	4.86	3	3	3	1263.04
Q8BVY0	Ribosomal L1 domain-containing protein 1 OS=Mus musculus OX=10090 GN=Rsl1d1 PE=1 SV=1	Rsl1d1	17.26	9	9	9	10792.3
Q8BXZ1	Protein disulfide-isomerase TMX3 OS=Mus musculus OX=10090 GN=Tmx3 PE=1 SV=2	Tmx3	2.19	1	1	1	1047.02
Q8BZH4	Pogo transposable element with ZNF domain OS=Mus musculus OX=10090 GN=Pogz PE=1 SV=2	Pogz	7.81	11	11	11	3594.09
Q8C010	G-protein coupled receptor 61 OS=Mus musculus OX=10090 GN=Gpr61 PE=2 SV=2	Gpr61	1.56	1	1	1	503.01
Q8C092	Transcription initiation factor TFIID subunit 5 OS=Mus musculus OX=10090 GN=Taf5 PE=1 SV=1	Taf5	15.73	13	13	13	40867.7
Q8C0I4	Enhancer of polycomb homolog 2 OS=Mus musculus OX=10090 GN=Epc2 PE=2 SV=2	Epc2	7.3	5	5	5	2411.08
Q8C176	Transcription initiation factor TFIID subunit 2 OS=Mus musculus OX=10090 GN=Taf2 PE=2 SV=2	Taf2	21.29	22	22	22	25842.6
Q8C1D8	Protein IWS1 homolog OS=Mus musculus OX=10090 GN=Iws1 PE=1 SV=1	Iws1	1.17	1	1	1	3257.1
Q8C570	mRNA export factor OS=Mus musculus OX=10090 GN=Rae1 PE=1 SV=1	Rae1	5.98	2	2	2	5926.15
Q8C5N3	Pre-mRNA-splicing factor CWC22 homolog OS=Mus musculus OX=10090 GN=Cwc22 PE=1 SV=1	Cwc22	5.51	5	5	5	5280.2
Q8C726	BTB/POZ domain-containing protein 9 OS=Mus musculus OX=10090 GN=Btbd9 PE=1 SV=1	Btbd9	4.74	2	2	2	1206.05
Q8C761	Cytoplasmic dynein 2 intermediate chain 1 OS=Mus musculus OX=10090 GN=Dync2i1 PE=1 SV=1	Dync2i1	1.4	1	1	1	1640.07
Q8C796	REST corepressor 2 OS=Mus musculus OX=10090 GN=Rcor2 PE=1 SV=1	Rcor2	17.02	10	9	9	11241.3
Q8C7E9	Cleavage stimulation factor subunit 2 tau variant OS=Mus musculus OX=10090 GN=Cstf2t PE=1 SV=2	Cstf2t	6.96	4	3	3	5488.15
Q8C7V3	U3 small nucleolar RNA-associated protein 15 homolog OS=Mus musculus OX=10090 GN=Utp15 PE=1 SV=1	Utp15	17.05	9	9	9	7876.23
Q8C7X2	ER membrane protein complex subunit 1 OS=Mus musculus OX=10090 GN=Emc1 PE=1 SV=1	Emc1	2.91	3	3	3	2345.04
Q8C827	Zinc finger protein 62 OS=Mus musculus OX=10090 GN=Zfp62 PE=1 SV=1	Zfp62	21.44	17	17	17	5231.22
Q8C8M1	SIN3-HDAC complex-associated factor OS=Mus musculus OX=10090 GN=Sinhcaf PE=1 SV=1	Sinhcaf	13.57	3	3	3	4978.14
Q8C8U0	Liprin-beta-1 OS=Mus musculus OX=10090 GN=Ppfibp1 PE=1 SV=3	Ppfibp1	4.13	4	4	3	1865.06
Q8CBE3	WD repeat-containing protein 37 OS=Mus musculus OX=10090 GN=Wdr37 PE=1 SV=1	Wdr37	6.45	3	3	3	4444.11
Q8CDM1	ATPase family AAA domain-containing protein 2 OS=Mus musculus OX=10090 GN=Atad2 PE=1 SV=1	Atad2	2.88	3	3	3	4713.14
Q8CE64	Zinc finger protein 276 OS=Mus musculus OX=10090 GN=Znf276 PE=1 SV=3	Znf276	16.78	8	8	8	3045.11
Q8CEC6	Peptidylprolyl isomerase domain and WD repeat-containing protein 1 OS=Mus musculus OX=10090 GN=Ppwd1 PE=1 SV=2	Ppwd1	6.97	4	4	4	3028.09
Q8CFI7	DNA-directed RNA polymerase II subunit RPB2 OS=Mus musculus OX=10090 GN=Polr2b PE=1 SV=2	Polr2b	16.27	19	19	19	11370.3
Q8CFQ3	RNA helicase aquarius OS=Mus musculus OX=10090 GN=Aqr PE=1 SV=2	Aqr	11.61	16	16	16	7350.16
Q8CGZ0	Calcium homeostasis endoplasmic reticulum protein OS=Mus musculus OX=10090 GN=Cherp PE=1 SV=1	Cherp	5.88	6	6	6	3251.09
Q8CH25	SAFB-like transcription modulator OS=Mus musculus OX=10090 GN=Sltm PE=1 SV=1	Sltm	18.72	21	21	21	13957.3
Q8CHC8	Activity-dependent neuroprotector homeobox protein 2 OS=Mus musculus OX=10090 GN=Adnp2 PE=1 SV=2	Adnp2	1.63	2	2	2	1151.03
Q8CIC2	Nucleoporin NUP42 OS=Mus musculus OX=10090 GN=Nup42 PE=2 SV=1	Nup42	10.71	4	4	4	1564.06
Q8JZX4	Splicing factor 45 OS=Mus musculus OX=10090 GN=Rbm17 PE=1 SV=1	Rbm17	14.07	5	5	5	4294.14
Q8K284	General transcription factor 3C polypeptide 1 OS=Mus musculus OX=10090 GN=Gtf3c1 PE=1 SV=2	Gtf3c1	9.04	19	19	19	10284.3
Q8K297	Procollagen galactosyltransferase 1 OS=Mus musculus OX=10090 GN=Colgalt1 PE=1 SV=2	Colgalt1	1.3	1	1	1	1029.02
Q8K298	Anillin OS=Mus musculus OX=10090 GN=Anln PE=1 SV=2	Anln	2.77	3	3	3	1626.04
Q8K2F0	Bromodomain-containing protein 3 OS=Mus musculus OX=10090 GN=Brd3 PE=1 SV=2	Brd3	8.95	7	3	3	1980.06
Q8K2H1	Periphilin-1 OS=Mus musculus OX=10090 GN=Pphln1 PE=1 SV=1	Pphln1	4.46	2	2	2	2925.06
Q8K2R5	Zinc finger protein 668 OS=Mus musculus OX=10090 GN=Znf668 PE=2 SV=1	Znf668	11.63	7	7	7	6168.17
Q8K327	Chromosome alignment-maintaining phosphoprotein 1 OS=Mus musculus OX=10090 GN=Champ1 PE=1 SV=1	Champ1	23.32	19	19	19	7717.24
Q8K363	ATP-dependent RNA helicase DDX18 OS=Mus musculus OX=10090 GN=Ddx18 PE=1 SV=1	Ddx18	12.12	8	8	8	4873.17
Q8K371	Angiomotin-like protein 2 OS=Mus musculus OX=10090 GN=Amotl2 PE=1 SV=1	Amotl2	14.9	10	10	10	7892.27
Q8K3Z9	Nuclear envelope pore membrane protein POM 121 OS=Mus musculus OX=10090 GN=Pom121 PE=1 SV=2	Pom121	6.75	8	8	8	5896.13
Q8K4L0	ATP-dependent RNA helicase DDX54 OS=Mus musculus OX=10090 GN=Ddx54 PE=1 SV=1	Ddx54	8.12	7	7	7	5331.1
Q8K4P0	pre-mRNA 3' end processing protein WDR33 OS=Mus musculus OX=10090 GN=Wdr33 PE=1 SV=1	Wdr33	12.48	17	17	17	21381.5
Q8K4Z5	Splicing factor 3A subunit 1 OS=Mus musculus OX=10090 GN=Sf3a1 PE=1 SV=1	Sf3a1	16.18	15	15	15	8256.28
Q8QZY9	Splicing factor 3B subunit 4 OS=Mus musculus OX=10090 GN=Sf3b4 PE=1 SV=1	Sf3b4	4.72	2	2	2	4032.07
Q8R0Z2	Ecto-NOX disulfide-thiol exchanger 2 OS=Mus musculus OX=10090 GN=Enox2 PE=2 SV=1	Enox2	5.35	3	3	3	4609.1
Q8R1K1	Ubiquitin-associated domain-containing protein 2 OS=Mus musculus OX=10090 GN=Ubac2 PE=1 SV=1	Ubac2	16.23	5	5	5	7562.24
Q8R1V4	Transmembrane emp24 domain-containing protein 4 OS=Mus musculus OX=10090 GN=Tmed4 PE=1 SV=1	Tmed4	4.85	1	1	1	1544.05
Q8R2N2	U3 small nucleolar RNA-associated protein 4 homolog OS=Mus musculus OX=10090 GN=Utp4 PE=2 SV=3	Utp4	12.54	8	8	8	11237.3
Q8R2T8	General transcription factor 3C polypeptide 5 OS=Mus musculus OX=10090 GN=Gtf3c5 PE=2 SV=2	Gtf3c5	15.96	8	8	8	8845.29
Q8R323	Replication factor C subunit 3 OS=Mus musculus OX=10090 GN=Rfc3 PE=1 SV=1	Rfc3	17.7	7	7	7	8852.22
Q8VBW5	HMG box transcription factor BBX OS=Mus musculus OX=10090 GN=Bbx PE=1 SV=2	Bbx	2.65	2	2	2	1210.04
Q8VCG3	WD repeat-containing protein 74 OS=Mus musculus OX=10090 GN=Wdr74 PE=2 SV=1	Wdr74	3.39	1	1	1	1537.05
Q8VCM8	BOS complex subunit NCLN OS=Mus musculus OX=10090 GN=Ncln PE=1 SV=2	Ncln	8.53	4	4	4	3818.11
Q8VD76	General transcription factor IIH subunit 3 OS=Mus musculus OX=10090 GN=Gtf2h3 PE=1 SV=1	Gtf2h3	11.33	3	3	3	3933.08
Q8VDM6	Heterogeneous nuclear ribonucleoprotein U-like protein 1 OS=Mus musculus OX=10090 GN=Hnrnpul1 PE=1 SV=1	Hnrnpul1	14.9	12	12	12	14943.4
Q8VDP6	CDP-diacylglycerol--inositol 3-phosphatidyltransferase OS=Mus musculus OX=10090 GN=Cdipt PE=1 SV=1	Cdipt	16.43	3	3	3	4457.11
Q8VDR9	Dedicator of cytokinesis protein 6 OS=Mus musculus OX=10090 GN=Dock6 PE=1 SV=4	Dock6	3.8	8	4	4	1386.04
Q8VED5	Keratin, type II cytoskeletal 79 OS=Mus musculus OX=10090 GN=Krt79 PE=1 SV=2	Krt79	7.16	5	1	1	1422.04
Q8VEH3	ADP-ribosylation factor-like protein 8A OS=Mus musculus OX=10090 GN=Arl8a PE=1 SV=1	Arl8a	4.84	1	1	1	3320.08
Q8VEM8	Solute carrier family 25 member 3 OS=Mus musculus OX=10090 GN=Slc25a3 PE=1 SV=1	Slc25a3	15.13	6	6	6	48052.1
Q8VHN8	Tudor-interacting repair regulator protein OS=Mus musculus OX=10090 GN=Nudt16l1 PE=1 SV=2	Nudt16l1	23.22	4	4	3	2874.06
Q8VI84	Nucleolar complex protein 3 homolog OS=Mus musculus OX=10090 GN=Noc3l PE=2 SV=2	Noc3l	6.94	5	5	5	3181.1
Q91V04	Translocating chain-associated membrane protein 1 OS=Mus musculus OX=10090 GN=Tram1 PE=1 SV=3	Tram1	2.94	1	1	1	1797.06
Q91VE6	MKI67 FHA domain-interacting nucleolar phosphoprotein OS=Mus musculus OX=10090 GN=Nifk PE=1 SV=1	Nifk	12.3	3	3	3	4051.13
Q91VR2	ATP synthase subunit gamma, mitochondrial OS=Mus musculus OX=10090 GN=Atp5f1c PE=1 SV=1	Atp5f1c	27.52	8	8	8	10231.3
Q91W18	Tudor domain-containing protein 3 OS=Mus musculus OX=10090 GN=Tdrd3 PE=1 SV=4	Tdrd3	9.42	6	6	6	6335.18
Q91W39	Nuclear receptor coactivator 5 OS=Mus musculus OX=10090 GN=Ncoa5 PE=1 SV=1	Ncoa5	22.97	13	13	13	27750.7
Q91W50	Cold shock domain-containing protein E1 OS=Mus musculus OX=10090 GN=Csde1 PE=1 SV=1	Csde1	1.25	1	1	1	2067.05
Q91WM3	U3 small nucleolar RNA-interacting protein 2 OS=Mus musculus OX=10090 GN=Rrp9 PE=1 SV=1	Rrp9	12.84	6	6	6	10413.3
Q91WR3	Activating signal cointegrator 1 complex subunit 2 OS=Mus musculus OX=10090 GN=Ascc2 PE=1 SV=1	Ascc2	1.34	1	1	1	1469.05
Q91YE7	RNA-binding protein 5 OS=Mus musculus OX=10090 GN=Rbm5 PE=1 SV=1	Rbm5	5.77	5	5	5	2563.08
Q91YR7	Pre-mRNA-processing factor 6 OS=Mus musculus OX=10090 GN=Prpf6 PE=1 SV=1	Prpf6	22.95	22	22	22	9475.23
Q921F4	Heterogeneous nuclear ribonucleoprotein L-like OS=Mus musculus OX=10090 GN=Hnrnpll PE=1 SV=3	Hnrnpll	6.94	4	4	4	3431.09
Q921G6	Leucine-rich repeat and calponin homology domain-containing protein 4 OS=Mus musculus OX=10090 GN=Lrch4 PE=1 SV=1	Lrch4	3.53	2	2	2	942.036
Q921G8	Gamma-tubulin complex component 2 OS=Mus musculus OX=10090 GN=Tubgcp2 PE=1 SV=2	Tubgcp2	1.44	1	1	1	1978.07
Q921N6	Probable ATP-dependent RNA helicase DDX27 OS=Mus musculus OX=10090 GN=Ddx27 PE=1 SV=3	Ddx27	14.61	10	10	10	3913.1
Q922B2	Aspartate--tRNA ligase, cytoplasmic OS=Mus musculus OX=10090 GN=Dars1 PE=1 SV=2	Dars1	7.58	4	4	4	3837.13
Q922Q4	Pyrroline-5-carboxylate reductase 2 OS=Mus musculus OX=10090 GN=Pycr2 PE=1 SV=1	Pycr2	10.62	3	3	3	2634.06
Q922Q6	Protein ABHD14A OS=Mus musculus OX=10090 GN=Abhd14a PE=1 SV=2	Abhd14a	4.86	1	1	1	1724.05
Q922Q9	Chitinase domain-containing protein 1 OS=Mus musculus OX=10090 GN=Chid1 PE=1 SV=1	Chid1	7.38	3	3	3	3192.08
Q922U1	U4/U6 small nuclear ribonucleoprotein Prp3 OS=Mus musculus OX=10090 GN=Prpf3 PE=1 SV=1	Prpf3	7.03	5	5	5	6358.15
Q922V4	Pleiotropic regulator 1 OS=Mus musculus OX=10090 GN=Plrg1 PE=1 SV=1	Plrg1	27.29	10	10	10	9138.2
Q923D4	Splicing factor 3B subunit 5 OS=Mus musculus OX=10090 GN=Sf3b5 PE=1 SV=1	Sf3b5	40.7	3	3	3	15805.6
Q923G2	DNA-directed RNA polymerases I, II, and III subunit RPABC3 OS=Mus musculus OX=10090 GN=Polr2h PE=1 SV=3	Polr2h	16	2	2	2	7390.24
Q924H2	Mediator of RNA polymerase II transcription subunit 15 OS=Mus musculus OX=10090 GN=Med15 PE=1 SV=3	Med15	6.72	5	5	5	2834.06
Q99J62	Replication factor C subunit 4 OS=Mus musculus OX=10090 GN=Rfc4 PE=1 SV=1	Rfc4	21.15	8	8	8	7395.16
Q99JX1	Transcription initiation factor TFIID subunit 11 OS=Mus musculus OX=10090 GN=Taf11 PE=1 SV=1	Taf11	25.12	6	6	6	7367.21
Q99LB0	Deoxynucleotidyltransferase terminal-interacting protein 1 OS=Mus musculus OX=10090 GN=Dnttip1 PE=1 SV=1	Dnttip1	9.76	3	3	3	3561.12
Q99LC5	Electron transfer flavoprotein subunit alpha, mitochondrial OS=Mus musculus OX=10090 GN=Etfa PE=1 SV=2	Etfa	3.9	1	1	1	473.011
Q99LL5	Periodic tryptophan protein 1 homolog OS=Mus musculus OX=10090 GN=Pwp1 PE=1 SV=1	Pwp1	8.18	4	4	4	1631.04
Q99LT0	Protein dpy-30 homolog OS=Mus musculus OX=10090 GN=Dpy30 PE=1 SV=1	Dpy30	11.11	2	2	2	25550.6
Q99M28	RNA-binding protein with serine-rich domain 1 OS=Mus musculus OX=10090 GN=Rnps1 PE=1 SV=1	Rnps1	11.8	4	4	4	25482.7
Q99MJ9	ATP-dependent RNA helicase DDX50 OS=Mus musculus OX=10090 GN=Ddx50 PE=2 SV=1	Ddx50	18.8	15	15	15	10039.2
Q9CPQ3	Mitochondrial import receptor subunit TOM22 homolog OS=Mus musculus OX=10090 GN=Tomm22 PE=1 SV=3	Tomm22	7.75	1	1	1	1706.05
Q9CQ56	Vesicle transport protein USE1 OS=Mus musculus OX=10090 GN=Use1 PE=1 SV=1	Use1	8.15	2	2	2	1278.03
Q9CQ62	2,4-dienoyl-CoA reductase [(3E)-enoyl-CoA-producing], mitochondrial OS=Mus musculus OX=10090 GN=Decr1 PE=1 SV=1	Decr1	2.99	1	1	1	1644.04
Q9CQA5	Mediator of RNA polymerase II transcription subunit 4 OS=Mus musculus OX=10090 GN=Med4 PE=1 SV=1	Med4	21.48	5	5	5	3502.08
Q9CQI7	U2 small nuclear ribonucleoprotein B'' OS=Mus musculus OX=10090 GN=Snrpb2 PE=1 SV=1	Snrpb2	28.89	6	6	5	6265.17
Q9CQN1	Heat shock protein 75 kDa, mitochondrial OS=Mus musculus OX=10090 GN=Trap1 PE=1 SV=1	Trap1	1.98	1	1	1	6824.27
Q9CQQ4	Gem-associated protein 2 OS=Mus musculus OX=10090 GN=Gemin2 PE=2 SV=1	Gemin2	4.46	1	1	1	3638.11
Q9CQQ7	ATP synthase F(0) complex subunit B1, mitochondrial OS=Mus musculus OX=10090 GN=Atp5pb PE=1 SV=1	Atp5pb	10.55	3	3	3	2190.05
Q9CQS8	Protein transport protein Sec61 subunit beta OS=Mus musculus OX=10090 GN=Sec61b PE=1 SV=3	Sec61b	37.5	3	3	3	9128.25
Q9CQU3	Protein RER1 OS=Mus musculus OX=10090 GN=Rer1 PE=1 SV=1	Rer1	17.35	4	4	4	8166.15
Q9CR11	YEATS domain-containing protein 4 OS=Mus musculus OX=10090 GN=Yeats4 PE=2 SV=1	Yeats4	10.13	2	2	2	1701.06
Q9CR56	NF-kappa-B inhibitor-interacting Ras-like protein 2 OS=Mus musculus OX=10090 GN=Nkiras2 PE=1 SV=1	Nkiras2	5.24	1	1	1	2289.05
Q9CRA4	Methylsterol monooxygenase 1 OS=Mus musculus OX=10090 GN=Msmo1 PE=1 SV=1	Msmo1	10.92	3	3	3	7290.23
Q9CSU0	Regulation of nuclear pre-mRNA domain-containing protein 1B OS=Mus musculus OX=10090 GN=Rprd1b PE=1 SV=2	Rprd1b	9.2	3	3	3	3003.11
Q9CW46	Ribonucleoprotein PTB-binding 1 OS=Mus musculus OX=10090 GN=Raver1 PE=1 SV=2	Raver1	3.07	2	2	2	2150.06
Q9CWL8	Beta-catenin-like protein 1 OS=Mus musculus OX=10090 GN=Ctnnbl1 PE=1 SV=1	Ctnnbl1	7.64	5	5	5	4217.12
Q9CWX9	Probable ATP-dependent RNA helicase DDX47 OS=Mus musculus OX=10090 GN=Ddx47 PE=2 SV=2	Ddx47	18.02	8	8	8	4824.14
Q9CXE0	PR domain zinc finger protein 5 OS=Mus musculus OX=10090 GN=Prdm5 PE=2 SV=2	Prdm5	3.34	2	2	2	1283.04
Q9CXE2	B-cell CLL/lymphoma 7 protein family member A OS=Mus musculus OX=10090 GN=Bcl7a PE=2 SV=1	Bcl7a	9.05	2	2	2	7431.19
Q9CXE7	Transmembrane emp24 domain-containing protein 5 OS=Mus musculus OX=10090 GN=Tmed5 PE=1 SV=1	Tmed5	8.3	2	2	2	5244.11
Q9CXU0	Mediator of RNA polymerase II transcription subunit 10 OS=Mus musculus OX=10090 GN=Med10 PE=1 SV=1	Med10	16.3	2	2	2	4382.11
Q9CY50	Translocon-associated protein subunit alpha OS=Mus musculus OX=10090 GN=Ssr1 PE=1 SV=1	Ssr1	11.89	3	3	3	4787.12
Q9CY66	H/ACA ribonucleoprotein complex subunit 1 OS=Mus musculus OX=10090 GN=Gar1 PE=1 SV=1	Gar1	14.72	4	4	4	8017.17
Q9CYH6	Ribosome biogenesis regulatory protein homolog OS=Mus musculus OX=10090 GN=Rrs1 PE=1 SV=1	Rrs1	17.53	7	7	7	5408.23
Q9CYI4	Putative RNA-binding protein Luc7-like 1 OS=Mus musculus OX=10090 GN=Luc7l PE=1 SV=2	Luc7l	15.9	5	3	3	2314.06
Q9CZ91	Serum response factor-binding protein 1 OS=Mus musculus OX=10090 GN=Srfbp1 PE=1 SV=1	Srfbp1	4.31	2	2	2	1653.03
Q9CZB0	Succinate dehydrogenase cytochrome b560 subunit, mitochondrial OS=Mus musculus OX=10090 GN=Sdhc PE=1 SV=1	Sdhc	4.73	1	1	1	1707.05
Q9CZB6	Mediator of RNA polymerase II transcription subunit 7 OS=Mus musculus OX=10090 GN=Med7 PE=1 SV=2	Med7	8.58	1	1	1	1357.05
Q9D0B0	Serine/arginine-rich splicing factor 9 OS=Mus musculus OX=10090 GN=Srsf9 PE=1 SV=1	Srsf9	46.85	11	11	11	23398.6
Q9D0D4	Probable dimethyladenosine transferase OS=Mus musculus OX=10090 GN=Dimt1 PE=2 SV=1	Dimt1	9.58	3	3	3	2611.08
Q9D0F6	Replication factor C subunit 5 OS=Mus musculus OX=10090 GN=Rfc5 PE=1 SV=1	Rfc5	16.22	5	5	5	9157.3
Q9D0M0	Exosome complex exonuclease RRP42 OS=Mus musculus OX=10090 GN=Exosc7 PE=1 SV=2	Exosc7	7.22	2	2	2	2136.05
Q9D1C9	Ribosomal RNA-processing protein 7 homolog A OS=Mus musculus OX=10090 GN=Rrp7a PE=2 SV=1	Rrp7a	17.86	5	5	5	2945.06
Q9D1M7	Peptidyl-prolyl cis-trans isomerase FKBP11 OS=Mus musculus OX=10090 GN=Fkbp11 PE=1 SV=1	Fkbp11	10.45	2	2	2	2275.06
Q9D2D7	Zinc finger protein 687 OS=Mus musculus OX=10090 GN=Znf687 PE=1 SV=1	Znf687	15.28	17	17	17	6785.25
Q9D2X5	MAU2 chromatid cohesion factor homolog OS=Mus musculus OX=10090 GN=Mau2 PE=1 SV=3	Mau2	3.72	2	2	2	110500
Q9D3E6	Cohesin subunit SA-1 OS=Mus musculus OX=10090 GN=Stag1 PE=1 SV=3	Stag1	4.05	5	4	4	3060.06
Q9D3R3	Centrosomal protein of 72 kDa OS=Mus musculus OX=10090 GN=Cep72 PE=1 SV=3	Cep72	3.87	2	2	2	2658.09
Q9D554	Splicing factor 3A subunit 3 OS=Mus musculus OX=10090 GN=Sf3a3 PE=1 SV=2	Sf3a3	16.77	9	9	9	17263.4
Q9D6L8	Peptidyl-prolyl cis-trans isomerase-like 3 OS=Mus musculus OX=10090 GN=Ppil3 PE=1 SV=1	Ppil3	15.53	2	2	2	1564.05
Q9D6U8	Protein FAM162A OS=Mus musculus OX=10090 GN=Fam162a PE=1 SV=1	Fam162a	5.16	1	1	1	1897.04
Q9D6Z1	Nucleolar protein 56 OS=Mus musculus OX=10090 GN=Nop56 PE=1 SV=2	Nop56	25	14	14	14	18824.7
Q9D710	Thioredoxin-related transmembrane protein 2 OS=Mus musculus OX=10090 GN=Tmx2 PE=1 SV=1	Tmx2	6.78	2	2	2	4176.08
Q9D824	Pre-mRNA 3'-end-processing factor FIP1 OS=Mus musculus OX=10090 GN=Fip1l1 PE=1 SV=1	Fip1l1	10.5	5	5	5	24913.9
Q9D868	Peptidyl-prolyl cis-trans isomerase H OS=Mus musculus OX=10090 GN=Ppih PE=1 SV=1	Ppih	19.15	4	4	4	4160.08
Q9D880	Mitochondrial import inner membrane translocase subunit TIM50 OS=Mus musculus OX=10090 GN=Timm50 PE=1 SV=1	Timm50	9.35	3	3	3	2163.06
Q9DAA6	Exosome complex component CSL4 OS=Mus musculus OX=10090 GN=Exosc1 PE=1 SV=1	Exosc1	11.79	2	2	2	1519.05
Q9DAI4	Zinc finger and BTB domain-containing protein 43 OS=Mus musculus OX=10090 GN=Zbtb43 PE=2 SV=2	Zbtb43	4.07	2	2	2	2239.07
Q9DAW9	Calponin-3 OS=Mus musculus OX=10090 GN=Cnn3 PE=1 SV=1	Cnn3	3.33	1	1	1	651.021
Q9DB20	ATP synthase subunit O, mitochondrial OS=Mus musculus OX=10090 GN=Atp5po PE=1 SV=1	Atp5po	15.49	3	3	3	4555.13
Q9DB40	Mediator of RNA polymerase II transcription subunit 27 OS=Mus musculus OX=10090 GN=Med27 PE=1 SV=2	Med27	3.22	1	1	1	1697.04
Q9DBA9	General transcription factor IIH subunit 1 OS=Mus musculus OX=10090 GN=Gtf2h1 PE=1 SV=2	Gtf2h1	6.22	3	3	3	1398.05
Q9DBE8	Alpha-1,3/1,6-mannosyltransferase ALG2 OS=Mus musculus OX=10090 GN=Alg2 PE=1 SV=2	Alg2	10.6	4	4	4	5595.15
Q9DBF7	Pre-mRNA-splicing factor CWC25 homolog OS=Mus musculus OX=10090 GN=Cwc25 PE=2 SV=2	Cwc25	4.33	2	2	2	2111.05
Q9DBG6	Dolichyl-diphosphooligosaccharide--protein glycosyltransferase subunit 2 OS=Mus musculus OX=10090 GN=Rpn2 PE=1 SV=1	Rpn2	11.09	7	7	7	18162.4
Q9DBU6	Serine/Arginine-related protein 53 OS=Mus musculus OX=10090 GN=Rsrc1 PE=1 SV=1	Rsrc1	6.59	2	2	2	2105.07
Q9DBY8	Nuclear valosin-containing protein-like OS=Mus musculus OX=10090 GN=Nvl PE=1 SV=1	Nvl	22.69	17	17	17	10456.3
Q9DC16	Endoplasmic reticulum-Golgi intermediate compartment protein 1 OS=Mus musculus OX=10090 GN=Ergic1 PE=1 SV=1	Ergic1	6.21	2	2	2	2124.07
Q9DC48	Pre-mRNA-processing factor 17 OS=Mus musculus OX=10090 GN=Cdc40 PE=1 SV=1	Cdc40	18.83	10	10	10	6587.23
Q9DCD2	Pre-mRNA-splicing factor SYF1 OS=Mus musculus OX=10090 GN=Xab2 PE=1 SV=1	Xab2	10.76	9	9	9	7749.29
Q9DCV7	Keratin, type II cytoskeletal 7 OS=Mus musculus OX=10090 GN=Krt7 PE=1 SV=1	Krt7	14.66	7	4	3	1446.04
Q9DCX2	ATP synthase subunit d, mitochondrial OS=Mus musculus OX=10090 GN=Atp5pd PE=1 SV=3	Atp5pd	13.04	2	2	2	3280.1
Q9EPL4	Protein-L-histidine N-pros-methyltransferase OS=Mus musculus OX=10090 GN=Mettl9 PE=1 SV=1	Mettl9	17.61	5	5	5	4630.15
Q9EQF6	Dihydropyrimidinase-related protein 5 OS=Mus musculus OX=10090 GN=Dpysl5 PE=1 SV=1	Dpysl5	1.95	1	1	1	3917.1
Q9ERF3	Superkiller complex protein 8 OS=Mus musculus OX=10090 GN=Skic8 PE=1 SV=1	Skic8	3.28	1	1	1	715.021
Q9ERU3	Zinc finger protein 22 OS=Mus musculus OX=10090 GN=Znf22 PE=1 SV=2	Znf22	26.58	6	6	6	8220.36
Q9JHS9	Spliceosome-associated protein CWC15 homolog OS=Mus musculus OX=10090 GN=Cwc15 PE=1 SV=1	Cwc15	11.79	4	4	4	3985.07
Q9JIB4	General transcription factor IIH subunit 2 OS=Mus musculus OX=10090 GN=Gtf2h2 PE=1 SV=1	Gtf2h2	5.05	2	2	2	2023.04
Q9JIX0	Transcription and mRNA export factor ENY2 OS=Mus musculus OX=10090 GN=Eny2 PE=1 SV=1	Eny2	16.83	2	2	2	4548.1
Q9JJA4	Ribosome biogenesis protein WDR12 OS=Mus musculus OX=10090 GN=Wdr12 PE=1 SV=1	Wdr12	11.11	4	4	4	3215.09
Q9JJI6	GPI ethanolamine phosphate transferase 3 OS=Mus musculus OX=10090 GN=Pigo PE=1 SV=2	Pigo	0.91	1	1	1	1274.03
Q9JK30	Origin recognition complex subunit 3 OS=Mus musculus OX=10090 GN=Orc3 PE=1 SV=1	Orc3	1.26	1	1	1	1009.03
Q9JLM4	Zinc finger MYM-type protein 3 OS=Mus musculus OX=10090 GN=Zmym3 PE=1 SV=1	Zmym3	1.24	2	2	2	1318.03
Q9JLZ6	Hypermethylated in cancer 2 protein OS=Mus musculus OX=10090 GN=Hic2 PE=2 SV=4	Hic2	4.52	3	3	3	4106.09
Q9QXA5	U6 snRNA-associated Sm-like protein LSm4 OS=Mus musculus OX=10090 GN=Lsm4 PE=1 SV=1	Lsm4	18.25	3	3	3	3667.11
Q9QXB9	Developmentally-regulated GTP-binding protein 2 OS=Mus musculus OX=10090 GN=Drg2 PE=1 SV=1	Drg2	3.02	1	1	1	2260.06
Q9QYJ0	DnaJ homolog subfamily A member 2 OS=Mus musculus OX=10090 GN=Dnaja2 PE=1 SV=1	Dnaja2	13.11	7	7	7	13309.3
Q9R0I7	YLP motif-containing protein 1 OS=Mus musculus OX=10090 GN=Ylpm1 PE=2 SV=2	Ylpm1	18.04	25	25	25	29165.7
Q9R1S8	Calpain-7 OS=Mus musculus OX=10090 GN=Capn7 PE=2 SV=1	Capn7	1.11	1	1	1	14174.4
Q9WTJ4	Flt3-interacting zinc finger protein 1 OS=Mus musculus OX=10090 GN=Fiz1 PE=1 SV=1	Fiz1	6	3	3	3	5348.13
Q9WUK4	Replication factor C subunit 2 OS=Mus musculus OX=10090 GN=Rfc2 PE=1 SV=1	Rfc2	21.78	7	7	7	6471.23
Q9WUM5	Succinate--CoA ligase [ADP/GDP-forming] subunit alpha, mitochondrial OS=Mus musculus OX=10090 GN=Suclg1 PE=1 SV=4	Suclg1	12.14	4	4	4	2863.08
Q9WVA3	Mitotic checkpoint protein BUB3 OS=Mus musculus OX=10090 GN=Bub3 PE=1 SV=2	Bub3	16.87	5	5	5	8229.28
Q9Z0N1	Eukaryotic translation initiation factor 2 subunit 3, X-linked OS=Mus musculus OX=10090 GN=Eif2s3x PE=1 SV=2	Eif2s3x	8.9	4	4	4	4541.09
Q9Z0W3	Nuclear pore complex protein Nup160 OS=Mus musculus OX=10090 GN=Nup160 PE=1 SV=2	Nup160	4.92	7	7	7	4160.1
Q9Z1Q9	Valine--tRNA ligase OS=Mus musculus OX=10090 GN=Vars1 PE=1 SV=1	Vars1	10.93	13	13	13	4479.11
Q9Z210	Peroxisomal membrane protein 11B OS=Mus musculus OX=10090 GN=Pex11b PE=1 SV=1	Pex11b	16.99	4	4	4	2540.07
Q9Z2I9	Succinate--CoA ligase [ADP-forming] subunit beta, mitochondrial OS=Mus musculus OX=10090 GN=Sucla2 PE=1 SV=2	Sucla2	2.16	1	1	1	2193.06
Q9Z2Q2	Lysine-rich nucleolar protein 1 OS=Mus musculus OX=10090 GN=Knop1 PE=1 SV=2	Knop1	10.04	4	4	4	4394.13
Q9Z2U2	Zinc finger protein 292 OS=Mus musculus OX=10090 GN=Zfp292 PE=1 SV=2	Zfp292	12.6	30	30	30	11418.3
Q9Z2X1	Heterogeneous nuclear ribonucleoprotein F OS=Mus musculus OX=10090 GN=Hnrnpf PE=1 SV=3	Hnrnpf	17.83	7	6	6	9102.18
Q9Z321	DNA topoisomerase 3-beta-1 OS=Mus musculus OX=10090 GN=Top3b PE=1 SV=1	Top3b	10.56	8	8	8	4721.11
A0A7N9VSG0	ATPase family gene 2 protein homolog B OS=Mus musculus OX=10090 GN=Afg2b PE=2 SV=1	Afg2b	2.95	2	2	2	2172.06
A2A791	Zinc finger MYM-type protein 4 OS=Mus musculus OX=10090 GN=Zmym4 PE=1 SV=1	Zmym4	11.81	17	17	17	13533.4
A2AG58	BCLAF1 and THRAP3 family member 3 OS=Mus musculus OX=10090 GN=Bclaf3 PE=1 SV=1	Bclaf3	5.59	4	4	4	2300.05
A2AJI0	MAP7 domain-containing protein 1 OS=Mus musculus OX=10090 GN=Map7d1 PE=1 SV=1	Map7d1	18.56	14	14	14	10242.3
A6H619	PHD and RING finger domain-containing protein 1 OS=Mus musculus OX=10090 GN=Phrf1 PE=1 SV=2	Phrf1	0.59	1	1	1	983.027
A6PWY4	WD repeat-containing protein 76 OS=Mus musculus OX=10090 GN=Wdr76 PE=1 SV=1	Wdr76	2.25	1	1	1	1372.04
A6X919	Probable C-mannosyltransferase DPY19L1 OS=Mus musculus OX=10090 GN=Dpy19l1 PE=1 SV=1	Dpy19l1	4.96	4	4	4	4085.1
B2RRE4	Zinc finger protein 518B OS=Mus musculus OX=10090 GN=Znf518b PE=2 SV=1	Znf518b	2.04	2	2	2	2319.09
B2RY56	RNA-binding protein 25 OS=Mus musculus OX=10090 GN=Rbm25 PE=1 SV=2	Rbm25	9.07	8	8	8	4355.13
C0HKD8	Microfibrillar-associated protein 1A OS=Mus musculus OX=10090 GN=Mfap1a PE=1 SV=1	Mfap1a	11.62	5	5	5	28295.6
E9PYL2	Proline-rich protein 12 OS=Mus musculus OX=10090 GN=Prr12 PE=1 SV=1	Prr12	2.9	5	5	5	2431.06
G5E8B9	Zinc finger and BTB domain-containing protein 11 OS=Mus musculus OX=10090 GN=Zbtb11 PE=2 SV=1	Zbtb11	6.86	7	7	7	3172.09
O08688	Calpain-5 OS=Mus musculus OX=10090 GN=Capn5 PE=1 SV=1	Capn5	1.56	1	1	1	690.019
O08740	DNA-directed RNA polymerase II subunit RPB11 OS=Mus musculus OX=10090 GN=Polr2j PE=1 SV=1	Polr2j	15.38	2	2	2	5659.13
O35098	Dihydropyrimidinase-related protein 4 OS=Mus musculus OX=10090 GN=Dpysl4 PE=1 SV=1	Dpysl4	5.07	2	2	2	3519.14
O54734	Dolichyl-diphosphooligosaccharide--protein glycosyltransferase 48 kDa subunit OS=Mus musculus OX=10090 GN=Ddost PE=1 SV=2	Ddost	19.95	8	8	8	29982.8
O55125	Protein NipSnap homolog 1 OS=Mus musculus OX=10090 GN=Nipsnap1 PE=1 SV=1	Nipsnap1	3.17	1	1	1	2698.06
O70422	General transcription factor IIH subunit 4 OS=Mus musculus OX=10090 GN=Gtf2h4 PE=1 SV=1	Gtf2h4	5.62	2	2	2	1857.06
O88796	Ribonuclease P protein subunit p30 OS=Mus musculus OX=10090 GN=Rpp30 PE=1 SV=1	Rpp30	7.09	2	2	2	1381.04
P00848	ATP synthase subunit a OS=Mus musculus OX=10090 GN=Mtatp6 PE=1 SV=1	Mtatp6	8.41	2	2	2	1654.05
P0CG15	Chromosome transmission fidelity protein 8 homolog OS=Mus musculus OX=10090 GN=Chtf8 PE=3 SV=1	Chtf8	10.74	1	1	1	337.015
P10076	Zinc finger protein 26 OS=Mus musculus OX=10090 GN=Zfp26 PE=2 SV=2	Zfp26	4.53	3	3	3	4081.12
P16374	Zinc finger protein 60 OS=Mus musculus OX=10090 GN=Zfp60 PE=2 SV=2	Zfp60	9.19	6	6	6	5248.15
P56382	ATP synthase subunit epsilon, mitochondrial OS=Mus musculus OX=10090 GN=Atp5f1e PE=1 SV=2	Atp5f1e	15.38	1	1	1	1459.03
P58021	Transmembrane 9 superfamily member 2 OS=Mus musculus OX=10090 GN=Tm9sf2 PE=1 SV=1	Tm9sf2	3.17	2	2	2	2528.1
P59235	Nucleoporin Nup43 OS=Mus musculus OX=10090 GN=Nup43 PE=1 SV=2	Nup43	5	2	2	2	1677.04
P60898	DNA-directed RNA polymerase II subunit RPB9 OS=Mus musculus OX=10090 GN=Polr2i PE=1 SV=1	Polr2i	34.4	4	4	4	5317.11
P61219	DNA-directed RNA polymerases I, II, and III subunit RPABC2 OS=Mus musculus OX=10090 GN=Polr2f PE=2 SV=1	Polr2f	5.51	1	1	1	10237.2
P61963	DDB1- and CUL4-associated factor 7 OS=Mus musculus OX=10090 GN=Dcaf7 PE=1 SV=1	Dcaf7	35.67	11	11	11	18387.4
P62075	Mitochondrial import inner membrane translocase subunit Tim13 OS=Mus musculus OX=10090 GN=Timm13 PE=1 SV=1	Timm13	11.58	1	1	1	1353.04
P62311	U6 snRNA-associated Sm-like protein LSm3 OS=Mus musculus OX=10090 GN=Lsm3 PE=1 SV=2	Lsm3	19.61	2	2	2	8911.27
P62488	DNA-directed RNA polymerase II subunit RPB7 OS=Mus musculus OX=10090 GN=Polr2g PE=1 SV=1	Polr2g	23.84	4	4	4	4159.1
P62876	DNA-directed RNA polymerases I, II, and III subunit RPABC5 OS=Mus musculus OX=10090 GN=Polr2l PE=3 SV=1	Polr2l	29.85	2	2	2	2285.06
P70333	Heterogeneous nuclear ribonucleoprotein H2 OS=Mus musculus OX=10090 GN=Hnrnph2 PE=1 SV=1	Hnrnph2	12.92	5	1	1	2279.07
Q00PI9	Heterogeneous nuclear ribonucleoprotein U-like protein 2 OS=Mus musculus OX=10090 GN=Hnrnpul2 PE=1 SV=2	Hnrnpul2	14.9	11	11	11	21240.5
Q01730	Ras suppressor protein 1 OS=Mus musculus OX=10090 GN=Rsu1 PE=1 SV=3	Rsu1	5.42	2	2	2	1805.04
Q07230	Zinc finger and SCAN domain-containing protein 2 OS=Mus musculus OX=10090 GN=Zscan2 PE=1 SV=1	Zscan2	5.7	4	4	4	1564.04
Q0VEE6	Zinc finger protein 800 OS=Mus musculus OX=10090 GN=Znf800 PE=1 SV=1	Znf800	3.02	2	2	2	2096.05
Q3TXU5	Deoxyhypusine synthase OS=Mus musculus OX=10090 GN=Dhps PE=1 SV=2	Dhps	5.42	2	2	2	22286.4
Q3U1G5	Interferon-stimulated 20 kDa exonuclease-like 2 OS=Mus musculus OX=10090 GN=Isg20l2 PE=1 SV=2	Isg20l2	5.43	2	2	2	1745.04
Q3U2K0	Protein FAM193B OS=Mus musculus OX=10090 GN=Fam193b PE=1 SV=2	Fam193b	3.48	3	3	3	1362.04
Q3U3C9	Genetic suppressor element 1 OS=Mus musculus OX=10090 GN=Gse1 PE=1 SV=2	Gse1	16.16	19	19	19	19713.7
Q3U3I9	Zinc finger protein 865 OS=Mus musculus OX=10090 GN=Znf865 PE=2 SV=1	Znf865	10.59	10	10	10	7860.21
Q3U821	WD repeat-containing protein 75 OS=Mus musculus OX=10090 GN=Wdr75 PE=1 SV=1	Wdr75	15.42	11	11	11	5088.15
Q3UFM5	Nucleolar MIF4G domain-containing protein 1 OS=Mus musculus OX=10090 GN=Nom1 PE=1 SV=2	Nom1	0.94	1	1	1	2018.05
Q3UFQ8	Capping protein, Arp2/3 and myosin-I linker protein 3 OS=Mus musculus OX=10090 GN=Carmil3 PE=1 SV=2	Carmil3	1.53	2	2	2	3530.1
Q3UGS4	Mapk-regulated corepressor-interacting protein 1 OS=Mus musculus OX=10090 GN=Mcrip1 PE=1 SV=1	Mcrip1	22.68	2	2	2	1790.06
Q3URQ0	Testis-expressed protein 10 OS=Mus musculus OX=10090 GN=Tex10 PE=1 SV=1	Tex10	10.13	9	9	9	4766.14
Q3US17	Zinc finger protein 48 OS=Mus musculus OX=10090 GN=Znf48 PE=1 SV=2	Znf48	6.43	3	3	3	9691.23
Q3UV17	Keratin, type II cytoskeletal 2 oral OS=Mus musculus OX=10090 GN=Krt76 PE=1 SV=1	Krt76	7.74	6	2	2	39351
Q3UZ01	RNA-binding region-containing protein 3 OS=Mus musculus OX=10090 GN=Rnpc3 PE=2 SV=2	Rnpc3	10.31	5	5	5	5468.15
Q3V1V3	ESF1 homolog OS=Mus musculus OX=10090 GN=Esf1 PE=1 SV=1	Esf1	1.42	1	1	1	753.028
Q497V5	S1 RNA-binding domain-containing protein 1 OS=Mus musculus OX=10090 GN=Srbd1 PE=2 SV=3	Srbd1	3.05	3	3	3	1623.05
Q4FK66	Pre-mRNA-splicing factor 38A OS=Mus musculus OX=10090 GN=Prpf38a PE=1 SV=1	Prpf38a	14.74	5	5	5	13366.3
Q4FZF3	Probable ATP-dependent RNA helicase DDX49 OS=Mus musculus OX=10090 GN=Ddx49 PE=2 SV=1	Ddx49	2.08	1	1	1	5055.13
Q4VA44	Zinc finger protein 664 OS=Mus musculus OX=10090 GN=Znf664 PE=2 SV=2	Znf664	9.96	3	2	2	2399.07
Q4VBE8	WD repeat-containing protein 18 OS=Mus musculus OX=10090 GN=Wdr18 PE=1 SV=1	Wdr18	14.85	6	6	6	4392.11
Q5DTT3	Protein TASOR 2 OS=Mus musculus OX=10090 GN=Tasor2 PE=1 SV=2	Tasor2	0.38	1	1	1	1791.04
Q5DU09	Zinc finger protein 652 OS=Mus musculus OX=10090 GN=Znf652 PE=1 SV=2	Znf652	1.48	1	1	1	2951.08
Q5M956	BTB/POZ domain-containing protein KCTD1 OS=Mus musculus OX=10090 GN=Kctd1 PE=1 SV=1	Kctd1	18.29	5	5	5	3363.07
Q5RJ54	Zinc finger and SCAN domain-containing protein 26 OS=Mus musculus OX=10090 GN=Zscan26 PE=2 SV=1	Zscan26	7.08	3	3	3	2270.07
Q5SSI6	U3 small nucleolar RNA-associated protein 18 homolog OS=Mus musculus OX=10090 GN=Utp18 PE=1 SV=1	Utp18	16.85	9	9	9	15180.5
Q5U4C3	Splicing factor, arginine/serine-rich 19 OS=Mus musculus OX=10090 GN=Scaf1 PE=1 SV=1	Scaf1	5.81	6	6	6	9593.27
Q5XG71	Small subunit processome component 20 homolog OS=Mus musculus OX=10090 GN=Utp20 PE=1 SV=2	Utp20	8.64	22	22	22	5408.2
Q60976	Jerky protein OS=Mus musculus OX=10090 GN=Jrk PE=2 SV=2	Jrk	4.67	2	2	2	1323.04
Q62186	Translocon-associated protein subunit delta OS=Mus musculus OX=10090 GN=Ssr4 PE=1 SV=1	Ssr4	25.58	4	4	4	5070.13
Q62189	U1 small nuclear ribonucleoprotein A OS=Mus musculus OX=10090 GN=Snrpa PE=1 SV=3	Snrpa	14.29	4	3	3	6119.18
Q62276	Mediator of RNA polymerase II transcription subunit 22 OS=Mus musculus OX=10090 GN=Med22 PE=1 SV=2	Med22	10	2	2	2	1712.04
Q62425	Cytochrome c oxidase subunit NDUFA4 OS=Mus musculus OX=10090 GN=Ndufa4 PE=1 SV=2	Ndufa4	14.63	1	1	1	3464.11
Q62513	Zinc finger protein 260 OS=Mus musculus OX=10090 GN=Znf260 PE=1 SV=1	Znf260	12.29	5	5	5	5436.13
Q66JV4	RNA-binding protein 12B-B OS=Mus musculus OX=10090 GN=Rbm12b2 PE=2 SV=2	Rbm12b2	8.99	7	7	7	2838.06
Q69Z99	Zinc finger protein 512 OS=Mus musculus OX=10090 GN=Znf512 PE=2 SV=2	Znf512	19.22	11	11	11	10253.3
Q6A058	Armadillo repeat-containing X-linked protein 2 OS=Mus musculus OX=10090 GN=Armcx2 PE=2 SV=2	Armcx2	1.53	1	1	1	1454.04
Q6A085	Zinc finger protein 629 OS=Mus musculus OX=10090 GN=Znf629 PE=2 SV=2	Znf629	15.11	12	12	12	12059.3
Q6GQR8	Zinc finger protein 329 OS=Mus musculus OX=10090 GN=Znf329 PE=1 SV=2	Znf329	5.36	3	3	3	2119.05
Q6GQT9	BOS complex subunit NOMO1 OS=Mus musculus OX=10090 GN=Nomo1 PE=1 SV=1	Nomo1	2.22	2	2	2	3519.12
Q6IFX2	Keratin, type I cytoskeletal 42 OS=Mus musculus OX=10090 GN=Krt42 PE=1 SV=1	Krt42	17.26	9	8	7	14566.4
Q6IRU7	Centrosomal protein of 78 kDa OS=Mus musculus OX=10090 GN=Cep78 PE=2 SV=1	Cep78	6.08	4	4	4	2492.07
Q6NXI6	Regulation of nuclear pre-mRNA domain-containing protein 2 OS=Mus musculus OX=10090 GN=Rprd2 PE=1 SV=1	Rprd2	3.34	4	4	4	4312.14
Q6NXK2	Zinc finger protein 532 OS=Mus musculus OX=10090 GN=Znf532 PE=1 SV=1	Znf532	7.92	7	7	7	2817.07
Q6NZA9	Transcription initiation factor TFIID subunit 9B OS=Mus musculus OX=10090 GN=Taf9b PE=1 SV=2	Taf9b	32.13	8	2	2	2468.06
Q6NZF1	Zinc finger CCCH domain-containing protein 11A OS=Mus musculus OX=10090 GN=Zc3h11a PE=1 SV=1	Zc3h11a	5.3	4	4	4	5517.22
Q6NZL0	Protein SOGA3 OS=Mus musculus OX=10090 GN=Soga3 PE=1 SV=2	Soga3	7.94	8	6	6	3424.1
Q6P560	Zinc finger protein 182 OS=Mus musculus OX=10090 GN=Znf182 PE=2 SV=1	Znf182	2.71	2	1	1	3186.08
Q6P5B0	RRP12-like protein OS=Mus musculus OX=10090 GN=Rrp12 PE=1 SV=1	Rrp12	10.97	13	13	13	7079.21
Q6PD26	GPI transamidase component PIG-S OS=Mus musculus OX=10090 GN=Pigs PE=1 SV=3	Pigs	12.79	7	7	7	3951.09
Q6PE01	U5 small nuclear ribonucleoprotein 40 kDa protein OS=Mus musculus OX=10090 GN=Snrnp40 PE=1 SV=1	Snrnp40	24.02	8	8	8	16181.5
Q6PGE4	Zinc finger protein 316 OS=Mus musculus OX=10090 GN=Znf316 PE=2 SV=1	Znf316	0.98	1	1	1	1802.04
Q6PGH1	Protein BUD31 homolog OS=Mus musculus OX=10090 GN=Bud31 PE=1 SV=2	Bud31	35.42	5	5	5	6970.2
Q6PGH2	Jupiter microtubule associated homolog 2 OS=Mus musculus OX=10090 GN=Jpt2 PE=1 SV=1	Jpt2	20.53	3	3	3	8076.24
Q6ZQH8	Nucleoporin NUP188 OS=Mus musculus OX=10090 GN=Nup188 PE=1 SV=2	Nup188	5.91	10	10	10	2982.05
Q6ZWY3	Small ribosomal subunit protein eS27-like OS=Mus musculus OX=10090 GN=Rps27l PE=1 SV=3	Rps27l	22.62	2	1	1	10073.3
Q78IK2	ATP synthase membrane subunit K, mitochondrial OS=Mus musculus OX=10090 GN=Atp5mk PE=1 SV=1	Atp5mk	44.83	3	3	3	4832.15
Q78IK4	MICOS complex subunit Mic27 OS=Mus musculus OX=10090 GN=Apool PE=1 SV=1	Apool	13.58	3	3	3	2418.07
Q78XF5	Oligosaccharyltransferase complex subunit OSTC OS=Mus musculus OX=10090 GN=Ostc PE=1 SV=1	Ostc	13.42	2	2	2	3311.13
Q7TND5	Ribosome production factor 1 OS=Mus musculus OX=10090 GN=Rpf1 PE=2 SV=2	Rpf1	6.02	2	2	2	2996.06
Q7TQK1	Integrator complex subunit 7 OS=Mus musculus OX=10090 GN=Ints7 PE=1 SV=1	Ints7	5.18	4	4	4	5287.16
Q7TSC1	Protein PRRC2A OS=Mus musculus OX=10090 GN=Prrc2a PE=1 SV=1	Prrc2a	25.63	48	48	48	63459.4
Q7TSH9	Zinc finger protein 184 OS=Mus musculus OX=10090 GN=Zfp184 PE=2 SV=1	Zfp184	5.83	4	4	4	1305.03
Q7TSI0	Zinc finger protein 12 OS=Mus musculus OX=10090 GN=Znf12 PE=2 SV=1	Znf12	3.64	3	3	2	2613.07
Q80TE4	Signal-induced proliferation-associated 1-like protein 2 OS=Mus musculus OX=10090 GN=Sipa1l2 PE=1 SV=3	Sipa1l2	2.9	5	5	5	2239.07
Q80U35	Rho guanine nucleotide exchange factor 17 OS=Mus musculus OX=10090 GN=Arhgef17 PE=1 SV=2	Arhgef17	1.65	3	3	3	1518.04
Q80UK8	Integrator complex subunit 2 OS=Mus musculus OX=10090 GN=Ints2 PE=1 SV=2	Ints2	2.67	3	3	3	3597.11
Q80UW8	DNA-directed RNA polymerases I, II, and III subunit RPABC1 OS=Mus musculus OX=10090 GN=Polr2e PE=1 SV=1	Polr2e	23.81	5	5	5	4986.1
Q80V23	Zinc finger protein 32 OS=Mus musculus OX=10090 GN=Znf32 PE=2 SV=1	Znf32	6.25	2	2	2	4184.08
Q80V86	Integrator complex subunit 8 OS=Mus musculus OX=10090 GN=Ints8 PE=1 SV=1	Ints8	5.23	6	6	6	6874.12
Q80VD1	Protein FAM98B OS=Mus musculus OX=10090 GN=Fam98b PE=1 SV=1	Fam98b	15.85	7	7	7	6142.17
Q80W15	Insulin-like growth factor-binding protein-like 1 OS=Mus musculus OX=10090 GN=Igfbpl1 PE=2 SV=1	Igfbpl1	15.19	3	3	3	1277.04
Q80YP6	Zinc finger protein interacting with ribonucleoprotein K OS=Mus musculus OX=10090 GN=Zik1 PE=1 SV=1	Zik1	5.62	2	2	2	2427.06
Q810V0	U3 small nucleolar ribonucleoprotein protein MPP10 OS=Mus musculus OX=10090 GN=Mphosph10 PE=1 SV=2	Mphosph10	2.2	2	2	2	2723.07
Q8BFU3	RING finger protein 214 OS=Mus musculus OX=10090 GN=Rnf214 PE=1 SV=1	Rnf214	14.07	8	8	8	2125.08
Q8BG81	Polymerase delta-interacting protein 3 OS=Mus musculus OX=10090 GN=Poldip3 PE=1 SV=1	Poldip3	12.86	5	5	5	3826.13
Q8BGB5	LIM domain-containing protein 2 OS=Mus musculus OX=10090 GN=Limd2 PE=1 SV=1	Limd2	5.47	1	1	1	4604.09
Q8BGH2	Sorting and assembly machinery component 50 homolog OS=Mus musculus OX=10090 GN=Samm50 PE=1 SV=1	Samm50	3.62	2	2	2	1999.05
Q8BGS0	Protein MAK16 homolog OS=Mus musculus OX=10090 GN=Mak16 PE=1 SV=1	Mak16	12.84	3	3	3	4497.14
Q8BHB4	WD repeat-containing protein 3 OS=Mus musculus OX=10090 GN=Wdr3 PE=1 SV=1	Wdr3	14.33	13	13	13	6632.2
Q8BHD8	Protein-L-isoaspartate O-methyltransferase domain-containing protein 2 OS=Mus musculus OX=10090 GN=Pcmtd2 PE=2 SV=1	Pcmtd2	3.34	1	1	1	1649.05
Q8BHE1	Gem-associated protein 8 OS=Mus musculus OX=10090 GN=Gemin8 PE=1 SV=1	Gemin8	17.23	4	4	4	6803.25
Q8BHG9	CGG triplet repeat-binding protein 1 OS=Mus musculus OX=10090 GN=Cggbp1 PE=1 SV=1	Cggbp1	12.57	2	2	2	1350.05
Q8BHN5	RNA-binding protein 45 OS=Mus musculus OX=10090 GN=Rbm45 PE=1 SV=1	Rbm45	4.2	2	2	2	2340.07
Q8BJ90	Zinc finger protein 771 OS=Mus musculus OX=10090 GN=Znf771 PE=2 SV=1	Znf771	10.73	3	2	2	2647.08
Q8BK62	Olfactomedin-like protein 3 OS=Mus musculus OX=10090 GN=Olfml3 PE=2 SV=2	Olfml3	4.43	2	2	2	1408.04
Q8BKS9	Pumilio homolog 3 OS=Mus musculus OX=10090 GN=Pum3 PE=1 SV=2	Pum3	12.36	8	8	8	5389.17
Q8BL74	General transcription factor 3C polypeptide 2 OS=Mus musculus OX=10090 GN=Gtf3c2 PE=2 SV=2	Gtf3c2	4.85	4	4	4	4470.13
Q8BMC4	Nucleolar protein 9 OS=Mus musculus OX=10090 GN=Nop9 PE=1 SV=1	Nop9	5.66	3	3	3	3015.09
Q8BTX9	Inactive hydroxysteroid dehydrogenase-like protein 1 OS=Mus musculus OX=10090 GN=Hsdl1 PE=1 SV=1	Hsdl1	3.94	1	1	1	2218.07
Q8BU03	Periodic tryptophan protein 2 homolog OS=Mus musculus OX=10090 GN=Pwp2 PE=1 SV=1	Pwp2	10.12	9	9	9	3801.09
Q8BU14	Translocation protein SEC62 OS=Mus musculus OX=10090 GN=Sec62 PE=1 SV=1	Sec62	5.53	2	2	2	2123.07
Q8BVU0	DISP complex protein LRCH3 OS=Mus musculus OX=10090 GN=Lrch3 PE=1 SV=3	Lrch3	3.34	2	2	2	1687.05
Q8BY02	NF-kappa-B-repressing factor OS=Mus musculus OX=10090 GN=Nkrf PE=2 SV=3	Nkrf	10.58	7	7	7	5110.13
Q8BY46	Zinc finger protein 574 OS=Mus musculus OX=10090 GN=Znf574 PE=1 SV=1	Znf574	3.67	3	3	3	3650.09
Q8BYZ7	Engulfment and cell motility protein 3 OS=Mus musculus OX=10090 GN=Elmo3 PE=1 SV=2	Elmo3	2.92	2	2	2	1728.05
Q8C0C7	Phenylalanine--tRNA ligase alpha subunit OS=Mus musculus OX=10090 GN=Farsa PE=1 SV=1	Farsa	21.46	10	10	10	4207.12
Q8C2L6	Transmembrane protein 161B OS=Mus musculus OX=10090 GN=Tmem161b PE=2 SV=1	Tmem161b	1.85	1	1	1	320.007
Q8C4J7	Transducin beta-like protein 3 OS=Mus musculus OX=10090 GN=Tbl3 PE=2 SV=1	Tbl3	22.22	15	15	15	6208.13
Q8C5L7	RNA-binding protein 34 OS=Mus musculus OX=10090 GN=Rbm34 PE=1 SV=2	Rbm34	5.2	2	2	2	3231.1
Q8CB77	Elongin-A OS=Mus musculus OX=10090 GN=Eloa PE=1 SV=3	Eloa	1.42	1	1	1	1824.04
Q8CEC0	Nuclear pore complex protein Nup88 OS=Mus musculus OX=10090 GN=Nup88 PE=1 SV=1	Nup88	1.33	1	1	1	2102.05
Q8CGC6	RNA-binding protein 28 OS=Mus musculus OX=10090 GN=Rbm28 PE=1 SV=4	Rbm28	26.67	19	19	19	7799.2
Q8CH02	SURP and G-patch domain-containing protein 1 OS=Mus musculus OX=10090 GN=Sugp1 PE=1 SV=1	Sugp1	4.04	2	2	2	11061.4
Q8CH09	SURP and G-patch domain-containing protein 2 OS=Mus musculus OX=10090 GN=Sugp2 PE=1 SV=2	Sugp2	5.06	6	6	6	2889.06
Q8CHT3	Integrator complex subunit 5 OS=Mus musculus OX=10090 GN=Ints5 PE=2 SV=1	Ints5	7.56	7	7	7	7014.19
Q8CHW5	BICD family-like cargo adapter 2 OS=Mus musculus OX=10090 GN=Bicdl2 PE=1 SV=1	Bicdl2	1.58	1	1	1	3425.07
Q8CIA5	Nucleotide sugar transporter SLC35B4 OS=Mus musculus OX=10090 GN=Slc35b4 PE=2 SV=2	Slc35b4	3.02	1	1	1	1081.03
Q8CIM8	Integrator complex subunit 4 OS=Mus musculus OX=10090 GN=Ints4 PE=1 SV=1	Ints4	7.78	7	7	7	1923.05
Q8K114	Integrator complex subunit 9 OS=Mus musculus OX=10090 GN=Ints9 PE=1 SV=1	Ints9	1.37	1	1	1	1592.04
Q8K1N4	Spermatogenesis-associated serine-rich protein 2 OS=Mus musculus OX=10090 GN=Spats2 PE=1 SV=1	Spats2	5.5	3	3	3	2639.06
Q8K2D3	Enhancer of mRNA-decapping protein 3 OS=Mus musculus OX=10090 GN=Edc3 PE=1 SV=1	Edc3	4.33	2	2	2	1415.04
Q8K301	Probable ATP-dependent RNA helicase DDX52 OS=Mus musculus OX=10090 GN=Ddx52 PE=2 SV=2	Ddx52	1.34	1	1	1	1331.03
Q8K358	Phosphatidylinositol glycan anchor biosynthesis class U protein OS=Mus musculus OX=10090 GN=Pigu PE=1 SV=4	Pigu	2.3	1	1	1	2554.07
Q8R0J1	Pleckstrin homology domain-containing family G member 6 OS=Mus musculus OX=10090 GN=Plekhg6 PE=2 SV=2	Plekhg6	0.89	1	1	1	3056.06
Q8R0T2	Zinc finger protein 768 OS=Mus musculus OX=10090 GN=Znf768 PE=1 SV=1	Znf768	12.32	7	7	7	5482.15
Q8R149	BUD13 homolog OS=Mus musculus OX=10090 GN=Bud13 PE=1 SV=1	Bud13	1.41	1	1	1	2630.05
Q8R1I1	Cytochrome b-c1 complex subunit 9 OS=Mus musculus OX=10090 GN=Uqcr10 PE=1 SV=1	Uqcr10	10.94	1	1	1	2208.04
Q8R2M2	Deoxynucleotidyltransferase terminal-interacting protein 2 OS=Mus musculus OX=10090 GN=Dnttip2 PE=1 SV=1	Dnttip2	4.22	3	3	3	4823.17
Q8R3N1	Nucleolar protein 14 OS=Mus musculus OX=10090 GN=Nop14 PE=1 SV=2	Nop14	11.98	9	9	9	5993.18
Q8R3P6	Integrator complex subunit 14 OS=Mus musculus OX=10090 GN=Ints14 PE=1 SV=1	Ints14	1.94	1	1	1	1782.05
Q8VC52	RNA-binding protein with multiple splicing 2 OS=Mus musculus OX=10090 GN=Rbpms2 PE=1 SV=1	Rbpms2	5.34	1	1	1	1011.03
Q8VCA6	Transmembrane protein 161A OS=Mus musculus OX=10090 GN=Tmem161a PE=2 SV=1	Tmem161a	3.75	2	2	2	4248.1
Q8VCG9	Regulatory factor X-associated protein OS=Mus musculus OX=10090 GN=Rfxap PE=2 SV=2	Rfxap	4.76	1	1	1	3141.1
Q8VCY6	U3 small nucleolar RNA-associated protein 6 homolog OS=Mus musculus OX=10090 GN=Utp6 PE=2 SV=1	Utp6	9.38	5	5	5	5066.13
Q8VD00	Sigma intracellular receptor 2 OS=Mus musculus OX=10090 GN=Tmem97 PE=1 SV=1	Tmem97	4.55	1	1	1	7065.16
Q8VDJ3	Vigilin OS=Mus musculus OX=10090 GN=Hdlbp PE=1 SV=1	Hdlbp	1.58	2	2	2	1362.05
Q8VDS4	Regulation of nuclear pre-mRNA domain-containing protein 1A OS=Mus musculus OX=10090 GN=Rprd1a PE=1 SV=1	Rprd1a	2.56	1	1	1	1641.04
Q8VE80	THO complex subunit 3 OS=Mus musculus OX=10090 GN=Thoc3 PE=2 SV=1	Thoc3	11.11	4	4	4	6666.13
Q8VHK1	Caskin-2 OS=Mus musculus OX=10090 GN=Caskin2 PE=1 SV=3	Caskin2	2.33	2	2	2	1113.05
Q8VHZ7	U3 small nucleolar ribonucleoprotein protein IMP4 OS=Mus musculus OX=10090 GN=Imp4 PE=2 SV=1	Imp4	5.5	2	2	2	5800.13
Q8VIG0	Zinc finger CCHC domain-containing protein 14 OS=Mus musculus OX=10090 GN=Zcchc14 PE=2 SV=1	Zcchc14	3.66	3	3	3	2397.07
Q91WN1	DnaJ homolog subfamily C member 9 OS=Mus musculus OX=10090 GN=Dnajc9 PE=1 SV=2	Dnajc9	22.01	6	6	6	9165.32
Q91X45	Zinc finger and BTB domain-containing protein 3 OS=Mus musculus OX=10090 GN=Zbtb3 PE=2 SV=3	Zbtb3	2.7	1	1	1	1592.05
Q91YU8	Suppressor of SWI4 1 homolog OS=Mus musculus OX=10090 GN=Ppan PE=1 SV=2	Ppan	11.28	5	5	5	4118.11
Q91Z49	UAP56-interacting factor OS=Mus musculus OX=10090 GN=Fyttd1 PE=1 SV=1	Fyttd1	23.66	7	7	7	19650.8
Q91ZN5	Adenosine 3'-phospho 5'-phosphosulfate transporter 1 OS=Mus musculus OX=10090 GN=Slc35b2 PE=1 SV=1	Slc35b2	4.64	2	2	2	2042.05
Q920I9	WD repeat-containing protein 7 OS=Mus musculus OX=10090 GN=Wdr7 PE=1 SV=3	Wdr7	0.81	1	1	1	963.032
Q921Y2	U3 small nucleolar ribonucleoprotein protein IMP3 OS=Mus musculus OX=10090 GN=Imp3 PE=2 SV=1	Imp3	25.54	4	4	4	6955.18
Q922L6	Negative elongation factor D OS=Mus musculus OX=10090 GN=Nelfcd PE=1 SV=2	Nelfcd	2.37	1	1	1	959.037
Q922Q8	Leucine-rich repeat-containing protein 59 OS=Mus musculus OX=10090 GN=Lrrc59 PE=1 SV=1	Lrrc59	16.61	5	5	5	19742.5
Q925N2	Sideroflexin-2 OS=Mus musculus OX=10090 GN=Sfxn2 PE=1 SV=1	Sfxn2	4.04	1	1	1	1019.03
Q99K95	Replication termination factor 2 OS=Mus musculus OX=10090 GN=Rtf2 PE=1 SV=1	Rtf2	3.58	1	1	1	773.026
Q99LH1	Nucleolar GTP-binding protein 2 OS=Mus musculus OX=10090 GN=Gnl2 PE=1 SV=2	Gnl2	3.85	3	3	3	1781.04
Q99LI7	Cleavage stimulation factor subunit 3 OS=Mus musculus OX=10090 GN=Cstf3 PE=1 SV=1	Cstf3	18.69	13	13	13	18459.3
Q99MD8	Myoneurin OS=Mus musculus OX=10090 GN=Mynn PE=2 SV=2	Mynn	4.1	2	2	2	2048.05
Q9CPQ8	ATP synthase subunit g, mitochondrial OS=Mus musculus OX=10090 GN=Atp5mg PE=1 SV=1	Atp5mg	8.74	1	1	1	888.026
Q9CPW7	Zinc finger matrin-type protein 2 OS=Mus musculus OX=10090 GN=Zmat2 PE=2 SV=1	Zmat2	19.1	4	4	4	5370.12
Q9CQ91	NADH dehydrogenase [ubiquinone] 1 alpha subcomplex subunit 3 OS=Mus musculus OX=10090 GN=Ndufa3 PE=1 SV=1	Ndufa3	13.1	1	1	1	1285.04
Q9CQC6	eIF5-mimic protein 2 OS=Mus musculus OX=10090 GN=Bzw1 PE=1 SV=1	Bzw1	4.53	2	2	2	1370.03
Q9CQE8	RNA transcription, translation and transport factor protein OS=Mus musculus OX=10090 GN=RTRAF PE=1 SV=1	RTRAF	25	6	6	6	7607.19
Q9CQW0	ER membrane protein complex subunit 6 OS=Mus musculus OX=10090 GN=Emc6 PE=1 SV=1	Emc6	10.91	1	1	1	6079.18
Q9CR47	Ribosome biogenesis protein NSA2 homolog OS=Mus musculus OX=10090 GN=Nsa2 PE=2 SV=1	Nsa2	13.08	3	3	3	5121.15
Q9CRD2	ER membrane protein complex subunit 2 OS=Mus musculus OX=10090 GN=Emc2 PE=1 SV=1	Emc2	10.1	3	3	3	2464.08
Q9CTH6	rRNA-processing protein FCF1 homolog OS=Mus musculus OX=10090 GN=Fcf1 PE=2 SV=2	Fcf1	4.55	1	1	1	2921.08
Q9CU65	Zinc finger MYM-type protein 2 OS=Mus musculus OX=10090 GN=Zmym2 PE=1 SV=3	Zmym2	18.82	23	23	23	8924.27
Q9CWS4	Integrator complex subunit 11 OS=Mus musculus OX=10090 GN=Ints11 PE=1 SV=1	Ints11	5	3	3	3	3524.11
Q9CX53	Gem-associated protein 6 OS=Mus musculus OX=10090 GN=Gemin6 PE=1 SV=2	Gemin6	22.29	3	3	3	3823.13
Q9CXK8	60S ribosome subunit biogenesis protein NIP7 homolog OS=Mus musculus OX=10090 GN=Nip7 PE=1 SV=1	Nip7	13.33	2	2	2	3723.1
Q9CXK9	RNA-binding protein 33 OS=Mus musculus OX=10090 GN=Rbm33 PE=1 SV=2	Rbm33	0.73	1	1	1	1250.03
Q9CYH5	Glucose-fructose oxidoreductase domain-containing protein 2 OS=Mus musculus OX=10090 GN=Gfod2 PE=2 SV=1	Gfod2	20.78	8	8	8	19621.5
Q9CYL5	Golgi-associated plant pathogenesis-related protein 1 OS=Mus musculus OX=10090 GN=Glipr2 PE=1 SV=3	Glipr2	8.44	1	1	1	1963.06
Q9CYN2	Signal peptidase complex subunit 2 OS=Mus musculus OX=10090 GN=Spcs2 PE=1 SV=1	Spcs2	7.52	2	2	2	2712.07
Q9CYX7	RRP15-like protein OS=Mus musculus OX=10090 GN=Rrp15 PE=1 SV=2	Rrp15	6.76	2	2	2	3590.11
Q9CYZ8	Single-stranded DNA-binding protein 2 OS=Mus musculus OX=10090 GN=Ssbp2 PE=1 SV=1	Ssbp2	6.37	2	2	2	45916.2
Q9CZ82	Mediator of RNA polymerase II transcription subunit 18 OS=Mus musculus OX=10090 GN=Med18 PE=1 SV=1	Med18	9.62	2	2	2	2643.06
Q9CZJ1	Probable U3 small nucleolar RNA-associated protein 11 OS=Mus musculus OX=10090 GN=Utp11 PE=2 SV=1	Utp11	11.86	3	3	3	4889.11
Q9CZX9	ER membrane protein complex subunit 4 OS=Mus musculus OX=10090 GN=Emc4 PE=1 SV=1	Emc4	15.85	2	2	2	2276.07
Q9D0I8	mRNA turnover protein 4 homolog OS=Mus musculus OX=10090 GN=Mrto4 PE=1 SV=1	Mrto4	14.64	4	4	4	4300.13
Q9D0R8	Protein LSM12 OS=Mus musculus OX=10090 GN=Lsm12 PE=1 SV=1	Lsm12	18.46	3	3	3	17500.6
Q9D136	2-oxoglutarate and iron-dependent oxygenase domain-containing protein 3 OS=Mus musculus OX=10090 GN=Ogfod3 PE=2 SV=1	Ogfod3	5.08	2	2	2	1235.03
Q9D168	Integrator complex subunit 12 OS=Mus musculus OX=10090 GN=Ints12 PE=1 SV=1	Ints12	4.34	2	2	2	7107.19
Q9D287	Pre-mRNA-splicing factor SPF27 OS=Mus musculus OX=10090 GN=Bcas2 PE=1 SV=1	Bcas2	28.89	7	7	7	21907.7
Q9D2R6	Cytochrome c oxidase assembly factor 3 homolog, mitochondrial OS=Mus musculus OX=10090 GN=Coa3 PE=1 SV=1	Coa3	8.33	1	1	1	1919.05
Q9D2V8	Major facilitator superfamily domain-containing protein 10 OS=Mus musculus OX=10090 GN=Mfsd10 PE=1 SV=1	Mfsd10	12.94	5	5	5	7901.27
Q9D361	U11/U12 small nuclear ribonucleoprotein 48 kDa protein OS=Mus musculus OX=10090 GN=Snrnp48 PE=2 SV=2	Snrnp48	7.72	2	2	2	1663.07
Q9D384	U11/U12 small nuclear ribonucleoprotein 35 kDa protein OS=Mus musculus OX=10090 GN=Snrnp35 PE=2 SV=1	Snrnp35	3.28	1	1	1	401.011
Q9D6M3	Mitochondrial glutamate carrier 1 OS=Mus musculus OX=10090 GN=Slc25a22 PE=1 SV=1	Slc25a22	5.88	2	2	2	2359.06
Q9D7M8	DNA-directed RNA polymerase II subunit RPB4 OS=Mus musculus OX=10090 GN=Polr2d PE=1 SV=2	Polr2d	16.9	2	2	2	9287.18
Q9D7Z3	Nucleolar protein 7 OS=Mus musculus OX=10090 GN=Nol7 PE=1 SV=1	Nol7	3.54	1	1	1	1512.04
Q9D8B4	NADH dehydrogenase [ubiquinone] 1 alpha subcomplex subunit 11 OS=Mus musculus OX=10090 GN=Ndufa11 PE=1 SV=2	Ndufa11	7.8	1	1	1	1862.06
Q9D8N0	Elongation factor 1-gamma OS=Mus musculus OX=10090 GN=Eef1g PE=1 SV=3	Eef1g	5.49	3	3	3	3818.11
Q9D8Z1	Activating signal cointegrator 1 complex subunit 1 OS=Mus musculus OX=10090 GN=Ascc1 PE=1 SV=1	Ascc1	8.71	3	3	3	2225.06
Q9D902	General transcription factor IIE subunit 2 OS=Mus musculus OX=10090 GN=Gtf2e2 PE=1 SV=2	Gtf2e2	4.79	1	1	1	1059.04
Q9D903	Probable rRNA-processing protein EBP2 OS=Mus musculus OX=10090 GN=Ebna1bp2 PE=2 SV=1	Ebna1bp2	32.68	11	11	11	12954.4
Q9DAW6	U4/U6 small nuclear ribonucleoprotein Prp4 OS=Mus musculus OX=10090 GN=Prpf4 PE=1 SV=1	Prpf4	21.11	10	10	10	3433.12
Q9DB91	Mediator of RNA polymerase II transcription subunit 29 OS=Mus musculus OX=10090 GN=Med29 PE=1 SV=1	Med29	10.55	2	2	2	2904.06
Q9DBM1	G patch domain-containing protein 1 OS=Mus musculus OX=10090 GN=Gpatch1 PE=2 SV=1	Gpatch1	0.86	1	1	1	10718.3
Q9DCA5	Ribosome biogenesis protein BRX1 homolog OS=Mus musculus OX=10090 GN=Brix1 PE=1 SV=3	Brix1	9.07	4	4	4	7451.24
Q9DCE5	p21-activated protein kinase-interacting protein 1 OS=Mus musculus OX=10090 GN=Pak1ip1 PE=1 SV=2	Pak1ip1	8.12	3	3	3	1117.03
Q9DCK4	Zinc finger protein 414 OS=Mus musculus OX=10090 GN=Znf414 PE=2 SV=1	Znf414	6.35	2	2	2	1270.04
Q9DCT6	Chromatin complexes subunit BAP18 OS=Mus musculus OX=10090 GN=Bap18 PE=1 SV=1	Bap18	14.04	2	2	2	3240.09
Q9EPU4	Cleavage and polyadenylation specificity factor subunit 1 OS=Mus musculus OX=10090 GN=Cpsf1 PE=1 SV=1	Cpsf1	19.36	28	28	28	25470.7
Q9EQS3	c-Myc-binding protein OS=Mus musculus OX=10090 GN=Mycbp PE=1 SV=5	Mycbp	29.13	4	4	4	11852.4
Q9ERR8	Zinc finger protein 319 OS=Mus musculus OX=10090 GN=Znf319 PE=2 SV=1	Znf319	5.16	3	2	2	2686.07
Q9ESV0	ATP-dependent RNA helicase DDX24 OS=Mus musculus OX=10090 GN=Ddx24 PE=1 SV=2	Ddx24	11.44	8	8	8	7255.21
Q9ET30	Transmembrane 9 superfamily member 3 OS=Mus musculus OX=10090 GN=Tm9sf3 PE=1 SV=1	Tm9sf3	1.7	1	1	1	2265.08
Q9JJ80	Ribosome production factor 2 homolog OS=Mus musculus OX=10090 GN=Rpf2 PE=2 SV=2	Rpf2	16.99	5	5	5	11728.2
Q9JJQ0	GPI mannosyltransferase 3 OS=Mus musculus OX=10090 GN=Pigb PE=2 SV=2	Pigb	2.03	1	1	1	1520.04
Q9JJT0	RNA 3'-terminal phosphate cyclase-like protein OS=Mus musculus OX=10090 GN=Rcl1 PE=2 SV=1	Rcl1	17.96	6	6	6	5350.15
Q9JLR1	Protein transport protein Sec61 subunit alpha isoform 2 OS=Mus musculus OX=10090 GN=Sec61a2 PE=2 SV=3	Sec61a2	10.08	5	2	2	3253.1
Q9JM93	ADP-ribosylation factor-like protein 6-interacting protein 4 OS=Mus musculus OX=10090 GN=Arl6ip4 PE=1 SV=1	Arl6ip4	3.93	1	1	1	1689.04
Q9QYI4	DnaJ homolog subfamily B member 12 OS=Mus musculus OX=10090 GN=Dnajb12 PE=1 SV=2	Dnajb12	2.93	1	1	1	2408.07
Q9WTY1	Programmed cell death protein 7 OS=Mus musculus OX=10090 GN=Pdcd7 PE=1 SV=1	Pdcd7	4.56	2	2	2	3354.08
Q9WUJ8	Origin recognition complex subunit 6 OS=Mus musculus OX=10090 GN=Orc6 PE=1 SV=1	Orc6	6.49	2	2	2	2749.08
Q9WUV0	Origin recognition complex subunit 5 OS=Mus musculus OX=10090 GN=Orc5 PE=2 SV=1	Orc5	5.98	2	2	2	3522.12
Q9Z0H1	WD repeat-containing protein 46 OS=Mus musculus OX=10090 GN=Wdr46 PE=2 SV=1	Wdr46	6.43	4	4	4	6774.14
Q9Z0V7	Mitochondrial import inner membrane translocase subunit Tim17-B OS=Mus musculus OX=10090 GN=Timm17b PE=1 SV=1	Timm17b	8.72	1	1	1	2812.13
Q9Z1D7	Zinc finger and SCAN domain-containing protein 12 OS=Mus musculus OX=10090 GN=Zscan12 PE=2 SV=2	Zscan12	4.19	2	2	2	2835.07
B7ZNG4	Tastin OS=Mus musculus OX=10090 GN=Troap PE=2 SV=1	Troap	4.94	3	3	3	2421.06
O35347	Protein DGCR6 OS=Mus musculus OX=10090 GN=Dgcr6 PE=2 SV=2	Dgcr6	3.54	1	1	1	1123.02
P01631	Ig kappa chain V-II region 26-10 OS=Mus musculus OX=10090 PE=1 SV=1	--	11.5	1	1	1	2187.06
P03975	IgE-binding protein OS=Mus musculus OX=10090 GN=Iap PE=2 SV=1	Iap	1.97	1	1	1	5561.16
P10751	Zinc finger protein 11 OS=Mus musculus OX=10090 GN=Zfp11 PE=2 SV=2	Zfp11	3.09	2	2	2	1240.03
P56379	ATP synthase subunit ATP5MPL, mitochondrial OS=Mus musculus OX=10090 GN=Atp5mpl PE=1 SV=1	Atp5mpl	13.79	1	1	1	3688.09
P58468	Ribosome biogenesis protein SLX9 homolog OS=Mus musculus OX=10090 GN=Slx9 PE=1 SV=1	Slx9	10.96	2	2	2	1983.07
P97817	Cerebellar degeneration-related protein 2 OS=Mus musculus OX=10090 GN=Cdr2 PE=1 SV=2	Cdr2	7.25	3	3	3	1481.04
Q149G0	UPF0561 protein C2orf68 homolog OS=Mus musculus OX=10090 PE=2 SV=1	--	9.64	1	1	1	860.038
Q2L4X1	eIF5-mimic protein 1 OS=Mus musculus molossinus OX=57486 GN=Bzw2 PE=2 SV=1	Bzw2	6.92	3	3	3	2727.08
Q3TC72	Fumarylacetoacetate hydrolase domain-containing protein 2A OS=Mus musculus OX=10090 GN=Fahd2 PE=1 SV=1	Fahd2	3.51	1	1	1	1711.05
Q3TWF6	WD repeat-containing protein 70 OS=Mus musculus OX=10090 GN=Wdr70 PE=1 SV=1	Wdr70	1.98	1	1	1	2067.06
Q3U2E2	Zinc finger MYM-type protein 5 OS=Mus musculus OX=10090 GN=Zmym5 PE=2 SV=2	Zmym5	3.51	2	1	1	2514.04
Q3UHD2	Glucose-fructose oxidoreductase domain-containing protein 1 OS=Mus musculus OX=10090 GN=Gfod1 PE=1 SV=1	Gfod1	7.69	3	2	2	1828.05
Q3UHK3	Protein GREB1 OS=Mus musculus OX=10090 GN=Greb1 PE=2 SV=2	Greb1	1.02	2	2	2	75940.9
Q3UL36	Arginine and glutamate-rich protein 1 OS=Mus musculus OX=10090 GN=Arglu1 PE=1 SV=2	Arglu1	11.07	4	4	4	12666.3
Q4QQM4	Tumor protein p53-inducible protein 11 OS=Mus musculus OX=10090 GN=Trp53i11 PE=1 SV=1	Trp53i11	17.99	3	3	3	17693.4
Q571H0	Nucleolar pre-ribosomal-associated protein 1 OS=Mus musculus OX=10090 GN=Urb1 PE=1 SV=2	Urb1	4.84	12	12	12	5144.17
Q5PRE5	Proline and serine-rich protein 1 OS=Mus musculus OX=10090 GN=Proser1 PE=1 SV=1	Proser1	6.57	7	7	7	5211.16
Q5RJG1	Nucleolar protein 10 OS=Mus musculus OX=10090 GN=Nol10 PE=2 SV=1	Nol10	7.42	5	5	5	3903.16
Q6DIB4	Nucleolar protein 4-like OS=Mus musculus OX=10090 GN=Nol4l PE=2 SV=1	Nol4l	4.45	2	2	2	4704.13
Q6NV66	Zinc finger protein 646 OS=Mus musculus OX=10090 GN=Zfp646 PE=1 SV=1	Zfp646	3.86	6	6	6	3327.12
Q6NZR2	Myb/SANT-like DNA-binding domain-containing protein 2 OS=Mus musculus OX=10090 GN=Msantd2 PE=1 SV=1	Msantd2	1.79	1	1	1	991.029
Q6P1J0	Glycoprotein endo-alpha-1,2-mannosidase-like protein OS=Mus musculus OX=10090 GN=Maneal PE=2 SV=1	Maneal	3.1	1	1	1	2182.07
Q6P5C7	Zinc finger protein 728 OS=Mus musculus OX=10090 GN=Znf728 PE=2 SV=1	Znf728	2.66	1	1	1	4428.15
[truncated: 39 more rows]

## Sheet: Peptide_ident
Sequence	Length	Protein accession	Protein description	Gene name	Charge	Unique [yes/no]	Coverage [%]	Intensity D5_KDM6B
DPLRDPYR	8	A0A087WPF7	Autism susceptibility gene 2 protein homolog OS=Mus musculus OX=10090 GN=Auts2 PE=1 SV=2	Auts2	2	yes	1.51	1562.03
GASLGPPPYLR	11	A0A087WPF7	Autism susceptibility gene 2 protein homolog OS=Mus musculus OX=10090 GN=Auts2 PE=1 SV=2	Auts2	2	yes	1.51	2916.08
AAYLLAQQR	9	A0A1D9BZF0	Germ cell nuclear acidic protein OS=Mus musculus OX=10090 GN=Gcna PE=1 SV=1	Gcna	2	yes	1.78	2849.07
AFGSTIVINPEK	12	A2A432	Cullin-4B OS=Mus musculus OX=10090 GN=Cul4b PE=1 SV=1	Cul4b	2	yes	8.14	850.025
EVPEYLHHVNK	11	A2A432	Cullin-4B OS=Mus musculus OX=10090 GN=Cul4b PE=1 SV=1	Cul4b	2	yes	8.14	3050.09
HATGIEDGELR	11	A2A432	Cullin-4B OS=Mus musculus OX=10090 GN=Cul4b PE=1 SV=1	Cul4b	2	yes	8.14	1601.05
LITYLDQTTQK	11	A2A432	Cullin-4B OS=Mus musculus OX=10090 GN=Cul4b PE=1 SV=1	Cul4b	2	yes	8.14	1613.06
LYAAEGQK	8	A2A432	Cullin-4B OS=Mus musculus OX=10090 GN=Cul4b PE=1 SV=1	Cul4b	2	yes	8.14	3866.06
QYQIDAAIVR	10	A2A432	Cullin-4B OS=Mus musculus OX=10090 GN=Cul4b PE=1 SV=1	Cul4b	2	no	8.14	1367.04
SATDGNTSTTPPTSAK	16	A2A432	Cullin-4B OS=Mus musculus OX=10090 GN=Cul4b PE=1 SV=1	Cul4b	2	yes	8.14	1528.05
EDFLLSHVAVK	11	A2A5K6	Zinc finger protein 335 OS=Mus musculus OX=10090 GN=Znf335 PE=1 SV=1	Znf335	2	yes	0.82	804.026
ALMEAVSHAK	10	A2A5R2	Brefeldin A-inhibited guanine nucleotide-exchange protein 2 OS=Mus musculus OX=10090 GN=Arfgef2 PE=1 SV=1	Arfgef2	2	yes	0.56	887.025
LDSSIISEGK	10	A2A6Q5	Cell division cycle protein 27 homolog OS=Mus musculus OX=10090 GN=Cdc27 PE=1 SV=1	Cdc27	2	yes	1.21	1200.03
APFQVILLR	9	A2A8U2	Transmembrane protein 201 OS=Mus musculus OX=10090 GN=Tmem201 PE=1 SV=1	Tmem201	2	yes	3.77	1139.03
HHLEQMYK	8	A2A8U2	Transmembrane protein 201 OS=Mus musculus OX=10090 GN=Tmem201 PE=1 SV=1	Tmem201	2	yes	3.77	1062.03
QLAAFTPR	8	A2A8U2	Transmembrane protein 201 OS=Mus musculus OX=10090 GN=Tmem201 PE=1 SV=1	Tmem201	2	yes	3.77	5172.12
LQELFGLEPTIIPPKK	16	A2AAE1	Bridge-like lipid transfer protein family member 1 OS=Mus musculus OX=10090 GN=Bltp1 PE=1 SV=4	Bltp1	3	yes	0.32	531.018
VLAEDAGEVK	10	A2AAJ9	Obscurin OS=Mus musculus OX=10090 GN=Obscn PE=1 SV=3	Obscn	2	yes	0.11	47553.2
DGAYSLFDNSK	11	A2ABV5	Mediator of RNA polymerase II transcription subunit 14 OS=Mus musculus OX=10090 GN=Med14 PE=1 SV=1	Med14	2	yes	8.77	2117.07
FLGSVIMR	8	A2ABV5	Mediator of RNA polymerase II transcription subunit 14 OS=Mus musculus OX=10090 GN=Med14 PE=1 SV=1	Med14	2	yes	8.77	4292.08
IIPPDPITK	9	A2ABV5	Mediator of RNA polymerase II transcription subunit 14 OS=Mus musculus OX=10090 GN=Med14 PE=1 SV=1	Med14	2	yes	8.77	4939.11
IIPWIQQLK	9	A2ABV5	Mediator of RNA polymerase II transcription subunit 14 OS=Mus musculus OX=10090 GN=Med14 PE=1 SV=1	Med14	2	yes	8.77	4605.12
KIEIVQFASR	10	A2ABV5	Mediator of RNA polymerase II transcription subunit 14 OS=Mus musculus OX=10090 GN=Med14 PE=1 SV=1	Med14	2	yes	8.77	2450.06
LLGAPTHILR	10	A2ABV5	Mediator of RNA polymerase II transcription subunit 14 OS=Mus musculus OX=10090 GN=Med14 PE=1 SV=1	Med14	2	yes	8.77	1349.03
LPTVPMLGLTQR	12	A2ABV5	Mediator of RNA polymerase II transcription subunit 14 OS=Mus musculus OX=10090 GN=Med14 PE=1 SV=1	Med14	2	yes	8.77	1845.07
LVEGFYPAPGLK	12	A2ABV5	Mediator of RNA polymerase II transcription subunit 14 OS=Mus musculus OX=10090 GN=Med14 PE=1 SV=1	Med14	2	yes	8.77	3163.11
LYECVLEFAR	10	A2ABV5	Mediator of RNA polymerase II transcription subunit 14 OS=Mus musculus OX=10090 GN=Med14 PE=1 SV=1	Med14	2	yes	8.77	2150.06
SLSLSVWNQQVLGR	14	A2ABV5	Mediator of RNA polymerase II transcription subunit 14 OS=Mus musculus OX=10090 GN=Med14 PE=1 SV=1	Med14	2	yes	8.77	906.034
TFLNMFVDSNQDAR	14	A2ABV5	Mediator of RNA polymerase II transcription subunit 14 OS=Mus musculus OX=10090 GN=Med14 PE=1 SV=1	Med14	2	yes	8.77	3670.15
WGDLVQVER	9	A2ABV5	Mediator of RNA polymerase II transcription subunit 14 OS=Mus musculus OX=10090 GN=Med14 PE=1 SV=1	Med14	2	yes	8.77	4421.11
FGELFSDFCSK	11	A2AGH6	Mediator of RNA polymerase II transcription subunit 12 OS=Mus musculus OX=10090 GN=Med12 PE=1 SV=1	Med12	2	yes	2.97	1129.03
HLLAASQNR	9	A2AGH6	Mediator of RNA polymerase II transcription subunit 12 OS=Mus musculus OX=10090 GN=Med12 PE=1 SV=1	Med12	2	yes	2.97	1715.04
ISSNFSSIIAEK	12	A2AGH6	Mediator of RNA polymerase II transcription subunit 12 OS=Mus musculus OX=10090 GN=Med12 PE=1 SV=1	Med12	2	yes	2.97	1720.05
LMQLICYPHR	10	A2AGH6	Mediator of RNA polymerase II transcription subunit 12 OS=Mus musculus OX=10090 GN=Med12 PE=1 SV=1	Med12	2	yes	2.97	1213.04
LNLVGGMFDTVQR	13	A2AGH6	Mediator of RNA polymerase II transcription subunit 12 OS=Mus musculus OX=10090 GN=Med12 PE=1 SV=1	Med12	2	yes	2.97	2042.09
TKPVLSSLER	10	A2AGH6	Mediator of RNA polymerase II transcription subunit 12 OS=Mus musculus OX=10090 GN=Med12 PE=1 SV=1	Med12	2	yes	2.97	1380.04
ANMPSKPAAPAK	12	A2AGT5	Cytoskeleton-associated protein 5 OS=Mus musculus OX=10090 GN=Ckap5 PE=1 SV=1	Ckap5	2	yes	10.93	1112.03
CLTGLAVGLR	10	A2AGT5	Cytoskeleton-associated protein 5 OS=Mus musculus OX=10090 GN=Ckap5 PE=1 SV=1	Ckap5	2	yes	10.93	1368.03
DQVLAMLEK	9	A2AGT5	Cytoskeleton-associated protein 5 OS=Mus musculus OX=10090 GN=Ckap5 PE=1 SV=1	Ckap5	2	yes	10.93	1693.04
EGLAELYEYK	10	A2AGT5	Cytoskeleton-associated protein 5 OS=Mus musculus OX=10090 GN=Ckap5 PE=1 SV=1	Ckap5	2	yes	10.93	2031.06
EIAIHIGDR	9	A2AGT5	Cytoskeleton-associated protein 5 OS=Mus musculus OX=10090 GN=Ckap5 PE=1 SV=1	Ckap5	2	yes	10.93	1447.03
LACMEEFQK	9	A2AGT5	Cytoskeleton-associated protein 5 OS=Mus musculus OX=10090 GN=Ckap5 PE=1 SV=1	Ckap5	2	yes	10.93	1460.04
LDDIFEPVLIPEPK	14	A2AGT5	Cytoskeleton-associated protein 5 OS=Mus musculus OX=10090 GN=Ckap5 PE=1 SV=1	Ckap5	2	yes	10.93	1776.07
LEAGDYADLVK	11	A2AGT5	Cytoskeleton-associated protein 5 OS=Mus musculus OX=10090 GN=Ckap5 PE=1 SV=1	Ckap5	2	yes	10.93	1907.06
LFAIEIYR	8	A2AGT5	Cytoskeleton-associated protein 5 OS=Mus musculus OX=10090 GN=Ckap5 PE=1 SV=1	Ckap5	2	yes	10.93	866.019
LHIVALIAQK	10	A2AGT5	Cytoskeleton-associated protein 5 OS=Mus musculus OX=10090 GN=Ckap5 PE=1 SV=1	Ckap5	2	yes	10.93	1301.04
LSGYEEALK	9	A2AGT5	Cytoskeleton-associated protein 5 OS=Mus musculus OX=10090 GN=Ckap5 PE=1 SV=1	Ckap5	2	yes	10.93	1179.02
MCLVYPASK	9	A2AGT5	Cytoskeleton-associated protein 5 OS=Mus musculus OX=10090 GN=Ckap5 PE=1 SV=1	Ckap5	2	yes	10.93	1111.03
NESELEAHLCR	11	A2AGT5	Cytoskeleton-associated protein 5 OS=Mus musculus OX=10090 GN=Ckap5 PE=1 SV=1	Ckap5	2	yes	10.93	808.027
NLGIPVITVLGDSK	14	A2AGT5	Cytoskeleton-associated protein 5 OS=Mus musculus OX=10090 GN=Ckap5 PE=1 SV=1	Ckap5	2	yes	10.93	1969.08
QQTSLFIAR	9	A2AGT5	Cytoskeleton-associated protein 5 OS=Mus musculus OX=10090 GN=Ckap5 PE=1 SV=1	Ckap5	2	yes	10.93	2375.06
SVNPFLADVDK	11	A2AGT5	Cytoskeleton-associated protein 5 OS=Mus musculus OX=10090 GN=Ckap5 PE=1 SV=1	Ckap5	2	yes	10.93	2283.06
TALAATNPAVR	11	A2AGT5	Cytoskeleton-associated protein 5 OS=Mus musculus OX=10090 GN=Ckap5 PE=1 SV=1	Ckap5	2	yes	10.93	2665.06
TEMPCQALVK	10	A2AGT5	Cytoskeleton-associated protein 5 OS=Mus musculus OX=10090 GN=Ckap5 PE=1 SV=1	Ckap5	2	yes	10.93	1908.05
TSAQIVLDGLVDK	13	A2AGT5	Cytoskeleton-associated protein 5 OS=Mus musculus OX=10090 GN=Ckap5 PE=1 SV=1	Ckap5	2	yes	10.93	4656.13
TTGEVVSGVVSK	12	A2AGT5	Cytoskeleton-associated protein 5 OS=Mus musculus OX=10090 GN=Ckap5 PE=1 SV=1	Ckap5	2	yes	10.93	2141.06
YSDTDIEPFLK	11	A2AGT5	Cytoskeleton-associated protein 5 OS=Mus musculus OX=10090 GN=Ckap5 PE=1 SV=1	Ckap5	2	yes	10.93	1621.05
FPCVVYINEVR	11	A2AIV2	Protein virilizer homolog OS=Mus musculus OX=10090 GN=Virma PE=1 SV=1	Virma	2	yes	1.21	778.03
VVTAGSAILQK	11	A2AIV2	Protein virilizer homolog OS=Mus musculus OX=10090 GN=Virma PE=1 SV=1	Virma	2	yes	1.21	294.008
ADPALCFLER	10	A2AJK6	Chromodomain-helicase-DNA-binding protein 7 OS=Mus musculus OX=10090 GN=Chd7 PE=1 SV=1	Chd7	2	yes	8.61	4541.14
AVQVPDQIR	9	A2AJK6	Chromodomain-helicase-DNA-binding protein 7 OS=Mus musculus OX=10090 GN=Chd7 PE=1 SV=1	Chd7	2	yes	8.61	493.009
CVVIDEAHR	9	A2AJK6	Chromodomain-helicase-DNA-binding protein 7 OS=Mus musculus OX=10090 GN=Chd7 PE=1 SV=1	Chd7	2	yes	8.61	3245.08
EATSSTSNFSSLTSK	15	A2AJK6	Chromodomain-helicase-DNA-binding protein 7 OS=Mus musculus OX=10090 GN=Chd7 PE=1 SV=1	Chd7	2	yes	8.61	1299.05
ESQVVSENGQEK	12	A2AJK6	Chromodomain-helicase-DNA-binding protein 7 OS=Mus musculus OX=10090 GN=Chd7 PE=1 SV=1	Chd7	2	yes	8.61	601.017
FILPNVSTPVSDAFK	15	A2AJK6	Chromodomain-helicase-DNA-binding protein 7 OS=Mus musculus OX=10090 GN=Chd7 PE=1 SV=1	Chd7	2	yes	8.61	3508.13
IPVINLEDGTR	11	A2AJK6	Chromodomain-helicase-DNA-binding protein 7 OS=Mus musculus OX=10090 GN=Chd7 PE=1 SV=1	Chd7	2	yes	8.61	4854.12
KVEIEAER	8	A2AJK6	Chromodomain-helicase-DNA-binding protein 7 OS=Mus musculus OX=10090 GN=Chd7 PE=1 SV=1	Chd7	2	yes	8.61	5969.14
NLLVYGWGR	9	A2AJK6	Chromodomain-helicase-DNA-binding protein 7 OS=Mus musculus OX=10090 GN=Chd7 PE=1 SV=1	Chd7	2	yes	8.61	1065.03
NLMEMVAQLR	10	A2AJK6	Chromodomain-helicase-DNA-binding protein 7 OS=Mus musculus OX=10090 GN=Chd7 PE=1 SV=1	Chd7	2	yes	8.61	1330.03
SFMGMSSAPR	10	A2AJK6	Chromodomain-helicase-DNA-binding protein 7 OS=Mus musculus OX=10090 GN=Chd7 PE=1 SV=1	Chd7	2	yes	8.61	1184.03
STDDRGEPVIHYLVK	15	A2AJK6	Chromodomain-helicase-DNA-binding protein 7 OS=Mus musculus OX=10090 GN=Chd7 PE=1 SV=1	Chd7	3	yes	8.61	734.019
THTITIESEGK	11	A2AJK6	Chromodomain-helicase-DNA-binding protein 7 OS=Mus musculus OX=10090 GN=Chd7 PE=1 SV=1	Chd7	2	yes	8.61	1931.07
TPLSAEDAEVTK	12	A2AJK6	Chromodomain-helicase-DNA-binding protein 7 OS=Mus musculus OX=10090 GN=Chd7 PE=1 SV=1	Chd7	2	yes	8.61	2046.06
VVSTFGVIFDPVK	13	A2AJK6	Chromodomain-helicase-DNA-binding protein 7 OS=Mus musculus OX=10090 GN=Chd7 PE=1 SV=1	Chd7	2	yes	8.61	663.022
WTDILSHGR	9	A2AJK6	Chromodomain-helicase-DNA-binding protein 7 OS=Mus musculus OX=10090 GN=Chd7 PE=1 SV=1	Chd7	2	yes	8.61	2395.07
EILDAQLDELSR	12	A2AKX3	Probable helicase senataxin OS=Mus musculus OX=10090 GN=Setx PE=1 SV=1	Setx	2	yes	0.45	1668.06
ALFVSAFPQQLTMK	14	A2AQ25	Sickle tail protein OS=Mus musculus OX=10090 GN=Skt PE=1 SV=1	Skt	2	yes	1.85	1003.04
PMAIPGNATIPR	12	A2AQ25	Sickle tail protein OS=Mus musculus OX=10090 GN=Skt PE=1 SV=1	Skt	2	yes	1.85	2724.09
SMTDVLTMLR	10	A2AQ25	Sickle tail protein OS=Mus musculus OX=10090 GN=Skt PE=1 SV=1	Skt	2	yes	1.85	1724.05
AESLAVDWVSR	11	A2ARV4	Low-density lipoprotein receptor-related protein 2 OS=Mus musculus OX=10090 GN=Lrp2 PE=1 SV=1	Lrp2	2	yes	6.8	1739.04
AYLPDFESGSNNPVR	15	A2ARV4	Low-density lipoprotein receptor-related protein 2 OS=Mus musculus OX=10090 GN=Lrp2 PE=1 SV=1	Lrp2	2	yes	6.8	7664.27
CACDPEYTLESDGR	14	A2ARV4	Low-density lipoprotein receptor-related protein 2 OS=Mus musculus OX=10090 GN=Lrp2 PE=1 SV=1	Lrp2	2	yes	6.8	3091.11
CADGSSCINSR	11	A2ARV4	Low-density lipoprotein receptor-related protein 2 OS=Mus musculus OX=10090 GN=Lrp2 PE=1 SV=1	Lrp2	2	yes	6.8	2352.07
CGNHHCIPLR	10	A2ARV4	Low-density lipoprotein receptor-related protein 2 OS=Mus musculus OX=10090 GN=Lrp2 PE=1 SV=1	Lrp2	2	yes	6.8	905.026
CGNHHCIPLR	10	A2ARV4	Low-density lipoprotein receptor-related protein 2 OS=Mus musculus OX=10090 GN=Lrp2 PE=1 SV=1	Lrp2	3	yes	6.8	1882.03
CQTTNICVPR	10	A2ARV4	Low-density lipoprotein receptor-related protein 2 OS=Mus musculus OX=10090 GN=Lrp2 PE=1 SV=1	Lrp2	2	yes	6.8	2961.08
CVPYHYR	7	A2ARV4	Low-density lipoprotein receptor-related protein 2 OS=Mus musculus OX=10090 GN=Lrp2 PE=1 SV=1	Lrp2	2	yes	6.8	3848.09
DCLDDTDEIGCPPR	14	A2ARV4	Low-density lipoprotein receptor-related protein 2 OS=Mus musculus OX=10090 GN=Lrp2 PE=1 SV=1	Lrp2	2	yes	6.8	3401.14
DGGESQVVR	9	A2ARV4	Low-density lipoprotein receptor-related protein 2 OS=Mus musculus OX=10090 GN=Lrp2 PE=1 SV=1	Lrp2	2	yes	6.8	698.015
DLLVGDLHGR	10	A2ARV4	Low-density lipoprotein receptor-related protein 2 OS=Mus musculus OX=10090 GN=Lrp2 PE=1 SV=1	Lrp2	2	yes	6.8	12682.3
DNVFLTDWR	9	A2ARV4	Low-density lipoprotein receptor-related protein 2 OS=Mus musculus OX=10090 GN=Lrp2 PE=1 SV=1	Lrp2	2	yes	6.8	3382.08
EDVIESIK	8	A2ARV4	Low-density lipoprotein receptor-related protein 2 OS=Mus musculus OX=10090 GN=Lrp2 PE=1 SV=1	Lrp2	2	yes	6.8	990.023
GISSIMHVK	9	A2ARV4	Low-density lipoprotein receptor-related protein 2 OS=Mus musculus OX=10090 GN=Lrp2 PE=1 SV=1	Lrp2	2	yes	6.8	4162.11
GIVLHPQR	8	A2ARV4	Low-density lipoprotein receptor-related protein 2 OS=Mus musculus OX=10090 GN=Lrp2 PE=1 SV=1	Lrp2	2	yes	6.8	8017.15
GSYECFCVDGFK	12	A2ARV4	Low-density lipoprotein receptor-related protein 2 OS=Mus musculus OX=10090 GN=Lrp2 PE=1 SV=1	Lrp2	2	yes	6.8	3248.1
IDVVNLEGNQR	11	A2ARV4	Low-density lipoprotein receptor-related protein 2 OS=Mus musculus OX=10090 GN=Lrp2 PE=1 SV=1	Lrp2	2	yes	6.8	4237.13
IEHSNLDGLDR	11	A2ARV4	Low-density lipoprotein receptor-related protein 2 OS=Mus musculus OX=10090 GN=Lrp2 PE=1 SV=1	Lrp2	2	yes	6.8	3473.09
LGQFQCR	7	A2ARV4	Low-density lipoprotein receptor-related protein 2 OS=Mus musculus OX=10090 GN=Lrp2 PE=1 SV=1	Lrp2	2	yes	6.8	3785.09
LLVVNPWLTQVR	12	A2ARV4	Low-density lipoprotein receptor-related protein 2 OS=Mus musculus OX=10090 GN=Lrp2 PE=1 SV=1	Lrp2	2	yes	6.8	8537.34
LPSLSSLAK	9	A2ARV4	Low-density lipoprotein receptor-related protein 2 OS=Mus musculus OX=10090 GN=Lrp2 PE=1 SV=1	Lrp2	2	yes	6.8	1571.04
NFLLFSSQTAVR	12	A2ARV4	Low-density lipoprotein receptor-related protein 2 OS=Mus musculus OX=10090 GN=Lrp2 PE=1 SV=1	Lrp2	2	yes	6.8	2716.09
NLYWTDGGSK	10	A2ARV4	Low-density lipoprotein receptor-related protein 2 OS=Mus musculus OX=10090 GN=Lrp2 PE=1 SV=1	Lrp2	2	yes	6.8	1265.03
QIISNLNNPR	10	A2ARV4	Low-density lipoprotein receptor-related protein 2 OS=Mus musculus OX=10090 GN=Lrp2 PE=1 SV=1	Lrp2	2	yes	6.8	4282.13
QNSNIEPYLVFSNR	14	A2ARV4	Low-density lipoprotein receptor-related protein 2 OS=Mus musculus OX=10090 GN=Lrp2 PE=1 SV=1	Lrp2	2	yes	6.8	1322.05
SMAMNEQFVMEVGK	14	A2ARV4	Low-density lipoprotein receptor-related protein 2 OS=Mus musculus OX=10090 GN=Lrp2 PE=1 SV=1	Lrp2	2	yes	6.8	785.031
SNEFQCVSPHR	11	A2ARV4	Low-density lipoprotein receptor-related protein 2 OS=Mus musculus OX=10090 GN=Lrp2 PE=1 SV=1	Lrp2	2	yes	6.8	957.027
TGSLLPSLPK	10	A2ARV4	Low-density lipoprotein receptor-related protein 2 OS=Mus musculus OX=10090 GN=Lrp2 PE=1 SV=1	Lrp2	2	yes	6.8	3646.09
VCGCPYGMK	9	A2ARV4	Low-density lipoprotein receptor-related protein 2 OS=Mus musculus OX=10090 GN=Lrp2 PE=1 SV=1	Lrp2	2	yes	6.8	2528.05
VFWSDLLEGK	10	A2ARV4	Low-density lipoprotein receptor-related protein 2 OS=Mus musculus OX=10090 GN=Lrp2 PE=1 SV=1	Lrp2	2	yes	6.8	1773.06
VFWTDPMQAK	10	A2ARV4	Low-density lipoprotein receptor-related protein 2 OS=Mus musculus OX=10090 GN=Lrp2 PE=1 SV=1	Lrp2	2	yes	6.8	1974.06
EPLYVGGAPDFSK	13	A2ASQ1	Agrin OS=Mus musculus OX=10090 GN=Agrn PE=1 SV=1	Agrn	2	yes	3.59	2608.09
FGSLCEVETGR	11	A2ASQ1	Agrin OS=Mus musculus OX=10090 GN=Agrn PE=1 SV=1	Agrn	2	yes	3.59	4995.14
GAQCAFGATCTVK	13	A2ASQ1	Agrin OS=Mus musculus OX=10090 GN=Agrn PE=1 SV=1	Agrn	2	yes	3.59	3984.13
GHSFLAFPTLR	11	A2ASQ1	Agrin OS=Mus musculus OX=10090 GN=Agrn PE=1 SV=1	Agrn	2	yes	3.59	1193.04
SKEPIALGTWVR	12	A2ASQ1	Agrin OS=Mus musculus OX=10090 GN=Agrn PE=1 SV=1	Agrn	2	yes	3.59	2047.07
VQLPSVPAFK	10	A2ASQ1	Agrin OS=Mus musculus OX=10090 GN=Agrn PE=1 SV=1	Agrn	2	yes	3.59	2057.06
DLVIEPDVR	9	A2ASS6	Titin OS=Mus musculus OX=10090 GN=Ttn PE=1 SV=1	Ttn	2	yes	0.03	2642.07
TQEMLGDSVQWK	12	A2AUM9	Centrosomal protein of 152 kDa OS=Mus musculus OX=10090 GN=Cep152 PE=1 SV=1	Cep152	2	yes	0.69	873.032
GLPFYAGLSPSGK	13	A2AWL7	MAX gene-associated protein OS=Mus musculus OX=10090 GN=Mga PE=2 SV=1	Mga	2	yes	0.43	1293.04
AAGPGLGSVAMGPR	14	A2BH40	AT-rich interactive domain-containing protein 1A OS=Mus musculus OX=10090 GN=Arid1a PE=1 SV=1	Arid1a	2	yes	6.44	3523.09
AMGMTNLPAVGR	12	A2BH40	AT-rich interactive domain-containing protein 1A OS=Mus musculus OX=10090 GN=Arid1a PE=1 SV=1	Arid1a	2	yes	6.44	5719.15
EEAGGEAAAAAAER	14	A2BH40	AT-rich interactive domain-containing protein 1A OS=Mus musculus OX=10090 GN=Arid1a PE=1 SV=1	Arid1a	2	yes	6.44	1499.05
EIGGLTQVNK	10	A2BH40	AT-rich interactive domain-containing protein 1A OS=Mus musculus OX=10090 GN=Arid1a PE=1 SV=1	Arid1a	2	yes	6.44	1507.03
FPFGISPAQSHR	12	A2BH40	AT-rich interactive domain-containing protein 1A OS=Mus musculus OX=10090 GN=Arid1a PE=1 SV=1	Arid1a	2	yes	6.44	2253.08
GEDPPPDIFAAADSK	15	A2BH40	AT-rich interactive domain-containing protein 1A OS=Mus musculus OX=10090 GN=Arid1a PE=1 SV=1	Arid1a	2	yes	6.44	3563.13
HPGLLLILGK	10	A2BH40	AT-rich interactive domain-containing protein 1A OS=Mus musculus OX=10090 GN=Arid1a PE=1 SV=1	Arid1a	2	yes	6.44	1236.03
ILEDEPHSK	9	A2BH40	AT-rich interactive domain-containing protein 1A OS=Mus musculus OX=10090 GN=Arid1a PE=1 SV=1	Arid1a	2	yes	6.44	3107.08
ITATMDDMLSTR	12	A2BH40	AT-rich interactive domain-containing protein 1A OS=Mus musculus OX=10090 GN=Arid1a PE=1 SV=1	Arid1a	2	yes	6.44	4359.15
LYELGGEPER	10	A2BH40	AT-rich interactive domain-containing protein 1A OS=Mus musculus OX=10090 GN=Arid1a PE=1 SV=1	Arid1a	2	yes	6.44	2414.06
NDPFVVDCSDK	11	A2BH40	AT-rich interactive domain-containing protein 1A OS=Mus musculus OX=10090 GN=Arid1a PE=1 SV=1	Arid1a	2	yes	6.44	3230.1
TDEMLHTDQR	10	A2BH40	AT-rich interactive domain-containing protein 1A OS=Mus musculus OX=10090 GN=Arid1a PE=1 SV=1	Arid1a	2	yes	6.44	4001.13
YLAFTEEK	8	A2BH40	AT-rich interactive domain-containing protein 1A OS=Mus musculus OX=10090 GN=Arid1a PE=1 SV=1	Arid1a	2	yes	6.44	1809.04
DGNMVEENPYR	11	A2RSY6	TRMT1-like protein OS=Mus musculus OX=10090 GN=Trmt1l PE=1 SV=1	Trmt1l	2	yes	2.75	1390.04
THFDPMGIR	9	A2RSY6	TRMT1-like protein OS=Mus musculus OX=10090 GN=Trmt1l PE=1 SV=1	Trmt1l	2	yes	2.75	1969.04
APTIAQLLQEK	11	A3KFM7	Chromodomain-helicase-DNA-binding protein 6 OS=Mus musculus OX=10090 GN=Chd6 PE=1 SV=1	Chd6	2	yes	3.28	395.009
ESFLAPVFTK	10	A3KFM7	Chromodomain-helicase-DNA-binding protein 6 OS=Mus musculus OX=10090 GN=Chd6 PE=1 SV=1	Chd6	2	yes	3.28	918.021
ILEVAHTK	8	A3KFM7	Chromodomain-helicase-DNA-binding protein 6 OS=Mus musculus OX=10090 GN=Chd6 PE=1 SV=1	Chd6	2	yes	3.28	1106.03
ALLDNVDASDLK	12	A3KGS3	Ral GTPase-activating protein subunit alpha-2 OS=Mus musculus OX=10090 GN=Ralgapa2 PE=1 SV=2	Ralgapa2	2	yes	5.56	1990.05
IAVFYIAEGQEDK	13	A3KGS3	Ral GTPase-activating protein subunit alpha-2 OS=Mus musculus OX=10090 GN=Ralgapa2 PE=1 SV=2	Ralgapa2	2	yes	5.56	1968.07
IIQTVGGGAIQEK	13	A3KGS3	Ral GTPase-activating protein subunit alpha-2 OS=Mus musculus OX=10090 GN=Ralgapa2 PE=1 SV=2	Ralgapa2	2	yes	5.56	2815.08
LLLDDLGMNSWDR	13	A3KGS3	Ral GTPase-activating protein subunit alpha-2 OS=Mus musculus OX=10090 GN=Ralgapa2 PE=1 SV=2	Ralgapa2	2	yes	5.56	1088.04
SATTSGAPGVEK	12	A3KGS3	Ral GTPase-activating protein subunit alpha-2 OS=Mus musculus OX=10090 GN=Ralgapa2 PE=1 SV=2	Ralgapa2	2	yes	5.56	1506.04
SVELIPLTAR	10	A3KGS3	Ral GTPase-activating protein subunit alpha-2 OS=Mus musculus OX=10090 GN=Ralgapa2 PE=1 SV=2	Ralgapa2	2	yes	5.56	5251.14
VLSTDMLAAPR	11	A3KGS3	Ral GTPase-activating protein subunit alpha-2 OS=Mus musculus OX=10090 GN=Ralgapa2 PE=1 SV=2	Ralgapa2	2	yes	5.56	1920.05
VLYGPLEGR	9	A3KGS3	Ral GTPase-activating protein subunit alpha-2 OS=Mus musculus OX=10090 GN=Ralgapa2 PE=1 SV=2	Ralgapa2	2	yes	5.56	3708.1
YALGLFYEVGMK	12	A7RDN6	Renalase OS=Mus musculus OX=10090 GN=Rnls PE=1 SV=2	Rnls	2	yes	3.51	658.021
GSSLGGLQQTVTAR	14	B0V2N1	Receptor-type tyrosine-protein phosphatase S OS=Mus musculus OX=10090 GN=Ptprs PE=1 SV=1	Ptprs	2	yes	0.73	479.015
VGATLPSRPK	10	B1AQJ2	Ubiquitin carboxyl-terminal hydrolase 36 OS=Mus musculus OX=10090 GN=Usp36 PE=1 SV=1	Usp36	2	yes	2.19	2995.08
VSGSGGDGVPAPQK	14	B1AQJ2	Ubiquitin carboxyl-terminal hydrolase 36 OS=Mus musculus OX=10090 GN=Usp36 PE=1 SV=1	Usp36	2	yes	2.19	1584.04
IHLVDLAGSER	11	B1AVY7	Kinesin-like protein KIF16B OS=Mus musculus OX=10090 GN=Kif16b PE=1 SV=1	Kif16b	2	yes	0.84	3306.09
AFSQGSEWER	10	B1AWL2	Zinc finger protein 462 OS=Mus musculus OX=10090 GN=Znf462 PE=1 SV=1	Znf462	2	yes	11.86	2526.07
CALCAYTNPIR	11	B1AWL2	Zinc finger protein 462 OS=Mus musculus OX=10090 GN=Znf462 PE=1 SV=1	Znf462	2	yes	11.86	1526.04
CDECPFTCK	9	B1AWL2	Zinc finger protein 462 OS=Mus musculus OX=10090 GN=Znf462 PE=1 SV=1	Znf462	2	yes	11.86	1775.05
CKDCSFYTGFK	11	B1AWL2	Zinc finger protein 462 OS=Mus musculus OX=10090 GN=Znf462 PE=1 SV=1	Znf462	2	yes	11.86	965.031
DFVILGSGPR	10	B1AWL2	Zinc finger protein 462 OS=Mus musculus OX=10090 GN=Znf462 PE=1 SV=1	Znf462	2	yes	11.86	3003.07
EDDEPIGIDFPLK	13	B1AWL2	Zinc finger protein 462 OS=Mus musculus OX=10090 GN=Znf462 PE=1 SV=1	Znf462	2	yes	11.86	2261.07
ELPAEVVER	9	B1AWL2	Zinc finger protein 462 OS=Mus musculus OX=10090 GN=Znf462 PE=1 SV=1	Znf462	2	yes	11.86	4224.11
EMPNANVSNFR	11	B1AWL2	Zinc finger protein 462 OS=Mus musculus OX=10090 GN=Znf462 PE=1 SV=1	Znf462	2	yes	11.86	2071.07
FCVEVHPTLR	10	B1AWL2	Zinc finger protein 462 OS=Mus musculus OX=10090 GN=Znf462 PE=1 SV=1	Znf462	2	yes	11.86	1108.03
GGGLPATFNK	10	B1AWL2	Zinc finger protein 462 OS=Mus musculus OX=10090 GN=Znf462 PE=1 SV=1	Znf462	2	yes	11.86	2768.06
GIVSHYMK	8	B1AWL2	Zinc finger protein 462 OS=Mus musculus OX=10090 GN=Znf462 PE=1 SV=1	Znf462	2	yes	11.86	1070.03
GLAAHYQK	8	B1AWL2	Zinc finger protein 462 OS=Mus musculus OX=10090 GN=Znf462 PE=1 SV=1	Znf462	2	yes	11.86	3819.07
HCPYINTR	8	B1AWL2	Zinc finger protein 462 OS=Mus musculus OX=10090 GN=Znf462 PE=1 SV=1	Znf462	2	yes	11.86	3326.09
HTEELDTHLR	10	B1AWL2	Zinc finger protein 462 OS=Mus musculus OX=10090 GN=Znf462 PE=1 SV=1	Znf462	2	yes	11.86	2070.06
IDEIASNLQSK	11	B1AWL2	Zinc finger protein 462 OS=Mus musculus OX=10090 GN=Znf462 PE=1 SV=1	Znf462	2	yes	11.86	3866.11
IHGVLTHYQK	10	B1AWL2	Zinc finger protein 462 OS=Mus musculus OX=10090 GN=Znf462 PE=1 SV=1	Znf462	2	yes	11.86	1493.04
LASDFPLDLSPVK	13	B1AWL2	Zinc finger protein 462 OS=Mus musculus OX=10090 GN=Znf462 PE=1 SV=1	Znf462	2	yes	11.86	2395.09
NLLIEHTR	8	B1AWL2	Zinc finger protein 462 OS=Mus musculus OX=10090 GN=Znf462 PE=1 SV=1	Znf462	2	yes	11.86	4007.11
QAPPTAAMMR	10	B1AWL2	Zinc finger protein 462 OS=Mus musculus OX=10090 GN=Znf462 PE=1 SV=1	Znf462	2	yes	11.86	3087.08
SETVTICVVAADK	13	B1AWL2	Zinc finger protein 462 OS=Mus musculus OX=10090 GN=Znf462 PE=1 SV=1	Znf462	2	yes	11.86	2201.07
SHLALAMFTR	10	B1AWL2	Zinc finger protein 462 OS=Mus musculus OX=10090 GN=Znf462 PE=1 SV=1	Znf462	2	yes	11.86	2071.06
SMATSTPVAR	10	B1AWL2	Zinc finger protein 462 OS=Mus musculus OX=10090 GN=Znf462 PE=1 SV=1	Znf462	2	yes	11.86	1864.04
SPHNSGLVNLTER	13	B1AWL2	Zinc finger protein 462 OS=Mus musculus OX=10090 GN=Znf462 PE=1 SV=1	Znf462	2	yes	11.86	1057.04
SQTSILGLSSK	11	B1AWL2	Zinc finger protein 462 OS=Mus musculus OX=10090 GN=Znf462 PE=1 SV=1	Znf462	2	yes	11.86	3630.09
VFSCQFCTYK	10	B1AWL2	Zinc finger protein 462 OS=Mus musculus OX=10090 GN=Znf462 PE=1 SV=1	Znf462	2	yes	11.86	3286.1
VVPIEVCR	8	B1AWL2	Zinc finger protein 462 OS=Mus musculus OX=10090 GN=Znf462 PE=1 SV=1	Znf462	2	yes	11.86	3802.1
YADGAFADFK	10	B1AWL2	Zinc finger protein 462 OS=Mus musculus OX=10090 GN=Znf462 PE=1 SV=1	Znf462	2	yes	11.86	2770.08
YILDPNDHSAVYR	13	B1AWL2	Zinc finger protein 462 OS=Mus musculus OX=10090 GN=Znf462 PE=1 SV=1	Znf462	2	yes	11.86	7173.32
YLQGVVFR	8	B1AWL2	Zinc finger protein 462 OS=Mus musculus OX=10090 GN=Znf462 PE=1 SV=1	Znf462	2	yes	11.86	1781.04
ADQLDYENFR	10	B1AZI6	THO complex subunit 2 OS=Mus musculus OX=10090 GN=Thoc2 PE=1 SV=1	Thoc2	2	yes	5.83	3006.09
AEGGYFGQIR	10	B1AZI6	THO complex subunit 2 OS=Mus musculus OX=10090 GN=Thoc2 PE=1 SV=1	Thoc2	2	yes	5.83	3006.08
CIFSAIDAVYCAR	13	B1AZI6	THO complex subunit 2 OS=Mus musculus OX=10090 GN=Thoc2 PE=1 SV=1	Thoc2	2	yes	5.83	938.033
FLQLCIFPR	9	B1AZI6	THO complex subunit 2 OS=Mus musculus OX=10090 GN=Thoc2 PE=1 SV=1	Thoc2	2	yes	5.83	2471.07
FVELVHQQK	9	B1AZI6	THO complex subunit 2 OS=Mus musculus OX=10090 GN=Thoc2 PE=1 SV=1	Thoc2	2	yes	5.83	4067.13
GEFLHLCR	8	B1AZI6	THO complex subunit 2 OS=Mus musculus OX=10090 GN=Thoc2 PE=1 SV=1	Thoc2	2	yes	5.83	5839.14
LDPETLESLGLIK	13	B1AZI6	THO complex subunit 2 OS=Mus musculus OX=10090 GN=Thoc2 PE=1 SV=1	Thoc2	2	yes	5.83	11380.3
LIHITVEPLYR	11	B1AZI6	THO complex subunit 2 OS=Mus musculus OX=10090 GN=Thoc2 PE=1 SV=1	Thoc2	2	yes	5.83	1733.06
LIHITVEPLYR	11	B1AZI6	THO complex subunit 2 OS=Mus musculus OX=10090 GN=Thoc2 PE=1 SV=1	Thoc2	3	yes	5.83	1919.04
VLNLGQALER	10	B1AZI6	THO complex subunit 2 OS=Mus musculus OX=10090 GN=Thoc2 PE=1 SV=1	Thoc2	2	yes	5.83	3102.08
EAAAGNIGGQTVR	13	B2RQC6	CAD protein OS=Mus musculus OX=10090 GN=Cad PE=1 SV=1	Cad	2	yes	0.94	1256.03
LGYPVLVR	8	B2RQC6	CAD protein OS=Mus musculus OX=10090 GN=Cad PE=1 SV=1	Cad	2	yes	0.94	1833.04
GNVFAVEAENR	11	B2RR83	3'-5' RNA helicase YTHDC2 OS=Mus musculus OX=10090 GN=Ythdc2 PE=1 SV=1	Ythdc2	2	yes	3.46	1914.05
IGQTIGYQIR	10	B2RR83	3'-5' RNA helicase YTHDC2 OS=Mus musculus OX=10090 GN=Ythdc2 PE=1 SV=1	Ythdc2	2	yes	3.46	1151.03
ILFDDKR	7	B2RR83	3'-5' RNA helicase YTHDC2 OS=Mus musculus OX=10090 GN=Ythdc2 PE=1 SV=1	Ythdc2	2	yes	3.46	1199.03
LAAIAVAER	9	B2RR83	3'-5' RNA helicase YTHDC2 OS=Mus musculus OX=10090 GN=Ythdc2 PE=1 SV=1	Ythdc2	2	yes	3.46	2090.04
LEPEAASLLLQLR	13	B2RR83	3'-5' RNA helicase YTHDC2 OS=Mus musculus OX=10090 GN=Ythdc2 PE=1 SV=1	Ythdc2	2	yes	3.46	992.035
ENTETPAATPK	11	B2RRD7	Peregrin OS=Mus musculus OX=10090 GN=Brpf1 PE=1 SV=1	Brpf1	2	yes	3.38	1464.04
ESYFESHNK	9	B2RRD7	Peregrin OS=Mus musculus OX=10090 GN=Brpf1 PE=1 SV=1	Brpf1	2	yes	3.38	1632.04
LVPLGVNQDLDK	12	B2RRD7	Peregrin OS=Mus musculus OX=10090 GN=Brpf1 PE=1 SV=1	Brpf1	2	yes	3.38	1300.04
MVEVDLHGR	9	B2RRD7	Peregrin OS=Mus musculus OX=10090 GN=Brpf1 PE=1 SV=1	Brpf1	2	yes	3.38	1159.03
ADIDLASGSSAVEGK	15	B2RRE7	OTU domain-containing protein 4 OS=Mus musculus OX=10090 GN=Otud4 PE=1 SV=1	Otud4	2	yes	14.72	3634.12
AEDFDHVSR	9	B2RRE7	OTU domain-containing protein 4 OS=Mus musculus OX=10090 GN=Otud4 PE=1 SV=1	Otud4	2	yes	14.72	8811.18
APSALPPR	8	B2RRE7	OTU domain-containing protein 4 OS=Mus musculus OX=10090 GN=Otud4 PE=1 SV=1	Otud4	2	yes	14.72	3825.07
ECDSVSAVDEFPDAR	15	B2RRE7	OTU domain-containing protein 4 OS=Mus musculus OX=10090 GN=Otud4 PE=1 SV=1	Otud4	2	yes	14.72	7871.33
EREPGSAEPEPK	12	B2RRE7	OTU domain-containing protein 4 OS=Mus musculus OX=10090 GN=Otud4 PE=1 SV=1	Otud4	2	yes	14.72	679.021
ESYYFGLSPEER	12	B2RRE7	OTU domain-containing protein 4 OS=Mus musculus OX=10090 GN=Otud4 PE=1 SV=1	Otud4	2	yes	14.72	11375.4
FFFNLGVK	8	B2RRE7	OTU domain-containing protein 4 OS=Mus musculus OX=10090 GN=Otud4 PE=1 SV=1	Otud4	2	yes	14.72	9850.22
GHPPTQILNR	10	B2RRE7	OTU domain-containing protein 4 OS=Mus musculus OX=10090 GN=Otud4 PE=1 SV=1	Otud4	2	yes	14.72	18699.6
KADIDLASGSSAVEGK	16	B2RRE7	OTU domain-containing protein 4 OS=Mus musculus OX=10090 GN=Otud4 PE=1 SV=1	Otud4	2	yes	14.72	1966.06
KPEPSTLEISDDK	13	B2RRE7	OTU domain-containing protein 4 OS=Mus musculus OX=10090 GN=Otud4 PE=1 SV=1	Otud4	2	yes	14.72	1476.06
LLYEIQNR	8	B2RRE7	OTU domain-containing protein 4 OS=Mus musculus OX=10090 GN=Otud4 PE=1 SV=1	Otud4	2	yes	14.72	14349.4
MPSQITR	7	B2RRE7	OTU domain-containing protein 4 OS=Mus musculus OX=10090 GN=Otud4 PE=1 SV=1	Otud4	2	yes	14.72	5046.1
NLNKPIK	7	B2RRE7	OTU domain-containing protein 4 OS=Mus musculus OX=10090 GN=Otud4 PE=1 SV=1	Otud4	2	yes	14.72	7526.14
SLNPAVYR	8	B2RRE7	OTU domain-containing protein 4 OS=Mus musculus OX=10090 GN=Otud4 PE=1 SV=1	Otud4	2	yes	14.72	6475.13
TAADVVSPGANSVDR	15	B2RRE7	OTU domain-containing protein 4 OS=Mus musculus OX=10090 GN=Otud4 PE=1 SV=1	Otud4	2	yes	14.72	4936.16
VEGAHSLSAASVSSK	15	B2RRE7	OTU domain-containing protein 4 OS=Mus musculus OX=10090 GN=Otud4 PE=1 SV=1	Otud4	2	yes	14.72	2246.08
ELEQEEEER	9	B2RWS6	Histone acetyltransferase p300 OS=Mus musculus OX=10090 GN=Ep300 PE=1 SV=2	Ep300	2	yes	2.53	1425.04
IFKPEELR	8	B2RWS6	Histone acetyltransferase p300 OS=Mus musculus OX=10090 GN=Ep300 PE=1 SV=2	Ep300	2	yes	2.53	3635.1
LGTFLENR	8	B2RWS6	Histone acetyltransferase p300 OS=Mus musculus OX=10090 GN=Ep300 PE=1 SV=2	Ep300	2	yes	2.53	1796.04
LVQAIFPTPDPAALK	15	B2RWS6	Histone acetyltransferase p300 OS=Mus musculus OX=10090 GN=Ep300 PE=1 SV=2	Ep300	2	yes	2.53	4231.15
QALMPTLEALYR	12	B2RWS6	Histone acetyltransferase p300 OS=Mus musculus OX=10090 GN=Ep300 PE=1 SV=2	Ep300	2	yes	2.53	2903.09
TVEVKPGMK	9	B2RWS6	Histone acetyltransferase p300 OS=Mus musculus OX=10090 GN=Ep300 PE=1 SV=2	Ep300	2	yes	2.53	3216.09
APCTTAEATTEK	12	B2RX14	Terminal uridylyltransferase 4 OS=Mus musculus OX=10090 GN=Tut4 PE=1 SV=2	Tut4	2	yes	5.17	1869.06
EIIENLAK	8	B2RX14	Terminal uridylyltransferase 4 OS=Mus musculus OX=10090 GN=Tut4 PE=1 SV=2	Tut4	2	yes	5.17	669.015
EQGITDDDLR	10	B2RX14	Terminal uridylyltransferase 4 OS=Mus musculus OX=10090 GN=Tut4 PE=1 SV=2	Tut4	2	yes	5.17	1977.06
EQILIGLEK	9	B2RX14	Terminal uridylyltransferase 4 OS=Mus musculus OX=10090 GN=Tut4 PE=1 SV=2	Tut4	2	yes	5.17	1249.03
MLATYAAIDPR	11	B2RX14	Terminal uridylyltransferase 4 OS=Mus musculus OX=10090 GN=Tut4 PE=1 SV=2	Tut4	2	yes	5.17	838.025
SPLEPENVPSLLLK	14	B2RX14	Terminal uridylyltransferase 4 OS=Mus musculus OX=10090 GN=Tut4 PE=1 SV=2	Tut4	2	yes	5.17	1540.06
VLTDGELAPNDR	12	B2RX14	Terminal uridylyltransferase 4 OS=Mus musculus OX=10090 GN=Tut4 PE=1 SV=2	Tut4	2	yes	5.17	3032.09
VQYLGYTMK	9	B2RX14	Terminal uridylyltransferase 4 OS=Mus musculus OX=10090 GN=Tut4 PE=1 SV=2	Tut4	2	yes	5.17	1171.03
HMWINQELK	9	B7ZNG0	Kinesin-like protein KIF7 OS=Mus musculus OX=10090 GN=Kif7 PE=1 SV=1	Kif7	2	yes	0.67	544.014
ASCVFDIEACHR	12	B9EJ80	PDZ domain-containing protein 8 OS=Mus musculus OX=10090 GN=Pdzd8 PE=1 SV=1	Pdzd8	2	yes	29.29	22006.8
CLAETPLCGATER	13	B9EJ80	PDZ domain-containing protein 8 OS=Mus musculus OX=10090 GN=Pdzd8 PE=1 SV=1	Pdzd8	2	yes	29.29	28320
DLDSEFEDLASDVR	14	B9EJ80	PDZ domain-containing protein 8 OS=Mus musculus OX=10090 GN=Pdzd8 PE=1 SV=1	Pdzd8	2	yes	29.29	18428.8
DLPSESSAPTK	11	B9EJ80	PDZ domain-containing protein 8 OS=Mus musculus OX=10090 GN=Pdzd8 PE=1 SV=1	Pdzd8	2	yes	29.29	1437.05
DVFLGDTVPFIK	12	B9EJ80	PDZ domain-containing protein 8 OS=Mus musculus OX=10090 GN=Pdzd8 PE=1 SV=1	Pdzd8	2	yes	29.29	14321.6
EEHFVGQMSLSENK	14	B9EJ80	PDZ domain-containing protein 8 OS=Mus musculus OX=10090 GN=Pdzd8 PE=1 SV=1	Pdzd8	2	yes	29.29	5648.22
EETQPLSHSPK	11	B9EJ80	PDZ domain-containing protein 8 OS=Mus musculus OX=10090 GN=Pdzd8 PE=1 SV=1	Pdzd8	2	yes	29.29	18412.5
EGEPDHHIVPNVEK	14	B9EJ80	PDZ domain-containing protein 8 OS=Mus musculus OX=10090 GN=Pdzd8 PE=1 SV=1	Pdzd8	2	yes	29.29	6118.22
EGGLDDSVFIAVK	13	B9EJ80	PDZ domain-containing protein 8 OS=Mus musculus OX=10090 GN=Pdzd8 PE=1 SV=1	Pdzd8	2	yes	29.29	16609.5
ELHLVEEVSTLPK	13	B9EJ80	PDZ domain-containing protein 8 OS=Mus musculus OX=10090 GN=Pdzd8 PE=1 SV=1	Pdzd8	2	yes	29.29	25591.9
FRLEPPTPK	9	B9EJ80	PDZ domain-containing protein 8 OS=Mus musculus OX=10090 GN=Pdzd8 PE=1 SV=1	Pdzd8	2	yes	29.29	8804.23
GLPTEER	7	B9EJ80	PDZ domain-containing protein 8 OS=Mus musculus OX=10090 GN=Pdzd8 PE=1 SV=1	Pdzd8	2	yes	29.29	7090.13
GNLQSVGLTLR	11	B9EJ80	PDZ domain-containing protein 8 OS=Mus musculus OX=10090 GN=Pdzd8 PE=1 SV=1	Pdzd8	2	yes	29.29	27661.8
HIINTSSR	8	B9EJ80	PDZ domain-containing protein 8 OS=Mus musculus OX=10090 GN=Pdzd8 PE=1 SV=1	Pdzd8	2	yes	29.29	36251.8
IKVEFEELLQTK	12	B9EJ80	PDZ domain-containing protein 8 OS=Mus musculus OX=10090 GN=Pdzd8 PE=1 SV=1	Pdzd8	2	yes	29.29	5343.19
ITSTLQVLK	9	B9EJ80	PDZ domain-containing protein 8 OS=Mus musculus OX=10090 GN=Pdzd8 PE=1 SV=1	Pdzd8	2	yes	29.29	27808.5
KEGGLDDSVFIAVK	14	B9EJ80	PDZ domain-containing protein 8 OS=Mus musculus OX=10090 GN=Pdzd8 PE=1 SV=1	Pdzd8	2	yes	29.29	1468.05
KHTLPSYK	8	B9EJ80	PDZ domain-containing protein 8 OS=Mus musculus OX=10090 GN=Pdzd8 PE=1 SV=1	Pdzd8	2	yes	29.29	3674.08
KLISGIHPPPQK	12	B9EJ80	PDZ domain-containing protein 8 OS=Mus musculus OX=10090 GN=Pdzd8 PE=1 SV=1	Pdzd8	2	yes	29.29	6420.2
KLISGIHPPPQK	12	B9EJ80	PDZ domain-containing protein 8 OS=Mus musculus OX=10090 GN=Pdzd8 PE=1 SV=1	Pdzd8	3	yes	29.29	9148.2
LEFMLDK	7	B9EJ80	PDZ domain-containing protein 8 OS=Mus musculus OX=10090 GN=Pdzd8 PE=1 SV=1	Pdzd8	2	yes	29.29	11874.3
LEGQDPLLGLPPR	13	B9EJ80	PDZ domain-containing protein 8 OS=Mus musculus OX=10090 GN=Pdzd8 PE=1 SV=1	Pdzd8	2	yes	29.29	9453.33
LKVTLLECSR	10	B9EJ80	PDZ domain-containing protein 8 OS=Mus musculus OX=10090 GN=Pdzd8 PE=1 SV=1	Pdzd8	2	yes	29.29	4190.12
LLEGLSLR	8	B9EJ80	PDZ domain-containing protein 8 OS=Mus musculus OX=10090 GN=Pdzd8 PE=1 SV=1	Pdzd8	2	yes	29.29	24611.6
PMPQLTSIIVNQLK	14	B9EJ80	PDZ domain-containing protein 8 OS=Mus musculus OX=10090 GN=Pdzd8 PE=1 SV=1	Pdzd8	2	yes	29.29	2000.08
SVDQGEDVAAGK	12	B9EJ80	PDZ domain-containing protein 8 OS=Mus musculus OX=10090 GN=Pdzd8 PE=1 SV=1	Pdzd8	2	yes	29.29	7051.18
SVLSAALAK	9	B9EJ80	PDZ domain-containing protein 8 OS=Mus musculus OX=10090 GN=Pdzd8 PE=1 SV=1	Pdzd8	2	yes	29.29	13551.3
TSETTEAAQVSK	12	B9EJ80	PDZ domain-containing protein 8 OS=Mus musculus OX=10090 GN=Pdzd8 PE=1 SV=1	Pdzd8	2	yes	29.29	8141.22
VEFEELLQTK	10	B9EJ80	PDZ domain-containing protein 8 OS=Mus musculus OX=10090 GN=Pdzd8 PE=1 SV=1	Pdzd8	2	yes	29.29	12831.4
VLLPPPPADKPAEK	14	B9EJ80	PDZ domain-containing protein 8 OS=Mus musculus OX=10090 GN=Pdzd8 PE=1 SV=1	Pdzd8	2	yes	29.29	48984.8
VLVYYQR	7	B9EJ80	PDZ domain-containing protein 8 OS=Mus musculus OX=10090 GN=Pdzd8 PE=1 SV=1	Pdzd8	2	yes	29.29	24705.5
VQTELKEETQPLSHSPK	17	B9EJ80	PDZ domain-containing protein 8 OS=Mus musculus OX=10090 GN=Pdzd8 PE=1 SV=1	Pdzd8	3	yes	29.29	14644.5
YLKPVPGLPLR	11	B9EJ80	PDZ domain-containing protein 8 OS=Mus musculus OX=10090 GN=Pdzd8 PE=1 SV=1	Pdzd8	2	yes	29.29	24849.7
YLKPVPGLPLR	11	B9EJ80	PDZ domain-containing protein 8 OS=Mus musculus OX=10090 GN=Pdzd8 PE=1 SV=1	Pdzd8	3	yes	29.29	1263.02
YLNIALWCR	9	B9EJ80	PDZ domain-containing protein 8 OS=Mus musculus OX=10090 GN=Pdzd8 PE=1 SV=1	Pdzd8	2	yes	29.29	5296.15
AGLQFPVGR	9	C0HKE1	Histone H2A type 1-B OS=Mus musculus OX=10090 GN=H2ac4 PE=1 SV=1	H2ac4	2	yes	28.46	1796660
HLQLAIR	7	C0HKE1	Histone H2A type 1-B OS=Mus musculus OX=10090 GN=H2ac4 PE=1 SV=1	H2ac4	2	yes	28.46	2079470
KGNYSER	7	C0HKE1	Histone H2A type 1-B OS=Mus musculus OX=10090 GN=H2ac4 PE=1 SV=1	H2ac4	2	yes	28.46	13305.2
NDEELNKLLGR	11	C0HKE1	Histone H2A type 1-B OS=Mus musculus OX=10090 GN=H2ac4 PE=1 SV=1	H2ac4	2	yes	28.46	20037.7
SSRAGLQFPVGR	12	C0HKE1	Histone H2A type 1-B OS=Mus musculus OX=10090 GN=H2ac4 PE=1 SV=1	H2ac4	3	yes	28.46	1892.04
AICNLCEK	8	D2EAC2	Zinc finger BED domain-containing protein 6 OS=Mus musculus OX=10090 GN=Zbed6 PE=1 SV=1	Zbed6	2	yes	5.31	1270.03
FLQIVAPDYR	10	D2EAC2	Zinc finger BED domain-containing protein 6 OS=Mus musculus OX=10090 GN=Zbed6 PE=1 SV=1	Zbed6	2	yes	5.31	1645.06
IFLTLENVQSQK	12	D2EAC2	Zinc finger BED domain-containing protein 6 OS=Mus musculus OX=10090 GN=Zbed6 PE=1 SV=1	Zbed6	2	yes	5.31	438.018
LESDALLSAMLK	12	D2EAC2	Zinc finger BED domain-containing protein 6 OS=Mus musculus OX=10090 GN=Zbed6 PE=1 SV=1	Zbed6	2	yes	5.31	872.034
LPSETYFFTK	10	D2EAC2	Zinc finger BED domain-containing protein 6 OS=Mus musculus OX=10090 GN=Zbed6 PE=1 SV=1	Zbed6	2	yes	5.31	3675.09
AAAATAPPSPGPAQPGPR	18	D3YXK1	Sterile alpha motif domain-containing protein 1 OS=Mus musculus OX=10090 GN=Samd1 PE=1 SV=1	Samd1	2	yes	3.47	1056.04
AIEDEGGNPDEIEVTSECNKK	21	D3YXK2	Scaffold attachment factor B1 OS=Mus musculus OX=10090 GN=Safb PE=1 SV=2	Safb	3	yes	19.1	1508.05
AWQGTADGGMMER	13	D3YXK2	Scaffold attachment factor B1 OS=Mus musculus OX=10090 GN=Safb PE=1 SV=2	Safb	2	yes	19.1	14199.4
CQWSEADAPLAVVK	14	D3YXK2	Scaffold attachment factor B1 OS=Mus musculus OX=10090 GN=Safb PE=1 SV=2	Safb	2	yes	19.1	7393.31
CYGFVTMSTAEEATK	15	D3YXK2	Scaffold attachment factor B1 OS=Mus musculus OX=10090 GN=Safb PE=1 SV=2	Safb	2	yes	19.1	5333.2
DWGEHGR	7	D3YXK2	Scaffold attachment factor B1 OS=Mus musculus OX=10090 GN=Safb PE=1 SV=2	Safb	2	yes	19.1	5373.1
EGQHYPER	8	D3YXK2	Scaffold attachment factor B1 OS=Mus musculus OX=10090 GN=Safb PE=1 SV=2	Safb	2	yes	19.1	9990.25
EPADAPGGGTGMDR	14	D3YXK2	Scaffold attachment factor B1 OS=Mus musculus OX=10090 GN=Safb PE=1 SV=2	Safb	2	yes	19.1	5389.17
ERLEIAR	7	D3YXK2	Scaffold attachment factor B1 OS=Mus musculus OX=10090 GN=Safb PE=1 SV=2	Safb	2	yes	19.1	1362.03
FHDFDHR	7	D3YXK2	Scaffold attachment factor B1 OS=Mus musculus OX=10090 GN=Safb PE=1 SV=2	Safb	2	yes	19.1	13608.3
GLPEQLQEHAIDDK	14	D3YXK2	Scaffold attachment factor B1 OS=Mus musculus OX=10090 GN=Safb PE=1 SV=2	Safb	2	yes	19.1	3004.1
ILDILGETCK	10	D3YXK2	Scaffold attachment factor B1 OS=Mus musculus OX=10090 GN=Safb PE=1 SV=2	Safb	2	yes	19.1	12357.3
MSSVEEDSDTKR	12	D3YXK2	Scaffold attachment factor B1 OS=Mus musculus OX=10090 GN=Safb PE=1 SV=2	Safb	2	yes	19.1	718.027
NFWVSGLSSTTR	12	D3YXK2	Scaffold attachment factor B1 OS=Mus musculus OX=10090 GN=Safb PE=1 SV=2	Safb	2	yes	19.1	8000.23
RDDAYWPEAK	10	D3YXK2	Scaffold attachment factor B1 OS=Mus musculus OX=10090 GN=Safb PE=1 SV=2	Safb	2	yes	19.1	5838.17
RPYEVDGR	8	D3YXK2	Scaffold attachment factor B1 OS=Mus musculus OX=10090 GN=Safb PE=1 SV=2	Safb	2	yes	19.1	8959.17
YHSDFSR	7	D3YXK2	Scaffold attachment factor B1 OS=Mus musculus OX=10090 GN=Safb PE=1 SV=2	Safb	2	yes	19.1	6727.13
FFIDFSDIGEQQR	13	D3Z5S8	Terminal nucleotidyltransferase 5A OS=Mus musculus OX=10090 GN=Tent5a PE=1 SV=2	Tent5a	2	yes	2.91	930.037
AAQTGQVDGELIR	13	E1U8D0	Protein SOGA1 OS=Mus musculus OX=10090 GN=Soga1 PE=1 SV=3	Soga1	2	yes	27.22	10869.4
AEDNDSYASEIK	12	E1U8D0	Protein SOGA1 OS=Mus musculus OX=10090 GN=Soga1 PE=1 SV=3	Soga1	2	yes	27.22	1889.06
AEMDDMK	7	E1U8D0	Protein SOGA1 OS=Mus musculus OX=10090 GN=Soga1 PE=1 SV=3	Soga1	2	yes	27.22	2490.04
APSPTTAAGEESCK	14	E1U8D0	Protein SOGA1 OS=Mus musculus OX=10090 GN=Soga1 PE=1 SV=3	Soga1	2	yes	27.22	2216.07
CDLASCQSTR	10	E1U8D0	Protein SOGA1 OS=Mus musculus OX=10090 GN=Soga1 PE=1 SV=3	Soga1	2	yes	27.22	3292.1
CQLHFAK	7	E1U8D0	Protein SOGA1 OS=Mus musculus OX=10090 GN=Soga1 PE=1 SV=3	Soga1	2	yes	27.22	2573.06
DLLEWEPR	8	E1U8D0	Protein SOGA1 OS=Mus musculus OX=10090 GN=Soga1 PE=1 SV=3	Soga1	2	yes	27.22	10824.3
EAEALPGLR	9	E1U8D0	Protein SOGA1 OS=Mus musculus OX=10090 GN=Soga1 PE=1 SV=3	Soga1	2	yes	27.22	10240.2
EFELQSLSLQR	11	E1U8D0	Protein SOGA1 OS=Mus musculus OX=10090 GN=Soga1 PE=1 SV=3	Soga1	2	yes	27.22	6708.24
EGVSEAELGGTGLK	14	E1U8D0	Protein SOGA1 OS=Mus musculus OX=10090 GN=Soga1 PE=1 SV=3	Soga1	2	yes	27.22	8100.27
ELCWLLQDER	10	E1U8D0	Protein SOGA1 OS=Mus musculus OX=10090 GN=Soga1 PE=1 SV=3	Soga1	2	yes	27.22	3855.12
ENDSMKEELLK	11	E1U8D0	Protein SOGA1 OS=Mus musculus OX=10090 GN=Soga1 PE=1 SV=3	Soga1	2	yes	27.22	1013.03
ESAEADGLAESSYSR	15	E1U8D0	Protein SOGA1 OS=Mus musculus OX=10090 GN=Soga1 PE=1 SV=3	Soga1	2	yes	27.22	3708.13
GASERPGPDWK	11	E1U8D0	Protein SOGA1 OS=Mus musculus OX=10090 GN=Soga1 PE=1 SV=3	Soga1	2	yes	27.22	6897.2
GHASQMELK	9	E1U8D0	Protein SOGA1 OS=Mus musculus OX=10090 GN=Soga1 PE=1 SV=3	Soga1	2	yes	27.22	5927.14
GLQEQLSQER	10	E1U8D0	Protein SOGA1 OS=Mus musculus OX=10090 GN=Soga1 PE=1 SV=3	Soga1	2	yes	27.22	9365.26
GLTELQQQFAK	11	E1U8D0	Protein SOGA1 OS=Mus musculus OX=10090 GN=Soga1 PE=1 SV=3	Soga1	2	yes	27.22	6793.26
IVELEVENR	9	E1U8D0	Protein SOGA1 OS=Mus musculus OX=10090 GN=Soga1 PE=1 SV=3	Soga1	2	no	27.22	5945.14
KADVALGSSGK	11	E1U8D0	Protein SOGA1 OS=Mus musculus OX=10090 GN=Soga1 PE=1 SV=3	Soga1	2	yes	27.22	5829.15
KEEADSFNQK	10	E1U8D0	Protein SOGA1 OS=Mus musculus OX=10090 GN=Soga1 PE=1 SV=3	Soga1	2	yes	27.22	1503.05
KPTAQEDSADLK	12	E1U8D0	Protein SOGA1 OS=Mus musculus OX=10090 GN=Soga1 PE=1 SV=3	Soga1	2	yes	27.22	2113.06
LCLDNECADLR	11	E1U8D0	Protein SOGA1 OS=Mus musculus OX=10090 GN=Soga1 PE=1 SV=3	Soga1	2	yes	27.22	3820.14
LGVPVVHDK	9	E1U8D0	Protein SOGA1 OS=Mus musculus OX=10090 GN=Soga1 PE=1 SV=3	Soga1	2	yes	27.22	5547.13
LHEAPDNSEGPR	12	E1U8D0	Protein SOGA1 OS=Mus musculus OX=10090 GN=Soga1 PE=1 SV=3	Soga1	2	yes	27.22	3672.12
LIETELAK	8	E1U8D0	Protein SOGA1 OS=Mus musculus OX=10090 GN=Soga1 PE=1 SV=3	Soga1	2	yes	27.22	2538.06
LIHAILVR	8	E1U8D0	Protein SOGA1 OS=Mus musculus OX=10090 GN=Soga1 PE=1 SV=3	Soga1	2	yes	27.22	9429.28
LLLNELAK	8	E1U8D0	Protein SOGA1 OS=Mus musculus OX=10090 GN=Soga1 PE=1 SV=3	Soga1	2	yes	27.22	12006.3
LSVLQQELNAFTR	13	E1U8D0	Protein SOGA1 OS=Mus musculus OX=10090 GN=Soga1 PE=1 SV=3	Soga1	2	yes	27.22	2931.12
LVEEEANLLSR	11	E1U8D0	Protein SOGA1 OS=Mus musculus OX=10090 GN=Soga1 PE=1 SV=3	Soga1	2	yes	27.22	12368.3
NILVQESQQFK	11	E1U8D0	Protein SOGA1 OS=Mus musculus OX=10090 GN=Soga1 PE=1 SV=3	Soga1	2	yes	27.22	5771.18
RIVELEVENR	10	E1U8D0	Protein SOGA1 OS=Mus musculus OX=10090 GN=Soga1 PE=1 SV=3	Soga1	2	yes	27.22	1101.04
RLGVPVVHDK	10	E1U8D0	Protein SOGA1 OS=Mus musculus OX=10090 GN=Soga1 PE=1 SV=3	Soga1	2	yes	27.22	3339.1
SLWNLHQGK	9	E1U8D0	Protein SOGA1 OS=Mus musculus OX=10090 GN=Soga1 PE=1 SV=3	Soga1	2	yes	27.22	6532.16
SSAELEDQNK	10	E1U8D0	Protein SOGA1 OS=Mus musculus OX=10090 GN=Soga1 PE=1 SV=3	Soga1	2	yes	27.22	3322.08
TGDLESKPDPSR	12	E1U8D0	Protein SOGA1 OS=Mus musculus OX=10090 GN=Soga1 PE=1 SV=3	Soga1	2	yes	27.22	3354.09
TVSVGLQTDPPR	12	E1U8D0	Protein SOGA1 OS=Mus musculus OX=10090 GN=Soga1 PE=1 SV=3	Soga1	2	yes	27.22	6039.17
VLLSNLQR	8	E1U8D0	Protein SOGA1 OS=Mus musculus OX=10090 GN=Soga1 PE=1 SV=3	Soga1	2	yes	27.22	4013.09
VYYSPPVAR	9	E1U8D0	Protein SOGA1 OS=Mus musculus OX=10090 GN=Soga1 PE=1 SV=3	Soga1	2	yes	27.22	3788.1
YGIVQEFFR	9	E1U8D0	Protein SOGA1 OS=Mus musculus OX=10090 GN=Soga1 PE=1 SV=3	Soga1	2	yes	27.22	6076.19
AIITALGVDR	10	E9PVA8	Stalled ribosome sensor GCN1 OS=Mus musculus OX=10090 GN=Gcn1 PE=1 SV=1	Gcn1	2	yes	13.63	1770.04
ALCDPLEEVR	10	E9PVA8	Stalled ribosome sensor GCN1 OS=Mus musculus OX=10090 GN=Gcn1 PE=1 SV=1	Gcn1	2	yes	13.63	1832.05
ASLLDPVPEVR	11	E9PVA8	Stalled ribosome sensor GCN1 OS=Mus musculus OX=10090 GN=Gcn1 PE=1 SV=1	Gcn1	2	yes	13.63	7016.21
AYSDQAIVNLLK	12	E9PVA8	Stalled ribosome sensor GCN1 OS=Mus musculus OX=10090 GN=Gcn1 PE=1 SV=1	Gcn1	2	yes	13.63	1901.06
CLQTLLDTK	9	E9PVA8	Stalled ribosome sensor GCN1 OS=Mus musculus OX=10090 GN=Gcn1 PE=1 SV=1	Gcn1	2	yes	13.63	880.024
DAPNDASYDAVR	12	E9PVA8	Stalled ribosome sensor GCN1 OS=Mus musculus OX=10090 GN=Gcn1 PE=1 SV=1	Gcn1	2	yes	13.63	3110.08
DLAPYLPSVTPGLK	14	E9PVA8	Stalled ribosome sensor GCN1 OS=Mus musculus OX=10090 GN=Gcn1 PE=1 SV=1	Gcn1	2	yes	13.63	3872.14
DLILPTIQK	9	E9PVA8	Stalled ribosome sensor GCN1 OS=Mus musculus OX=10090 GN=Gcn1 PE=1 SV=1	Gcn1	2	yes	13.63	2676.06
EDAGGMIQR	9	E9PVA8	Stalled ribosome sensor GCN1 OS=Mus musculus OX=10090 GN=Gcn1 PE=1 SV=1	Gcn1	2	yes	13.63	1543.03
EILSELGR	8	E9PVA8	Stalled ribosome sensor GCN1 OS=Mus musculus OX=10090 GN=Gcn1 PE=1 SV=1	Gcn1	2	yes	13.63	2589.06
EQIIEMELK	9	E9PVA8	Stalled ribosome sensor GCN1 OS=Mus musculus OX=10090 GN=Gcn1 PE=1 SV=1	Gcn1	2	yes	13.63	3286.09
FMSHSEFK	8	E9PVA8	Stalled ribosome sensor GCN1 OS=Mus musculus OX=10090 GN=Gcn1 PE=1 SV=1	Gcn1	2	yes	13.63	2018.05
GAAYGLAGLVK	11	E9PVA8	Stalled ribosome sensor GCN1 OS=Mus musculus OX=10090 GN=Gcn1 PE=1 SV=1	Gcn1	2	yes	13.63	1525.04
GVTSILPVLR	10	E9PVA8	Stalled ribosome sensor GCN1 OS=Mus musculus OX=10090 GN=Gcn1 PE=1 SV=1	Gcn1	2	yes	13.63	916.026
HLDQIIPR	8	E9PVA8	Stalled ribosome sensor GCN1 OS=Mus musculus OX=10090 GN=Gcn1 PE=1 SV=1	Gcn1	2	yes	13.63	4184.11
IDPDAFITR	9	E9PVA8	Stalled ribosome sensor GCN1 OS=Mus musculus OX=10090 GN=Gcn1 PE=1 SV=1	Gcn1	2	yes	13.63	2253.06
IIIEDLLEATR	11	E9PVA8	Stalled ribosome sensor GCN1 OS=Mus musculus OX=10090 GN=Gcn1 PE=1 SV=1	Gcn1	2	yes	13.63	2635.09
IPIAMSGIR	9	E9PVA8	Stalled ribosome sensor GCN1 OS=Mus musculus OX=10090 GN=Gcn1 PE=1 SV=1	Gcn1	2	yes	13.63	2338.05
LFCLTLHR	8	E9PVA8	Stalled ribosome sensor GCN1 OS=Mus musculus OX=10090 GN=Gcn1 PE=1 SV=1	Gcn1	2	yes	13.63	1414.04
LLTWVIGTGSPR	12	E9PVA8	Stalled ribosome sensor GCN1 OS=Mus musculus OX=10090 GN=Gcn1 PE=1 SV=1	Gcn1	2	yes	13.63	4144.12
LMDEAVLALR	10	E9PVA8	Stalled ribosome sensor GCN1 OS=Mus musculus OX=10090 GN=Gcn1 PE=1 SV=1	Gcn1	2	yes	13.63	3347.09
LMEIYQEK	8	E9PVA8	Stalled ribosome sensor GCN1 OS=Mus musculus OX=10090 GN=Gcn1 PE=1 SV=1	Gcn1	2	yes	13.63	2205.04
LMPEIVATASK	11	E9PVA8	Stalled ribosome sensor GCN1 OS=Mus musculus OX=10090 GN=Gcn1 PE=1 SV=1	Gcn1	2	yes	13.63	3731.08
LMQQLLESDK	10	E9PVA8	Stalled ribosome sensor GCN1 OS=Mus musculus OX=10090 GN=Gcn1 PE=1 SV=1	Gcn1	2	yes	13.63	2153.06
LYRPPPVLDALGR	13	E9PVA8	Stalled ribosome sensor GCN1 OS=Mus musculus OX=10090 GN=Gcn1 PE=1 SV=1	Gcn1	2	yes	13.63	1968.07
NLLHSLQSSGVGSK	14	E9PVA8	Stalled ribosome sensor GCN1 OS=Mus musculus OX=10090 GN=Gcn1 PE=1 SV=1	Gcn1	2	yes	13.63	1136.04
QAGAEALSQAVAR	13	E9PVA8	Stalled ribosome sensor GCN1 OS=Mus musculus OX=10090 GN=Gcn1 PE=1 SV=1	Gcn1	2	yes	13.63	2053.07
SDTQLVVR	8	E9PVA8	Stalled ribosome sensor GCN1 OS=Mus musculus OX=10090 GN=Gcn1 PE=1 SV=1	Gcn1	2	yes	13.63	1086.02
SGAAQGLAEVMAGLGVEK	18	E9PVA8	Stalled ribosome sensor GCN1 OS=Mus musculus OX=10090 GN=Gcn1 PE=1 SV=1	Gcn1	2	yes	13.63	2619.1
SWCQEELPVAVR	12	E9PVA8	Stalled ribosome sensor GCN1 OS=Mus musculus OX=10090 GN=Gcn1 PE=1 SV=1	Gcn1	2	yes	13.63	2639.09
VDENGPELLPR	11	E9PVA8	Stalled ribosome sensor GCN1 OS=Mus musculus OX=10090 GN=Gcn1 PE=1 SV=1	Gcn1	2	yes	13.63	1151.03
VDIAPHVR	8	E9PVA8	Stalled ribosome sensor GCN1 OS=Mus musculus OX=10090 GN=Gcn1 PE=1 SV=1	Gcn1	2	yes	13.63	2376.05
VLAGLYMGR	9	E9PVA8	Stalled ribosome sensor GCN1 OS=Mus musculus OX=10090 GN=Gcn1 PE=1 SV=1	Gcn1	2	yes	13.63	2741.06
VLVAVLLSR	9	E9PVA8	Stalled ribosome sensor GCN1 OS=Mus musculus OX=10090 GN=Gcn1 PE=1 SV=1	Gcn1	2	yes	13.63	2148.04
YLLDNCAPLLR	11	E9PVA8	Stalled ribosome sensor GCN1 OS=Mus musculus OX=10090 GN=Gcn1 PE=1 SV=1	Gcn1	2	yes	13.63	2010.07
AQALELAGLK	10	E9PVX6	Proliferation marker protein Ki-67 OS=Mus musculus OX=10090 GN=Mki67 PE=1 SV=1	Mki67	2	yes	15.08	2392.07
AQPLEGPAGLK	11	E9PVX6	Proliferation marker protein Ki-67 OS=Mus musculus OX=10090 GN=Mki67 PE=1 SV=1	Mki67	2	yes	15.08	2532.06
DGVQPLEVLGDSK	13	E9PVX6	Proliferation marker protein Ki-67 OS=Mus musculus OX=10090 GN=Mki67 PE=1 SV=1	Mki67	2	yes	15.08	2713.08
EITQISDHSEK	11	E9PVX6	Proliferation marker protein Ki-67 OS=Mus musculus OX=10090 GN=Mki67 PE=1 SV=1	Mki67	2	yes	15.08	979.035
ESTPQTLDSSASR	13	E9PVX6	Proliferation marker protein Ki-67 OS=Mus musculus OX=10090 GN=Mki67 PE=1 SV=1	Mki67	2	yes	15.08	1790.06
ETQLLVSGR	9	E9PVX6	Proliferation marker protein Ki-67 OS=Mus musculus OX=10090 GN=Mki67 PE=1 SV=1	Mki67	2	yes	15.08	2735.06
GGMVPVQTSTETAK	14	E9PVX6	Proliferation marker protein Ki-67 OS=Mus musculus OX=10090 GN=Mki67 PE=1 SV=1	Mki67	2	yes	15.08	3397.1
GLSADSPASDGSK	13	E9PVX6	Proliferation marker protein Ki-67 OS=Mus musculus OX=10090 GN=Mki67 PE=1 SV=1	Mki67	2	yes	15.08	3002.08
HGDIITIIDR	10	E9PVX6	Proliferation marker protein Ki-67 OS=Mus musculus OX=10090 GN=Mki67 PE=1 SV=1	Mki67	2	yes	15.08	2220.06
HSVNLDEGESAQAVHK	16	E9PVX6	Proliferation marker protein Ki-67 OS=Mus musculus OX=10090 GN=Mki67 PE=1 SV=1	Mki67	3	yes	15.08	3168.09
IDPVASVPVSK	11	E9PVX6	Proliferation marker protein Ki-67 OS=Mus musculus OX=10090 GN=Mki67 PE=1 SV=1	Mki67	2	yes	15.08	2628.06
IHMPGESR	8	E9PVX6	Proliferation marker protein Ki-67 OS=Mus musculus OX=10090 GN=Mki67 PE=1 SV=1	Mki67	2	yes	15.08	6709.15
IQLINDGVK	9	E9PVX6	Proliferation marker protein Ki-67 OS=Mus musculus OX=10090 GN=Mki67 PE=1 SV=1	Mki67	2	yes	15.08	1548.03
ISLASSQAEPVR	12	E9PVX6	Proliferation marker protein Ki-67 OS=Mus musculus OX=10090 GN=Mki67 PE=1 SV=1	Mki67	2	yes	15.08	3338.1
ISLESSQAEPVK	12	E9PVX6	Proliferation marker protein Ki-67 OS=Mus musculus OX=10090 GN=Mki67 PE=1 SV=1	Mki67	2	yes	15.08	14550.5
ISLESSQAEPVR	12	E9PVX6	Proliferation marker protein Ki-67 OS=Mus musculus OX=10090 GN=Mki67 PE=1 SV=1	Mki67	2	yes	15.08	2584.07
KVNIIVYATK	10	E9PVX6	Proliferation marker protein Ki-67 OS=Mus musculus OX=10090 GN=Mki67 PE=1 SV=1	Mki67	2	yes	15.08	1589.05
LAHDTSILK	9	E9PVX6	Proliferation marker protein Ki-67 OS=Mus musculus OX=10090 GN=Mki67 PE=1 SV=1	Mki67	2	yes	15.08	1153.03
LDFAGNSSGSK	11	E9PVX6	Proliferation marker protein Ki-67 OS=Mus musculus OX=10090 GN=Mki67 PE=1 SV=1	Mki67	2	yes	15.08	863.018
LDFTGNSSGHK	11	E9PVX6	Proliferation marker protein Ki-67 OS=Mus musculus OX=10090 GN=Mki67 PE=1 SV=1	Mki67	2	yes	15.08	3143.09
LDFTGNSTGHK	11	E9PVX6	Proliferation marker protein Ki-67 OS=Mus musculus OX=10090 GN=Mki67 PE=1 SV=1	Mki67	2	yes	15.08	2237.06
LEPAIYVTR	9	E9PVX6	Proliferation marker protein Ki-67 OS=Mus musculus OX=10090 GN=Mki67 PE=1 SV=1	Mki67	2	yes	15.08	3832.11
LESIENLTGLR	11	E9PVX6	Proliferation marker protein Ki-67 OS=Mus musculus OX=10090 GN=Mki67 PE=1 SV=1	Mki67	2	yes	15.08	2873.08
LESVEEQVSTVMK	13	E9PVX6	Proliferation marker protein Ki-67 OS=Mus musculus OX=10090 GN=Mki67 PE=1 SV=1	Mki67	2	yes	15.08	1489.05
LVVTEEPIPQR	11	E9PVX6	Proliferation marker protein Ki-67 OS=Mus musculus OX=10090 GN=Mki67 PE=1 SV=1	Mki67	2	yes	15.08	3375.09
MFFNSPQPESAITR	14	E9PVX6	Proliferation marker protein Ki-67 OS=Mus musculus OX=10090 GN=Mki67 PE=1 SV=1	Mki67	2	yes	15.08	4178.14
MLNNLMLNR	9	E9PVX6	Proliferation marker protein Ki-67 OS=Mus musculus OX=10090 GN=Mki67 PE=1 SV=1	Mki67	2	yes	15.08	1752.05
MSLESSQAEPVK	12	E9PVX6	Proliferation marker protein Ki-67 OS=Mus musculus OX=10090 GN=Mki67 PE=1 SV=1	Mki67	2	yes	15.08	1024.03
NIVEPTSGDLFK	12	E9PVX6	Proliferation marker protein Ki-67 OS=Mus musculus OX=10090 GN=Mki67 PE=1 SV=1	Mki67	2	yes	15.08	2374.08
QKLDFAGNSSGSK	13	E9PVX6	Proliferation marker protein Ki-67 OS=Mus musculus OX=10090 GN=Mki67 PE=1 SV=1	Mki67	2	yes	15.08	1037.04
SGASEANLIVAK	12	E9PVX6	Proliferation marker protein Ki-67 OS=Mus musculus OX=10090 GN=Mki67 PE=1 SV=1	Mki67	2	yes	15.08	1618.04
SLGTHSPAVLK	11	E9PVX6	Proliferation marker protein Ki-67 OS=Mus musculus OX=10090 GN=Mki67 PE=1 SV=1	Mki67	2	yes	15.08	793.024
SPQLGPVR	8	E9PVX6	Proliferation marker protein Ki-67 OS=Mus musculus OX=10090 GN=Mki67 PE=1 SV=1	Mki67	2	yes	15.08	4473.08
SPQPGFVR	8	E9PVX6	Proliferation marker protein Ki-67 OS=Mus musculus OX=10090 GN=Mki67 PE=1 SV=1	Mki67	2	yes	15.08	1102.02
SSPTQSLSNSNEK	13	E9PVX6	Proliferation marker protein Ki-67 OS=Mus musculus OX=10090 GN=Mki67 PE=1 SV=1	Mki67	2	yes	15.08	3148.09
TEAVLAENTTAR	12	E9PVX6	Proliferation marker protein Ki-67 OS=Mus musculus OX=10090 GN=Mki67 PE=1 SV=1	Mki67	2	yes	15.08	3821.1
TSVGNIAVR	9	E9PVX6	Proliferation marker protein Ki-67 OS=Mus musculus OX=10090 GN=Mki67 PE=1 SV=1	Mki67	2	yes	15.08	2898.06
VDQQVQDNENAPQR	14	E9PVX6	Proliferation marker protein Ki-67 OS=Mus musculus OX=10090 GN=Mki67 PE=1 SV=1	Mki67	2	yes	15.08	798.026
VMQTLTLGEDHGR	13	E9PVX6	Proliferation marker protein Ki-67 OS=Mus musculus OX=10090 GN=Mki67 PE=1 SV=1	Mki67	2	yes	15.08	2516.08
VSVPARPYK	9	E9PVX6	Proliferation marker protein Ki-67 OS=Mus musculus OX=10090 GN=Mki67 PE=1 SV=1	Mki67	2	yes	15.08	3817.09
YCSDPLIGNK	10	E9PVX6	Proliferation marker protein Ki-67 OS=Mus musculus OX=10090 GN=Mki67 PE=1 SV=1	Mki67	2	yes	15.08	2084.06
YSASPTLR	8	E9PVX6	Proliferation marker protein Ki-67 OS=Mus musculus OX=10090 GN=Mki67 PE=1 SV=1	Mki67	2	yes	15.08	3509.07
LIVDPALDPALR	12	E9PYH6	Histone-lysine N-methyltransferase SETD1A OS=Mus musculus OX=10090 GN=Setd1a PE=1 SV=1	Setd1a	2	yes	0.7	1912.05
LHVGEKPYK	9	E9PYI1	Zinc finger protein 568 OS=Mus musculus OX=10090 GN=Znf568 PE=1 SV=1	Znf568	2	yes	2.98	1201.03
TSLCQPPPIER	11	E9PYI1	Zinc finger protein 568 OS=Mus musculus OX=10090 GN=Znf568 PE=1 SV=1	Znf568	2	yes	2.98	3274.1
ADLIVTTPEK	10	E9PZJ8	Activating signal cointegrator 1 complex subunit 3 OS=Mus musculus OX=10090 GN=Ascc3 PE=1 SV=1	Ascc3	2	yes	5.28	2075.05
AVILVHDIK	9	E9PZJ8	Activating signal cointegrator 1 complex subunit 3 OS=Mus musculus OX=10090 GN=Ascc3 PE=1 SV=1	Ascc3	2	yes	5.28	3270.08
DLADWLNIK	9	E9PZJ8	Activating signal cointegrator 1 complex subunit 3 OS=Mus musculus OX=10090 GN=Ascc3 PE=1 SV=1	Ascc3	2	yes	5.28	457.011
EQLLIEVGQK	10	E9PZJ8	Activating signal cointegrator 1 complex subunit 3 OS=Mus musculus OX=10090 GN=Ascc3 PE=1 SV=1	Ascc3	2	yes	5.28	988.026
GPVLEVIVSR	10	E9PZJ8	Activating signal cointegrator 1 complex subunit 3 OS=Mus musculus OX=10090 GN=Ascc3 PE=1 SV=1	Ascc3	2	yes	5.28	2628.06
IVGLSTALANAR	12	E9PZJ8	Activating signal cointegrator 1 complex subunit 3 OS=Mus musculus OX=10090 GN=Ascc3 PE=1 SV=1	Ascc3	2	yes	5.28	2138.06
IVYVAPMK	8	E9PZJ8	Activating signal cointegrator 1 complex subunit 3 OS=Mus musculus OX=10090 GN=Ascc3 PE=1 SV=1	Ascc3	2	yes	5.28	1093.02
LLILDEVHLLHEDR	14	E9PZJ8	Activating signal cointegrator 1 complex subunit 3 OS=Mus musculus OX=10090 GN=Ascc3 PE=1 SV=1	Ascc3	3	yes	5.28	1468.04
MILPEGIQR	9	E9PZJ8	Activating signal cointegrator 1 complex subunit 3 OS=Mus musculus OX=10090 GN=Ascc3 PE=1 SV=1	Ascc3	2	yes	5.28	1610.04
SVGDVALSQIVK	12	E9PZJ8	Activating signal cointegrator 1 complex subunit 3 OS=Mus musculus OX=10090 GN=Ascc3 PE=1 SV=1	Ascc3	2	yes	5.28	2089.06
TNFISSHTEKPVR	13	E9PZJ8	Activating signal cointegrator 1 complex subunit 3 OS=Mus musculus OX=10090 GN=Ascc3 PE=1 SV=1	Ascc3	3	yes	5.28	1179.03
ISGVQVNVK	9	E9PZM4	Chromodomain-helicase-DNA-binding protein 2 OS=Mus musculus OX=10090 GN=Chd2 PE=1 SV=1	Chd2	2	yes	2.3	1035.02
MVLDHLVIQR	10	E9PZM4	Chromodomain-helicase-DNA-binding protein 2 OS=Mus musculus OX=10090 GN=Chd2 PE=1 SV=1	Chd2	2	yes	2.3	1948.05
SNSVILADEMGLGK	14	E9PZM4	Chromodomain-helicase-DNA-binding protein 2 OS=Mus musculus OX=10090 GN=Chd2 PE=1 SV=1	Chd2	2	yes	2.3	2359.08
AWLLAQGK	8	E9Q2Z1	Chromatin remodeling regulator CECR2 OS=Mus musculus OX=10090 GN=Cecr2 PE=1 SV=1	Cecr2	2	yes	3.17	1451.03
EASFQDLPLR	10	E9Q2Z1	Chromatin remodeling regulator CECR2 OS=Mus musculus OX=10090 GN=Cecr2 PE=1 SV=1	Cecr2	2	yes	3.17	3730.11
FMSDHLSIK	9	E9Q2Z1	Chromatin remodeling regulator CECR2 OS=Mus musculus OX=10090 GN=Cecr2 PE=1 SV=1	Cecr2	2	yes	3.17	1035.03
IPMDISSMEK	10	E9Q2Z1	Chromatin remodeling regulator CECR2 OS=Mus musculus OX=10090 GN=Cecr2 PE=1 SV=1	Cecr2	2	yes	3.17	1994.05
SSGSHVWTR	9	E9Q2Z1	Chromatin remodeling regulator CECR2 OS=Mus musculus OX=10090 GN=Cecr2 PE=1 SV=1	Cecr2	2	yes	3.17	2193.05
SIPSYLSEK	9	E9Q4F7	Ankyrin repeat domain-containing protein 11 OS=Mus musculus OX=10090 GN=Ankrd11 PE=1 SV=1	Ankrd11	2	yes	0.83	1164.02
VFSSIISEDFSER	13	E9Q4F7	Ankyrin repeat domain-containing protein 11 OS=Mus musculus OX=10090 GN=Ankrd11 PE=1 SV=1	Ankrd11	2	yes	0.83	3640.14
ADGKEEGVSQPESK	14	E9Q4N7	AT-rich interactive domain-containing protein 1B OS=Mus musculus OX=10090 GN=Arid1b PE=1 SV=2	Arid1b	2	yes	13.7	3658.1
APSPASFQR	9	E9Q4N7	AT-rich interactive domain-containing protein 1B OS=Mus musculus OX=10090 GN=Arid1b PE=1 SV=2	Arid1b	2	yes	13.7	4991.11
CICVSNIVR	9	E9Q4N7	AT-rich interactive domain-containing protein 1B OS=Mus musculus OX=10090 GN=Arid1b PE=1 SV=2	Arid1b	2	yes	13.7	14972.4
EEGVSQPESK	10	E9Q4N7	AT-rich interactive domain-containing protein 1B OS=Mus musculus OX=10090 GN=Arid1b PE=1 SV=2	Arid1b	2	yes	13.7	3612.11
EIGGLAQVNK	10	E9Q4N7	AT-rich interactive domain-containing protein 1B OS=Mus musculus OX=10090 GN=Arid1b PE=1 SV=2	Arid1b	2	yes	13.7	12570.3
FDKLPIK	7	E9Q4N7	AT-rich interactive domain-containing protein 1B OS=Mus musculus OX=10090 GN=Arid1b PE=1 SV=2	Arid1b	2	yes	13.7	8449.19
FPFGIQQAK	9	E9Q4N7	AT-rich interactive domain-containing protein 1B OS=Mus musculus OX=10090 GN=Arid1b PE=1 SV=2	Arid1b	2	yes	13.7	24846.6
FYATLVR	7	E9Q4N7	AT-rich interactive domain-containing protein 1B OS=Mus musculus OX=10090 GN=Arid1b PE=1 SV=2	Arid1b	2	yes	13.7	6693.14
GEEPPPEVFSTGDSK	15	E9Q4N7	AT-rich interactive domain-containing protein 1B OS=Mus musculus OX=10090 GN=Arid1b PE=1 SV=2	Arid1b	2	yes	13.7	25715.8
GSPVSSLPAVGK	12	E9Q4N7	AT-rich interactive domain-containing protein 1B OS=Mus musculus OX=10090 GN=Arid1b PE=1 SV=2	Arid1b	2	yes	13.7	30637.8
HMDGMYGPPAK	11	E9Q4N7	AT-rich interactive domain-containing protein 1B OS=Mus musculus OX=10090 GN=Arid1b PE=1 SV=2	Arid1b	2	yes	13.7	8041.25
HPGLVLILGK	10	E9Q4N7	AT-rich interactive domain-containing protein 1B OS=Mus musculus OX=10090 GN=Arid1b PE=1 SV=2	Arid1b	2	yes	13.7	15262.4
KPLDLFR	7	E9Q4N7	AT-rich interactive domain-containing protein 1B OS=Mus musculus OX=10090 GN=Arid1b PE=1 SV=2	Arid1b	2	yes	13.7	35165.7
LILLHHEHPER	11	E9Q4N7	AT-rich interactive domain-containing protein 1B OS=Mus musculus OX=10090 GN=Arid1b PE=1 SV=2	Arid1b	2	yes	13.7	2307.09
LILLHHEHPER	11	E9Q4N7	AT-rich interactive domain-containing protein 1B OS=Mus musculus OX=10090 GN=Arid1b PE=1 SV=2	Arid1b	3	yes	13.7	14268.3
LLEDEPR	7	E9Q4N7	AT-rich interactive domain-containing protein 1B OS=Mus musculus OX=10090 GN=Arid1b PE=1 SV=2	Arid1b	2	yes	13.7	18031.4
LVLETLCK	8	E9Q4N7	AT-rich interactive domain-containing protein 1B OS=Mus musculus OX=10090 GN=Arid1b PE=1 SV=2	Arid1b	2	yes	13.7	8930.18
MPSAGMQNR	9	E9Q4N7	AT-rich interactive domain-containing protein 1B OS=Mus musculus OX=10090 GN=Arid1b PE=1 SV=2	Arid1b	2	yes	13.7	13976.3
NDMPYPYQSR	10	E9Q4N7	AT-rich interactive domain-containing protein 1B OS=Mus musculus OX=10090 GN=Arid1b PE=1 SV=2	Arid1b	2	yes	13.7	10793.4
QGPGGPAQAPPYPGMNR	17	E9Q4N7	AT-rich interactive domain-containing protein 1B OS=Mus musculus OX=10090 GN=Arid1b PE=1 SV=2	Arid1b	2	yes	13.7	9207.4
QQFPYGTSYDR	11	E9Q4N7	AT-rich interactive domain-containing protein 1B OS=Mus musculus OX=10090 GN=Arid1b PE=1 SV=2	Arid1b	2	yes	13.7	3361.11
SEFLLHEGR	9	E9Q4N7	AT-rich interactive domain-containing protein 1B OS=Mus musculus OX=10090 GN=Arid1b PE=1 SV=2	Arid1b	2	yes	13.7	47582.4
SHPAMSPGTPGPTMGR	16	E9Q4N7	AT-rich interactive domain-containing protein 1B OS=Mus musculus OX=10090 GN=Arid1b PE=1 SV=2	Arid1b	2	yes	13.7	3397.13
SLSFVPGNDAEMSK	14	E9Q4N7	AT-rich interactive domain-containing protein 1B OS=Mus musculus OX=10090 GN=Arid1b PE=1 SV=2	Arid1b	2	yes	13.7	29828.3
SNHEDLNLIQQER	13	E9Q4N7	AT-rich interactive domain-containing protein 1B OS=Mus musculus OX=10090 GN=Arid1b PE=1 SV=2	Arid1b	2	yes	13.7	5833.26
SPFLPTMK	8	E9Q4N7	AT-rich interactive domain-containing protein 1B OS=Mus musculus OX=10090 GN=Arid1b PE=1 SV=2	Arid1b	2	yes	13.7	11925.3
SQGSPMDPMVMK	12	E9Q4N7	AT-rich interactive domain-containing protein 1B OS=Mus musculus OX=10090 GN=Arid1b PE=1 SV=2	Arid1b	2	yes	13.7	5977.19
SQPPLAPGK	9	E9Q4N7	AT-rich interactive domain-containing protein 1B OS=Mus musculus OX=10090 GN=Arid1b PE=1 SV=2	Arid1b	2	yes	13.7	30704.6
SSPALAAPDASVDPK	15	E9Q4N7	AT-rich interactive domain-containing protein 1B OS=Mus musculus OX=10090 GN=Arid1b PE=1 SV=2	Arid1b	2	yes	13.7	6120.19
VYELGNEPER	10	E9Q4N7	AT-rich interactive domain-containing protein 1B OS=Mus musculus OX=10090 GN=Arid1b PE=1 SV=2	Arid1b	2	yes	13.7	20818.6
VYELGNEPERK	11	E9Q4N7	AT-rich interactive domain-containing protein 1B OS=Mus musculus OX=10090 GN=Arid1b PE=1 SV=2	Arid1b	2	yes	13.7	1056.03
YLTFMEER	8	E9Q4N7	AT-rich interactive domain-containing protein 1B OS=Mus musculus OX=10090 GN=Arid1b PE=1 SV=2	Arid1b	2	yes	13.7	18547.5
YPLGMQGR	8	E9Q4N7	AT-rich interactive domain-containing protein 1B OS=Mus musculus OX=10090 GN=Arid1b PE=1 SV=2	Arid1b	2	yes	13.7	4787.1
IEVLEEELR	9	E9Q557	Desmoplakin OS=Mus musculus OX=10090 GN=Dsp PE=1 SV=1	Dsp	2	yes	1.73	2172.06
IVQLKPR	7	E9Q557	Desmoplakin OS=Mus musculus OX=10090 GN=Dsp PE=1 SV=1	Dsp	2	yes	1.73	1477.03
LNDSILQATEQR	12	E9Q557	Desmoplakin OS=Mus musculus OX=10090 GN=Dsp PE=1 SV=1	Dsp	2	yes	1.73	1192.04
NHYNEEMSNLR	11	E9Q557	Desmoplakin OS=Mus musculus OX=10090 GN=Dsp PE=1 SV=1	Dsp	2	yes	1.73	694.021
QLQNIIQATSR	11	E9Q557	Desmoplakin OS=Mus musculus OX=10090 GN=Dsp PE=1 SV=1	Dsp	2	yes	1.73	2430.07
AAGGAVSTPAPGK	13	E9Q5C9	Nucleolar and coiled-body phosphoprotein 1 OS=Mus musculus OX=10090 GN=Nolc1 PE=1 SV=1	Nolc1	2	yes	4.99	940.019
DSQLSEVASK	10	E9Q5C9	Nucleolar and coiled-body phosphoprotein 1 OS=Mus musculus OX=10090 GN=Nolc1 PE=1 SV=1	Nolc1	2	yes	4.99	5560.12
VVPSDLYPLVLR	12	E9Q5C9	Nucleolar and coiled-body phosphoprotein 1 OS=Mus musculus OX=10090 GN=Nolc1 PE=1 SV=1	Nolc1	2	yes	4.99	2540.09
LFEQEVAQR	9	E9Q5F9	Histone-lysine N-methyltransferase SETD2 OS=Mus musculus OX=10090 GN=Setd2 PE=1 SV=1	Setd2	2	yes	0.35	2333.07
KLNLAFR	7	E9Q5K9	YTH domain-containing protein 1 OS=Mus musculus OX=10090 GN=Ythdc1 PE=1 SV=2	Ythdc1	2	yes	2.45	3532.06
SNNHENVSLAK	11	E9Q5K9	YTH domain-containing protein 1 OS=Mus musculus OX=10090 GN=Ythdc1 PE=1 SV=2	Ythdc1	2	yes	2.45	1333.03
VLQVSIGPGLPK	12	E9Q634	Unconventional myosin-Ie OS=Mus musculus OX=10090 GN=Myo1e PE=1 SV=1	Myo1e	2	yes	1.08	564.019
AAVVASPLLDQQR	13	E9Q784	Zinc finger CCCH domain-containing protein 13 OS=Mus musculus OX=10090 GN=Zc3h13 PE=1 SV=1	Zc3h13	2	yes	4.28	1657.04
AQDLLSHR	8	E9Q784	Zinc finger CCCH domain-containing protein 13 OS=Mus musculus OX=10090 GN=Zc3h13 PE=1 SV=1	Zc3h13	2	yes	4.28	4032.09
ASLLSDLGPCCK	12	E9Q784	Zinc finger CCCH domain-containing protein 13 OS=Mus musculus OX=10090 GN=Zc3h13 PE=1 SV=1	Zc3h13	2	yes	4.28	945.028
DLGSVQGFEDVSK	13	E9Q784	Zinc finger CCCH domain-containing protein 13 OS=Mus musculus OX=10090 GN=Zc3h13 PE=1 SV=1	Zc3h13	2	yes	4.28	1598.05
FTPGAVLLR	9	E9Q784	Zinc finger CCCH domain-containing protein 13 OS=Mus musculus OX=10090 GN=Zc3h13 PE=1 SV=1	Zc3h13	2	yes	4.28	3317.07
SLEITGER	8	E9Q784	Zinc finger CCCH domain-containing protein 13 OS=Mus musculus OX=10090 GN=Zc3h13 PE=1 SV=1	Zc3h13	2	yes	4.28	1221.02
TGSCLYGNTCR	11	E9Q784	Zinc finger CCCH domain-containing protein 13 OS=Mus musculus OX=10090 GN=Zc3h13 PE=1 SV=1	Zc3h13	2	yes	4.28	1408.04
AEMYSEYLSTCSK	13	E9Q7E2	AT-rich interactive domain-containing protein 2 OS=Mus musculus OX=10090 GN=Arid2 PE=1 SV=1	Arid2	2	yes	5.42	1405.05
AIASHPSAALMALR	14	E9Q7E2	AT-rich interactive domain-containing protein 2 OS=Mus musculus OX=10090 GN=Arid2 PE=1 SV=1	Arid2	2	yes	5.42	1775.07
ELDLHGLYTR	10	E9Q7E2	AT-rich interactive domain-containing protein 2 OS=Mus musculus OX=10090 GN=Arid2 PE=1 SV=1	Arid2	2	yes	5.42	4864.17
GGILTSTGFYK	11	E9Q7E2	AT-rich interactive domain-containing protein 2 OS=Mus musculus OX=10090 GN=Arid2 PE=1 SV=1	Arid2	2	yes	5.42	3932.09
GLAFLDELR	9	E9Q7E2	AT-rich interactive domain-containing protein 2 OS=Mus musculus OX=10090 GN=Arid2 PE=1 SV=1	Arid2	2	yes	5.42	1836.05
GMEILGNLCK	10	E9Q7E2	AT-rich interactive domain-containing protein 2 OS=Mus musculus OX=10090 GN=Arid2 PE=1 SV=1	Arid2	2	yes	5.42	1978.05
QDEPGQVANQK	11	E9Q7E2	AT-rich interactive domain-containing protein 2 OS=Mus musculus OX=10090 GN=Arid2 PE=1 SV=1	Arid2	2	yes	5.42	1232.03
QPTVGGTGSAPR	12	E9Q7E2	AT-rich interactive domain-containing protein 2 OS=Mus musculus OX=10090 GN=Arid2 PE=1 SV=1	Arid2	2	yes	5.42	1758.04
TVFPNHTVK	9	E9Q7E2	AT-rich interactive domain-containing protein 2 OS=Mus musculus OX=10090 GN=Arid2 PE=1 SV=1	Arid2	2	yes	5.42	2576.07
AGAPGPASSPALLVLR	16	E9Q7F2	E3 ubiquitin-protein ligase RNF169 OS=Mus musculus OX=10090 GN=Rnf169 PE=1 SV=1	Rnf169	2	yes	10.81	4852.16
DPGLLEVGR	9	E9Q7F2	E3 ubiquitin-protein ligase RNF169 OS=Mus musculus OX=10090 GN=Rnf169 PE=1 SV=1	Rnf169	2	yes	10.81	1013.02
GSVDQYLLR	9	E9Q7F2	E3 ubiquitin-protein ligase RNF169 OS=Mus musculus OX=10090 GN=Rnf169 PE=1 SV=1	Rnf169	2	yes	10.81	1925.05
LLQEDSEMGK	10	E9Q7F2	E3 ubiquitin-protein ligase RNF169 OS=Mus musculus OX=10090 GN=Rnf169 PE=1 SV=1	Rnf169	2	yes	10.81	1696.05
LSDSENEEPSR	11	E9Q7F2	E3 ubiquitin-protein ligase RNF169 OS=Mus musculus OX=10090 GN=Rnf169 PE=1 SV=1	Rnf169	2	yes	10.81	719.023
NSSCSLAFLAGK	12	E9Q7F2	E3 ubiquitin-protein ligase RNF169 OS=Mus musculus OX=10090 GN=Rnf169 PE=1 SV=1	Rnf169	2	yes	10.81	2512.07
WEQIFQER	8	E9Q7F2	E3 ubiquitin-protein ligase RNF169 OS=Mus musculus OX=10090 GN=Rnf169 PE=1 SV=1	Rnf169	2	yes	10.81	1068.03
AEELGQELK	9	E9Q7G0	Nuclear mitotic apparatus protein 1 OS=Mus musculus OX=10090 GN=Numa1 PE=1 SV=1	Numa1	2	yes	19.58	2235.05
AGEQQETASLELLK	14	E9Q7G0	Nuclear mitotic apparatus protein 1 OS=Mus musculus OX=10090 GN=Numa1 PE=1 SV=1	Numa1	2	yes	19.58	2494.11
AHGLLAEENR	10	E9Q7G0	Nuclear mitotic apparatus protein 1 OS=Mus musculus OX=10090 GN=Numa1 PE=1 SV=1	Numa1	2	yes	19.58	2466.07
ASDQLGEQQGR	11	E9Q7G0	Nuclear mitotic apparatus protein 1 OS=Mus musculus OX=10090 GN=Numa1 PE=1 SV=1	Numa1	2	yes	19.58	3298.1
ASYAEQLSMLK	11	E9Q7G0	Nuclear mitotic apparatus protein 1 OS=Mus musculus OX=10090 GN=Numa1 PE=1 SV=1	Numa1	2	yes	19.58	1718.06
ATSSTQSLAR	10	E9Q7G0	Nuclear mitotic apparatus protein 1 OS=Mus musculus OX=10090 GN=Numa1 PE=1 SV=1	Numa1	2	yes	19.58	3196.06
DAQIAMMQQR	10	E9Q7G0	Nuclear mitotic apparatus protein 1 OS=Mus musculus OX=10090 GN=Numa1 PE=1 SV=1	Numa1	2	yes	19.58	2127.05
DNAQTSVTQAQQEK	14	E9Q7G0	Nuclear mitotic apparatus protein 1 OS=Mus musculus OX=10090 GN=Numa1 PE=1 SV=1	Numa1	2	yes	19.58	1622.06
EAEQMGGELER	11	E9Q7G0	Nuclear mitotic apparatus protein 1 OS=Mus musculus OX=10090 GN=Numa1 PE=1 SV=1	Numa1	2	yes	19.58	3301.09
EGQQILQQPLPER	13	E9Q7G0	Nuclear mitotic apparatus protein 1 OS=Mus musculus OX=10090 GN=Numa1 PE=1 SV=1	Numa1	2	yes	19.58	4428.18
EGTDQELAK	9	E9Q7G0	Nuclear mitotic apparatus protein 1 OS=Mus musculus OX=10090 GN=Numa1 PE=1 SV=1	Numa1	2	yes	19.58	1976.04
ELGELGSLR	9	E9Q7G0	Nuclear mitotic apparatus protein 1 OS=Mus musculus OX=10090 GN=Numa1 PE=1 SV=1	Numa1	2	yes	19.58	7173.19
ELGHNQAASASAQR	14	E9Q7G0	Nuclear mitotic apparatus protein 1 OS=Mus musculus OX=10090 GN=Numa1 PE=1 SV=1	Numa1	2	yes	19.58	887.03
ELQQTLEQLK	10	E9Q7G0	Nuclear mitotic apparatus protein 1 OS=Mus musculus OX=10090 GN=Numa1 PE=1 SV=1	Numa1	2	yes	19.58	2973.08
GEVLGDALQLDTLK	14	E9Q7G0	Nuclear mitotic apparatus protein 1 OS=Mus musculus OX=10090 GN=Numa1 PE=1 SV=1	Numa1	2	yes	19.58	1602.06
GKQEAQLLAER	11	E9Q7G0	Nuclear mitotic apparatus protein 1 OS=Mus musculus OX=10090 GN=Numa1 PE=1 SV=1	Numa1	2	yes	19.58	1269.04
GQAQADLAQEK	11	E9Q7G0	Nuclear mitotic apparatus protein 1 OS=Mus musculus OX=10090 GN=Numa1 PE=1 SV=1	Numa1	2	yes	19.58	2794.07
HLTAQVR	7	E9Q7G0	Nuclear mitotic apparatus protein 1 OS=Mus musculus OX=10090 GN=Numa1 PE=1 SV=1	Numa1	2	yes	19.58	4303.09
IDHLALLNEK	10	E9Q7G0	Nuclear mitotic apparatus protein 1 OS=Mus musculus OX=10090 GN=Numa1 PE=1 SV=1	Numa1	2	yes	19.58	3265.09
IINTIHDTK	9	E9Q7G0	Nuclear mitotic apparatus protein 1 OS=Mus musculus OX=10090 GN=Numa1 PE=1 SV=1	Numa1	2	yes	19.58	3941.1
ISQLSEENGDLSFK	14	E9Q7G0	Nuclear mitotic apparatus protein 1 OS=Mus musculus OX=10090 GN=Numa1 PE=1 SV=1	Numa1	2	yes	19.58	1101.04
LATDNTQLQTR	11	E9Q7G0	Nuclear mitotic apparatus protein 1 OS=Mus musculus OX=10090 GN=Numa1 PE=1 SV=1	Numa1	2	yes	19.58	2881.07
LDFVCSFLQK	10	E9Q7G0	Nuclear mitotic apparatus protein 1 OS=Mus musculus OX=10090 GN=Numa1 PE=1 SV=1	Numa1	2	yes	19.58	2320.06
LENELSTALQDK	12	E9Q7G0	Nuclear mitotic apparatus protein 1 OS=Mus musculus OX=10090 GN=Numa1 PE=1 SV=1	Numa1	2	yes	19.58	5113.15
LESLQQQLQAANDAR	15	E9Q7G0	Nuclear mitotic apparatus protein 1 OS=Mus musculus OX=10090 GN=Numa1 PE=1 SV=1	Numa1	2	yes	19.58	3848.15
LQESPAPEK	9	E9Q7G0	Nuclear mitotic apparatus protein 1 OS=Mus musculus OX=10090 GN=Numa1 PE=1 SV=1	Numa1	2	yes	19.58	1672.04
LSQLEDQATR	10	E9Q7G0	Nuclear mitotic apparatus protein 1 OS=Mus musculus OX=10090 GN=Numa1 PE=1 SV=1	Numa1	2	yes	19.58	4953.12
LTAQVEELSK	10	E9Q7G0	Nuclear mitotic apparatus protein 1 OS=Mus musculus OX=10090 GN=Numa1 PE=1 SV=1	Numa1	2	yes	19.58	2158.05
LVDDLSALQEK	11	E9Q7G0	Nuclear mitotic apparatus protein 1 OS=Mus musculus OX=10090 GN=Numa1 PE=1 SV=1	Numa1	2	yes	19.58	4518.11
QFLEVELDQAR	11	E9Q7G0	Nuclear mitotic apparatus protein 1 OS=Mus musculus OX=10090 GN=Numa1 PE=1 SV=1	Numa1	2	yes	19.58	4906.18
QQLETVEK	8	E9Q7G0	Nuclear mitotic apparatus protein 1 OS=Mus musculus OX=10090 GN=Numa1 PE=1 SV=1	Numa1	2	yes	19.58	1553.04
QSMAFSILNTPK	12	E9Q7G0	Nuclear mitotic apparatus protein 1 OS=Mus musculus OX=10090 GN=Numa1 PE=1 SV=1	Numa1	2	yes	19.58	1011.03
TDAETHLAEMR	11	E9Q7G0	Nuclear mitotic apparatus protein 1 OS=Mus musculus OX=10090 GN=Numa1 PE=1 SV=1	Numa1	2	yes	19.58	4917.14
TDAPGPELQALR	12	E9Q7G0	Nuclear mitotic apparatus protein 1 OS=Mus musculus OX=10090 GN=Numa1 PE=1 SV=1	Numa1	2	yes	19.58	8299.28
TTQIINITMTK	11	E9Q7G0	Nuclear mitotic apparatus protein 1 OS=Mus musculus OX=10090 GN=Numa1 PE=1 SV=1	Numa1	2	yes	19.58	3938.11
VCPPHLK	7	E9Q7G0	Nuclear mitotic apparatus protein 1 OS=Mus musculus OX=10090 GN=Numa1 PE=1 SV=1	Numa1	2	yes	19.58	5337.1
VETLECER	8	E9Q7G0	Nuclear mitotic apparatus protein 1 OS=Mus musculus OX=10090 GN=Numa1 PE=1 SV=1	Numa1	2	yes	19.58	1424.04
VIEGSEMELAK	11	E9Q7G0	Nuclear mitotic apparatus protein 1 OS=Mus musculus OX=10090 GN=Numa1 PE=1 SV=1	Numa1	2	yes	19.58	2286.06
DIALMDDHQR	10	E9Q8T2	PR domain zinc finger protein 15 OS=Mus musculus OX=10090 GN=Prdm15 PE=1 SV=1	Prdm15	2	yes	4.09	3537.11
EYLCAECGK	9	E9Q8T2	PR domain zinc finger protein 15 OS=Mus musculus OX=10090 GN=Prdm15 PE=1 SV=1	Prdm15	2	yes	4.09	1044.02
SSLPSNLEIR	10	E9Q8T2	PR domain zinc finger protein 15 OS=Mus musculus OX=10090 GN=Prdm15 PE=1 SV=1	Prdm15	2	yes	4.09	3102.08
VEQPLVIIK	9	E9Q8T2	PR domain zinc finger protein 15 OS=Mus musculus OX=10090 GN=Prdm15 PE=1 SV=1	Prdm15	2	yes	4.09	1340.03
VFQNSSNLSR	10	E9Q8T2	PR domain zinc finger protein 15 OS=Mus musculus OX=10090 GN=Prdm15 PE=1 SV=1	Prdm15	2	yes	4.09	647.02
AVSELAEALR	10	E9Q9R9	Disks large homolog 5 OS=Mus musculus OX=10090 GN=Dlg5 PE=1 SV=1	Dlg5	2	yes	5.05	1910.05
EQDHFQDLR	9	E9Q9R9	Disks large homolog 5 OS=Mus musculus OX=10090 GN=Dlg5 PE=1 SV=1	Dlg5	2	yes	5.05	1353.04
GSEPLGISIVSGEK	14	E9Q9R9	Disks large homolog 5 OS=Mus musculus OX=10090 GN=Dlg5 PE=1 SV=1	Dlg5	2	yes	5.05	2134.06
INDVDLINK	9	E9Q9R9	Disks large homolog 5 OS=Mus musculus OX=10090 GN=Dlg5 PE=1 SV=1	Dlg5	2	yes	5.05	904.021
LGSSSNLQFK	10	E9Q9R9	Disks large homolog 5 OS=Mus musculus OX=10090 GN=Dlg5 PE=1 SV=1	Dlg5	2	yes	5.05	1042.03
QTEMLTQQR	9	E9Q9R9	Disks large homolog 5 OS=Mus musculus OX=10090 GN=Dlg5 PE=1 SV=1	Dlg5	2	yes	5.05	1371.04
SMTPGTTVGSILR	13	E9Q9R9	Disks large homolog 5 OS=Mus musculus OX=10090 GN=Dlg5 PE=1 SV=1	Dlg5	2	yes	5.05	1417.05
VAMHNSDLSR	10	E9Q9R9	Disks large homolog 5 OS=Mus musculus OX=10090 GN=Dlg5 PE=1 SV=1	Dlg5	2	yes	5.05	2992.08
VVTPLHINLSGQK	13	E9Q9R9	Disks large homolog 5 OS=Mus musculus OX=10090 GN=Dlg5 PE=1 SV=1	Dlg5	2	yes	5.05	407.017
MPAASTCCGDEK	12	E9QAT4	Protein transport protein Sec16A OS=Mus musculus OX=10090 GN=Sec16a PE=1 SV=1	Sec16a	2	yes	0.51	800.031
AESQLLECK	9	F6ZDS4	Nucleoprotein TPR OS=Mus musculus OX=10090 GN=Tpr PE=1 SV=1	Tpr	2	yes	26.33	7606.2
AIESMEQQLSELK	13	F6ZDS4	Nucleoprotein TPR OS=Mus musculus OX=10090 GN=Tpr PE=1 SV=1	Tpr	2	yes	26.33	7798.24
AIESMEQQLSELKK	14	F6ZDS4	Nucleoprotein TPR OS=Mus musculus OX=10090 GN=Tpr PE=1 SV=1	Tpr	2	yes	26.33	4878.22
AKEELEAEK	9	F6ZDS4	Nucleoprotein TPR OS=Mus musculus OX=10090 GN=Tpr PE=1 SV=1	Tpr	2	yes	26.33	2535.07
AMVTSLEDSLNK	12	F6ZDS4	Nucleoprotein TPR OS=Mus musculus OX=10090 GN=Tpr PE=1 SV=1	Tpr	2	yes	26.33	21546.7
ASTALSNEQQAR	12	F6ZDS4	Nucleoprotein TPR OS=Mus musculus OX=10090 GN=Tpr PE=1 SV=1	Tpr	2	yes	26.33	9761.3
AVDELHK	7	F6ZDS4	Nucleoprotein TPR OS=Mus musculus OX=10090 GN=Tpr PE=1 SV=1	Tpr	2	yes	26.33	10592.2
DAVQAPLNVSLNEEGK	16	F6ZDS4	Nucleoprotein TPR OS=Mus musculus OX=10090 GN=Tpr PE=1 SV=1	Tpr	2	yes	26.33	13139.4
DPDTEEYR	8	F6ZDS4	Nucleoprotein TPR OS=Mus musculus OX=10090 GN=Tpr PE=1 SV=1	Tpr	2	yes	26.33	1188.03
EKGNEILELK	10	F6ZDS4	Nucleoprotein TPR OS=Mus musculus OX=10090 GN=Tpr PE=1 SV=1	Tpr	2	yes	26.33	6395.19
ELENANDLLSATK	13	F6ZDS4	Nucleoprotein TPR OS=Mus musculus OX=10090 GN=Tpr PE=1 SV=1	Tpr	2	yes	26.33	6157.18
ELETAQDR	8	F6ZDS4	Nucleoprotein TPR OS=Mus musculus OX=10090 GN=Tpr PE=1 SV=1	Tpr	2	yes	26.33	2344.05
ELMLHAADVEALQAAK	16	F6ZDS4	Nucleoprotein TPR OS=Mus musculus OX=10090 GN=Tpr PE=1 SV=1	Tpr	3	yes	26.33	1212.03
ELQELQDSLNVER	13	F6ZDS4	Nucleoprotein TPR OS=Mus musculus OX=10090 GN=Tpr PE=1 SV=1	Tpr	2	yes	26.33	15053.6
EQQPTSASER	10	F6ZDS4	Nucleoprotein TPR OS=Mus musculus OX=10090 GN=Tpr PE=1 SV=1	Tpr	2	yes	26.33	4625.11
ESAEFQTQLEK	11	F6ZDS4	Nucleoprotein TPR OS=Mus musculus OX=10090 GN=Tpr PE=1 SV=1	Tpr	2	yes	26.33	13197.4
ESLLAEQR	8	F6ZDS4	Nucleoprotein TPR OS=Mus musculus OX=10090 GN=Tpr PE=1 SV=1	Tpr	2	yes	26.33	37177.8
ETASEAADGAAPAAGLR	17	F6ZDS4	Nucleoprotein TPR OS=Mus musculus OX=10090 GN=Tpr PE=1 SV=1	Tpr	2	yes	26.33	2517.1
FEVAQVESLR	10	F6ZDS4	Nucleoprotein TPR OS=Mus musculus OX=10090 GN=Tpr PE=1 SV=1	Tpr	2	yes	26.33	14291.4
FHNELNAHIK	10	F6ZDS4	Nucleoprotein TPR OS=Mus musculus OX=10090 GN=Tpr PE=1 SV=1	Tpr	2	yes	26.33	3417.09
FLAEQQSEIDCLK	13	F6ZDS4	Nucleoprotein TPR OS=Mus musculus OX=10090 GN=Tpr PE=1 SV=1	Tpr	2	yes	26.33	8540.31
GNEILELK	8	F6ZDS4	Nucleoprotein TPR OS=Mus musculus OX=10090 GN=Tpr PE=1 SV=1	Tpr	2	yes	26.33	1686.03
GQPGDRDDVDDLK	13	F6ZDS4	Nucleoprotein TPR OS=Mus musculus OX=10090 GN=Tpr PE=1 SV=1	Tpr	2	yes	26.33	507.02
HSSVLER	7	F6ZDS4	Nucleoprotein TPR OS=Mus musculus OX=10090 GN=Tpr PE=1 SV=1	Tpr	2	yes	26.33	22386.6
HVEDLLTK	8	F6ZDS4	Nucleoprotein TPR OS=Mus musculus OX=10090 GN=Tpr PE=1 SV=1	Tpr	2	yes	26.33	11557.2
IAELQHK	7	F6ZDS4	Nucleoprotein TPR OS=Mus musculus OX=10090 GN=Tpr PE=1 SV=1	Tpr	2	yes	26.33	14026.3
IQQLNEEVGR	10	F6ZDS4	Nucleoprotein TPR OS=Mus musculus OX=10090 GN=Tpr PE=1 SV=1	Tpr	2	yes	26.33	10102.3
ISTQLDFASK	10	F6ZDS4	Nucleoprotein TPR OS=Mus musculus OX=10090 GN=Tpr PE=1 SV=1	Tpr	2	yes	26.33	12238.3
ITHLSGVK	8	F6ZDS4	Nucleoprotein TPR OS=Mus musculus OX=10090 GN=Tpr PE=1 SV=1	Tpr	2	yes	26.33	11061.2
KLENEVEQR	9	F6ZDS4	Nucleoprotein TPR OS=Mus musculus OX=10090 GN=Tpr PE=1 SV=1	Tpr	2	yes	26.33	9948.25
KLLEEDVK	8	F6ZDS4	Nucleoprotein TPR OS=Mus musculus OX=10090 GN=Tpr PE=1 SV=1	Tpr	2	yes	26.33	4059.11
KLMEVEK	7	F6ZDS4	Nucleoprotein TPR OS=Mus musculus OX=10090 GN=Tpr PE=1 SV=1	Tpr	2	yes	26.33	1680.03
KTETMNVVMETNK	13	F6ZDS4	Nucleoprotein TPR OS=Mus musculus OX=10090 GN=Tpr PE=1 SV=1	Tpr	2	yes	26.33	2411.1
LDELQASDVAVK	12	F6ZDS4	Nucleoprotein TPR OS=Mus musculus OX=10090 GN=Tpr PE=1 SV=1	Tpr	2	yes	26.33	28623
LEHEISHLK	9	F6ZDS4	Nucleoprotein TPR OS=Mus musculus OX=10090 GN=Tpr PE=1 SV=1	Tpr	2	yes	26.33	18220.6
LENEVEQR	8	F6ZDS4	Nucleoprotein TPR OS=Mus musculus OX=10090 GN=Tpr PE=1 SV=1	Tpr	2	yes	26.33	10475.3
LENSLAELEQLR	12	F6ZDS4	Nucleoprotein TPR OS=Mus musculus OX=10090 GN=Tpr PE=1 SV=1	Tpr	2	yes	26.33	19308.6
LEQNLQQMQAK	11	F6ZDS4	Nucleoprotein TPR OS=Mus musculus OX=10090 GN=Tpr PE=1 SV=1	Tpr	2	yes	26.33	12795.4
LKESAEFQTQLEK	13	F6ZDS4	Nucleoprotein TPR OS=Mus musculus OX=10090 GN=Tpr PE=1 SV=1	Tpr	2	yes	26.33	1385.06
LLEEDVKR	8	F6ZDS4	Nucleoprotein TPR OS=Mus musculus OX=10090 GN=Tpr PE=1 SV=1	Tpr	2	yes	26.33	3711.1
LLHDQIEK	8	F6ZDS4	Nucleoprotein TPR OS=Mus musculus OX=10090 GN=Tpr PE=1 SV=1	Tpr	2	yes	26.33	6402.14
LNSQIEK	7	F6ZDS4	Nucleoprotein TPR OS=Mus musculus OX=10090 GN=Tpr PE=1 SV=1	Tpr	2	yes	26.33	5292.11
LQEQVTDLR	9	F6ZDS4	Nucleoprotein TPR OS=Mus musculus OX=10090 GN=Tpr PE=1 SV=1	Tpr	2	yes	26.33	15752.4
LQNEQLEK	8	F6ZDS4	Nucleoprotein TPR OS=Mus musculus OX=10090 GN=Tpr PE=1 SV=1	Tpr	2	yes	26.33	11983.3
LSQEVEYLTEDVK	13	F6ZDS4	Nucleoprotein TPR OS=Mus musculus OX=10090 GN=Tpr PE=1 SV=1	Tpr	2	yes	26.33	10734.4
NIEELQQQNQR	11	F6ZDS4	Nucleoprotein TPR OS=Mus musculus OX=10090 GN=Tpr PE=1 SV=1	Tpr	2	yes	26.33	12082.5
NLDVQLLDTK	10	F6ZDS4	Nucleoprotein TPR OS=Mus musculus OX=10090 GN=Tpr PE=1 SV=1	Tpr	2	yes	26.33	16441.5
NLGIQSQFTR	10	F6ZDS4	Nucleoprotein TPR OS=Mus musculus OX=10090 GN=Tpr PE=1 SV=1	Tpr	2	yes	26.33	12240.3
NQQLINQQK	9	F6ZDS4	Nucleoprotein TPR OS=Mus musculus OX=10090 GN=Tpr PE=1 SV=1	Tpr	2	yes	26.33	12855.3
QAEEQVNDLK	10	F6ZDS4	Nucleoprotein TPR OS=Mus musculus OX=10090 GN=Tpr PE=1 SV=1	Tpr	2	yes	26.33	6294.14
QAEEQVNDLKER	12	F6ZDS4	Nucleoprotein TPR OS=Mus musculus OX=10090 GN=Tpr PE=1 SV=1	Tpr	2	yes	26.33	513.02
QEQIINTMTQDLR	13	F6ZDS4	Nucleoprotein TPR OS=Mus musculus OX=10090 GN=Tpr PE=1 SV=1	Tpr	2	yes	26.33	7257.29
QHQMQLVDSIVR	12	F6ZDS4	Nucleoprotein TPR OS=Mus musculus OX=10090 GN=Tpr PE=1 SV=1	Tpr	2	yes	26.33	4304.16
QLQEIFENYK	10	F6ZDS4	Nucleoprotein TPR OS=Mus musculus OX=10090 GN=Tpr PE=1 SV=1	Tpr	2	yes	26.33	9387.27
QTPQAPQSPR	10	F6ZDS4	Nucleoprotein TPR OS=Mus musculus OX=10090 GN=Tpr PE=1 SV=1	Tpr	2	yes	26.33	2082.05
SGMLQAEK	8	F6ZDS4	Nucleoprotein TPR OS=Mus musculus OX=10090 GN=Tpr PE=1 SV=1	Tpr	2	yes	26.33	4725.08
SLEGQVENLQK	11	F6ZDS4	Nucleoprotein TPR OS=Mus musculus OX=10090 GN=Tpr PE=1 SV=1	Tpr	2	yes	26.33	16806.5
SQEQILEILR	10	F6ZDS4	Nucleoprotein TPR OS=Mus musculus OX=10090 GN=Tpr PE=1 SV=1	Tpr	2	yes	26.33	16527.6
TDELLALGR	9	F6ZDS4	Nucleoprotein TPR OS=Mus musculus OX=10090 GN=Tpr PE=1 SV=1	Tpr	2	yes	26.33	14081.4
TETMNVVMETNK	12	F6ZDS4	Nucleoprotein TPR OS=Mus musculus OX=10090 GN=Tpr PE=1 SV=1	Tpr	2	yes	26.33	10070.3
TIQDHLLQVEESK	13	F6ZDS4	Nucleoprotein TPR OS=Mus musculus OX=10090 GN=Tpr PE=1 SV=1	Tpr	2	yes	26.33	4030.14
TKTDELLALGR	11	F6ZDS4	Nucleoprotein TPR OS=Mus musculus OX=10090 GN=Tpr PE=1 SV=1	Tpr	2	yes	26.33	5274.17
TMAQHEELMK	10	F6ZDS4	Nucleoprotein TPR OS=Mus musculus OX=10090 GN=Tpr PE=1 SV=1	Tpr	2	yes	26.33	11020.3
TVPSTPTLVVPHR	13	F6ZDS4	Nucleoprotein TPR OS=Mus musculus OX=10090 GN=Tpr PE=1 SV=1	Tpr	2	yes	26.33	13213.5
VESEQQYFEIEK	12	F6ZDS4	Nucleoprotein TPR OS=Mus musculus OX=10090 GN=Tpr PE=1 SV=1	Tpr	2	yes	26.33	1408.04
VLKDEVSK	8	F6ZDS4	Nucleoprotein TPR OS=Mus musculus OX=10090 GN=Tpr PE=1 SV=1	Tpr	2	yes	26.33	20840.4
VLLMELEEAR	10	F6ZDS4	Nucleoprotein TPR OS=Mus musculus OX=10090 GN=Tpr PE=1 SV=1	Tpr	2	yes	26.33	3762.12
YEMLQDNVEGYR	12	F6ZDS4	Nucleoprotein TPR OS=Mus musculus OX=10090 GN=Tpr PE=1 SV=1	Tpr	2	yes	26.33	5122.16
YLDEIVK	7	F6ZDS4	Nucleoprotein TPR OS=Mus musculus OX=10090 GN=Tpr PE=1 SV=1	Tpr	2	yes	26.33	3368.07
SLIFPNFEPLHK	12	F8VPU2	FERM, ARHGEF and pleckstrin domain-containing protein 1 OS=Mus musculus OX=10090 GN=Farp1 PE=1 SV=1	Farp1	2	yes	1.15	713.023
DSLQSLQPLK	10	G3X9J0	Signal-induced proliferation-associated 1-like protein 3 OS=Mus musculus OX=10090 GN=Sipa1l3 PE=1 SV=1	Sipa1l3	2	yes	1.86	1243.04
TNASISVLEVPK	12	G3X9J0	Signal-induced proliferation-associated 1-like protein 3 OS=Mus musculus OX=10090 GN=Sipa1l3 PE=1 SV=1	Sipa1l3	2	yes	1.86	451.013
VVLQSEVASLR	11	G3X9J0	Signal-induced proliferation-associated 1-like protein 3 OS=Mus musculus OX=10090 GN=Sipa1l3 PE=1 SV=1	Sipa1l3	2	yes	1.86	1801.05
DDSLDLSPQGR	11	G5E870	E3 ubiquitin-protein ligase TRIP12 OS=Mus musculus OX=10090 GN=Trip12 PE=1 SV=1	Trip12	2	yes	4.89	1210.03
EGIFAVDTMLK	11	G5E870	E3 ubiquitin-protein ligase TRIP12 OS=Mus musculus OX=10090 GN=Trip12 PE=1 SV=1	Trip12	2	yes	4.89	1999.06
EIIPTSEFINSK	12	G5E870	E3 ubiquitin-protein ligase TRIP12 OS=Mus musculus OX=10090 GN=Trip12 PE=1 SV=1	Trip12	2	yes	4.89	1699.06
FFNTHQLK	8	G5E870	E3 ubiquitin-protein ligase TRIP12 OS=Mus musculus OX=10090 GN=Trip12 PE=1 SV=1	Trip12	2	yes	4.89	900.023
LFLQFVTGSPR	11	G5E870	E3 ubiquitin-protein ligase TRIP12 OS=Mus musculus OX=10090 GN=Trip12 PE=1 SV=1	Trip12	2	yes	4.89	949.024
LPDYSSIDIMR	11	G5E870	E3 ubiquitin-protein ligase TRIP12 OS=Mus musculus OX=10090 GN=Trip12 PE=1 SV=1	Trip12	2	yes	4.89	1361.04
SLNPPLTIVR	10	G5E870	E3 ubiquitin-protein ligase TRIP12 OS=Mus musculus OX=10090 GN=Trip12 PE=1 SV=1	Trip12	2	yes	4.89	4152.11
SSAVVVDAIPVFLEK	15	G5E870	E3 ubiquitin-protein ligase TRIP12 OS=Mus musculus OX=10090 GN=Trip12 PE=1 SV=1	Trip12	2	yes	4.89	1721.06
SVYHLEDIVR	10	G5E870	E3 ubiquitin-protein ligase TRIP12 OS=Mus musculus OX=10090 GN=Trip12 PE=1 SV=1	Trip12	2	yes	4.89	2709.08
LTGGLLDR	8	G5E8K5	Ankyrin-3 OS=Mus musculus OX=10090 GN=Ank3 PE=1 SV=1	Ank3	2	yes	0.41	1550.03
EVPDYLDHIK	10	G5E8P1	Bromodomain-containing protein 1 OS=Mus musculus OX=10090 GN=Brd1 PE=1 SV=1	Brd1	2	yes	4.35	2172.06
HPMDFATMR	9	G5E8P1	Bromodomain-containing protein 1 OS=Mus musculus OX=10090 GN=Brd1 PE=1 SV=1	Brd1	2	yes	4.35	970.026
IFAQPVSLK	9	G5E8P1	Bromodomain-containing protein 1 OS=Mus musculus OX=10090 GN=Brd1 PE=1 SV=1	Brd1	2	yes	4.35	1601.03
LTPLTVLLR	9	G5E8P1	Bromodomain-containing protein 1 OS=Mus musculus OX=10090 GN=Brd1 PE=1 SV=1	Brd1	2	yes	4.35	806.026
MVEIEIEGR	9	G5E8P1	Bromodomain-containing protein 1 OS=Mus musculus OX=10090 GN=Brd1 PE=1 SV=1	Brd1	2	yes	4.35	1393.03
DANLTALAAIGPR	13	G5E8Z2	Transcription initiation factor TFIID subunit 4B OS=Mus musculus OX=10090 GN=Taf4b PE=1 SV=2	Taf4b	2	yes	5.29	9810.3
EEPFLVIGALQK	12	G5E8Z2	Transcription initiation factor TFIID subunit 4B OS=Mus musculus OX=10090 GN=Taf4b PE=1 SV=2	Taf4b	2	yes	5.29	2039.06
GSENYILSTDTR	12	G5E8Z2	Transcription initiation factor TFIID subunit 4B OS=Mus musculus OX=10090 GN=Taf4b PE=1 SV=2	Taf4b	2	yes	5.29	4096.13
LTTIAQHR	8	G5E8Z2	Transcription initiation factor TFIID subunit 4B OS=Mus musculus OX=10090 GN=Taf4b PE=1 SV=2	Taf4b	2	yes	5.29	2943.06
INLVDLAGSER	11	L0N7N1	Kinesin-like protein KIF14 OS=Mus musculus OX=10090 GN=Kif14 PE=1 SV=1	Kif14	2	no	0.66	3585.09
DLQQYQSQAK	10	O08547	Vesicle-trafficking protein SEC22b OS=Mus musculus OX=10090 GN=Sec22b PE=1 SV=3	Sec22b	2	yes	14.88	2871.08
GEALSALDSK	10	O08547	Vesicle-trafficking protein SEC22b OS=Mus musculus OX=10090 GN=Sec22b PE=1 SV=3	Sec22b	2	yes	14.88	4533.1
IMVANIEEVLQR	12	O08547	Vesicle-trafficking protein SEC22b OS=Mus musculus OX=10090 GN=Sec22b PE=1 SV=3	Sec22b	2	yes	14.88	3157.1
EALSGALQGGLR	12	O08550	Histone-lysine N-methyltransferase 2B OS=Mus musculus OX=10090 GN=Kmt2b PE=1 SV=3	Kmt2b	2	yes	0.44	1005.03
GLYDGPVCEVSVTPK	15	O08553	Dihydropyrimidinase-related protein 2 OS=Mus musculus OX=10090 GN=Dpysl2 PE=1 SV=2	Dpysl2	2	yes	9.79	4099.19
IVLEDGTLHVTEGSGR	16	O08553	Dihydropyrimidinase-related protein 2 OS=Mus musculus OX=10090 GN=Dpysl2 PE=1 SV=2	Dpysl2	2	yes	9.79	3049.11
IVLEDGTLHVTEGSGR	16	O08553	Dihydropyrimidinase-related protein 2 OS=Mus musculus OX=10090 GN=Dpysl2 PE=1 SV=2	Dpysl2	3	yes	9.79	6265.15
MVIPGGIDVHTR	12	O08553	Dihydropyrimidinase-related protein 2 OS=Mus musculus OX=10090 GN=Dpysl2 PE=1 SV=2	Dpysl2	2	yes	9.79	15374.5
MVIPGGIDVHTR	12	O08553	Dihydropyrimidinase-related protein 2 OS=Mus musculus OX=10090 GN=Dpysl2 PE=1 SV=2	Dpysl2	3	yes	9.79	4016.09
DDIFSSLEEEGK	12	O08579	Emerin OS=Mus musculus OX=10090 GN=Emd PE=1 SV=1	Emd	2	yes	29.34	2143.07
KEDALLYQSK	10	O08579	Emerin OS=Mus musculus OX=10090 GN=Emd PE=1 SV=1	Emd	2	yes	29.34	938.024
QAPAAALGQDR	11	O08579	Emerin OS=Mus musculus OX=10090 GN=Emd PE=1 SV=1	Emd	2	yes	29.34	1367.04
QPGTSLVDADTFHHQVR	17	O08579	Emerin OS=Mus musculus OX=10090 GN=Emd PE=1 SV=1	Emd	3	yes	29.34	1307.04
QYNIPHGPIVGSTR	14	O08579	Emerin OS=Mus musculus OX=10090 GN=Emd PE=1 SV=1	Emd	2	yes	29.34	2295.08
QYNIPHGPIVGSTR	14	O08579	Emerin OS=Mus musculus OX=10090 GN=Emd PE=1 SV=1	Emd	3	yes	29.34	1952.05
TYGEPESVGMSK	12	O08579	Emerin OS=Mus musculus OX=10090 GN=Emd PE=1 SV=1	Emd	2	yes	29.34	4121.11
MDMSLDDIIK	10	O08583	THO complex subunit 4 OS=Mus musculus OX=10090 GN=Alyref PE=1 SV=3	Alyref	2	no	14.12	14525.4
PMNIQLVTSQIDTQR	15	O08583	THO complex subunit 4 OS=Mus musculus OX=10090 GN=Alyref PE=1 SV=3	Alyref	3	yes	14.12	6071.17
SLGTADVHFER	11	O08583	THO complex subunit 4 OS=Mus musculus OX=10090 GN=Alyref PE=1 SV=3	Alyref	2	no	14.12	54585.7
SLGTADVHFER	11	O08583	THO complex subunit 4 OS=Mus musculus OX=10090 GN=Alyref PE=1 SV=3	Alyref	3	no	14.12	5059.09
GLASMNNLYTPYHK	14	O08755	Hepatocyte nuclear factor 6 OS=Mus musculus OX=10090 GN=Onecut1 PE=1 SV=1	Onecut1	2	yes	20.65	495.02
GSHLPPAHPR	10	O08755	Hepatocyte nuclear factor 6 OS=Mus musculus OX=10090 GN=Onecut1 PE=1 SV=1	Onecut1	2	yes	20.65	5885.12
ITTELKR	7	O08755	Hepatocyte nuclear factor 6 OS=Mus musculus OX=10090 GN=Onecut1 PE=1 SV=1	Onecut1	2	yes	20.65	6795.12
LAGNVSGSFTLMR	13	O08755	Hepatocyte nuclear factor 6 OS=Mus musculus OX=10090 GN=Onecut1 PE=1 SV=1	Onecut1	2	yes	20.65	18234.6
LVFTDVQR	8	O08755	Hepatocyte nuclear factor 6 OS=Mus musculus OX=10090 GN=Onecut1 PE=1 SV=1	Onecut1	2	yes	20.65	12997.3
NPKPWSK	7	O08755	Hepatocyte nuclear factor 6 OS=Mus musculus OX=10090 GN=Onecut1 PE=1 SV=1	Onecut1	2	no	20.65	11397.3
SQGTLSDLLR	10	O08755	Hepatocyte nuclear factor 6 OS=Mus musculus OX=10090 GN=Onecut1 PE=1 SV=1	Onecut1	2	no	20.65	37710
TLHAIFK	7	O08755	Hepatocyte nuclear factor 6 OS=Mus musculus OX=10090 GN=Onecut1 PE=1 SV=1	Onecut1	2	yes	20.65	9780.18
WLQEPEFQR	9	O08755	Hepatocyte nuclear factor 6 OS=Mus musculus OX=10090 GN=Onecut1 PE=1 SV=1	Onecut1	2	no	20.65	18545.5
YSIPQAIFAQR	11	O08755	Hepatocyte nuclear factor 6 OS=Mus musculus OX=10090 GN=Onecut1 PE=1 SV=1	Onecut1	2	no	20.65	71544
IHTLEDFQR	9	O08756	3-hydroxyacyl-CoA dehydrogenase type-2 OS=Mus musculus OX=10090 GN=Hsd17b10 PE=1 SV=4	Hsd17b10	2	yes	3.45	1596.04
PTPVNSATAALPSK	14	O08784	Treacle protein OS=Mus musculus OX=10090 GN=Tcof1 PE=1 SV=1	Tcof1	2	yes	1.82	487.015
VLTELLEQER	10	O08784	Treacle protein OS=Mus musculus OX=10090 GN=Tcof1 PE=1 SV=1	Tcof1	2	yes	1.82	2347.08
NETPSDPVIIDR	12	O08791	Transcription factor COE3 OS=Mus musculus OX=10090 GN=Ebf3 PE=1 SV=1	Ebf3	2	yes	4.87	2121.07
QGQPVEIER	9	O08791	Transcription factor COE3 OS=Mus musculus OX=10090 GN=Ebf3 PE=1 SV=1	Ebf3	2	yes	4.87	1409.04
TEQDLYVR	8	O08791	Transcription factor COE3 OS=Mus musculus OX=10090 GN=Ebf3 PE=1 SV=1	Ebf3	2	yes	4.87	957.026
QITLNDLPVGR	11	O08807	Peroxiredoxin-4 OS=Mus musculus OX=10090 GN=Prdx4 PE=1 SV=1	Prdx4	2	yes	6.93	1425.05
AGCAVTSLLASELTK	15	O08808	Protein diaphanous homolog 1 OS=Mus musculus OX=10090 GN=Diaph1 PE=1 SV=1	Diaph1	2	yes	19.84	3455.12
AMDPAVPNMMIDAAK	15	O08808	Protein diaphanous homolog 1 OS=Mus musculus OX=10090 GN=Diaph1 PE=1 SV=1	Diaph1	2	yes	19.84	3146.13
DMHLLSCLESLR	12	O08808	Protein diaphanous homolog 1 OS=Mus musculus OX=10090 GN=Diaph1 PE=1 SV=1	Diaph1	2	yes	19.84	3604.12
DVQNFPAATDEK	12	O08808	Protein diaphanous homolog 1 OS=Mus musculus OX=10090 GN=Diaph1 PE=1 SV=1	Diaph1	2	yes	19.84	3583.1
ELGDYFVFDPK	11	O08808	Protein diaphanous homolog 1 OS=Mus musculus OX=10090 GN=Diaph1 PE=1 SV=1	Diaph1	2	yes	19.84	3698.14
FPDELAHVEK	10	O08808	Protein diaphanous homolog 1 OS=Mus musculus OX=10090 GN=Diaph1 PE=1 SV=1	Diaph1	2	yes	19.84	2012.06
FQPLLDGLK	9	O08808	Protein diaphanous homolog 1 OS=Mus musculus OX=10090 GN=Diaph1 PE=1 SV=1	Diaph1	2	yes	19.84	6944.17
HELQVEMK	8	O08808	Protein diaphanous homolog 1 OS=Mus musculus OX=10090 GN=Diaph1 PE=1 SV=1	Diaph1	2	yes	19.84	6051.16
HLQIDIER	8	O08808	Protein diaphanous homolog 1 OS=Mus musculus OX=10090 GN=Diaph1 PE=1 SV=1	Diaph1	2	yes	19.84	2539.06
KLDSELTAR	9	O08808	Protein diaphanous homolog 1 OS=Mus musculus OX=10090 GN=Diaph1 PE=1 SV=1	Diaph1	2	yes	19.84	12115.3
KMENDFEQK	9	O08808	Protein diaphanous homolog 1 OS=Mus musculus OX=10090 GN=Diaph1 PE=1 SV=1	Diaph1	2	yes	19.84	1880.05
LGLHQVLQELR	11	O08808	Protein diaphanous homolog 1 OS=Mus musculus OX=10090 GN=Diaph1 PE=1 SV=1	Diaph1	2	yes	19.84	1729.05
LGLHQVLQELR	11	O08808	Protein diaphanous homolog 1 OS=Mus musculus OX=10090 GN=Diaph1 PE=1 SV=1	Diaph1	3	yes	19.84	750.012
LIEECVSQIVLHK	13	O08808	Protein diaphanous homolog 1 OS=Mus musculus OX=10090 GN=Diaph1 PE=1 SV=1	Diaph1	2	yes	19.84	4573.24
LTLAFSAQTK	10	O08808	Protein diaphanous homolog 1 OS=Mus musculus OX=10090 GN=Diaph1 PE=1 SV=1	Diaph1	2	yes	19.84	2982.08
MMHSNMETLYK	11	O08808	Protein diaphanous homolog 1 OS=Mus musculus OX=10090 GN=Diaph1 PE=1 SV=1	Diaph1	2	yes	19.84	3366.11
NMFLQAVK	8	O08808	Protein diaphanous homolog 1 OS=Mus musculus OX=10090 GN=Diaph1 PE=1 SV=1	Diaph1	2	yes	19.84	2006.05
NQHEIIR	7	O08808	Protein diaphanous homolog 1 OS=Mus musculus OX=10090 GN=Diaph1 PE=1 SV=1	Diaph1	2	yes	19.84	4866.1
QDLEAEVSK	9	O08808	Protein diaphanous homolog 1 OS=Mus musculus OX=10090 GN=Diaph1 PE=1 SV=1	Diaph1	2	yes	19.84	1457.04
SAMMYIQELR	10	O08808	Protein diaphanous homolog 1 OS=Mus musculus OX=10090 GN=Diaph1 PE=1 SV=1	Diaph1	2	yes	19.84	9029.28
SPDELPATGGDGGK	14	O08808	Protein diaphanous homolog 1 OS=Mus musculus OX=10090 GN=Diaph1 PE=1 SV=1	Diaph1	2	yes	19.84	5020.14
TAQNLSIFLGSFR	13	O08808	Protein diaphanous homolog 1 OS=Mus musculus OX=10090 GN=Diaph1 PE=1 SV=1	Diaph1	2	yes	19.84	6365.23
VLEAMTER	8	O08808	Protein diaphanous homolog 1 OS=Mus musculus OX=10090 GN=Diaph1 PE=1 SV=1	Diaph1	2	yes	19.84	7343.18
VSAENLQK	8	O08808	Protein diaphanous homolog 1 OS=Mus musculus OX=10090 GN=Diaph1 PE=1 SV=1	Diaph1	2	yes	19.84	4175.09
VYKPEVQLR	9	O08808	Protein diaphanous homolog 1 OS=Mus musculus OX=10090 GN=Diaph1 PE=1 SV=1	Diaph1	2	yes	19.84	6119.13
CFAETPNKK	9	O08810	116 kDa U5 small nuclear ribonucleoprotein component OS=Mus musculus OX=10090 GN=Eftud2 PE=1 SV=1	Eftud2	2	yes	26.36	3775.09
DSIVQGFQWGTR	12	O08810	116 kDa U5 small nuclear ribonucleoprotein component OS=Mus musculus OX=10090 GN=Eftud2 PE=1 SV=1	Eftud2	2	yes	26.36	15464.5
EGPLCDELIR	10	O08810	116 kDa U5 small nuclear ribonucleoprotein component OS=Mus musculus OX=10090 GN=Eftud2 PE=1 SV=1	Eftud2	2	yes	26.36	24776.7
FNTTSVIK	8	O08810	116 kDa U5 small nuclear ribonucleoprotein component OS=Mus musculus OX=10090 GN=Eftud2 PE=1 SV=1	Eftud2	2	yes	26.36	2999.07
GLSEDVSISK	10	O08810	116 kDa U5 small nuclear ribonucleoprotein component OS=Mus musculus OX=10090 GN=Eftud2 PE=1 SV=1	Eftud2	2	yes	26.36	7546.16
IAVEPVNPSELPK	13	O08810	116 kDa U5 small nuclear ribonucleoprotein component OS=Mus musculus OX=10090 GN=Eftud2 PE=1 SV=1	Eftud2	2	yes	26.36	30370.1
ILAQVVGDVDTSLPR	15	O08810	116 kDa U5 small nuclear ribonucleoprotein component OS=Mus musculus OX=10090 GN=Eftud2 PE=1 SV=1	Eftud2	2	yes	26.36	5991.23
ILDAVVAQEPLHR	13	O08810	116 kDa U5 small nuclear ribonucleoprotein component OS=Mus musculus OX=10090 GN=Eftud2 PE=1 SV=1	Eftud2	2	yes	26.36	9432.35
ITMIAEPLEK	10	O08810	116 kDa U5 small nuclear ribonucleoprotein component OS=Mus musculus OX=10090 GN=Eftud2 PE=1 SV=1	Eftud2	2	yes	26.36	28020.7
LAVTVCINK	9	O08810	116 kDa U5 small nuclear ribonucleoprotein component OS=Mus musculus OX=10090 GN=Eftud2 PE=1 SV=1	Eftud2	2	yes	26.36	2555.06
LGEFFQTK	8	O08810	116 kDa U5 small nuclear ribonucleoprotein component OS=Mus musculus OX=10090 GN=Eftud2 PE=1 SV=1	Eftud2	2	yes	26.36	8494.18
LWISVAR	7	O08810	116 kDa U5 small nuclear ribonucleoprotein component OS=Mus musculus OX=10090 GN=Eftud2 PE=1 SV=1	Eftud2	2	yes	26.36	6193.14
MYSEIDIK	8	O08810	116 kDa U5 small nuclear ribonucleoprotein component OS=Mus musculus OX=10090 GN=Eftud2 PE=1 SV=1	Eftud2	2	yes	26.36	2167.05
PLEPQPAPHLAR	12	O08810	116 kDa U5 small nuclear ribonucleoprotein component OS=Mus musculus OX=10090 GN=Eftud2 PE=1 SV=1	Eftud2	2	yes	26.36	5430.18
PLEPQPAPHLAR	12	O08810	116 kDa U5 small nuclear ribonucleoprotein component OS=Mus musculus OX=10090 GN=Eftud2 PE=1 SV=1	Eftud2	3	yes	26.36	6016.11
RLWGDIYFNPK	11	O08810	116 kDa U5 small nuclear ribonucleoprotein component OS=Mus musculus OX=10090 GN=Eftud2 PE=1 SV=1	Eftud2	2	yes	26.36	1374.05
RLWGDIYFNPK	11	O08810	116 kDa U5 small nuclear ribonucleoprotein component OS=Mus musculus OX=10090 GN=Eftud2 PE=1 SV=1	Eftud2	3	yes	26.36	801.016
RVVYSAFLMATPR	13	O08810	116 kDa U5 small nuclear ribonucleoprotein component OS=Mus musculus OX=10090 GN=Eftud2 PE=1 SV=1	Eftud2	3	yes	26.36	1679.04
SIVIRPLEPQPAPHLAR	17	O08810	116 kDa U5 small nuclear ribonucleoprotein component OS=Mus musculus OX=10090 GN=Eftud2 PE=1 SV=1	Eftud2	3	yes	26.36	2155.06
STPVTVVLPDTK	12	O08810	116 kDa U5 small nuclear ribonucleoprotein component OS=Mus musculus OX=10090 GN=Eftud2 PE=1 SV=1	Eftud2	2	yes	26.36	19667.6
TATITEPR	8	O08810	116 kDa U5 small nuclear ribonucleoprotein component OS=Mus musculus OX=10090 GN=Eftud2 PE=1 SV=1	Eftud2	2	yes	26.36	6644.11
TCFVDCLIEQTHPEIR	16	O08810	116 kDa U5 small nuclear ribonucleoprotein component OS=Mus musculus OX=10090 GN=Eftud2 PE=1 SV=1	Eftud2	3	yes	26.36	3201.1
VLSGTIHAGQPVK	13	O08810	116 kDa U5 small nuclear ribonucleoprotein component OS=Mus musculus OX=10090 GN=Eftud2 PE=1 SV=1	Eftud2	2	yes	26.36	2573.09
VLSGTIHAGQPVK	13	O08810	116 kDa U5 small nuclear ribonucleoprotein component OS=Mus musculus OX=10090 GN=Eftud2 PE=1 SV=1	Eftud2	3	yes	26.36	2075.04
VPAGNWVLIEGVDQPIVK	18	O08810	116 kDa U5 small nuclear ribonucleoprotein component OS=Mus musculus OX=10090 GN=Eftud2 PE=1 SV=1	Eftud2	3	yes	26.36	2297.06
YDWDLLAAR	9	O08810	116 kDa U5 small nuclear ribonucleoprotein component OS=Mus musculus OX=10090 GN=Eftud2 PE=1 SV=1	Eftud2	2	yes	26.36	12040.3
YHIEVNR	7	O08810	116 kDa U5 small nuclear ribonucleoprotein component OS=Mus musculus OX=10090 GN=Eftud2 PE=1 SV=1	Eftud2	2	yes	26.36	11894.2
ENDFLTFDAMR	11	O08811	General transcription and DNA repair factor IIH helicase subunit XPD OS=Mus musculus OX=10090 GN=Ercc2 PE=1 SV=2	Ercc2	2	yes	1.45	2066.07
AFSFYLSNIGR	11	O08856	RNA polymerase II elongation factor ELL OS=Mus musculus OX=10090 GN=Ell PE=2 SV=2	Ell	2	yes	8.64	1315.04
ATPINLASAIR	11	O08856	RNA polymerase II elongation factor ELL OS=Mus musculus OX=10090 GN=Ell PE=2 SV=2	Ell	2	yes	8.64	1714.05
SSGSGASSVVQR	12	O08856	RNA polymerase II elongation factor ELL OS=Mus musculus OX=10090 GN=Ell PE=2 SV=2	Ell	2	yes	8.64	671.018
VLHLLALR	8	O08856	RNA polymerase II elongation factor ELL OS=Mus musculus OX=10090 GN=Ell PE=2 SV=2	Ell	2	yes	8.64	1192.03
YPAISSSEQR	10	O08856	RNA polymerase II elongation factor ELL OS=Mus musculus OX=10090 GN=Ell PE=2 SV=2	Ell	2	yes	8.64	2811.08
LHTGEKPFK	9	O08900	Zinc finger protein Aiolos OS=Mus musculus OX=10090 GN=Ikzf3 PE=1 SV=2	Ikzf3	2	yes	1.78	10326.3
TAIEAFNETIK	11	O08908	Phosphatidylinositol 3-kinase regulatory subunit beta OS=Mus musculus OX=10090 GN=Pik3r2 PE=1 SV=2	Pik3r2	2	yes	1.52	888.027
HYFSLGEIR	9	O08912	Polypeptide N-acetylgalactosaminyltransferase 1 OS=Mus musculus OX=10090 GN=Galnt1 PE=1 SV=1	Galnt1	2	yes	1.61	1010.03
HGVPISVTGIAQVK	14	O08917	Flotillin-1 OS=Mus musculus OX=10090 GN=Flot1 PE=1 SV=1	Flot1	2	yes	3.27	1418.04
HAPLEQLVR	9	O08919	Numb-like protein OS=Mus musculus OX=10090 GN=Numbl PE=1 SV=3	Numbl	2	yes	1.49	1655.04
GIIPLENLSIR	11	O08967	Cytohesin-3 OS=Mus musculus OX=10090 GN=Cyth3 PE=1 SV=1	Cyth3	2	no	2.76	1108.03
MHGLNDALDNLR	12	O09105	Neurogenic differentiation factor 4 OS=Mus musculus OX=10090 GN=Neurod4 PE=1 SV=1	Neurod4	2	yes	3.64	2109.07
LGCFNLTIK	9	O09106	Histone deacetylase 1 OS=Mus musculus OX=10090 GN=Hdac1 PE=1 SV=1	Hdac1	2	yes	14.73	4354.14
YHSDDYIK	8	O09106	Histone deacetylase 1 OS=Mus musculus OX=10090 GN=Hdac1 PE=1 SV=1	Hdac1	2	yes	14.73	10384.3
YYAVNYPLR	9	O09106	Histone deacetylase 1 OS=Mus musculus OX=10090 GN=Hdac1 PE=1 SV=1	Hdac1	2	yes	14.73	23012.6
ACDCHPVGAAGK	12	O09118	Netrin-1 OS=Mus musculus OX=10090 GN=Ntn1 PE=1 SV=3	Ntn1	2	no	6.95	2666.07
CIPDFVNAAFGK	12	O09118	Netrin-1 OS=Mus musculus OX=10090 GN=Ntn1 PE=1 SV=3	Ntn1	2	yes	6.95	2384.07
FTVNIISVYK	10	O09118	Netrin-1 OS=Mus musculus OX=10090 GN=Ntn1 PE=1 SV=3	Ntn1	2	yes	6.95	1131.03
SSLVIQWR	8	O09118	Netrin-1 OS=Mus musculus OX=10090 GN=Ntn1 PE=1 SV=3	Ntn1	2	yes	6.95	3099.07
EISTDGLGGGDCLK	14	O35083	1-acyl-sn-glycerol-3-phosphate acyltransferase alpha OS=Mus musculus OX=10090 GN=Agpat1 PE=1 SV=1	Agpat1	2	yes	8.07	672.019
VWVFPEGTR	9	O35083	1-acyl-sn-glycerol-3-phosphate acyltransferase alpha OS=Mus musculus OX=10090 GN=Agpat1 PE=1 SV=1	Agpat1	2	yes	8.07	2817.08
VAALGNDPLAR	11	O35126	Atrophin-1 OS=Mus musculus OX=10090 GN=Atn1 PE=1 SV=1	Atn1	2	yes	0.94	682.019
DLQMVNISLR	10	O35129	Prohibitin-2 OS=Mus musculus OX=10090 GN=Phb2 PE=1 SV=1	Phb2	2	yes	36.45	2202.07
ESVFTVEGGHR	11	O35129	Prohibitin-2 OS=Mus musculus OX=10090 GN=Phb2 PE=1 SV=1	Phb2	2	yes	36.45	8251.24
EYTAAVEAK	9	O35129	Prohibitin-2 OS=Mus musculus OX=10090 GN=Phb2 PE=1 SV=1	Phb2	2	yes	36.45	2958.05
FNASQLITQR	10	O35129	Prohibitin-2 OS=Mus musculus OX=10090 GN=Phb2 PE=1 SV=1	Phb2	2	yes	36.45	6971.23
IGGVQQDTILAEGLHFR	17	O35129	Prohibitin-2 OS=Mus musculus OX=10090 GN=Phb2 PE=1 SV=1	Phb2	3	yes	36.45	5481.13
IVQAEGEAEAAK	12	O35129	Prohibitin-2 OS=Mus musculus OX=10090 GN=Phb2 PE=1 SV=1	Phb2	2	yes	36.45	6735.21
LGLDYEER	8	O35129	Prohibitin-2 OS=Mus musculus OX=10090 GN=Phb2 PE=1 SV=1	Phb2	2	yes	36.45	12516.3
LLLGAGAVAYGVR	13	O35129	Prohibitin-2 OS=Mus musculus OX=10090 GN=Phb2 PE=1 SV=1	Phb2	2	yes	36.45	4823.15
MLGEALSK	8	O35129	Prohibitin-2 OS=Mus musculus OX=10090 GN=Phb2 PE=1 SV=1	Phb2	2	yes	36.45	6729.11
VLPSIVNEVLK	11	O35129	Prohibitin-2 OS=Mus musculus OX=10090 GN=Phb2 PE=1 SV=1	Phb2	2	yes	36.45	6119.19
FSVQEQDWETTPPK	14	O35130	Ribosomal RNA small subunit methyltransferase NEP1 OS=Mus musculus OX=10090 GN=Emg1 PE=1 SV=1	Emg1	2	yes	10.25	1744.07
NVLIEVNPQTR	11	O35130	Ribosomal RNA small subunit methyltransferase NEP1 OS=Mus musculus OX=10090 GN=Emg1 PE=1 SV=1	Emg1	2	yes	10.25	3125.1
AAGAGTAGPASGPGVVR	17	O35144	Telomeric repeat-binding factor 2 OS=Mus musculus OX=10090 GN=Terf2 PE=1 SV=3	Terf2	2	yes	14.97	1592.05
ALNQPHPGEK	10	O35144	Telomeric repeat-binding factor 2 OS=Mus musculus OX=10090 GN=Terf2 PE=1 SV=3	Terf2	2	yes	14.97	2061.06
ALSTAQDSEAAFAK	14	O35144	Telomeric repeat-binding factor 2 OS=Mus musculus OX=10090 GN=Terf2 PE=1 SV=3	Terf2	2	yes	14.97	1442.05
DIMQALLVRPLGK	13	O35144	Telomeric repeat-binding factor 2 OS=Mus musculus OX=10090 GN=Terf2 PE=1 SV=3	Terf2	2	yes	14.97	865.037
EAAVIICIK	9	O35144	Telomeric repeat-binding factor 2 OS=Mus musculus OX=10090 GN=Terf2 PE=1 SV=3	Terf2	2	yes	14.97	954.023
TDLLNIIR	8	O35144	Telomeric repeat-binding factor 2 OS=Mus musculus OX=10090 GN=Terf2 PE=1 SV=3	Terf2	2	yes	14.97	2004.04
WTIEESEWVK	10	O35144	Telomeric repeat-binding factor 2 OS=Mus musculus OX=10090 GN=Terf2 PE=1 SV=3	Terf2	2	yes	14.97	1732.05
ECLAETER	8	O35207	Cyclin-dependent kinase 2-associated protein 1 OS=Mus musculus OX=10090 GN=Cdk2ap1 PE=1 SV=2	Cdk2ap1	2	yes	7.02	3771.08
QSSSVGSQTLR	11	O35216	Histone H3-like centromeric protein A OS=Mus musculus OX=10090 GN=Cenpa PE=2 SV=1	Cenpa	2	yes	8.21	1621.04
NTVDAISESLR	11	O35245	Polycystin-2 OS=Mus musculus OX=10090 GN=Pkd2 PE=1 SV=2	Pkd2	2	yes	1.14	674.018
LENSIIPVHK	10	O35250	Exocyst complex component 7 OS=Mus musculus OX=10090 GN=Exoc7 PE=1 SV=2	Exoc7	2	yes	2.87	1138.03
NLPVFQPGVK	10	O35250	Exocyst complex component 7 OS=Mus musculus OX=10090 GN=Exoc7 PE=1 SV=2	Exoc7	2	yes	2.87	2373.07
ALVTGYFMQVAHLER	15	O35286	ATP-dependent RNA helicase DHX15 OS=Mus musculus OX=10090 GN=Dhx15 PE=1 SV=2	Dhx15	3	yes	22.26	712.016
DYLEAAIR	8	O35286	ATP-dependent RNA helicase DHX15 OS=Mus musculus OX=10090 GN=Dhx15 PE=1 SV=2	Dhx15	2	yes	22.26	4248.09
DYYINIR	7	O35286	ATP-dependent RNA helicase DHX15 OS=Mus musculus OX=10090 GN=Dhx15 PE=1 SV=2	Dhx15	2	yes	22.26	3025.07
EAMNDPLLER	10	O35286	ATP-dependent RNA helicase DHX15 OS=Mus musculus OX=10090 GN=Dhx15 PE=1 SV=2	Dhx15	2	yes	22.26	16000.5
EVDDLGPEVGDIK	13	O35286	ATP-dependent RNA helicase DHX15 OS=Mus musculus OX=10090 GN=Dhx15 PE=1 SV=2	Dhx15	2	yes	22.26	24623.9
FTDILVR	7	O35286	ATP-dependent RNA helicase DHX15 OS=Mus musculus OX=10090 GN=Dhx15 PE=1 SV=2	Dhx15	2	yes	22.26	4923.1
HQSFVLVGETGSGK	14	O35286	ATP-dependent RNA helicase DHX15 OS=Mus musculus OX=10090 GN=Dhx15 PE=1 SV=2	Dhx15	2	yes	22.26	5200.19
IFEPPPPK	8	O35286	ATP-dependent RNA helicase DHX15 OS=Mus musculus OX=10090 GN=Dhx15 PE=1 SV=2	Dhx15	2	yes	22.26	9081.18
LDLGEDYPSGK	11	O35286	ATP-dependent RNA helicase DHX15 OS=Mus musculus OX=10090 GN=Dhx15 PE=1 SV=2	Dhx15	2	yes	22.26	4844.13
LQLPVWEYK	9	O35286	ATP-dependent RNA helicase DHX15 OS=Mus musculus OX=10090 GN=Dhx15 PE=1 SV=2	Dhx15	2	yes	22.26	8902.3
RLQLPVWEYK	10	O35286	ATP-dependent RNA helicase DHX15 OS=Mus musculus OX=10090 GN=Dhx15 PE=1 SV=2	Dhx15	2	yes	22.26	1586.06
TCTDIKPEWLVK	12	O35286	ATP-dependent RNA helicase DHX15 OS=Mus musculus OX=10090 GN=Dhx15 PE=1 SV=2	Dhx15	2	yes	22.26	3478.13
TEMQDNTYPEILR	13	O35286	ATP-dependent RNA helicase DHX15 OS=Mus musculus OX=10090 GN=Dhx15 PE=1 SV=2	Dhx15	2	yes	22.26	9103.42
TGHYLTVK	8	O35286	ATP-dependent RNA helicase DHX15 OS=Mus musculus OX=10090 GN=Dhx15 PE=1 SV=2	Dhx15	2	yes	22.26	6141.15
VAAMSVAQR	9	O35286	ATP-dependent RNA helicase DHX15 OS=Mus musculus OX=10090 GN=Dhx15 PE=1 SV=2	Dhx15	2	yes	22.26	18842.4
VESLLVTAISK	11	O35286	ATP-dependent RNA helicase DHX15 OS=Mus musculus OX=10090 GN=Dhx15 PE=1 SV=2	Dhx15	2	yes	22.26	10773.3
VIVMSATLDAGK	12	O35286	ATP-dependent RNA helicase DHX15 OS=Mus musculus OX=10090 GN=Dhx15 PE=1 SV=2	Dhx15	2	yes	22.26	3855.13
YMTDGMLLR	9	O35286	ATP-dependent RNA helicase DHX15 OS=Mus musculus OX=10090 GN=Dhx15 PE=1 SV=2	Dhx15	2	yes	22.26	21385.5
DADDAVYELDGK	12	O35326	Serine/arginine-rich splicing factor 5 OS=Mus musculus OX=10090 GN=Srsf5 PE=1 SV=2	Srsf5	2	yes	17.1	4804.17
GFGFVEFEDPR	11	O35326	Serine/arginine-rich splicing factor 5 OS=Mus musculus OX=10090 GN=Srsf5 PE=1 SV=2	Srsf5	2	yes	17.1	5005.13
QAGEVTFADAHRPK	14	O35326	Serine/arginine-rich splicing factor 5 OS=Mus musculus OX=10090 GN=Srsf5 PE=1 SV=2	Srsf5	2	yes	17.1	1367.05
VSPCLPVLSR	10	O35345	Importin subunit alpha-7 OS=Mus musculus OX=10090 GN=Kpna6 PE=1 SV=2	Kpna6	2	yes	1.87	1462.04
DPSGLLISVIR	11	O35382	Exocyst complex component 4 OS=Mus musculus OX=10090 GN=Exoc4 PE=1 SV=2	Exoc4	2	yes	7.28	771.022
ESEVLIGNLGDK	12	O35382	Exocyst complex component 4 OS=Mus musculus OX=10090 GN=Exoc4 PE=1 SV=2	Exoc4	2	yes	7.28	1786.06
FLDASQYSAAGGSSVR	16	O35382	Exocyst complex component 4 OS=Mus musculus OX=10090 GN=Exoc4 PE=1 SV=2	Exoc4	2	yes	7.28	1772.06
LIPPQDILR	9	O35382	Exocyst complex component 4 OS=Mus musculus OX=10090 GN=Exoc4 PE=1 SV=2	Exoc4	2	yes	7.28	7869.2
LWIEGIEHK	9	O35382	Exocyst complex component 4 OS=Mus musculus OX=10090 GN=Exoc4 PE=1 SV=2	Exoc4	2	yes	7.28	1092.03
SKDPSGLLISVIR	13	O35382	Exocyst complex component 4 OS=Mus musculus OX=10090 GN=Exoc4 PE=1 SV=2	Exoc4	2	yes	7.28	1746.05
STTQVADSAYQR	12	O35382	Exocyst complex component 4 OS=Mus musculus OX=10090 GN=Exoc4 PE=1 SV=2	Exoc4	2	yes	7.28	2556.08
EAEPGELGIALR	12	O35393	Ephrin-B3 OS=Mus musculus OX=10090 GN=Efnb3 PE=1 SV=1	Efnb3	2	yes	3.53	1408.04
CLNNLAASQLK	11	O35465	Peptidyl-prolyl cis-trans isomerase FKBP8 OS=Mus musculus OX=10090 GN=Fkbp8 PE=1 SV=2	Fkbp8	2	yes	2.74	2292.08
LDPLEQAK	8	O35473	Nuclear nucleic acid-binding protein C1D OS=Mus musculus OX=10090 GN=C1d PE=1 SV=1	C1d	2	yes	5.67	1923.04
IGDWLQER	8	O35492	Dual specificity protein kinase CLK3 OS=Mus musculus OX=10090 GN=Clk3 PE=1 SV=2	Clk3	2	yes	6.27	1062.02
MLEFDPAQR	9	O35492	Dual specificity protein kinase CLK3 OS=Mus musculus OX=10090 GN=Clk3 PE=1 SV=2	Clk3	2	yes	6.27	2332.06
VVECLDHAR	9	O35492	Dual specificity protein kinase CLK3 OS=Mus musculus OX=10090 GN=Clk3 PE=1 SV=2	Clk3	2	yes	6.27	1526.04
YEIVGNLGEGTFGK	14	O35492	Dual specificity protein kinase CLK3 OS=Mus musculus OX=10090 GN=Clk3 PE=1 SV=2	Clk3	2	yes	6.27	2118.08
ALGTLLHTNLR	11	O35516	Neurogenic locus notch homolog protein 2 OS=Mus musculus OX=10090 GN=Notch2 PE=1 SV=2	Notch2	2	yes	8.21	2276.07
CEADINECDIPGR	13	O35516	Neurogenic locus notch homolog protein 2 OS=Mus musculus OX=10090 GN=Notch2 PE=1 SV=2	Notch2	2	yes	8.21	6319.25
CICPLGYTGK	10	O35516	Neurogenic locus notch homolog protein 2 OS=Mus musculus OX=10090 GN=Notch2 PE=1 SV=2	Notch2	2	yes	8.21	4563.14
CLPGFAGER	9	O35516	Neurogenic locus notch homolog protein 2 OS=Mus musculus OX=10090 GN=Notch2 PE=1 SV=2	Notch2	2	yes	8.21	2764.06
DITDHMDR	8	O35516	Neurogenic locus notch homolog protein 2 OS=Mus musculus OX=10090 GN=Notch2 PE=1 SV=2	Notch2	2	yes	8.21	1508.04
DTYECTCQVGFTGK	14	O35516	Neurogenic locus notch homolog protein 2 OS=Mus musculus OX=10090 GN=Notch2 PE=1 SV=2	Notch2	2	yes	8.21	2764.12
EETPLFLAAR	10	O35516	Neurogenic locus notch homolog protein 2 OS=Mus musculus OX=10090 GN=Notch2 PE=1 SV=2	Notch2	2	yes	8.21	5834.16
EPVGQDAVGLK	11	O35516	Neurogenic locus notch homolog protein 2 OS=Mus musculus OX=10090 GN=Notch2 PE=1 SV=2	Notch2	2	yes	8.21	1352.04
GEQCIHTDSGPR	12	O35516	Neurogenic locus notch homolog protein 2 OS=Mus musculus OX=10090 GN=Notch2 PE=1 SV=2	Notch2	2	yes	8.21	785.023
IFLEIDNR	8	O35516	Neurogenic locus notch homolog protein 2 OS=Mus musculus OX=10090 GN=Notch2 PE=1 SV=2	Notch2	2	yes	8.21	5039.13
IGGFTCLCMPGFK	13	O35516	Neurogenic locus notch homolog protein 2 OS=Mus musculus OX=10090 GN=Notch2 PE=1 SV=2	Notch2	2	yes	8.21	1480.05
ILLDHFANR	9	O35516	Neurogenic locus notch homolog protein 2 OS=Mus musculus OX=10090 GN=Notch2 PE=1 SV=2	Notch2	2	yes	8.21	3684.09
MNDGTTPLILAAR	13	O35516	Neurogenic locus notch homolog protein 2 OS=Mus musculus OX=10090 GN=Notch2 PE=1 SV=2	Notch2	2	yes	8.21	4990.2
NIDDCPNHK	9	O35516	Neurogenic locus notch homolog protein 2 OS=Mus musculus OX=10090 GN=Notch2 PE=1 SV=2	Notch2	2	yes	8.21	1688.04
QCVQDSDQCFK	11	O35516	Neurogenic locus notch homolog protein 2 OS=Mus musculus OX=10090 GN=Notch2 PE=1 SV=2	Notch2	2	yes	8.21	799.028
STMPTSLPNLAK	12	O35516	Neurogenic locus notch homolog protein 2 OS=Mus musculus OX=10090 GN=Notch2 PE=1 SV=2	Notch2	2	yes	8.21	1145.04
TGEMALHLAAR	11	O35516	Neurogenic locus notch homolog protein 2 OS=Mus musculus OX=10090 GN=Notch2 PE=1 SV=2	Notch2	2	yes	8.21	3289.1
VASFSCLCPEGK	12	O35516	Neurogenic locus notch homolog protein 2 OS=Mus musculus OX=10090 GN=Notch2 PE=1 SV=2	Notch2	2	yes	8.21	1315.04
YCADHFK	7	O35516	Neurogenic locus notch homolog protein 2 OS=Mus musculus OX=10090 GN=Notch2 PE=1 SV=2	Notch2	2	yes	8.21	1967.04
AVAVVVDPIQSVK	13	O35593	26S proteasome non-ATPase regulatory subunit 14 OS=Mus musculus OX=10090 GN=Psmd14 PE=1 SV=2	Psmd14	2	yes	4.19	1597.05
LVDADGPLAR	10	O35598	Disintegrin and metalloproteinase domain-containing protein 10 OS=Mus musculus OX=10090 GN=Adam10 PE=1 SV=2	Adam10	2	yes	1.34	1723.04
GVVTAEMFR	9	O35638	Cohesin subunit SA-2 OS=Mus musculus OX=10090 GN=Stag2 PE=1 SV=3	Stag2	2	yes	3.9	1598.03
HMQNSEIIR	9	O35638	Cohesin subunit SA-2 OS=Mus musculus OX=10090 GN=Stag2 PE=1 SV=3	Stag2	2	yes	3.9	1634.05
LELFTSR	7	O35638	Cohesin subunit SA-2 OS=Mus musculus OX=10090 GN=Stag2 PE=1 SV=3	Stag2	2	yes	3.9	1330.02
MYSDAFLNDSYLK	13	O35638	Cohesin subunit SA-2 OS=Mus musculus OX=10090 GN=Stag2 PE=1 SV=3	Stag2	2	yes	3.9	2904.11
SQLIDELADK	10	O35638	Cohesin subunit SA-2 OS=Mus musculus OX=10090 GN=Stag2 PE=1 SV=3	Stag2	2	yes	3.9	3421.1
LLSTDPVAAK	10	O35643	AP-1 complex subunit beta-1 OS=Mus musculus OX=10090 GN=Ap1b1 PE=1 SV=2	Ap1b1	2	yes	10.07	1100.03
DPHEEILK	8	O35648	Centrin-3 OS=Mus musculus OX=10090 GN=Cetn3 PE=1 SV=1	Cetn3	2	yes	4.79	3191.07
EVSFQATGDSEWR	13	O35658	Complement component 1 Q subcomponent-binding protein, mitochondrial OS=Mus musculus OX=10090 GN=C1qbp PE=1 SV=1	C1qbp	2	yes	4.68	11119.4
LFTDHGGLNEK	11	O35690	Paired mesoderm homeobox protein 2B OS=Mus musculus OX=10090 GN=Phox2b PE=1 SV=1	Phox2b	2	yes	13.06	9413.33
TTFTSAQLK	9	O35690	Paired mesoderm homeobox protein 2B OS=Mus musculus OX=10090 GN=Phox2b PE=1 SV=1	Phox2b	2	yes	13.06	1907.04
VFAETHYPDIYTR	13	O35690	Paired mesoderm homeobox protein 2B OS=Mus musculus OX=10090 GN=Phox2b PE=1 SV=1	Phox2b	2	yes	13.06	4790.2
VQVWFQNR	8	O35690	Paired mesoderm homeobox protein 2B OS=Mus musculus OX=10090 GN=Phox2b PE=1 SV=1	Phox2b	2	no	13.06	16848.4
ILGLIESGKK	10	O35945	Aldehyde dehydrogenase, cytosolic 1 OS=Mus musculus OX=10090 GN=Aldh1a7 PE=1 SV=1	Aldh1a7	2	yes	2	11813.3
SSQEEEPVDPQLMR	14	O35984	Pre-B-cell leukemia transcription factor 2 OS=Mus musculus OX=10090 GN=Pbx2 PE=1 SV=1	Pbx2	2	yes	10.93	3360.14
AADLLVNPLDPR	12	O54781	SRSF protein kinase 2 OS=Mus musculus OX=10090 GN=Srpk2 PE=1 SV=2	Srpk2	2	yes	3.08	1203.04
GPLAAGLGPLVPGK	14	O54790	Transcription factor MafG OS=Mus musculus OX=10090 GN=Mafg PE=1 SV=1	Mafg	2	yes	15.43	480.013
VAATSVITIVK	11	O54790	Transcription factor MafG OS=Mus musculus OX=10090 GN=Mafg PE=1 SV=1	Mafg	2	yes	15.43	411.012
EAIIVGSIITK	11	O54825	Bystin OS=Mus musculus OX=10090 GN=Bysl PE=1 SV=3	Bysl	2	yes	11.24	813.025
EALLELLR	8	O54825	Bystin OS=Mus musculus OX=10090 GN=Bysl PE=1 SV=3	Bysl	2	yes	11.24	1751.05
FYNLVLLPR	9	O54825	Bystin OS=Mus musculus OX=10090 GN=Bysl PE=1 SV=3	Bysl	2	yes	11.24	1474.03
LQPHPQLSPEIR	12	O54825	Bystin OS=Mus musculus OX=10090 GN=Bysl PE=1 SV=3	Bysl	2	yes	11.24	2527.08
TLADIIMEK	9	O54825	Bystin OS=Mus musculus OX=10090 GN=Bysl PE=1 SV=3	Bysl	2	yes	11.24	1525.04
HLVSPEALDLLDK	13	O54833	Casein kinase II subunit alpha' OS=Mus musculus OX=10090 GN=Csnk2a2 PE=1 SV=1	Csnk2a2	2	yes	7.14	832.025
VLGTDELYGYLK	12	O54833	Casein kinase II subunit alpha' OS=Mus musculus OX=10090 GN=Csnk2a2 PE=1 SV=1	Csnk2a2	2	yes	7.14	894.037
AEAALEEESR	10	O54941	SWI/SNF-related matrix-associated actin-dependent regulator of chromatin subfamily E member 1 OS=Mus musculus OX=10090 GN=Smarce1 PE=1 SV=1	Smarce1	2	yes	29.68	5347.14
AYHNSPAYLAYINAK	15	O54941	SWI/SNF-related matrix-associated actin-dependent regulator of chromatin subfamily E member 1 OS=Mus musculus OX=10090 GN=Smarce1 PE=1 SV=1	Smarce1	2	yes	29.68	1502.07
AYHNSPAYLAYINAK	15	O54941	SWI/SNF-related matrix-associated actin-dependent regulator of chromatin subfamily E member 1 OS=Mus musculus OX=10090 GN=Smarce1 PE=1 SV=1	Smarce1	3	yes	29.68	2254.06
IAAEIAQAEEQAR	13	O54941	SWI/SNF-related matrix-associated actin-dependent regulator of chromatin subfamily E member 1 OS=Mus musculus OX=10090 GN=Smarce1 PE=1 SV=1	Smarce1	2	yes	29.68	24614.7
IEYNESMK	8	O54941	SWI/SNF-related matrix-associated actin-dependent regulator of chromatin subfamily E member 1 OS=Mus musculus OX=10090 GN=Smarce1 PE=1 SV=1	Smarce1	2	yes	29.68	5765.14
KLEAELLQIEER	12	O54941	SWI/SNF-related matrix-associated actin-dependent regulator of chromatin subfamily E member 1 OS=Mus musculus OX=10090 GN=Smarce1 PE=1 SV=1	Smarce1	2	yes	29.68	4965.19
KVWDQVK	7	O54941	SWI/SNF-related matrix-associated actin-dependent regulator of chromatin subfamily E member 1 OS=Mus musculus OX=10090 GN=Smarce1 PE=1 SV=1	Smarce1	2	yes	29.68	3288.06
LGGNPGTNSR	10	O54941	SWI/SNF-related matrix-associated actin-dependent regulator of chromatin subfamily E member 1 OS=Mus musculus OX=10090 GN=Smarce1 PE=1 SV=1	Smarce1	2	yes	29.68	1482.04
LISEILSESVVPDVR	15	O54941	SWI/SNF-related matrix-associated actin-dependent regulator of chromatin subfamily E member 1 OS=Mus musculus OX=10090 GN=Smarce1 PE=1 SV=1	Smarce1	2	yes	29.68	1986.07
QVQSLMVHQR	10	O54941	SWI/SNF-related matrix-associated actin-dependent regulator of chromatin subfamily E member 1 OS=Mus musculus OX=10090 GN=Smarce1 PE=1 SV=1	Smarce1	2	yes	29.68	5184.14
SQSSMAPEEEQVANK	15	O54941	SWI/SNF-related matrix-associated actin-dependent regulator of chromatin subfamily E member 1 OS=Mus musculus OX=10090 GN=Smarce1 PE=1 SV=1	Smarce1	2	yes	29.68	3565.12
VEVDMEK	7	O54941	SWI/SNF-related matrix-associated actin-dependent regulator of chromatin subfamily E member 1 OS=Mus musculus OX=10090 GN=Smarce1 PE=1 SV=1	Smarce1	2	no	29.68	2485.05
VDYYEVLGVQR	11	O54946	DnaJ homolog subfamily B member 6 OS=Mus musculus OX=10090 GN=Dnajb6 PE=1 SV=4	Dnajb6	2	yes	3.01	4959.15
APEILMGSR	9	O54949	Serine/threonine-protein kinase NLK OS=Mus musculus OX=10090 GN=Nlk PE=1 SV=2	Nlk	2	yes	15.18	3425.08
CCFSTSTGR	9	O54949	Serine/threonine-protein kinase NLK OS=Mus musculus OX=10090 GN=Nlk PE=1 SV=2	Nlk	2	yes	15.18	2819.07
DALAHPYLDEGR	12	O54949	Serine/threonine-protein kinase NLK OS=Mus musculus OX=10090 GN=Nlk PE=1 SV=2	Nlk	2	yes	15.18	8594.34
MLVFDPSK	8	O54949	Serine/threonine-protein kinase NLK OS=Mus musculus OX=10090 GN=Nlk PE=1 SV=2	Nlk	2	yes	15.18	782.02
VEELDESR	8	O54949	Serine/threonine-protein kinase NLK OS=Mus musculus OX=10090 GN=Nlk PE=1 SV=2	Nlk	2	yes	15.18	4686.09
VFLYQILR	8	O54949	Serine/threonine-protein kinase NLK OS=Mus musculus OX=10090 GN=Nlk PE=1 SV=2	Nlk	2	yes	15.18	1995.06
VPLCINPQSAAFK	13	O54949	Serine/threonine-protein kinase NLK OS=Mus musculus OX=10090 GN=Nlk PE=1 SV=2	Nlk	2	yes	15.18	1926.06
VYTSDFEPVTNPK	13	O54949	Serine/threonine-protein kinase NLK OS=Mus musculus OX=10090 GN=Nlk PE=1 SV=2	Nlk	2	yes	15.18	4253.18
DCFGCLR	7	O54962	Barrier-to-autointegration factor OS=Mus musculus OX=10090 GN=Banf1 PE=1 SV=1	Banf1	2	yes	15.73	4003.1
KDEDLFR	7	O54962	Barrier-to-autointegration factor OS=Mus musculus OX=10090 GN=Banf1 PE=1 SV=1	Banf1	2	yes	15.73	5748.14
YLQQELPVR	9	O55028	[3-methyl-2-oxobutanoate dehydrogenase [lipoamide]] kinase, mitochondrial OS=Mus musculus OX=10090 GN=Bckdk PE=1 SV=1	Bckdk	2	yes	2.18	1059.03
LPEAAFLAR	9	O55029	Coatomer subunit beta' OS=Mus musculus OX=10090 GN=Copb2 PE=1 SV=2	Copb2	2	yes	0.99	889.021
EQYAFVYK	8	O55070	Deoxyribonuclease gamma OS=Mus musculus OX=10090 GN=Dnase1l3 PE=1 SV=1	Dnase1l3	2	yes	2.58	1055.03
GLLVYPEVK	9	O55127	Cytochrome P450 26A1 OS=Mus musculus OX=10090 GN=Cyp26a1 PE=1 SV=1	Cyp26a1	2	yes	1.81	806.023
EIGSTMSGR	9	O55128	Histone deacetylase complex subunit SAP18 OS=Mus musculus OX=10090 GN=Sap18 PE=1 SV=1	Sap18	2	yes	18.95	5085.1
GTDDSMTLQSQK	12	O55128	Histone deacetylase complex subunit SAP18 OS=Mus musculus OX=10090 GN=Sap18 PE=1 SV=1	Sap18	2	yes	18.95	4851.14
KGTDDSMTLQSQK	13	O55128	Histone deacetylase complex subunit SAP18 OS=Mus musculus OX=10090 GN=Sap18 PE=1 SV=1	Sap18	2	yes	18.95	3888.14
TCPLLLR	7	O55128	Histone deacetylase complex subunit SAP18 OS=Mus musculus OX=10090 GN=Sap18 PE=1 SV=1	Sap18	2	yes	18.95	25230.6
ASFENNCEVGCFAK	14	O55135	Eukaryotic translation initiation factor 6 OS=Mus musculus OX=10090 GN=Eif6 PE=1 SV=2	Eif6	2	yes	13.47	2445.1
NSLPDSVQIR	10	O55135	Eukaryotic translation initiation factor 6 OS=Mus musculus OX=10090 GN=Eif6 PE=1 SV=2	Eif6	2	yes	13.47	18192.5
PSTIATSMR	9	O55135	Eukaryotic translation initiation factor 6 OS=Mus musculus OX=10090 GN=Eif6 PE=1 SV=2	Eif6	2	yes	13.47	4737.1
DETEFYLGK	9	O55142	Large ribosomal subunit protein eL33 OS=Mus musculus OX=10090 GN=Rpl35a PE=1 SV=2	Rpl35a	2	yes	39.09	3225.08
EHTALLK	7	O55142	Large ribosomal subunit protein eL33 OS=Mus musculus OX=10090 GN=Rpl35a PE=1 SV=2	Rpl35a	2	yes	39.09	9268.19
IEGVYAR	7	O55142	Large ribosomal subunit protein eL33 OS=Mus musculus OX=10090 GN=Rpl35a PE=1 SV=2	Rpl35a	2	yes	39.09	17488.3
NNTVTPGGKPNK	12	O55142	Large ribosomal subunit protein eL33 OS=Mus musculus OX=10090 GN=Rpl35a PE=1 SV=2	Rpl35a	2	yes	39.09	6761.22
VMLYPSRI	8	O55142	Large ribosomal subunit protein eL33 OS=Mus musculus OX=10090 GN=Rpl35a PE=1 SV=2	Rpl35a	2	yes	39.09	4060.09
AMGVVVATGVNTEIGK	16	O55143	Sarcoplasmic/endoplasmic reticulum calcium ATPase 2 OS=Mus musculus OX=10090 GN=Atp2a2 PE=1 SV=2	Atp2a2	2	yes	13.22	3847.15
CLALATHDNPLK	12	O55143	Sarcoplasmic/endoplasmic reticulum calcium ATPase 2 OS=Mus musculus OX=10090 GN=Atp2a2 PE=1 SV=2	Atp2a2	2	yes	13.22	740.028
EFDELSPSAQR	11	O55143	Sarcoplasmic/endoplasmic reticulum calcium ATPase 2 OS=Mus musculus OX=10090 GN=Atp2a2 PE=1 SV=2	Atp2a2	2	yes	13.22	4944.17
EFTLEFSR	8	O55143	Sarcoplasmic/endoplasmic reticulum calcium ATPase 2 OS=Mus musculus OX=10090 GN=Atp2a2 PE=1 SV=2	Atp2a2	2	yes	13.22	2628.07
IEVASSVK	8	O55143	Sarcoplasmic/endoplasmic reticulum calcium ATPase 2 OS=Mus musculus OX=10090 GN=Atp2a2 PE=1 SV=2	Atp2a2	2	yes	13.22	2709.05
IGIFGQDEDVTSK	13	O55143	Sarcoplasmic/endoplasmic reticulum calcium ATPase 2 OS=Mus musculus OX=10090 GN=Atp2a2 PE=1 SV=2	Atp2a2	2	yes	13.22	3266.09
SEIGIAMGSGTAVAK	15	O55143	Sarcoplasmic/endoplasmic reticulum calcium ATPase 2 OS=Mus musculus OX=10090 GN=Atp2a2 PE=1 SV=2	Atp2a2	2	yes	13.22	3090.11
SMSVYCTPNKPSR	13	O55143	Sarcoplasmic/endoplasmic reticulum calcium ATPase 2 OS=Mus musculus OX=10090 GN=Atp2a2 PE=1 SV=2	Atp2a2	2	yes	13.22	1392.05
VDQSILTGESVSVIK	15	O55143	Sarcoplasmic/endoplasmic reticulum calcium ATPase 2 OS=Mus musculus OX=10090 GN=Atp2a2 PE=1 SV=2	Atp2a2	2	yes	13.22	4224.16
VGEATETALTCLVEK	15	O55143	Sarcoplasmic/endoplasmic reticulum calcium ATPase 2 OS=Mus musculus OX=10090 GN=Atp2a2 PE=1 SV=2	Atp2a2	2	yes	13.22	2992.13
WGSNELPAEEGK	12	O55143	Sarcoplasmic/endoplasmic reticulum calcium ATPase 2 OS=Mus musculus OX=10090 GN=Atp2a2 PE=1 SV=2	Atp2a2	2	yes	13.22	1031.03
EAPSPTCPDLGTK	13	O55187	E3 SUMO-protein ligase CBX4 OS=Mus musculus OX=10090 GN=Cbx4 PE=1 SV=2	Cbx4	2	yes	6.17	1643.05
LLIAFQNR	8	O55187	E3 SUMO-protein ligase CBX4 OS=Mus musculus OX=10090 GN=Cbx4 PE=1 SV=2	Cbx4	2	yes	6.17	4023.09
PKPLVVQVPTFAR	13	O55187	E3 SUMO-protein ligase CBX4 OS=Mus musculus OX=10090 GN=Cbx4 PE=1 SV=2	Cbx4	2	yes	6.17	1160.04
DMLEFPAQELR	11	O55201	Transcription elongation factor SPT5 OS=Mus musculus OX=10090 GN=Supt5h PE=1 SV=1	Supt5h	2	yes	7.67	2834.1
ETFQVLNMHGK	11	O55201	Transcription elongation factor SPT5 OS=Mus musculus OX=10090 GN=Supt5h PE=1 SV=1	Supt5h	2	yes	7.67	2156.07
FEGDTGLIVR	10	O55201	Transcription elongation factor SPT5 OS=Mus musculus OX=10090 GN=Supt5h PE=1 SV=1	Supt5h	2	yes	7.67	4492.12
MDLEDQQIK	9	O55201	Transcription elongation factor SPT5 OS=Mus musculus OX=10090 GN=Supt5h PE=1 SV=1	Supt5h	2	yes	7.67	2888.07
QAIEGVGNLR	10	O55201	Transcription elongation factor SPT5 OS=Mus musculus OX=10090 GN=Supt5h PE=1 SV=1	Supt5h	2	yes	7.67	2950.07
SVVAPEHVK	9	O55201	Transcription elongation factor SPT5 OS=Mus musculus OX=10090 GN=Supt5h PE=1 SV=1	Supt5h	2	yes	7.67	3991.11
TPMYGSQTPLQDGSR	15	O55201	Transcription elongation factor SPT5 OS=Mus musculus OX=10090 GN=Supt5h PE=1 SV=1	Supt5h	2	yes	7.67	1478.05
VLSVDGNK	8	O55201	Transcription elongation factor SPT5 OS=Mus musculus OX=10090 GN=Supt5h PE=1 SV=1	Supt5h	2	yes	7.67	2378.05
FALDMAR	7	O55222	Integrin-linked protein kinase OS=Mus musculus OX=10090 GN=Ilk PE=1 SV=2	Ilk	2	yes	11.06	924.015
FDMIVPILEK	10	O55222	Integrin-linked protein kinase OS=Mus musculus OX=10090 GN=Ilk PE=1 SV=2	Ilk	2	yes	11.06	1182.03
MYAPAWVAPEALQK	14	O55222	Integrin-linked protein kinase OS=Mus musculus OX=10090 GN=Ilk PE=1 SV=2	Ilk	2	yes	11.06	3143.15
SAVVEMLIMR	10	O55222	Integrin-linked protein kinase OS=Mus musculus OX=10090 GN=Ilk PE=1 SV=2	Ilk	2	yes	11.06	1656.05
WQGNDIVVK	9	O55222	Integrin-linked protein kinase OS=Mus musculus OX=10090 GN=Ilk PE=1 SV=2	Ilk	2	yes	11.06	2143.05
EMLFEFIDR	9	O55236	mRNA-capping enzyme OS=Mus musculus OX=10090 GN=Rngtt PE=1 SV=1	Rngtt	2	yes	5.19	1089.03
GVTQVTTQPK	10	O55236	mRNA-capping enzyme OS=Mus musculus OX=10090 GN=Rngtt PE=1 SV=1	Rngtt	2	yes	5.19	2373.05
LGAIFLEGITVK	12	O55236	mRNA-capping enzyme OS=Mus musculus OX=10090 GN=Rngtt PE=1 SV=1	Rngtt	2	yes	5.19	1926.05
AAECNIVVTQPR	12	O70133	ATP-dependent RNA helicase A OS=Mus musculus OX=10090 GN=Dhx9 PE=1 SV=2	Dhx9	2	yes	25.94	109688
AAMEALVVEVSK	12	O70133	ATP-dependent RNA helicase A OS=Mus musculus OX=10090 GN=Dhx9 PE=1 SV=2	Dhx9	2	yes	25.94	257071
DFVNYLVR	8	O70133	ATP-dependent RNA helicase A OS=Mus musculus OX=10090 GN=Dhx9 PE=1 SV=2	Dhx9	2	yes	25.94	80101.3
DVVLAYPEVR	10	O70133	ATP-dependent RNA helicase A OS=Mus musculus OX=10090 GN=Dhx9 PE=1 SV=2	Dhx9	2	yes	25.94	237550
FESILPR	7	O70133	ATP-dependent RNA helicase A OS=Mus musculus OX=10090 GN=Dhx9 PE=1 SV=2	Dhx9	2	yes	25.94	127157
GANLKDYYSR	10	O70133	ATP-dependent RNA helicase A OS=Mus musculus OX=10090 GN=Dhx9 PE=1 SV=2	Dhx9	2	yes	25.94	7484.22
GISHVIVDEIHER	13	O70133	ATP-dependent RNA helicase A OS=Mus musculus OX=10090 GN=Dhx9 PE=1 SV=2	Dhx9	2	yes	25.94	181841
GISHVIVDEIHER	13	O70133	ATP-dependent RNA helicase A OS=Mus musculus OX=10090 GN=Dhx9 PE=1 SV=2	Dhx9	3	yes	25.94	13291.3
HLENNSHFGSHR	12	O70133	ATP-dependent RNA helicase A OS=Mus musculus OX=10090 GN=Dhx9 PE=1 SV=2	Dhx9	2	yes	25.94	25847.8
ISAVAVAER	9	O70133	ATP-dependent RNA helicase A OS=Mus musculus OX=10090 GN=Dhx9 PE=1 SV=2	Dhx9	2	yes	25.94	53591.2
KILTTEGR	8	O70133	ATP-dependent RNA helicase A OS=Mus musculus OX=10090 GN=Dhx9 PE=1 SV=2	Dhx9	2	yes	25.94	56955.2
KLAAQSCALSLVR	13	O70133	ATP-dependent RNA helicase A OS=Mus musculus OX=10090 GN=Dhx9 PE=1 SV=2	Dhx9	2	yes	25.94	1009.04
KMTPAYEIR	9	O70133	ATP-dependent RNA helicase A OS=Mus musculus OX=10090 GN=Dhx9 PE=1 SV=2	Dhx9	2	yes	25.94	9846.31
KVFDPVPDGVTK	12	O70133	ATP-dependent RNA helicase A OS=Mus musculus OX=10090 GN=Dhx9 PE=1 SV=2	Dhx9	2	yes	25.94	188397
LAAQSCALSLVR	12	O70133	ATP-dependent RNA helicase A OS=Mus musculus OX=10090 GN=Dhx9 PE=1 SV=2	Dhx9	2	yes	25.94	82454.4
LETHMTPEMFR	11	O70133	ATP-dependent RNA helicase A OS=Mus musculus OX=10090 GN=Dhx9 PE=1 SV=2	Dhx9	2	yes	25.94	185758
LGGIGQFLAK	10	O70133	ATP-dependent RNA helicase A OS=Mus musculus OX=10090 GN=Dhx9 PE=1 SV=2	Dhx9	2	yes	25.94	53136.2
LNMATLR	7	O70133	ATP-dependent RNA helicase A OS=Mus musculus OX=10090 GN=Dhx9 PE=1 SV=2	Dhx9	2	yes	25.94	106077
LNQYFQK	7	O70133	ATP-dependent RNA helicase A OS=Mus musculus OX=10090 GN=Dhx9 PE=1 SV=2	Dhx9	2	yes	25.94	56099
LNQYFQKEK	9	O70133	ATP-dependent RNA helicase A OS=Mus musculus OX=10090 GN=Dhx9 PE=1 SV=2	Dhx9	2	yes	25.94	2846.08
LSMSQLNEK	9	O70133	ATP-dependent RNA helicase A OS=Mus musculus OX=10090 GN=Dhx9 PE=1 SV=2	Dhx9	2	yes	25.94	94826.6
MSGEEAEIR	9	O70133	ATP-dependent RNA helicase A OS=Mus musculus OX=10090 GN=Dhx9 PE=1 SV=2	Dhx9	2	yes	25.94	28434.7
MTPAYEIR	8	O70133	ATP-dependent RNA helicase A OS=Mus musculus OX=10090 GN=Dhx9 PE=1 SV=2	Dhx9	2	yes	25.94	180404
NFLYAWCGK	9	O70133	ATP-dependent RNA helicase A OS=Mus musculus OX=10090 GN=Dhx9 PE=1 SV=2	Dhx9	2	yes	25.94	64682.7
NNFGGDYR	8	O70133	ATP-dependent RNA helicase A OS=Mus musculus OX=10090 GN=Dhx9 PE=1 SV=2	Dhx9	2	yes	25.94	49193.2
PGFCFHLCSR	10	O70133	ATP-dependent RNA helicase A OS=Mus musculus OX=10090 GN=Dhx9 PE=1 SV=2	Dhx9	3	yes	25.94	1794.03
PSAAGINLMIGSVR	14	O70133	ATP-dependent RNA helicase A OS=Mus musculus OX=10090 GN=Dhx9 PE=1 SV=2	Dhx9	2	yes	25.94	141324
QKFMCEVR	8	O70133	ATP-dependent RNA helicase A OS=Mus musculus OX=10090 GN=Dhx9 PE=1 SV=2	Dhx9	2	yes	25.94	4350.12
QLYHLGVIEAYSGLTK	16	O70133	ATP-dependent RNA helicase A OS=Mus musculus OX=10090 GN=Dhx9 PE=1 SV=2	Dhx9	3	yes	25.94	40182.1
RISAVAVAER	10	O70133	ATP-dependent RNA helicase A OS=Mus musculus OX=10090 GN=Dhx9 PE=1 SV=2	Dhx9	2	yes	25.94	11555.3
RLNMATLR	8	O70133	ATP-dependent RNA helicase A OS=Mus musculus OX=10090 GN=Dhx9 PE=1 SV=2	Dhx9	2	yes	25.94	18064.4
SCGYSVR	7	O70133	ATP-dependent RNA helicase A OS=Mus musculus OX=10090 GN=Dhx9 PE=1 SV=2	Dhx9	2	yes	25.94	75615.2
SFIAEMTIYIK	11	O70133	ATP-dependent RNA helicase A OS=Mus musculus OX=10090 GN=Dhx9 PE=1 SV=2	Dhx9	2	yes	25.94	2061.07
SSVNCPFSSQDMK	13	O70133	ATP-dependent RNA helicase A OS=Mus musculus OX=10090 GN=Dhx9 PE=1 SV=2	Dhx9	2	yes	25.94	56861.9
TPLHEIALSIK	11	O70133	ATP-dependent RNA helicase A OS=Mus musculus OX=10090 GN=Dhx9 PE=1 SV=2	Dhx9	2	yes	25.94	33591.1
TPLHEIALSIK	11	O70133	ATP-dependent RNA helicase A OS=Mus musculus OX=10090 GN=Dhx9 PE=1 SV=2	Dhx9	3	yes	25.94	3341.07
VEGFNYAGMGNSTNK	15	O70133	ATP-dependent RNA helicase A OS=Mus musculus OX=10090 GN=Dhx9 PE=1 SV=2	Dhx9	2	yes	25.94	3977.14
VFDPVPDGVTK	11	O70133	ATP-dependent RNA helicase A OS=Mus musculus OX=10090 GN=Dhx9 PE=1 SV=2	Dhx9	2	yes	25.94	183212
VRPGFCFHLCSR	12	O70133	ATP-dependent RNA helicase A OS=Mus musculus OX=10090 GN=Dhx9 PE=1 SV=2	Dhx9	2	yes	25.94	4114.14
VRPGFCFHLCSR	12	O70133	ATP-dependent RNA helicase A OS=Mus musculus OX=10090 GN=Dhx9 PE=1 SV=2	Dhx9	3	yes	25.94	88517.9
YGDGPRPPK	9	O70133	ATP-dependent RNA helicase A OS=Mus musculus OX=10090 GN=Dhx9 PE=1 SV=2	Dhx9	2	yes	25.94	102116
YPSPFFVFGEK	11	O70133	ATP-dependent RNA helicase A OS=Mus musculus OX=10090 GN=Dhx9 PE=1 SV=2	Dhx9	2	yes	25.94	118800
YQILPLHSQIPR	12	O70133	ATP-dependent RNA helicase A OS=Mus musculus OX=10090 GN=Dhx9 PE=1 SV=2	Dhx9	2	yes	25.94	127996
YQILPLHSQIPR	12	O70133	ATP-dependent RNA helicase A OS=Mus musculus OX=10090 GN=Dhx9 PE=1 SV=2	Dhx9	3	yes	25.94	198775
YTQVGPDHNR	10	O70133	ATP-dependent RNA helicase A OS=Mus musculus OX=10090 GN=Dhx9 PE=1 SV=2	Dhx9	2	yes	25.94	203351
EGNFDIVSGTR	11	O70152	Dolichol-phosphate mannosyltransferase subunit 1 OS=Mus musculus OX=10090 GN=Dpm1 PE=1 SV=1	Dpm1	2	yes	25.38	3103.09
EVAEQLAEIYGPDR	14	O70152	Dolichol-phosphate mannosyltransferase subunit 1 OS=Mus musculus OX=10090 GN=Dpm1 PE=1 SV=1	Dpm1	2	yes	25.38	4406.16
HATGNYVIIMDADLSHHPK	19	O70152	Dolichol-phosphate mannosyltransferase subunit 1 OS=Mus musculus OX=10090 GN=Dpm1 PE=1 SV=1	Dpm1	3	yes	25.38	1219.04
LGGNEIVSFLK	11	O70152	Dolichol-phosphate mannosyltransferase subunit 1 OS=Mus musculus OX=10090 GN=Dpm1 PE=1 SV=1	Dpm1	2	yes	25.38	4006.11
YSVLLPTYNER	11	O70152	Dolichol-phosphate mannosyltransferase subunit 1 OS=Mus musculus OX=10090 GN=Dpm1 PE=1 SV=1	Dpm1	2	yes	25.38	4952.14
RPLQSIR	7	O70167	Phosphatidylinositol 3-kinase C2 domain-containing subunit gamma OS=Mus musculus OX=10090 GN=Pik3c2g PE=1 SV=1	Pik3c2g	2	yes	0.46	4889.1
IFHTVTTTDDPVIR	14	O70194	Eukaryotic translation initiation factor 3 subunit D OS=Mus musculus OX=10090 GN=Eif3d PE=1 SV=2	Eif3d	2	yes	6.39	1145.04
LGDDIDLIVR	10	O70194	Eukaryotic translation initiation factor 3 subunit D OS=Mus musculus OX=10090 GN=Eif3d PE=1 SV=2	Eif3d	2	yes	6.39	1430.04
SVYSWDIVVQR	11	O70194	Eukaryotic translation initiation factor 3 subunit D OS=Mus musculus OX=10090 GN=Eif3d PE=1 SV=2	Eif3d	2	yes	6.39	3773.12
QMEELTVSEFLK	12	O70201	Baculoviral IAP repeat-containing protein 5 OS=Mus musculus OX=10090 GN=Birc5 PE=1 SV=1	Birc5	2	yes	8.57	828.032
LYTTAHHLK	9	O70230	Zinc finger protein 143 OS=Mus musculus OX=10090 GN=Znf143 PE=1 SV=2	Znf143	2	yes	1.41	1411.04
ANQLAEEIESSAQYK	15	O70305	Ataxin-2 OS=Mus musculus OX=10090 GN=Atxn2 PE=1 SV=1	Atxn2	2	yes	5.06	536.025
CDLVLDAAHEK	11	O70305	Ataxin-2 OS=Mus musculus OX=10090 GN=Atxn2 PE=1 SV=1	Atxn2	2	yes	5.06	1695.06
GMSPVVSEHR	10	O70305	Ataxin-2 OS=Mus musculus OX=10090 GN=Atxn2 PE=1 SV=1	Atxn2	2	yes	5.06	1554.04
MVHILTSVVGSK	12	O70305	Ataxin-2 OS=Mus musculus OX=10090 GN=Atxn2 PE=1 SV=1	Atxn2	2	yes	5.06	2321.07
TSPAGGTWSSVVSGVPR	17	O70305	Ataxin-2 OS=Mus musculus OX=10090 GN=Atxn2 PE=1 SV=1	Atxn2	2	yes	5.06	3980.13
ILAFPCNQFGR	11	O70325	Phospholipid hydroperoxide glutathione peroxidase OS=Mus musculus OX=10090 GN=Gpx4 PE=1 SV=4	Gpx4	2	yes	18.78	4831.13
TDVNYTQLVDLHAR	14	O70325	Phospholipid hydroperoxide glutathione peroxidase OS=Mus musculus OX=10090 GN=Gpx4 PE=1 SV=4	Gpx4	2	yes	18.78	1396.06
YGPMEEPQVIEK	12	O70325	Phospholipid hydroperoxide glutathione peroxidase OS=Mus musculus OX=10090 GN=Gpx4 PE=1 SV=4	Gpx4	2	yes	18.78	2524.08
VITPDTWK	8	O70333	Cysteine-rich PDZ-binding protein OS=Mus musculus OX=10090 GN=Cript PE=1 SV=1	Cript	2	yes	7.92	1801.04
AAADPALSTDFQTILD	16	O70372	Telomerase reverse transcriptase OS=Mus musculus OX=10090 GN=Tert PE=1 SV=1	Tert	2	yes	1.43	1410.05
TLAGLHVR	8	O70481	E3 ubiquitin-protein ligase UBR1 OS=Mus musculus OX=10090 GN=Ubr1 PE=1 SV=2	Ubr1	2	yes	0.46	1047.02
AYAEELAK	8	O70503	Very-long-chain 3-oxoacyl-CoA reductase OS=Mus musculus OX=10090 GN=Hsd17b12 PE=1 SV=1	Hsd17b12	2	yes	24.36	14139.3
EKFNVETR	8	O70503	Very-long-chain 3-oxoacyl-CoA reductase OS=Mus musculus OX=10090 GN=Hsd17b12 PE=1 SV=1	Hsd17b12	2	yes	24.36	2507.06
GIFVQSVMPYLVATK	15	O70503	Very-long-chain 3-oxoacyl-CoA reductase OS=Mus musculus OX=10090 GN=Hsd17b12 PE=1 SV=1	Hsd17b12	2	yes	24.36	527.022
LGEWAVVTGGTDGIGK	16	O70503	Very-long-chain 3-oxoacyl-CoA reductase OS=Mus musculus OX=10090 GN=Hsd17b12 PE=1 SV=1	Hsd17b12	2	yes	24.36	7022.29
LININVLSVCK	11	O70503	Very-long-chain 3-oxoacyl-CoA reductase OS=Mus musculus OX=10090 GN=Hsd17b12 PE=1 SV=1	Hsd17b12	2	yes	24.36	1207.04
LNQVSNNIK	9	O70503	Very-long-chain 3-oxoacyl-CoA reductase OS=Mus musculus OX=10090 GN=Hsd17b12 PE=1 SV=1	Hsd17b12	2	yes	24.36	2866.08
LVLPGMVER	9	O70503	Very-long-chain 3-oxoacyl-CoA reductase OS=Mus musculus OX=10090 GN=Hsd17b12 PE=1 SV=1	Hsd17b12	2	yes	24.36	15822.4
EALGGLDSR	9	O70546	Lysine-specific demethylase 6A OS=Mus musculus OX=10090 GN=Kdm6a PE=1 SV=2	Kdm6a	2	yes	11.42	9787.2
EIIWHGR	7	O70546	Lysine-specific demethylase 6A OS=Mus musculus OX=10090 GN=Kdm6a PE=1 SV=2	Kdm6a	2	yes	11.42	7429.15
ESYAIQYLQK	10	O70546	Lysine-specific demethylase 6A OS=Mus musculus OX=10090 GN=Kdm6a PE=1 SV=2	Kdm6a	2	yes	11.42	4445.14
FGTNIDLSDDKK	12	O70546	Lysine-specific demethylase 6A OS=Mus musculus OX=10090 GN=Kdm6a PE=1 SV=2	Kdm6a	2	yes	11.42	3580.1
IWHCESNR	8	O70546	Lysine-specific demethylase 6A OS=Mus musculus OX=10090 GN=Kdm6a PE=1 SV=2	Kdm6a	2	yes	11.42	1404.04
LDLGLFSTK	9	O70546	Lysine-specific demethylase 6A OS=Mus musculus OX=10090 GN=Kdm6a PE=1 SV=2	Kdm6a	2	no	11.42	6240.14
LQHLEQLR	8	O70546	Lysine-specific demethylase 6A OS=Mus musculus OX=10090 GN=Kdm6a PE=1 SV=2	Kdm6a	2	yes	11.42	6476.16
LQLHELTK	8	O70546	Lysine-specific demethylase 6A OS=Mus musculus OX=10090 GN=Kdm6a PE=1 SV=2	Kdm6a	2	no	11.42	3313.08
NAPTLPHNR	9	O70546	Lysine-specific demethylase 6A OS=Mus musculus OX=10090 GN=Kdm6a PE=1 SV=2	Kdm6a	2	yes	11.42	7325.19
NCSNTSGLAAR	11	O70546	Lysine-specific demethylase 6A OS=Mus musculus OX=10090 GN=Kdm6a PE=1 SV=2	Kdm6a	2	yes	11.42	1234.03
NQLSNSTQGLHK	12	O70546	Lysine-specific demethylase 6A OS=Mus musculus OX=10090 GN=Kdm6a PE=1 SV=2	Kdm6a	2	yes	11.42	1058.03
TLVEANNEHMVEVR	14	O70546	Lysine-specific demethylase 6A OS=Mus musculus OX=10090 GN=Kdm6a PE=1 SV=2	Kdm6a	2	yes	11.42	1052.05
TNLTSSTEEPWK	12	O70546	Lysine-specific demethylase 6A OS=Mus musculus OX=10090 GN=Kdm6a PE=1 SV=2	Kdm6a	2	yes	11.42	4554.15
TYIVHCQDCAR	11	O70546	Lysine-specific demethylase 6A OS=Mus musculus OX=10090 GN=Kdm6a PE=1 SV=2	Kdm6a	2	yes	11.42	1585.05
VNNIHPTVHTK	11	O70546	Lysine-specific demethylase 6A OS=Mus musculus OX=10090 GN=Kdm6a PE=1 SV=2	Kdm6a	2	yes	11.42	1107.03
VQDAFISYR	9	O70546	Lysine-specific demethylase 6A OS=Mus musculus OX=10090 GN=Kdm6a PE=1 SV=2	Kdm6a	2	yes	11.42	4478.12
HFTEDIQTR	9	O70551	SRSF protein kinase 1 OS=Mus musculus OX=10090 GN=Srpk1 PE=1 SV=2	Srpk1	2	yes	3.09	3567.11
QDITQLEESIR	11	O70551	SRSF protein kinase 1 OS=Mus musculus OX=10090 GN=Srpk1 PE=1 SV=2	Srpk1	2	yes	3.09	1000.03
NVLSLLHQR	9	O70579	Peroxisomal membrane protein PMP34 OS=Mus musculus OX=10090 GN=Slc25a17 PE=1 SV=1	Slc25a17	2	yes	2.93	2193.05
CLIWLLEEHR	10	O88196	E3 ubiquitin-protein ligase TTC3 OS=Mus musculus OX=10090 GN=Ttc3 PE=1 SV=2	Ttc3	2	yes	5.66	254.01
FLEALNHFEK	10	O88196	E3 ubiquitin-protein ligase TTC3 OS=Mus musculus OX=10090 GN=Ttc3 PE=1 SV=2	Ttc3	2	yes	5.66	1831.06
FVVIDNCIALK	11	O88196	E3 ubiquitin-protein ligase TTC3 OS=Mus musculus OX=10090 GN=Ttc3 PE=1 SV=2	Ttc3	2	yes	5.66	1585.05
IQIYLTDPDFK	11	O88196	E3 ubiquitin-protein ligase TTC3 OS=Mus musculus OX=10090 GN=Ttc3 PE=1 SV=2	Ttc3	2	yes	5.66	3241.13
LPLNPTAR	8	O88196	E3 ubiquitin-protein ligase TTC3 OS=Mus musculus OX=10090 GN=Ttc3 PE=1 SV=2	Ttc3	2	yes	5.66	1749.04
LQGVASQSEAYLK	13	O88196	E3 ubiquitin-protein ligase TTC3 OS=Mus musculus OX=10090 GN=Ttc3 PE=1 SV=2	Ttc3	2	yes	5.66	1411.05
SMPVVPSFVASNR	13	O88196	E3 ubiquitin-protein ligase TTC3 OS=Mus musculus OX=10090 GN=Ttc3 PE=1 SV=2	Ttc3	2	yes	5.66	2162.07
SSQSPPLAAAGPSAR	15	O88196	E3 ubiquitin-protein ligase TTC3 OS=Mus musculus OX=10090 GN=Ttc3 PE=1 SV=2	Ttc3	2	yes	5.66	3244.1
SVVLNTSTLLK	11	O88196	E3 ubiquitin-protein ligase TTC3 OS=Mus musculus OX=10090 GN=Ttc3 PE=1 SV=2	Ttc3	2	yes	5.66	1594.05
VTEHIVDEQK	10	O88196	E3 ubiquitin-protein ligase TTC3 OS=Mus musculus OX=10090 GN=Ttc3 PE=1 SV=2	Ttc3	2	yes	5.66	1783.05
CSICGAR	7	O88282	B-cell CLL/lymphoma 6 member B protein OS=Mus musculus OX=10090 GN=Bcl6b PE=1 SV=1	Bcl6b	2	yes	1.48	3727.06
CEFCGEFFENR	11	O88286	Protein Wiz OS=Mus musculus OX=10090 GN=Wiz PE=1 SV=2	Wiz	2	yes	8.55	6091.21
EDMAPLNLSAR	11	O88286	Protein Wiz OS=Mus musculus OX=10090 GN=Wiz PE=1 SV=2	Wiz	2	yes	8.55	9565.22
ELSLSPITGSK	11	O88286	Protein Wiz OS=Mus musculus OX=10090 GN=Wiz PE=1 SV=2	Wiz	2	yes	8.55	5227.15
FVGNIYTLK	9	O88286	Protein Wiz OS=Mus musculus OX=10090 GN=Wiz PE=1 SV=2	Wiz	2	yes	8.55	2631.06
GGEEVNDLQQK	11	O88286	Protein Wiz OS=Mus musculus OX=10090 GN=Wiz PE=1 SV=2	Wiz	2	yes	8.55	3288.09
GLTHPSSSPLLK	12	O88286	Protein Wiz OS=Mus musculus OX=10090 GN=Wiz PE=1 SV=2	Wiz	2	yes	8.55	4587.14
PGKPGAGPTQVPR	13	O88286	Protein Wiz OS=Mus musculus OX=10090 GN=Wiz PE=1 SV=2	Wiz	2	yes	8.55	1203.03
PGLLTLAK	8	O88286	Protein Wiz OS=Mus musculus OX=10090 GN=Wiz PE=1 SV=2	Wiz	2	yes	8.55	1097.02
PSAASYLGPVATK	13	O88286	Protein Wiz OS=Mus musculus OX=10090 GN=Wiz PE=1 SV=2	Wiz	2	yes	8.55	2933.08
SAGGEPGLEAGR	12	O88286	Protein Wiz OS=Mus musculus OX=10090 GN=Wiz PE=1 SV=2	Wiz	2	yes	8.55	1613.05
SPSDLHISPLTK	12	O88286	Protein Wiz OS=Mus musculus OX=10090 GN=Wiz PE=1 SV=2	Wiz	2	yes	8.55	3191.12
TYIQTELPFK	10	O88286	Protein Wiz OS=Mus musculus OX=10090 GN=Wiz PE=1 SV=2	Wiz	2	yes	8.55	4845.14
DIELHLESSSHQETLDHIQK	20	O88291	DBIRD complex subunit ZNF326 OS=Mus musculus OX=10090 GN=Znf326 PE=1 SV=1	Znf326	3	yes	24.66	1255.04
DIMEGVTADDHMMK	14	O88291	DBIRD complex subunit ZNF326 OS=Mus musculus OX=10090 GN=Znf326 PE=1 SV=1	Znf326	2	yes	24.66	8439.37
DYGHGSYGGQR	11	O88291	DBIRD complex subunit ZNF326 OS=Mus musculus OX=10090 GN=Znf326 PE=1 SV=1	Znf326	2	yes	24.66	3095.1
DYGPGSYGGLDR	12	O88291	DBIRD complex subunit ZNF326 OS=Mus musculus OX=10090 GN=Znf326 PE=1 SV=1	Znf326	2	yes	24.66	10662.3
FGPYESYDSR	10	O88291	DBIRD complex subunit ZNF326 OS=Mus musculus OX=10090 GN=Znf326 PE=1 SV=1	Znf326	2	yes	24.66	7636.22
LRPGFMEDR	9	O88291	DBIRD complex subunit ZNF326 OS=Mus musculus OX=10090 GN=Znf326 PE=1 SV=1	Znf326	2	yes	24.66	5732.13
MAFTCSFCK	9	O88291	DBIRD complex subunit ZNF326 OS=Mus musculus OX=10090 GN=Znf326 PE=1 SV=1	Znf326	2	yes	24.66	6364.17
NQGGSSWEAPYSR	13	O88291	DBIRD complex subunit ZNF326 OS=Mus musculus OX=10090 GN=Znf326 PE=1 SV=1	Znf326	2	yes	24.66	2623.09
NSLDSFGGR	9	O88291	DBIRD complex subunit ZNF326 OS=Mus musculus OX=10090 GN=Znf326 PE=1 SV=1	Znf326	2	yes	24.66	4923.11
QQTLNHPEAYK	11	O88291	DBIRD complex subunit ZNF326 OS=Mus musculus OX=10090 GN=Znf326 PE=1 SV=1	Znf326	2	yes	24.66	1543.06
SGYGFNEPEQTR	12	O88291	DBIRD complex subunit ZNF326 OS=Mus musculus OX=10090 GN=Znf326 PE=1 SV=1	Znf326	2	yes	24.66	10213.3
VVMEFLHECMVNK	13	O88291	DBIRD complex subunit ZNF326 OS=Mus musculus OX=10090 GN=Znf326 PE=1 SV=1	Znf326	2	yes	24.66	3570.17
ESLLEHYGGTPR	12	O88322	Nidogen-2 OS=Mus musculus OX=10090 GN=Nid2 PE=1 SV=2	Nid2	2	yes	4.21	844.027
ETESASLDPQTK	12	O88322	Nidogen-2 OS=Mus musculus OX=10090 GN=Nid2 PE=1 SV=2	Nid2	2	yes	4.21	902.026
HLAIPATQQLTVDR	14	O88322	Nidogen-2 OS=Mus musculus OX=10090 GN=Nid2 PE=1 SV=2	Nid2	3	yes	4.21	1165.02
MVYWTDVAGR	10	O88322	Nidogen-2 OS=Mus musculus OX=10090 GN=Nid2 PE=1 SV=2	Nid2	2	yes	4.21	1413.04
TMYWTDSGLDK	11	O88322	Nidogen-2 OS=Mus musculus OX=10090 GN=Nid2 PE=1 SV=2	Nid2	2	yes	4.21	1266.04
DAIDPLLFR	9	O88379	Bromodomain adjacent to zinc finger domain protein 1A OS=Mus musculus OX=10090 GN=Baz1a PE=1 SV=3	Baz1a	2	yes	7.85	4207.12
DLTEALDEDADPTK	14	O88379	Bromodomain adjacent to zinc finger domain protein 1A OS=Mus musculus OX=10090 GN=Baz1a PE=1 SV=3	Baz1a	2	yes	7.85	1774.06
ELPEPTPVK	9	O88379	Bromodomain adjacent to zinc finger domain protein 1A OS=Mus musculus OX=10090 GN=Baz1a PE=1 SV=3	Baz1a	2	yes	7.85	541.01
HYDDFFER	8	O88379	Bromodomain adjacent to zinc finger domain protein 1A OS=Mus musculus OX=10090 GN=Baz1a PE=1 SV=3	Baz1a	2	yes	7.85	1174.03
IQVPDYYDIIK	11	O88379	Bromodomain adjacent to zinc finger domain protein 1A OS=Mus musculus OX=10090 GN=Baz1a PE=1 SV=3	Baz1a	2	yes	7.85	2445.07
ISFGQEDSIASK	12	O88379	Bromodomain adjacent to zinc finger domain protein 1A OS=Mus musculus OX=10090 GN=Baz1a PE=1 SV=3	Baz1a	2	yes	7.85	2803.09
KPIALNIIR	9	O88379	Bromodomain adjacent to zinc finger domain protein 1A OS=Mus musculus OX=10090 GN=Baz1a PE=1 SV=3	Baz1a	2	yes	7.85	2501.07
LLTLVSTR	8	O88379	Bromodomain adjacent to zinc finger domain protein 1A OS=Mus musculus OX=10090 GN=Baz1a PE=1 SV=3	Baz1a	2	yes	7.85	1592.03
QLIPLNTAESLSLQHSESK	19	O88379	Bromodomain adjacent to zinc finger domain protein 1A OS=Mus musculus OX=10090 GN=Baz1a PE=1 SV=3	Baz1a	3	yes	7.85	1418.05
QSTESSPVPLNR	12	O88379	Bromodomain adjacent to zinc finger domain protein 1A OS=Mus musculus OX=10090 GN=Baz1a PE=1 SV=3	Baz1a	2	yes	7.85	1644.05
YFVEETVEVIR	11	O88379	Bromodomain adjacent to zinc finger domain protein 1A OS=Mus musculus OX=10090 GN=Baz1a PE=1 SV=3	Baz1a	2	yes	7.85	3193.1
ALLLQGTESLNR	12	O88384	Vesicle transport through interaction with t-SNAREs homolog 1B OS=Mus musculus OX=10090 GN=Vti1b PE=1 SV=1	Vti1b	2	yes	10.78	2121.07
MAASAASSEHFEK	13	O88384	Vesicle transport through interaction with t-SNAREs homolog 1B OS=Mus musculus OX=10090 GN=Vti1b PE=1 SV=1	Vti1b	3	yes	10.78	607.013
ALEIYATR	8	O88448	Kinesin light chain 2 OS=Mus musculus OX=10090 GN=Klc2 PE=1 SV=1	Klc2	2	yes	3.01	962.017
AVIQGLETLR	10	O88448	Kinesin light chain 2 OS=Mus musculus OX=10090 GN=Klc2 PE=1 SV=1	Klc2	2	yes	3.01	931.025
AIECSYTSADGLK	13	O88455	7-dehydrocholesterol reductase OS=Mus musculus OX=10090 GN=Dhcr7 PE=1 SV=1	Dhcr7	2	yes	9.34	4497.14
GYLFPTSAEDCK	12	O88455	7-dehydrocholesterol reductase OS=Mus musculus OX=10090 GN=Dhcr7 PE=1 SV=1	Dhcr7	2	yes	9.34	3087.11
LLVSGFWGVAR	11	O88455	7-dehydrocholesterol reductase OS=Mus musculus OX=10090 GN=Dhcr7 PE=1 SV=1	Dhcr7	2	yes	9.34	4697.11
YTAAVPYR	8	O88455	7-dehydrocholesterol reductase OS=Mus musculus OX=10090 GN=Dhcr7 PE=1 SV=1	Dhcr7	2	yes	9.34	13023.3
ELVQLIQER	9	O88466	Zinc finger protein 106 OS=Mus musculus OX=10090 GN=Znf106 PE=1 SV=3	Znf106	2	yes	6.89	3072.1
ESGLKPTLR	9	O88466	Zinc finger protein 106 OS=Mus musculus OX=10090 GN=Znf106 PE=1 SV=3	Znf106	2	yes	6.89	2382.07
LGFPASLQR	9	O88466	Zinc finger protein 106 OS=Mus musculus OX=10090 GN=Znf106 PE=1 SV=3	Znf106	2	yes	6.89	3061.07
LQVYGGHK	8	O88466	Zinc finger protein 106 OS=Mus musculus OX=10090 GN=Znf106 PE=1 SV=3	Znf106	2	yes	6.89	1622.04
NVNWEQVIQQVTK	13	O88466	Zinc finger protein 106 OS=Mus musculus OX=10090 GN=Znf106 PE=1 SV=3	Znf106	2	yes	6.89	1210.04
SLSESSVVMDR	11	O88466	Zinc finger protein 106 OS=Mus musculus OX=10090 GN=Znf106 PE=1 SV=3	Znf106	2	yes	6.89	3202.09
SPLLPLPTPK	10	O88466	Zinc finger protein 106 OS=Mus musculus OX=10090 GN=Znf106 PE=1 SV=3	Znf106	2	yes	6.89	1630.05
SSVLYTGSSDHTIR	14	O88466	Zinc finger protein 106 OS=Mus musculus OX=10090 GN=Znf106 PE=1 SV=3	Znf106	2	yes	6.89	1644.06
TLQNPLPTTPK	11	O88466	Zinc finger protein 106 OS=Mus musculus OX=10090 GN=Znf106 PE=1 SV=3	Znf106	2	yes	6.89	3087.09
TSLEDAQDNNLVK	13	O88466	Zinc finger protein 106 OS=Mus musculus OX=10090 GN=Znf106 PE=1 SV=3	Znf106	2	yes	6.89	2225.09
VTTSQTGQEQGTAR	14	O88466	Zinc finger protein 106 OS=Mus musculus OX=10090 GN=Znf106 PE=1 SV=3	Znf106	2	yes	6.89	698.026
VYELQSHDR	9	O88466	Zinc finger protein 106 OS=Mus musculus OX=10090 GN=Znf106 PE=1 SV=3	Znf106	2	yes	6.89	1565.04
AISVHSTPEGCSSACK	16	O88477	Insulin-like growth factor 2 mRNA-binding protein 1 OS=Mus musculus OX=10090 GN=Igf2bp1 PE=1 SV=1	Igf2bp1	2	yes	25.13	865.032
DQTPDENDQVIVK	13	O88477	Insulin-like growth factor 2 mRNA-binding protein 1 OS=Mus musculus OX=10090 GN=Igf2bp1 PE=1 SV=1	Igf2bp1	2	yes	25.13	3277.12
GQSNLAQAR	9	O88477	Insulin-like growth factor 2 mRNA-binding protein 1 OS=Mus musculus OX=10090 GN=Igf2bp1 PE=1 SV=1	Igf2bp1	2	yes	25.13	3632.08
IAPPETPDSK	10	O88477	Insulin-like growth factor 2 mRNA-binding protein 1 OS=Mus musculus OX=10090 GN=Igf2bp1 PE=1 SV=1	Igf2bp1	2	yes	25.13	2704.07
IIGHFYASQMAQR	13	O88477	Insulin-like growth factor 2 mRNA-binding protein 1 OS=Mus musculus OX=10090 GN=Igf2bp1 PE=1 SV=1	Igf2bp1	2	yes	25.13	2805.1
ILAHNNFVGR	10	O88477	Insulin-like growth factor 2 mRNA-binding protein 1 OS=Mus musculus OX=10090 GN=Igf2bp1 PE=1 SV=1	Igf2bp1	2	yes	25.13	4390.13
ISYSGQFLVK	10	O88477	Insulin-like growth factor 2 mRNA-binding protein 1 OS=Mus musculus OX=10090 GN=Igf2bp1 PE=1 SV=1	Igf2bp1	2	yes	25.13	2326.07
LKEENFFGPK	10	O88477	Insulin-like growth factor 2 mRNA-binding protein 1 OS=Mus musculus OX=10090 GN=Igf2bp1 PE=1 SV=1	Igf2bp1	2	yes	25.13	5073.15
LLVPTQYVGAIIGK	14	O88477	Insulin-like growth factor 2 mRNA-binding protein 1 OS=Mus musculus OX=10090 GN=Igf2bp1 PE=1 SV=1	Igf2bp1	2	yes	25.13	6044.19
MILEIMHK	8	O88477	Insulin-like growth factor 2 mRNA-binding protein 1 OS=Mus musculus OX=10090 GN=Igf2bp1 PE=1 SV=1	Igf2bp1	2	yes	25.13	6419.16
MVVITGPPEAQFK	13	O88477	Insulin-like growth factor 2 mRNA-binding protein 1 OS=Mus musculus OX=10090 GN=Igf2bp1 PE=1 SV=1	Igf2bp1	2	yes	25.13	5266.2
QQPVDIPLR	9	O88477	Insulin-like growth factor 2 mRNA-binding protein 1 OS=Mus musculus OX=10090 GN=Igf2bp1 PE=1 SV=1	Igf2bp1	2	yes	25.13	7141.18
RLEIEHSVPK	10	O88477	Insulin-like growth factor 2 mRNA-binding protein 1 OS=Mus musculus OX=10090 GN=Igf2bp1 PE=1 SV=1	Igf2bp1	2	yes	25.13	1872.06
ETQTPVTAQPK	11	O88487	Cytoplasmic dynein 1 intermediate chain 2 OS=Mus musculus OX=10090 GN=Dync1i2 PE=1 SV=1	Dync1i2	2	yes	1.8	1488.05
ALRPVDQNTQSK	12	O88491	Histone-lysine N-methyltransferase, H3 lysine-36 specific OS=Mus musculus OX=10090 GN=Nsd1 PE=1 SV=1	Nsd1	2	yes	5.56	794.028
DTPSSEGELLIHR	13	O88491	Histone-lysine N-methyltransferase, H3 lysine-36 specific OS=Mus musculus OX=10090 GN=Nsd1 PE=1 SV=1	Nsd1	2	yes	5.56	7226.24
EEPPVLER	8	O88491	Histone-lysine N-methyltransferase, H3 lysine-36 specific OS=Mus musculus OX=10090 GN=Nsd1 PE=1 SV=1	Nsd1	2	yes	5.56	2423.05
EQSSEMATQGPK	12	O88491	Histone-lysine N-methyltransferase, H3 lysine-36 specific OS=Mus musculus OX=10090 GN=Nsd1 PE=1 SV=1	Nsd1	2	yes	5.56	503.016
ETGIPSLMPQTK	12	O88491	Histone-lysine N-methyltransferase, H3 lysine-36 specific OS=Mus musculus OX=10090 GN=Nsd1 PE=1 SV=1	Nsd1	2	yes	5.56	3759.12
LMTAQNLASYR	11	O88491	Histone-lysine N-methyltransferase, H3 lysine-36 specific OS=Mus musculus OX=10090 GN=Nsd1 PE=1 SV=1	Nsd1	2	yes	5.56	2426.08
LPAVTLAANR	10	O88491	Histone-lysine N-methyltransferase, H3 lysine-36 specific OS=Mus musculus OX=10090 GN=Nsd1 PE=1 SV=1	Nsd1	2	yes	5.56	2851.07
PALESEELLVK	11	O88491	Histone-lysine N-methyltransferase, H3 lysine-36 specific OS=Mus musculus OX=10090 GN=Nsd1 PE=1 SV=1	Nsd1	2	yes	5.56	1086.04
QYPDVEIFR	9	O88491	Histone-lysine N-methyltransferase, H3 lysine-36 specific OS=Mus musculus OX=10090 GN=Nsd1 PE=1 SV=1	Nsd1	2	yes	5.56	2961.09
SLSEDVSDSGTAK	13	O88491	Histone-lysine N-methyltransferase, H3 lysine-36 specific OS=Mus musculus OX=10090 GN=Nsd1 PE=1 SV=1	Nsd1	2	yes	5.56	1048.03
SSVGMGDVEK	10	O88491	Histone-lysine N-methyltransferase, H3 lysine-36 specific OS=Mus musculus OX=10090 GN=Nsd1 PE=1 SV=1	Nsd1	2	yes	5.56	1643.04
TDSSSHLLDR	10	O88491	Histone-lysine N-methyltransferase, H3 lysine-36 specific OS=Mus musculus OX=10090 GN=Nsd1 PE=1 SV=1	Nsd1	2	yes	5.56	2162.07
VQIFTADLSEIPR	13	O88491	Histone-lysine N-methyltransferase, H3 lysine-36 specific OS=Mus musculus OX=10090 GN=Nsd1 PE=1 SV=1	Nsd1	2	yes	5.56	1479.06
FLESNPVMIDAK	12	O88508	DNA (cytosine-5)-methyltransferase 3A OS=Mus musculus OX=10090 GN=Dnmt3a PE=1 SV=2	Dnmt3a	2	yes	1.32	1410.05
CSCALGFGGR	10	O88516	Delta-like protein 3 OS=Mus musculus OX=10090 GN=Dll3 PE=2 SV=1	Dll3	2	yes	3.89	1347.04
SIYVIPAPSIYAR	13	O88516	Delta-like protein 3 OS=Mus musculus OX=10090 GN=Dll3 PE=2 SV=1	Dll3	2	yes	3.89	3472.11
DYFEEYGK	8	O88569	Heterogeneous nuclear ribonucleoproteins A2/B1 OS=Mus musculus OX=10090 GN=Hnrnpa2b1 PE=1 SV=2	Hnrnpa2b1	2	yes	31.73	4622.11
EDTEEHHLR	9	O88569	Heterogeneous nuclear ribonucleoproteins A2/B1 OS=Mus musculus OX=10090 GN=Hnrnpa2b1 PE=1 SV=2	Hnrnpa2b1	2	yes	31.73	35644.3
EESGKPGAHVTVK	13	O88569	Heterogeneous nuclear ribonucleoproteins A2/B1 OS=Mus musculus OX=10090 GN=Hnrnpa2b1 PE=1 SV=2	Hnrnpa2b1	2	yes	31.73	9817.27
GGGGNFGPGPGSNFR	15	O88569	Heterogeneous nuclear ribonucleoproteins A2/B1 OS=Mus musculus OX=10090 GN=Hnrnpa2b1 PE=1 SV=2	Hnrnpa2b1	2	yes	31.73	46473.4
GGNFGFGDSR	10	O88569	Heterogeneous nuclear ribonucleoproteins A2/B1 OS=Mus musculus OX=10090 GN=Hnrnpa2b1 PE=1 SV=2	Hnrnpa2b1	2	yes	31.73	23684.5
IDTIEIITDR	10	O88569	Heterogeneous nuclear ribonucleoproteins A2/B1 OS=Mus musculus OX=10090 GN=Hnrnpa2b1 PE=1 SV=2	Hnrnpa2b1	2	yes	31.73	87708.4
LTDCVVMR	8	O88569	Heterogeneous nuclear ribonucleoproteins A2/B1 OS=Mus musculus OX=10090 GN=Hnrnpa2b1 PE=1 SV=2	Hnrnpa2b1	2	yes	31.73	26861.5
NYYEQWGK	8	O88569	Heterogeneous nuclear ribonucleoproteins A2/B1 OS=Mus musculus OX=10090 GN=Hnrnpa2b1 PE=1 SV=2	Hnrnpa2b1	2	yes	31.73	10300.2
QEMQEVQSSR	10	O88569	Heterogeneous nuclear ribonucleoproteins A2/B1 OS=Mus musculus OX=10090 GN=Hnrnpa2b1 PE=1 SV=2	Hnrnpa2b1	2	yes	31.73	3949.12
TLETVPLER	9	O88569	Heterogeneous nuclear ribonucleoproteins A2/B1 OS=Mus musculus OX=10090 GN=Hnrnpa2b1 PE=1 SV=2	Hnrnpa2b1	2	yes	31.73	11311.3
YHTINGHNAEVR	12	O88569	Heterogeneous nuclear ribonucleoproteins A2/B1 OS=Mus musculus OX=10090 GN=Hnrnpa2b1 PE=1 SV=2	Hnrnpa2b1	2	yes	31.73	1122.04
YHTINGHNAEVR	12	O88569	Heterogeneous nuclear ribonucleoproteins A2/B1 OS=Mus musculus OX=10090 GN=Hnrnpa2b1 PE=1 SV=2	Hnrnpa2b1	3	yes	31.73	4079.08
FPAVNSLIQR	10	O88630	Golgi SNAP receptor complex member 1 OS=Mus musculus OX=10090 GN=Gosr1 PE=1 SV=2	Gosr1	2	yes	4	1395.03
DLQCHVPIR	9	O88665	Bromodomain-containing protein 7 OS=Mus musculus OX=10090 GN=Brd7 PE=1 SV=1	Brd7	2	yes	5.07	1288.03
EMYLAEQVTNNLK	13	O88665	Bromodomain-containing protein 7 OS=Mus musculus OX=10090 GN=Brd7 PE=1 SV=1	Brd7	2	yes	5.07	1290.05
NNDYQSIEELK	11	O88665	Bromodomain-containing protein 7 OS=Mus musculus OX=10090 GN=Brd7 PE=1 SV=1	Brd7	2	yes	5.07	1131.04
SASCASQATSSASR	14	O88700	RecQ-like DNA helicase BLM OS=Mus musculus OX=10090 GN=Blm PE=1 SV=1	Blm	2	yes	0.99	1994.06
AFEHLQQLELIKPVER	16	O88708	Origin recognition complex subunit 4 OS=Mus musculus OX=10090 GN=Orc4 PE=1 SV=2	Orc4	3	yes	6.47	2353.07
EQLSLPAEFPDK	12	O88708	Origin recognition complex subunit 4 OS=Mus musculus OX=10090 GN=Orc4 PE=1 SV=2	Orc4	2	yes	6.47	4945.18
GETLGIIGLGR	11	O88712	C-terminal-binding protein 1 OS=Mus musculus OX=10090 GN=Ctbp1 PE=1 SV=2	Ctbp1	2	yes	15.42	4431.11
IGSGFDNIDIK	11	O88712	C-terminal-binding protein 1 OS=Mus musculus OX=10090 GN=Ctbp1 PE=1 SV=2	Ctbp1	2	yes	15.42	3176.08
QGAFLVNTAR	10	O88712	C-terminal-binding protein 1 OS=Mus musculus OX=10090 GN=Ctbp1 PE=1 SV=2	Ctbp1	2	yes	15.42	3610.09
TTWLHQALR	9	O88712	C-terminal-binding protein 1 OS=Mus musculus OX=10090 GN=Ctbp1 PE=1 SV=2	Ctbp1	2	yes	15.42	2589.07
YATDLLNVALNR	12	O88736	3-keto-steroid reductase/17-beta-hydroxysteroid dehydrogenase 7 OS=Mus musculus OX=10090 GN=Hsd17b7 PE=1 SV=1	Hsd17b7	2	yes	3.59	606.018
AVLLSPLSHSR	11	O88799	Zonadhesin OS=Mus musculus OX=10090 GN=Zan PE=1 SV=1	Zan	2	yes	0.2	774.024
IIPGGIADR	9	O88952	Protein lin-7 homolog C OS=Mus musculus OX=10090 GN=Lin7c PE=1 SV=2	Lin7c	2	yes	4.57	2027.04
SVDPEIIAR	9	O88967	ATP-dependent zinc metalloprotease YME1L1 OS=Mus musculus OX=10090 GN=Yme1l1 PE=1 SV=1	Yme1l1	2	yes	1.26	865.02
LAQGSPAVAR	10	O89032	SH3 and PX domain-containing protein 2A OS=Mus musculus OX=10090 GN=Sh3pxd2a PE=1 SV=2	Sh3pxd2a	2	yes	1.69	1204.03
SQFIHNNLK	9	O89032	SH3 and PX domain-containing protein 2A OS=Mus musculus OX=10090 GN=Sh3pxd2a PE=1 SV=2	Sh3pxd2a	2	yes	1.69	519.015
EACTCPYCK	9	O89090	Transcription factor Sp1 OS=Mus musculus OX=10090 GN=Sp1 PE=1 SV=2	Sp1	2	yes	1.15	1105.03
LTPEFSHR	8	O89112	Glutathione S-transferase LANCL1 OS=Mus musculus OX=10090 GN=Lancl1 PE=1 SV=1	Lancl1	2	yes	2.01	2235.05
LVIITAGAR	9	P00342	L-lactate dehydrogenase C chain OS=Mus musculus OX=10090 GN=Ldhc PE=1 SV=2	Ldhc	2	yes	2.71	1263.02
LPYSVVR	7	P01027	Complement C3 OS=Mus musculus OX=10090 GN=C3 PE=1 SV=3	C3	2	yes	0.42	1998.03
DHAVDLIQK	9	P01029	Complement C4-B OS=Mus musculus OX=10090 GN=C4b PE=1 SV=3	C4b	2	yes	0.52	3360.1
ESATVTCLVK	10	P01872	Immunoglobulin heavy constant mu OS=Mus musculus OX=10090 GN=Ighm PE=1 SV=2	Ighm	2	yes	2.2	11417.3
FLASVSTVLTSK	12	P01942	Hemoglobin subunit alpha OS=Mus musculus OX=10090 GN=Hba PE=1 SV=2	Hba	2	yes	8.45	2507.07
LHVDPENFR	9	P02088	Hemoglobin subunit beta-1 OS=Mus musculus OX=10090 GN=Hbb-b1 PE=1 SV=2	Hbb-b1	2	yes	12.93	7115.22
LLVVYPWTQR	10	P02104	Hemoglobin subunit epsilon-Y2 OS=Mus musculus OX=10090 GN=Hbb-y PE=1 SV=2	Hbb-y	2	yes	15.65	9784.29
VNVEEVGGEALGR	13	P02104	Hemoglobin subunit epsilon-Y2 OS=Mus musculus OX=10090 GN=Hbb-y PE=1 SV=2	Hbb-y	2	yes	15.65	4007.14
DIQLARR	7	P02301	Histone H3.3C OS=Mus musculus OX=10090 GN=H3-5 PE=3 SV=3	H3-5	2	yes	32.35	7645.14
EIAQDFK	7	P02301	Histone H3.3C OS=Mus musculus OX=10090 GN=H3-5 PE=3 SV=3	H3-5	2	yes	32.35	34951.7
EIAQDFKTDLR	11	P02301	Histone H3.3C OS=Mus musculus OX=10090 GN=H3-5 PE=3 SV=3	H3-5	2	yes	32.35	10669.4
RVTIMPK	7	P02301	Histone H3.3C OS=Mus musculus OX=10090 GN=H3-5 PE=3 SV=3	H3-5	2	yes	32.35	824698
STELLIR	7	P02301	Histone H3.3C OS=Mus musculus OX=10090 GN=H3-5 PE=3 SV=3	H3-5	2	yes	32.35	123039
YQKSTELLIR	10	P02301	Histone H3.3C OS=Mus musculus OX=10090 GN=H3-5 PE=3 SV=3	H3-5	2	yes	32.35	4982.15
YRPGTVALR	9	P02301	Histone H3.3C OS=Mus musculus OX=10090 GN=H3-5 PE=3 SV=3	H3-5	2	yes	32.35	15448.4
AEQQTADQLLAR	12	P02468	Laminin subunit gamma-1 OS=Mus musculus OX=10090 GN=Lamc1 PE=1 SV=2	Lamc1	2	yes	6.53	1798.06
EAQLALGNAAADATEAK	17	P02468	Laminin subunit gamma-1 OS=Mus musculus OX=10090 GN=Lamc1 PE=1 SV=2	Lamc1	2	yes	6.53	1460.07
EVTDLLR	7	P02468	Laminin subunit gamma-1 OS=Mus musculus OX=10090 GN=Lamc1 PE=1 SV=2	Lamc1	2	yes	6.53	2808.06
HKQEADDIVR	10	P02468	Laminin subunit gamma-1 OS=Mus musculus OX=10090 GN=Lamc1 PE=1 SV=2	Lamc1	2	yes	6.53	1021.03
KVSDLESEAR	10	P02468	Laminin subunit gamma-1 OS=Mus musculus OX=10090 GN=Lamc1 PE=1 SV=2	Lamc1	2	yes	6.53	963.024
LNEIEGSLNK	10	P02468	Laminin subunit gamma-1 OS=Mus musculus OX=10090 GN=Lamc1 PE=1 SV=2	Lamc1	2	yes	6.53	3501.09
LSAEDLVLEGAGLR	14	P02468	Laminin subunit gamma-1 OS=Mus musculus OX=10090 GN=Lamc1 PE=1 SV=2	Lamc1	2	yes	6.53	3410.13
NTIEETGILAER	12	P02468	Laminin subunit gamma-1 OS=Mus musculus OX=10090 GN=Lamc1 PE=1 SV=2	Lamc1	2	yes	6.53	3176.1
VESTEQLIEIASR	13	P02468	Laminin subunit gamma-1 OS=Mus musculus OX=10090 GN=Lamc1 PE=1 SV=2	Lamc1	2	yes	6.53	3000.11
AELLLEEAK	9	P02469	Laminin subunit beta-1 OS=Mus musculus OX=10090 GN=Lamb1 PE=1 SV=3	Lamb1	2	yes	5.15	1547.04
DRVEDLMLER	10	P02469	Laminin subunit beta-1 OS=Mus musculus OX=10090 GN=Lamb1 PE=1 SV=3	Lamb1	2	yes	5.15	1397.04
ELAEQLEFIK	10	P02469	Laminin subunit beta-1 OS=Mus musculus OX=10090 GN=Lamb1 PE=1 SV=3	Lamb1	2	yes	5.15	2142.06
IEDPYSPR	8	P02469	Laminin subunit beta-1 OS=Mus musculus OX=10090 GN=Lamb1 PE=1 SV=3	Lamb1	2	yes	5.15	1198.02
IPSWTGPGFVR	11	P02469	Laminin subunit beta-1 OS=Mus musculus OX=10090 GN=Lamb1 PE=1 SV=3	Lamb1	2	yes	5.15	2007.06
ISGVIGPYR	9	P02469	Laminin subunit beta-1 OS=Mus musculus OX=10090 GN=Lamb1 PE=1 SV=3	Lamb1	2	yes	5.15	3685.08
LHTLGDNLLDSR	12	P02469	Laminin subunit beta-1 OS=Mus musculus OX=10090 GN=Lamb1 PE=1 SV=3	Lamb1	2	yes	5.15	2137.07
NSDIQGALDSITK	13	P02469	Laminin subunit beta-1 OS=Mus musculus OX=10090 GN=Lamb1 PE=1 SV=3	Lamb1	2	yes	5.15	2230.07
YFQMSLEAEK	10	P02469	Laminin subunit beta-1 OS=Mus musculus OX=10090 GN=Lamb1 PE=1 SV=3	Lamb1	2	yes	5.15	1904.06
ALEESNYELEGK	12	P02535	Keratin, type I cytoskeletal 10 OS=Mus musculus OX=10090 GN=Krt10 PE=1 SV=3	Krt10	2	yes	11.93	11431.4
IKEWYEK	7	P02535	Keratin, type I cytoskeletal 10 OS=Mus musculus OX=10090 GN=Krt10 PE=1 SV=3	Krt10	2	yes	11.93	7000.16
LAADDFR	7	P02535	Keratin, type I cytoskeletal 10 OS=Mus musculus OX=10090 GN=Krt10 PE=1 SV=3	Krt10	2	yes	11.93	39458.8
QSLEASLAETEGR	13	P02535	Keratin, type I cytoskeletal 10 OS=Mus musculus OX=10090 GN=Krt10 PE=1 SV=3	Krt10	2	yes	11.93	9786.37
QSVEADINGLR	11	P02535	Keratin, type I cytoskeletal 10 OS=Mus musculus OX=10090 GN=Krt10 PE=1 SV=3	Krt10	2	yes	11.93	7342.19
QSVEADINGLRR	12	P02535	Keratin, type I cytoskeletal 10 OS=Mus musculus OX=10090 GN=Krt10 PE=1 SV=3	Krt10	2	yes	11.93	3850.14
SEITELR	7	P02535	Keratin, type I cytoskeletal 10 OS=Mus musculus OX=10090 GN=Krt10 PE=1 SV=3	Krt10	2	yes	11.93	14632.3
SEITELRR	8	P02535	Keratin, type I cytoskeletal 10 OS=Mus musculus OX=10090 GN=Krt10 PE=1 SV=3	Krt10	2	yes	11.93	11371.2
VTMQNLNDR	9	P02535	Keratin, type I cytoskeletal 10 OS=Mus musculus OX=10090 GN=Krt10 PE=1 SV=3	Krt10	2	yes	11.93	17064.5
FLEQQNQVLQTK	12	P04104	Keratin, type II cytoskeletal 1 OS=Mus musculus OX=10090 GN=Krt1 PE=1 SV=4	Krt1	2	yes	6.44	43908.7
TNAENEFVTIK	11	P04104	Keratin, type II cytoskeletal 1 OS=Mus musculus OX=10090 GN=Krt1 PE=1 SV=4	Krt1	2	yes	6.44	10590.4
TNAENEFVTIKK	12	P04104	Keratin, type II cytoskeletal 1 OS=Mus musculus OX=10090 GN=Krt1 PE=1 SV=4	Krt1	2	yes	6.44	27390
NTMDALPACMLR	12	P04184	Thymidine kinase, cytosolic OS=Mus musculus OX=10090 GN=Tk1 PE=1 SV=3	Tk1	2	yes	5.15	878.026
AAQEEYIK	8	P05064	Fructose-bisphosphate aldolase A OS=Mus musculus OX=10090 GN=Aldoa PE=1 SV=2	Aldoa	2	yes	10.71	1012.02
ELSDIAHR	8	P05064	Fructose-bisphosphate aldolase A OS=Mus musculus OX=10090 GN=Aldoa PE=1 SV=2	Aldoa	2	yes	10.71	2750.06
GILAADESTGSIAK	14	P05064	Fructose-bisphosphate aldolase A OS=Mus musculus OX=10090 GN=Aldoa PE=1 SV=2	Aldoa	2	yes	10.71	6715.23
QLLLTADDR	9	P05064	Fructose-bisphosphate aldolase A OS=Mus musculus OX=10090 GN=Aldoa PE=1 SV=2	Aldoa	2	yes	10.71	2935.07
IAATILTSPDLR	12	P05202	Aspartate aminotransferase, mitochondrial OS=Mus musculus OX=10090 GN=Got2 PE=1 SV=1	Got2	2	yes	2.79	1843.04
DVNAAIATIK	10	P05213	Tubulin alpha-1B chain OS=Mus musculus OX=10090 GN=Tuba1b PE=1 SV=2	Tuba1b	2	yes	18.85	2722.07
EDAANNYAR	9	P05213	Tubulin alpha-1B chain OS=Mus musculus OX=10090 GN=Tuba1b PE=1 SV=2	Tuba1b	2	yes	18.85	3391.08
EIIDLVLDR	9	P05213	Tubulin alpha-1B chain OS=Mus musculus OX=10090 GN=Tuba1b PE=1 SV=2	Tuba1b	2	yes	18.85	2268.07
FDLMYAK	7	P05213	Tubulin alpha-1B chain OS=Mus musculus OX=10090 GN=Tuba1b PE=1 SV=2	Tuba1b	2	yes	18.85	769.015
IHFPLATYAPVISAEK	16	P05213	Tubulin alpha-1B chain OS=Mus musculus OX=10090 GN=Tuba1b PE=1 SV=2	Tuba1b	3	yes	18.85	4007.09
QLFHPEQLITGK	12	P05213	Tubulin alpha-1B chain OS=Mus musculus OX=10090 GN=Tuba1b PE=1 SV=2	Tuba1b	2	yes	18.85	4555.15
SIQFVDWCPTGFK	13	P05213	Tubulin alpha-1B chain OS=Mus musculus OX=10090 GN=Tuba1b PE=1 SV=2	Tuba1b	2	yes	18.85	935.028
YMACCLLYR	9	P05213	Tubulin alpha-1B chain OS=Mus musculus OX=10090 GN=Tuba1b PE=1 SV=2	Tuba1b	2	yes	18.85	5751.18
DAETTLTELR	10	P05784	Keratin, type I cytoskeletal 18 OS=Mus musculus OX=10090 GN=Krt18 PE=1 SV=5	Krt18	2	yes	8.75	3565.11
IVLQIDNAR	9	P05784	Keratin, type I cytoskeletal 18 OS=Mus musculus OX=10090 GN=Krt18 PE=1 SV=5	Krt18	2	yes	8.75	4294.1
LEAEIATYR	9	P05784	Keratin, type I cytoskeletal 18 OS=Mus musculus OX=10090 GN=Krt18 PE=1 SV=5	Krt18	2	yes	8.75	1328.04
VKLEAEIATYR	11	P05784	Keratin, type I cytoskeletal 18 OS=Mus musculus OX=10090 GN=Krt18 PE=1 SV=5	Krt18	2	yes	8.75	812.029
IIACASYK	8	P06684	Complement C5 OS=Mus musculus OX=10090 GN=C5 PE=1 SV=2	C5	2	yes	0.95	1873.04
IPLDLVPK	8	P06684	Complement C5 OS=Mus musculus OX=10090 GN=C5 PE=1 SV=2	C5	2	yes	0.95	5355.11
LGEYGFQNAILVR	13	P07724	Albumin OS=Mus musculus OX=10090 GN=Alb PE=1 SV=3	Alb	2	yes	3.62	230316
SLHTLFGDK	9	P07724	Albumin OS=Mus musculus OX=10090 GN=Alb PE=1 SV=3	Alb	2	yes	3.62	2251.06
ELHINLIPSK	10	P07901	Heat shock protein HSP 90-alpha OS=Mus musculus OX=10090 GN=Hsp90aa1 PE=1 SV=4	Hsp90aa1	2	yes	11.32	2668.08
ELISNSSDALDK	12	P07901	Heat shock protein HSP 90-alpha OS=Mus musculus OX=10090 GN=Hsp90aa1 PE=1 SV=4	Hsp90aa1	2	yes	11.32	2057.07
SLTNDWEEHLAVK	13	P07901	Heat shock protein HSP 90-alpha OS=Mus musculus OX=10090 GN=Hsp90aa1 PE=1 SV=4	Hsp90aa1	2	yes	11.32	849.031
YYTSASGDEMVSLK	14	P07901	Heat shock protein HSP 90-alpha OS=Mus musculus OX=10090 GN=Hsp90aa1 PE=1 SV=4	Hsp90aa1	2	yes	11.32	670.023
EDLALCPGLGPQK	13	P07903	DNA excision repair protein ERCC-1 OS=Mus musculus OX=10090 GN=Ercc1 PE=2 SV=2	Ercc1	2	yes	4.36	1220.03
EAESSPFVER	10	P08113	Endoplasmin OS=Mus musculus OX=10090 GN=Hsp90b1 PE=1 SV=2	Hsp90b1	2	yes	5.86	1939.06
GVVDSDDLPLNVSR	14	P08113	Endoplasmin OS=Mus musculus OX=10090 GN=Hsp90b1 PE=1 SV=2	Hsp90b1	2	yes	5.86	1741.06
SILFVPTSAPR	11	P08113	Endoplasmin OS=Mus musculus OX=10090 GN=Hsp90b1 PE=1 SV=2	Hsp90b1	2	yes	5.86	4209.1
EGVVECSFVQSK	12	P08249	Malate dehydrogenase, mitochondrial OS=Mus musculus OX=10090 GN=Mdh2 PE=1 SV=3	Mdh2	2	yes	6.51	1395.05
MIAEAIPELK	10	P08249	Malate dehydrogenase, mitochondrial OS=Mus musculus OX=10090 GN=Mdh2 PE=1 SV=3	Mdh2	2	yes	6.51	1309.04
EGLEETLR	8	P08551	Neurofilament light polypeptide OS=Mus musculus OX=10090 GN=Nefl PE=1 SV=5	Nefl	2	yes	6.45	2695.06
VLEAELLVLR	10	P08551	Neurofilament light polypeptide OS=Mus musculus OX=10090 GN=Nefl PE=1 SV=5	Nefl	2	yes	6.45	1857.05
ATLEMVNHEK	10	P08553	Neurofilament medium polypeptide OS=Mus musculus OX=10090 GN=Nefm PE=1 SV=4	Nefm	2	yes	8.73	3192.1
EIEAEIQALR	10	P08553	Neurofilament medium polypeptide OS=Mus musculus OX=10090 GN=Nefm PE=1 SV=4	Nefm	2	yes	8.73	1542.05
QLSDIEER	8	P08553	Neurofilament medium polypeptide OS=Mus musculus OX=10090 GN=Nefm PE=1 SV=4	Nefm	2	yes	8.73	2762.06
VQSLQDEVAFLR	12	P08553	Neurofilament medium polypeptide OS=Mus musculus OX=10090 GN=Nefm PE=1 SV=4	Nefm	2	yes	8.73	1219.05
VTSHAIVK	8	P08553	Neurofilament medium polypeptide OS=Mus musculus OX=10090 GN=Nefm PE=1 SV=4	Nefm	2	yes	8.73	2202.04
AEIQELAMVPR	11	P08775	DNA-directed RNA polymerase II subunit RPB1 OS=Mus musculus OX=10090 GN=Polr2a PE=1 SV=3	Polr2a	2	yes	20.36	6891.22
AKQDVIEVIEK	11	P08775	DNA-directed RNA polymerase II subunit RPB1 OS=Mus musculus OX=10090 GN=Polr2a PE=1 SV=3	Polr2a	2	yes	20.36	1831.05
CVCFFCSK	8	P08775	DNA-directed RNA polymerase II subunit RPB1 OS=Mus musculus OX=10090 GN=Polr2a PE=1 SV=3	Polr2a	2	yes	20.36	1411.04
EGLIDTAVK	9	P08775	DNA-directed RNA polymerase II subunit RPB1 OS=Mus musculus OX=10090 GN=Polr2a PE=1 SV=3	Polr2a	2	yes	20.36	4047.09
FDYTNER	7	P08775	DNA-directed RNA polymerase II subunit RPB1 OS=Mus musculus OX=10090 GN=Polr2a PE=1 SV=3	Polr2a	2	yes	20.36	6923.15
FGVEQPEGDEDLTK	14	P08775	DNA-directed RNA polymerase II subunit RPB1 OS=Mus musculus OX=10090 GN=Polr2a PE=1 SV=3	Polr2a	2	yes	20.36	8729.38
GHLMAITR	8	P08775	DNA-directed RNA polymerase II subunit RPB1 OS=Mus musculus OX=10090 GN=Polr2a PE=1 SV=3	Polr2a	2	yes	20.36	4098.08
HLALLCDTMTCR	12	P08775	DNA-directed RNA polymerase II subunit RPB1 OS=Mus musculus OX=10090 GN=Polr2a PE=1 SV=3	Polr2a	2	yes	20.36	2428.08
HMCDGDIVIFNR	12	P08775	DNA-directed RNA polymerase II subunit RPB1 OS=Mus musculus OX=10090 GN=Polr2a PE=1 SV=3	Polr2a	2	yes	20.36	4145.14
IFHINPR	7	P08775	DNA-directed RNA polymerase II subunit RPB1 OS=Mus musculus OX=10090 GN=Polr2a PE=1 SV=3	Polr2a	2	yes	20.36	2971.06
IIITEDGEFK	10	P08775	DNA-directed RNA polymerase II subunit RPB1 OS=Mus musculus OX=10090 GN=Polr2a PE=1 SV=3	Polr2a	2	yes	20.36	6599.17
ILPWSTFR	8	P08775	DNA-directed RNA polymerase II subunit RPB1 OS=Mus musculus OX=10090 GN=Polr2a PE=1 SV=3	Polr2a	2	yes	20.36	6113.14
ISDEECFVLGMEPR	14	P08775	DNA-directed RNA polymerase II subunit RPB1 OS=Mus musculus OX=10090 GN=Polr2a PE=1 SV=3	Polr2a	2	yes	20.36	5594.24
ISPWLLR	7	P08775	DNA-directed RNA polymerase II subunit RPB1 OS=Mus musculus OX=10090 GN=Polr2a PE=1 SV=3	Polr2a	2	yes	20.36	9872.23
KLTMEQIAEK	10	P08775	DNA-directed RNA polymerase II subunit RPB1 OS=Mus musculus OX=10090 GN=Polr2a PE=1 SV=3	Polr2a	2	yes	20.36	1693.06
LEHTTLR	7	P08775	DNA-directed RNA polymerase II subunit RPB1 OS=Mus musculus OX=10090 GN=Polr2a PE=1 SV=3	Polr2a	2	yes	20.36	9505.22
LGGLMDPR	8	P08775	DNA-directed RNA polymerase II subunit RPB1 OS=Mus musculus OX=10090 GN=Polr2a PE=1 SV=3	Polr2a	2	yes	20.36	5161.09
LLVDSNNPK	9	P08775	DNA-directed RNA polymerase II subunit RPB1 OS=Mus musculus OX=10090 GN=Polr2a PE=1 SV=3	Polr2a	2	yes	20.36	5737.14
LPSDLHPIK	9	P08775	DNA-directed RNA polymerase II subunit RPB1 OS=Mus musculus OX=10090 GN=Polr2a PE=1 SV=3	Polr2a	2	yes	20.36	4516.13
LVIVNGDDPLSR	12	P08775	DNA-directed RNA polymerase II subunit RPB1 OS=Mus musculus OX=10090 GN=Polr2a PE=1 SV=3	Polr2a	2	yes	20.36	2257.07
MDDDVFLR	8	P08775	DNA-directed RNA polymerase II subunit RPB1 OS=Mus musculus OX=10090 GN=Polr2a PE=1 SV=3	Polr2a	2	yes	20.36	4874.11
MIWNAQK	7	P08775	DNA-directed RNA polymerase II subunit RPB1 OS=Mus musculus OX=10090 GN=Polr2a PE=1 SV=3	Polr2a	2	yes	20.36	740.014
MQEEEEVVDK	10	P08775	DNA-directed RNA polymerase II subunit RPB1 OS=Mus musculus OX=10090 GN=Polr2a PE=1 SV=3	Polr2a	2	yes	20.36	2599.07
NSINQVVQLR	10	P08775	DNA-directed RNA polymerase II subunit RPB1 OS=Mus musculus OX=10090 GN=Polr2a PE=1 SV=3	Polr2a	2	yes	20.36	3384.08
NVTLGVPR	8	P08775	DNA-directed RNA polymerase II subunit RPB1 OS=Mus musculus OX=10090 GN=Polr2a PE=1 SV=3	Polr2a	2	yes	20.36	8346.13
PSDLHLQTGYK	11	P08775	DNA-directed RNA polymerase II subunit RPB1 OS=Mus musculus OX=10090 GN=Polr2a PE=1 SV=3	Polr2a	3	yes	20.36	1464.03
PVFHVGFLVK	10	P08775	DNA-directed RNA polymerase II subunit RPB1 OS=Mus musculus OX=10090 GN=Polr2a PE=1 SV=3	Polr2a	2	yes	20.36	616.019
QDVIEVIEK	9	P08775	DNA-directed RNA polymerase II subunit RPB1 OS=Mus musculus OX=10090 GN=Polr2a PE=1 SV=3	Polr2a	2	yes	20.36	4558.12
QTFENQVNR	9	P08775	DNA-directed RNA polymerase II subunit RPB1 OS=Mus musculus OX=10090 GN=Polr2a PE=1 SV=3	Polr2a	2	yes	20.36	2317.05
RIPFGFK	7	P08775	DNA-directed RNA polymerase II subunit RPB1 OS=Mus musculus OX=10090 GN=Polr2a PE=1 SV=3	Polr2a	2	yes	20.36	2914.05
SLSEYNNFK	9	P08775	DNA-directed RNA polymerase II subunit RPB1 OS=Mus musculus OX=10090 GN=Polr2a PE=1 SV=3	Polr2a	2	yes	20.36	3445.08
TPSLTVFLLGQSAR	14	P08775	DNA-directed RNA polymerase II subunit RPB1 OS=Mus musculus OX=10090 GN=Polr2a PE=1 SV=3	Polr2a	2	yes	20.36	5717.24
TYQDIQNTIK	10	P08775	DNA-directed RNA polymerase II subunit RPB1 OS=Mus musculus OX=10090 GN=Polr2a PE=1 SV=3	Polr2a	2	yes	20.36	8308.23
VIFPTGDSK	9	P08775	DNA-directed RNA polymerase II subunit RPB1 OS=Mus musculus OX=10090 GN=Polr2a PE=1 SV=3	Polr2a	2	yes	20.36	16804.4
VQFGVLSPDELK	12	P08775	DNA-directed RNA polymerase II subunit RPB1 OS=Mus musculus OX=10090 GN=Polr2a PE=1 SV=3	Polr2a	2	yes	20.36	5969.21
VVLPCNLLR	9	P08775	DNA-directed RNA polymerase II subunit RPB1 OS=Mus musculus OX=10090 GN=Polr2a PE=1 SV=3	Polr2a	2	yes	20.36	6498.15
VVVENGELIMGILCK	15	P08775	DNA-directed RNA polymerase II subunit RPB1 OS=Mus musculus OX=10090 GN=Polr2a PE=1 SV=3	Polr2a	2	yes	20.36	1442.06
VYMHLPQTDNK	11	P08775	DNA-directed RNA polymerase II subunit RPB1 OS=Mus musculus OX=10090 GN=Polr2a PE=1 SV=3	Polr2a	2	yes	20.36	7998.25
YPETTEGGRPK	11	P08775	DNA-directed RNA polymerase II subunit RPB1 OS=Mus musculus OX=10090 GN=Polr2a PE=1 SV=3	Polr2a	2	yes	20.36	2744.08
YSPTSPTYSPTSPK	14	P08775	DNA-directed RNA polymerase II subunit RPB1 OS=Mus musculus OX=10090 GN=Polr2a PE=1 SV=3	Polr2a	2	yes	20.36	7776.28
LHISHDNIGGPEGK	14	P09021	Homeobox protein Hox-A5 OS=Mus musculus OX=10090 GN=Hoxa5 PE=1 SV=1	Hoxa5	2	yes	10.37	727.023
SYAAGASAAPAEPR	14	P09021	Homeobox protein Hox-A5 OS=Mus musculus OX=10090 GN=Hoxa5 PE=1 SV=1	Hoxa5	2	yes	10.37	1847.06
RVEIAASLQLNETQVK	16	P09022	Homeobox protein Hox-A1 OS=Mus musculus OX=10090 GN=Hoxa1 PE=1 SV=2	Hoxa1	3	yes	9.06	1711.05
VEIAASLQLNETQVK	15	P09022	Homeobox protein Hox-A1 OS=Mus musculus OX=10090 GN=Hoxa1 PE=1 SV=2	Hoxa1	2	yes	9.06	998.036
VGEYGYVGQPNAVR	14	P09022	Homeobox protein Hox-A1 OS=Mus musculus OX=10090 GN=Hoxa1 PE=1 SV=2	Hoxa1	2	yes	9.06	36500.3
EFLFNPYLTR	10	P09025	Homeobox protein Hox-C8 OS=Mus musculus OX=10090 GN=Hoxc8 PE=1 SV=2	Hoxc8	2	yes	4.13	2045.06
SLGTDLMNEMR	11	P09055	Integrin beta-1 OS=Mus musculus OX=10090 GN=Itgb1 PE=1 SV=1	Itgb1	2	yes	1.38	1320.04
EADDIVNWLK	10	P09103	Protein disulfide-isomerase OS=Mus musculus OX=10090 GN=P4hb PE=1 SV=2	P4hb	2	yes	1.96	563.016
EAMEDGEIDGNK	12	P09405	Nucleolin OS=Mus musculus OX=10090 GN=Ncl PE=1 SV=2	Ncl	2	yes	21.22	5069.13
ESFEGSVR	8	P09405	Nucleolin OS=Mus musculus OX=10090 GN=Ncl PE=1 SV=2	Ncl	2	yes	21.22	5436.11
ETLEEVFEK	9	P09405	Nucleolin OS=Mus musculus OX=10090 GN=Ncl PE=1 SV=2	Ncl	2	yes	21.22	3879.09
EVFEDAMEIR	10	P09405	Nucleolin OS=Mus musculus OX=10090 GN=Ncl PE=1 SV=2	Ncl	2	yes	21.22	11926.3
FAISELFAK	9	P09405	Nucleolin OS=Mus musculus OX=10090 GN=Ncl PE=1 SV=2	Ncl	2	yes	21.22	792.018
FGYVDFESAEDLEK	14	P09405	Nucleolin OS=Mus musculus OX=10090 GN=Ncl PE=1 SV=2	Ncl	2	yes	21.22	2567.12
GFGFVDFNSEEDAK	14	P09405	Nucleolin OS=Mus musculus OX=10090 GN=Ncl PE=1 SV=2	Ncl	2	yes	21.22	3571.13
GIAYIEFK	8	P09405	Nucleolin OS=Mus musculus OX=10090 GN=Ncl PE=1 SV=2	Ncl	2	yes	21.22	3278.07
GLSEDTTEETLK	12	P09405	Nucleolin OS=Mus musculus OX=10090 GN=Ncl PE=1 SV=2	Ncl	2	yes	21.22	8933.3
LELQGSNSR	9	P09405	Nucleolin OS=Mus musculus OX=10090 GN=Ncl PE=1 SV=2	Ncl	2	yes	21.22	4986.11
NLSFNITEDELK	12	P09405	Nucleolin OS=Mus musculus OX=10090 GN=Ncl PE=1 SV=2	Ncl	2	yes	21.22	2675.08
SVSLYYTGEK	10	P09405	Nucleolin OS=Mus musculus OX=10090 GN=Ncl PE=1 SV=2	Ncl	2	yes	21.22	6393.18
SVSLYYTGEKGQR	13	P09405	Nucleolin OS=Mus musculus OX=10090 GN=Ncl PE=1 SV=2	Ncl	2	yes	21.22	558.024
TLVLSNLSYSATK	13	P09405	Nucleolin OS=Mus musculus OX=10090 GN=Ncl PE=1 SV=2	Ncl	2	yes	21.22	5533.16
VFGNEIK	7	P09405	Nucleolin OS=Mus musculus OX=10090 GN=Ncl PE=1 SV=2	Ncl	2	yes	21.22	5640.09
DTGTYEDFVEGLR	13	P09542	Myosin light chain 3 OS=Mus musculus OX=10090 GN=Myl3 PE=1 SV=4	Myl3	2	yes	12.25	749.027
EGNGTVMGAELR	12	P09542	Myosin light chain 3 OS=Mus musculus OX=10090 GN=Myl3 PE=1 SV=4	Myl3	2	yes	12.25	1348.04
GDEELDSLIK	10	P0C0S6	Histone H2A.Z OS=Mus musculus OX=10090 GN=H2az1 PE=1 SV=2	H2az1	2	yes	22.66	22024.6
SQRAGLQFPVGR	12	P0C0S6	Histone H2A.Z OS=Mus musculus OX=10090 GN=H2az1 PE=1 SV=2	H2az1	3	yes	22.66	2169.04
GAIIQLATGELK	12	P0C7T6	Ataxin-1-like OS=Mus musculus OX=10090 GN=Atxn1l PE=1 SV=1	Atxn1l	2	yes	1.75	1183.03
ESTLHLVLR	9	P0CG49	Polyubiquitin-B OS=Mus musculus OX=10090 GN=Ubb PE=2 SV=1	Ubb	2	no	11.8	22781.5
DGNGYISAAELR	12	P0DP26	Calmodulin-1 OS=Mus musculus OX=10090 GN=Calm1 PE=1 SV=1	Calm1	2	no	8.05	2976.1
EHALLAYTLGVK	12	P10126	Elongation factor 1-alpha 1 OS=Mus musculus OX=10090 GN=Eef1a1 PE=1 SV=3	Eef1a1	2	yes	24.46	11218.4
IGGIGTVPVGR	11	P10126	Elongation factor 1-alpha 1 OS=Mus musculus OX=10090 GN=Eef1a1 PE=1 SV=3	Eef1a1	2	yes	24.46	36140.8
LPLQDVYK	8	P10126	Elongation factor 1-alpha 1 OS=Mus musculus OX=10090 GN=Eef1a1 PE=1 SV=3	Eef1a1	2	yes	24.46	41651
MDSTEPPYSQK	11	P10126	Elongation factor 1-alpha 1 OS=Mus musculus OX=10090 GN=Eef1a1 PE=1 SV=3	Eef1a1	2	yes	24.46	42290.1
QLIVGVNK	8	P10126	Elongation factor 1-alpha 1 OS=Mus musculus OX=10090 GN=Eef1a1 PE=1 SV=3	Eef1a1	2	yes	24.46	27119.5
QTVAVGVIK	9	P10126	Elongation factor 1-alpha 1 OS=Mus musculus OX=10090 GN=Eef1a1 PE=1 SV=3	Eef1a1	2	yes	24.46	19737.4
RYEEIVK	7	P10126	Elongation factor 1-alpha 1 OS=Mus musculus OX=10090 GN=Eef1a1 PE=1 SV=3	Eef1a1	2	yes	24.46	22115.5
SGDAAIVDMVPGK	13	P10126	Elongation factor 1-alpha 1 OS=Mus musculus OX=10090 GN=Eef1a1 PE=1 SV=3	Eef1a1	2	yes	24.46	4619.13
THINIVVIGHVDSGK	15	P10126	Elongation factor 1-alpha 1 OS=Mus musculus OX=10090 GN=Eef1a1 PE=1 SV=3	Eef1a1	2	yes	24.46	16475.7
THINIVVIGHVDSGK	15	P10126	Elongation factor 1-alpha 1 OS=Mus musculus OX=10090 GN=Eef1a1 PE=1 SV=3	Eef1a1	3	yes	24.46	11915.3
TIEKFEK	7	P10126	Elongation factor 1-alpha 1 OS=Mus musculus OX=10090 GN=Eef1a1 PE=1 SV=3	Eef1a1	2	yes	24.46	4333.08
YYVTIIDAPGHR	12	P10126	Elongation factor 1-alpha 1 OS=Mus musculus OX=10090 GN=Eef1a1 PE=1 SV=3	Eef1a1	2	yes	24.46	2609.08
YYVTIIDAPGHR	12	P10126	Elongation factor 1-alpha 1 OS=Mus musculus OX=10090 GN=Eef1a1 PE=1 SV=3	Eef1a1	3	yes	24.46	6262.13
ESGFQPEAAFGR	12	P10284	Homeobox protein Hox-B4 OS=Mus musculus OX=10090 GN=Hoxb4 PE=2 SV=1	Hoxb4	2	yes	4.8	3699.1
LAEVALAYAK	10	P10518	Delta-aminolevulinic acid dehydratase OS=Mus musculus OX=10090 GN=Alad PE=1 SV=1	Alad	2	yes	3.03	1669.04
EAFQEALAAAGDK	13	P10639	Thioredoxin OS=Mus musculus OX=10090 GN=Txn PE=1 SV=3	Txn	2	yes	12.38	1936.06
PEPAKSAPAPK	11	P10853	Histone H2B type 1-F/J/L OS=Mus musculus OX=10090 GN=H2bc7 PE=1 SV=2	H2bc7	2	yes	60.32	23084.5
PEPTKSAPAPK	11	P10854	Histone H2B type 1-M OS=Mus musculus OX=10090 GN=H2bc14 PE=1 SV=2	H2bc14	2	yes	60.32	4888.12
LVTTGVLK	8	P10922	Histone H1.0 OS=Mus musculus OX=10090 GN=H1-0 PE=2 SV=4	H1-0	2	yes	23.2	8872.17
RLVTTGVLK	9	P10922	Histone H1.0 OS=Mus musculus OX=10090 GN=H1-0 PE=2 SV=4	H1-0	2	yes	23.2	5244.11
TENSTSAPAAKPK	13	P10922	Histone H1.0 OS=Mus musculus OX=10090 GN=H1-0 PE=2 SV=4	H1-0	2	yes	23.2	2713.09
VGENADSQIK	10	P10922	Histone H1.0 OS=Mus musculus OX=10090 GN=H1-0 PE=2 SV=4	H1-0	2	yes	23.2	11371.3
YSDMIVAAIQAEK	13	P10922	Histone H1.0 OS=Mus musculus OX=10090 GN=H1-0 PE=2 SV=4	H1-0	2	yes	23.2	11170.3
DDNMFQIGK	9	P11031	Activated RNA polymerase II transcriptional coactivator p15 OS=Mus musculus OX=10090 GN=Sub1 PE=1 SV=3	Sub1	2	yes	25.98	1725.04
EQISDIDDAVR	11	P11031	Activated RNA polymerase II transcriptional coactivator p15 OS=Mus musculus OX=10090 GN=Sub1 PE=1 SV=3	Sub1	2	yes	25.98	6971.21
GISLNMEQWSQLK	13	P11031	Activated RNA polymerase II transcriptional coactivator p15 OS=Mus musculus OX=10090 GN=Sub1 PE=1 SV=3	Sub1	2	yes	25.98	3136.12
ALVEYEIDLQK	11	P11103	Poly [ADP-ribose] polymerase 1 OS=Mus musculus OX=10090 GN=Parp1 PE=1 SV=3	Parp1	2	yes	18.85	4187.15
FYTLIPHDFGMK	12	P11103	Poly [ADP-ribose] polymerase 1 OS=Mus musculus OX=10090 GN=Parp1 PE=1 SV=3	Parp1	2	yes	18.85	7147.33
GFSLLSAEDK	10	P11103	Poly [ADP-ribose] polymerase 1 OS=Mus musculus OX=10090 GN=Parp1 PE=1 SV=3	Parp1	2	yes	18.85	3924.11
GGAAVDPDSGLEHSAHVLEK	20	P11103	Poly [ADP-ribose] polymerase 1 OS=Mus musculus OX=10090 GN=Parp1 PE=1 SV=3	Parp1	3	yes	18.85	1318.04
GIYFADMVSK	10	P11103	Poly [ADP-ribose] polymerase 1 OS=Mus musculus OX=10090 GN=Parp1 PE=1 SV=3	Parp1	2	yes	18.85	4313.12
IAPPEAPVTGYMFGK	15	P11103	Poly [ADP-ribose] polymerase 1 OS=Mus musculus OX=10090 GN=Parp1 PE=1 SV=3	Parp1	2	yes	18.85	23180.8
KGDEVDGTDEVAK	13	P11103	Poly [ADP-ribose] polymerase 1 OS=Mus musculus OX=10090 GN=Parp1 PE=1 SV=3	Parp1	2	yes	18.85	1984.07
KPPLLNNADSVQAK	14	P11103	Poly [ADP-ribose] polymerase 1 OS=Mus musculus OX=10090 GN=Parp1 PE=1 SV=3	Parp1	2	yes	18.85	2355.07
LQLLEDDKESR	11	P11103	Poly [ADP-ribose] polymerase 1 OS=Mus musculus OX=10090 GN=Parp1 PE=1 SV=3	Parp1	2	yes	18.85	819.024
LTVKPGTK	8	P11103	Poly [ADP-ribose] polymerase 1 OS=Mus musculus OX=10090 GN=Parp1 PE=1 SV=3	Parp1	2	yes	18.85	3076.05
MAIMVQSPMFDGK	13	P11103	Poly [ADP-ribose] polymerase 1 OS=Mus musculus OX=10090 GN=Parp1 PE=1 SV=3	Parp1	2	yes	18.85	1986.06
MVDPEKPQLGMIDR	14	P11103	Poly [ADP-ribose] polymerase 1 OS=Mus musculus OX=10090 GN=Parp1 PE=1 SV=3	Parp1	2	yes	18.85	8501.29
TTNFAGILSQGLR	13	P11103	Poly [ADP-ribose] polymerase 1 OS=Mus musculus OX=10090 GN=Parp1 PE=1 SV=3	Parp1	2	yes	18.85	12231.4
VADGMAFGALLPCK	14	P11103	Poly [ADP-ribose] polymerase 1 OS=Mus musculus OX=10090 GN=Parp1 PE=1 SV=3	Parp1	2	yes	18.85	5311.19
VFSATLGLVDIVK	13	P11103	Poly [ADP-ribose] polymerase 1 OS=Mus musculus OX=10090 GN=Parp1 PE=1 SV=3	Parp1	2	yes	18.85	663.021
DSMIWDCTCIGAGR	14	P11276	Fibronectin OS=Mus musculus OX=10090 GN=Fn1 PE=1 SV=4	Fn1	2	yes	4.12	1929.06
FTNIGPDTMR	10	P11276	Fibronectin OS=Mus musculus OX=10090 GN=Fn1 PE=1 SV=4	Fn1	2	yes	4.12	6471.16
GEWACIPYSQLR	12	P11276	Fibronectin OS=Mus musculus OX=10090 GN=Fn1 PE=1 SV=4	Fn1	2	yes	4.12	7020.27
GLAFTDVDVDSIK	13	P11276	Fibronectin OS=Mus musculus OX=10090 GN=Fn1 PE=1 SV=4	Fn1	2	yes	4.12	2134.07
IAWESPQGQVSR	12	P11276	Fibronectin OS=Mus musculus OX=10090 GN=Fn1 PE=1 SV=4	Fn1	2	yes	4.12	3034.11
PYLPNVDEEVQIGHVPR	17	P11276	Fibronectin OS=Mus musculus OX=10090 GN=Fn1 PE=1 SV=4	Fn1	3	yes	4.12	3900.12
SYTITGLQPGTDYK	14	P11276	Fibronectin OS=Mus musculus OX=10090 GN=Fn1 PE=1 SV=4	Fn1	2	yes	4.12	5791.2
TYHVGEQWQK	10	P11276	Fibronectin OS=Mus musculus OX=10090 GN=Fn1 PE=1 SV=4	Fn1	2	yes	4.12	2609.07
DLKPQNLLIDDK	12	P11440	Cyclin-dependent kinase 1 OS=Mus musculus OX=10090 GN=Cdk1 PE=1 SV=3	Cdk1	2	yes	15.15	2354.08
IGEGTYGVVYK	11	P11440	Cyclin-dependent kinase 1 OS=Mus musculus OX=10090 GN=Cdk1 PE=1 SV=3	Cdk1	2	yes	15.15	2466.07
LESEEEGVPSTAIR	14	P11440	Cyclin-dependent kinase 1 OS=Mus musculus OX=10090 GN=Cdk1 PE=1 SV=3	Cdk1	2	yes	15.15	4753.17
ADHGEPIGR	9	P11499	Heat shock protein HSP 90-beta OS=Mus musculus OX=10090 GN=Hsp90ab1 PE=1 SV=3	Hsp90ab1	2	yes	14.92	1245.03
ADLINNLGTIAK	12	P11499	Heat shock protein HSP 90-beta OS=Mus musculus OX=10090 GN=Hsp90ab1 PE=1 SV=3	Hsp90ab1	2	yes	14.92	8907.22
ALLFIPR	7	P11499	Heat shock protein HSP 90-beta OS=Mus musculus OX=10090 GN=Hsp90ab1 PE=1 SV=3	Hsp90ab1	2	yes	14.92	3337.07
EDQTEYLEER	10	P11499	Heat shock protein HSP 90-beta OS=Mus musculus OX=10090 GN=Hsp90ab1 PE=1 SV=3	Hsp90ab1	2	yes	14.92	11090.3
[truncated: 10,235 more rows]
