# Supplementary material for: Kdm6b-mediated epigenetic coordination of temporal precision during motor neuron differentiation
Source: EMBO Rep. 2026 May 26;27(13):3665–88. doi: 10.1038/s44319-026-00808-2 (PMC13354772; doi:10.1038/s44319-026-00808-2)
Supplement: Supplementary file 12 — Source data Fig. 6 [file 44319_2026_808_MOESM12_ESM.zip]

Archive with 16 entries (11 files):
- Source data Fig 6/
- Source data Fig 6/Fig 6A/
- Source data Fig 6/Fig 6A/Cux1_D6_peaks.xls
- Source data Fig 6/Fig 6A/Neurod1_D5_peaks.xls
- Source data Fig 6/Fig 6B/
- Source data Fig 6/Fig 6B/D4H8_Ngn2_Kdm6b common peaks.xls
- Source data Fig 6/Fig 6B/D4H8_Olig2_Kdm6b common peaks.xls
- Source data Fig 6/Fig 6B/D4H8_Sox2_Kdm6b common peaks.xls
- Source data Fig 6/Fig 6B/D5_Isl1Lhx3_Kdm6b common peaks.xls
- Source data Fig 6/Fig 6B/D5_Neurod1_Kdm6b common peaks.xls
- Source data Fig 6/Fig 6B/D6_Cux1_Kdm6b common peaks.xls
- Source data Fig 6/Fig 6B/D6_Onecut1_Kdm6b common peaks.xls
- Source data Fig 6/Fig 6E/
- Source data Fig 6/Fig 6E/luciferase report data.xlsx
- Source data Fig 6/Fig 6G/
- Source data Fig 6/Fig 6G/quantification.xlsx
