# Supplementary material for: Kdm6b-mediated epigenetic coordination of temporal precision during motor neuron differentiation
Source: EMBO Rep. 2026 May 26;27(13):3665–88. doi: 10.1038/s44319-026-00808-2 (PMC13354772; doi:10.1038/s44319-026-00808-2)
Supplement: Supplementary file 12 — Source data Fig. 6 [file 44319_2026_808_MOESM12_ESM.zip › Source data Fig 6/Fig 6A/Cux1_D6_peaks.xls]

PeakID	Chr	Start	End	fe	-log10(pvalue)	-log10(qvalue)	Peak Score	Focus Ratio/Region Size	Annotation	Detailed Annotation	Distance to TSS	Nearest PromoterID	Entrez ID	Nearest Unigene	Nearest Refseq	Nearest Ensembl	Gene Name	Gene Alias	Gene Description	Gene Type
Cux1_D6_1_peak_9971	chrMT	10937	16188	4.02982	1403.38	1393.95	13939	NA	NA	NA	NA	NA
Cux1_D6_1_peak_9970	chrMT	1608	6550	3.55726	1041.48	1034.05	10340	NA	NA	NA	NA	NA
Cux1_D6_1_peak_9969	chrMT	78	1273	2.85319	593.911	587.491	5874	NA	NA	NA	NA	NA
Cux1_D6_1_peak_65	chr1	24612660	24612845	31.4359	336.547	330.758	3307	NA	Intergenic	Intergenic	-25315	NM_007733	12823		NM_007733	ENSMUSG00000026141	Col19a1	-	collagen, type XIX, alpha 1	protein-coding
Cux1_D6_1_peak_10107	chrY	259003	259412	30.4894	124.194	118.714	1187	NA	Intergenic	RMER12C|LTR|ERVK	53057	NR_126546	102631771		NR_126546	ENSMUSG00000101492	Gm29089	-	predicted gene 29089	ncRNA
Cux1_D6_1_peak_917	chr10	61080295	61081196	17.9584	90.61	85.1673	851	NA	Intergenic	RMER10A|LTR|ERVL	-8586	NM_025273	13180		NM_025273	ENSMUSG00000020098	Pcbd1	Dcoh|Pcbd|Pcd|Phs	pterin 4 alpha carbinolamine dehydratase/dimerization cofactor of hepatocyte nuclear factor 1 alpha (TCF1) 1	protein-coding
Cux1_D6_1_peak_5457	chr2	98662538	98662795	12.7036	86.3447	80.9066	809	NA	Intergenic	SYNREP_MM|Satellite|Satellite	1195009	NM_001289744	241568		NM_178725	ENSMUSG00000050587	Lrrc4c	6430556C10Rik|NGL-1	leucine rich repeat containing 4C	protein-coding
Cux1_D6_1_peak_8847	chr8	4165889	4166543	16.5475	81.8234	76.3949	763	NA	promoter-TSS (NM_001346730)	promoter-TSS (NM_001346730)	-351	NM_001368792	213027		NM_153536	ENSMUSG00000011832	Evi5l	1700084G18Rik|2310039H16Rik|3110007G05Rik|B130050I23Rik	ecotropic viral integration site 5 like	protein-coding
Cux1_D6_1_peak_6699	chr4	97773245	97773673	15.4917	80.4037	74.9794	749	NA	intron (NM_001122952, intron 1 of 10)	intron (NM_001122952, intron 1 of 10)	-4167	NM_001122953	18027		NM_010905	ENSMUSG00000028565	Nfia	1110047K16Rik|9430022M17Rik|CTF|NF1-A|NF1A	nuclear factor I/A	protein-coding
Cux1_D6_1_peak_1320	chr11	19020360	19021727	9.04692	76.3219	70.9049	709	NA	Intergenic	Intergenic	-2074	NM_001193271	17268		NM_010789	ENSMUSG00000020160	Meis1	C530044H18Rik|Evi8	Meis homeobox 1	protein-coding
Cux1_D6_1_peak_5791	chr2	170877430	170877933	13.1157	75.8462	70.43	704	NA	intron (NM_001163686, intron 7 of 7)	intron (NM_001163686, intron 7 of 7)	145874	NM_001163686	76829		NM_029761	ENSMUSG00000027560	Dok5	2700055C10Rik	docking protein 5	protein-coding
Cux1_D6_1_peak_4229	chr17	34603359	34604340	15.1001	71.5689	66.1593	661	NA	promoter-TSS (NM_019403)	promoter-TSS (NM_019403)	-288	NM_019403	54197		NM_019403	ENSMUSG00000015478	Rnf5	2410131O05Rik|NG2	ring finger protein 5	protein-coding
Cux1_D6_1_peak_6480	chr4	41420863	41421445	14.8465	70.1109	64.7047	647	NA	intron (NM_024241, intron 3 of 12)	intron (NM_024241, intron 3 of 12)	43694	NM_024241	109242		NM_024241	ENSMUSG00000028438	Kif24	4933425J19Rik|9430029L23Rik	kinesin family member 24	protein-coding
Cux1_D6_1_peak_8394	chr7	48749201	48750161	12.0419	61.8298	56.4524	564	NA	Intergenic	Intergenic	-39322	NM_028031	243983		NM_028031	ENSMUSG00000030471	Zdhhc13	2410004E01Rik|C530010M18|HIP3RP|Hip14l|kojak|skc4	zinc finger, DHHC domain containing 13	protein-coding
Cux1_D6_1_peak_9962	chr9	123461798	123462163	21.1208	59.1095	53.7433	537	NA	3' UTR (NM_153168, exon 21 of 21)	3' UTR (NM_153168, exon 21 of 21)	-16721	NM_013860	29806		NM_013860	ENSMUSG00000025239	Limd1	D9Ertd192e	LIM domains containing 1	protein-coding
Cux1_D6_1_peak_5458	chr2	98665033	98665216	9.71588	57.3844	52.0277	520	NA	Intergenic	SYNREP_MM|Satellite|Satellite	1197467	NM_001289744	241568		NM_178725	ENSMUSG00000050587	Lrrc4c	6430556C10Rik|NGL-1	leucine rich repeat containing 4C	protein-coding
Cux1_D6_1_peak_9231	chr8	89823006	89823735	13.659	56.5922	51.2389	512	NA	Intergenic	Intergenic	524882	NM_172913	244579		NM_172913	ENSMUSG00000043668	Tox3	500-9|C230068E13|CAGF9|Tnrc9	TOX high mobility group box family member 3	protein-coding
Cux1_D6_1_peak_6581	chr4	63101642	63102549	12.335	56.5683	51.2151	512	NA	intron (NM_028326, intron 10 of 14)	intron (NM_028326, intron 10 of 14)	52077	NM_007443	11699		NM_007443	ENSMUSG00000028356	Ambp	ASPI|HI-30|Intin4|Itil|UTI	alpha 1 microglobulin/bikunin precursor	protein-coding
Cux1_D6_1_peak_9225	chr8	89042513	89042978	12.5615	50.9785	45.6451	456	NA	5' UTR (NM_001371070, exon 1 of 3)	5' UTR (NM_001371070, exon 1 of 3)	117	NM_001371070	58198		NM_021390	ENSMUSG00000031665	Sall1	Msal-3	spalt like transcription factor 1	protein-coding
Cux1_D6_1_peak_242	chr1	72226236	72226941	12.6835	50.5941	45.2632	452	NA	Intergenic	B1_Mus1|SINE|Alu	4816	NR_168287	115487098		NR_168287		Gm51630	-	predicted gene, 51630	ncRNA
Cux1_D6_1_peak_3904	chr16	57391376	57391665	18.5935	50.6163	45.2844	452	NA	intron (NM_001040397, intron 1 of 4)	LSU-rRNA_Hsa|rRNA|rRNA	38243	NM_001040397	78749		NM_001040397	ENSMUSG00000043336	Filip1l	4631422O05Rik|Doc1	filamin A interacting protein 1-like	protein-coding
Cux1_D6_1_peak_7470	chr5	121948174	121949164	9.48888	49.4192	44.0937	440	NA	intron (NM_007804, intron 2 of 22)	CpG	99156	NM_007804	13048		NM_007804	ENSMUSG00000042589	Cux2	1700051K22Rik|Cutl2|Cux-2	cut-like homeobox 2	protein-coding
Cux1_D6_1_peak_9271	chr8	94225077	94225629	14.3234	48.6494	43.3262	433	NA	intron (NM_172410, intron 2 of 22)	intron (NM_172410, intron 2 of 22)	10789	NM_172410	71805		NM_172410	ENSMUSG00000032939	Nup93	2410008G02Rik	nucleoporin 93	protein-coding
Cux1_D6_1_peak_8735	chr7	128470706	128471554	14.2274	48.4461	43.1236	431	NA	Intergenic	Lx8|LINE|L1	-9457	NM_001347641	21843		NM_009383	ENSMUSG00000030846	Tial1	5330433G13Rik|TIAR|mTIAR	Tia1 cytotoxic granule-associated RNA binding protein-like 1	protein-coding
Cux1_D6_1_peak_1688	chr11	87443355	87443763	15.2893	47.6454	42.3269	423	NA	intron (NM_031386, intron 2 of 30)	intron (NM_031386, intron 2 of 30)	15968	NM_001199293	83560		NM_031386	ENSMUSG00000010342	Tex14	-	testis expressed gene 14 intercellular bridge forming factor	protein-coding
Cux1_D6_1_peak_6489	chr4	43000372	43000865	15.3411	46.9966	41.6826	416	NA	promoter-TSS (NM_009503)	promoter-TSS (NM_009503)	-111	NM_009503	269523		NM_009503	ENSMUSG00000028452	Vcp	3110001E05|CDC48|p97|p97/VCP	valosin containing protein	protein-coding
Cux1_D6_1_peak_4468	chr18	3382854	3383424	14.5404	46.8972	41.5836	415	NA	promoter-TSS (NM_029402)	promoter-TSS (NM_029402)	-86	NM_029402	71745		NM_029402	ENSMUSG00000024231	Cul2	1300003D18Rik|4932411N15Rik|mKIAA4106	cullin 2	protein-coding
Cux1_D6_1_peak_1813	chr11	106999645	106999948	15.6076	46.7553	41.4419	414	NA	promoter-TSS (NM_010655)	promoter-TSS (NM_010655)	-271	NM_010655	16647		NM_010655	ENSMUSG00000018362	Kpna2	2410044B12Rik|IPOA1|PTAC58|Rch1	karyopherin subunit alpha 2	protein-coding
Cux1_D6_1_peak_2405	chr13	23562346	23562759	15.8048	46.3726	41.0609	410	NA	promoter-TSS (NM_178205)	promoter-TSS (NM_178205)	-167	NM_178205	319151		NM_178205	ENSMUSG00000069273	H3c6	H3-f|H3.1|H3c13|H3c14|H3c15|H3c2|H3c3|H3c4|H3c7|Hist1h3e	H3 clustered histone 6	protein-coding
Cux1_D6_1_peak_5924	chr3	32510314	32510677	14.7166	45.7786	40.4704	404	NA	promoter-TSS (NM_001356625)	promoter-TSS (NM_001356625)	-55	NM_001161818	67778		NM_144519	ENSMUSG00000027667	Zfp639	6230400O18Rik|ANC-2H01|ZASC1|Znf639	zinc finger protein 639	protein-coding
Cux1_D6_1_peak_10058	chrX	112370737	112371164	16.9175	45.3507	40.0451	400	NA	intron (NM_026565, intron 8 of 8)	intron (NM_026565, intron 8 of 8)	35829	NM_028655	73809		NM_028655	ENSMUSG00000025527	Satl1	4930404K22Rik	spermidine/spermine N1-acetyl transferase-like 1	protein-coding
Cux1_D6_1_peak_4062	chr17	3081607	3082513	11.2146	44.8195	39.5179	395	NA	intron (NR_003519, intron 1 of 7)	intron (NR_003519, intron 1 of 7)	2123	NR_003519	328734		NR_003519		Pisd-ps2	D030013I16Rik	phosphatidylserine decarboxylase, pseudogene 2	pseudo
Cux1_D6_1_peak_1686	chr11	87422999	87423388	11.3348	44.4822	39.1825	391	NA	intron (NM_031386, intron 1 of 30)	intron (NM_031386, intron 1 of 30)	-4398	NM_001199293	83560		NM_031386	ENSMUSG00000010342	Tex14	-	testis expressed gene 14 intercellular bridge forming factor	protein-coding
Cux1_D6_1_peak_1611	chr11	75486391	75487000	17.5504	44.1766	38.878	388	NA	promoter-TSS (NM_138659)	promoter-TSS (NM_138659)	-82	NM_138659	192159		NM_138659	ENSMUSG00000020850	Prpf8	D11Bwg0410e|DBF3/PRP8|Prp8|Sfprp8l	pre-mRNA processing factor 8	protein-coding
Cux1_D6_1_peak_3116	chr14	70241266	70241938	13.8697	44.0845	38.7864	387	NA	intron (NM_001304992, intron 5 of 12)	RLTR12B|LTR|ERVK	-33931	NM_011366	20410		NM_011366	ENSMUSG00000022091	Sorbs3	SCAM-1|SH3P3|Sh3d4|vinexin-g	sorbin and SH3 domain containing 3	protein-coding
Cux1_D6_1_peak_768	chr10	18545699	18546454	14.0936	43.8164	38.521	385	NA	promoter-TSS (NM_019487)	promoter-TSS (NM_019487)	0	NM_019487	56016		NM_019487	ENSMUSG00000019853	Hebp2	SOUL	heme binding protein 2	protein-coding
Cux1_D6_1_peak_5004	chr19	42090060	42090501	13.7054	43.7496	38.4544	384	NA	promoter-TSS (NM_145501)	promoter-TSS (NM_145501)	-155	NM_145501	84095		NM_145501	ENSMUSG00000025178	Pi4k2a	Pi4k2	phosphatidylinositol 4-kinase type 2 alpha	protein-coding
Cux1_D6_1_peak_2730	chr13	102804609	102805426	12.6816	43.673	38.3784	383	NA	intron (NM_175171, intron 6 of 28)	intron (NM_175171, intron 6 of 28)	44762	NR_130171	76624		NR_130171	ENSMUSG00000091906	1700099I09Rik	-	RIKEN cDNA 1700099I09 gene	ncRNA
Cux1_D6_1_peak_2545	chr13	60128348	60128801	12.4249	43.1003	37.8101	378	NA	Intergenic	Intergenic	48961	NM_008086	14451		NM_008086	ENSMUSG00000052957	Gas1	Gas-1	growth arrest specific 1	protein-coding
Cux1_D6_1_peak_6705	chr4	98094381	98094821	12.7468	42.4386	37.1541	371	NA	intron (NM_001122953, intron 9 of 9)	intron (NM_001122953, intron 9 of 9)	288664	NM_053157	94043		NM_053157	ENSMUSG00000028563	Tm2d1	2310026L18Rik|Bbp	TM2 domain containing 1	protein-coding
Cux1_D6_1_peak_6362	chr3	153944365	153944788	13.394	42.4049	37.1208	371	NA	promoter-TSS (NM_007382)	promoter-TSS (NM_007382)	67	NM_007382	11364		NM_007382	ENSMUSG00000062908	Acadm	MCAD	acyl-Coenzyme A dehydrogenase, medium chain	protein-coding
Cux1_D6_1_peak_5065	chr19	53142250	53142730	13.9936	42.1842	36.9028	369	NA	promoter-TSS (NM_001277100)	promoter-TSS (NM_001277100)	-266	NM_001277100	27360		NM_013758	ENSMUSG00000025026	Add3	-	adducin 3	protein-coding
Cux1_D6_1_peak_8388	chr7	45814302	45814749	14.5474	41.8049	36.5255	365	NA	promoter-TSS (NM_011181)	promoter-TSS (NM_011181)	-209	NM_001112701	19158		NM_011181	ENSMUSG00000003269	Cyth2	ARNO|CLM2|Pscd2	cytohesin 2	protein-coding
Cux1_D6_1_peak_3007	chr14	55092084	55092635	11.5851	41.8312	36.5518	365	NA	promoter-TSS (NM_001039198)	promoter-TSS (NM_001039198)	-311	NM_001039198	239102		NM_001039198	ENSMUSG00000040721	Zfhx2	ZFH-5	zinc finger homeobox 2	protein-coding
Cux1_D6_1_peak_7740	chr6	37442026	37442596	14.3464	41.4272	36.1509	361	NA	promoter-TSS (NM_178661)	promoter-TSS (NM_178661)	-163	NM_178661	208647		NM_178661	ENSMUSG00000038648	Creb3l2	BBF2H7|C530025K05Rik|SCIRR69	cAMP responsive element binding protein 3-like 2	protein-coding
Cux1_D6_1_peak_7753	chr6	38928905	38929583	12.8765	41.3354	36.0599	360	NA	intron (NM_011539, intron 1 of 12)	Charlie19a|DNA|hAT-Charlie	10258	NM_011539	21391		NM_011539	ENSMUSG00000029925	Tbxas1	CYP5|CYP5A1|THAS|TS|TXAS|TXS	thromboxane A synthase 1, platelet	protein-coding
Cux1_D6_1_peak_5771	chr2	168766714	168767480	10.7842	41.148	35.8749	358	NA	non-coding (NR_166178, exon 2 of 2)	non-coding (NR_166178, exon 2 of 2)	104	NM_201396	99377		NM_175303	ENSMUSG00000027547	Sall4	5730441M18Rik|C330011P20Rik|Tex20	spalt like transcription factor 4	protein-coding
Cux1_D6_1_peak_4992	chr19	41275404	41275983	13.2106	40.6337	35.3643	353	NA	intron (NM_031376, intron 16 of 16)	intron (NM_031376, intron 16 of 16)	-11689	NM_133352	107358		NM_133352	ENSMUSG00000025016	Tm9sf3	1810073M23Rik|2810031D16Rik|Smbp|mKIAA4036	transmembrane 9 superfamily member 3	protein-coding
Cux1_D6_1_peak_4905	chr19	14598029	14598507	12.9584	40.1243	34.8607	348	NA	promoter-TSS (NM_001302950)	promoter-TSS (NM_001302950)	-85	NM_011600	21888		NM_011600	ENSMUSG00000024642	Tle4	5730411M05Rik|Bce-1|Bce1|ESTM13|ESTM14|Grg4|grg-4	transducin-like enhancer of split 4	protein-coding
Cux1_D6_1_peak_5184	chr2	25224526	25225243	12.0804	39.6421	34.3846	343	NA	promoter-TSS (NM_146116)	promoter-TSS (NM_146116)	-182	NM_146116	227613		NM_146116	ENSMUSG00000036752	Tubb4b	4930542G03Rik|Tubb2c|Tubb2c1	tubulin, beta 4B class IVB	protein-coding
Cux1_D6_1_peak_7792	chr6	49338513	49339150	14.6168	39.0592	33.8075	338	NA	intron (NM_175098, intron 2 of 2)	RLTR20C2_MM|LTR|ERVK	19557	NM_175098	57895		NM_175098	ENSMUSG00000050786	Ccdc126	6330407D12Rik	coiled-coil domain containing 126	protein-coding
Cux1_D6_1_peak_6641	chr4	84264925	84265590	12.034	38.8754	33.626	336	NA	Intergenic	Intergenic	-220378	NR_130998	78238		NR_130998	ENSMUSG00000085217	6030471H07Rik	-	RIKEN cDNA 6030471H07 gene	ncRNA
Cux1_D6_1_peak_4708	chr18	63863785	63864517	12.6465	38.8063	33.5575	335	NA	intron (NM_001014981, intron 20 of 27)	intron (NM_001014981, intron 20 of 27)	155456	NM_001360837	104082		NM_001014981	ENSMUSG00000040560	Wdr7	TRAG|mKIAA0541	WD repeat domain 7	protein-coding
Cux1_D6_1_peak_3166	chr14	79412108	79412555	12.9191	38.6701	33.4238	334	NA	intron (NM_145960, intron 7 of 10)	Tigger17c|DNA|TcMar-Tigger	-14180	NM_001024135	211255		NM_001024135	ENSMUSG00000043881	Kbtbd7	1110008P08Rik|Gm295	kelch repeat and BTB (POZ) domain containing 7	protein-coding
Cux1_D6_1_peak_1877	chr11	117618193	117618863	13.2948	37.3334	32.1079	321	NA	Intergenic	Intergenic	7281	NR_015489	78403		NR_015489		2900041M22Rik	-	RIKEN cDNA 2900041M22 gene	ncRNA
Cux1_D6_1_peak_6472	chr4	40142887	40143554	12.6255	37.4074	32.1788	321	NA	promoter-TSS (NM_007386)	promoter-TSS (NM_007386)	-45	NM_007386	11428		NM_007386	ENSMUSG00000028405	Aco1	Aco-1|Irebp|Irp1	aconitase 1	protein-coding
Cux1_D6_1_peak_6953	chr4	141481391	141482126	11.8562	37.1741	31.9508	319	NA	intron (NM_019763, intron 10 of 15)	intron (NM_019763, intron 10 of 15)	37074	NM_001378826	22642		NM_009541	ENSMUSG00000006215	Zbtb17	Lp-1|Miz1|Zfp100|mZ13	zinc finger and BTB domain containing 17	protein-coding
Cux1_D6_1_peak_2605	chr13	72078645	72079319	12.4704	37.0994	31.8766	318	NA	Intergenic	Intergenic	-115259	NM_010573	16371		NM_010573	ENSMUSG00000060969	Irx1	-	Iroquois homeobox 1	protein-coding
Cux1_D6_1_peak_4788	chr18	78776851	78777208	13.7581	36.1155	30.9047	309	NA	intron (NM_053099, intron 5 of 5)	intron (NM_053099, intron 5 of 5)	-180079	NM_030683	27411		NM_030683	ENSMUSG00000024552	Slc14a2	UT-A1|UT-A3	solute carrier family 14 (urea transporter), member 2	protein-coding
Cux1_D6_1_peak_7553	chr5	136566475	136567436	7.05518	35.9348	30.7269	307	NA	promoter-TSS (NM_001291233)	promoter-TSS (NM_001291233)	535	NM_001291234	13047		NM_009986	ENSMUSG00000029705	Cux1	CDP|Cutl1|Cux|Cux-1	cut-like homeobox 1	protein-coding
Cux1_D6_1_peak_8709	chr7	126396526	126397113	13.1146	35.6282	30.4228	304	NA	promoter-TSS (NM_010900)	promoter-TSS (NM_010900)	-82	NM_010900	18020		NM_010900	ENSMUSG00000030722	Nfatc2ip	D7Ertd304e|NIP45	nuclear factor of activated T cells, cytoplasmic, calcineurin dependent 2 interacting protein	protein-coding
Cux1_D6_1_peak_848	chr10	40348631	40349278	11.6678	35.473	30.2705	302	NA	promoter-TSS (NM_001291816)	promoter-TSS (NM_001291816)	-354	NM_001291816	78334		NM_198164	ENSMUSG00000038481	Cdk19	2700084L06Rik|CDK11|Cdc2l6|mKIAA1028	cyclin dependent kinase 19	protein-coding
Cux1_D6_1_peak_627	chr1	179621059	179621571	13.0035	35.4223	30.2201	302	NA	intron (NM_146105, intron 9 of 10)	intron (NM_146105, intron 9 of 10)	-46916	NM_178653	109232		NM_178653	ENSMUSG00000038936	Sccpdh	C330023F11Rik	saccharopine dehydrogenase (putative)	protein-coding
Cux1_D6_1_peak_4714	chr18	64348886	64349560	10.0995	35.1205	29.9211	299	NA	intron (NM_194268, intron 1 of 1)	intron (NM_194268, intron 1 of 1)	8859	NM_194268	225631		NM_194268	ENSMUSG00000045991	Onecut2	C730009D12|OC-2|Oc2	one cut domain, family member 2	protein-coding
Cux1_D6_1_peak_3485	chr15	75086645	75087038	13.5625	35.0789	29.8797	298	NA	Intergenic	Intergenic	25096	NM_001357693	100041546		NM_001099217	ENSMUSG00000022584	Ly6c2	Ly-6C.2|Ly-6C2	lymphocyte antigen 6 family memberC2	protein-coding
Cux1_D6_1_peak_2532	chr13	57474190	57475224	9.55005	34.9394	29.7422	297	NA	intron (NM_009262, intron 7 of 11)	intron (NM_009262, intron 7 of 11)	433625	NM_001166466	20745		NM_009262	ENSMUSG00000056222	Spock1	Spock|Ticn1|testican	sparc/osteonectin, cwcv and kazal-like domains proteoglycan 1	protein-coding
Cux1_D6_1_peak_2745	chr13	106936899	106937225	12.0084	34.853	29.6595	296	NA	promoter-TSS (NM_029665)	promoter-TSS (NM_029665)	-104	NM_001360897	76582		NM_029665	ENSMUSG00000042590	Ipo11	1700081H05Rik|2510001A17Rik|E330021B14Rik|Ranbp11	importin 11	protein-coding
Cux1_D6_1_peak_5851	chr3	5860375	5860783	11.0737	34.8633	29.6693	296	NA	Intergenic	LSU-rRNA_Hsa|rRNA|rRNA	-284331	NM_001163302	19302		NM_008994	ENSMUSG00000040374	Pex2	D3Ertd138e|PAF-1|PMP35|Pxmp3	peroxisomal biogenesis factor 2	protein-coding
Cux1_D6_1_peak_3995	chr16	81138447	81138863	14.051	34.5725	29.3832	293	NA	Intergenic	Intergenic	-62042	NM_010954	17968		NM_010954	ENSMUSG00000022762	Ncam2	Ncam-2|Ocam|RNCAM	neural cell adhesion molecule 2	protein-coding
Cux1_D6_1_peak_422	chr1	131527112	131527873	11.2042	34.5062	29.3179	293	NA	promoter-TSS (NM_001081011)	promoter-TSS (NM_001081011)	-131	NM_001081011	14270		NM_019520	ENSMUSG00000026425	Srgap2	9930124L22Rik|FBP2|Fnbp2|srGAP3	SLIT-ROBO Rho GTPase activating protein 2	protein-coding
Cux1_D6_1_peak_7734	chr6	35746003	35746792	10.3946	33.986	28.8024	288	NA	Intergenic	Intergenic	-206509	NM_008098	14489		NM_008098	ENSMUSG00000029840	Mtpn	5033418D15Rik|Gcdp|V1	myotrophin	protein-coding
Cux1_D6_1_peak_6012	chr3	65392544	65392955	12.8069	33.7159	28.536	285	NA	promoter-TSS (NM_026155)	promoter-TSS (NM_026155)	-196	NM_026155	67437		NM_026155	ENSMUSG00000027828	Ssr3	0610038P07Rik|TRAPG	signal sequence receptor, gamma	protein-coding
Cux1_D6_1_peak_4734	chr18	69344106	69344635	12.0896	33.0444	27.8751	278	NA	promoter-TSS (NM_013685)	promoter-TSS (NM_013685)	-122	NM_013685	21413		NM_013685	ENSMUSG00000053477	Tcf4	5730422P05Rik|ASP-I2|E2-2|E2.2|ITF-2|ITF-2b|ITF2|ME2|MITF-2A|MITF-2B|SEF-2|SEF2|SEF2-1|TFE|Tcf-4|bHLHb19	transcription factor 4	protein-coding
Cux1_D6_1_peak_5459	chr2	98666710	98667304	6.90437	32.9812	27.8122	278	NA	Intergenic	GSAT_MM|Satellite|Satellite	1199350	NM_001289744	241568		NM_178725	ENSMUSG00000050587	Lrrc4c	6430556C10Rik|NGL-1	leucine rich repeat containing 4C	protein-coding
Cux1_D6_1_peak_714	chr1	194308545	194308959	13.1144	32.9341	27.7658	277	NA	Intergenic	Intergenic	-85993	NR_040477	74942		NR_040477	ENSMUSG00000103692	4930503O07Rik	-	RIKEN cDNA 4930503O07 gene	ncRNA
Cux1_D6_1_peak_99	chr1	35393571	35394145	11.6245	32.7985	27.6316	276	NA	Intergenic	Intergenic	543869	NM_001357425	226971		NM_145516	ENSMUSG00000026123	Plekhb2	2310009M15Rik|Evt2|Phdc|evt-2	pleckstrin homology domain containing, family B (evectins) member 2	protein-coding
Cux1_D6_1_peak_1624	chr11	77830327	77831301	9.10909	32.6507	27.4878	274	NA	intron (NM_011586, intron 18 of 39)	intron (NM_011586, intron 18 of 39)	29516	NM_001291215	360013		NM_011586	ENSMUSG00000000631	Myo18a	MAJN|MyoPDZ|MysPDZ|SP-R210	myosin XVIIIA	protein-coding
Cux1_D6_1_peak_9111	chr8	67818064	67819272	9.42664	32.303	27.1461	271	NA	promoter-TSS (NM_027626)	promoter-TSS (NM_027626)	-373	NM_027626	234353		NM_027626	ENSMUSG00000030465	Psd3	4931420C21Rik|D430018P08|EFA6D	pleckstrin and Sec7 domain containing 3	protein-coding
Cux1_D6_1_peak_5016	chr19	43778675	43778977	13.8855	32.2744	27.1185	271	NA	Intergenic	Intergenic	-3482	NM_013806	12780		NM_013806	ENSMUSG00000025194	Abcc2	Abc30|Cmoat|Mrp2|cMRP	ATP-binding cassette, sub-family member 2	protein-coding
Cux1_D6_1_peak_2296	chr12	112229166	112229806	10.9039	31.9912	26.8374	268	NA	Intergenic	Intergenic	83278	NM_001097621	668303		NM_001097621	ENSMUSG00000021294	Kif26a	mKIAA1236	kinesin family member 26A	protein-coding
Cux1_D6_1_peak_6391	chr4	6772705	6773332	12.2453	32.0297	26.875	268	NA	intron (NM_001377079, intron 4 of 9)	intron (NM_001377079, intron 4 of 9)	217818	NM_145711	252838		NM_145711	ENSMUSG00000041272	Tox	1700007F02Rik	thymocyte selection-associated high mobility group box	protein-coding
Cux1_D6_1_peak_9584	chr9	41061464	41062215	10.0506	31.9982	26.8444	268	NA	intron (NM_176860, intron 1 of 13)	intron (NM_176860, intron 1 of 13)	17667	NM_001357412	72828		NM_176860	ENSMUSG00000032020	Ubash3b	2810457I06Rik|STS-1|TULA-2|p70	ubiquitin associated and SH3 domain containing, B	protein-coding
Cux1_D6_1_peak_8275	chr7	28490443	28490765	14.0184	31.8427	26.6901	266	NA	Intergenic	Intergenic	-6337	NR_033605	70001		NR_033605	ENSMUSG00000099417	1700028B04Rik	-	NADH dehydrogenase (ubiquinone) 1 beta subcomplex 8 pseudogene	pseudo
Cux1_D6_1_peak_104	chr1	36252687	36253177	12.4056	31.6694	26.521	265	NA	Intergenic	Intergenic	-8630	NM_198899	320011		NM_198899	ENSMUSG00000037470	Uggt1	0910001L17Rik|A930007H10Rik|C820010P03Rik|GT|UGT1|Ugcgl1	UDP-glucose glycoprotein glucosyltransferase 1	protein-coding
Cux1_D6_1_peak_1745	chr11	96977675	96978294	11.0924	31.7468	26.596	265	NA	promoter-TSS (NM_001080964)	promoter-TSS (NM_001080964)	-296	NM_001080964	78912		NM_030220	ENSMUSG00000018678	Sp2	4930480I16Rik|mKIAA0048	Sp2 transcription factor	protein-coding
Cux1_D6_1_peak_9670	chr9	56609539	56610004	10.7549	31.6849	26.5361	265	NA	Intergenic	Intergenic	25877	NM_001311076	235402		NM_181074	ENSMUSG00000049556	Lingo1	4930471K13Rik|LERN1|LINGO-1|Lrrn6a|UNQ201	leucine rich repeat and Ig domain containing 1	protein-coding
Cux1_D6_1_peak_3096	chr14	67715637	67716197	11.6149	31.4984	26.3516	263	NA	promoter-TSS (NM_134073)	promoter-TSS (NM_134073)	-76	NM_175384	108912		NM_175384	ENSMUSG00000048922	Cdca2	2610311M19Rik	cell division cycle associated 2	protein-coding
Cux1_D6_1_peak_6097	chr3	89196548	89196872	13.3459	31.3548	26.2128	262	NA	Intergenic	Intergenic	-6218	NR_122037	14466		NM_008094	ENSMUSG00000028048	Gba1	GC|GCase|GLUC|Gba|betaGC	glucosylceramidase beta 1	protein-coding
Cux1_D6_1_peak_414	chr1	128452254	128452555	11.9024	31.3972	26.2536	262	NA	Intergenic	Intergenic	-34988	NM_145507	226414		NM_145507	ENSMUSG00000026356	Dars1	5730439G15Rik|Dars	aspartyl-tRNA synthetase 1	protein-coding
Cux1_D6_1_peak_1907	chr12	3109896	3110085	16.0931	31.4046	26.2608	262	NA	Intergenic	GSAT_MM|Satellite|Satellite	-125801	NR_015551	74173		NM_028796		Rab10os	1700012B15Rik|1810036A22Rik	RAB10, member RAS oncogene family, opposite strand	ncRNA
Cux1_D6_1_peak_3343	chr15	25692659	25693235	11.1852	31.3025	26.1622	261	NA	intron (NM_019472, intron 2 of 40)	intron (NM_019472, intron 2 of 40)	-60259	NM_001353142	17909		NM_019472	ENSMUSG00000022272	Myo10	D15Ertd600e|mKIAA0799|myosin-X	myosin X	protein-coding
Cux1_D6_1_peak_3721	chr16	15656316	15657039	12.5016	31.1902	26.0521	260	NA	intron (NM_011159, intron 10 of 85)	intron (NM_011159, intron 10 of 85)	18811	NM_011159	19090		NM_011159	ENSMUSG00000022672	Prkdc	DNA-PKcs|DNAPDcs|DNAPK|DNPK1|DOXNPH|HYRC1|XRCC7|dxnph|p460|scid|slip	protein kinase, DNA activated, catalytic polypeptide	protein-coding
Cux1_D6_1_peak_6602	chr4	71811510	71811907	12.1503	31.2074	26.0686	260	NA	Intergenic	Intergenic	389185	NM_001285529	21885		NM_011599	ENSMUSG00000008305	Tle1	C230057C06Rik|Estm14|Grg-1|Grg1|Tle4l	transducin-like enhancer of split 1	protein-coding
Cux1_D6_1_peak_979	chr10	75872646	75873102	13.6016	31.1383	26.0016	260	NA	Intergenic	RLTR12G|LTR|ERVK	-12597	NM_010798	17319		NM_010798	ENSMUSG00000033307	Mif	DER6|GIF|Glif	macrophage migration inhibitory factor (glycosylation-inhibiting factor)	protein-coding
Cux1_D6_1_peak_680	chr1	188008031	188008948	9.93493	31.1431	26.0057	260	NA	non-coding (NR_038007, exon 1 of 3)	non-coding (NR_038007, exon 1 of 3)	501	NR_038007	320272		NR_038007	ENSMUSG00000103577	9330162B11Rik	-	RIKEN cDNA 9330162B11 gene	ncRNA
Cux1_D6_1_peak_8787	chr7	137241460	137242005	11.373	31.0364	25.9025	259	NA	non-coding (NR_045885, exon 4 of 4)	non-coding (NR_045885, exon 4 of 4)	7049	NR_045885	100038555		NR_045885	ENSMUSG00000109722	Gm10578	-	predicted gene 10578	ncRNA
Cux1_D6_1_peak_8729	chr7	127895432	127895853	12.3478	30.9164	25.7843	257	NA	promoter-TSS (NM_178600)	promoter-TSS (NM_178600)	-25	NM_178600	27973		NM_178600	ENSMUSG00000096145	Vkorc1	D7Wsu86e	vitamin K epoxide reductase complex, subunit 1	protein-coding
Cux1_D6_1_peak_8155	chr7	3644583	3645263	11.2557	30.8108	25.6798	256	NA	promoter-TSS (NM_146176)	promoter-TSS (NM_146176)	-346	NM_146176	232791		NM_146176	ENSMUSG00000035632	Cnot3	A930039N10Rik	CCR4-NOT transcription complex, subunit 3	protein-coding
Cux1_D6_1_peak_243	chr1	72237014	72237486	10.1755	30.4717	25.3473	253	NA	Intergenic	Intergenic	-6743	NR_155355	320933		NR_155355		D230017M19Rik	B930094L07Rik	RIKEN cDNA D230017M19 gene	ncRNA
Cux1_D6_1_peak_7475	chr5	122016962	122017683	9.1599	30.5099	25.3854	253	NA	intron (NM_007804, intron 2 of 22)	intron (NM_007804, intron 2 of 22)	30503	NM_007804	13048		NM_007804	ENSMUSG00000042589	Cux2	1700051K22Rik|Cutl2|Cux-2	cut-like homeobox 2	protein-coding
Cux1_D6_1_peak_2222	chr12	94578519	94578985	12.444	30.4412	25.3174	253	NA	Intergenic	Intergenic	651414	NR_106201	102466888		NR_106201	ENSMUSG00000098931	Mir8099-2	Gm27692|mmu-mir-8099-2	microRNA 8099-2	ncRNA
Cux1_D6_1_peak_4170	chr17	24736317	24736692	12.4044	30.3715	25.2479	252	NA	promoter-TSS (NM_013759)	promoter-TSS (NM_013759)	-89	NM_013759	27361		NM_013759	ENSMUSG00000075705	Msrb1	D17Wsu82e|SELX|SelR|Sepr|Sepx1	methionine sulfoxide reductase B1	protein-coding
Cux1_D6_1_peak_4249	chr17	39843050	39846401	3.64659	30.3451	25.2221	252	NA	non-coding (NR_046233, exon 1 of 1)	non-coding (NR_046233, exon 1 of 1)	1728	NR_046233	100861531		NR_046233		Rn45s	-	45S pre-ribosomal RNA	rRNA
Cux1_D6_1_peak_1689	chr11	87448786	87449175	11.9082	30.1271	25.0082	250	NA	intron (NM_031386, intron 2 of 30)	intron (NM_031386, intron 2 of 30)	21389	NM_001199293	83560		NM_031386	ENSMUSG00000010342	Tex14	-	testis expressed gene 14 intercellular bridge forming factor	protein-coding
Cux1_D6_1_peak_4397	chr17	78023926	78024587	11.0945	29.8755	24.7601	247	NA	Intergenic	Intergenic	175769	NR_168063	102634780		NR_167677	ENSMUSG00000117648	Gm32282	-	predicted gene, 32282	ncRNA
Cux1_D6_1_peak_7702	chr6	28808492	28809017	11.0656	29.8202	24.7072	247	NA	intron (NM_019776, intron 16 of 23)	intron (NM_019776, intron 16 of 23)	22993	NM_138682	192198		NM_138682	ENSMUSG00000049939	Lrrc4	MBAG1|NGL-2|NGL2|NLG-2|Nag14	leucine rich repeat containing 4	protein-coding
Cux1_D6_1_peak_661	chr1	184034125	184034877	10.431	29.7962	24.6838	246	NA	promoter-TSS (NM_028516)	promoter-TSS (NM_028516)	120	NM_022019	63953		NM_022019	ENSMUSG00000039384	Dusp10	2610306G15Rik|MKP-5|MKP5	dual specificity phosphatase 10	protein-coding
Cux1_D6_1_peak_6092	chr3	88296655	88297323	11.875	29.4326	24.3293	243	NA	promoter-TSS (NM_029801)	promoter-TSS (NM_029801)	10	NM_001357024	76927		NM_029801	ENSMUSG00000010538	Tsacc	1700021C14Rik|SIP	TSSK6 activating co-chaperone	protein-coding
Cux1_D6_1_peak_2284	chr12	110346860	110347657	11.1652	29.3878	24.2847	242	NA	Intergenic	Intergenic	68028	NM_172119	107585		NM_172119	ENSMUSG00000075707	Dio3	-	deiodinase, iodothyronine type III	protein-coding
Cux1_D6_1_peak_761	chr10	16803238	16803657	11.732	29.1765	24.0754	240	NA	Intergenic	Intergenic	292335	NR_038020	100504235		NR_038020	ENSMUSG00000101969	Gm20125	-	predicted gene, 20125	ncRNA
Cux1_D6_1_peak_9057	chr8	47626094	47626879	10.3983	29.1255	24.0267	240	NA	Intergenic	Intergenic	48673	NM_023503	69260		NM_023503	ENSMUSG00000063049	Ing2	2810011M06Rik|Ing1l|Ing2b|P33ING2	inhibitor of growth family, member 2	protein-coding
Cux1_D6_1_peak_657	chr1	183299133	183299575	11.3685	29.143	24.0434	240	NA	intron (NM_181732, intron 1 of 9)	RLTR33|LTR|ERVK	-2061	NM_001357242	71678		NM_027861	ENSMUSG00000046836	Brox	0610010K06Rik	BRO1 domain and CAAX motif containing	protein-coding
Cux1_D6_1_peak_6217	chr3	118889213	118889658	10.6764	29.0683	23.9714	239	NA	intron (NM_170778, intron 8 of 22)	intron (NM_170778, intron 8 of 22)	327255	NM_170778	99586		NM_170778	ENSMUSG00000033308	Dpyd	DHPDHase|DPD|E330028L06Rik	dihydropyrimidine dehydrogenase	protein-coding
Cux1_D6_1_peak_3202	chr14	97329512	97330352	9.51906	29.0497	23.9537	239	NA	Intergenic	Intergenic	-810898	NM_053105	93688		NM_053105	ENSMUSG00000022076	Klhl1	mKIAA1490	kelch-like 1	protein-coding
Cux1_D6_1_peak_3706	chr16	11143977	11144295	13.7949	28.9501	23.8547	238	NA	intron (NR_027502, intron 19 of 22)	LSU-rRNA_Hsa|rRNA|rRNA	-9604	NM_029582	106200		NM_029582	ENSMUSG00000022498	Txndc11	2810408E11Rik|EFP1|Txdc11	thioredoxin domain containing 11	protein-coding
Cux1_D6_1_peak_4114	chr17	12960168	12960987	11.5923	28.9253	23.8302	238	NA	intron (NM_009338, intron 1 of 8)	CpG	148	NM_009338	110460		NM_009338	ENSMUSG00000023832	Acat2	Tcp-1x|Tcp1-rs1	acetyl-Coenzyme A acetyltransferase 2	protein-coding
Cux1_D6_1_peak_2692	chr13	97212378	97212865	8.91651	28.8045	23.7126	237	NA	Intergenic	Intergenic	-14264	NM_010422	15212		NM_010422	ENSMUSG00000021665	Hexb	-	hexosaminidase B	protein-coding
Cux1_D6_1_peak_3845	chr16	42875273	42875828	10.1565	28.6377	23.5491	235	NA	promoter-TSS (NR_040521)	promoter-TSS (NR_040521)	37	NR_040521	75722		NR_040521	ENSMUSG00000075070	4932412D23Rik	Gm10809	RIKEN cDNA 4932412D23 gene	ncRNA
Cux1_D6_1_peak_4506	chr18	13708088	13708695	8.54486	28.4521	23.3688	233	NA	intron (NM_001360804, intron 7 of 7)	intron (NM_001360804, intron 7 of 7)	200000	NR_166720	102640755		NR_166720		Gm36747	-	predicted gene, 36747	ncRNA
Cux1_D6_1_peak_7841	chr6	54490532	54491406	8.74354	28.3915	23.3095	233	NA	intron (NM_001167860, intron 7 of 8)	RLTR11A|LTR|ERVK	-60748	NR_033635	100042056		NM_198118	ENSMUSG00000073067	9130019P16Rik	6430501H15Rik	RIKEN cDNA 9130019P16 gene	ncRNA
Cux1_D6_1_peak_7817	chr6	51932935	51933433	11.6934	28.4806	23.3964	233	NA	intron (NM_018773, intron 4 of 12)	intron (NM_018773, intron 4 of 12)	79365	NM_018773	54353		NM_018773	ENSMUSG00000059182	Skap2	2610021A10Rik|RA70|SKAP-HOM|Saps|Scap2|mSKAP55R	src family associated phosphoprotein 2	protein-coding
Cux1_D6_1_peak_5799	chr2	172934885	172935426	8.92902	28.2779	23.1971	231	NA	intron (NM_007557, intron 1 of 6)	intron (NM_007557, intron 1 of 6)	5166	NM_007557	12162		NM_007557	ENSMUSG00000008999	Bmp7	OP1	bone morphogenetic protein 7	protein-coding
Cux1_D6_1_peak_4539	chr18	24708141	24709390	8.41733	28.1346	23.0561	230	NA	5' UTR (NM_001289654, exon 1 of 25)	5' UTR (NM_001289654, exon 1 of 25)	142	NM_001289655	225288		NM_175276	ENSMUSG00000034295	Fhod3	A930009H06Rik|FHOS2|mKIAA1695	formin homology 2 domain containing 3	protein-coding
Cux1_D6_1_peak_512	chr1	157855282	157855820	10.5119	28.1423	23.0637	230	NA	Intergenic	Intergenic	329381	NM_001159986	89867		NM_033354	ENSMUSG00000026589	Sec16b	Lztr2|Rgpr|Rgpr-p117	SEC16 homolog B, endoplasmic reticulum export factor	protein-coding
Cux1_D6_1_peak_6137	chr3	95986194	95986832	9.83625	27.9825	22.9094	229	NA	non-coding (NR_045872, exon 3 of 3)	non-coding (NR_045872, exon 3 of 3)	1003	NR_045872	668224		NR_045872		Gm9054	EG668224	predicted gene 9054	ncRNA
Cux1_D6_1_peak_5051	chr19	49039154	49039823	11.4454	28.0389	22.9632	229	NA	Intergenic	Lx4B|LINE|L1	833463	NM_025696	66673		NM_025696	ENSMUSG00000063434	Sorcs3	6330404A12Rik	sortilin-related VPS10 domain containing receptor 3	protein-coding
Cux1_D6_1_peak_9562	chr9	35305280	35305579	12.9091	28.075	22.9976	229	NA	Intergenic	GSAT_MM|Satellite|Satellite	24324	NR_040715	71133		NR_040715	ENSMUSG00000111746	4933422A05Rik	-	RIKEN cDNA 4933422A05 gene	ncRNA
Cux1_D6_1_peak_7965	chr6	96393062	96393426	11.6898	27.8521	22.7833	227	NA	intron (NM_182808, intron 2 of 4)	intron (NM_182808, intron 2 of 4)	-227039	NR_003643	78482		NM_030107	ENSMUSG00000072878	Nup50l	1700123L14Rik|Npap60|Nup50	nucleoporin 50 like	pseudo
Cux1_D6_1_peak_4554	chr18	31076303	31076973	10.6449	27.7927	22.7259	227	NA	intron (NM_009065, intron 4 of 4)	intron (NM_009065, intron 4 of 4)	240490	NM_009065	19762		NM_009065	ENSMUSG00000057455	Rit2	RIBA|Rin|Roc2	Ras-like without CAAX 2	protein-coding
Cux1_D6_1_peak_6557	chr4	57275259	57275680	11.003	27.8525	22.7833	227	NA	intron (NM_011207, intron 1 of 25)	intron (NM_011207, intron 1 of 25)	24900	NM_001384115	545622		NM_011207	ENSMUSG00000038764	Ptpn3	9530011I20Rik|PTP-H1|PTPCL	protein tyrosine phosphatase, non-receptor type 3	protein-coding
Cux1_D6_1_peak_8326	chr7	36696543	36697830	8.21304	27.6196	22.5565	225	NA	promoter-TSS (NM_172298)	promoter-TSS (NM_172298)	-932	NM_172298	243931		NM_172298	ENSMUSG00000021217	Tshz3	A630038G13Rik|Tsh3|Zfp537|mKIAA1474|teashirt3	teashirt zinc finger family member 3	protein-coding
Cux1_D6_1_peak_2169	chr12	80273411	80273799	11.9221	27.6366	22.5727	225	NA	Intergenic	Intergenic	-13242	NM_001346669	109711		NM_134156	ENSMUSG00000015143	Actn1	3110023F10Rik|Actn1a	actinin, alpha 1	protein-coding
Cux1_D6_1_peak_7811	chr6	51656828	51657114	11.5061	27.5291	22.4677	224	NA	Intergenic	Intergenic	111678	NM_001361577	71982		NM_028035	ENSMUSG00000038301	Snx10	2410004M09Rik	sorting nexin 10	protein-coding
Cux1_D6_1_peak_9886	chr9	108783329	108783859	10.8196	27.514	22.4528	224	NA	promoter-TSS (NM_001379603)	promoter-TSS (NM_001379603)	-218	NM_001379602	76500		NM_029634	ENSMUSG00000032599	Ip6k2	1500005N04Rik|Ihpk2	inositol hexaphosphate kinase 2	protein-coding
Cux1_D6_1_peak_3368	chr15	35155742	35156036	12.5179	27.4181	22.3585	223	NA	promoter-TSS (NM_019635)	promoter-TSS (NM_019635)	-83	NM_001357821	56274		NM_019635	ENSMUSG00000022329	Stk3	0610042I06Rik|MST|Mst2|Mst3|Ste20|mess1	serine/threonine kinase 3	protein-coding
Cux1_D6_1_peak_5952	chr3	38484835	38485371	11.4342	27.4022	22.3432	223	NA	promoter-TSS (NM_001167883)	promoter-TSS (NM_001167883)	-253	NM_001373894	99696		NM_001033198	ENSMUSG00000044864	Ankrd50	E430012K20Rik|mKIAA1223|mKIAA3019	ankyrin repeat domain 50	protein-coding
Cux1_D6_1_peak_399	chr1	125560405	125561133	11.6476	27.1617	22.1099	221	NA	promoter-TSS (NM_028787)	promoter-TSS (NM_028787)	174	NM_001356294	74150		NM_028787	ENSMUSG00000026342	Slc35f5	1300003P13Rik	solute carrier family 35, member F5	protein-coding
Cux1_D6_1_peak_4089	chr17	7169694	7170163	10.3431	27.2178	22.1636	221	NA	promoter-TSS (NM_011299)	promoter-TSS (NM_011299)	-187	NM_011299	20112		NM_011299	ENSMUSG00000023809	Rps6ka2	90kDa|D17Wsu134e|Rps6ka-rs1|Rsk3|p90rsk|pp90rsk	ribosomal protein S6 kinase, polypeptide 2	protein-coding
Cux1_D6_1_peak_8629	chr7	105399974	105400528	11.328	27.2144	22.1609	221	NA	promoter-TSS (NM_199009)	promoter-TSS (NM_199009)	-197	NM_001242365	74349		NM_199009	ENSMUSG00000044465	Fhip1b	4632419K20Rik|6530415H11Rik|FHIP|Fam160a2	FHF complex subunit HOOK interacting protein 1B	protein-coding
Cux1_D6_1_peak_3644	chr15	103101904	103102403	11.328	27.2144	22.1609	221	NA	Intergenic	CpG	44675	NR_045743	432989		NR_045743	ENSMUSG00000097003	D930007P13Rik	-	Riken cDNA D930007P13 gene	ncRNA
Cux1_D6_1_peak_5123	chr2	5379143	5379383	12.6456	27.0257	21.9775	219	NA	promoter-TSS (NR_030601)	promoter-TSS (NR_030601)	-127	NR_030601	100124465		NR_030601	ENSMUSG00000078031	Mir466d	Mirn466d	microRNA 466d	ncRNA
Cux1_D6_1_peak_1013	chr10	80329571	80330134	11.1894	26.9685	21.9214	219	NA	promoter-TSS (NM_008793)	promoter-TSS (NM_008793)	-293	NM_139292	70335		NM_139292	ENSMUSG00000035504	Reep6	0610011M24Rik|Dp1l1	receptor accessory protein 6	protein-coding
Cux1_D6_1_peak_9236	chr8	90165677	90166390	11.2238	27.0295	21.9803	219	NA	Intergenic	ERVL-E-int|LTR|ERVL	182219	NM_172913	244579		NM_172913	ENSMUSG00000043668	Tox3	500-9|C230068E13|CAGF9|Tnrc9	TOX high mobility group box family member 3	protein-coding
Cux1_D6_1_peak_5121	chr2	5193123	5193924	9.6574	27.0332	21.9838	219	NA	intron (NM_028804, intron 2 of 2)	intron (NM_028804, intron 2 of 2)	55747	NM_028804	74186		NM_028804	ENSMUSG00000026676	Ccdc3	2310045O21Rik	coiled-coil domain containing 3	protein-coding
Cux1_D6_1_peak_4996	chr19	41654941	41655367	11.2238	27.0295	21.9803	219	NA	intron (NM_015748, intron 4 of 36)	intron (NM_015748, intron 4 of 36)	66503	NR_106166	102465884		NR_106166	ENSMUSG00000098286	Mir8091	Gm27575|mmu-mir-8091	microRNA 8091	ncRNA
Cux1_D6_1_peak_5373	chr2	73386496	73386881	12.1947	26.8734	21.8291	218	NA	promoter-TSS (NM_001276443)	promoter-TSS (NM_001276443)	-208	NM_001276443	68526		NM_001080707	ENSMUSG00000041762	Gpr155	1110017O10Rik|DEPDC3|F730029F15Rik|LYCHOS|PGR22	G protein-coupled receptor 155	protein-coding
Cux1_D6_1_peak_8239	chr7	25164416	25165243	10.1087	26.7657	21.724	217	NA	Intergenic	Intergenic	9760	NR_045848	434147		NM_001033781	ENSMUSG00000074274	D930028M14Rik	EG434147	RIKEN cDNA D930028M14 gene	ncRNA
Cux1_D6_1_peak_4144	chr17	21488815	21489372	11.8028	26.8171	21.7734	217	NA	5' UTR (NM_013843, exon 1 of 5)	5' UTR (NM_013843, exon 1 of 5)	105	NM_013843	24132		NM_013843	ENSMUSG00000057409	Zfp53	D030067O06Rik|KRAZ1|Zfp-53|Zfp118|zfas8	zinc finger protein 53	protein-coding
Cux1_D6_1_peak_1198	chr10	120551631	120552160	10.3869	26.7056	21.6652	216	NA	Intergenic	Intergenic	-75426	NM_010441	15364		NM_010441	ENSMUSG00000056758	Hmga2	9430083A20Rik|HMGI-C|Hmgic|pg|pygmy	high mobility group AT-hook 2	protein-coding
Cux1_D6_1_peak_8602	chr7	99155033	99155554	10.2773	26.4985	21.4682	214	NA	intron (NM_026384, intron 7 of 7)	(CAGCC)n|Simple_repeat|Simple_repeat	-14149	NM_178635	78610		NM_178635	ENSMUSG00000035354	Uvrag	9530039D02Rik|Uvrag1|Uvragl	UV radiation resistance associated gene	protein-coding
Cux1_D6_1_peak_2251	chr12	105704271	105704835	8.88196	26.5094	21.4788	214	NA	Intergenic	Intergenic	-1429	NM_030187	78801		NM_030187	ENSMUSG00000041323	Ak7	4930502N02Rik|AK 7	adenylate kinase 7	protein-coding
Cux1_D6_1_peak_5041	chr19	47464371	47465188	10.8575	26.3748	21.349	213	NA	promoter-TSS (NM_001164717)	promoter-TSS (NM_001164717)	-368	NM_008018	14218		NM_008018	ENSMUSG00000053617	Sh3pxd2a	2310014D11Rik|C230050L11|EG329070|Fish|Gm5098|Sh3md1|TSK5|Tks5	SH3 and PX domains 2A	protein-coding
Cux1_D6_1_peak_9354	chr8	111067528	111068022	11.8451	26.2821	21.259	212	NA	Intergenic	B2_Mm1t|SINE|B2	11436	NM_028274	72544		NM_028274	ENSMUSG00000109941	Exosc6	2610510N21Rik|C76919|Mtr3	exosome component 6	protein-coding
Cux1_D6_1_peak_608	chr1	175692669	175693250	10.6676	26.0323	21.0157	210	NA	promoter-TSS (NM_010098)	promoter-TSS (NM_010098)	-327	NM_010098	13603		NM_010098	ENSMUSG00000026525	Opn3	ERO|Ecpn	opsin 3	protein-coding
Cux1_D6_1_peak_1567	chr11	66836628	66837167	10.348	26.04	21.0229	210	NA	Intergenic	Intergenic	-75094	NM_178656	193003		NM_178656	ENSMUSG00000048070	Pirt	A530088H08Rik	phosphoinositide-interacting regulator of transient receptor potential channels	protein-coding
Cux1_D6_1_peak_362	chr1	105663471	105664228	10.348	26.04	21.0229	210	NA	promoter-TSS (NM_173187)	promoter-TSS (NM_173187)	-12	NM_029349	227446		NM_029349	ENSMUSG00000026319	Relch	2310035C23Rik|6430401N10|Kiaa1468|mKIAA1468	RAB11 binding and LisH domain, coiled-coil and HEAT repeat containing	protein-coding
Cux1_D6_1_peak_8198	chr7	16285873	16286663	10.2916	25.9351	20.9212	209	NA	promoter-TSS (NM_001382413)	promoter-TSS (NM_001382413)	-251	NM_001382413	243846		NM_172297	ENSMUSG00000041375	Ccdc9	2600011L02Rik	coiled-coil domain containing 9	protein-coding
Cux1_D6_1_peak_3605	chr15	97188443	97189070	10.9287	25.9021	20.8887	208	NA	Intergenic	Intergenic	-21512	NR_155279	102635594		NR_155278		Gm32885	-	predicted gene, 32885	ncRNA
Cux1_D6_1_peak_119	chr1	39132709	39133834	8.15461	25.8986	20.8853	208	NA	Intergenic	MLT1A1|LTR|ERVL-MaLR	53721	NR_105767	102466631		NR_105767	ENSMUSG00000098833	Mir6349	Gm27558|mmu-mir-6349	microRNA 6349	ncRNA
Cux1_D6_1_peak_6538	chr4	53011850	53012563	10.1261	25.6255	20.6203	206	NA	intron (NM_001347099, intron 1 of 4)	CpG	326	NM_001347099	66536		NM_025623	ENSMUSG00000015247	Nipsnap3b	2700063N13Rik|Nipsnap3a	nipsnap homolog 3B	protein-coding
Cux1_D6_1_peak_5875	chr3	10342476	10343023	11.3958	25.5174	20.5163	205	NA	intron (NM_001331014, intron 6 of 7)	RLTR20D|LTR|ERVK	-7093	NM_001010834	241877		NM_001010834	ENSMUSG00000058921	Slc10a5	Gm405|mP5	solute carrier family 10 (sodium/bile acid cotransporter family), member 5	protein-coding
Cux1_D6_1_peak_8167	chr7	6362412	6363306	9.46502	25.498	20.4972	204	NA	promoter-TSS (NM_001112805)	promoter-TSS (NM_001112805)	-449	NM_001112805	330463		NM_177888	ENSMUSG00000055150	Zfp78	A330079D15|KRAB12|Zfp77	zinc finger protein 78	protein-coding
Cux1_D6_1_peak_1338	chr11	20631467	20632340	9.9922	25.3735	20.3795	203	NA	promoter-TSS (NM_001038625)	promoter-TSS (NM_001038625)	-74	NM_001038625	58172		NM_021372	ENSMUSG00000049800	Sertad2	Kiaa0127|MNCb-1504|SEI-2|Sei2|TRIP-Br2|mKIAA0127	SERTA domain containing 2	protein-coding
Cux1_D6_1_peak_7320	chr5	97111570	97111943	11.2792	25.3178	20.3261	203	NA	promoter-TSS (NM_001359910)	promoter-TSS (NM_001359910)	-160	NM_001359913	231474		NM_198422	ENSMUSG00000055725	Paqr3	6330415A20Rik|RKTG	progestin and adipoQ receptor family member III	protein-coding
Cux1_D6_1_peak_2795	chr13	115696288	115696675	11.2408	25.252	20.2614	202	NA	Intergenic	Intergenic	-594517	NM_001033228	109700		NM_001033228	ENSMUSG00000042284	Itga1	CD49A|E130012M19Rik|Vla1	integrin alpha 1	protein-coding
Cux1_D6_1_peak_8741	chr7	128744557	128745084	9.88758	25.1755	20.1868	201	NA	promoter-TSS (NM_001029982)	promoter-TSS (NM_001029982)	-50	NM_001029982	207352		NM_001029982	ENSMUSG00000055319	Sec23ip	D7Ertd373e|p125	Sec23 interacting protein	protein-coding
Cux1_D6_1_peak_9221	chr8	89007003	89007396	9.81054	25.0292	20.0436	200	NA	Intergenic	Intergenic	-17536	NR_106190	102465899		NR_106190	ENSMUSG00000099078	Mir8110	Gm27571|mmu-mir-8110	microRNA 8110	ncRNA
Cux1_D6_1_peak_8466	chr7	69581673	69582017	9.45418	24.9098	19.9268	199	NA	Intergenic	Intergenic	85751	NR_045940	73796		NR_045940	ENSMUSG00000108885	4930402F11Rik	-	RIKEN cDNA 4930402F11 gene	ncRNA
Cux1_D6_1_peak_7935	chr6	89644378	89644873	10.6632	24.8401	19.8596	198	NA	intron (NM_001178060, intron 1 of 13)	CpG	637	NM_153162	232223		NM_153162	ENSMUSG00000000811	Txnrd3	TGR|TR2	thioredoxin reductase 3	protein-coding
Cux1_D6_1_peak_8294	chr7	30121498	30122171	11.6238	24.7227	19.7451	197	NA	promoter-TSS (NM_001362159)	promoter-TSS (NM_001362159)	-98	NM_001362159	233060		NM_001081007	ENSMUSG00000074220	Zfp382	4930428B01Rik|5930415A09Rik|KS1|Znf382	zinc finger protein 382	protein-coding
Cux1_D6_1_peak_3868	chr16	49176854	49177220	12.3155	24.7361	19.7575	197	NA	exon (NM_001166210, exon 36 of 41)	exon (NM_001166210, exon 36 of 41)	78735	NR_166909	73255		NR_166907	ENSMUSG00000073976	1700026J12Rik	-	RIKEN cDNA 1700026J12 gene	ncRNA
Cux1_D6_1_peak_6228	chr3	121792268	121792662	9.1002	24.7603	19.7811	197	NA	intron (NM_001355756, intron 3 of 22)	intron (NM_001355756, intron 3 of 22)	22444	NM_001355756	19299		NM_008991	ENSMUSG00000028127	Abcd3	PMP68|PMP70|Pxmp1	ATP-binding cassette, sub-family D member 3	protein-coding
Cux1_D6_1_peak_9942	chr9	120157735	120158200	11.9458	24.6833	19.7067	197	NA	intron (NR_153958, intron 2 of 5)	intron (NR_153958, intron 2 of 5)	8225	NR_153959	17433		NM_008614	ENSMUSG00000032517	Mobp	MOBP155|MOBP170|MOBP69|MOBP73|MOBP81	myelin-associated oligodendrocytic basic protein	protein-coding
Cux1_D6_1_peak_1781	chr11	101658362	101658756	10.2339	24.6583	19.6823	196	NA	Intergenic	Intergenic	-6982	NM_025404	80981		NM_025404	ENSMUSG00000034936	Arl4d	1110036H21Rik|ARL6|Arf4l|Arfl4|Arl5	ADP-ribosylation factor-like 4D	protein-coding
Cux1_D6_1_peak_7990	chr6	107013086	107013585	9.91601	24.6525	19.6767	196	NA	Intergenic	Intergenic	-213248	NM_175357	58799		NM_021449	ENSMUSG00000005362	Crbn	2610203G15Rik|2900045O07Rik|piL	cereblon	protein-coding
Cux1_D6_1_peak_5417	chr2	84678109	84678473	10.5319	24.6085	19.634	196	NA	promoter-TSS (NM_001290751)	promoter-TSS (NM_001290751)	-111	NM_025885	381379		NM_025885	ENSMUSG00000027080	Med19	2410018M14Rik|3110040A13Rik|LCMR1	mediator complex subunit 19	protein-coding
Cux1_D6_1_peak_5717	chr2	158767639	158768107	10.0882	24.3934	19.4246	194	NA	promoter-TSS (NM_027975)	promoter-TSS (NM_027975)	-226	NM_027975	71878		NM_027975	ENSMUSG00000027654	Fam83d	2310007D09Rik	family with sequence similarity 83, member D	protein-coding
Cux1_D6_1_peak_3656	chr16	3846878	3847471	10.4039	24.3817	19.4131	194	NA	promoter-TSS (NM_001081217)	promoter-TSS (NM_001081217)	-49	NM_001081217	385674		NM_001081217	ENSMUSG00000054939	Zfp174	Gm1754	zinc finger protein 174	protein-coding
Cux1_D6_1_peak_10104	chrX	164980334	164980563	12.7277	24.3795	19.4112	194	NA	promoter-TSS (NM_029730)	promoter-TSS (NM_029730)	-73	NM_001290523	76763		NM_029730	ENSMUSG00000061778	Mospd2	2410013I23Rik	motile sperm domain containing 2	protein-coding
Cux1_D6_1_peak_2696	chr13	97575134	97575509	10.3411	24.2699	19.306	193	NA	intron (NR_046157, intron 2 of 2)	intron (NR_046157, intron 2 of 2)	15321	NR_046157	328314		NR_046157	ENSMUSG00000110235	Gm5086	B230311A21|EG328314	predicted gene 5086	ncRNA
Cux1_D6_1_peak_4304	chr17	56040015	56040331	10.031	24.2892	19.3241	193	NA	promoter-TSS (NM_013733)	promoter-TSS (NM_013733)	-243	NM_013733	27221		NM_013733	ENSMUSG00000002835	Chaf1a	CAF-1|Cac1p|p150	chromatin assembly factor 1, subunit A	protein-coding
Cux1_D6_1_peak_6845	chr4	125818974	125819760	10.3411	24.2699	19.306	193	NA	Intergenic	Intergenic	103036	NR_015560	72395		NR_015560	ENSMUSG00000085562	2610028E06Rik	-	RIKEN cDNA 2610028E06 gene	ncRNA
Cux1_D6_1_peak_7793	chr6	49367540	49367986	10.9888	24.2329	19.2698	192	NA	promoter-TSS (NM_172727)	promoter-TSS (NM_172727)	24	NM_172727	231946		NM_172727	ENSMUSG00000047115	Fam221a	D330028D13Rik	family with sequence similarity 221, member A	protein-coding
Cux1_D6_1_peak_268	chr1	75317342	75317949	10.0027	24.2374	19.274	192	NA	promoter-TSS (NM_001110831)	promoter-TSS (NM_001110831)	-8	NM_001110831	13437		NM_016878	ENSMUSG00000026209	Dnpep	-	aspartyl aminopeptidase	protein-coding
Cux1_D6_1_peak_3319	chr15	12606056	12606626	10.9888	24.2329	19.2698	192	NA	intron (NM_001081064, intron 2 of 25)	intron (NM_001081064, intron 2 of 25)	133551	NM_001081064	68070		NM_001081064	ENSMUSG00000022197	Pdzd2	4930537L06Rik|A930022H17Rik|Gm21706|Gm82|Pdzk3	PDZ domain containing 2	protein-coding
Cux1_D6_1_peak_8506	chr7	77669746	77670336	9.97452	24.1858	19.2245	192	NA	Intergenic	Lx8|LINE|L1	907797	NM_182809	18213		NM_008746	ENSMUSG00000059146	Ntrk3	Ntrk3_tv3|TrkC	neurotrophic tyrosine kinase, receptor, type 3	protein-coding
Cux1_D6_1_peak_567	chr1	168309182	168309980	7.88302	24.2126	19.2509	192	NA	intron (NM_183355, intron 2 of 8)	intron (NM_183355, intron 2 of 8)	122588	NM_001291509	18514		NM_008783	ENSMUSG00000052534	Pbx1	2310056B04Rik|D230003C07Rik|Pbx-1	pre B cell leukemia homeobox 1	protein-coding
Cux1_D6_1_peak_5388	chr2	75376932	75377394	9.97452	24.1858	19.2245	192	NA	Intergenic	Intergenic	67016	NR_040635	77269		NR_040635		9430019J16Rik	-	RIKEN cDNA 9430019J16 gene	ncRNA
Cux1_D6_1_peak_6667	chr4	88590952	88591323	11.282	24.1487	19.1893	191	NA	TTS (NM_010507)	TTS (NM_010507)	1248	NM_010507	15972		NM_010507	ENSMUSG00000095270	Ifna9	If1ai3|Ifa9	interferon alpha 9	protein-coding
Cux1_D6_1_peak_7517	chr5	130923449	130924071	9.94651	24.1345	19.1754	191	NA	intron (NM_145218, intron 6 of 10)	intron (NM_145218, intron 6 of 10)	383762	NM_145218	212996		NM_145218	ENSMUSG00000034040	Galnt17	E330012B09Rik|Galnt19|Gcap8|Wbscr17	polypeptide N-acetylgalactosaminyltransferase 17	protein-coding
Cux1_D6_1_peak_2844	chr14	16574892	16575573	9.629	24.1142	19.1558	191	NA	5' UTR (NM_011243, exon 1 of 8)	5' UTR (NM_011243, exon 1 of 8)	244	NM_001289762	218772		NM_011243	ENSMUSG00000017491	Rarb	A830025K23|Hap|Nr1b2	retinoic acid receptor, beta	protein-coding
Cux1_D6_1_peak_6799	chr4	118227218	118227918	9.21241	23.8743	18.9216	189	NA	intron (NM_011213, intron 13 of 32)	intron (NM_011213, intron 13 of 32)	-17004	NR_106085	102466820		NR_106085	ENSMUSG00000098596	Mir7226	Gm27630|mmu-mir-7226	microRNA 7226	ncRNA
Cux1_D6_1_peak_7576	chr5	140191278	140191958	8.70544	23.9445	18.9903	189	NA	intron (NR_152617, intron 11 of 16)	intron (NR_152617, intron 11 of 16)	-16700	NM_001359027	17120		NM_010752	ENSMUSG00000029554	Mad1l1	Mad1	MAD1 mitotic arrest deficient 1-like 1	protein-coding
Cux1_D6_1_peak_1709	chr11	90249158	90249750	9.70128	23.6829	18.7344	187	NA	promoter-TSS (NM_026178)	promoter-TSS (NM_026178)	-22	NM_026178	67468		NM_026178	ENSMUSG00000003948	Mmd	1200017E07Rik|1810073C06Rik|Paqr11	monocyte to macrophage differentiation-associated	protein-coding
Cux1_D6_1_peak_1616	chr11	76169219	76169585	9.72793	23.7322	18.7827	187	NA	intron (NM_026664, intron 2 of 21)	intron (NM_026664, intron 2 of 21)	10236	NR_157296	68299		NM_026664	ENSMUSG00000017288	Vps53	2010002A08Rik|2310040I21Rik|3100002B05Rik|Hccs1	VPS53 GARP complex subunit	protein-coding
Cux1_D6_1_peak_6828	chr4	124396603	124397017	9.12341	23.6994	18.7507	187	NA	Intergenic	Intergenic	-64090	NR_166446	76410		NR_166446		1700021L23Rik	-	RIKEN cDNA 1700021L23 gene	ncRNA
Cux1_D6_1_peak_5828	chr2	179292718	179293991	9.05778	23.57	18.6261	186	NA	Intergenic	Intergenic	-121582	NM_026596	68175		NM_026596	ENSMUSG00000039138	4930591A17Rik	-	RIKEN cDNA 4930591A17 gene	protein-coding
Cux1_D6_1_peak_7787	chr6	49057253	49057881	9.38213	23.6455	18.6998	186	NA	3' UTR (NM_053110, exon 11 of 11)	3' UTR (NM_053110, exon 11 of 11)	-16228	NM_029353	75593		NM_029353	ENSMUSG00000029815	Malsu1	2410003K15Rik|Matsu1	mitochondrial assembly of ribosomal large subunit 1	protein-coding
Cux1_D6_1_peak_9613	chr9	44396774	44397104	11.9583	23.593	18.6491	186	NA	promoter-TSS (NM_001293630)	promoter-TSS (NM_001293630)	-7	NM_001293631	14385		NM_008063	ENSMUSG00000032114	Slc37a4	100043178|G6PT|G6pt1|GSD-1b|mG6PT	solute carrier family 37 (glucose-6-phosphate transporter), member 4	protein-coding
Cux1_D6_1_peak_2695	chr13	97400968	97401654	10.2635	23.556	18.6125	186	NA	Intergenic	Intergenic	-33659	NR_110432	100039691		NR_110430	ENSMUSG00000078952	Lncenc1	Gm11019|Gm2373|Lincenc1|Platr18|linc-Enc1	long non-coding RNA, embryonic stem cells expressed 1	ncRNA
Cux1_D6_1_peak_245	chr1	72244187	72244806	9.01455	23.4844	18.5422	185	NA	intron (NR_155355, intron 1 of 3)	B1_Mus2|SINE|Alu	503	NR_155355	320933		NR_155355		D230017M19Rik	B930094L07Rik	RIKEN cDNA D230017M19 gene	ncRNA
Cux1_D6_1_peak_2638	chr13	80647462	80647897	10.1688	23.3891	18.4497	184	NA	Intergenic	Intergenic	-235705	NR_153410	105171		NM_178917	ENSMUSG00000074794	Arrdc3	mKIAA1376	arrestin domain containing 3	protein-coding
Cux1_D6_1_peak_8310	chr7	34937720	34938112	8.92932	23.3152	18.38	183	NA	intron (NM_008820, intron 4 of 14)	intron (NM_008820, intron 4 of 14)	25509	NM_008820	18624		NM_008820	ENSMUSG00000063931	Pepd	Pep-4|Pep4|dal	peptidase D	protein-coding
Cux1_D6_1_peak_9873	chr9	107360926	107361645	9.77976	23.2612	18.3281	183	NA	Intergenic	Intergenic	20645	NM_175486	235599		NM_175486	ENSMUSG00000037977	6430571L13Rik	-	RIKEN cDNA 6430571L13 gene	protein-coding
Cux1_D6_1_peak_1286	chr11	6389001	6389355	11.8023	23.3324	18.3962	183	NA	Intergenic	Intergenic	-5947	NM_028601	52915		NM_028601	ENSMUSG00000041164	Zmiz2	Zimp7	zinc finger, MIZ-type containing 2	protein-coding
Cux1_D6_1_peak_8700	chr7	123730861	123731144	11.8023	23.3324	18.3962	183	NA	Intergenic	Intergenic	-230376	NM_001081329	210162		NM_175435	ENSMUSG00000030757	Zkscan2	9430065N20Rik|Zfp694	zinc finger with KRAB and SCAN domains 2	protein-coding
Cux1_D6_1_peak_7461	chr5	119735689	119736071	11.8023	23.3324	18.3962	183	NA	Intergenic	(TATTG)n|Simple_repeat|Simple_repeat	-44662	NR_040416	433944		NR_040416	ENSMUSG00000086847	Tbx3os2	Gm16065	T-box 3, opposite strand 2	ncRNA
Cux1_D6_1_peak_3409	chr15	51865528	51865873	11.468	23.3232	18.3877	183	NA	promoter-TSS (NM_080635)	promoter-TSS (NM_080635)	-239	NM_080635	68135		NM_080635	ENSMUSG00000022312	Eif3h	1110008A16Rik|40kD|9430017H16Rik|EIF3-P40|EIF3-gamma|Eif3s3	eukaryotic translation initiation factor 3, subunit H	protein-coding
Cux1_D6_1_peak_1766	chr11	100319526	100319930	10.0452	23.1705	18.24	182	NA	promoter-TSS (NM_011508)	promoter-TSS (NM_011508)	-221	NM_011508	20918		NM_011508	ENSMUSG00000035530	Eif1	Sui1-rs1	eukaryotic translation initiation factor 1	protein-coding
Cux1_D6_1_peak_3437	chr15	59340508	59341063	10.0452	23.1705	18.24	182	NA	intron (NM_153548, intron 23 of 28)	intron (NM_153548, intron 23 of 28)	25693	NM_009270	20775		NM_009270	ENSMUSG00000022351	Sqle	-	squalene epoxidase	protein-coding
Cux1_D6_1_peak_6942	chr4	140159859	140160520	9.98447	23.0629	18.1366	181	NA	intron (NM_198610, intron 1 of 9)	intron (NM_198610, intron 1 of 9)	17316	NR_153821	102636673		NR_153821		Gm13029	Gm33676	predicted gene 13029	ncRNA
Cux1_D6_1_peak_1769	chr11	100397735	100398107	11.01	23.1199	18.1914	181	NA	promoter-TSS (NR_132425)	promoter-TSS (NR_132425)	-131	NM_010593	16480		NM_010593	ENSMUSG00000001552	Jup	Ctnng|D930025P04Rik|PG	junction plakoglobin	protein-coding
Cux1_D6_1_peak_7190	chr5	52005788	52006223	10.6553	23.0891	18.1619	181	NA	Intergenic	RMER1B|Other|Other	130012	NR_105845	102466648		NR_105845	ENSMUSG00000098726	Mir6417	Gm27334|mmu-mir-6417	microRNA 6417	ncRNA
Cux1_D6_1_peak_1982	chr12	27293256	27294008	10.0147	23.1166	18.1882	181	NA	Intergenic	Intergenic	49086	NM_009234	20666		NM_009234	ENSMUSG00000063632	Sox11	1110038H03Rik|6230403H02Rik|end1	SRY (sex determining region Y)-box 11	protein-coding
Cux1_D6_1_peak_7578	chr5	140704477	140705026	10.969	23.0513	18.1262	181	NA	promoter-TSS (NM_181066)	promoter-TSS (NM_181066)	-260	NR_074085	231841		NM_172724	ENSMUSG00000000148	Brat1	Baat1	BRCA1-associated ATM activator 1	protein-coding
Cux1_D6_1_peak_1735	chr11	96596187	96596793	9.98447	23.0629	18.1366	181	NA	intron (NM_001033186, intron 4 of 12)	intron (NM_001033186, intron 4 of 12)	131899	NM_001033186	78473		NM_001033186	ENSMUSG00000057058	Skap1	1700091G21Rik|Scap1|Skap-55	src family associated phosphoprotein 1	protein-coding
Cux1_D6_1_peak_659	chr1	183366482	183367461	8.24072	22.9583	18.0382	180	NA	intron (NM_177389, intron 1 of 26)	intron (NM_177389, intron 1 of 26)	2594	NM_177389	338366		NM_177389	ENSMUSG00000056050	Mia3	9130229H14Rik|A930039G15Rik|B230399H06Rik|Gm1525|TANGO1|Tango	MIA SH3 domain ER export factor 3	protein-coding
Cux1_D6_1_peak_5757	chr2	165778784	165779221	9.58803	22.9117	17.9929	179	NA	Intergenic	Intergenic	79171	NM_001252585	228880		NM_027230	ENSMUSG00000039671	Zmynd8	1110013E22Rik|2010005I16Rik|3632413B07Rik|Prkcbp1|RACK7	zinc finger, MYND-type containing 8	protein-coding
Cux1_D6_1_peak_5938	chr3	36150847	36151241	11.5023	22.8322	17.9153	179	NA	promoter-TSS (NM_001101478)	promoter-TSS (NM_001101478)	-36	NM_001101478	241944		NM_001101478	ENSMUSG00000033883	Zfp267	D3Ertd254e	zinc finger protein 267	protein-coding
Cux1_D6_1_peak_4941	chr19	27458797	27459312	10.7689	22.7153	17.8024	178	NA	Intergenic	Intergenic	29017	NR_027987	107372		NM_175354		C030016D13Rik	-	RIKEN cDNA C030016D13 gene	ncRNA
Cux1_D6_1_peak_3099	chr14	68024530	68024959	8.92452	22.7614	17.8459	178	NA	Intergenic	Intergenic	-59119	NM_010910	18039		NM_010910	ENSMUSG00000022055	Nefl	CMT2E|NF-L|NF68|Nfl	neurofilament, light polypeptide	protein-coding
Cux1_D6_1_peak_7541	chr5	135545238	135545775	10.4379	22.7187	17.8051	178	NA	promoter-TSS (NM_146001)	promoter-TSS (NM_146001)	-384	NM_146001	215114		NM_146001	ENSMUSG00000039959	Hip1	2610109B09Rik|A930014B11Rik|E130315I21Rik|mKIAA4113	huntingtin interacting protein 1	protein-coding
Cux1_D6_1_peak_9415	chr8	120487585	120488474	8.60391	22.6616	17.75	177	NA	promoter-TSS (NM_198671)	promoter-TSS (NM_198671)	-837	NM_198671	382034		NM_198671	ENSMUSG00000031822	Gse1	2210013I18Rik|mKIAA0182	genetic suppressor element 1, coiled-coil protein	protein-coding
Cux1_D6_1_peak_5779	chr2	169820423	169821133	9.40367	22.5729	17.6647	176	NA	intron (NM_177659, intron 1 of 2)	intron (NM_177659, intron 1 of 2)	142409	NR_131974	446211		NR_131974	ENSMUSG00000103935	AY702102	STDP1	cDNA sequence AY702102	ncRNA
Cux1_D6_1_peak_4904	chr19	14590341	14590757	9.99	22.5085	17.602	176	NA	intron (NM_001302951, intron 4 of 19)	intron (NM_001302951, intron 4 of 19)	6664	NM_001302951	21888		NM_011600	ENSMUSG00000024642	Tle4	5730411M05Rik|Bce-1|Bce1|ESTM13|ESTM14|Grg4|grg-4	transducin-like enhancer of split 4	protein-coding
Cux1_D6_1_peak_8252	chr7	27178215	27179147	8.91941	22.2094	17.3136	173	NA	intron (NM_029391, intron 1 of 7)	CpG	202	NM_029391	19342		NM_029391	ENSMUSG00000053291	Rab4b	1500031G17Rik	RAB4B, member RAS oncogene family	protein-coding
Cux1_D6_1_peak_1337	chr11	20583600	20584247	9.55168	22.2885	17.3903	173	NA	intron (NM_021372, intron 1 of 1)	intron (NM_021372, intron 1 of 1)	40757	NM_021372	58172		NM_021372	ENSMUSG00000049800	Sertad2	Kiaa0127|MNCb-1504|SEI-2|Sei2|TRIP-Br2|mKIAA0127	SERTA domain containing 2	protein-coding
Cux1_D6_1_peak_520	chr1	160194924	160195465	10.853	22.2986	17.3997	173	NA	promoter-TSS (NM_001347121)	promoter-TSS (NM_001347121)	-21	NM_025474	64659		NM_025474	ENSMUSG00000058267	Mrps14	1810032L21Rik|Rpms14	mitochondrial ribosomal protein S14	protein-coding
Cux1_D6_1_peak_8362	chr7	44304955	44305629	9.22626	22.2444	17.3472	173	NA	intron (NM_009131, intron 3 of 3)	intron (NM_009131, intron 3 of 3)	1667	NM_009131	20256		NM_009131	ENSMUSG00000004473	Clec11a	Clecsf3|Scgf	C-type lectin domain family 11, member a	protein-coding
Cux1_D6_1_peak_7738	chr6	36677042	36677584	9.49679	22.1894	17.2942	172	NA	Intergenic	Intergenic	132866	NM_008973	19242		NM_008973	ENSMUSG00000029838	Ptn	HARP|HB-GAM|HBBM|HBBN|HBGF-8|HBNF|OSF|Osf-1|Osf1	pleiotrophin	protein-coding
Cux1_D6_1_peak_6436	chr4	20607462	20608073	9.8056	22.1849	17.2899	172	NA	intron (NM_172987, intron 1 of 4)	intron (NM_172987, intron 1 of 4)	170901	NM_172987	269513		NM_172987	ENSMUSG00000055761	Nkain3	C530048M05|E130310K16Rik	Na+/K+ transporting ATPase interacting 3	protein-coding
Cux1_D6_1_peak_8788	chr7	137266093	137266976	7.41599	22.1025	17.2114	172	NA	intron (NM_010096, intron 6 of 15)	intron (NM_010096, intron 6 of 15)	31851	NR_045885	100038555		NR_045885	ENSMUSG00000109722	Gm10578	-	predicted gene 10578	ncRNA
Cux1_D6_1_peak_5954	chr3	40691438	40691788	10.7297	22.0928	17.2018	172	NA	intron (NM_175515, intron 10 of 15)	intron (NM_175515, intron 10 of 15)	-17258	NM_178386	73333		NM_178386	ENSMUSG00000069041	Slc25a31	1700034J06Rik|Ant4|Sfec	solute carrier family 25 (mitochondrial carrier; adenine nucleotide translocator), member 31	protein-coding
Cux1_D6_1_peak_9141	chr8	70804966	70805476	8.56925	22.0599	17.1725	171	NA	Intergenic	Intergenic	-3228	NM_008353	16161		NM_008353	ENSMUSG00000000791	Il12rb1	CD212|IL-12R-beta-1|IL-12R[b]	interleukin 12 receptor, beta 1	protein-coding
Cux1_D6_1_peak_7724	chr6	33288219	33288683	10.3898	22.076	17.1869	171	NA	intron (NM_009148, intron 3 of 17)	intron (NM_009148, intron 3 of 17)	39323	NM_001347089	20336		NM_009148	ENSMUSG00000029763	Exoc4	Sec8|Sec8l1	exocyst complex component 4	protein-coding
Cux1_D6_1_peak_5187	chr2	25983302	25983818	10.649	21.958	17.0755	170	NA	promoter-TSS (NM_001276360)	promoter-TSS (NM_001276360)	-278	NM_001276359	227634		NM_001115076	ENSMUSG00000026933	Camsap1	9530003A05Rik|PRO2405	calmodulin regulated spectrin-associated protein 1	protein-coding
Cux1_D6_1_peak_246	chr1	72255065	72255618	8.78663	21.9534	17.0713	170	NA	intron (NR_155355, intron 1 of 3)	intron (NR_155355, intron 1 of 3)	11348	NR_155355	320933		NR_155355		D230017M19Rik	B930094L07Rik	RIKEN cDNA D230017M19 gene	ncRNA
Cux1_D6_1_peak_6729	chr4	102493782	102494741	9.00777	21.8361	16.9586	169	NA	intron (NM_001374780, intron 2 of 14)	(CTGTG)n|Simple_repeat|Simple_repeat	72706	NM_001374780	18578		NM_019840	ENSMUSG00000028525	Pde4b	Dpde4|dunce	phosphodiesterase 4B, cAMP specific	protein-coding
Cux1_D6_1_peak_6238	chr3	124931105	124931607	10.5303	21.7594	16.8853	168	NA	Intergenic	Intergenic	-350265	NR_160692	384775		NM_001368235	ENSMUSG00000039174	1700003H04Rik	4930538K10Rik|4933400D22Rik	RIKEN cDNA 1700003H04 gene	protein-coding
Cux1_D6_1_peak_9054	chr8	47242653	47243077	10.8583	21.7616	16.887	168	NA	intron (NM_175162, intron 1 of 4)	intron (NM_175162, intron 1 of 4)	46537	NM_001114311	71069		NM_175162	ENSMUSG00000038143	Stox2	4933409N07Rik|mKIAA1392	storkhead box 2	protein-coding
Cux1_D6_1_peak_9262	chr8	92356009	92356413	9.57006	21.7685	16.8936	168	NA	promoter-TSS (NR_033641)	promoter-TSS (NR_033641)	-91	NR_033641	71296		NR_033641	ENSMUSG00000031736	Crnde	4933436C20Rik	colorectal neoplasia differentially expressed, non-protein coding	ncRNA
Cux1_D6_1_peak_3531	chr15	82146655	82147309	10.4913	21.6941	16.8238	168	NA	promoter-TSS (NM_033218)	promoter-TSS (NM_033218)	-287	NM_033218	20788		NM_033218	ENSMUSG00000022463	Srebf2	SREBP-2|SREBP2|SREBP2gc|bHLHd2|lop13|nuc	sterol regulatory element binding factor 2	protein-coding
Cux1_D6_1_peak_7508	chr5	129941306	129941931	9.77317	21.574	16.7085	167	NA	promoter-TSS (NM_001286382)	promoter-TSS (NM_001286382)	-491	NM_001286382	69568		NM_027121	ENSMUSG00000066735	Vkorc1l1	2310024K08Rik	vitamin K epoxide reductase complex, subunit 1-like 1	protein-coding
Cux1_D6_1_peak_4342	chr17	64332008	64332614	10.1399	21.6523	16.7837	167	NA	promoter-TSS (NM_001025309)	promoter-TSS (NM_001025309)	-428	NM_001025309	224938		NM_144859	ENSMUSG00000024083	Pja2	Neurodap1|mKIAA0438	praja ring finger ubiquitin ligase 2	protein-coding
Cux1_D6_1_peak_7194	chr5	52833799	52834150	10.1399	21.6523	16.7837	167	NA	promoter-TSS (NM_024213)	promoter-TSS (NM_024213)	-161	NM_024213	52206		NM_024213	ENSMUSG00000029176	Anapc4	2610306D21Rik|APC4|D5Ertd249e	anaphase promoting complex subunit 4	protein-coding
Cux1_D6_1_peak_4367	chr17	70963676	70963866	10.7296	21.5476	16.683	166	NA	Intergenic	LSU-rRNA_Hsa|rRNA|rRNA	-4107	NR_168105	105246309		NR_166894	ENSMUSG00000117079	Gm41611	-	predicted gene, 41611	ncRNA
Cux1_D6_1_peak_5536	chr2	116075561	116076197	9.10441	21.4743	16.6127	166	NA	non-coding (NR_033447, exon 1 of 1)	non-coding (NR_033447, exon 1 of 1)	217	NR_033447	69974		NR_033447		2810405F15Rik	-	RIKEN cDNA 2810405F15 gene	ncRNA
Cux1_D6_1_peak_3548	chr15	85634398	85635088	10.0364	21.4762	16.6141	166	NA	Intergenic	CpG	-52922	NM_009528	22422		NM_009528	ENSMUSG00000022382	Wnt7b	Wnt-7b	wingless-type MMTV integration site family, member 7B	protein-coding
Cux1_D6_1_peak_8222	chr7	19715486	19716117	9.40071	21.467	16.6056	166	NA	promoter-TSS (NM_001109748)	promoter-TSS (NM_001109748)	-372	NM_001109748	53333		NM_016871	ENSMUSG00000002984	Tomm40	Mom35|Tom40	translocase of outer mitochondrial membrane 40	protein-coding
Cux1_D6_1_peak_5691	chr2	155517690	155518291	9.65025	21.3601	16.5032	165	NA	promoter-TSS (NM_019811)	promoter-TSS (NM_019811)	-53	NM_019811	60525		NM_019811	ENSMUSG00000027605	Acss2	1110017C11Rik|ACAS|ACS|Acas1|Acas2|AceCS1|Acs1|aceCS	acyl-CoA synthetase short-chain family member 2	protein-coding
Cux1_D6_1_peak_9049	chr8	46470641	46471033	9.37306	21.4176	16.5586	165	NA	promoter-TSS (NM_007981)	promoter-TSS (NM_007981)	-200	NM_007981	14081		NM_007981	ENSMUSG00000018796	Acsl1	Acas|Acas1|Acs|FACS|Facl2|LACS 1|LACS1	acyl-CoA synthetase long-chain family member 1	protein-coding
Cux1_D6_1_peak_5600	chr2	129800257	129800541	10.5626	21.2701	16.4148	164	NA	promoter-TSS (NM_001038635)	promoter-TSS (NM_001038635)	-118	NM_001038635	67333		NM_183262	ENSMUSG00000037885	Stk35	1700054C12Rik|CLIK1|Stk35l1	serine/threonine kinase 35	protein-coding
Cux1_D6_1_peak_4910	chr19	15924917	15925584	9.26409	21.2224	16.37	163	NA	promoter-TSS (NM_001205339)	promoter-TSS (NM_001205339)	-191	NM_177420	107272		NM_177420	ENSMUSG00000024640	Psat1	D8Ertd814e|EPIP|PSA|Psat	phosphoserine aminotransferase 1	protein-coding
Cux1_D6_1_peak_7599	chr5	146261009	146261313	10.8641	21.2402	16.3874	163	NA	intron (NM_001359990, intron 2 of 12)	LSU-rRNA_Hsa|rRNA|rRNA	29911	NM_153599	264064		NM_153599	ENSMUSG00000029635	Cdk8	-	cyclin dependent kinase 8	protein-coding
Cux1_D6_1_peak_6317	chr3	142881978	142882728	9.56008	21.2025	16.3506	163	NA	promoter-TSS (NR_152127)	promoter-TSS (NR_152127)	-142	NR_152127	320229		NR_152127		9530052C20Rik	-	RIKEN cDNA 9530052C20 gene	ncRNA
Cux1_D6_1_peak_649	chr1	182595978	182596532	10.5217	21.202	16.3505	163	NA	intron (NM_130890, intron 2 of 20)	(TCCC)n|Simple_repeat|Simple_repeat	31248	NM_001145806	170725		NM_130890	ENSMUSG00000038599	Capn8	nCL-2|nCL-2'	calpain 8	protein-coding
Cux1_D6_1_peak_3951	chr16	73616435	73616712	10.1167	21.0653	16.2194	162	NA	Intergenic	Intergenic	725494	NR_030464	751561		NR_030464	ENSMUSG00000104758	Mir691	Mirn691|mir-691|mmu-mir-691	microRNA 691	ncRNA
Cux1_D6_1_peak_6002	chr3	60494991	60495304	11.8016	21.0563	16.2112	162	NA	intron (NM_001253713, intron 2 of 9)	intron (NM_001253713, intron 2 of 9)	-6032	NM_001253711	56758		NM_020007	ENSMUSG00000027763	Mbnl1	Mbnl|mKIAA0428	muscleblind like splicing regulator 1	protein-coding
Cux1_D6_1_peak_6205	chr3	114030193	114030534	11.0646	21.062	16.2169	162	NA	promoter-TSS (NM_007729)	promoter-TSS (NM_007729)	-177	NM_007729	12814		NM_007729	ENSMUSG00000027966	Col11a1	C530001D20Rik|cho	collagen, type XI, alpha 1	protein-coding
Cux1_D6_1_peak_5529	chr2	115658922	115659280	9.50089	21.0989	16.2518	162	NA	intron (NM_207264, intron 5 of 10)	intron (NM_207264, intron 5 of 10)	20376	NR_035476	100316703		NR_035476	ENSMUSG00000088606	Mir1951	mir-1951|mmu-mir-1951	microRNA 1951	ncRNA
Cux1_D6_1_peak_2484	chr13	46210963	46211527	9.83574	21.1334	16.2845	162	NA	Intergenic	L1MC1|LINE|L1	-62476	NM_001005422	380842		NM_001005422	ENSMUSG00000063529	Stmnd1	Gm1574	stathmin domain containing 1	protein-coding
Cux1_D6_1_peak_8758	chr7	132502745	132503329	9.18401	21.0784	16.2319	162	NA	Intergenic	L1MEd|LINE|L1	73361	NM_016978	18242		NM_016978	ENSMUSG00000030934	Oat	rhg	ornithine aminotransferase	protein-coding
Cux1_D6_1_peak_4611	chr18	42511071	42511525	10.0449	20.9444	16.1041	161	NA	promoter-TSS (NM_001289526)	promoter-TSS (NM_001289526)	-189	NM_001039474	56070		NM_019512	ENSMUSG00000024498	Tcerg1	2410022J09Rik|2900090C16Rik|CA150b|FBP23|FBP28|Taf2s|ca150|p144	transcription elongation regulator 1 (CA150)	protein-coding
Cux1_D6_1_peak_2064	chr12	52868910	52869326	8.27345	20.9467	16.1061	161	NA	intron (NM_198111, intron 2 of 13)	intron (NM_198111, intron 2 of 13)	169735	NM_198111	238161		NM_198111	ENSMUSG00000061603	Akap6	Akapalpha|Akapbeta|PRKA	A kinase anchor protein 6	protein-coding
Cux1_D6_1_peak_4844	chr19	4306446	4307184	9.07936	20.8895	16.0525	160	NA	promoter-TSS (NM_001290818)	promoter-TSS (NM_001290818)	-593	NM_001290818	110355		NM_130863	ENSMUSG00000024858	Grk2	Adrbk-1|Adrbk1|Bark-1|beta ARK|betaARK1	G protein-coupled receptor kinase 2	protein-coding
Cux1_D6_1_peak_8935	chr8	25016978	25017351	10.6416	20.8708	16.0345	160	NA	promoter-TSS (NM_007404)	promoter-TSS (NM_007404)	-47	NM_027194	69742		NM_027194	ENSMUSG00000031556	Tm2d2	2410018G23Rik|Blp1	TM2 domain containing 2	protein-coding
Cux1_D6_1_peak_5887	chr3	17619511	17620177	9.00243	20.7501	15.9194	159	NA	Intergenic	Intergenic	-170077	NR_033490	70441		NR_033490	ENSMUSG00000100252	Mir124-2hg	100040120|2610100L16Rik|6430547I21Rik|A930005K07Rik|Gm2612	Mir124-2 host gene (non-protein coding)	ncRNA
Cux1_D6_1_peak_2782	chr13	112463701	112464124	9.97419	20.8251	15.9908	159	NA	promoter-TSS (NM_010560)	promoter-TSS (NM_010560)	-158	NM_010560	16195		NM_010560	ENSMUSG00000021756	Il6st	5133400A03Rik|CD130|D13Ertd699e|gp130	interleukin 6 signal transducer	protein-coding
Cux1_D6_1_peak_314	chr1	86221916	86222454	8.7201	20.7617	15.9303	159	NA	intron (NM_030184, intron 19 of 24)	B1_Mur3|SINE|Alu	67405	NM_027456	78795		NM_027456	ENSMUSG00000062590	Armc9	3830422A13Rik|4831423D23Rik|4930438O05Rik|5730415N24Rik	armadillo repeat containing 9	protein-coding
Cux1_D6_1_peak_6019	chr3	66738467	66739361	8.43099	20.7366	15.9071	159	NA	Intergenic	Intergenic	239897	NM_001302358	20429		NM_013665	ENSMUSG00000027833	Shox2	6330543G17Rik|OG12|Og12x|Prx3|SHOT	SHOX homeobox 2	protein-coding
Cux1_D6_1_peak_2422	chr13	29986130	29986316	9.9392	20.766	15.9345	159	NA	promoter-TSS (NM_010093)	promoter-TSS (NM_010093)	-160	NM_010093	13557		NM_010093	ENSMUSG00000016477	E2f3	E2F3b|E2f3a	E2F transcription factor 3	protein-coding
Cux1_D6_1_peak_1447	chr11	46057536	46058389	8.19685	20.7938	15.9617	159	NA	intron (NM_001291891, intron 1 of 22)	intron (NM_001291891, intron 1 of 22)	1978	NM_001291891	11492		NM_009616	ENSMUSG00000011256	Adam19	MADDAM|MTLNB|Mltnb	ADAM metallopeptidase domain 19	protein-coding
Cux1_D6_1_peak_2547	chr13	60690145	60690867	8.43099	20.7366	15.9071	159	NA	intron (NM_029653, intron 2 of 25)	intron (NM_029653, intron 2 of 25)	88295	NM_134062	69635		NM_029653	ENSMUSG00000021559	Dapk1	D13Ucla1|DAP-Kinase	death associated protein kinase 1	protein-coding
Cux1_D6_1_peak_8805	chr7	139388677	139389280	9.58031	20.6946	15.8668	158	NA	promoter-TSS (NM_183144)	promoter-TSS (NM_183144)	-131	NM_183144	212111		NM_183144	ENSMUSG00000025477	Inpp5a	-	inositol polyphosphate-5-phosphatase A	protein-coding
Cux1_D6_1_peak_1025	chr10	81014904	81015216	9.90445	20.7073	15.8786	158	NA	promoter-TSS (NM_010319)	promoter-TSS (NM_010319)	-135	NM_010319	14708		NM_010319	ENSMUSG00000048240	Gng7	Hg3b	guanine nucleotide binding protein (G protein), gamma 7	protein-coding
Cux1_D6_1_peak_7327	chr5	99016763	99017189	9.58031	20.6946	15.8668	158	NA	intron (NM_008926, intron 2 of 18)	intron (NM_008926, intron 2 of 18)	20103	NM_008926	19092		NM_008926	ENSMUSG00000029334	Prkg2	CGKII|Prkgr2|cGK-II	protein kinase, cGMP-dependent, type II	protein-coding
Cux1_D6_1_peak_417	chr1	129473548	129473855	9.86994	20.649	15.8229	158	NA	intron (NM_172485, intron 2 of 27)	intron (NM_172485, intron 2 of 27)	200397	NM_172485	210417		NM_172485	ENSMUSG00000042581	Thsd7b	1700074E13Rik|B930082A18|D130067I03Rik	thrombospondin, type I, domain containing 7B	protein-coding
Cux1_D6_1_peak_1690	chr11	87462478	87462965	10.1292	20.548	15.7257	157	NA	intron (NM_031386, intron 2 of 30)	intron (NM_031386, intron 2 of 30)	35130	NM_001199293	83560		NM_031386	ENSMUSG00000010342	Tex14	-	testis expressed gene 14 intercellular bridge forming factor	protein-coding
Cux1_D6_1_peak_1758	chr11	98551059	98551461	10.776	20.5809	15.7563	157	NA	5' UTR (NM_001166494, exon 1 of 7)	5' UTR (NM_001166494, exon 1 of 7)	163	NM_001166495	69376		NM_027061	ENSMUSG00000017195	Zpbp2	1700017D11Rik|2610022C02Rik|ZPBPL	zona pellucida binding protein 2	protein-coding
Cux1_D6_1_peak_9220	chr8	88881466	88882155	8.06616	20.5314	15.71	157	NA	Intergenic	Intergenic	-142925	NR_106190	102465899		NR_106190	ENSMUSG00000099078	Mir8110	Gm27571|mmu-mir-8110	microRNA 8110	ncRNA
Cux1_D6_1_peak_1577	chr11	69073443	69073862	10.1292	20.548	15.7257	157	NA	TTS (NM_028336)	TTS (NM_028336)	226	NR_028566	100216530		NR_028566	ENSMUSG00000064899	Snord118	MBI-34	small nucleolar RNA, C/D box 118	snoRNA
Cux1_D6_1_peak_2689	chr13	96656808	96657078	9.83568	20.591	15.7659	157	NA	intron (NM_008255, intron 11 of 19)	intron (NM_008255, intron 11 of 19)	13993	NM_001360165	15357		NM_008255	ENSMUSG00000021670	Hmgcr	HMG-CoAR|Red	3-hydroxy-3-methylglutaryl-Coenzyme A reductase	protein-coding
Cux1_D6_1_peak_8313	chr7	35333829	35334208	9.83568	20.591	15.7659	157	NA	promoter-TSS (NM_027897)	promoter-TSS (NM_027897)	-219	NM_027897	52428		NM_027897	ENSMUSG00000030494	Rhpn2	1300002E07Rik|D7Ertd784e	rhophilin, Rho GTPase binding protein 2	protein-coding
Cux1_D6_1_peak_4357	chr17	68004082	68004292	9.7343	20.4193	15.6026	156	NA	promoter-TSS (NM_172964)	promoter-TSS (NM_172964)	-79	NM_172964	268970		NM_172964	ENSMUSG00000024043	Arhgap28	E130310N06	Rho GTPase activating protein 28	protein-coding
Cux1_D6_1_peak_5260	chr2	38823079	38823308	9.76786	20.4762	15.657	156	NA	intron (NM_010264, intron 3 of 10)	intron (NM_010264, intron 3 of 10)	-29542	NR_029568	387176		NR_029568	ENSMUSG00000065423	Mir181a-2	Mirn181|Mirn181a|Mirn181a-2|miR-181|mir-181a|mir-181a-2	microRNA 181a-2	ncRNA
Cux1_D6_1_peak_7767	chr6	42264766	42265046	9.76786	20.4762	15.657	156	NA	promoter-TSS (NM_007610)	promoter-TSS (NM_007610)	-79	NM_007610	12366		NM_007610	ENSMUSG00000029863	Casp2	CASP-2|ICH-1|NEDD-2|Nedd2	caspase 2	protein-coding
Cux1_D6_1_peak_7261	chr5	73330935	73331730	8.56199	20.4646	15.6463	156	NA	intron (NM_026950, intron 3 of 6)	intron (NM_026950, intron 3 of 6)	7615	NM_001310636	433904		NM_026950	ENSMUSG00000029153	Ociad2	1810027I20Rik	OCIA domain containing 2	protein-coding
Cux1_D6_1_peak_5398	chr2	76647864	76648382	9.76786	20.4762	15.657	156	NA	promoter-TSS (NM_011871)	promoter-TSS (NM_011871)	-96	NM_011871	23992		NM_011871	ENSMUSG00000002731	Prkra	PRK|Pact|RAX|lear	protein kinase, interferon inducible double stranded RNA dependent activator	protein-coding
Cux1_D6_1_peak_9416	chr8	120589137	120589470	10.017	20.3607	15.547	155	NA	promoter-TSS (NM_178856)	promoter-TSS (NM_178856)	-228	NM_178856	272551		NM_178856	ENSMUSG00000031821	Gins2	2210013I18Rik|4833427B12Rik|Pfs2|Psf2	GINS complex subunit 2	protein-coding
Cux1_D6_1_peak_1032	chr10	81378645	81378902	10.3448	20.3788	15.5648	155	NA	promoter-TSS (NM_019757)	promoter-TSS (NM_019757)	-403	NM_019757	56371		NM_019757	ENSMUSG00000020235	Fzr1	Cdh1|FZR|FZR2|Fyr|HCDH|HCDH1	fizzy and cell division cycle 20 related 1	protein-coding
Cux1_D6_1_peak_899	chr10	58322938	58323741	9.07931	20.3545	15.5413	155	NA	promoter-TSS (NM_001359115)	promoter-TSS (NM_001359115)	-208	NM_026148	110829		NM_026148	ENSMUSG00000019920	Lims1	2310016J22Rik|4921524A02Rik|C430041B13Rik|Lims1l|PINCH|PINCH1	LIM and senescent cell antigen-like domains 1	protein-coding
Cux1_D6_1_peak_1733	chr11	96578750	96579214	7.92182	20.2391	15.4307	154	NA	intron (NM_001033186, intron 4 of 12)	intron (NM_001033186, intron 4 of 12)	114391	NM_001033186	78473		NM_001033186	ENSMUSG00000057058	Skap1	1700091G21Rik|Scap1|Skap-55	src family associated phosphoprotein 1	protein-coding
Cux1_D6_1_peak_2024	chr12	40445784	40446010	8.99945	20.2122	15.4052	154	NA	promoter-TSS (NM_172803)	promoter-TSS (NM_172803)	-107	NM_172575	246196		NM_172575	ENSMUSG00000055917	Zfp277	2410017E24Rik|NIRF4|Znf277	zinc finger protein 277	protein-coding
Cux1_D6_1_peak_7777	chr6	47229142	47230019	8.75514	20.2988	15.4871	154	NA	intron (NM_001004357, intron 21 of 23)	intron (NM_001004357, intron 21 of 23)	-14816	NM_025771	66797		NM_025771	ENSMUSG00000039419	Cntnap2	5430425M22Rik|Caspr2|mKIAA0868	contactin associated protein-like 2	protein-coding
Cux1_D6_1_peak_190	chr1	59651142	59651452	10.5021	20.126	15.3216	153	NA	intron (NM_009460, intron 2 of 4)	B2_Mm2|SINE|B2	19537	NM_009460	22218		NM_009460	ENSMUSG00000026021	Sumo1	GMP1|PIC1|SENTRIN|SMT3|SMT3H3|SMTP3|SUMO-1|Smt3C|Ubl1	small ubiquitin-like modifier 1	protein-coding
Cux1_D6_1_peak_22	chr1	9563743	9564306	8.68358	20.1673	15.3619	153	NA	intron (NM_001357376, intron 11 of 12)	intron (NM_001357376, intron 11 of 12)	16076	NM_001357376	76187		NM_175236	ENSMUSG00000025911	Adhfe1	6330565B14Rik|Adh8|HOT	alcohol dehydrogenase, iron containing, 1	protein-coding
Cux1_D6_1_peak_7105	chr5	29650468	29651233	8.65999	20.1238	15.3195	153	NA	intron (NM_133907, intron 18 of 22)	intron (NM_133907, intron 18 of 22)	81608	NM_133907	100763		NM_133907	ENSMUSG00000039000	Ube3c	RAUL|mKIAA0010	ubiquitin protein ligase E3C	protein-coding
Cux1_D6_1_peak_628	chr1	179632094	179632489	10.2227	20.1763	15.3705	153	NA	Intergenic	Intergenic	-35940	NM_178653	109232		NM_178653	ENSMUSG00000038936	Sccpdh	C330023F11Rik	saccharopine dehydrogenase (putative)	protein-coding
Cux1_D6_1_peak_8314	chr7	35396544	35397151	8.65999	20.1238	15.3195	153	NA	promoter-TSS (NM_178643)	promoter-TSS (NM_178643)	-80	NM_178643	101831		NM_178643	ENSMUSG00000030493	Faap24	C230052I12Rik	Fanconi anemia core complex associated protein 24	protein-coding
Cux1_D6_1_peak_300	chr1	82195610	82196045	9.53768	20.085	15.2818	152	NA	Intergenic	Intergenic	63911	NR_105762	102466629		NR_105762	ENSMUSG00000098797	Mir6344	Gm27840|mmu-mir-6344	microRNA 6344	ncRNA
Cux1_D6_1_peak_1827	chr11	109425644	109426164	9.50568	20.0305	15.2305	152	NA	promoter-TSS (NM_025275)	promoter-TSS (NM_025275)	-42	NM_025275	13929		NM_025275	ENSMUSG00000020610	Amz2	ESTM12	archaelysin family metallopeptidase 2	protein-coding
Cux1_D6_1_peak_3972	chr16	77405315	77406195	8.3458	20.0546	15.2535	152	NA	intron (NR_015543, intron 2 of 4)	intron (NR_015543, intron 2 of 4)	76427	NR_015543	77994		NR_015543	ENSMUSG00000090386	Mir99ahg	2810055G20Rik|D730043B02Rik	Mir99a and Mirlet7c-1 host gene (non-protein coding)	ncRNA
Cux1_D6_1_peak_8406	chr7	51693748	51694052	10.7293	20.0123	15.2135	152	NA	Intergenic	Intergenic	69263	NM_001355150	140919		NM_080853	ENSMUSG00000030500	Slc17a6	2900073D12Rik|DNPI|VGLUT2	solute carrier family 17 (sodium-dependent inorganic phosphate cotransporter), member 6	protein-coding
Cux1_D6_1_peak_1018	chr10	80471908	80472325	7.85157	20.0959	15.2925	152	NA	Intergenic	CpG	-22790	NM_139226	246086		NM_139226	ENSMUSG00000045518	Onecut3	OC-3|Oc3	one cut domain, family member 3	protein-coding
Cux1_D6_1_peak_7456	chr5	119238742	119239402	7.85157	20.0959	15.2925	152	NA	Intergenic	Intergenic	-39054	NR_046033	665194		NR_046033	ENSMUSG00000107334	Gm7538	EG665194	predicted gene 7538	ncRNA
Cux1_D6_1_peak_2489	chr13	47043154	47043707	9.50568	20.0305	15.2305	152	NA	promoter-TSS (NM_172262)	promoter-TSS (NM_172262)	-69	NM_172262	218214		NM_172262	ENSMUSG00000038080	Kdm1b	4632428N09Rik|Aof1	lysine (K)-specific demethylase 1B	protein-coding
Cux1_D6_1_peak_3000	chr14	54864042	54864257	10.3703	19.9075	15.1132	151	NA	promoter-TSS (NM_001177705)	promoter-TSS (NM_001177705)	9	NM_001177705	239099		NM_183174	ENSMUSG00000057156	Homez	mKIAA1443	homeodomain leucine zipper-encoding gene	protein-coding
Cux1_D6_1_peak_7940	chr6	90604589	90605031	9.47389	19.9763	15.179	151	NA	promoter-TSS (NM_027868)	promoter-TSS (NM_027868)	-70	NM_027868	71699		NM_027868	ENSMUSG00000030089	Slc41a3	1010001P06Rik|SLC41A1-L2	solute carrier family 41, member 3	protein-coding
Cux1_D6_1_peak_1822	chr11	109206843	109207082	10.4139	19.9797	15.182	151	NA	Intergenic	Intergenic	-62593	NR_037978	268498		NM_001085512	ENSMUSG00000078605	E030025P04Rik	Gm664	RIKEN cDNA E030025P04 gene	ncRNA
Cux1_D6_1_peak_5507	chr2	112524307	112524735	9.47389	19.9763	15.179	151	NA	intron (NM_028844, intron 2 of 5)	RMER15|LTR|ERVL	31557	NM_028844	74268		NM_028844	ENSMUSG00000003604	Aven	1700013A01Rik|1700056A21Rik|mAven-L|mAven-S	apoptosis, caspase activation inhibitor	protein-coding
Cux1_D6_1_peak_4099	chr17	10081699	10082293	9.16384	19.972	15.1751	151	NA	Intergenic	Intergenic	237365	NM_001159516	19317		NM_021881	ENSMUSG00000062078	Qki	1110003F05Rik|1500005P18|Qk|l(17)-1Wis|l17Wis1	quaking, KH domain containing RNA binding	protein-coding
Cux1_D6_1_peak_63	chr1	23705335	23705751	9.13547	19.9225	15.1273	151	NA	Intergenic	Intergenic	-56383	NM_172124	280645		NM_172124	ENSMUSG00000026156	B3gat2	GlcAT-S|Glcats	beta-1,3-glucuronyltransferase 2	protein-coding
Cux1_D6_1_peak_8319	chr7	35757337	35757728	9.44232	19.9224	15.1273	151	NA	Intergenic	Intergenic	-3078	NM_178704	233115		NM_178704	ENSMUSG00000043671	Dpy19l3	6030410G08|9330164H19Rik	dpy-19 like C-mannosyltransferase 3	protein-coding
Cux1_D6_1_peak_286	chr1	79466654	79467079	9.72987	19.8798	15.086	150	NA	Intergenic	Intergenic	-26840	NM_009129	20254		NM_009129	ENSMUSG00000050711	Scg2	Chgc|SgII	secretogranin II	protein-coding
Cux1_D6_1_peak_2038	chr12	46076148	46077135	8.74309	19.7522	14.9629	149	NA	Intergenic	Intergenic	742126	NM_001364636	664883		NM_021361	ENSMUSG00000021047	Nova1	9430099M15Rik|G630039L02|Nova-1	NOVA alternative splicing regulator 1	protein-coding
Cux1_D6_1_peak_8783	chr7	137170446	137170759	9.02374	19.7268	14.9384	149	NA	Intergenic	Intergenic	-64081	NR_045885	100038555		NR_045885	ENSMUSG00000109722	Gm10578	-	predicted gene 10578	ncRNA
Cux1_D6_1_peak_3110	chr14	68493346	68493822	9.31809	19.7099	14.9229	149	NA	Intergenic	Intergenic	40105	NM_007402	11500		NM_007402	ENSMUSG00000022056	Adam7	ADAM 7|EAP1|EAPI	a disintegrin and metallopeptidase domain 7	protein-coding
Cux1_D6_1_peak_7595	chr5	144358025	144358707	9.94856	19.7213	14.9335	149	NA	promoter-TSS (NR_102372)	promoter-TSS (NR_102372)	-159	NR_102373	100579137		NR_102372	ENSMUSG00000104600	Dmrt1i	Dmr	Dmrt1 interacting ncRNA	ncRNA
Cux1_D6_1_peak_4305	chr17	56079059	56079601	7.92362	19.7402	14.9517	149	NA	promoter-TSS (NM_001331053)	promoter-TSS (NM_001331053)	3	NM_024432	66530		NM_024432	ENSMUSG00000019578	Ubxn6	1200008L11Rik|2210415J11Rik|Ubxd1|Ubxdc2	UBX domain protein 6	protein-coding
Cux1_D6_1_peak_5565	chr2	121764718	121765050	10.2843	19.765	14.9757	149	NA	intron (NM_172673, intron 1 of 14)	intron (NM_172673, intron 1 of 14)	42173	NM_001360084	228564		NM_172673	ENSMUSG00000027238	Frmd5	1500032A09Rik|A930004K21Rik	FERM domain containing 5	protein-coding
Cux1_D6_1_peak_4830	chr18	88142998	88143363	8.12027	19.6217	14.8383	148	NA	Intergenic	Intergenic	751027	NM_018821	54607		NM_018821	ENSMUSG00000056153	Socs6	1500012M23Rik|5830401B18Rik|Cis4|Cish4|HSPC060|SOCS-4|SOCS-6|SSI4|STAI4|STATI4|Socs4	suppressor of cytokine signaling 6	protein-coding
Cux1_D6_1_peak_1539	chr11	61174993	61175567	9.87292	19.5956	14.8139	148	NA	promoter-TSS (NM_001004143)	promoter-TSS (NM_001004143)	-221	NM_001004143	216825		NM_001004143	ENSMUSG00000042506	Usp22	-	ubiquitin specific peptidase 22	protein-coding
Cux1_D6_1_peak_8372	chr7	44929557	44929907	10.4909	19.6141	14.832	148	NA	promoter-TSS (NM_007458)	promoter-TSS (NM_007458)	-242	NM_001077264	11771		NM_007458	ENSMUSG00000060279	Ap2a1	Adtaa	adaptor-related protein complex 2, alpha 1 subunit	protein-coding
Cux1_D6_1_peak_2004	chr12	32820012	32820489	9.9106	19.6582	14.8732	148	NA	promoter-TSS (NM_021524)	promoter-TSS (NM_021524)	-85	NM_021524	59027		NM_021524	ENSMUSG00000020572	Nampt	1110035O14Rik|NAmPRTase|Pbef|Pbef1|Visfatin	nicotinamide phosphoribosyltransferase	protein-coding
Cux1_D6_1_peak_7174	chr5	45449956	45450852	8.59616	19.4863	14.7099	147	NA	promoter-TSS (NM_024236)	promoter-TSS (NM_024236)	-175	NM_024236	110391		NM_024236	ENSMUSG00000015806	Qdpr	2610008L04Rik|D5Ertd371e|Dhpr|PKU2	quinoid dihydropteridine reductase	protein-coding
Cux1_D6_1_peak_5430	chr2	90745262	90745648	9.83553	19.5334	14.7542	147	NA	promoter-TSS (NM_018828)	promoter-TSS (NM_018828)	-103	NM_018828	55935		NM_018828	ENSMUSG00000008200	Fnbp4	FBP30|Fnbp30|mKIAA1014	formin binding protein 4	protein-coding
Cux1_D6_1_peak_2239	chr12	100724866	100725597	8.59616	19.4863	14.7099	147	NA	promoter-TSS (NM_153587)	promoter-TSS (NM_153587)	-111	NM_153587	73086		NM_153587	ENSMUSG00000021180	Rps6ka5	3110005L17Rik|6330404E13Rik|MSK1|MSPK1|RLPK|RLSK|S6K-alpha-5	ribosomal protein S6 kinase, polypeptide 5	protein-coding
Cux1_D6_1_peak_536	chr1	163779393	163779839	10.4445	19.5368	14.757	147	NA	promoter-TSS (NM_010629)	promoter-TSS (NM_010629)	33	NM_001305643	16579		NM_010629	ENSMUSG00000026585	Kifap3	KAP-3|KAP3|SMAP	kinesin-associated protein 3	protein-coding
Cux1_D6_1_peak_5647	chr2	145620836	145621363	9.49176	19.4793	14.7034	147	NA	intron (NM_053195, intron 15 of 16)	B1_Mur1|SINE|Alu	-66117	NM_001037929	627302		NM_001037929		Gm14092	-	predicted gene 14092	protein-coding
Cux1_D6_1_peak_8200	chr7	16399901	16400253	8.62031	19.5301	14.7519	147	NA	Intergenic	CpG	-1119	NM_198631	330474		NM_198631	ENSMUSG00000059273	Zc3h4	Bwq1|Gm768|Kiaa1064-hp	zinc finger CCCH-type containing 4	protein-coding
Cux1_D6_1_peak_1777	chr11	101627336	101628032	8.59616	19.4863	14.7099	147	NA	promoter-TSS (NM_025654)	promoter-TSS (NM_025654)	-265	NM_025654	66599		NM_025654	ENSMUSG00000010362	Rdm1	2410008M22Rik|Rad52b	RAD52 motif 1	protein-coding
Cux1_D6_1_peak_3977	chr16	77604916	77605279	9.4587	19.4235	14.6497	146	NA	Intergenic	Intergenic	5440	NR_029728	387246		NR_029728	ENSMUSG00000065557	Mirlet7c-1	Mirnlet7c|Mirnlet7c-1|let-7c-1	microRNA let7c-1	ncRNA
Cux1_D6_1_peak_4744	chr18	71388961	71389464	9.4587	19.4235	14.6497	146	NA	intron (NM_007831, intron 15 of 28)	intron (NM_007831, intron 15 of 28)	820920	NM_001311071	17191		NM_010773	ENSMUSG00000024513	Mbd2	MBD2a	methyl-CpG binding domain protein 2	protein-coding
Cux1_D6_1_peak_5948	chr3	37419478	37420241	8.83464	19.3938	14.6204	146	NA	promoter-TSS (NM_153561)	promoter-TSS (NM_153561)	-91	NM_021343	57815		NM_021343	ENSMUSG00000027722	Afg2a	2510048F20Rik|Spaf|Spata5	AFG2 AAA ATPase homolog A	protein-coding
Cux1_D6_1_peak_4895	chr19	11965114	11965687	9.42586	19.3681	14.5954	145	NA	promoter-TSS (NM_001033174)	promoter-TSS (NM_001033174)	-444	NM_001033174	76303		NM_001033174	ENSMUSG00000024687	Osbp	1110018F06Rik|mKIAA4220	oxysterol binding protein	protein-coding
Cux1_D6_1_peak_9343	chr8	109379025	109379317	9.0792	19.2991	14.5305	145	NA	Intergenic	Intergenic	-38263	NR_002928	384864		NR_002928		Gm1943	-	WD repeat domain 70 pseudogene	pseudo
Cux1_D6_1_peak_7805	chr6	51170928	51171201	8.21365	19.2922	14.5236	145	NA	Intergenic	Intergenic	98846	NR_029719	387166		NR_029719	ENSMUSG00000065505	Mir148a	Mirn148|Mirn148a|mir-148a	microRNA 148a	ncRNA
Cux1_D6_1_peak_214	chr1	64605067	64605855	7.47062	19.3073	14.5385	145	NA	TTS (NM_133828)	TTS (NM_133828)	12303	NM_001368283	67099		NM_025964	ENSMUSG00000025956	Mettl21a	2310038H17Rik|Fam119a	methyltransferase 21A, HSPA lysine	protein-coding
Cux1_D6_1_peak_7212	chr5	60631367	60631755	9.68876	19.2892	14.5215	145	NA	Intergenic	Intergenic	-645559	NR_040683	71057		NR_040682	ENSMUSG00000106013	4933402J10Rik	-	RIKEN cDNA 4933402J10 gene	ncRNA
Cux1_D6_1_peak_7412	chr5	112276264	112276809	9.42586	19.3681	14.5954	145	NA	promoter-TSS (NM_009419)	promoter-TSS (NM_009419)	-209	NM_009419	22022		NM_009419	ENSMUSG00000029344	Tpst2	D5Ucla3|Tango13b|grm|grt	protein-tyrosine sulfotransferase 2	protein-coding
Cux1_D6_1_peak_4547	chr18	26905952	26906472	9.617	19.1697	14.4105	144	NA	Intergenic	Intergenic	-1152055	NM_001362299	108013		NM_133195	ENSMUSG00000024268	Celf4	A230070D14Rik|BRUNOL-4|Brul4|Brunol4|C130060B05Rik	CUGBP, Elav-like family member 4	protein-coding
Cux1_D6_1_peak_5064	chr19	53038539	53038946	10.2629	19.2349	14.4706	144	NA	promoter-TSS (NM_133216)	promoter-TSS (NM_133216)	-88	NM_133216	170750		NM_133216	ENSMUSG00000025027	Xpnpep1	D230045I08Rik|sAMP	X-prolyl aminopeptidase (aminopeptidase P) 1, soluble	protein-coding
Cux1_D6_1_peak_1666	chr11	83271654	83272074	9.02138	19.1993	14.4388	144	NA	Intergenic	Intergenic	14862	NM_001166028	237890		NM_001166028	ENSMUSG00000082101	Slfn14	Gm20|Slfn14-ps	schlafen 14	protein-coding
Cux1_D6_1_peak_3197	chr14	95352202	95352679	9.617	19.1697	14.4105	144	NA	Intergenic	Intergenic	-528814	NM_001358241	66732		NM_025733	ENSMUSG00000034689	Ccdc202	4921530L21Rik|Spertl	coiled-coil domain containing 202	protein-coding
Cux1_D6_1_peak_3501	chr15	76955617	76956127	9.65275	19.2293	14.4668	144	NA	Intergenic	C-rich|Low_complexity|Low_complexity	7611	NM_001347540	117171		NM_054099	ENSMUSG00000063236	1110038F14Rik	-	RIKEN cDNA 1110038F14 gene	protein-coding
Cux1_D6_1_peak_9169	chr8	77610588	77610865	9.95392	19.2184	14.4569	144	NA	promoter-TSS (NM_145599)	promoter-TSS (NM_145599)	-12	NM_001364445	234463		NM_145599	ENSMUSG00000031617	Tmem184c	8430433H16Rik|Tmem34	transmembrane protein 184C	protein-coding
Cux1_D6_1_peak_50	chr1	20743936	20744318	10.2629	19.2349	14.4706	144	NA	Intergenic	G-rich|Low_complexity|Low_complexity	13222	NM_010552	16171		NM_010552	ENSMUSG00000025929	Il17a	Ctla-8|Ctla8|IL-17|IL-17A|Il17	interleukin 17A	protein-coding
Cux1_D6_1_peak_2588	chr13	70376308	70376757	8.99275	19.1497	14.3914	143	NA	Intergenic	Intergenic	143710	NR_036596	75086		NR_036596	ENSMUSG00000113463	4930520P13Rik	-	RIKEN cDNA 4930520P13 gene	ncRNA
Cux1_D6_1_peak_7458	chr5	119538689	119539083	9.26503	19.0961	14.3402	143	NA	Intergenic	Intergenic	-10929	NR_166577	102633504		NR_166577	ENSMUSG00000106938	Gm31314	-	predicted gene, 31314	ncRNA
Cux1_D6_1_peak_6332	chr3	145923995	145924376	9.91411	19.1525	14.3939	143	NA	promoter-TSS (NM_009740)	promoter-TSS (NM_009740)	-77	NM_009740	12042		NM_009740	ENSMUSG00000028191	Bcl10	BCL-10|CARMEN|CIPER|CLAP|ME10|cE10	B cell leukemia/lymphoma 10	protein-coding
Cux1_D6_1_peak_1017	chr10	80470313	80470626	7.83166	19.0595	14.3045	143	NA	Intergenic	Intergenic	-24437	NM_139226	246086		NM_139226	ENSMUSG00000045518	Onecut3	OC-3|Oc3	one cut domain, family member 3	protein-coding
Cux1_D6_1_peak_9471	chr9	4376228	4376773	9.26503	19.0961	14.3402	143	NA	promoter-TSS (NM_145609)	promoter-TSS (NM_145609)	-52	NM_145609	78100		NM_145609	ENSMUSG00000041124	Msantd4	8430410K20Rik|Mysantd4	Myb/SANT-like DNA-binding domain containing 4 with coiled-coils	protein-coding
Cux1_D6_1_peak_53	chr1	21079108	21079779	8.62801	19.0272	14.2747	142	NA	promoter-TSS (NM_177409)	promoter-TSS (NM_177409)	-218	NM_177409	170829		NM_177409	ENSMUSG00000041779	Tram2	C330003D03Rik	translocating chain-associating membrane protein 2	protein-coding
Cux1_D6_1_peak_7872	chr6	71440547	71440869	9.20223	18.9897	14.2389	142	NA	promoter-TSS (NM_001355745)	promoter-TSS (NM_001355745)	-71	NM_024288	68477		NM_024288	ENSMUSG00000002222	Rmnd5a	1110007A06Rik|Gid2|MTA.D02.090	required for meiotic nuclear division 5 homolog A	protein-coding
Cux1_D6_1_peak_6453	chr4	31466256	31466643	9.23353	19.0427	14.2895	142	NA	Intergenic	Intergenic	-497658	NM_172688	26409		NM_009316	ENSMUSG00000028284	Map3k7	B430101B05|Tak1	mitogen-activated protein kinase kinase kinase 7	protein-coding
Cux1_D6_1_peak_1819	chr11	109011786	109012063	10.1308	19.0158	14.2641	142	NA	Intergenic	LSU-rRNA_Hsa|rRNA|rRNA	91575	NM_015732	12006		NM_015732	ENSMUSG00000000142	Axin2	Axi1|Axil|Conductin	axin 2	protein-coding
Cux1_D6_1_peak_3641	chr15	102673645	102674005	8.02747	18.9395	14.1907	141	NA	Intergenic	Intergenic	-1959	NR_030460	751542		NR_030460	ENSMUSG00000076009	Mir688	Mirn688|mmu-mir-688	microRNA 688	ncRNA
Cux1_D6_1_peak_10020	chrX	52613794	52614388	10.0446	18.8731	14.1278	141	NA	promoter-TSS (NM_016697)	promoter-TSS (NM_016697)	-117	NM_016697	14734		NM_016697	ENSMUSG00000055653	Gpc3	OCI-5	glypican 3	protein-coding
Cux1_D6_1_peak_8458	chr7	68174378	68175013	8.553	18.8933	14.1472	141	NA	intron (NM_010513, intron 5 of 20)	intron (NM_010513, intron 5 of 20)	89538	NM_030101	78444		NM_030101	ENSMUSG00000030553	Pgpep1l	C330024D12Rik	pyroglutamyl-peptidase I-like	protein-coding
Cux1_D6_1_peak_3326	chr15	13968920	13969475	9.14027	18.8845	14.1389	141	NA	Intergenic	Intergenic	-795522	NM_007666	12563		NM_007666	ENSMUSG00000039385	Cdh6	cad6	cadherin 6	protein-coding
Cux1_D6_1_peak_1207	chr10	122097103	122097824	8.57786	18.9377	14.1894	141	NA	promoter-TSS (NM_001364706)	promoter-TSS (NM_001364706)	-293	NM_153059	216395		NM_153059	ENSMUSG00000034620	Rxylt1	6330415D21Rik|Tmem5	ribitol xylosyltransferase 1	protein-coding
Cux1_D6_1_peak_6601	chr4	71586011	71586436	9.17115	18.9369	14.1888	141	NA	Intergenic	Intergenic	614670	NM_001285529	21885		NM_011599	ENSMUSG00000008305	Tle1	C230057C06Rik|Estm14|Grg-1|Grg1|Tle4l	transducin-like enhancer of split 1	protein-coding
Cux1_D6_1_peak_2082	chr12	55836055	55836381	9.75802	18.8943	14.1478	141	NA	promoter-TSS (NM_001037756)	promoter-TSS (NM_001037756)	-148	NR_155205	52592		NM_027867	ENSMUSG00000012076	Brms1l	0710008O11Rik|BRMS1|D12Ertd407e	breast cancer metastasis-suppressor 1-like	protein-coding
Cux1_D6_1_peak_2528	chr13	56916790	56917382	8.47928	18.7613	14.0229	140	NA	Intergenic	L1M5|LINE|L1	-21297	NM_001302373	26946		NM_012035	ENSMUSG00000021541	Trpc7	TRP7|Trrp8	transient receptor potential cation channel, subfamily C, member 7	protein-coding
Cux1_D6_1_peak_3929	chr16	64851786	64852017	10.002	18.8026	14.0618	140	NA	promoter-TSS (NM_178647)	promoter-TSS (NM_178647)	-100	NM_178647	106143		NM_178647	ENSMUSG00000054604	Cggbp1	-	CGG triplet repeat binding protein 1	protein-coding
Cux1_D6_1_peak_2808	chr13	119488316	119489218	8.20548	18.7705	14.0311	140	NA	promoter-TSS (NR_027974)	promoter-TSS (NR_027974)	294	NM_001370627	633640		NM_001039244	ENSMUSG00000074634	Tmem267	EG633640|Gm7120	transmembrane protein 267	protein-coding
Cux1_D6_1_peak_5795	chr2	171986850	171987199	9.37402	18.7641	14.0249	140	NA	Intergenic	Intergenic	-24225	NR_040509	75655		NR_040509	ENSMUSG00000086823	1700028P15Rik	-	RIKEN cDNA 1700028P15 gene	ncRNA
Cux1_D6_1_peak_1009	chr10	80088921	80089402	9.07914	18.7805	14.0404	140	NA	intron (NM_183426, intron 1 of 31)	intron (NM_183426, intron 1 of 31)	12026	NM_001359635	216161		NM_183426	ENSMUSG00000035673	Sbno2	F730040C21|Sno|Stno	strawberry notch 2	protein-coding
Cux1_D6_1_peak_5374	chr2	73653857	73654058	9.40797	18.8209	14.0785	140	NA	intron (NM_175752, intron 1 of 6)	MTD|LTR|ERVL-MaLR	6466	NM_175752	108699		NM_029716	ENSMUSG00000056486	Chn1	0610007I19Rik|0710001E19Rik|1700112L09Rik|2900046J01Rik|ARHGAP2	chimerin 1	protein-coding
Cux1_D6_1_peak_7893	chr6	83121444	83121770	9.37402	18.7641	14.0249	140	NA	promoter-TSS (NM_016757)	promoter-TSS (NM_016757)	-146	NM_001083923	22377		NM_016757	ENSMUSG00000030035	Wbp1	-	WW domain binding protein 1	protein-coding
Cux1_D6_1_peak_4454	chr17	88447689	88448032	9.07914	18.7805	14.0404	140	NA	intron (NM_001355742, intron 1 of 5)	intron (NM_001355742, intron 1 of 5)	7156	NM_180974	14236		NM_180974	ENSMUSG00000034998	Foxn2	3230402J05Rik|6030465J18Rik|Fkh19|Foxn1|HTLF	forkhead box N2	protein-coding
Cux1_D6_1_peak_6509	chr4	45214944	45215436	9.71976	18.831	14.0879	140	NA	intron (NM_001081172, intron 1 of 15)	intron (NM_001081172, intron 1 of 15)	28800	NR_040666	78508		NR_040666	ENSMUSG00000086284	Frmpd1os	2900093L17Rik	FERM and PDZ domain containing 1, opposite strand	ncRNA
Cux1_D6_1_peak_5214	chr2	31592410	31592676	9.6818	18.7681	14.0288	140	NA	intron (NM_001363081, intron 3 of 17)	intron (NM_001363081, intron 3 of 17)	-19878	NR_105964	102466214		NR_105964	ENSMUSG00000098904	Mir6998	Gm28024|mmu-mir-6998	microRNA 6998	ncRNA
Cux1_D6_1_peak_3291	chr15	5239331	5239814	7.65039	18.7013	13.9651	139	NA	intron (NM_001136079, intron 2 of 2)	intron (NM_001136079, intron 2 of 2)	4615	NM_008965	19219		NM_008965	ENSMUSG00000039942	Ptger4	EP4|Ptgerep4	prostaglandin E receptor 4 (subtype EP4)	protein-coding
Cux1_D6_1_peak_6680	chr4	94370851	94371673	8.43083	18.6744	13.9392	139	NA	Intergenic	Intergenic	185534	NM_026368	67770		NM_026368	ENSMUSG00000028578	Caap1	5830433M19Rik|CAAP	caspase activity and apoptosis inhibitor 1	protein-coding
Cux1_D6_1_peak_6636	chr4	83417358	83417647	9.60676	18.6439	13.9116	139	NA	promoter-TSS (NM_001358795)	promoter-TSS (NM_001358795)	-222	NM_029949	77634		NM_029949	ENSMUSG00000028483	Snapc3	1810020H02Rik|4930558A07Rik|5031401C21Rik|E030018J20Rik	small nuclear RNA activating complex, polypeptide 3	protein-coding
Cux1_D6_1_peak_3342	chr15	25622186	25622650	9.30683	18.6517	13.9187	139	NA	promoter-TSS (NM_019472)	promoter-TSS (NM_019472)	-132	NM_019472	17909		NM_019472	ENSMUSG00000022272	Myo10	D15Ertd600e|mKIAA0799|myosin-X	myosin X	protein-coding
Cux1_D6_1_peak_5019	chr19	44266876	44267365	9.91799	18.6636	13.9302	139	NA	Intergenic	CpG	-26556	NM_009128	20250		NM_009128	ENSMUSG00000025203	Scd2	Mir5114|Scd-2|mir-5114|swty	stearoyl-Coenzyme A desaturase 2	protein-coding
Cux1_D6_1_peak_3064	chr14	63703140	63703585	9.3403	18.7077	13.9714	139	NA	intron (NM_173393, intron 1 of 2)	intron (NM_173393, intron 1 of 2)	-23827	NR_030611	100124452		NR_030611	ENSMUSG00000076049	Mir598	Mirn598|mir-598|mmu-mir-598	microRNA 598	ncRNA
Cux1_D6_1_peak_7434	chr5	115489492	115490642	6.76918	18.7024	13.9663	139	NA	Intergenic	CpG	-5583	NM_133760	75387		NM_133760	ENSMUSG00000029524	Sirt4	4930596O17Rik	sirtuin 4	protein-coding
Cux1_D6_1_peak_4456	chr17	88603854	88604149	9.30683	18.6517	13.9187	139	NA	Intergenic	RLTR20C2_MM|LTR|ERVK	21498	NR_166677	102634016		NR_166676		Gm31704	-	predicted gene, 31704	ncRNA
Cux1_D6_1_peak_1929	chr12	8561322	8561645	9.2736	18.5961	13.8667	138	NA	intron (NM_177802, intron 1 of 6)	intron (NM_177802, intron 1 of 6)	-21917	NM_001286385	328059		NM_177802	ENSMUSG00000020600	Slc7a15	Arpat	solute carrier family 7 (cationic amino acid transporter, y+ system), member 15	protein-coding
Cux1_D6_1_peak_8005	chr6	113306344	113306851	8.63638	18.5294	13.8028	138	NA	promoter-TSS (NM_001282128)	promoter-TSS (NM_001282128)	-540	NM_001282126	78783		NM_030178	ENSMUSG00000001632	Brpf1	4833438B11Rik|4930540D11Rik|Brpf2	bromodomain and PHD finger containing, 1	protein-coding
Cux1_D6_1_peak_1330	chr11	20200894	20201381	8.63638	18.5294	13.8028	138	NA	promoter-TSS (NM_008996)	promoter-TSS (NM_008996)	-275	NM_008996	19324		NM_008996	ENSMUSG00000020149	Rab1a	Gtbp|Rab-1|Rab1|Ypt1|mKIAA3012	RAB1A, member RAS oncogene family	protein-coding
Cux1_D6_1_peak_1247	chr11	3127142	3127641	5.48391	18.6158	13.8853	138	NA	intron (NR_003517, intron 2 of 6)	intron (NR_003517, intron 2 of 6)	3389	NR_003517	236604		NM_001004146	ENSMUSG00000121500	Pisd-ps1	-	phosphatidylserine decarboxylase, pseudogene 1	pseudo
Cux1_D6_1_peak_7293	chr5	86065278	86065949	8.38293	18.5882	13.8594	138	NA	promoter-TSS (NM_001345904)	promoter-TSS (NM_001345904)	-30	NM_001345904	12617		NM_007683	ENSMUSG00000029253	Cenpc1	CENP-C|Cenpc	centromere protein C1	protein-coding
Cux1_D6_1_peak_1484	chr11	53430602	53431484	9.53287	18.5215	13.7956	137	NA	promoter-TSS (NM_025352)	promoter-TSS (NM_025352)	-212	NM_001326614	22272		NM_025352	ENSMUSG00000044894	Uqcrq	1100001F06Rik|1500040F11Rik|5830407L17Rik|9.5kDa|QP-C|Qpc|Uqcrb|c1502	ubiquinol-cytochrome c reductase, complex III subunit VII	protein-coding
Cux1_D6_1_peak_5567	chr2	122028331	122028578	9.53287	18.5215	13.7956	137	NA	promoter-TSS (NM_001256055)	promoter-TSS (NM_001256055)	-126	NM_144545	78655		NM_144545	ENSMUSG00000027236	Eif3j1	1810016I04Rik|2700079K05Rik|Eif3j|Eif3j-1|Eif3j-2|Eif3j2|Eif3s1|eIF-3-alpha-A|eIF-3-alpha-B|eIF3-alpha|eIF3-p35|eIF3j-A|eIF3j-B	eukaryotic translation initiation factor 3, subunit J1	protein-coding
Cux1_D6_1_peak_5845	chr3	4376742	4377245	8.87148	18.4261	13.7051	137	NA	Intergenic	Intergenic	-421715	NR_045272	100503859		NR_045272	ENSMUSG00000098659	1110015O18Rik	-	RIKEN cDNA 1110015O18 gene	ncRNA
Cux1_D6_1_peak_8819	chr7	141392032	141392830	8.90057	18.4759	13.752	137	NA	intron (NM_011528, intron 1 of 7)	intron (NM_011528, intron 1 of 7)	271	NM_011528	21351		NM_011528	ENSMUSG00000025503	Taldo1	-	transaldolase 1	protein-coding
Cux1_D6_1_peak_4309	chr17	56325577	56325983	9.17531	18.4313	13.7099	137	NA	promoter-TSS (NM_001357909)	promoter-TSS (NM_001357909)	-270	NM_001357909	193796		NM_172132	ENSMUSG00000024201	Kdm4b	4732474L06Rik|Jmjd2b	lysine (K)-specific demethylase 4B	protein-coding
Cux1_D6_1_peak_2862	chr14	20929043	20929395	9.49636	18.4611	13.7373	137	NA	promoter-TSS (NM_009502)	promoter-TSS (NM_009502)	-179	NM_009502	22330		NM_009502	ENSMUSG00000021823	Vcl	9430097D22	vinculin	protein-coding
Cux1_D6_1_peak_3966	chr16	76598209	76598728	9.20784	18.4858	13.7613	137	NA	Intergenic	Intergenic	49673	NR_155449	102632730		NR_155449	ENSMUSG00000116701	Gm30726	-	predicted gene, 30726	ncRNA
Cux1_D6_1_peak_2488	chr13	46974905	46975203	9.17531	18.4313	13.7099	137	NA	Intergenic	RLTR12B|LTR|ERVK	39796	NM_175340	105193		NM_175340	ENSMUSG00000044231	Nhlrc1	B230309E09Rik|EPM2B	NHL repeat containing 1	protein-coding
Cux1_D6_1_peak_1339	chr11	20741495	20741868	9.42415	18.3414	13.6252	136	NA	promoter-TSS (NM_001252503)	promoter-TSS (NM_001252503)	-125	NM_001252503	216549		NM_181411	ENSMUSG00000049659	Aftph	-	aftiphilin	protein-coding
Cux1_D6_1_peak_8953	chr8	26478478	26479121	8.81389	18.3274	13.6116	136	NA	Intergenic	Intergenic	320630	NM_199042	73754		NM_199042	ENSMUSG00000037214	Thap1	4833431A01Rik	THAP domain containing, apoptosis associated protein 1	protein-coding
Cux1_D6_1_peak_2193	chr12	86249718	86250692	8.28876	18.4183	13.6975	136	NA	intron (NM_027405, intron 2 of 9)	intron (NM_027405, intron 2 of 9)	8347	NM_027405	70373		NM_027405	ENSMUSG00000021254	Gpatch2l	1700020O03Rik|4732487G21Rik|A630090I05Rik|Kiaa1152	G patch domain containing 2 like	protein-coding
Cux1_D6_1_peak_5826	chr2	178942824	178943155	8.81389	18.3274	13.6116	136	NA	Intergenic	Intergenic	92366	NR_168312	102639622		NR_168312		Gm35888	-	predicted gene, 35888	ncRNA
Cux1_D6_1_peak_9003	chr8	35088633	35089252	9.143	18.377	13.6586	136	NA	Intergenic	Intergenic	-123252	NM_175091	21951		NM_175091	ENSMUSG00000031529	Tnks	4930554K12Rik|ARTD5|D130072O21Rik|Parp5a|TANK1|mTNKS1	tankyrase, TRF1-interacting ankyrin-related ADP-ribose polymerase	protein-coding
Cux1_D6_1_peak_7180	chr5	48155753	48156132	9.75409	18.3928	13.6737	136	NA	intron (NM_178804, intron 4 of 35)	intron (NM_178804, intron 4 of 35)	-68000	NR_029798	723822		NR_029798	ENSMUSG00000065603	Mir218-1	Mirn218-1|mir-218-1	microRNA 218-1	ncRNA
Cux1_D6_1_peak_7391	chr5	110057990	110058369	10.5042	18.353	13.636	136	NA	Intergenic	Intergenic	-41790	NM_207279	403178		NM_207279	ENSMUSG00000064247	Plcxd1	A330045H12Rik|Gm576	phosphatidylinositol-specific phospholipase C, X domain containing 1	protein-coding
Cux1_D6_1_peak_1858	chr11	115628071	115628398	9.75409	18.3928	13.6737	136	NA	promoter-TSS (NM_001252396)	promoter-TSS (NM_001252396)	61	NM_001252395	67283		NM_026071	ENSMUSG00000020744	Slc25a19	2900089E13Rik|DNC|MUP1|TPC	solute carrier family 25 (mitochondrial thiamine pyrophosphate carrier), member 19	protein-coding
Cux1_D6_1_peak_5230	chr2	33130389	33131480	7.66087	18.2341	13.5217	135	NA	promoter-TSS (NM_001355200)	promoter-TSS (NM_001355200)	-315	NM_001355200	99326		NM_178888	ENSMUSG00000038860	Garnl3	-	GTPase activating RANGAP domain-like 3	protein-coding
Cux1_D6_1_peak_6361	chr3	153912725	153913375	8.19667	18.2515	13.5389	135	NA	promoter-TSS (NM_001163478)	promoter-TSS (NM_001163478)	-84	NM_001163478	19352		NM_011231	ENSMUSG00000038975	Rabggtb	-	Rab geranylgeranyl transferase, b subunit	protein-coding
Cux1_D6_1_peak_4902	chr19	14513517	14513858	9.38846	18.2822	13.568	135	NA	intron (NM_001302951, intron 8 of 19)	intron (NM_001302951, intron 8 of 19)	-75181	NR_003027	19862		NR_003027	ENSMUSG00000119272	Rnu6	-	U6 small nuclear RNA	snRNA
Cux1_D6_1_peak_1180	chr10	116902084	116902523	8.45595	18.2123	13.5009	135	NA	Intergenic	Intergenic	-5424	NM_001033333	237558		NM_001033333	ENSMUSG00000034057	Myrfl	Gm239	myelin regulatory factor-like	protein-coding
Cux1_D6_1_peak_4081	chr17	6429843	6430243	9.96636	18.2694	13.5562	135	NA	promoter-TSS (NM_009342)	promoter-TSS (NM_009342)	-69	NM_009342	21648		NM_009342	ENSMUSG00000096255	Dynlt1b	AGS2|Dynlt1|Tctex-1|Tctex1	dynein light chain Tctex-type 1B	protein-coding
Cux1_D6_1_peak_237	chr1	71102956	71103182	9.67415	18.2608	13.548	135	NA	promoter-TSS (NM_007525)	promoter-TSS (NM_007525)	-97	NM_007525	12021		NM_007525	ENSMUSG00000026196	Bard1	-	BRCA1 associated RING domain 1	protein-coding
Cux1_D6_1_peak_840	chr10	39369572	39369786	9.04745	18.2164	13.5047	135	NA	promoter-TSS (NR_168582)	promoter-TSS (NR_168582)	-67	NR_168582	102633901		NR_168582	ENSMUSG00000119997	Gm31616	-	predicted gene, 31616	ncRNA
Cux1_D6_1_peak_946	chr10	68030336	68031204	7.6425	18.1984	13.4873	134	NA	intron (NM_001359318, intron 9 of 11)	intron (NM_001359318, intron 9 of 11)	51200	NM_001359319	170799		NM_133244	ENSMUSG00000037846	Rtkn2	B130039D23Rik|Mbf|Plekhk1	rhotekin 2	protein-coding
Cux1_D6_1_peak_9721	chr9	65196217	65196574	8.7009	18.1334	13.4245	134	NA	Intergenic	B1_Mur2|SINE|Alu	-18295	NM_177460	214424		NM_177460	ENSMUSG00000032392	Parp16	ARTD15|PARP-16	poly (ADP-ribose) polymerase family, member 16	protein-coding
Cux1_D6_1_peak_9088	chr8	57511372	57511869	9.28299	18.1072	13.4001	134	NA	promoter-TSS (NM_008252)	promoter-TSS (NM_008252)	-223	NM_001363444	97165		NM_008252	ENSMUSG00000054717	Hmgb2	HMG-2|Hmg2	high mobility group box 2	protein-coding
Cux1_D6_1_peak_9080	chr8	54724152	54724491	9.63467	18.1957	13.4847	134	NA	promoter-TSS (NM_001372370)	promoter-TSS (NM_001372370)	47	NM_001372376	244484		NM_028220	ENSMUSG00000039375	Wdr17	3010002I12Rik|B230207L18Rik	WD repeat domain 17	protein-coding
Cux1_D6_1_peak_150	chr1	51478359	51478777	8.98485	18.111	13.4037	134	NA	promoter-TSS (NM_001310549)	promoter-TSS (NM_001310549)	-169	NM_001310548	109019		NM_028696	ENSMUSG00000026107	Nabp1	4930434H03Rik|4930442A21Rik|4930488J04Rik|4933440J18Rik|5830411E10Rik|Nbp1|Obfc2a|Ssb2	nucleic acid binding protein 1	protein-coding
Cux1_D6_1_peak_6736	chr4	104199574	104200398	8.15139	18.1691	13.4588	134	NA	intron (NM_001369046, intron 3 of 16)	intron (NM_001369046, intron 3 of 16)	-167552	NM_010014	13131		NM_010014	ENSMUSG00000028519	Dab1	C630028C02Rik|scm|scr|scrambler|yot	disabled 1	protein-coding
Cux1_D6_1_peak_7233	chr5	65431113	65431476	7.86888	18.1424	13.4334	134	NA	intron (NM_009466, intron 1 of 11)	intron (NM_009466, intron 1 of 11)	4548	NM_009466	22235		NM_009466	ENSMUSG00000029201	Ugdh	Udpgdh	UDP-glucose dehydrogenase	protein-coding
Cux1_D6_1_peak_1379	chr11	30026022	30026327	8.72888	18.1815	13.4709	134	NA	promoter-TSS (NM_146016)	promoter-TSS (NM_146016)	-141	NM_146016	237711		NM_146016	ENSMUSG00000044072	Eml6	2900083P10Rik|C230094A16Rik|EMAP-6	echinoderm microtubule associated protein like 6	protein-coding
Cux1_D6_1_peak_3275	chr14	120477460	120477872	8.40577	18.1237	13.4162	134	NA	promoter-TSS (NM_029519)	promoter-TSS (NM_029519)	-795	NM_029519	76108		NM_029519	ENSMUSG00000051615	Rap2a	5830461H18Rik	RAS related protein 2a	protein-coding
Cux1_D6_1_peak_9000	chr8	34512768	34513093	6.12722	18.0164	13.3163	133	NA	Intergenic	(CAAT)n|Simple_repeat|Simple_repeat	127386	NR_040706	330734		NR_040706	ENSMUSG00000109819	B930018H19Rik	B930018H19	RIKEN cDNA B930018H19 gene	ncRNA
Cux1_D6_1_peak_8981	chr8	31111547	31111990	8.92311	18.007	13.3075	133	NA	promoter-TSS (NM_175136)	promoter-TSS (NM_175136)	-59	NM_001368375	68867		NM_175136	ENSMUSG00000039328	Rnf122	1110063C11Rik	ring finger protein 122	protein-coding
Cux1_D6_1_peak_8385	chr7	45643457	45643913	8.67311	18.0856	13.3797	133	NA	exon (NM_172418, exon 7 of 10)	exon (NM_172418, exon 7 of 10)	3708	NM_172418	74490		NM_172418	ENSMUSG00000042918	Mamstr	2810022D01Rik|5430432N15Rik|Mastr	MEF2 activating motif and SAP domain containing transcriptional regulator	protein-coding
Cux1_D6_1_peak_3589	chr15	95101345	95101791	8.95387	18.0588	13.3545	133	NA	intron (NR_015482, intron 2 of 2)	intron (NR_015482, intron 2 of 2)	47750	NR_015482	100043315		NR_015482	ENSMUSG00000100603	LOC100043315	-	uncharacterized LOC100043315	ncRNA
Cux1_D6_1_peak_1383	chr11	31671138	31671717	8.10661	18.0876	13.3814	133	NA	intron (NM_001024919, intron 1 of 3)	CpG	435	NM_001024919	69556		NM_001024919	ENSMUSG00000044502	Bod1	2310022M17Rik|BOD2.1|Bodq1|Fam44b	biorientation of chromosomes in cell division 1	protein-coding
Cux1_D6_1_peak_4933	chr19	24961721	24961950	9.55667	18.0669	13.3622	133	NA	promoter-TSS (NR_033744)	promoter-TSS (NR_033744)	-219	NM_146097	226043		NM_146097	ENSMUSG00000024878	Zng1	Cbwd1	Zn regulated GTPase metalloprotein activator 1	protein-coding
Cux1_D6_1_peak_9251	chr8	91595871	91596962	6.82294	17.9161	13.2224	132	NA	intron (NM_011936, intron 8 of 8)	intron (NM_011936, intron 8 of 8)	205238	NM_008393	16373		NM_008393	ENSMUSG00000031734	Irx3	-	Iroquois related homeobox 3	protein-coding
Cux1_D6_1_peak_140	chr1	46853511	46854236	8.28289	17.906	13.2132	132	NA	promoter-TSS (NM_172653)	promoter-TSS (NM_172653)	-255	NM_172653	227059		NM_172653	ENSMUSG00000025986	Slc39a10	2900042E17Rik|5430433I10|Zip10|mKIAA1265	solute carrier family 39 (zinc transporter), member 10	protein-coding
Cux1_D6_1_peak_3674	chr16	5536919	5537353	9.21399	17.9926	13.2943	132	NA	Intergenic	Intergenic	105742	NR_169082	105246064		NR_169081	ENSMUSG00000116029	Gm41414	-	predicted gene, 41414	ncRNA
Cux1_D6_1_peak_9337	chr8	108896751	108897442	8.28289	17.906	13.2132	132	NA	intron (NM_007496, intron 4 of 9)	intron (NM_007496, intron 4 of 9)	-39764	NR_037295	100526511		NR_037295	ENSMUSG00000093241	Mir3108	mir-3108|mmu-mir-3108	microRNA 3108	ncRNA
Cux1_D6_1_peak_7373	chr5	107560153	107560871	8.04035	17.9665	13.2704	132	NA	intron (NM_001161738, intron 13 of 18)	intron (NM_001161738, intron 13 of 18)	25792	NM_175241	76421		NM_175241	ENSMUSG00000089798	1700028K03Rik	SCRE|Spo16	RIKEN cDNA 1700028K03 gene	protein-coding
Cux1_D6_1_peak_159	chr1	53709533	53710397	8.01851	17.9265	13.2321	132	NA	Intergenic	RLTR12B|LTR|ERVK	-3181	NM_001252070	627872		NM_001252070	ENSMUSG00000096141	Dnah7a	Dnahc7|Dnahc7a|Gm992	dynein, axonemal, heavy chain 7A	protein-coding
Cux1_D6_1_peak_8358	chr7	43505912	43506375	8.86221	17.9042	13.2115	132	NA	promoter-TSS (NM_028737)	promoter-TSS (NM_028737)	-205	NM_028737	74054		NM_028737	ENSMUSG00000013353	Siglecl2	4930538L19Rik|4931406B18Rik	Siglec family like 2	protein-coding
Cux1_D6_1_peak_1837	chr11	112728150	112728674	8.89255	17.9554	13.2597	132	NA	Intergenic	Intergenic	-17056	NR_024085	217294		NM_146031	ENSMUSG00000041674	BC006965	-	cDNA sequence BC006965	ncRNA
Cux1_D6_1_peak_7256	chr5	72853820	72854153	8.89255	17.9554	13.2597	132	NA	intron (NM_013689, intron 1 of 17)	intron (NM_013689, intron 1 of 17)	14462	NM_013689	21682		NM_013689	ENSMUSG00000029217	Tec	-	tec protein tyrosine kinase	protein-coding
Cux1_D6_1_peak_6271	chr3	132083812	132084489	7.23193	17.8582	13.1689	131	NA	Intergenic	Intergenic	-1142	NM_020265	56811		NM_020265	ENSMUSG00000028031	Dkk2	-	dickkopf WNT signaling pathway inhibitor 2	protein-coding
Cux1_D6_1_peak_1532	chr11	60352871	60353183	9.70755	17.8402	13.1515	131	NA	promoter-TSS (NM_029044)	promoter-TSS (NM_029044)	-122	NM_001039093	216810		NM_153080	ENSMUSG00000000538	Tom1l2	2900016I08Rik|A730055F12Rik|Srebf1	target of myb1-like 2 (chicken)	protein-coding
Cux1_D6_1_peak_116	chr1	38790118	38790458	7.97517	17.8471	13.1583	131	NA	Intergenic	Intergenic	46399	NM_001029878	381338		NM_028403	ENSMUSG00000048814	Lonrf2	2900060P06Rik	LON peptidase N-terminal domain and ring finger 2	protein-coding
Cux1_D6_1_peak_851	chr10	40737584	40737941	8.83207	17.8532	13.164	131	NA	exon (NM_177793, exon 3 of 5)	exon (NM_177793, exon 3 of 5)	54480	NM_177793	327747		NM_177793	ENSMUSG00000045555	Mettl24	9030224M15Rik	methyltransferase like 24	protein-coding
Cux1_D6_1_peak_5622	chr2	136891143	136891616	8.51	17.8039	13.1169	131	NA	promoter-TSS (NM_001286983)	promoter-TSS (NM_001286983)	27	NM_001141946	59030		NM_021527	ENSMUSG00000027274	Mkks	1300013E18Rik|Bbs6	McKusick-Kaufman syndrome	protein-coding
Cux1_D6_1_peak_6966	chr4	147868556	147868836	8.83207	17.8532	13.164	131	NA	promoter-TSS (NM_001374704)	promoter-TSS (NM_001374704)	23	NM_001025365	28010		NM_133873	ENSMUSG00000029022	Miip	D4Wsu114e|IIP45	migration and invasion inhibitory protein	protein-coding
Cux1_D6_1_peak_7202	chr5	56143904	56144272	10.2363	17.8812	13.1902	131	NA	Intergenic	Lx8|LINE|L1	1573831	NR_015588	319216		NR_015588	ENSMUSG00000097216	4932441J04Rik	-	RIKEN cDNA 4932441J04 gene	ncRNA
Cux1_D6_1_peak_9253	chr8	91634601	91635477	6.23244	17.8582	13.1689	131	NA	intron (NM_011936, intron 8 of 8)	intron (NM_011936, intron 8 of 8)	166615	NM_008393	16373		NM_008393	ENSMUSG00000031734	Irx3	-	Iroquois related homeobox 3	protein-coding
Cux1_D6_1_peak_3046	chr14	61172529	61173196	9.11238	17.8237	13.1353	131	NA	intron (NM_172809, intron 2 of 9)	CpG	34405	NM_172809	50720		NM_015788	ENSMUSG00000048279	Sacs	A230052M14|DNAJC29|E130115J16Rik	sacsin	protein-coding
Cux1_D6_1_peak_6241	chr3	125190415	125191175	8.53676	17.8502	13.1613	131	NA	Intergenic	Intergenic	-213296	NM_022565	64580		NM_022565	ENSMUSG00000027971	Ndst4	4930439H17Rik	N-deacetylase/N-sulfotransferase (heparin glucosaminyl) 4	protein-coding
Cux1_D6_1_peak_3740	chr16	18186813	18187561	6.98582	17.811	13.1232	131	NA	Intergenic	Intergenic	-22017	NR_105785	102465189		NR_105785	ENSMUSG00000099293	Mir6366	Gm27720|mmu-mir-6366	microRNA 6366	ncRNA
Cux1_D6_1_peak_3077	chr14	65149655	65150020	9.33008	17.693	13.0124	130	NA	Intergenic	CpG	-22480	NR_166862	105245784		NR_166862	ENSMUSG00000114693	Gm41177	-	predicted gene, 41177	ncRNA
Cux1_D6_1_peak_9155	chr8	72160924	72161275	9.04588	17.713	13.0295	130	NA	promoter-TSS (NM_023126)	promoter-TSS (NM_023126)	-101	NM_023126	17274		NM_023126	ENSMUSG00000003037	Rab8a	Mel	RAB8A, member RAS oncogene family	protein-coding
Cux1_D6_1_peak_2809	chr13	119596791	119597019	9.33008	17.693	13.0124	130	NA	intron (NM_001370626, intron 2 of 2)	intron (NM_001370626, intron 2 of 2)	-26914	NM_020279	56838		NM_020279	ENSMUSG00000074715	Ccl28	CCK1|MEC|Scya28	C-C motif chemokine ligand 28	protein-coding
Cux1_D6_1_peak_5814	chr2	175175872	175176128	9.66571	17.771	13.0846	130	NA	Intergenic	Intergenic	30917	NM_001164689	626832		NM_001164689	ENSMUSG00000078887	Gm6710	1600017I02Rik|2310011F05Rik|2900089K14Rik|3100002L24Rik|WF-4	predicted gene 6710	protein-coding
Cux1_D6_1_peak_4121	chr17	14419221	14419708	8.18715	17.7356	13.0516	130	NA	Intergenic	Intergenic	-20522	NR_027986	74917		NM_183107	ENSMUSG00000117328	4930474M22Rik	-	RIKEN cDNA 4930474M22 gene	ncRNA
Cux1_D6_1_peak_6488	chr4	42949566	42949926	8.21088	17.778	13.0913	130	NA	promoter-TSS (NM_001355438)	promoter-TSS (NM_001355438)	-121	NM_001355439	56323		NM_019874	ENSMUSG00000036052	Dnajb5	1110058L06Rik|Hsc40|Hsp40-3	DnaJ heat shock protein family (Hsp40) member B5	protein-coding
Cux1_D6_1_peak_9108	chr8	64947136	64947454	8.7724	17.7523	13.0678	130	NA	5' UTR (NM_001163747, exon 1 of 5)	5' UTR (NM_001163747, exon 1 of 5)	110	NM_001163747	73067		NM_028427	ENSMUSG00000025521	Tmem192	3110005G23Rik	transmembrane protein 192	protein-coding
Cux1_D6_1_peak_1002	chr10	79780228	79780800	9.04588	17.713	13.0295	130	NA	TTS (NM_001042710)	TTS (NM_001042710)	3240	NM_031380	83554		NM_031380	ENSMUSG00000020325	Fstl3	E030038F23Rik|Flrg	follistatin-like 3	protein-coding
Cux1_D6_1_peak_2397	chr13	21920089	21920347	8.7724	17.7523	13.0678	130	NA	Intergenic	tRNA-Gln-CAG|tRNA|tRNA	-23169	NR_035500	100316716		NR_035500	ENSMUSG00000088148	Mir1983	mmu-mir-1983	microRNA 1983	ncRNA
Cux1_D6_1_peak_8047	chr6	122810551	122811334	8.71354	17.6525	12.9738	129	NA	Intergenic	Intergenic	-9242	NM_021899	60611		NM_021899	ENSMUSG00000003154	Foxj2	Fhx	forkhead box J2	protein-coding
Cux1_D6_1_peak_4250	chr17	39847773	39848048	2.86895	17.5891	12.9142	129	NA	non-coding (NR_046233, exon 1 of 1)	non-coding (NR_046233, exon 1 of 1)	4913	NR_046233	100861531		NR_046233		Rn45s	-	45S pre-ribosomal RNA	rRNA
Cux1_D6_1_peak_2392	chr13	21506285	21506599	10.0821	17.6129	12.9364	129	NA	promoter-TSS (NR_026798)	promoter-TSS (NR_026798)	82	NR_026798	100038371		NR_026798		Zfp389	-	zinc finger protein 389	pseudo
Cux1_D6_1_peak_1020	chr10	80622141	80622595	8.6844	17.6031	12.9276	129	NA	promoter-TSS (NM_134002)	promoter-TSS (NM_134002)	-412	NM_134002	103236		NM_134002	ENSMUSG00000003345	Csnk1g2	2810429I12Rik	casein kinase 1, gamma 2	protein-coding
Cux1_D6_1_peak_1310	chr11	17873472	17873959	9.01299	17.6583	12.9794	129	NA	Intergenic	Intergenic	80160	NM_026576	68145		NM_026576	ENSMUSG00000016984	Etaa1	5730466H23Rik	Ewing tumor-associated antigen 1	protein-coding
Cux1_D6_1_peak_625	chr1	179545961	179546671	9.58312	17.6344	12.9566	129	NA	promoter-TSS (NM_001331055)	promoter-TSS (NM_001331055)	-40	NM_008249	15278		NM_008249	ENSMUSG00000026492	Tfb2m	Hkp1|mTFB2M|mtTFB2	transcription factor B2, mitochondrial	protein-coding
Cux1_D6_1_peak_1642	chr11	78781907	78782409	8.98034	17.6038	12.9279	129	NA	Intergenic	Intergenic	-30429	NM_197989	69109		NM_197989	ENSMUSG00000049489	Ccnq	1810009O10Rik|Fam58a|Fam58b	cyclin Q	protein-coding
Cux1_D6_1_peak_5173	chr2	19199029	19199518	9.25691	17.5723	12.898	128	NA	5' UTR (NM_001271563, exon 1 of 19)	5' UTR (NM_001271563, exon 1 of 19)	155	NM_001081083	70882		NM_001081083	ENSMUSG00000037683	Armc3	4921513G22Rik	armadillo repeat containing 3	protein-coding
Cux1_D6_1_peak_1001	chr10	79713961	79714303	7.78581	17.4978	12.8285	128	NA	intron (NR_038088, intron 3 of 4)	intron (NR_038088, intron 3 of 4)	-2502	NM_008226	15166		NM_008226	ENSMUSG00000020331	Hcn2	BCNG2|HAC1|trls	hyperpolarization-activated, cyclic nucleotide-gated K+ 2	protein-coding
Cux1_D6_1_peak_2184	chr12	83921827	83922224	9.22076	17.5126	12.8424	128	NA	promoter-TSS (NR_073564)	promoter-TSS (NR_073564)	-91	NR_073563	18222		NM_010949	ENSMUSG00000021224	Numb	Nb	NUMB endocytic adaptor protein	protein-coding
Cux1_D6_1_peak_5006	chr19	42128997	42129301	9.54235	17.5671	12.8934	128	NA	promoter-TSS (NM_027106)	promoter-TSS (NM_027106)	-156	NM_027106	69534		NM_027106	ENSMUSG00000018821	Avpi1	2310008N12Rik|VIT32|esu|mVIT32	arginine vasopressin-induced 1	protein-coding
Cux1_D6_1_peak_1203	chr10	121476337	121476506	8.65546	17.554	12.8804	128	NA	promoter-TSS (NM_138956)	promoter-TSS (NM_138956)	-171	NM_138956	192678		NM_138956	ENSMUSG00000025795	Rassf3	-	Ras association (RalGDS/AF-6) domain family member 3	protein-coding
Cux1_D6_1_peak_9198	chr8	85119457	85119861	9.78982	17.5266	12.8558	128	NA	promoter-TSS (NM_001357366)	promoter-TSS (NM_001357366)	32	NM_001357366	244556		NM_001037745	ENSMUSG00000074194	Zfp791	EG244556	zinc finger protein 791	protein-coding
Cux1_D6_1_peak_2635	chr13	79458085	79458488	9.22076	17.5126	12.8424	128	NA	Intergenic	Intergenic	-1259413	NM_010151	13865		NM_010151	ENSMUSG00000069171	Nr2f1	COUP-TF1|COUP-TFI|COUPTFA|EAR-3|EAR3|Erbal3|SVP44|Tcfcoup1	nuclear receptor subfamily 2, group F, member 1	protein-coding
Cux1_D6_1_peak_8289	chr7	29906060	29906556	8.0936	17.5685	12.8943	128	NA	promoter-TSS (NM_011754)	promoter-TSS (NM_011754)	-201	NR_106128	102465770		NR_106128	ENSMUSG00000098873	Mir7668	Gm27961|mmu-mir-7668	microRNA 7668	ncRNA
Cux1_D6_1_peak_477	chr1	151755015	151755524	9.14929	17.3946	12.7324	127	NA	promoter-TSS (NR_151473)	promoter-TSS (NR_151473)	-105	NM_001311166	66967		NM_001039644	ENSMUSG00000043019	Edem3	2310050N11Rik	ER degradation enhancer, mannosidase alpha-like 3	protein-coding
Cux1_D6_1_peak_1060	chr10	86778490	86778967	8.30184	17.4422	12.7773	127	NA	promoter-TSS (NM_175331)	promoter-TSS (NM_175331)	-277	NM_175331	103466		NM_175331	ENSMUSG00000054027	Nt5dc3	C630002B14Rik|TU12B1-TY	5'-nucleotidase domain containing 3	protein-coding
Cux1_D6_1_peak_8545	chr7	83891843	83892270	8.88379	17.4428	12.7774	127	NA	promoter-TSS (NM_023403)	promoter-TSS (NM_023403)	-210	NR_164323	67943		NM_023403	ENSMUSG00000038503	Mesd	2210015O11Rik|Mesdc2|mKIAA0081|mesd|msd	mesoderm development LRP chaperone	protein-coding
Cux1_D6_1_peak_5882	chr3	14611231	14611528	9.42209	17.3686	12.7069	127	NA	promoter-TSS (NM_001099674)	promoter-TSS (NM_001099674)	-123	NM_001099674	69126		NM_001099674	ENSMUSG00000078784	Rbis	1810022K09Rik	ribosomal biogenesis factor	protein-coding
Cux1_D6_1_peak_8085	chr6	134614672	134615409	8.02482	17.4451	12.7791	127	NA	intron (NM_026345, intron 3 of 3)	intron (NM_026345, intron 3 of 3)	17448	NM_026345	67729		NM_026345	ENSMUSG00000032718	Mansc1	9130403P13Rik	MANSC domain containing 1	protein-coding
Cux1_D6_1_peak_6042	chr3	75556829	75557741	8.30184	17.4422	12.7773	127	NA	promoter-TSS (NM_019745)	promoter-TSS (NM_019745)	-208	NM_009250	20713		NM_009250	ENSMUSG00000027834	Serpini1	Ns|PI-12|PI12|Spi17	serine (or cysteine) peptidase inhibitor, clade I, member 1	protein-coding
Cux1_D6_1_peak_5798	chr2	172345275	172345543	8.56977	17.4083	12.745	127	NA	promoter-TSS (NM_025912)	promoter-TSS (NM_025912)	-168	NM_025912	67017		NM_025912	ENSMUSG00000027495	Fam210b	2010011I20Rik	family with sequence similarity 210, member B	protein-coding
Cux1_D6_1_peak_1752	chr11	97862180	97862412	9.18489	17.4534	12.7866	127	NA	intron (NM_001081435, intron 7 of 10)	RSINE1|SINE|B4	20982	NR_169087	68127		NM_001080935		B230217C12Rik	-	RIKEN cDNA B230217C12 gene	ncRNA
Cux1_D6_1_peak_613	chr1	176814104	176814833	8.59814	17.4566	12.7898	127	NA	promoter-TSS (NR_151682)	promoter-TSS (NR_151682)	-192	NR_151682	76816		NM_029756	ENSMUSG00000026504	Sdccag8	2700048G21Rik|5730470G24Rik|Cccap	serologically defined colon cancer antigen 8	protein-coding
Cux1_D6_1_peak_5059	chr19	50886669	50887464	8.85207	17.3898	12.7277	127	NA	Intergenic	Intergenic	-208420	NM_001252501	58178		NM_021377	ENSMUSG00000043531	Sorcs1	Sorcs|mSorCS	sortilin-related VPS10 domain containing receptor 1	protein-coding
Cux1_D6_1_peak_7454	chr5	119125594	119126174	8.88379	17.4428	12.7774	127	NA	Intergenic	L1M2|LINE|L1	-7768	NR_168635	102633262		NR_168635		Gm31129	-	predicted gene, 31129	ncRNA
Cux1_D6_1_peak_2950	chr14	40966968	40967388	8.30184	17.4422	12.7773	127	NA	promoter-TSS (NM_145928)	promoter-TSS (NM_145928)	-282	NM_145928	52588		NM_145928	ENSMUSG00000037824	Tspan14	D14Ertd226e|Tm4sf14|tspan-14	tetraspanin 14	protein-coding
Cux1_D6_1_peak_156	chr1	52844789	52845099	8.85207	17.3898	12.7277	127	NA	promoter-TSS (NM_146108)	promoter-TSS (NM_146108)	-94	NM_146108	227095		NM_146108	ENSMUSG00000041426	Hibch	2610509I15Rik|HIBYL-COA-H	3-hydroxyisobutyryl-Coenzyme A hydrolase	protein-coding
Cux1_D6_1_peak_4907	chr19	14973401	14973785	9.46184	17.4342	12.7697	127	NA	Intergenic	Intergenic	-375410	NM_011600	21888		NM_011600	ENSMUSG00000024642	Tle4	5730411M05Rik|Bce-1|Bce1|ESTM13|ESTM14|Grg4|grg-4	transducin-like enhancer of split 4	protein-coding
Cux1_D6_1_peak_3720	chr16	15637573	15637953	9.65635	17.3037	12.6465	126	NA	promoter-TSS (NM_011159)	promoter-TSS (NM_011159)	-103	NM_011159	19090		NM_011159	ENSMUSG00000022672	Prkdc	DNA-PKcs|DNAPDcs|DNAPK|DNPK1|DOXNPH|HYRC1|XRCC7|dxnph|p460|scid|slip	protein kinase, DNA activated, catalytic polypeptide	protein-coding
Cux1_D6_1_peak_7230	chr5	65107227	65107555	9.38267	17.3036	12.6465	126	NA	promoter-TSS (NM_001347355)	promoter-TSS (NM_001347355)	-177	NM_001347355	71778		NM_175174	ENSMUSG00000054920	Klhl5	1300013C10Rik	kelch-like 5	protein-coding
Cux1_D6_1_peak_1234	chr10	128211604	128211959	8.25138	17.3541	12.6932	126	NA	promoter-TSS (NM_025716)	promoter-TSS (NM_025716)	13	NM_025716	66701		NM_025716	ENSMUSG00000051346	Spryd4	4633402N23Rik	SPRY domain containing 4	protein-coding
Cux1_D6_1_peak_3004	chr14	55015214	55015543	8.54159	17.3603	12.6992	126	NA	promoter-TSS (NM_026890)	promoter-TSS (NM_026890)	-76	NM_026890	68966		NM_026890	ENSMUSG00000022204	Ngdn	1500001L15Rik|Ngd|neuroguidin	neuroguidin, EIF4E binding protein	protein-coding
Cux1_D6_1_peak_2719	chr13	100730782	100731075	8.82057	17.3372	12.6779	126	NA	promoter-TSS (NM_009874)	promoter-TSS (NM_009874)	14	NM_009874	12572		NM_009874	ENSMUSG00000069089	Cdk7	C230069N13|CAK|Cdkn7|Crk4|P39 Mo15	cyclin dependent kinase 7	protein-coding
Cux1_D6_1_peak_7244	chr5	67847369	67847923	8.7893	17.2849	12.6288	126	NA	promoter-TSS (NM_001284345)	promoter-TSS (NM_001284345)	-215	NM_001038999	11980		NM_009727	ENSMUSG00000037685	Atp8a1	APLT|Atp3a2|B230107D19Rik|ClassI	ATPase phospholipid transporting 8A1	protein-coding
Cux1_D6_1_peak_7069	chr5	20701576	20702141	8.20153	17.2669	12.6116	126	NA	intron (NM_001170746, intron 22 of 22)	intron (NM_001170746, intron 22 of 22)	180266	NM_172992	68770		NM_172992	ENSMUSG00000039987	Phtf2	1110054G21Rik|9530062N20Rik	putative homeodomain transcription factor 2	protein-coding
Cux1_D6_1_peak_4174	chr17	25727361	25727955	8.45813	17.218	12.5651	125	NA	promoter-TSS (NM_145409)	promoter-TSS (NM_145409)	-59	NM_001357176	106707		NM_028009	ENSMUSG00000041199	Rpusd1	2310051D06Rik|Rlucl	RNA pseudouridylate synthase domain containing 1	protein-coding
Cux1_D6_1_peak_1308	chr11	17736339	17736712	8.45813	17.218	12.5651	125	NA	Intergenic	Intergenic	217350	NM_026576	68145		NM_026576	ENSMUSG00000016984	Etaa1	5730466H23Rik	Ewing tumor-associated antigen 1	protein-coding
Cux1_D6_1_peak_6051	chr3	79628741	79629175	9.00963	17.1639	12.513	125	NA	promoter-TSS (NM_029482)	promoter-TSS (NM_029482)	-121	NM_029482	75939		NM_029482	ENSMUSG00000027811	4930579G24Rik	-	RIKEN cDNA 4930579G24 gene	protein-coding
Cux1_D6_1_peak_872	chr10	44080660	44081068	9.83501	17.1881	12.5358	125	NA	intron (NM_001368305, intron 1 of 21)	intron (NM_001368305, intron 1 of 21)	-58589	NM_001368306	11630		NM_172393	ENSMUSG00000019866	Crybg1	Aim1	crystallin beta-gamma domain containing 1	protein-coding
Cux1_D6_1_peak_5540	chr2	118388339	118388666	9.30482	17.1753	12.5239	125	NA	promoter-TSS (NM_001355383)	promoter-TSS (NM_001355383)	-115	NM_013719	27103		NM_013719	ENSMUSG00000005102	Eif2ak4	2610011M03|GCN2|MGCN2	eukaryotic translation initiation factor 2 alpha kinase 4	protein-coding
Cux1_D6_1_peak_2552	chr13	62684930	62685283	9.83501	17.1881	12.5358	125	NA	Intergenic	Intergenic	-31892	NM_001378675	102640165		NM_001378675		Gm36298	-	predicted gene, 36298	protein-coding
Cux1_D6_1_peak_9784	chr9	80164439	80164912	8.72741	17.1814	12.5296	125	NA	promoter-TSS (NM_001039546)	promoter-TSS (NM_001039546)	-359	NM_001039546	17920		NM_008662	ENSMUSG00000033577	Myo6	Myo6<rsv>|Tlc|rsv|sv	myosin VI	protein-coding
Cux1_D6_1_peak_6763	chr4	108834307	108834600	8.75825	17.233	12.5794	125	NA	promoter-TSS (NM_025334)	promoter-TSS (NM_025334)	-151	NM_001356361	70533		NM_027453	ENSMUSG00000028568	Btf3l4	4632412E09Rik|5730434I03Rik	basic transcription factor 3-like 4	protein-coding
Cux1_D6_1_peak_6027	chr3	67645792	67646384	9.00963	17.1639	12.513	125	NA	Intergenic	Intergenic	63320	NM_025813	66868		NM_025813	ENSMUSG00000027775	Mfsd1	1200003O06Rik	major facilitator superfamily domain containing 1	protein-coding
Cux1_D6_1_peak_1805	chr11	106083993	106084555	8.66639	17.0792	12.4321	124	NA	promoter-TSS (NM_011947)	promoter-TSS (NM_011947)	-313	NM_011947	26406		NM_011947	ENSMUSG00000020700	Map3k3	MAPKKK3|Mekk3|mKIAA4031	mitogen-activated protein kinase kinase kinase 3	protein-coding
Cux1_D6_1_peak_7430	chr5	115204822	115205102	8.94139	17.0511	12.4052	124	NA	Intergenic	Intergenic	-10581	NM_001310712	29867		NM_013879	ENSMUSG00000029544	Cabp1	caldendrin	calcium binding protein 1	protein-coding
Cux1_D6_1_peak_4066	chr17	3657973	3658413	8.40339	17.1244	12.4764	124	NA	intron (NM_198958, intron 10 of 12)	intron (NM_198958, intron 10 of 12)	38068	NM_198958	224480		NM_198958	ENSMUSG00000023802	Nox3	GP91-3|het|nmf250	NADPH oxidase 3	protein-coding
Cux1_D6_1_peak_3421	chr15	56531367	56531731	9.26638	17.112	12.4644	124	NA	Intergenic	Intergenic	-158395	NR_002874	594843		NR_002874	ENSMUSG00000086541	Has2os	EG594843|Has2as|Hasnt	hyaluronan synthase 2, opposite strand	ncRNA
Cux1_D6_1_peak_9669	chr9	56580891	56581484	8.37629	17.078	12.4313	124	NA	Intergenic	Intergenic	54461	NM_001311076	235402		NM_181074	ENSMUSG00000049556	Lingo1	4930471K13Rik|LERN1|LINGO-1|Lrrn6a|UNQ201	leucine rich repeat and Ig domain containing 1	protein-coding
Cux1_D6_1_peak_9323	chr8	107945192	107945627	8.97538	17.1073	12.4597	124	NA	Intergenic	Intergenic	-356927	NM_010817	17463		NM_010817	ENSMUSG00000039067	Psmd7	Mov-34|Mov34	proteasome (prosome, macropain) 26S subunit, non-ATPase, 7	protein-coding
Cux1_D6_1_peak_4947	chr19	28846917	28847451	8.0795	17.0527	12.4066	124	NA	intron (NM_009199, intron 1 of 11)	intron (NM_009199, intron 1 of 11)	12049	NM_009199	20510		NM_009199	ENSMUSG00000024935	Slc1a1	D130048G10Rik|EAAC1|EAAC2|EAAT3|MEAAC1	solute carrier family 1 (neuronal/epithelial high affinity glutamate transporter, system Xag), member 1	protein-coding
Cux1_D6_1_peak_9305	chr8	105827321	105827750	9.26638	17.112	12.4644	124	NA	promoter-TSS (NM_145824)	promoter-TSS (NM_145824)	-209	NM_024445	72236		NM_024445	ENSMUSG00000031893	Tsnaxip1	1700016K08Rik|TXI1	translin-associated factor X (Tsnax) interacting protein 1	protein-coding
Cux1_D6_1_peak_2794	chr13	115653138	115653885	8.10361	17.0951	12.4478	124	NA	Intergenic	Intergenic	-551547	NM_001033228	109700		NM_001033228	ENSMUSG00000042284	Itga1	CD49A|E130012M19Rik|Vla1	integrin alpha 1	protein-coding
Cux1_D6_1_peak_8717	chr7	127208755	127209358	8.10361	17.0951	12.4478	124	NA	promoter-TSS (NM_144522)	promoter-TSS (NM_144522)	157	NM_001347655	17907		NM_016754	ENSMUSG00000030672	Mylpf	2410014J02Rik|MLC-2|Mlc2|Myl11	myosin light chain, phosphorylatable, fast skeletal muscle	protein-coding
Cux1_D6_1_peak_85	chr1	33508245	33508713	8.40339	17.1244	12.4764	124	NA	intron (NM_008922, intron 10 of 13)	Charlie17a|DNA|hAT-Charlie	161315	NM_008922	19076		NM_008922	ENSMUSG00000026134	Prim2	-	DNA primase, p58 subunit	protein-coding
Cux1_D6_1_peak_2778	chr13	111725169	111725991	8.60622	16.9782	12.3374	123	NA	Intergenic	CpG	39402	NM_172593	218613		NM_172593	ENSMUSG00000032727	Mier3	5730509D14|D130064H19Rik	MIER family member 3	protein-coding
Cux1_D6_1_peak_3362	chr15	32062327	32062697	8.87418	16.9399	12.3035	123	NA	Intergenic	Intergenic	-114777	NM_020503	57254		NM_020503	ENSMUSG00000045267	Tas2r119	T2r19|Tas2r19|mGR19|mt2r19	taste receptor, type 2, member 119	protein-coding
Cux1_D6_1_peak_9631	chr9	48985100	48985596	8.6362	17.0285	12.3845	123	NA	promoter-TSS (NM_175482)	promoter-TSS (NM_175482)	-37	NM_175482	235323		NM_175482	ENSMUSG00000032267	Usp28	9830148O20Rik|mKIAA1515	ubiquitin specific peptidase 28	protein-coding
Cux1_D6_1_peak_132	chr1	43827412	43828009	8.87418	16.9399	12.3035	123	NA	non-coding (NR_160750, exon 1 of 14)	non-coding (NR_160750, exon 1 of 14)	129	NR_160751	67883		NM_026430	ENSMUSG00000057363	Uxs1	1600025I13Rik	UDP-glucuronate decarboxylase 1	protein-coding
Cux1_D6_1_peak_6634	chr4	82512981	82513387	8.87418	16.9399	12.3035	123	NA	intron (NR_137202, intron 1 of 1)	CpG	5195	NR_137202	102635783		NR_137202	ENSMUSG00000087413	Gm11266	-	predicted gene 11266	ncRNA
Cux1_D6_1_peak_1105	chr10	96541261	96541460	9.6925	16.9453	12.3085	123	NA	Intergenic	Tigger6a|DNA|TcMar-Tigger	-75641	NM_007569	12226		NM_007569	ENSMUSG00000036478	Btg1	-	BTG anti-proliferation factor 1	protein-coding
Cux1_D6_1_peak_2656	chr13	85289169	85289560	9.19044	16.9869	12.3453	123	NA	5' UTR (NM_145452, exon 1 of 25)	5' UTR (NM_145452, exon 1 of 25)	122	NM_145452	218397		NM_145452	ENSMUSG00000021549	Rasa1	Gap|RasGAP|Rasa	RAS p21 protein activator 1	protein-coding
Cux1_D6_1_peak_4813	chr18	83185335	83186105	7.76103	16.9682	12.3288	123	NA	Intergenic	Intergenic	140164	NR_045361	70960		NR_045361	ENSMUSG00000118333	4921531P14Rik	1700108N05Rik	RIKEN cDNA 4921531P14 gene	ncRNA
Cux1_D6_1_peak_1579	chr11	69094818	69095238	8.60622	16.9782	12.3374	123	NA	Intergenic	Intergenic	-3921	NM_011065	18626		NM_011065	ENSMUSG00000020893	Per1	Hftm|Per|m-rigui|mPer1	period circadian clock 1	protein-coding
Cux1_D6_1_peak_7892	chr6	82987371	82987791	9.19044	16.9869	12.3453	123	NA	intron (NM_033079, intron 4 of 9)	L3|LINE|CR1	40659	NM_033079	110958		NM_033079	ENSMUSG00000030041	M1ap	D6Mm5e	meiosis 1 associated protein	protein-coding
Cux1_D6_1_peak_5944	chr3	36862775	36863330	8.87418	16.9399	12.3035	123	NA	promoter-TSS (NM_172679)	promoter-TSS (NM_172679)	-54	NM_172679	229227		NM_172679	ENSMUSG00000037270	Bltp1	4732443H21|4932438A13Rik|B830039D19Rik|D630029K19Rik|FSA|Kiaa1109|Tweek	bridge-like lipid transfer protein family member 1	protein-coding
Cux1_D6_1_peak_4839	chr19	3575739	3576421	8.34936	17.0319	12.3877	123	NA	promoter-TSS (NM_001360430)	promoter-TSS (NM_001360430)	-331	NM_001360429	52036		NM_028999	ENSMUSG00000024908	Ppp6r3	4930528G08Rik|9130026N02Rik|D19Bwg1430e|D19Ertd703e|Pp6r3|Ppcs3|Pptcs3|Sapl|Saps3|mKIAA1558	protein phosphatase 6, regulatory subunit 3	protein-coding
Cux1_D6_1_peak_9442	chr8	124480859	124481291	8.6362	17.0285	12.3845	123	NA	Intergenic	Intergenic	-39692	NM_029746	76332		NM_029746	ENSMUSG00000031979	Cog2	1190002B08Rik|2700012E02Rik|Ldlc	component of oligomeric golgi complex 2	protein-coding
Cux1_D6_1_peak_4870	chr19	6979898	6980474	8.29602	16.9404	12.3039	123	NA	promoter-TSS (NM_001360288)	promoter-TSS (NM_001360288)	-100	NM_001360286	14227		NM_008020	ENSMUSG00000056629	Fkbp2	mFKBP13|mFKBP2	FK506 binding protein 2	protein-coding
Cux1_D6_1_peak_8921	chr8	23008546	23008770	6.74493	16.8454	12.2154	122	NA	intron (NM_001110783, intron 1 of 43)	intron (NM_001110783, intron 1 of 43)	-26441	NM_001277281	11733		NM_031158	ENSMUSG00000031543	Ank1	Ank-1|nb|pale	ankyrin 1, erythroid	protein-coding
Cux1_D6_1_peak_1743	chr11	96847186	96847568	9.64592	16.8663	12.2354	122	NA	Intergenic	RLTR11D|LTR|ERVK	-2499	NM_019877	56358		NM_019877	ENSMUSG00000018672	Copz2	1110012D12Rik|zeta2-COP	coatomer protein complex, subunit zeta 2	protein-coding
Cux1_D6_1_peak_7398	chr5	110770626	110771100	9.15294	16.9252	12.2904	122	NA	promoter-TSS (NM_173066)	promoter-TSS (NM_173066)	-86	NR_152254	100504049		NR_152254	ENSMUSG00000086401	Gm15559	-	predicted gene 15559	ncRNA
Cux1_D6_1_peak_6373	chr3	157031688	157032025	8.57645	16.9282	12.2927	122	NA	intron (NM_177274, intron 3 of 6)	intron (NM_177274, intron 3 of 6)	470062	NM_001039094	320840		NM_177274	ENSMUSG00000040037	Negr1	5330422G01Rik|KILON|Ntra	neuronal growth regulator 1	protein-coding
Cux1_D6_1_peak_2975	chr14	48334320	48334677	8.24335	16.8499	12.2196	122	NA	Intergenic	Intergenic	-111625	NM_001310584	218989		NM_172600	ENSMUSG00000036339	Tmem260	5930435P15|6720456H20Rik	transmembrane protein 260	protein-coding
Cux1_D6_1_peak_8820	chr7	141414165	141414560	8.54688	16.8786	12.2456	122	NA	promoter-TSS (NM_172116)	promoter-TSS (NM_172116)	-237	NM_172116	213350		NM_172116	ENSMUSG00000051007	Gatd1	D230016J19Rik|Pddc1	glutamine amidotransferase like class 1 domain containing 1	protein-coding
Cux1_D6_1_peak_324	chr1	88514051	88514757	7.45161	16.8726	12.2414	122	NA	Intergenic	Intergenic	-4338	NM_008132	14659		NM_008132	ENSMUSG00000062310	Glrp1	GRP-1	glutamine repeat protein 1	protein-coding
Cux1_D6_1_peak_2827	chr14	10132111	10132490	9.11574	16.864	12.2332	122	NA	intron (NM_010210, intron 4 of 8)	intron (NM_010210, intron 4 of 8)	248205	NR_030680	100042415		NR_030680	ENSMUSG00000121680	Mnd1-ps	Gm3833	Mnd1 retrotransposed pseudogene	pseudo
Cux1_D6_1_peak_9993	chrX	20950596	20951052	9.11574	16.864	12.2332	122	NA	promoter-TSS (NM_007922)	promoter-TSS (NM_007922)	-216	NM_007922	13712		NM_007922	ENSMUSG00000009406	Elk1	Elk-1	ELK1, member of ETS oncogene family	protein-coding
Cux1_D6_1_peak_1685	chr11	87108777	87109254	9.11574	16.864	12.2332	122	NA	promoter-TSS (NM_175563)	promoter-TSS (NM_175563)	-246	NM_025377	66140		NM_025377	ENSMUSG00000020492	Ska2	1110001A07Rik|Fam33a	spindle and kinetochore associated complex subunit 2	protein-coding
Cux1_D6_1_peak_6353	chr3	152872234	152872865	7.71874	16.8912	12.2576	122	NA	intron (NM_012028, intron 2 of 4)	intron (NM_012028, intron 2 of 4)	109661	NM_012028	26938		NM_012028	ENSMUSG00000039037	St6galnac5	Siat7e	ST6 (alpha-N-acetyl-neuraminyl-2,3-beta-galactosyl-1,3)-N-acetylgalactosaminide alpha-2,6-sialyltransferase 5	protein-coding
Cux1_D6_1_peak_4777	chr18	76616057	76616727	8.24335	16.8499	12.2196	122	NA	TTS (NR_166695)	TTS (NR_166695)	16478	NR_166695	102634325		NR_166695	ENSMUSG00000117960	Gm31933	-	predicted gene, 31933	ncRNA
Cux1_D6_1_peak_1920	chr12	5291755	5292465	8.24335	16.8499	12.2196	122	NA	intron (NM_001164493, intron 1 of 13)	intron (NM_001164493, intron 1 of 13)	83572	NM_001164493	208439		NM_001164493	ENSMUSG00000020627	Klhl29	A230106N14Rik|Gm68|Kbtbd9|mKIAA1921	kelch-like 29	protein-coding
Cux1_D6_1_peak_9187	chr8	83955006	83955668	8.48835	16.7801	12.1534	121	NA	promoter-TSS (NM_024184)	promoter-TSS (NM_024184)	-4	NR_169070	100126034		NR_169070	ENSMUSG00000074219	Gm10644	-	predicted gene 10644	ncRNA
Cux1_D6_1_peak_595	chr1	172464245	172464528	9.59978	16.7882	12.1612	121	NA	Intergenic	L2b|LINE|L2	-10974	NM_029612	98365		NM_029612	ENSMUSG00000026548	Slamf9	2310026I04Rik|CD2F-10|CD84-H1|Cd2f10|SF2001	SLAM family member 9	protein-coding
Cux1_D6_1_peak_1990	chr12	28685976	28686727	8.19135	16.7604	12.1357	121	NA	Intergenic	Intergenic	7026	NR_105902	102465980		NR_105902	ENSMUSG00000098579	Mir6937	Gm27448|mmu-mir-6937	microRNA 6937	ncRNA
Cux1_D6_1_peak_8254	chr7	27228372	27228771	7.91463	16.7616	12.1368	121	NA	promoter-TSS (NM_181593)	promoter-TSS (NM_181593)	46	NM_181593	233011		NM_181593	ENSMUSG00000003752	Itpkc	9130023N17Rik|IP3K C	inositol 1,4,5-trisphosphate 3-kinase C	protein-coding
Cux1_D6_1_peak_5925	chr3	32610569	32610793	7.91463	16.7616	12.1368	121	NA	intron (NM_013531, intron 1 of 9)	intron (NM_013531, intron 1 of 9)	5486	NM_001348062	14696		NM_013531	ENSMUSG00000027669	Gnb4	6720453A21Rik|G(beta)4|Hg2b	guanine nucleotide binding protein (G protein), beta 4	protein-coding
Cux1_D6_1_peak_455	chr1	138856778	138856966	9.59978	16.7882	12.1612	121	NA	promoter-TSS (NM_001081226)	promoter-TSS (NM_001081226)	-18	NM_001081226	69549		NM_001081226	ENSMUSG00000079283	2310009B15Rik	-	RIKEN cDNA 2310009B15 gene	protein-coding
Cux1_D6_1_peak_619	chr1	177796584	177796871	8.45938	16.7314	12.1078	121	NA	promoter-TSS (NM_007422)	promoter-TSS (NM_007422)	-218	NM_007422	11566		NM_007422	ENSMUSG00000015961	Adss2	AS|Adss|adSS 2	adenylosuccinate synthase 2	protein-coding
Cux1_D6_1_peak_2910	chr14	29599574	29600001	8.77522	16.7761	12.1499	121	NA	intron (NM_009785, intron 2 of 37)	intron (NM_009785, intron 2 of 37)	122077	NM_009785	12294		NM_009785	ENSMUSG00000021991	Cacna2d3	Cacnad3|alapha2delta3	calcium channel, voltage-dependent, alpha2/delta subunit 3	protein-coding
Cux1_D6_1_peak_2411	chr13	25497300	25497692	8.45938	16.7314	12.1078	121	NA	Intergenic	Intergenic	-227500	NM_009513	22360		NM_009513	ENSMUSG00000048978	Nrsn1	Neurensin-1|Neuro-p24|Vmp	neurensin 1	protein-coding
Cux1_D6_1_peak_730	chr10	5823937	5824402	8.48835	16.7801	12.1534	121	NA	promoter-TSS (NM_175374)	promoter-TSS (NM_175374)	-226	NM_175374	108853		NM_175374	ENSMUSG00000019774	Mtrf1l	9130004K12Rik	mitochondrial translational release factor 1-like	protein-coding
Cux1_D6_1_peak_6176	chr3	106721612	106722125	9.04224	16.743	12.1183	121	NA	5' UTR (NM_001286685, exon 1 of 5)	5' UTR (NM_001286685, exon 1 of 5)	186	NM_001039488	321000		NM_028081	ENSMUSG00000056260	Lrif1	2010012G17Rik|4933421E11Rik	ligand dependent nuclear receptor interacting factor 1	protein-coding
Cux1_D6_1_peak_5056	chr19	50498707	50499396	8.77522	16.7761	12.1499	121	NA	intron (NM_001360457, intron 1 of 26)	intron (NM_001360457, intron 1 of 26)	-178354	NR_166832	102631841		NR_166832	ENSMUSG00000097446	Gm26629	-	predicted gene, 26629	ncRNA
Cux1_D6_1_peak_570	chr1	168432348	168432599	9.07884	16.8032	12.1756	121	NA	promoter-TSS (NM_008783)	promoter-TSS (NM_008783)	-304	NM_001291508	18514		NM_008783	ENSMUSG00000052534	Pbx1	2310056B04Rik|D230003C07Rik|Pbx-1	pre B cell leukemia homeobox 1	protein-coding
Cux1_D6_1_peak_5809	chr2	174225733	174226112	9.31761	16.7412	12.1168	121	NA	Intergenic	Intergenic	41203	NR_029646	723906		NR_029646	ENSMUSG00000065521	Mir296	Mirn296|mir-296|mmu-mir-296	microRNA 296	ncRNA
Cux1_D6_1_peak_9967	chr9	124422703	124423589	6.69032	16.7295	12.1063	121	NA	promoter-TSS (NR_027950)	promoter-TSS (NR_027950)	-105	NR_027950	75135		NR_015516		4930526I15Rik	1600027J15Rik	RIKEN cDNA 4930526I15 gene	ncRNA
Cux1_D6_1_peak_3586	chr15	94543213	94543832	9.04224	16.743	12.1183	121	NA	promoter-TSS (NM_172437)	promoter-TSS (NM_172437)	-15	NM_172437	78895		NM_172437	ENSMUSG00000033356	Pus7l	3000003F02Rik	pseudouridylate synthase 7-like	protein-coding
Cux1_D6_1_peak_7973	chr6	99206078	99206966	6.63658	16.6149	12.0017	120	NA	intron (NM_053202, intron 3 of 18)	intron (NM_053202, intron 3 of 18)	-21503	NR_162807	114482918		NR_162807		Mir12201	Gm51278|mmu-mir-12201	microRNA 12201	ncRNA
Cux1_D6_1_peak_2409	chr13	24800550	24801119	8.67846	16.6157	12.0019	120	NA	promoter-TSS (NM_024473)	promoter-TSS (NM_024473)	-823	NM_024473	79555		NM_024473	ENSMUSG00000019132	BC005537	8030460C05Rik	cDNA sequence BC005537	protein-coding
Cux1_D6_1_peak_8699	chr7	123369867	123370452	8.71047	16.6688	12.0513	120	NA	promoter-TSS (NM_001122642)	promoter-TSS (NM_001122642)	-244	NM_001122642	70497		NM_144529	ENSMUSG00000030766	Arhgap17	5730403H17Rik|Nadrin|Nadrin2|Rich1|Wbp15	Rho GTPase activating protein 17	protein-coding
Cux1_D6_1_peak_3974	chr16	77421565	77421954	7.84602	16.6398	12.024	120	NA	intron (NR_015543, intron 2 of 4)	intron (NR_015543, intron 2 of 4)	92431	NR_015543	77994		NR_015543	ENSMUSG00000090386	Mir99ahg	2810055G20Rik|D730043B02Rik	Mir99a and Mirlet7c-1 host gene (non-protein coding)	ncRNA
Cux1_D6_1_peak_5876	chr3	10351255	10351499	8.74273	16.7222	12.0991	120	NA	promoter-TSS (NM_025512)	promoter-TSS (NM_025512)	-60	NM_025512	66361		NM_025512	ENSMUSG00000039795	Zfand1	2310008M20Rik	zinc finger, AN1-type domain 1	protein-coding
Cux1_D6_1_peak_8243	chr7	25237893	25238541	7.86876	16.6802	12.0613	120	NA	promoter-TSS (NM_001031667)	promoter-TSS (NM_001031667)	-366	NM_001031667	606496		NM_001031667	ENSMUSG00000057177	Gsk3a	2700086H06Rik	glycogen synthase kinase 3 alpha	protein-coding
Cux1_D6_1_peak_5533	chr2	115859274	115860113	7.59459	16.6642	12.0474	120	NA	Intergenic	Intergenic	204926	NM_001346055	17536		NM_010825	ENSMUSG00000027210	Meis2	A430109D20Rik|Mrg1|Stra10	Meis homeobox 2	protein-coding
Cux1_D6_1_peak_7672	chr6	16981663	16981911	7.89163	16.7208	12.098	120	NA	Intergenic	HAL1|LINE|L1	-83346	NM_031198	21426		NM_031198	ENSMUSG00000029553	Tfec	Tcfec|bHLHe34	transcription factor EC	protein-coding
Cux1_D6_1_peak_7304	chr5	90951635	90951974	8.43061	16.6829	12.0632	120	NA	intron (NM_026788, intron 3 of 7)	intron (NM_026788, intron 3 of 7)	20608	NM_026788	665563		NM_026788	ENSMUSG00000029376	Mthfd2l	1110019K23Rik|C630010D07Rik	methylenetetrahydrofolate dehydrogenase (NADP+ dependent) 2-like	protein-coding
Cux1_D6_1_peak_3643	chr15	102752989	102753434	8.14	16.6719	12.0534	120	NA	Intergenic	Intergenic	-6302	NR_104334	102216269		NR_104334		Cistr	Cistr-act|Gm38436	chondrogenesis associated transcript	ncRNA
Cux1_D6_1_peak_7526	chr5	132341213	132341577	9.5088	16.6346	12.0192	120	NA	intron (NM_001363480, intron 1 of 19)	L2|LINE|L2	201825	NM_001363480	319974		NM_001363480	ENSMUSG00000029673	Auts2	2700063G02Rik|A730011F23Rik|D830032G16Rik	autism susceptibility candidate 2	protein-coding
Cux1_D6_1_peak_7442	chr5	117717739	117718098	7.84602	16.6398	12.024	120	NA	intron (NM_001312914, intron 14 of 19)	intron (NM_001312914, intron 14 of 19)	-148921	NM_008712	18125		NM_008712	ENSMUSG00000029361	Nos1	2310005C01Rik|N-NOS|NC-NOS|NO|NOS|NOS-I|Nos-1|bNOS|nNOS	nitric oxide synthase 1, neuronal	protein-coding
Cux1_D6_1_peak_3933	chr16	66603835	66604149	8.11457	16.628	12.0129	120	NA	Intergenic	Intergenic	-53126	NR_040512	75501		NR_040512	ENSMUSG00000092599	1700010K23Rik	-	RIKEN cDNA 1700010K23 gene	ncRNA
Cux1_D6_1_peak_8533	chr7	80947593	80947956	8.71047	16.6688	12.0513	120	NA	promoter-TSS (NM_019951)	promoter-TSS (NM_019951)	-224	NM_019951	56529		NM_019951	ENSMUSG00000025724	Sec11a	1810012E07Rik|18kDa|Sec11l1|Sid2895p|Spc18|sid2895	SEC11 homolog A, signal peptidase complex subunit	protein-coding
Cux1_D6_1_peak_9959	chr9	123365076	123365432	7.3404	16.6619	12.0454	120	NA	Intergenic	Lx5c|LINE|L1	-1673	NM_001348167	102436		NM_153168	ENSMUSG00000035202	Lars2	Kiaa0028|LEURS	leucyl-tRNA synthetase, mitochondrial	protein-coding
Cux1_D6_1_peak_3120	chr14	70599608	70600311	8.11457	16.628	12.0129	120	NA	promoter-TSS (NM_194345)	promoter-TSS (NM_194345)	-124	NM_194345	239170		NM_194345	ENSMUSG00000022095	Fhip2b	Fam160b2|G430067P06Rik|Rai16	FHF complex subunit HOOK interacting protein 2B	protein-coding
Cux1_D6_1_peak_7083	chr5	24280238	24280862	8.08929	16.5843	11.9727	119	NA	Intergenic	LTR83|LTR|ERVL	23022	NR_030454	735274		NR_030454	ENSMUSG00000106252	Mir684-1	Mirn684-1	microRNA 684-1	ncRNA
Cux1_D6_1_peak_4177	chr17	25919856	25920536	8.37366	16.5868	11.9749	119	NA	promoter-TSS (NM_139154)	promoter-TSS (NM_139154)	-482	NM_139154	224624		NM_139154	ENSMUSG00000025730	Rab40c	RAR3	Rab40C, member RAS oncogene family	protein-coding
Cux1_D6_1_peak_7223	chr5	63992772	63993035	8.89874	16.5069	11.9006	119	NA	Intergenic	Intergenic	-24006	NM_145923	100532		NM_145923	ENSMUSG00000047881	Rell1	-	RELT-like 1	protein-coding
Cux1_D6_1_peak_8185	chr7	12818535	12818975	9.46396	16.5591	11.9485	119	NA	intron (NM_026046, intron 1 of 1)	CpG	105	NM_026046	67230		NM_026046	ENSMUSG00000057894	Zfp329	2810439M05Rik|4632409L22Rik|ZNF329	zinc finger protein 329	protein-coding
Cux1_D6_1_peak_4792	chr18	80151547	80151922	8.61512	16.5106	11.9039	119	NA	promoter-TSS (NM_175028)	promoter-TSS (NM_175028)	-252	NM_175028	240442		NM_175028	ENSMUSG00000053950	Adnp2	8430420L05Rik|Kiaa0863|Zfp508|mKIAA0863	ADNP homeobox 2	protein-coding
Cux1_D6_1_peak_846	chr10	40258562	40258870	8.34547	16.5393	11.9308	119	NA	TTS (NR_002842)	TTS (NR_002842)	248	NR_002842	19850		NR_002842	ENSMUSG00000106147	Snord3a	Rnu3a	small nucleolar RNA, C/D box 3A	snRNA
Cux1_D6_1_peak_5907	chr3	25994367	25994731	9.2366	16.6073	11.9942	119	NA	intron (NM_138666, intron 3 of 7)	intron (NM_138666, intron 3 of 7)	159437	NM_001357097	192167		NM_138666	ENSMUSG00000063887	Nlgn1	6330415N05Rik|NL1|Nlg1|mKIAA1070	neuroligin 1	protein-coding
Cux1_D6_1_peak_1836	chr11	112720579	112720926	8.61512	16.5106	11.9039	119	NA	Intergenic	Intergenic	-9396	NR_024085	217294		NM_146031	ENSMUSG00000041674	BC006965	-	cDNA sequence BC006965	ncRNA
Cux1_D6_1_peak_70	chr1	28409592	28410351	8.37366	16.5868	11.9749	119	NA	Intergenic	Intergenic	370281	NM_001013750	210962		NM_001013750	ENSMUSG00000048411	Spata31e5	Gm597	spermatogenesis associated 31 subfamily E member 5	protein-coding
Cux1_D6_1_peak_4642	chr18	49070769	49071051	9.19662	16.5413	11.9312	119	NA	Intergenic	Intergenic	-452379	NR_033785	67321		NR_033785	ENSMUSG00000100297	1700044K03Rik	-	RIKEN cDNA 1700044K03 gene	ncRNA
Cux1_D6_1_peak_5414	chr2	83109746	83109968	9.6836	16.556	11.9456	119	NA	Intergenic	Intergenic	166223	NM_001370266	241516		NM_001370266	ENSMUSG00000075249	Fsip2	-	fibrous sheath-interacting protein 2	protein-coding
Cux1_D6_1_peak_9607	chr9	43903606	43904377	8.64667	16.5629	11.9519	119	NA	Intergenic	Intergenic	-139393	NM_009382	21838		NM_009382	ENSMUSG00000032011	Thy1	CD90|T25|Thy-1|Thy-1.2|Thy1.1|Thy1.2	thymus cell antigen 1, theta	protein-coding
Cux1_D6_1_peak_3747	chr16	18811658	18812406	8.01441	16.4547	11.8505	118	NA	promoter-TSS (NM_001161623)	promoter-TSS (NM_001161623)	-60	NM_001358206	12544		NM_009862	ENSMUSG00000000028	Cdc45	Cdc45l	cell division cycle 45	protein-coding
Cux1_D6_1_peak_5190	chr2	26190180	26190807	8.03921	16.4977	11.8915	118	NA	Intergenic	Intergenic	16082	NM_001039653	16871		NM_010711	ENSMUSG00000026934	Lhx3	Lim3|P-LIM|mLIM3|mLim-3	LIM homeobox protein 3	protein-coding
Cux1_D6_1_peak_3580	chr15	93275182	93275394	9.15699	16.4759	11.8712	118	NA	promoter-TSS (NM_001033275)	promoter-TSS (NM_001033275)	-109	NM_001357006	223827		NM_001033275	ENSMUSG00000036197	Gxylt1	Glt8d3|Gm1228|Gm87	glucoside xylosyltransferase 1	protein-coding
Cux1_D6_1_peak_4041	chr16	93832036	93832256	9.37553	16.4106	11.811	118	NA	promoter-TSS (NM_001045529)	promoter-TSS (NM_001045529)	25	NM_001045529	338467		NM_001045529	ENSMUSG00000039456	Morc3	1110051N18Rik|D16Jhu32e|NXP2|Zcwcc3	microrchidia 3	protein-coding
Cux1_D6_1_peak_6155	chr3	101627021	101627498	8.5527	16.4069	11.8074	118	NA	Intergenic	L1M3|LINE|L1	-22552	NM_144900	11928		NM_144900	ENSMUSG00000033161	Atp1a1	Atpa-1	ATPase, Na+/K+ transporting, alpha 1 polypeptide	protein-coding
Cux1_D6_1_peak_9142	chr8	70839588	70839935	7.73427	16.4407	11.8388	118	NA	promoter-TSS (NM_027560)	promoter-TSS (NM_027560)	-41	NM_027560	70807		NM_027560	ENSMUSG00000002910	Arrdc2	4632416I05Rik|Ilad1	arrestin domain containing 2	protein-coding
Cux1_D6_1_peak_2189	chr12	84772927	84773347	8.31747	16.4919	11.886	118	NA	promoter-TSS (NM_028863)	promoter-TSS (NM_028863)	-25	NM_023409	67963		NM_023409	ENSMUSG00000021242	Npc2	2700012J19Rik|HE1	NPC intracellular cholesterol transporter 2	protein-coding
Cux1_D6_1_peak_1248	chr11	3128341	3128636	4.70333	16.4024	11.8042	118	NA	intron (NR_003517, intron 3 of 6)	intron (NR_003517, intron 3 of 6)	4486	NR_003517	236604		NM_001004146	ENSMUSG00000121500	Pisd-ps1	-	phosphatidylserine decarboxylase, pseudogene 1	pseudo
Cux1_D6_1_peak_7071	chr5	21055897	21056484	8.26203	16.3982	11.8001	118	NA	promoter-TSS (NM_011203)	promoter-TSS (NM_011203)	-279	NM_011203	19248		NM_011203	ENSMUSG00000028771	Ptpn12	P19-PTP|PTP-P19|PTP-PEST|PTPG1	protein tyrosine phosphatase, non-receptor type 12	protein-coding
Cux1_D6_1_peak_553	chr1	167039273	167039509	8.5527	16.4069	11.8074	118	NA	intron (NM_175461, intron 1 of 2)	intron (NM_175461, intron 1 of 2)	37974	NM_175461	226610		NM_175461	ENSMUSG00000060568	Fam78b	C030014K22Rik|C030020L09Rik	family with sequence similarity 78, member B	protein-coding
Cux1_D6_1_peak_5543	chr2	119029337	119029544	9.53691	16.3008	11.7081	117	NA	promoter-TSS (NM_199310)	promoter-TSS (NM_199310)	-47	NM_199310	269336		NM_199310	ENSMUSG00000039983	Ccdc32	Gm631	coiled-coil domain containing 32	protein-coding
Cux1_D6_1_peak_2493	chr13	47540556	47541169	8.20732	16.3055	11.7124	117	NA	Intergenic	Intergenic	-126688	NR_153835	74939		NR_153835	ENSMUSG00000114509	4930471G24Rik	-	RIKEN cDNA 4930471G24 gene	ncRNA
Cux1_D6_1_peak_1319	chr11	19018738	19019180	3.8312	16.3447	11.7501	117	NA	promoter-TSS (NM_010789)	promoter-TSS (NM_010789)	10	NM_010789	17268		NM_010789	ENSMUSG00000020160	Meis1	C530044H18Rik|Evi8	Meis homeobox 1	protein-coding
Cux1_D6_1_peak_2175	chr12	81594999	81595446	8.52183	16.3556	11.7597	117	NA	promoter-TSS (NM_001347386)	promoter-TSS (NM_001347386)	-214	NM_001347386	69792		NM_027213	ENSMUSG00000002679	Med6	1500012F11Rik	mediator complex subunit 6	protein-coding
Cux1_D6_1_peak_6936	chr4	138677669	138678463	7.96524	16.3694	11.7725	117	NA	Intergenic	Intergenic	46790	NM_001285930	212190		NM_178671	ENSMUSG00000043621	Ubxn10	5730509E04Rik|A830047D02|Ubxd3	UBX domain protein 10	protein-coding
Cux1_D6_1_peak_5927	chr3	32708348	32708611	8.20732	16.3055	11.7124	117	NA	promoter-TSS (NM_019673)	promoter-TSS (NM_019673)	-67	NM_019673	56456		NM_019673	ENSMUSG00000027671	Actl6a	2810432C06Rik|ARP4|Actl6|Baf53a	actin-like 6A	protein-coding
Cux1_D6_1_peak_7716	chr6	32271570	32272109	8.79407	16.3346	11.7402	117	NA	intron (NM_175750, intron 4 of 31)	intron (NM_175750, intron 4 of 31)	221551	NM_029587	76382		NM_029587	ENSMUSG00000029766	1700012A03Rik	-	RIKEN cDNA 1700012A03 gene	protein-coding
Cux1_D6_1_peak_7889	chr6	82519229	82519629	8.20732	16.3055	11.7124	117	NA	intron (NM_009313, intron 3 of 5)	intron (NM_009313, intron 3 of 5)	116954	NM_009313	21336		NM_009313	ENSMUSG00000030043	Tacr1	Nk1r|Spr|Tac1r	tachykinin receptor 1	protein-coding
Cux1_D6_1_peak_3901	chr16	57121091	57121691	9.07874	16.3469	11.7521	117	NA	promoter-TSS (NM_138599)	promoter-TSS (NM_138599)	-323	NM_138599	28185		NM_138599	ENSMUSG00000022752	Tomm70a	2610044B22Rik|D16Ium22|D16Ium22e|D16Wsu109e|Tom70|Tomm70|mKIAA0719	translocase of outer mitochondrial membrane 70A	protein-coding
Cux1_D6_1_peak_7663	chr6	12406674	12407320	7.94089	16.3271	11.7329	117	NA	intron (NM_001164805, intron 8 of 26)	intron (NM_001164805, intron 8 of 26)	-297417	NR_003631	625347		NM_001039041	ENSMUSG00000121657	Gm6578	EG625347	mitochondrial ribosomal protein L32 pseudogene	pseudo
Cux1_D6_1_peak_3208	chr14	98066253	98066568	8.20732	16.3055	11.7124	117	NA	intron (NM_007826, intron 1 of 11)	intron (NM_007826, intron 1 of 11)	103355	NM_007826	13134		NM_007826	ENSMUSG00000055639	Dach1	Dac|Dach	dachshund family transcription factor 1	protein-coding
Cux1_D6_1_peak_542	chr1	165018709	165019104	8.20732	16.3055	11.7124	117	NA	Intergenic	RLTR20A2B_MM|LTR|ERVK	58019	NR_166148	69476		NR_166148	ENSMUSG00000101189	1700029M03Rik	-	RIKEN cDNA 1700029M03 gene	ncRNA
Cux1_D6_1_peak_3903	chr16	57231409	57231717	8.49118	16.3046	11.7118	117	NA	promoter-TSS (NM_026254)	promoter-TSS (NM_026254)	-97	NM_026254	67581		NM_026254	ENSMUSG00000022749	Tbc1d23	4930451A13Rik|D030022P07Rik	TBC1 domain family, member 23	protein-coding
Cux1_D6_1_peak_6616	chr4	76750799	76751047	8.43054	16.2037	11.6189	116	NA	intron (NR_160919, intron 9 of 39)	intron (NR_160919, intron 9 of 39)	300031	NR_168523	105247151		NR_168523		Gm42303	Gm45260	predicted gene, 42303	ncRNA
Cux1_D6_1_peak_7682	chr6	18578460	18578815	9.04012	16.2833	11.6927	116	NA	Intergenic	Intergenic	-63768	NM_080285	30785		NM_080285	ENSMUSG00000000416	Cttnbp2	3010022N24Rik|4732477G22Rik|6430526E05|9130022E09Rik|Cortbp2|ORF4|mKIAA1758	cortactin binding protein 2	protein-coding
Cux1_D6_1_peak_6414	chr4	12628684	12629154	9.04012	16.2833	11.6927	116	NA	Intergenic	Intergenic	-277918	NM_001171801	208820		NM_173746	ENSMUSG00000055963	Triqk	C130086A10|Gm11818	triple QxxK/R motif containing	protein-coding
Cux1_D6_1_peak_8573	chr7	92669931	92670463	8.43054	16.2037	11.6189	116	NA	promoter-TSS (NM_029078)	promoter-TSS (NM_029078)	-285	NM_029078	74737		NM_029078	ENSMUSG00000041328	Pcf11	2500001H09Rik|5730417B17Rik	PCF11 cleavage and polyadenylation factor subunit	protein-coding
Cux1_D6_1_peak_93	chr1	34159595	34160309	6.86558	16.1953	11.6114	116	NA	promoter-TSS (NM_010081)	promoter-TSS (NM_010081)	-308	NM_010081	13518		NM_010081	ENSMUSG00000026131	Dst	2310001O04Rik|A830042E19Rik|BP230|BPAG1-n|Bpag|Bpag1|Macf2|ah|athetoid|dt|mKIAA0728|nmf203|nmf339	dystonin	protein-coding
Cux1_D6_1_peak_4235	chr17	35165000	35165523	8.43054	16.2037	11.6189	116	NA	promoter-TSS (NM_001199044)	promoter-TSS (NM_001199044)	-384	NM_001199044	53761		NM_020027	ENSMUSG00000024393	Prrc2a	3110039B05Rik|Bat-2|Bat2|D17H6S51E|G2|Wbp12|mKIAA4178	proline-rich coiled-coil 2A	protein-coding
Cux1_D6_1_peak_8498	chr7	74024700	74025112	9.00182	16.2202	11.6337	116	NA	Intergenic	Intergenic	-11224	NM_009181	20450		NM_009181	ENSMUSG00000025789	St8sia2	ST8SiaII|STX|Siat8b	ST8 alpha-N-acetyl-neuraminide alpha-2,8-sialyltransferase 2	protein-coding
Cux1_D6_1_peak_7237	chr5	66679212	66679427	8.18024	16.2596	11.67	116	NA	intron (NM_011670, intron 3 of 8)	intron (NM_011670, intron 3 of 8)	-2822	NR_102714	101202684		NR_102714	ENSMUSG00000087601	Uchl1os	Gm16832|Uchl1as	ubiquitin carboxy-terminal hydrolase L1, opposite strand	ncRNA
Cux1_D6_1_peak_6702	chr4	97839924	97840587	7.91668	16.285	11.6932	116	NA	intron (NM_001122953, intron 2 of 9)	intron (NM_001122953, intron 2 of 9)	62629	NM_010905	18027		NM_010905	ENSMUSG00000028565	Nfia	1110047K16Rik|9430022M17Rik|CTF|NF1-A|NF1A	nuclear factor I/A	protein-coding
Cux1_D6_1_peak_8749	chr7	131496610	131497250	8.75972	16.2781	11.688	116	NA	Intergenic	Intergenic	-46033	NM_008257	15373		NM_008257	ENSMUSG00000040148	Hmx3	Nkx-5.1|Nkx5-1|Nkx5.1	H6 homeobox 3	protein-coding
Cux1_D6_1_peak_4849	chr19	4878473	4878765	8.43054	16.2037	11.6189	116	NA	promoter-TSS (NM_001168517)	promoter-TSS (NM_001168517)	-49	NM_027476	70605		NM_027476	ENSMUSG00000006463	Zdhhc24	5730496N17Rik|Leng4	zinc finger, DHHC domain containing 24	protein-coding
Cux1_D6_1_peak_5407	chr2	79635122	79635294	8.75972	16.2781	11.688	116	NA	promoter-TSS (NM_080558)	promoter-TSS (NM_080558)	-217	NM_080558	70599		NM_080558	ENSMUSG00000027007	Itprid2	5730488C15Rik|CS-1|CS1|KRAP|SPAG13|Ssfa2|mKIAA1927	ITPR interacting domain containing 2	protein-coding
Cux1_D6_1_peak_9728	chr9	66795342	66795977	8.43054	16.2037	11.6189	116	NA	promoter-TSS (NM_177583)	promoter-TSS (NM_177583)	-236	NM_177583	208117		NM_177583	ENSMUSG00000032375	Aph1b	APH-1b|aph-1beta	aph1 homolog B, gamma secretase subunit	protein-coding
Cux1_D6_1_peak_7323	chr5	97187238	97187916	8.15333	16.2139	11.6286	116	NA	Intergenic	Intergenic	-75981	NM_001359913	231474		NM_198422	ENSMUSG00000055725	Paqr3	6330415A20Rik|RKTG	progestin and adipoQ receptor family member III	protein-coding
Cux1_D6_1_peak_8677	chr7	118532933	118533480	9.04012	16.2833	11.6927	116	NA	exon (NM_009940, exon 1 of 6)	exon (NM_009940, exon 1 of 6)	150	NM_009940	12850		NM_009940	ENSMUSG00000030652	Coq7	clk-1	demethyl-Q 7	protein-coding
Cux1_D6_1_peak_8790	chr7	137295501	137295866	6.22379	16.1403	11.5595	115	NA	intron (NM_010096, intron 6 of 15)	intron (NM_010096, intron 6 of 15)	18762	NM_001113415	13593		NM_010096	ENSMUSG00000010476	Ebf3	3110018A08Rik|O/E-2|mKIAA4201	early B cell factor 3	protein-coding
Cux1_D6_1_peak_591	chr1	171502723	171503050	7.56194	16.1316	11.5509	115	NA	promoter-TSS (NM_019484)	promoter-TSS (NM_019484)	-592	NM_019484	56009		NM_019484	ENSMUSG00000060244	Alyref2	C130042O11Rik|REF2|Refbp2	Aly/REF export factor 2	protein-coding
Cux1_D6_1_peak_5155	chr2	15055037	15055392	8.37076	16.1041	11.5245	115	NA	promoter-TSS (NM_001165943)	promoter-TSS (NM_001165943)	-106	NM_029466	75869		NM_029466	ENSMUSG00000017418	Arl5b	4930587A11Rik|Arl8	ADP-ribosylation factor-like 5B	protein-coding
Cux1_D6_1_peak_8914	chr8	20557479	20557770	9.62096	16.1316	11.5509	115	NA	Intergenic	Intergenic	-57303	NM_001270553	100861668		NM_001270553	ENSMUSG00000095294	Potefam3b	Gm21119|Pote3b	POTE ankyrin domain family member 3B	protein-coding
Cux1_D6_1_peak_7158	chr5	37010228	37011220	6.835	16.1339	11.5531	115	NA	Intergenic	Intergenic	-21742	NM_011716	22393		NM_011716	ENSMUSG00000039474	Wfs1	wolframin	wolframin ER transmembrane glycoprotein	protein-coding
Cux1_D6_1_peak_2924	chr14	32921659	32921983	8.40055	16.1537	11.5723	115	NA	intron (NM_178791, intron 7 of 7)	B3|SINE|B2	65065	NM_178791	320736		NM_178791	ENSMUSG00000050666	Vstm4	E130203B14Rik	V-set and transmembrane domain containing 4	protein-coding
Cux1_D6_1_peak_5511	chr2	113082119	113082774	8.10005	16.1234	11.5428	115	NA	intron (NM_001319156, intron 1 of 103)	intron (NM_001319156, intron 1 of 103)	134637	NM_001319156	20192		NM_177652	ENSMUSG00000057378	Ryr3	C230090H21|RYR-3	ryanodine receptor 3	protein-coding
Cux1_D6_1_peak_8855	chr8	5379105	5379456	8.92619	16.0958	11.5169	115	NA	Intergenic	Intergenic	-273993	NM_011388	20494		NM_011388	ENSMUSG00000023073	Slc10a2	9130221J18Rik|ASBT|IBAT|ISBT	solute carrier family 10, member 2	protein-coding
Cux1_D6_1_peak_2610	chr13	72815598	72816440	7.07639	16.156	11.5744	115	NA	intron (NR_046196, intron 1 of 3)	intron (NR_046196, intron 1 of 3)	744	NR_046196	78446		NR_046196	ENSMUSG00000113082	D730050B12Rik	-	RIKEN cDNA D730050B12 gene	ncRNA
Cux1_D6_1_peak_9140	chr8	70797046	70797698	6.80469	16.073	11.4962	114	NA	promoter-TSS (NR_106099)	promoter-TSS (NR_106099)	-763	NR_106099	102466823		NR_106099	ENSMUSG00000099031	Mir7240	Gm27487|mmu-mir-7240	microRNA 7240	ncRNA
Cux1_D6_1_peak_8985	chr8	31497923	31498540	7.49928	16.0186	11.4447	114	NA	Intergenic	Intergenic	130482	NR_046272	74517		NR_046272	ENSMUSG00000109915	7420700N18Rik	-	RIKEN cDNA 7420700N18 gene	ncRNA
Cux1_D6_1_peak_3277	chr14	120609680	120609964	8.85182	15.9735	11.403	114	NA	Intergenic	Intergenic	131361	NM_029519	76108		NM_029519	ENSMUSG00000051615	Rap2a	5830461H18Rik	RAS related protein 2a	protein-coding
Cux1_D6_1_peak_9823	chr9	96119170	96119541	8.88885	16.0344	11.4595	114	NA	promoter-TSS (NM_001368879)	promoter-TSS (NM_001368879)	-74	NM_177352	235533		NM_177352	ENSMUSG00000041440	Gk5	C330018K18Rik|G630067D24Rik	glycerol kinase 5	protein-coding
Cux1_D6_1_peak_1828	chr11	109611414	109611908	8.31182	16.0058	11.4325	114	NA	promoter-TSS (NM_145940)	promoter-TSS (NM_145940)	-272	NM_145940	52639		NM_145940	ENSMUSG00000041895	Wipi1	4930533H01Rik|D11Ertd498e	WD repeat domain, phosphoinositide interacting 1	protein-coding
Cux1_D6_1_peak_8748	chr7	131432465	131432849	9.16152	16.0531	11.4779	114	NA	intron (NM_025826, intron 6 of 10)	intron (NM_025826, intron 6 of 10)	22056	NM_025826	66885		NM_025826	ENSMUSG00000030861	Acadsb	1300003O09Rik|2-MEBCAD|SBCAD	acyl-Coenzyme A dehydrogenase, short/branched chain	protein-coding
Cux1_D6_1_peak_1315	chr11	18357461	18357943	8.85182	15.9735	11.403	114	NA	Intergenic	Intergenic	135564	NR_167981	102633911		NR_167980	ENSMUSG00000085675	Gm12022	-	predicted gene 12022	ncRNA
Cux1_D6_1_peak_2369	chr13	17694828	17695121	8.31182	16.0058	11.4325	114	NA	promoter-TSS (NM_138654)	promoter-TSS (NM_138654)	-209	NM_138654	192136		NM_138654	ENSMUSG00000055137	Sugct	5033411D12Rik	succinyl-CoA glutarate-CoA transferase	protein-coding
Cux1_D6_1_peak_2354	chr13	13954283	13954848	7.00916	16.0258	11.4516	114	NA	promoter-TSS (NM_178640)	promoter-TSS (NM_178640)	-109	NM_001362404	97884		NM_178640	ENSMUSG00000039242	B3galnt2	A930105D20Rik|D230016N13Rik	UDP-GalNAc:betaGlcNAc beta 1,3-galactosaminyltransferase, polypeptide 2	protein-coding
Cux1_D6_1_peak_3260	chr14	117141315	117141674	8.55915	15.9478	11.3784	113	NA	intron (NM_001079844, intron 1 of 9)	intron (NM_001079844, intron 1 of 9)	216197	NM_011821	23888		NM_011821	ENSMUSG00000058571	Gpc6	-	glypican 6	protein-coding
Cux1_D6_1_peak_413	chr1	128416732	128417430	8.25371	15.9088	11.3419	113	NA	intron (NM_145507, intron 1 of 3)	CpG	335	NM_177445	226414		NM_145507	ENSMUSG00000026356	Dars1	5730439G15Rik|Dars	aspartyl-tRNA synthetase 1	protein-coding
Cux1_D6_1_peak_2388	chr13	21200295	21200653	8.8151	15.9132	11.3462	113	NA	Intergenic	CpG	20543	NM_009054	19720		NM_009054	ENSMUSG00000021326	Trim27	Gm19403|Rfp	tripartite motif-containing 27	protein-coding
Cux1_D6_1_peak_6588	chr4	65584748	65585690	7.45808	15.944	11.3758	113	NA	intron (NM_019514, intron 15 of 21)	intron (NM_019514, intron 15 of 21)	-19767	NM_053084	69807		NM_053084	ENSMUSG00000051675	Trim32	1810045E12Rik|3f3|BBS11|Zfp117	tripartite motif-containing 32	protein-coding
Cux1_D6_1_peak_3513	chr15	79044885	79045221	8.55915	15.9478	11.3784	113	NA	Intergenic	Intergenic	3168	NM_015738	14429		NM_015738	ENSMUSG00000114755	Galr3	Galnr3	galanin receptor 3	protein-coding
Cux1_D6_1_peak_8582	chr7	96235736	96236193	8.25371	15.9088	11.3419	113	NA	intron (NM_001310760, intron 1 of 32)	intron (NM_001310760, intron 1 of 32)	-13460	NR_030489	735284		NR_030489	ENSMUSG00000076143	Mir708	Mirn708|mmu-mir-708	microRNA 708	ncRNA
Cux1_D6_1_peak_9031	chr8	42680121	42680462	8.52661	15.8942	11.3294	113	NA	Intergenic	Intergenic	461195	NM_177742	244448		NM_177742	ENSMUSG00000031651	Triml1	4933403D14	tripartite motif family-like 1	protein-coding
Cux1_D6_1_peak_1887	chr11	118968581	118969022	8.52661	15.8942	11.3294	113	NA	Intergenic	Intergenic	-19380	NM_001359574	238011		NM_001030291	ENSMUSG00000046697	Enpp7	Alk-SMase|E-NPP 7|Gm254|NPP-7	ectonucleotide pyrophosphatase/phosphodiesterase 7	protein-coding
Cux1_D6_1_peak_6504	chr4	45012274	45012667	8.55915	15.9478	11.3784	113	NA	promoter-TSS (NM_001163283)	promoter-TSS (NM_001163283)	-58	NM_001163283	230119		NM_173399	ENSMUSG00000049657	Zbtb5	5930421I10|9430083K24Rik|mKIAA0354	zinc finger and BTB domain containing 5	protein-coding
Cux1_D6_1_peak_7152	chr5	36484301	36484508	8.8151	15.9132	11.3462	113	NA	promoter-TSS (NM_001170454)	promoter-TSS (NM_001170454)	-119	NM_001170454	231151		NM_001170454	ENSMUSG00000029196	Tada2b	Gm145	transcriptional adaptor 2B	protein-coding
Cux1_D6_1_peak_4217	chr17	32809687	32810122	8.28266	15.9572	11.3869	113	NA	promoter-TSS (NM_001267583)	promoter-TSS (NM_001267583)	27	NM_001267583	240063		NM_183177	ENSMUSG00000055202	Zfp811	-	zinc finger protein 811	protein-coding
Cux1_D6_1_peak_1387	chr11	32454980	32455430	8.52661	15.8942	11.3294	113	NA	promoter-TSS (NM_001361561)	promoter-TSS (NM_001361561)	-165	NM_173784	327900		NM_173784	ENSMUSG00000044949	Ubtd2	4930571L24|9630054F20Rik	ubiquitin domain containing 2	protein-coding
Cux1_D6_1_peak_3647	chr15	103239962	103240374	7.72822	15.9558	11.3857	113	NA	promoter-TSS (NR_002885)	promoter-TSS (NR_002885)	-229	NM_001039129	15382		NM_010447	ENSMUSG00000046434	Hnrnpa1	HDP-1|Hdp|Hnrpa1|hnRNP A1|hnrnp-A1	heterogeneous nuclear ribonucleoprotein A1	protein-coding
Cux1_D6_1_peak_9648	chr9	52361636	52362432	7.68249	15.8756	11.3113	113	NA	Intergenic	Intergenic	-193628	NM_001162921	244871		NM_001162921	ENSMUSG00000035164	Zc3h12c	A230108E06|C230027N18Rik|mKIAA1726	zinc finger CCCH type containing 12C	protein-coding
Cux1_D6_1_peak_3680	chr16	6769563	6769899	8.55915	15.9478	11.3784	113	NA	intron (NM_001359725, intron 4 of 16)	intron (NM_001359725, intron 4 of 16)	-269639	NM_001359729	268859		NM_021477	ENSMUSG00000008658	Rbfox1	A2bp|A2bp1|Hrnbp1|fox-1	RNA binding protein, fox-1 homolog (C. elegans) 1	protein-coding
Cux1_D6_1_peak_8870	chr8	10754946	10755264	8.16804	15.7655	11.2099	112	NA	Intergenic	Intergenic	127349	NR_040705	320014		NR_040705	ENSMUSG00000109473	B930025P03Rik	-	RIKEN cDNA B930025P03 gene	ncRNA
Cux1_D6_1_peak_364	chr1	106171327	106171718	7.37703	15.797	11.2398	112	NA	promoter-TSS (NM_133821)	promoter-TSS (NM_133821)	2	NR_040630	626049		NR_040630	ENSMUSG00000101583	Gm20753	-	predicted gene, 20753	ncRNA
Cux1_D6_1_peak_5089	chr19	57418231	57418481	9.25648	15.819	11.26	112	NA	Intergenic	Intergenic	-34550	NM_028115	72133		NM_028115	ENSMUSG00000025086	Trub1	2610009I02Rik|9030425C13Rik	TruB pseudouridine (psi) synthase family member 1	protein-coding
Cux1_D6_1_peak_6481	chr4	41464819	41465404	8.77868	15.8533	11.2912	112	NA	promoter-TSS (NM_024241)	promoter-TSS (NM_024241)	-37	NM_025539	66401		NM_025539	ENSMUSG00000028443	Nudt2	2310051L06Rik|APAH1	nudix hydrolase 2	protein-coding
Cux1_D6_1_peak_6859	chr4	128654371	128654957	8.99723	15.7802	11.2242	112	NA	promoter-TSS (NM_001195130)	promoter-TSS (NM_001195130)	-38	NM_001195130	54383		NM_018774	ENSMUSG00000028796	Phc2	A3galt2|D130050K19Rik|D4Ertd810e|Edr2|Mph2|p36	polyhomeotic 2	protein-coding
Cux1_D6_1_peak_5630	chr2	138918361	138918883	7.9443	15.8578	11.2955	112	NA	Intergenic	Intergenic	98693	NR_035477	100316816		NR_035477	ENSMUSG00000088983	Mir1952	mmu-mir-1952	microRNA 1952	ncRNA
Cux1_D6_1_peak_7801	chr6	50698830	50699232	9.03775	15.8474	11.2858	112	NA	Intergenic	Intergenic	-44586	NM_021892	60531		NM_021892	ENSMUSG00000029831	Npvf	Rfrp	neuropeptide VF precursor	protein-coding
Cux1_D6_1_peak_8132	chr6	145210719	145211310	8.49432	15.841	11.28	112	NA	promoter-TSS (NM_001362056)	promoter-TSS (NM_001362056)	-44	NM_177222	320662		NM_177222	ENSMUSG00000043541	Dnai7	A230084G12Rik|Casc1|Cfap94|Las1	dynein axonemal intermediate chain 7	protein-coding
Cux1_D6_1_peak_3022	chr14	56778396	56778668	8.74256	15.794	11.2373	112	NA	promoter-TSS (NM_025682)	promoter-TSS (NM_025682)	-214	NM_025682	66645		NM_025682	ENSMUSG00000021938	Pspc1	5730470C09Rik|PSP1	paraspeckle protein 1	protein-coding
Cux1_D6_1_peak_9760	chr9	74460038	74460654	7.91893	15.8145	11.2556	112	NA	Intergenic	Intergenic	350012	NM_001033500	546144		NM_177908	ENSMUSG00000044976	Wdr72	D230040E23	WD repeat domain 72	protein-coding
Cux1_D6_1_peak_8172	chr7	6729536	6729799	6.45138	15.7836	11.2274	112	NA	promoter-TSS (NM_001290994)	promoter-TSS (NM_001290994)	752	NM_008817	18616		NM_008817	ENSMUSG00000002265	Peg3	ASF-1|End4|Gcap4|Pw1|Zfp102|mKIAA0287	paternally expressed 3	protein-coding
Cux1_D6_1_peak_5266	chr2	42346238	42346472	9.03775	15.8474	11.2858	112	NA	intron (NM_053011, intron 1 of 90)	intron (NM_053011, intron 1 of 90)	101213	NR_105754	102465171		NR_105754	ENSMUSG00000098660	Mir6336	Gm27584|mmu-mir-6336	microRNA 6336	ncRNA
Cux1_D6_1_peak_7053	chr5	12365923	12366125	8.77868	15.8533	11.2912	112	NA	Intergenic	Intergenic	-17142	NM_028882	108151		NM_028882	ENSMUSG00000040254	Sema3d	4631426B19Rik	sema domain, immunoglobulin domain (Ig), short basic domain, secreted, (semaphorin) 3D	protein-coding
Cux1_D6_1_peak_2188	chr12	84487408	84487767	9.25648	15.819	11.26	112	NA	intron (NM_173756, intron 5 of 5)	intron (NM_173756, intron 5 of 5)	36079	NM_173756	217708		NM_173756	ENSMUSG00000085793	Lin52	5830457H20Rik	lin-52 DREAM MuvB core complex component	protein-coding
Cux1_D6_1_peak_1656	chr11	81425517	81425860	8.49432	15.841	11.28	112	NA	intron (NM_001034013, intron 1 of 9)	MER20|DNA|hAT-Charlie	147851	NM_001033765	237880		NM_001033765		1700071K01Rik	-	RIKEN cDNA 1700071K01 gene	protein-coding
Cux1_D6_1_peak_1654	chr11	81089264	81089775	8.49432	15.841	11.28	112	NA	intron (NM_001034013, intron 1 of 9)	intron (NM_001034013, intron 1 of 9)	63384	NM_007384	11418		NM_007384	ENSMUSG00000020704	Asic2	ACIC2|Accn1|BNC1|BNaC1|BNaC1a|Mdeg	acid-sensing ion channel 2	protein-coding
Cux1_D6_1_peak_6785	chr4	116720794	116721120	8.74256	15.794	11.2373	112	NA	promoter-TSS (NM_146151)	promoter-TSS (NM_146151)	2	NM_146151	230661		NM_146151	ENSMUSG00000033985	Tesk2	-	testis-specific kinase 2	protein-coding
Cux1_D6_1_peak_9825	chr9	96364278	96364814	8.46227	15.7881	11.2317	112	NA	promoter-TSS (NM_001357213)	promoter-TSS (NM_001357213)	-115	NM_007502	11933		NM_007502	ENSMUSG00000032412	Atp1b3	ATPB-3	ATPase, Na+/K+ transporting, beta 3 polypeptide	protein-coding
Cux1_D6_1_peak_5270	chr2	43522068	43522761	8.74256	15.794	11.2373	112	NA	Intergenic	Intergenic	-32911	NM_027552	70789		NM_027552	ENSMUSG00000026866	Kynu	4432411A05Rik	kynureninase	protein-coding
Cux1_D6_1_peak_1791	chr11	102963443	102964175	8.46227	15.7881	11.2317	112	NA	intron (NR_037963, intron 1 of 2)	intron (NR_037963, intron 1 of 2)	345	NR_037963	69739		NR_037963	ENSMUSG00000085338	2410004I01Rik	-	RIKEN cDNA 2410004I01 gene	ncRNA
Cux1_D6_1_peak_582	chr1	170497018	170497266	7.15354	15.845	11.2837	112	NA	intron (NR_154593, intron 2 of 9)	intron (NR_154593, intron 2 of 9)	59968	NR_154593	70729		NM_027528	ENSMUSG00000038473	Nos1ap	6330408P19Rik|Capon	nitric oxide synthase 1 (neuronal) adaptor protein	protein-coding
Cux1_D6_1_peak_6605	chr4	72184503	72184716	8.16804	15.7655	11.2099	112	NA	intron (NM_001285530, intron 4 of 17)	intron (NM_001285530, intron 4 of 17)	16284	NM_001285529	21885		NM_011599	ENSMUSG00000008305	Tle1	C230057C06Rik|Estm14|Grg-1|Grg1|Tle4l	transducin-like enhancer of split 1	protein-coding
Cux1_D6_1_peak_9202	chr8	85432675	85433044	8.99723	15.7802	11.2242	112	NA	promoter-TSS (NR_033144)	promoter-TSS (NR_033144)	-18	NR_033144	66714		NM_025722	ENSMUSG00000036934	4921524J17Rik	-	RIKEN cDNA 4921524J17 gene	protein-coding
Cux1_D6_1_peak_8674	chr7	118243739	118244231	8.74256	15.794	11.2373	112	NA	promoter-TSS (NR_027879)	promoter-TSS (NR_027879)	78	NR_027879	67745		NM_183267	ENSMUSG00000055159	4930583K01Rik	-	RIKEN cDNA 4930583K01 gene	ncRNA
Cux1_D6_1_peak_2427	chr13	31024435	31024965	7.91893	15.8145	11.2556	112	NA	Intergenic	(TA)n|Simple_repeat|Simple_repeat	-50653	NM_025588	66482		NM_025588	ENSMUSG00000021357	Exoc2	2410030I24Rik|Gm29675|Sec5|Sec5l1	exocyst complex component 2	protein-coding
Cux1_D6_1_peak_9570	chr9	37208024	37208518	8.70673	15.7352	11.1823	111	NA	promoter-TSS (NM_001310096)	promoter-TSS (NM_001310096)	-45	NM_001310096	66279		NM_025464	ENSMUSG00000032121	Tmem218	1810021J13Rik	transmembrane protein 218	protein-coding
Cux1_D6_1_peak_8412	chr7	53105819	53106143	8.91727	15.6478	11.1009	111	NA	Intergenic	Intergenic	785908	NR_105746	102466619		NR_105746	ENSMUSG00000099176	Mir6238	Gm27982|mmu-mir-6238	microRNA 6238	ncRNA
Cux1_D6_1_peak_9990	chrX	18162123	18162601	8.95707	15.7137	11.1637	111	NA	promoter-TSS (NM_009483)	promoter-TSS (NM_009483)	-213	NM_009483	22289		NM_009483	ENSMUSG00000037369	Kdm6a	Utx	lysine (K)-specific demethylase 6A	protein-coding
Cux1_D6_1_peak_1173	chr10	115362225	115362529	8.43047	15.7357	11.1823	111	NA	promoter-TSS (NM_133683)	promoter-TSS (NM_133683)	-110	NM_133683	67226		NM_133683	ENSMUSG00000069520	Tmem19	2810428F02Rik	transmembrane protein 19	protein-coding
Cux1_D6_1_peak_7720	chr6	32806017	32806607	8.43047	15.7357	11.1823	111	NA	intron (NM_025336, intron 6 of 7)	intron (NM_025336, intron 6 of 7)	-218120	NM_175750	243743		NM_175750	ENSMUSG00000029765	Plxna4	9330117B14|Plxa4|mKIAA1550	plexin A4	protein-coding
Cux1_D6_1_peak_7222	chr5	63968630	63969153	8.43047	15.7357	11.1823	111	NA	promoter-TSS (NM_145923)	promoter-TSS (NM_145923)	6	NM_145923	100532		NM_145923	ENSMUSG00000047881	Rell1	-	RELT-like 1	protein-coding
Cux1_D6_1_peak_9161	chr8	72570709	72571293	7.57052	15.6784	11.1297	111	NA	promoter-TSS (NM_144534)	promoter-TSS (NM_144534)	47	NM_172396	66818		NM_172396	ENSMUSG00000044600	Smim7	9130011J15Rik	small integral membrane protein 7	protein-coding
Cux1_D6_1_peak_2133	chr12	72856004	72856495	8.43047	15.7357	11.1823	111	NA	Intergenic	Intergenic	61516	NM_029444	75801		NM_029444	ENSMUSG00000021098	4930447C04Rik	4921504I02Rik|A930035O15Rik|Six6OS|Six6as|Six6os1	RIKEN cDNA 4930447C04 gene	protein-coding
Cux1_D6_1_peak_5657	chr2	148680872	148681453	7.86866	15.7284	11.1764	111	NA	promoter-TSS (NM_028986)	promoter-TSS (NM_028986)	42	NM_028986	74533		NM_028986	ENSMUSG00000027439	Gzf1	8430437G08Rik|Zfp336|mGZF1	GDNF-inducible zinc finger protein 1	protein-coding
Cux1_D6_1_peak_9244	chr8	91081714	91082732	7.29771	15.6525	11.1055	111	NA	intron (NM_001282000, intron 4 of 20)	intron (NM_001282000, intron 4 of 20)	12166	NM_001282000	19651		NM_011250	ENSMUSG00000031666	Rbl2	PRB2|RBR-2|Rb2|p130	RB transcriptional corepressor like 2	protein-coding
Cux1_D6_1_peak_9836	chr9	99140144	99140599	9.21134	15.7421	11.1884	111	NA	promoter-TSS (NM_029094)	promoter-TSS (NM_029094)	-160	NM_029094	74769		NM_029094	ENSMUSG00000032462	Pik3cb	1110001J02Rik|p110beta	phosphatidylinositol-4,5-bisphosphate 3-kinase catalytic subunit beta	protein-coding
Cux1_D6_1_peak_699	chr1	191397037	191397812	8.13988	15.7184	11.1672	111	NA	promoter-TSS (NM_144880)	promoter-TSS (NM_144880)	-383	NM_144880	226849		NM_144880	ENSMUSG00000026626	Ppp2r5a	PR61alpha	protein phosphatase 2, regulatory subunit B', alpha	protein-coding
Cux1_D6_1_peak_5880	chr3	13502936	13503317	8.70673	15.7352	11.1823	111	NA	intron (NM_001357034, intron 1 of 7)	intron (NM_001357034, intron 1 of 7)	30327	NM_001357034	76897		NM_178631	ENSMUSG00000039717	Ralyl	0710005M24Rik	RALY RNA binding protein-like	protein-coding
Cux1_D6_1_peak_7869	chr6	70844068	70844568	8.43047	15.7357	11.1823	111	NA	promoter-TSS (NM_010121)	promoter-TSS (NM_010121)	-197	NM_010121	13666		NM_010121	ENSMUSG00000031668	Eif2ak3	Pek|Perk	eukaryotic translation initiation factor 2 alpha kinase 3	protein-coding
Cux1_D6_1_peak_1661	chr11	82386617	82387360	7.77	15.5591	11.0183	110	NA	Intergenic	Intergenic	-1912	NM_001304439	270893		NM_023438	ENSMUSG00000020701	Tmem132e	Gm644	transmembrane protein 132E	protein-coding
Cux1_D6_1_peak_2002	chr12	31950295	31950778	8.05655	15.5787	11.0369	110	NA	promoter-TSS (NM_153198)	promoter-TSS (NM_153198)	-291	NM_153198	73389		NM_153198	ENSMUSG00000002996	Hbp1	1700058O05Rik|C330012F01Rik	high mobility group box transcription factor 1	protein-coding
Cux1_D6_1_peak_9518	chr9	21615667	21616136	8.63596	15.6191	11.0742	110	NA	promoter-TSS (NM_001357764)	promoter-TSS (NM_001357764)	-268	NM_001174078	20586		NM_011417	ENSMUSG00000032187	Smarca4	BAF190A|Brg1|HP1-BP72|SNF2beta|SW1/SNF|b2b508.1Clo|b2b692Clo	SWI/SNF related, matrix associated, actin dependent regulator of chromatin, subfamily a, member 4	protein-coding
Cux1_D6_1_peak_526	chr1	161070410	161070953	8.33646	15.5805	11.0379	110	NA	promoter-TSS (NR_131028)	promoter-TSS (NR_131028)	-21	NM_172644	226539		NM_172644	ENSMUSG00000026709	Dars2	5830468K18Rik|aspRS	aspartyl-tRNA synthetase 2 (mitochondrial)	protein-coding
Cux1_D6_1_peak_194	chr1	60180353	60180841	8.36756	15.6319	11.0857	110	NA	promoter-TSS (NM_173444)	promoter-TSS (NM_173444)	-2	NM_173444	269198		NM_173444	ENSMUSG00000073664	Nbeal1	2310076G13Rik|A530050O19Rik|A530083I02Rik|ALS2CR17	neurobeachin like 1	protein-coding
Cux1_D6_1_peak_1518	chr11	58915664	58916005	8.36756	15.6319	11.0857	110	NA	Intergenic	Intergenic	-2074	NM_001363414	192194		NM_138678	ENSMUSG00000020490	Btnl10	BUTR-1|Butr1	butyrophilin-like 10	protein-coding
Cux1_D6_1_peak_5137	chr2	11332154	11332499	8.63596	15.6191	11.0742	110	NA	Intergenic	Intergenic	-7163	NR_040369	100503147		NR_040369	ENSMUSG00000086006	Gm13293	-	predicted gene 13293	ncRNA
Cux1_D6_1_peak_1574	chr11	69012397	69012653	8.33646	15.5805	11.0379	110	NA	Intergenic	RLTR34C_MM|LTR|ERVK	-3386	NM_001143790	68964		NM_001013256	ENSMUSG00000020898	Ctc1	1500010J02Rik|AAF-132|AAF132	CTS telomere maintenance complex component 1	protein-coding
Cux1_D6_1_peak_689	chr1	189820930	189821194	7.50489	15.5623	11.0211	110	NA	intron (NM_008976, intron 3 of 18)	intron (NM_008976, intron 3 of 18)	92794	NM_008976	19250		NM_008976	ENSMUSG00000026604	Ptpn14	C130080N23Rik|PTP36	protein tyrosine phosphatase, non-receptor type 14	protein-coding
Cux1_D6_1_peak_213	chr1	64532204	64532947	8.05655	15.5787	11.0369	110	NA	promoter-TSS (NM_133828)	promoter-TSS (NM_133828)	-229	NM_133828	12912		NM_009952	ENSMUSG00000025958	Creb1	2310001E10Rik|3526402H21Rik|Creb|Creb-1	cAMP responsive element binding protein 1	protein-coding
Cux1_D6_1_peak_4137	chr17	17781867	17782230	8.63596	15.6191	11.0742	110	NA	Intergenic	RLTR11A|LTR|ERVK	-48140	NR_029536	387230		NR_029536	ENSMUSG00000065396	Mir99b	Mirn99b|mmu-mir-99b	microRNA 99b	ncRNA
Cux1_D6_1_peak_4761	chr18	73815460	73815907	8.63596	15.6191	11.0742	110	NA	promoter-TSS (NM_145494)	promoter-TSS (NM_145494)	-245	NM_145494	107029		NM_145494	ENSMUSG00000024556	Me2	D030040L20Rik|NAD-ME	malic enzyme 2, NAD(+)-dependent, mitochondrial	protein-coding
Cux1_D6_1_peak_5486	chr2	105059006	105059381	8.02915	15.5326	10.9926	109	NA	Intergenic	B4|SINE|B4	42072	NR_165821	102639549		NR_165821		Gm38521	-	predicted gene, 38521	ncRNA
Cux1_D6_1_peak_9927	chr9	117172702	117173062	8.83872	15.518	10.9794	109	NA	intron (NM_178660, intron 1 of 13)	intron (NM_178660, intron 1 of 13)	79601	NM_001172124	207181		NM_178660	ENSMUSG00000039607	Rbms3	6720477E09Rik|8430436O14Rik	RNA binding motif, single stranded interacting protein	protein-coding
Cux1_D6_1_peak_8999	chr8	34511584	34512502	5.61229	15.4938	10.9568	109	NA	Intergenic	(TCCA)n|Simple_repeat|Simple_repeat	128273	NR_040706	330734		NR_040706	ENSMUSG00000109819	B930018H19Rik	B930018H19	RIKEN cDNA B930018H19 gene	ncRNA
Cux1_D6_1_peak_8305	chr7	30717284	30717901	8.79996	15.454	10.9199	109	NA	intron (NM_001290627, intron 10 of 21)	intron (NM_001290627, intron 10 of 21)	5383	NM_001290627	11944		NM_018731	ENSMUSG00000005553	Atp4a	-	ATPase, H+/K+ exchanging, gastric, alpha polypeptide	protein-coding
Cux1_D6_1_peak_7506	chr5	129846707	129847117	9.38761	15.4602	10.9253	109	NA	promoter-TSS (NM_026445)	promoter-TSS (NM_026445)	-78	NM_026445	67902		NM_026445	ENSMUSG00000025538	Sumf2	2610040F05Rik	sulfatase modifying factor 2	protein-coding
Cux1_D6_1_peak_607	chr1	175625551	175625827	8.30559	15.5296	10.9902	109	NA	promoter-TSS (NM_010209)	promoter-TSS (NM_010209)	-54	NM_010209	14194		NM_010209	ENSMUSG00000026526	Fh1	Fh|Fh-1	fumarate hydratase 1	protein-coding
Cux1_D6_1_peak_3536	chr15	83149647	83150110	8.02915	15.5326	10.9926	109	NA	promoter-TSS (NM_001347082)	promoter-TSS (NM_001347082)	233	NR_004432	104307		NR_004432	ENSMUSG00000065176	Rnu12	-	RNA U12, small nuclear	snRNA
Cux1_D6_1_peak_9186	chr8	83607967	83608349	8.30559	15.5296	10.9902	109	NA	promoter-TSS (NM_001308227)	promoter-TSS (NM_001308227)	-17	NM_018808	81489		NM_018808	ENSMUSG00000005483	Dnajb1	0610007I11Rik|DjB1|HSPF1|Hdj1|Hsp40	DnaJ heat shock protein family (Hsp40) member B1	protein-coding
Cux1_D6_1_peak_1736	chr11	96608780	96609355	8.56633	15.5048	10.9675	109	NA	intron (NM_001033186, intron 4 of 12)	intron (NM_001033186, intron 4 of 12)	144476	NM_001033186	78473		NM_001033186	ENSMUSG00000057058	Skap1	1700091G21Rik|Scap1|Skap-55	src family associated phosphoprotein 1	protein-coding
Cux1_D6_1_peak_7827	chr6	52153370	52153558	7.44039	15.448	10.9142	109	NA	Intergenic	Intergenic	-3438	NR_146400	106007488		NR_146400	ENSMUSG00000087658	Hotairm2	-	Hoxa transcript antisense RNA, myeloid-specific 2	ncRNA
Cux1_D6_1_peak_9119	chr8	69716515	69717312	8.27495	15.4789	10.9433	109	NA	promoter-TSS (NM_181274)	promoter-TSS (NM_181274)	-11	NM_001359087	66869		NM_181274	ENSMUSG00000054648	Zfp869	1200003I07Rik	zinc finger protein 869	protein-coding
Cux1_D6_1_peak_3871	chr16	49698965	49699375	8.53193	15.4484	10.9144	109	NA	promoter-TSS (NM_028680)	promoter-TSS (NM_028680)	-124	NM_028680	73916		NM_028680	ENSMUSG00000032965	Ift57	4833420A15Rik|Esrrbl1|Hippi|MHS4R2	intraflagellar transport 57	protein-coding
Cux1_D6_1_peak_7013	chr4	154898713	154899368	8.30559	15.5296	10.9902	109	NA	promoter-TSS (NM_025582)	promoter-TSS (NM_025582)	3	NM_025582	66469		NM_025582	ENSMUSG00000029059	Prxl2b	2810405K02Rik|Fam213b|PM/PGFS	peroxiredoxin like 2B	protein-coding
Cux1_D6_1_peak_9819	chr9	95542626	95543172	7.44039	15.448	10.9142	109	NA	Intergenic	Intergenic	-16735	NM_198414	75552		NM_198414	ENSMUSG00000064225	Paqr9	1700020G04Rik|Blnc1|C730029A08Rik	progestin and adipoQ receptor family member IX	protein-coding
Cux1_D6_1_peak_1692	chr11	87591870	87592128	7.46176	15.4859	10.9495	109	NA	promoter-TSS (NM_133215)	promoter-TSS (NM_133215)	-167	NM_133215	170749		NM_133215	ENSMUSG00000018401	Mtmr4	ESTM44|FYVE-DSP2|ZFYVE11|mKIAA0647	myotubularin related protein 4	protein-coding
Cux1_D6_1_peak_2235	chr12	100242401	100242742	7.18189	15.4403	10.9072	109	NA	Intergenic	Intergenic	-34038	NR_045741	100038713		NR_045741	ENSMUSG00000113679	Gm10432	-	predicted gene 10432	ncRNA
Cux1_D6_1_peak_6628	chr4	81658997	81659568	7.22009	15.5104	10.9728	109	NA	Intergenic	Intergenic	-172269	NR_030570	100124446		NR_030570	ENSMUSG00000077941	Mir466h	Mirn466h	microRNA 466h	ncRNA
Cux1_D6_1_peak_6792	chr4	117251745	117252242	8.56633	15.5048	10.9675	109	NA	promoter-TSS (NM_001285816)	promoter-TSS (NM_001285816)	42	NM_001285814	68777		NM_026837	ENSMUSG00000048772	Tmem53	1110038M16Rik|1500001P22Rik|1700012A05Rik	transmembrane protein 53	protein-coding
Cux1_D6_1_peak_6112	chr3	90433474	90433903	8.76154	15.3907	10.8616	108	NA	promoter-TSS (NM_178876)	promoter-TSS (NM_178876)	-52	NM_178876	229543		NM_145540	ENSMUSG00000027933	Ints3	SOSS-A|int3	integrator complex subunit 3	protein-coding
Cux1_D6_1_peak_1358	chr11	23497976	23498271	7.65011	15.3525	10.8252	108	NA	promoter-TSS (NM_172391)	promoter-TSS (NM_172391)	-84	NM_001290655	268390		NM_172391	ENSMUSG00000020288	Ahsa2	-	AHA1, activator of heat shock protein ATPase 2	protein-coding
Cux1_D6_1_peak_2936	chr14	34235018	34235315	8.46396	15.3369	10.8111	108	NA	Intergenic	Intergenic	15120	NM_176931	319508		NM_176931	ENSMUSG00000041479	Syt15	CHR10SYT|E230025K04Rik|sytXV	synaptotagmin XV	protein-coding
Cux1_D6_1_peak_469	chr1	150392789	150393427	8.24453	15.4287	10.8968	108	NA	promoter-TSS (NM_001357579)	promoter-TSS (NM_001357579)	-28	NM_001357579	226499		NM_145511	ENSMUSG00000006010	Odr4	1810053E15Rik|odr-4	odr4 GPCR localization factor homolog	protein-coding
Cux1_D6_1_peak_4375	chr17	72836295	72836700	8.18436	15.3292	10.8041	108	NA	promoter-TSS (NM_027166)	promoter-TSS (NM_027166)	-131	NM_027166	383295		NM_027166	ENSMUSG00000039770	Ypel5	2310076K21Rik|CGI-127	yippee like 5	protein-coding
Cux1_D6_1_peak_6954	chr4	141793415	141793954	7.9214	15.3514	10.8242	108	NA	promoter-TSS (NM_001277932)	promoter-TSS (NM_001277932)	72	NM_001277932	12371		NM_015733	ENSMUSG00000028914	Casp9	APAF-3|CASP-9|Caspase-9|ICE-LAP6|Mch6	caspase 9	protein-coding
Cux1_D6_1_peak_5000	chr19	41933305	41933698	8.72346	15.3279	10.8038	108	NA	promoter-TSS (NM_001164561)	promoter-TSS (NM_001164561)	56	NM_001360679	74168		NM_023740	ENSMUSG00000025157	Zdhhc16	1500015N03Rik|Aph2	zinc finger, DHHC domain containing 16	protein-coding
Cux1_D6_1_peak_6589	chr4	65819880	65820414	8.21434	15.3787	10.8498	108	NA	intron (NM_019514, intron 9 of 21)	intron (NM_019514, intron 9 of 21)	215161	NM_001161782	69807		NM_053084	ENSMUSG00000051675	Trim32	1810045E12Rik|3f3|BBS11|Zfp117	tripartite motif-containing 32	protein-coding
Cux1_D6_1_peak_4210	chr17	31564368	31564639	8.24453	15.4287	10.8968	108	NA	promoter-TSS (NM_016670)	promoter-TSS (NM_016670)	-270	NR_027493	18771		NM_016670	ENSMUSG00000006705	Pknox1	D17Wsu76e|PREP1	Pbx/knotted 1 homeobox	protein-coding
Cux1_D6_1_peak_4148	chr17	21679786	21680195	8.99207	15.3711	10.8428	108	NA	5' UTR (NM_001354753, exon 1 of 6)	5' UTR (NM_001354753, exon 1 of 6)	113	NM_001354753	100310809		NM_001354753	ENSMUSG00000073448	Gm10509	-	predicted gene 10509	protein-coding
Cux1_D6_1_peak_5820	chr2	177925450	177926028	9.33459	15.3597	10.832	108	NA	promoter-TSS (NM_183135)	promoter-TSS (NM_183135)	-89	NM_183135	78703		NM_183135	ENSMUSG00000074529	Zfp972	C330013J21Rik	zinc finger protein 972	protein-coding
Cux1_D6_1_peak_1541	chr11	61761818	61762345	8.18436	15.3292	10.8041	108	NA	promoter-TSS (NM_001164244)	promoter-TSS (NM_001164244)	7	NM_144806	212627		NM_144806	ENSMUSG00000020528	Prpsap2	A230054F23Rik|PAP41	phosphoribosyl pyrophosphate synthetase-associated protein 2	protein-coding
Cux1_D6_1_peak_7719	chr6	32677129	32677607	8.6857	15.2658	10.7459	107	NA	Intergenic	Intergenic	-89176	NM_175750	243743		NM_175750	ENSMUSG00000029765	Plxna4	9330117B14|Plxa4|mKIAA1550	plexin A4	protein-coding
Cux1_D6_1_peak_1976	chr12	26511430	26511635	9.12516	15.247	10.7282	107	NA	Intergenic	Intergenic	42317	NM_020557	22169		NM_020557	ENSMUSG00000020638	Cmpk2	1200004E04Rik|TDKI|Tyki	cytidine/uridine monophosphate kinase 2	protein-coding
Cux1_D6_1_peak_6236	chr3	123508182	123508603	7.84246	15.2183	10.7028	107	NA	promoter-TSS (NR_028574)	promoter-TSS (NR_028574)	-56	NR_028574	69895		NR_028574	ENSMUSG00000104960	Snhg8	1110065M07Rik|2010109N14Rik	small nucleolar RNA host gene 8	ncRNA
Cux1_D6_1_peak_5734	chr2	161318486	161318754	8.90726	15.2285	10.7117	107	NA	Intergenic	L4_A_Mam|LINE|RTE-X	-209534	NR_126509	71389		NM_173368	ENSMUSG00000057133	Chd6	5430439G14Rik|6330406J24Rik|CHD-6	chromodomain helicase DNA binding protein 6	protein-coding
Cux1_D6_1_peak_8666	chr7	116335371	116335666	8.12507	15.231	10.7126	107	NA	Intergenic	B2_Mm2|SINE|B2	-1328	NM_026533	68052		NM_026533	ENSMUSG00000090862	Rps13	2700063M04Rik	ribosomal protein S13	protein-coding
Cux1_D6_1_peak_4514	chr18	16752829	16753327	8.15461	15.2799	10.759	107	NA	intron (NM_007664, intron 2 of 15)	intron (NM_007664, intron 2 of 15)	56168	NM_007664	12558		NM_007664	ENSMUSG00000024304	Cdh2	CDHN|N-CAD|Ncad	cadherin 2	protein-coding
Cux1_D6_1_peak_4745	chr18	71474817	71475190	8.12507	15.231	10.7126	107	NA	intron (NM_007831, intron 12 of 28)	intron (NM_007831, intron 12 of 28)	876066	NM_007831	13176		NM_007831	ENSMUSG00000060534	Dcc	C030036D22Rik|Igdcc1	DCC netrin 1 receptor	protein-coding
Cux1_D6_1_peak_4943	chr19	28011227	28011563	8.12507	15.231	10.7126	107	NA	promoter-TSS (NM_011265)	promoter-TSS (NM_011265)	-229	NM_001166414	19726		NM_011265	ENSMUSG00000040929	Rfx3	C230093O12Rik|MRFX3	regulatory factor X, 3 (influences HLA class II expression)	protein-coding
Cux1_D6_1_peak_9355	chr8	111521886	111522275	8.90726	15.2285	10.7117	107	NA	promoter-TSS (NM_001170743)	promoter-TSS (NM_001170743)	27	NM_001170742	319481		NM_176923	ENSMUSG00000031959	Wdr59	5430401O09Rik|Cdw12	WD repeat domain 59	protein-coding
Cux1_D6_1_peak_2091	chr12	57444361	57444691	7.89491	15.3068	10.7842	107	NA	intron (NM_001164370, intron 9 of 9)	intron (NM_001164370, intron 9 of 9)	101585	NM_008259	15375		NM_008259	ENSMUSG00000035451	Foxa1	Hnf-3a|Hnf3a|Tcf-3a|Tcf3a	forkhead box A1	protein-coding
Cux1_D6_1_peak_2201	chr12	87388361	87388663	8.39707	15.2272	10.7105	107	NA	promoter-TSS (NM_011479)	promoter-TSS (NM_011479)	-157	NM_011479	20773		NM_011479	ENSMUSG00000021036	Sptlc2	LCB2|LCB2a|Spt2	serine palmitoyltransferase, long chain base subunit 2	protein-coding
Cux1_D6_1_peak_8940	chr8	25575978	25576456	7.8686	15.2624	10.7429	107	NA	TTS (NM_001079909)	TTS (NM_001079909)	-20134	NR_110510	102633315		NR_110510	ENSMUSG00000086134	Gm16159	-	predicted gene 16159	ncRNA
Cux1_D6_1_peak_5053	chr19	49616428	49616736	8.94946	15.2994	10.7777	107	NA	Intergenic	Lx8b|LINE|L1	-1060823	NR_166832	102631841		NR_166832	ENSMUSG00000097446	Gm26629	-	predicted gene, 26629	ncRNA
Cux1_D6_1_peak_3013	chr14	55529173	55529859	7.60319	15.2713	10.7507	107	NA	Intergenic	RLTR30|LTR|ERV1	-4535	NM_001271917	18185		NM_008736	ENSMUSG00000040632	Nrl	D14H14S46E	neural retina leucine zipper gene	protein-coding
Cux1_D6_1_peak_4634	chr18	46525802	46526342	8.15461	15.2799	10.759	107	NA	promoter-TSS (NM_173423)	promoter-TSS (NM_173423)	-101	NM_173423	240263		NM_173423	ENSMUSG00000033319	Fem1c	2610312A07Rik|3632443A22Rik	fem 1 homolog c	protein-coding
Cux1_D6_1_peak_7272	chr5	75324413	75324718	8.36401	15.1729	10.66	106	NA	Intergenic	Intergenic	147734	NR_105992	102465620		NR_105992	ENSMUSG00000099060	Mir7025	Gm27860|mmu-mir-7025	microRNA 7025	ncRNA
Cux1_D6_1_peak_8837	chr7	143822578	143823072	8.06662	15.1342	10.623	106	NA	promoter-TSS (NM_007856)	promoter-TSS (NM_007856)	27	NM_030221	78914		NM_030221	ENSMUSG00000031090	Nadsyn1	9130012B15Rik	NAD synthetase 1	protein-coding
Cux1_D6_1_peak_8617	chr7	101746651	101747176	7.53387	15.1512	10.6389	106	NA	intron (NM_001363991, intron 5 of 16)	intron (NM_001363991, intron 5 of 16)	-71400	NM_008887	11859		NM_008887	ENSMUSG00000007946	Phox2a	Arix|Phox2|Pmx2|Pmx2a|Px2a	paired-like homeobox 2a	protein-coding
Cux1_D6_1_peak_3684	chr16	7044023	7044793	6.79334	15.1598	10.6475	106	NA	intron (NM_001359729, intron 1 of 13)	intron (NM_001359729, intron 1 of 13)	5038	NM_001359728	268859		NM_021477	ENSMUSG00000008658	Rbfox1	A2bp|A2bp1|Hrnbp1|fox-1	RNA binding protein, fox-1 homolog (C. elegans) 1	protein-coding
Cux1_D6_1_peak_1334	chr11	20542365	20543416	7.53387	15.1512	10.6389	106	NA	promoter-TSS (NM_021372)	promoter-TSS (NM_021372)	-276	NM_001362867	58172		NM_021372	ENSMUSG00000049800	Sertad2	Kiaa0127|MNCb-1504|SEI-2|Sei2|TRIP-Br2|mKIAA0127	SERTA domain containing 2	protein-coding
Cux1_D6_1_peak_8561	chr7	90475974	90476378	8.36401	15.1729	10.66	106	NA	promoter-TSS (NM_026734)	promoter-TSS (NM_026734)	-181	NM_026734	68472		NM_026734	ENSMUSG00000030614	Tmem126b	1110001A23Rik	transmembrane protein 126B	protein-coding
Cux1_D6_1_peak_6420	chr4	14826198	14826693	8.61116	15.1432	10.6317	106	NA	promoter-TSS (NM_152812)	promoter-TSS (NM_152812)	-32	NM_152812	72201		NM_152812	ENSMUSG00000040550	Otud6b	2600013N14Rik	OTU domain containing 6B	protein-coding
Cux1_D6_1_peak_535	chr1	163657256	163657496	8.36401	15.1729	10.66	106	NA	Intergenic	Intergenic	67856	NM_001143956	240879		NM_001143956	ENSMUSG00000040113	Ntmt2	Gm207|Mettl11b|NTM1B	N-terminal Xaa-Pro-Lys N-methyltransferase 2	protein-coding
Cux1_D6_1_peak_7113	chr5	31054471	31054871	8.36401	15.1729	10.66	106	NA	promoter-TSS (NM_001289523)	promoter-TSS (NM_001289523)	-109	NM_023525	69719		NM_023525	ENSMUSG00000013629	Cad	2410008J01Rik|Cpad	carbamoyl-phosphate synthetase 2, aspartate transcarbamylase, and dihydroorotase	protein-coding
Cux1_D6_1_peak_5351	chr2	68160818	68161213	8.36401	15.1729	10.66	106	NA	Intergenic	Intergenic	56343	NM_020283	26877		NM_020283	ENSMUSG00000034780	B3galt1	beta3Gal-T1	UDP-Gal:betaGlcNAc beta 1,3-galactosyltransferase, polypeptide 1	protein-coding
Cux1_D6_1_peak_5837	chr2	180273577	180274128	7.81649	15.1745	10.6612	106	NA	promoter-TSS (NM_145851)	promoter-TSS (NM_145851)	-387	NM_145851	252966		NM_145851	ENSMUSG00000038990	Cables2	ik3-2	CDK5 and Abl enzyme substrate 2	protein-coding
Cux1_D6_1_peak_8532	chr7	80860777	80861004	8.64827	15.2042	10.6891	106	NA	promoter-TSS (NM_001382511)	promoter-TSS (NM_001382511)	-41	NM_001382513	22691		NM_009553	ENSMUSG00000038797	Zscan2	Zfp-29|Zfp29	zinc finger and SCAN domain containing 2	protein-coding
Cux1_D6_1_peak_7043	chr5	7398889	7399299	8.61116	15.1432	10.6317	106	NA	Intergenic	Intergenic	-54716	NM_001163223	207618		NM_001163223	ENSMUSG00000092094	Zfp804b	Gm441	zinc finger protein 804B	protein-coding
Cux1_D6_1_peak_5403	chr2	78655601	78656399	7.29411	15.1873	10.6735	106	NA	Intergenic	Intergenic	-213047	NM_009454	22193		NM_009454	ENSMUSG00000027011	Ube2e3	Ubce4|ubcM2	ubiquitin-conjugating enzyme E2E 3	protein-coding
Cux1_D6_1_peak_5442	chr2	92758917	92759534	8.06662	15.1342	10.623	106	NA	Intergenic	L3|LINE|CR1	-155876	NM_030725	80976		NM_030725	ENSMUSG00000027220	Syt13	5730409J20Rik|mKIAA1427	synaptotagmin XIII	protein-coding
Cux1_D6_1_peak_3728	chr16	17069317	17070165	7.81649	15.1745	10.6612	106	NA	promoter-TSS (NM_001291053)	promoter-TSS (NM_001291053)	-398	NM_023249	106369		NM_023249	ENSMUSG00000022773	Ypel1	0610009L05Rik|1700016N17Rik|1700019O22Rik|4921520K19Rik|4930511F14Rik|DGL-1|Dgl1|Ppil2|mdgl-1	yippee like 1	protein-coding
Cux1_D6_1_peak_580	chr1	170457598	170457885	8.03772	15.0863	10.5782	105	NA	intron (NR_154593, intron 2 of 9)	intron (NR_154593, intron 2 of 9)	99369	NR_154593	70729		NM_027528	ENSMUSG00000038473	Nos1ap	6330408P19Rik|Capon	nitric oxide synthase 1 (neuronal) adaptor protein	protein-coding
Cux1_D6_1_peak_9076	chr8	53636089	53636352	7.73962	15.0445	10.539	105	NA	intron (NM_146208, intron 1 of 9)	intron (NM_146208, intron 1 of 9)	2845	NM_146208	234258		NM_146208	ENSMUSG00000039396	Neil3	-	nei like 3 (E. coli)	protein-coding
Cux1_D6_1_peak_4400	chr17	78835294	78835784	8.29868	15.0658	10.5593	105	NA	promoter-TSS (NM_001081179)	promoter-TSS (NM_001081179)	23	NM_181649	53951		NM_181649	ENSMUSG00000050668	Gpatch11	2310002B06Rik|Ccdc75	G patch domain containing 11	protein-coding
Cux1_D6_1_peak_8322	chr7	36432515	36433170	7.73962	15.0445	10.539	105	NA	Intergenic	Intergenic	-265276	NM_172298	243931		NM_172298	ENSMUSG00000021217	Tshz3	A630038G13Rik|Tsh3|Zfp537|mKIAA1474|teashirt3	teashirt zinc finger family member 3	protein-coding
Cux1_D6_1_peak_2009	chr12	34336081	34336255	8.29868	15.0658	10.5593	105	NA	intron (NM_001271386, intron 14 of 27)	intron (NM_001271386, intron 14 of 27)	192721	NM_024124	79221		NM_024124	ENSMUSG00000004698	Hdac9	D030072B18Rik|HD7B|HD9|HDRP|Hdac7b|Mitr|mKIAA0744	histone deacetylase 9	protein-coding
Cux1_D6_1_peak_3851	chr16	43889817	43890191	8.2664	15.0128	10.5106	105	NA	promoter-TSS (NM_029128)	promoter-TSS (NM_029128)	102	NM_027801	212153		NM_027801	ENSMUSG00000022701	Ccdc191	2610015P09Rik|8430422M09Rik	coiled-coil domain containing 191	protein-coding
Cux1_D6_1_peak_6722	chr4	100837140	100837500	8.2664	15.0128	10.5106	105	NA	intron (NM_198037, intron 1 of 26)	ORR1F|LTR|ERVL-MaLR	60641	NM_198037	320508		NM_198037	ENSMUSG00000028532	Cachd1	1190007F10Rik|B430218L07Rik|Vwcd1|mKIAA1573	cache domain containing 1	protein-coding
Cux1_D6_1_peak_544	chr1	165460938	165461212	8.03772	15.0863	10.5782	105	NA	promoter-TSS (NM_028759)	promoter-TSS (NM_028759)	-185	NM_027430	70456		NM_027430	ENSMUSG00000026568	Mpc2	0610006C01Rik|2010002I07Rik|2610205H19Rik|Brp44|ESTM43	mitochondrial pyruvate carrier 2	protein-coding
Cux1_D6_1_peak_6476	chr4	40853921	40854503	7.4658	15.033	10.5291	105	NA	promoter-TSS (NR_165793)	promoter-TSS (NR_165793)	-228	NR_165793	14595		NM_022305	ENSMUSG00000028413	B4galt1	B-1,4-GalT|B-1,4-GalT1|GalT|Ggtb|Ggtb2|b4Gal-T1|beta-1,4-GalT|beta-1,4-GalT1|beta4Gal-T1	UDP-Gal:betaGlcNAc beta 1,4- galactosyltransferase, polypeptide 1	protein-coding
Cux1_D6_1_peak_1144	chr10	109459773	109459981	7.73962	15.0445	10.539	105	NA	Intergenic	Intergenic	-448902	NM_009306	20979		NM_009306	ENSMUSG00000035864	Syt1	G630098F17Rik|SytI	synaptotagmin I	protein-coding
Cux1_D6_1_peak_7389	chr5	109866414	109866618	8.82403	15.0892	10.5808	105	NA	promoter-TSS (NM_001378279)	promoter-TSS (NM_001378279)	-195	NM_001378279	105246961		NM_001378279	ENSMUSG00000121596	AB010352	Mszf33	cDNA sequence AB010352	protein-coding
Cux1_D6_1_peak_4433	chr17	84957106	84957898	8.00902	15.0386	10.5338	105	NA	promoter-TSS (NR_027929)	promoter-TSS (NR_027929)	-79	NR_027929	68531		NR_027929	ENSMUSG00000097047	1110020A21Rik	2600015P10Rik	RIKEN cDNA 1110020A21 gene	ncRNA
Cux1_D6_1_peak_3300	chr15	7726887	7727611	7.76508	15.0876	10.5793	105	NA	Intergenic	Intergenic	-82799	NM_001301332	14573		NM_010275	ENSMUSG00000022144	Gdnf	ATF	glial cell line derived neurotrophic factor	protein-coding
Cux1_D6_1_peak_1897	chr11	120232566	120232952	7.73962	15.0445	10.539	105	NA	promoter-TSS (NM_001347621)	promoter-TSS (NM_001347621)	-188	NM_001347621	268515		NM_198423	ENSMUSG00000039741	Bahcc1	B930044J06	BAH domain and coiled-coil containing 1	protein-coding
Cux1_D6_1_peak_7585	chr5	142591041	142591500	7.66425	14.9167	10.4197	104	NA	intron (NM_175217, intron 1 of 6)	intron (NM_175217, intron 1 of 6)	17482	NM_175217	75104		NM_175217	ENSMUSG00000039533	Mmd2	4930518M15Rik	monocyte to macrophage differentiation-associated 2	protein-coding
Cux1_D6_1_peak_1580	chr11	69124363	69124579	7.68921	14.9591	10.4596	104	NA	Intergenic	Intergenic	-1906	NM_011786	23801		NM_011786	ENSMUSG00000020892	Aloxe3	e-LOX-3|eLOX-3	arachidonate lipoxygenase 3	protein-coding
Cux1_D6_1_peak_6125	chr3	95015481	95015743	8.20258	14.9081	10.4119	104	NA	promoter-TSS (NM_030074)	promoter-TSS (NM_030074)	-155	NM_001357863	78266		NM_030074	ENSMUSG00000019338	Zfp687	4931408L03Rik|Znf687|mKIAA1441	zinc finger protein 687	protein-coding
Cux1_D6_1_peak_4131	chr17	17063731	17064061	8.94085	14.9266	10.4294	104	NA	promoter-TSS (NM_001163919)	promoter-TSS (NM_001163919)	-207	NM_001005358	449000		NM_001005358	ENSMUSG00000096696	Zfp960	-	zinc finger protein 960	protein-coding
Cux1_D6_1_peak_9312	chr8	106338011	106338247	8.46585	14.9046	10.4087	104	NA	promoter-TSS (NM_021491)	promoter-TSS (NM_021491)	-164	NM_021491	58994		NM_021491	ENSMUSG00000031906	Smpd3	4631433G07Rik|Nsm2|fro|nSMase2	sphingomyelin phosphodiesterase 3, neutral	protein-coding
Cux1_D6_1_peak_7486	chr5	123930410	123930785	8.23436	14.9602	10.4602	104	NA	promoter-TSS (NM_001134767)	promoter-TSS (NM_001134767)	-92	NM_001134767	208908		NM_001134767	ENSMUSG00000061882	Ccdc62	G1-485-3|Gm150|repro29	coiled-coil domain containing 62	protein-coding
Cux1_D6_1_peak_5525	chr2	115124864	115125326	7.95222	14.9444	10.4456	104	NA	Intergenic	Intergenic	219185	NR_040516	78193		NR_040516	ENSMUSG00000087309	4930528P14Rik	-	RIKEN cDNA 4930528P14 gene	ncRNA
Cux1_D6_1_peak_3245	chr14	111153578	111153958	8.74234	14.9528	10.4539	104	NA	Intergenic	L1_Mur2|LINE|L1	-398619	NM_175499	239250		NM_175499	ENSMUSG00000045871	Slitrk6	4832410J21Rik|Sltk6	SLIT and NTRK-like family, member 6	protein-coding
Cux1_D6_1_peak_5427	chr2	86827405	86827721	8.20258	14.9081	10.4119	104	NA	Intergenic	Intergenic	-1113	NM_146365	258362		NM_146365	ENSMUSG00000044213	Or5t9	MOR179-7|Olfr1094	olfactory receptor family 5 subfamily T member 9	protein-coding
Cux1_D6_1_peak_4028	chr16	91657569	91657782	8.50172	14.9634	10.463	104	NA	exon (NM_178880, exon 3 of 12)	exon (NM_178880, exon 3 of 12)	5907	NM_001370901	102640710		NM_001370901		Gm36712	-	predicted gene, 36712	protein-coding
Cux1_D6_1_peak_7418	chr5	113226819	113227524	6.69699	14.9738	10.4731	104	NA	intron (NM_001033428, intron 1 of 4)	intron (NM_001033428, intron 1 of 4)	262	NM_001033428	333048		NM_001033428	ENSMUSG00000066964	Lhfpl7	Gm854|Tmem211	LHFPL tetraspan subfamily member 7	protein-coding
Cux1_D6_1_peak_375	chr1	119106035	119106637	6.90781	14.9327	10.4354	104	NA	Intergenic	Intergenic	-52717	NM_001081125	14633		NM_001081125	ENSMUSG00000048402	Gli2	-	GLI-Kruppel family member GLI2	protein-coding
Cux1_D6_1_peak_1152	chr10	111010844	111011216	7.15347	14.9348	10.4369	104	NA	promoter-TSS (NM_001359624)	promoter-TSS (NM_001359624)	-964	NM_172554	320150		NM_172554	ENSMUSG00000035798	Zdhhc17	A230053P19Rik|D130071N24Rik|DHHC-17|Hip14	zinc finger, DHHC domain containing 17	protein-coding
Cux1_D6_1_peak_209	chr1	64121645	64121844	8.20258	14.9081	10.4119	104	NA	promoter-TSS (NM_033563)	promoter-TSS (NM_033563)	-355	NM_033563	93691		NM_033563	ENSMUSG00000025959	Klf7	9830124P08Rik	Kruppel-like transcription factor 7 (ubiquitous)	protein-coding
Cux1_D6_1_peak_5080	chr19	55556335	55556511	8.74234	14.9528	10.4539	104	NA	intron (NM_001293686, intron 7 of 7)	intron (NM_001293686, intron 7 of 7)	145781	NR_045318	77594		NR_045318		4930552P12Rik	-	RIKEN cDNA 4930552P12 gene	ncRNA
Cux1_D6_1_peak_8428	chr7	62376701	62376983	8.74234	14.9528	10.4539	104	NA	promoter-TSS (NM_013779)	promoter-TSS (NM_013779)	-137	NM_013779	27385		NM_013779	ENSMUSG00000056972	Magel2	Mage-l2|NDNL1|nM15|ns7	MAGE family member L2	protein-coding
Cux1_D6_1_peak_5994	chr3	57735706	57736227	8.20258	14.9081	10.4119	104	NA	promoter-TSS (NM_001304456)	promoter-TSS (NM_001304456)	-91	NR_130743	24017		NM_011883	ENSMUSG00000036503	Rnf13	2010001H16Rik|Rzf	ring finger protein 13	protein-coding
Cux1_D6_1_peak_7102	chr5	29497103	29497522	7.39895	14.9165	10.4197	104	NA	Intergenic	Intergenic	-18842	NM_019944	15285		NM_019944	ENSMUSG00000001566	Mnx1	HB9|Hlxb9|MNR2	motor neuron and pancreas homeobox 1	protein-coding
Cux1_D6_1_peak_6000	chr3	59182153	59182534	8.46585	14.9046	10.4087	104	NA	intron (NM_001302203, intron 2 of 2)	intron (NM_001302203, intron 2 of 2)	12761	NM_001302203	84111		NM_032399	ENSMUSG00000051431	Gpr87	-	G protein-coupled receptor 87	protein-coding
Cux1_D6_1_peak_2667	chr13	90922674	90922942	7.63945	14.8746	10.3809	103	NA	promoter-TSS (NM_024175)	promoter-TSS (NM_024175)	-314	NM_024175	66475		NM_024175	ENSMUSG00000049517	Rps23	2410044J15Rik	ribosomal protein S23	protein-coding
Cux1_D6_1_peak_8244	chr7	25267873	25268350	7.63945	14.8746	10.3809	103	NA	intron (NM_001302811, intron 1 of 20)	intron (NM_001302811, intron 1 of 20)	412	NM_001302811	71722		NM_027882	ENSMUSG00000005442	Cic	1200010B10Rik|mKIAA0306	capicua transcriptional repressor	protein-coding
Cux1_D6_1_peak_9689	chr9	59577979	59578405	8.17103	14.8563	10.3639	103	NA	promoter-TSS (NM_175235)	promoter-TSS (NM_175235)	-145	NM_175235	76183		NM_175235	ENSMUSG00000032297	Celf6	6330569O16Rik|Brunol6	CUGBP, Elav-like family member 6	protein-coding
Cux1_D6_1_peak_9290	chr8	102579005	102579234	7.89623	14.8513	10.36	103	NA	Intergenic	Intergenic	205992	NM_009866	12552		NM_009866	ENSMUSG00000031673	Cdh11	Cad11|OSF-4	cadherin 11	protein-coding
Cux1_D6_1_peak_9533	chr9	22475453	22475788	8.13973	14.8049	10.316	103	NA	promoter-TSS (NM_181316)	promoter-TSS (NM_181316)	-95	NM_178415	319845		NM_178415	ENSMUSG00000035919	Bbs9	E130103I17Rik	Bardet-Biedl syndrome 9	protein-coding
Cux1_D6_1_peak_2454	chr13	40722827	40723205	8.39502	14.7885	10.3017	103	NA	intron (NM_001122948, intron 4 of 6)	CpG	-4792	NR_125899	102633805		NR_125899	ENSMUSG00000097752	Gm26688	Tfap2a-as1	predicted gene, 26688	ncRNA
Cux1_D6_1_peak_1477	chr11	52445085	52445623	7.63945	14.8746	10.3809	103	NA	Intergenic	Intergenic	48926	NM_153117	213673		NM_153117	ENSMUSG00000036275	9530068E07Rik	Kct2	RIKEN cDNA 9530068E07 gene	protein-coding
Cux1_D6_1_peak_2283	chr12	110335910	110336647	7.37693	14.8781	10.3839	103	NA	Intergenic	Intergenic	57048	NM_172119	107585		NM_172119	ENSMUSG00000075707	Dio3	-	deiodinase, iodothyronine type III	protein-coding
Cux1_D6_1_peak_2983	chr14	49783008	49783442	7.63945	14.8746	10.3809	103	NA	intron (NM_026142, intron 1 of 7)	intron (NM_026142, intron 1 of 7)	158	NM_026142	67419		NM_026142	ENSMUSG00000036242	Armh4	3632451O06Rik	armadillo-like helical domain containing 4	protein-coding
Cux1_D6_1_peak_8435	chr7	64392350	64392783	8.43029	14.8463	10.3558	103	NA	promoter-TSS (NM_001355124)	promoter-TSS (NM_001355124)	-56	NM_028626	73724		NM_028626	ENSMUSG00000033429	Mcee	1110007A04Rik	methylmalonyl CoA epimerase	protein-coding
Cux1_D6_1_peak_9456	chr8	127085523	127085758	8.17103	14.8563	10.3639	103	NA	intron (NM_001363431, intron 1 of 24)	intron (NM_001363431, intron 1 of 24)	21584	NM_033620	93742		NM_033620	ENSMUSG00000025812	Pard3	Asip|D8Ertd580e|Par-3|Par3|Pard-3|Pard3a|Phip	par-3 family cell polarity regulator	protein-coding
Cux1_D6_1_peak_8410	chr7	52005769	52006469	7.86853	14.8052	10.3161	103	NA	promoter-TSS (NR_027704)	promoter-TSS (NR_027704)	-101	NM_001160345	75744		NM_001160345	ENSMUSG00000074093	Svip	1700006C13Rik|6620401M08Rik	small VCP/p97-interacting protein	protein-coding
Cux1_D6_1_peak_2279	chr12	109729532	109729825	8.70207	14.8857	10.3913	103	NA	TTS (NR_030610)	TTS (NR_030610)	353	NR_030610	100124450		NR_030610	ENSMUSG00000077001	Mir544	Mirn544|mmu-mir-544	microRNA 544	ncRNA
Cux1_D6_1_peak_451	chr1	136624410	136624924	7.86853	14.8052	10.3161	103	NA	promoter-TSS (NM_177643)	promoter-TSS (NM_177643)	-234	NM_001160251	226442		NM_177643	ENSMUSG00000041483	Zfp281	Znf281	zinc finger protein 281	protein-coding
Cux1_D6_1_peak_4293	chr17	53478872	53479191	8.17103	14.8563	10.3639	103	NA	promoter-TSS (NM_025887)	promoter-TSS (NM_025887)	-203	NM_025887	271457		NM_025887	ENSMUSG00000017831	Rab5a	2410015H04Rik|nnyRab5a	RAB5A, member RAS oncogene family	protein-coding
Cux1_D6_1_peak_6685	chr4	95052187	95052627	7.03716	14.7247	10.2422	102	NA	promoter-TSS (NM_010591)	promoter-TSS (NM_010591)	-185	NM_010591	16476		NM_010591	ENSMUSG00000052684	Jun	AP-1|Junc|c-jun	jun proto-oncogene	protein-coding
Cux1_D6_1_peak_8761	chr7	133081901	133082668	7.26878	14.6887	10.2085	102	NA	promoter-TSS (NM_001347623)	promoter-TSS (NM_001347623)	-424	NM_001347623	13017		NM_009980	ENSMUSG00000030970	Ctbp2	D7Ertd45e|Gtrgeo6|Ribeye	C-terminal binding protein 2	protein-coding
Cux1_D6_1_peak_8256	chr7	27447442	27447997	7.84102	14.7594	10.2738	102	NA	promoter-TSS (NM_144923)	promoter-TSS (NM_144923)	-259	NM_144923	233016		NM_144923	ENSMUSG00000040466	Blvrb	-	biliverdin reductase B	protein-coding
Cux1_D6_1_peak_4758	chr18	73572261	73572765	8.36005	14.7312	10.2482	102	NA	promoter-TSS (NM_001039214)	promoter-TSS (NM_001039214)	-192	NM_001039214	240396		NM_001039214	ENSMUSG00000037253	Mex3c	A130001D14Rik|BM-013|Rkhd2	mex3 RNA binding family member C	protein-coding
Cux1_D6_1_peak_9872	chr9	107087495	107087687	8.62261	14.7536	10.2695	102	NA	intron (NM_153413, intron 5 of 52)	intron (NM_153413, intron 5 of 52)	-105216	NR_102273	100417434		NR_102273	ENSMUSG00000092125	AA543401	Mycs-like	myc-like oncogene, s-myc protein pseudogene	pseudo
Cux1_D6_1_peak_6635	chr4	82575246	82575485	8.36005	14.7312	10.2482	102	NA	Intergenic	MTD|LTR|ERVL-MaLR	67376	NR_137202	102635783		NR_137202	ENSMUSG00000087413	Gm11266	-	predicted gene 11266	ncRNA
Cux1_D6_1_peak_52	chr1	20951162	20951984	8.10867	14.7539	10.2695	102	NA	promoter-TSS (NM_027974)	promoter-TSS (NM_027974)	-53	NM_027974	71877		NM_027974	ENSMUSG00000041809	Efhc1	1700029F22Rik|mRib72-1|myoclonin1	EF-hand domain (C-terminal) containing 1	protein-coding
Cux1_D6_1_peak_3408	chr15	51564689	51564987	8.85147	14.7726	10.2866	102	NA	Intergenic	Intergenic	-169228	NR_045092	100502643		NR_045092	ENSMUSG00000115654	Gm19303	-	predicted gene, 19303	ncRNA
Cux1_D6_1_peak_5081	chr19	55741420	55741887	8.10867	14.7539	10.2695	102	NA	promoter-TSS (NM_009333)	promoter-TSS (NM_009333)	-157	NM_001142921	21416		NM_009333	ENSMUSG00000024985	Tcf7l2	TCF4B|TCF4E|Tcf-4|Tcf4	transcription factor 7 like 2, T cell specific, HMG box	protein-coding
Cux1_D6_1_peak_962	chr10	71238066	71238260	8.36005	14.7312	10.2482	102	NA	promoter-TSS (NM_009360)	promoter-TSS (NM_009360)	-119	NM_009360	21780		NM_009360	ENSMUSG00000003923	Tfam	Hmgts|mtTFA|tsHMG	transcription factor A, mitochondrial	protein-coding
Cux1_D6_1_peak_9136	chr8	70673125	70673417	7.81371	14.714	10.2321	102	NA	promoter-TSS (NM_001359042)	promoter-TSS (NM_001359042)	40	NM_015816	50783		NM_015816	ENSMUSG00000031848	Lsm4	-	LSM4 homolog, U6 small nuclear RNA and mRNA degradation associated	protein-coding
Cux1_D6_1_peak_1058	chr10	86498820	86499203	8.58343	14.6886	10.2085	102	NA	promoter-TSS (NM_001164495)	promoter-TSS (NM_001164495)	-115	NM_013722	27204		NM_013722	ENSMUSG00000059602	Syn3	-	synapsin III	protein-coding
Cux1_D6_1_peak_886	chr10	52382180	52382718	8.10867	14.7539	10.2695	102	NA	promoter-TSS (NM_001199272)	promoter-TSS (NM_001199272)	-325	NM_001199272	94221		NM_053187	ENSMUSG00000019861	Gopc	2210402P09Rik|CAL|FIG|GOPC1|PIST	golgi associated PDZ and coiled-coil motif containing	protein-coding
Cux1_D6_1_peak_668	chr1	185558698	185559066	8.29097	14.618	10.144	101	NA	intron (NR_030555, intron 2 of 6)	B1_Mm|SINE|Alu	21546	NR_030555	100124483		NR_030555	ENSMUSG00000076976	Mir297c	Mirn297c	microRNA 297c	ncRNA
Cux1_D6_1_peak_6741	chr4	104640734	104641190	7.22641	14.6143	10.1406	101	NA	intron (NM_001369046, intron 6 of 16)	intron (NM_001369046, intron 6 of 16)	-125355	NM_133882	110382		NM_133882	ENSMUSG00000029656	C8b	4930439B20Rik	complement component 8, beta polypeptide	protein-coding
Cux1_D6_1_peak_6467	chr4	33531242	33531654	8.01689	14.6031	10.1304	101	NA	Intergenic	L1MDa|LINE|L1	93367	NR_106198	102465904		NR_106198	ENSMUSG00000098310	Mir8118	Gm27954|mmu-mir-8118	microRNA 8118	ncRNA
Cux1_D6_1_peak_5189	chr2	26182388	26182888	7.24753	14.6514	10.1753	101	NA	Intergenic	Intergenic	23937	NM_001039653	16871		NM_010711	ENSMUSG00000026934	Lhx3	Lim3|P-LIM|mLIM3|mLim-3	LIM homeobox protein 3	protein-coding
Cux1_D6_1_peak_1240	chr10	128566247	128566524	8.32537	14.6744	10.1952	101	NA	promoter-TSS (NM_011119)	promoter-TSS (NM_011119)	-451	NM_011119	18813		NM_011119	ENSMUSG00000025364	Pa2g4	38kDa|Ebp1|Plfap	proliferation-associated 2G4	protein-coding
Cux1_D6_1_peak_1597	chr11	70668634	70669265	7.73289	14.5792	10.1078	101	NA	TTS (NM_178116)	TTS (NM_178116)	467	NM_172561	216873		NM_172561	ENSMUSG00000018287	Spag7	5730443G10|ACRP|FSA-1|Fsa1l	sperm associated antigen 7	protein-coding
Cux1_D6_1_peak_1127	chr10	105550070	105550280	8.32537	14.6744	10.1952	101	NA	intron (NM_177368, intron 1 of 11)	Charlie4a|DNA|hAT-Charlie	24304	NM_177368	278279		NM_177368	ENSMUSG00000036019	Tmtc2	8430438D04Rik|D330034A10Rik	transmembrane and tetratricopeptide repeat containing 2	protein-coding
Cux1_D6_1_peak_5765	chr2	167349271	167349632	8.04725	14.653	10.1758	101	NA	promoter-TSS (NM_019835)	promoter-TSS (NM_019835)	-273	NM_019835	56336		NM_019835	ENSMUSG00000017929	B4galt5	9430078I07Rik	UDP-Gal:betaGlcNAc beta 1,4-galactosyltransferase, polypeptide 5	protein-coding
Cux1_D6_1_peak_5194	chr2	26933441	26933820	8.29097	14.618	10.144	101	NA	promoter-TSS (NM_198628)	promoter-TSS (NM_198628)	-119	NM_011512	20932		NM_011512	ENSMUSG00000014867	Surf4	Surf-4	surfeit gene 4	protein-coding
Cux1_D6_1_peak_48	chr1	19981383	19981832	8.32537	14.6744	10.1952	101	NA	Intergenic	Intergenic	-374847	NR_045734	75028		NR_045734	ENSMUSG00000089914	4930486I03Rik	-	RIKEN cDNA 4930486I03 gene	ncRNA
Cux1_D6_1_peak_4892	chr19	10689013	10689254	8.5446	14.6243	10.1489	101	NA	intron (NM_001361958, intron 1 of 4)	CpG	398	NM_001361961	107305		NM_181403	ENSMUSG00000048832	Vps37c	5730409F24Rik	vacuolar protein sorting 37C	protein-coding
Cux1_D6_1_peak_322	chr1	88277329	88277818	6.11344	14.6438	10.168	101	NA	promoter-TSS (NM_198652)	promoter-TSS (NM_198652)	6	NM_198652	381280		NM_198652	ENSMUSG00000044783	Hjurp	6430706D22Rik|A730008H23Rik|C330011F01Rik|Gm975|Mfleg1	Holliday junction recognition protein	protein-coding
Cux1_D6_1_peak_1902	chr11	121204107	121204437	8.5446	14.6243	10.1489	101	NA	promoter-TSS (NM_001001333)	promoter-TSS (NM_001001333)	-161	NM_001001333	238023		NM_001001333	ENSMUSG00000039307	Hexd	Hexdc	hexosaminidase D	protein-coding
Cux1_D6_1_peak_467	chr1	148817189	148817593	7.73289	14.5792	10.1078	101	NA	Intergenic	Intergenic	1105048	NM_001305632	18783		NM_008869	ENSMUSG00000056220	Pla2g4a	Pla2g4|cPLA2|cPLA2-alpha|cPLA2alpha	phospholipase A2, group IVA (cytosolic, calcium-dependent)	protein-coding
Cux1_D6_1_peak_6072	chr3	84952125	84952311	8.93104	14.6139	10.1406	101	NA	promoter-TSS (NM_080428)	promoter-TSS (NM_080428)	7	NM_080428	50754		NM_080428	ENSMUSG00000028086	Fbxw7	1110001A17Rik|AGO|Cdc4|Fbw7|Fbwd6|Fbx30|Fbxo30|Fbxw6|SEL-10	F-box and WD-40 domain protein 7	protein-coding
Cux1_D6_1_peak_2126	chr12	71830585	71831199	8.04725	14.653	10.1758	101	NA	promoter-TSS (NM_172464)	promoter-TSS (NM_172464)	-176	NM_026102	208846		NM_026102	ENSMUSG00000034574	Daam1	-	dishevelled associated activator of morphogenesis 1	protein-coding
Cux1_D6_1_peak_4867	chr19	6819746	6820010	8.32537	14.6744	10.1952	101	NA	Intergenic	Intergenic	10066	NR_039555	100628576		NR_039555	ENSMUSG00000104884	Mir5046	mmu-mir-5046|mu-mir-5046	microRNA 5046	ncRNA
Cux1_D6_1_peak_173	chr1	55445420	55445700	8.76385	14.6225	10.1479	101	NA	intron (NM_001114663, intron 1 of 5)	intron (NM_001114663, intron 1 of 5)	39614	NM_001114663	227120		NM_001114663	ENSMUSG00000038349	Plcl1	C230017K02Rik|PLC-L|PLC-L1|PLCE|PLCL|PLDL1|PRIP|PRIP-1	phospholipase C-like 1	protein-coding
Cux1_D6_1_peak_5108	chr2	3283645	3284342	7.47025	14.5864	10.1146	101	NA	promoter-TSS (NM_001290369)	promoter-TSS (NM_001290369)	-219	NM_001290370	18108		NM_008708	ENSMUSG00000026643	Nmt2	A930001K02Rik|hNMT-2	N-myristoyltransferase 2	protein-coding
Cux1_D6_1_peak_9163	chr8	75033534	75034207	7.2054	14.5773	10.1066	101	NA	intron (NM_001136259, intron 1 of 15)	CpG	184	NM_001136259	21968		NM_011622	ENSMUSG00000042870	Tom1	-	target of myb1 trafficking protein	protein-coding
Cux1_D6_1_peak_6344	chr3	149436974	149437947	7.51782	14.6676	10.1898	101	NA	Intergenic	Intergenic	162723	NR_040591	381482		NR_040591		Gm1653	-	predicted gene 1653	ncRNA
Cux1_D6_1_peak_1552	chr11	63214197	63214530	8.46798	14.4975	10.0325	100	NA	Intergenic	Intergenic	81560	NM_001302260	18858		NM_008885	ENSMUSG00000018217	Pmp22	Gas-3|HNPP|PMP-22|TRE002|Tr|trembler	peripheral myelin protein 22	protein-coding
Cux1_D6_1_peak_8350	chr7	41393363	41393716	8.50611	14.5606	10.0904	100	NA	promoter-TSS (NM_001199330)	promoter-TSS (NM_001199330)	-159	NR_166533	102638296		NR_166533	ENSMUSG00000091864	Gm17102	-	predicted gene 17102	ncRNA
Cux1_D6_1_peak_8463	chr7	68749225	68749591	7.70632	14.5349	10.0671	100	NA	promoter-TSS (NM_025549)	promoter-TSS (NM_025549)	-170	NM_001042592	66412		NM_025549	ENSMUSG00000042659	Arrdc4	2410003C09Rik	arrestin domain containing 4	protein-coding
Cux1_D6_1_peak_4564	chr18	33213911	33214173	8.50611	14.5606	10.0904	100	NA	promoter-TSS (NM_133774)	promoter-TSS (NM_133774)	-180	NM_001347624	170459		NM_133774	ENSMUSG00000024378	Stard4	4632419C16Rik|9030213J02Rik	StAR related lipid transfer domain containing 4	protein-coding
Cux1_D6_1_peak_7231	chr5	65199471	65199885	8.50611	14.5606	10.0904	100	NA	promoter-TSS (NM_153391)	promoter-TSS (NM_153391)	-18	NM_001359879	213081		NM_153391	ENSMUSG00000037890	Wdr19	C330027H04Rik|D330023L08Rik|DYF2|Ift144|PWDMP|mKIAA1638	WD repeat domain 19	protein-coding
Cux1_D6_1_peak_3364	chr15	32153652	32154193	7.4	14.4663	10.0031	100	NA	Intergenic	Intergenic	-23367	NM_020503	57254		NM_020503	ENSMUSG00000045267	Tas2r119	T2r19|Tas2r19|mGR19|mt2r19	taste receptor, type 2, member 119	protein-coding
Cux1_D6_1_peak_5165	chr2	18392721	18393115	8.22303	14.5068	10.0399	100	NA	promoter-TSS (NM_007869)	promoter-TSS (NM_007869)	-88	NM_007869	13418		NM_007869	ENSMUSG00000026740	Dnajc1	4733401K02Rik|D230036H06Rik|Dnajl1|ERdj1|ERj1p|MTJ1	DnaJ heat shock protein family (Hsp40) member C1	protein-coding
Cux1_D6_1_peak_7543	chr5	135688727	135689167	8.22303	14.5068	10.0399	100	NA	promoter-TSS (NM_008898)	promoter-TSS (NM_008898)	-198	NM_008898	18984		NM_008898	ENSMUSG00000005514	Por	4933424M13Rik|CPR|CYPOR|P450R	cytochrome p450 oxidoreductase	protein-coding
Cux1_D6_1_peak_5157	chr2	16236754	16237124	7.95685	14.5044	10.0387	100	NA	intron (NM_001310455, intron 37 of 38)	intron (NM_001310455, intron 37 of 38)	-119365	NM_026162	67448		NM_026162	ENSMUSG00000026748	Plxdc2	1200007L24Rik|5430431D22Rik|Tem7r	plexin domain containing 2	protein-coding
Cux1_D6_1_peak_4470	chr18	3893298	3893669	7.98676	14.5536	10.084	100	NA	Intergenic	Intergenic	-272349	NM_026092	67328		NM_026092	ENSMUSG00000024233	Lyzl1	1700038F02Rik|Lyc2|Lyzd1	lysozyme-like 1	protein-coding
Cux1_D6_1_peak_3412	chr15	52455981	52456688	7.42327	14.5061	10.0398	100	NA	Intergenic	Intergenic	160781	NM_172816	239436		NM_172816	ENSMUSG00000022315	Slc30a8	C820002P14Rik|ZnT-8|ZnT8	solute carrier family 30 (zinc transporter), member 8	protein-coding
Cux1_D6_1_peak_8753	chr7	131822973	131823517	7.42327	14.5061	10.0398	100	NA	Intergenic	Intergenic	-143215	NM_173410	233919		NM_173410	ENSMUSG00000040125	Gpr26	9630036A11Rik|A730021D22	G protein-coupled receptor 26	protein-coding
Cux1_D6_1_peak_2754	chr13	107890147	107890461	7.98676	14.5536	10.084	100	NA	promoter-TSS (NM_145456)	promoter-TSS (NM_145456)	-240	NM_145456	67263		NM_145456	ENSMUSG00000032846	Zswim6	2900036G02Rik|mKIAA1577	zinc finger SWIM-type containing 6	protein-coding
Cux1_D6_1_peak_3919	chr16	62958530	62958796	8.46798	14.4975	10.0325	100	NA	Intergenic	Intergenic	104356	NM_011173	19128		NM_011173	ENSMUSG00000022912	Pros1	-	protein S (alpha)	protein-coding
Cux1_D6_1_peak_3324	chr15	13367429	13367707	7.98676	14.5536	10.084	100	NA	Intergenic	Intergenic	-193893	NM_007666	12563		NM_007666	ENSMUSG00000039385	Cdh6	cad6	cadherin 6	protein-coding
Cux1_D6_1_peak_3108	chr14	68391740	68392052	8.72069	14.5489	10.0799	100	NA	Intergenic	Intergenic	141793	NM_007402	11500		NM_007402	ENSMUSG00000022056	Adam7	ADAM 7|EAP1|EAPI	a disintegrin and metallopeptidase domain 7	protein-coding
Cux1_D6_1_peak_970	chr10	74601584	74601873	8.72069	14.5489	10.0799	100	NA	intron (NM_001142746, intron 29 of 34)	intron (NM_001142746, intron 29 of 34)	-365449	NM_010311	14687		NM_010311	ENSMUSG00000040009	Gnaz	Gz	guanine nucleotide binding protein, alpha z subunit	protein-coding
Cux1_D6_1_peak_1138	chr10	107922706	107923105	8.22303	14.5068	10.0399	100	NA	Intergenic	Intergenic	-10526	NM_001370989	628870		NM_001177567	ENSMUSG00000091455	Otogl	EG628870|Gm6924	otogelin-like	protein-coding
Cux1_D6_1_peak_2524	chr13	55848802	55849139	8.18947	14.4519	9.9899	99	NA	Intergenic	Intergenic	-17545	NM_011097	18740		NM_011097	ENSMUSG00000021506	Pitx1	Bft|P-OTX|Potx|Ptx1	paired-like homeodomain transcription factor 1	protein-coding
Cux1_D6_1_peak_2871	chr14	21995119	21995763	7.0819	14.3594	9.90465	99	NA	Intergenic	Intergenic	-5840	NM_145459	218820		NM_145459	ENSMUSG00000039081	Zfp503	B830002A16Rik|Nolz-1|Nolz1|Znf503|Zpo2	zinc finger protein 503	protein-coding
Cux1_D6_1_peak_8834	chr7	143548922	143549529	8.43018	14.4351	9.9745	99	NA	promoter-TSS (NM_001285489)	promoter-TSS (NM_001285489)	-105	NM_008672	17955		NM_008672	ENSMUSG00000059119	Nap1l4	2810410H14Rik|D7Wsu30e|Nap2	nucleosome assembly protein 1-like 4	protein-coding
Cux1_D6_1_peak_9961	chr9	123366515	123366844	6.65387	14.4549	9.99263	99	NA	promoter-TSS (NM_153168)	promoter-TSS (NM_153168)	-248	NM_001348167	102436		NM_153168	ENSMUSG00000035202	Lars2	Kiaa0028|LEURS	leucyl-tRNA synthetase, mitochondrial	protein-coding
Cux1_D6_1_peak_1850	chr11	114729976	114730221	6.85151	14.3865	9.93038	99	NA	intron (NM_001034878, intron 1 of 12)	L1M4|LINE|L1	2679	NM_001034878	432611		NM_001034878	ENSMUSG00000034706	Dnai2	C030015H18Rik|Dnaic2|Gm728|b2b3405Clo	dynein axonemal intermediate chain 2	protein-coding
Cux1_D6_1_peak_8170	chr7	6696269	6696655	7.92717	14.4556	9.99274	99	NA	promoter-TSS (NM_011769)	promoter-TSS (NM_011769)	-30	NM_011769	22776		NM_011769	ENSMUSG00000002266	Zim1	-	zinc finger, imprinted 1	protein-coding
Cux1_D6_1_peak_1082	chr10	93160343	93160669	7.86846	14.359	9.90465	99	NA	promoter-TSS (NM_146239)	promoter-TSS (NM_146239)	-370	NM_146239	237459		NM_146239	ENSMUSG00000020015	Cdk17	6430598J10Rik|Pctk2	cyclin dependent kinase 17	protein-coding
Cux1_D6_1_peak_6408	chr4	11558751	11558923	8.43018	14.4351	9.9745	99	NA	promoter-TSS (NM_001256145)	promoter-TSS (NM_001256145)	-83	NM_001039556	623474		NM_177285	ENSMUSG00000078773	Rad54b	E130016E03Rik	RAD54 homolog B (S. cerevisiae)	protein-coding
Cux1_D6_1_peak_6791	chr4	117202597	117202789	8.43018	14.4351	9.9745	99	NA	Intergenic	Intergenic	-20069	NM_134471	73804		NM_134471	ENSMUSG00000028678	Kif2c	4930402F02Rik|ESTM5|Knsl6|MCAK	kinesin family member 2C	protein-coding
Cux1_D6_1_peak_8214	chr7	19131389	19131730	7.86846	14.359	9.90465	99	NA	intron (NM_175530, intron 1 of 1)	intron (NM_175530, intron 1 of 1)	11700	NM_175530	243867		NM_175530	ENSMUSG00000050428	Fbxo46	20D7-FC4|4932704E22Rik|Fbxo34l	F-box protein 46	protein-coding
Cux1_D6_1_peak_8574	chr7	92741426	92741725	7.86846	14.359	9.90465	99	NA	promoter-TSS (NR_015510)	promoter-TSS (NR_015510)	-116	NR_015510	666737		NR_015510	ENSMUSG00000074024	4632427E13Rik	-	RIKEN cDNA 4632427E13 gene	ncRNA
Cux1_D6_1_peak_9509	chr9	20878187	20878604	7.92717	14.4556	9.99274	99	NA	exon (NM_145154, exon 2 of 6)	exon (NM_145154, exon 2 of 6)	1315	NM_145154	70726		NM_145154	ENSMUSG00000038742	Angptl6	6330404E11Rik|AGF|ARP3|Arp5	angiopoietin-like 6	protein-coding
Cux1_D6_1_peak_583	chr1	171044300	171044723	8.18947	14.4519	9.9899	99	NA	Intergenic	Intergenic	14883	NM_001356511	14131		NM_010188	ENSMUSG00000059498	Fcgr3	CD16	Fc receptor, IgG, low affinity III	protein-coding
Cux1_D6_1_peak_4620	chr18	43626846	43627120	8.39272	14.3733	9.91778	99	NA	intron (NM_001163637, intron 1 of 21)	intron (NM_001163637, intron 1 of 21)	60790	NM_001163637	76217		NM_001163637	ENSMUSG00000024502	Jakmip2	6430702L21Rik|D930046L20Rik	janus kinase and microtubule interacting protein 2	protein-coding
Cux1_D6_1_peak_8274	chr7	28436381	28436746	8.39272	14.3733	9.91778	99	NA	promoter-TSS (NM_001290550)	promoter-TSS (NM_001290550)	-372	NM_175021	233033		NM_175021	ENSMUSG00000109336	Samd4b	-	sterile alpha motif domain containing 4B	protein-coding
Cux1_D6_1_peak_3778	chr16	24801793	24802156	7.86846	14.359	9.90465	99	NA	intron (NM_001145952, intron 7 of 11)	intron (NM_001145952, intron 7 of 11)	80119	NM_001145954	210126		NM_178665	ENSMUSG00000033306	Lpp	9430020K16Rik|B130055L10Rik|D630048H16	LIM domain containing preferred translocation partner in lipoma	protein-coding
Cux1_D6_1_peak_6516	chr4	46296971	46297504	8.18947	14.4519	9.9899	99	NA	Intergenic	RMER1A|Other|Other	46244	NR_165272	115489985		NR_165272		Gm12446	-	predicted gene 12446	ncRNA
Cux1_D6_1_peak_7496	chr5	125176700	125177126	7.6277	14.4034	9.94563	99	NA	intron (NM_001253904, intron 1 of 47)	intron (NM_001253904, intron 1 of 47)	2301	NM_001253904	20602		NM_011424	ENSMUSG00000029478	Ncor2	N-CoR|SMRT|SMRTe	nuclear receptor co-repressor 2	protein-coding
Cux1_D6_1_peak_4143	chr17	21422973	21423496	8.63563	14.4042	9.94623	99	NA	promoter-TSS (NM_011760)	promoter-TSS (NM_011760)	7	NM_011760	22712		NM_011760	ENSMUSG00000023882	Zfp54	2810034D10Rik|KRAB10|Zfp-54|Zfp76|mszf83	zinc finger protein 54	protein-coding
Cux1_D6_1_peak_6223	chr3	121291631	121292039	7.65372	14.447	9.98535	99	NA	promoter-TSS (NR_155539)	promoter-TSS (NR_155539)	95	NR_155539	66789		NM_024178	ENSMUSG00000039887	Alg14	5430428G01Rik	asparagine-linked glycosylation 14	protein-coding
Cux1_D6_1_peak_8516	chr7	79272825	79273246	7.8977	14.4072	9.94811	99	NA	promoter-TSS (NM_018811)	promoter-TSS (NM_018811)	-6	NR_169073	102633760		NR_169073	ENSMUSG00000108387	Gm31510	Gm44558	predicted gene, 31510	ncRNA
Cux1_D6_1_peak_9020	chr8	39152954	39153263	8.89862	14.3531	9.90022	99	NA	intron (NM_001357305, intron 7 of 8)	intron (NM_001357305, intron 7 of 8)	-144872	NR_044988	621335		NR_044988	ENSMUSG00000109827	Gm6213	EG621335	predicted gene 6213	ncRNA
Cux1_D6_1_peak_4310	chr17	56462052	56462729	7.10219	14.3953	9.93865	99	NA	promoter-TSS (NM_001252456)	promoter-TSS (NM_001252456)	-169	NM_001252456	19280		NM_011218	ENSMUSG00000013236	Ptprs	PTP|PTP-NU3|PTPNU-3|PTPsigma|Ptpt9|R-PTP-S|RPTPsigma	protein tyrosine phosphatase receptor type S	protein-coding
Cux1_D6_1_peak_7779	chr6	47781637	47781934	8.15619	14.3975	9.94037	99	NA	Intergenic	Intergenic	21867	NR_030485	735289		NR_030485	ENSMUSG00000076060	Mir704	Mirn704|mir-704|mmu-mir-704	microRNA 704	ncRNA
Cux1_D6_1_peak_6385	chr4	3938524	3939071	7.8977	14.4072	9.94811	99	NA	promoter-TSS (NM_001285804)	promoter-TSS (NM_001285804)	-91	NM_181391	66433		NM_181391	ENSMUSG00000042198	Chchd7	1810049H20Rik	coiled-coil-helix-coiled-coil-helix domain containing 7	protein-coding
Cux1_D6_1_peak_7383	chr5	109556523	109557220	5.64969	14.4156	9.95645	99	NA	intron (NM_016715, intron 3 of 7)	CpG-11313	2122	NM_001164735	57914		NM_016715	ENSMUSG00000033467	Crlf2	CRLM2|Ly114|Tslpr	cytokine receptor-like factor 2	protein-coding
Cux1_D6_1_peak_4775	chr18	76379961	76380350	7.06172	14.3236	9.87263	98	NA	Intergenic	Intergenic	117710	NM_001311070	17126		NM_010754	ENSMUSG00000024563	Smad2	7120426M23Rik|Madh2|Madr2|Smad-2|mMad2	SMAD family member 2	protein-coding
Cux1_D6_1_peak_3381	chr15	38519350	38519575	7.57617	14.3172	9.86645	98	NA	promoter-TSS (NM_001102458)	promoter-TSS (NM_001102458)	-196	NM_018745	54375		NM_018745	ENSMUSG00000037458	Azin1	1700085L02Rik|AZI|Oazi|Oazin	antizyme inhibitor 1	protein-coding
Cux1_D6_1_peak_5780	chr2	169825814	169826399	7.30838	14.3091	9.85992	98	NA	intron (NM_177659, intron 1 of 2)	intron (NM_177659, intron 1 of 2)	137081	NR_131974	446211		NR_131974	ENSMUSG00000103935	AY702102	STDP1	cDNA sequence AY702102	ncRNA
Cux1_D6_1_peak_4302	chr17	55944906	55945389	8.12317	14.3435	9.89136	98	NA	intron (NM_001310337, intron 1 of 3)	CpG	112	NM_146249	240120		NM_146249	ENSMUSG00000062101	Zfp119b	-	zinc finger protein 119b	protein-coding
Cux1_D6_1_peak_932	chr10	63023942	63024227	7.57617	14.3172	9.86645	98	NA	promoter-TSS (NM_026085)	promoter-TSS (NM_026085)	-235	NM_001079824	432467		NM_001079824	ENSMUSG00000020069	Hnrnph3	Hnrph3	heterogeneous nuclear ribonucleoprotein H3	protein-coding
Cux1_D6_1_peak_4507	chr18	13925057	13925258	7.81061	14.2638	9.81859	98	NA	intron (NM_001360804, intron 3 of 7)	intron (NM_001360804, intron 3 of 7)	47576	NM_001360804	225207		NM_145492	ENSMUSG00000024420	Zfp521	B930086A16Rik|Evi3|Znf521	zinc finger protein 521	protein-coding
Cux1_D6_1_peak_5235	chr2	34035503	34035820	7.57617	14.3172	9.86645	98	NA	intron (NR_130173, intron 1 of 3)	L3|LINE|CR1	72074	NR_130173	329387		NR_130173	ENSMUSG00000087461	C230014O12Rik	-	RIKEN cDNA C230014O12 gene	ncRNA
Cux1_D6_1_peak_7874	chr6	72097256	72097609	7.81061	14.2638	9.81859	98	NA	promoter-TSS (NM_011375)	promoter-TSS (NM_011375)	-176	NM_001035228	20454		NM_011375	ENSMUSG00000056091	St3gal5	3S-T|Siat9|[a]2	ST3 beta-galactoside alpha-2,3-sialyltransferase 5	protein-coding
Cux1_D6_1_peak_1077	chr10	91123967	91124202	8.12317	14.3435	9.89136	98	NA	promoter-TSS (NM_133668)	promoter-TSS (NM_133668)	-117	NM_133668	18674		NM_133668	ENSMUSG00000061904	Slc25a3	5730556H19Rik|PTP|Phc	solute carrier family 25 (mitochondrial carrier, phosphate carrier), member 3	protein-coding
Cux1_D6_1_peak_298	chr1	82089345	82089768	8.3188	14.2515	9.8077	98	NA	Intergenic	Intergenic	-42360	NR_105762	102466629		NR_105762	ENSMUSG00000098797	Mir6344	Gm27840|mmu-mir-6344	microRNA 6344	ncRNA
Cux1_D6_1_peak_472	chr1	151178702	151179009	7.57617	14.3172	9.86645	98	NA	Intergenic	Intergenic	-25266	NM_001372355	73176		NM_001372355	ENSMUSG00000114582	3110040M04Rik	-	RIKEN cDNA 3110040M04 gene	protein-coding
Cux1_D6_1_peak_4725	chr18	67270956	67271244	8.3188	14.2515	9.8077	98	NA	Intergenic	B2_Mm2|SINE|B2	-18147	NM_053261	114663		NM_053261	ENSMUSG00000024525	Impa2	2210415D20Rik|IMP 2|IMPase 2	inositol monophosphatase 2	protein-coding
Cux1_D6_1_peak_138	chr1	46066734	46067304	8.3188	14.2515	9.8077	98	NA	intron (NM_001368717, intron 1 of 64)	intron (NM_001368717, intron 1 of 64)	166	NM_001368717	227058		NM_001160386	ENSMUSG00000041144	Dnah7b	Dnahc7b|Gm107	dynein, axonemal, heavy chain 7B	protein-coding
Cux1_D6_1_peak_3051	chr14	61556350	61557131	7.83943	14.3112	9.86139	98	NA	5' UTR (NM_001310603, exon 1 of 4)	5' UTR (NM_001310603, exon 1 of 4)	146	NM_001310603	66674		NM_025697	ENSMUSG00000021930	Spryd7	6330409N04Rik|Clld6	SPRY domain containing 7	protein-coding
Cux1_D6_1_peak_421	chr1	130287956	130288442	8.3556	14.3121	9.862	98	NA	Intergenic	Intergenic	-134625	NR_151525	102640368		NR_151525	ENSMUSG00000087691	Cd55os	Gm15674	CD55 molecule, opposite strand sequence	ncRNA
Cux1_D6_1_peak_2693	chr13	97213039	97213403	5.76313	14.2827	9.83556	98	NA	Intergenic	Intergenic	-14864	NM_010422	15212		NM_010422	ENSMUSG00000021665	Hexb	-	hexosaminidase B	protein-coding
Cux1_D6_1_peak_2885	chr14	23167696	23168249	7.57617	14.3172	9.86645	98	NA	Intergenic	Intergenic	-73401	NR_033550	791307		NR_033550	ENSMUSG00000068680	Gm10248	-	predicted gene 10248	ncRNA
Cux1_D6_1_peak_54	chr1	21089420	21089882	7.55066	14.2744	9.82734	98	NA	Intergenic	Intergenic	-10426	NM_177409	170829		NM_177409	ENSMUSG00000041779	Tram2	C330003D03Rik	translocating chain-associating membrane protein 2	protein-coding
Cux1_D6_1_peak_9281	chr8	95807468	95807765	7.57617	14.3172	9.86645	98	NA	promoter-TSS (NM_153164)	promoter-TSS (NM_153164)	-171	NM_001205226	234594		NM_153164	ENSMUSG00000036550	Cnot1	6030411K04Rik|D830048B13	CCR4-NOT transcription complex, subunit 1	protein-coding
Cux1_D6_1_peak_6888	chr4	132309667	132309974	7.81061	14.2638	9.81859	98	NA	promoter-TSS (NR_034046)	promoter-TSS (NR_034046)	-133	NR_034050	100217418		NR_034050	ENSMUSG00000064604	Snora44	MBI-64	small nucleolar RNA, H/ACA box 44	snoRNA
Cux1_D6_1_peak_8815	chr7	141123012	141123535	8.12317	14.3435	9.89136	98	NA	Intergenic	Intergenic	-5467	NM_178381	71345		NM_178381	ENSMUSG00000054662	Ano9	5430425C04Rik|Tmem16j|Tp53i5|Trp53i5	anoctamin 9	protein-coding
Cux1_D6_1_peak_1167	chr10	113048883	113049185	8.55221	14.263	9.8182	98	NA	Intergenic	Intergenic	-120008	NM_001033474	382423		NM_001033474	ENSMUSG00000074748	Atxn7l3b	4921506J03Rik|6230409E21Rik	ataxin 7-like 3B	protein-coding
Cux1_D6_1_peak_9237	chr8	90192768	90193015	8.3188	14.2515	9.8077	98	NA	Intergenic	Intergenic	155361	NM_172913	244579		NM_172913	ENSMUSG00000043668	Tox3	500-9|C230068E13|CAGF9|Tnrc9	TOX high mobility group box family member 3	protein-coding
Cux1_D6_1_peak_5049	chr19	48671256	48671510	8.55221	14.263	9.8182	98	NA	intron (NM_025696, intron 7 of 26)	intron (NM_025696, intron 7 of 26)	465358	NM_025696	66673		NM_025696	ENSMUSG00000063434	Sorcs3	6330404A12Rik	sortilin-related VPS10 domain containing receptor 3	protein-coding
Cux1_D6_1_peak_9392	chr8	116978695	116978982	8.02571	14.1842	9.74545	97	NA	promoter-TSS (NM_001357254)	promoter-TSS (NM_001357254)	121	NM_027103	69528		NM_027103	ENSMUSG00000031847	1700030J22Rik	-	RIKEN cDNA 1700030J22 gene	protein-coding
Cux1_D6_1_peak_5172	chr2	19025011	19025360	8.02571	14.1842	9.74545	97	NA	Intergenic	MLT1H|LTR|ERVL-MaLR	26866	NR_024323	74629		NR_024323	ENSMUSG00000026736	4930426L09Rik	-	RIKEN cDNA 4930426L09 gene	ncRNA
Cux1_D6_1_peak_4065	chr17	3557479	3557912	8.28232	14.1915	9.75167	97	NA	promoter-TSS (NR_045303)	promoter-TSS (NR_045303)	60	NM_146074	224481		NM_146074	ENSMUSG00000036983	Tfb1m	mtTFB1	transcription factor B1, mitochondrial	protein-coding
Cux1_D6_1_peak_8497	chr7	73974951	73975282	8.02571	14.1842	9.74545	97	NA	intron (NM_009181, intron 2 of 5)	intron (NM_009181, intron 2 of 5)	38566	NM_009181	20450		NM_009181	ENSMUSG00000025789	St8sia2	ST8SiaII|STX|Siat8b	ST8 alpha-N-acetyl-neuraminide alpha-2,8-sialyltransferase 2	protein-coding
Cux1_D6_1_peak_937	chr10	64090225	64090476	7.52533	14.2319	9.78879	97	NA	promoter-TSS (NM_178678)	promoter-TSS (NM_178678)	-95	NM_178678	216028		NM_178678	ENSMUSG00000042846	Lrrtm3	9630044H04Rik	leucine rich repeat transmembrane neuronal 3	protein-coding
Cux1_D6_1_peak_5010	chr19	43524350	43524751	7.75361	14.1699	9.73206	97	NA	promoter-TSS (NM_010324)	promoter-TSS (NM_010324)	55	NM_010324	14718		NM_010324	ENSMUSG00000025190	Got1	Got-1|cAspAT|cCAT	glutamic-oxaloacetic transaminase 1, soluble	protein-coding
Cux1_D6_1_peak_3369	chr15	35220368	35220681	8.05794	14.2368	9.79325	97	NA	Intergenic	Intergenic	-64718	NM_001357821	56274		NM_019635	ENSMUSG00000022329	Stk3	0610042I06Rik|MST|Mst2|Mst3|Ste20|mess1	serine/threonine kinase 3	protein-coding
Cux1_D6_1_peak_1279	chr11	5444892	5445186	7.75361	14.1699	9.73206	97	NA	promoter-TSS (NM_001080924)	promoter-TSS (NM_001080924)	-192	NM_001080924	407821		NM_001080924	ENSMUSG00000041961	Znrf3	Gm1167	zinc and ring finger 3	protein-coding
Cux1_D6_1_peak_6216	chr3	118562057	118562349	8.02571	14.1842	9.74545	97	NA	promoter-TSS (NM_170778)	promoter-TSS (NM_170778)	23	NM_170778	99586		NM_170778	ENSMUSG00000033308	Dpyd	DHPDHase|DPD|E330028L06Rik	dihydropyrimidine dehydrogenase	protein-coding
Cux1_D6_1_peak_540	chr1	164753982	164754441	8.5111	14.1937	9.75296	97	NA	Intergenic	Intergenic	-42452	NM_019759	56429		NM_019759	ENSMUSG00000026574	Dpt	1810032B19Rik|5033416F05Rik|EQ-1|Eq1	dermatopontin	protein-coding
Cux1_D6_1_peak_9002	chr8	34990528	34990969	8.28232	14.1915	9.75167	97	NA	Intergenic	Intergenic	-25058	NM_175091	21951		NM_175091	ENSMUSG00000031529	Tnks	4930554K12Rik|ARTD5|D130072O21Rik|Parp5a|TANK1|mTNKS1	tankyrase, TRF1-interacting ankyrin-related ADP-ribose polymerase	protein-coding
Cux1_D6_1_peak_987	chr10	77902580	77903099	7.50016	14.1897	9.75047	97	NA	promoter-TSS (NM_145152)	promoter-TSS (NM_145152)	-303	NM_145152	237387		NM_145152	ENSMUSG00000051652	Lrrc3	1300011L04Rik|C21orf102	leucine rich repeat containing 3	protein-coding
Cux1_D6_1_peak_7809	chr6	51469887	51470157	8.05794	14.2368	9.79325	97	NA	promoter-TSS (NM_016806)	promoter-TSS (NM_016806)	-128	NM_182650	53379		NM_016806	ENSMUSG00000004980	Hnrnpa2b1	9130414A06Rik|Hnrpa2|Hnrpa2b1|hnrnp-A	heterogeneous nuclear ribonucleoprotein A2/B1	protein-coding
Cux1_D6_1_peak_3157	chr14	77895910	77896225	8.02571	14.1842	9.74545	97	NA	Intergenic	Intergenic	-8172	NM_029495	108670		NM_029495	ENSMUSG00000022014	Epsti1	2310046K10Rik|5033415K03Rik|BRESI1	epithelial stromal interaction 1	protein-coding
Cux1_D6_1_peak_4388	chr17	75551795	75552148	8.02571	14.1842	9.74545	97	NA	promoter-TSS (NM_133747)	promoter-TSS (NM_133747)	-25	NM_133747	72722		NM_133747	ENSMUSG00000002017	Fam98a	2810405J04Rik	family with sequence similarity 98, member A	protein-coding
Cux1_D6_1_peak_621	chr1	178962530	178963013	7.75361	14.1699	9.73206	97	NA	intron (NM_027188, intron 11 of 11)	intron (NM_027188, intron 11 of 11)	433646	NM_001161665	269152		NM_177724	ENSMUSG00000026494	Kif26b	4832420M10|D230039L06Rik	kinesin family member 26B	protein-coding
Cux1_D6_1_peak_5892	chr3	19187887	19188316	7.75361	14.1699	9.73206	97	NA	promoter-TSS (NM_001356295)	promoter-TSS (NM_001356295)	-9	NR_045575	67472		NM_026182	ENSMUSG00000027601	Mtfr1	1300002C08Rik|1700080D04Rik|2810026O10Rik|4930579E05Rik|Chppr|Fam54a2	mitochondrial fission regulator 1	protein-coding
Cux1_D6_1_peak_4323	chr17	57247559	57248042	6.72728	14.1581	9.7214	97	NA	promoter-TSS (NM_001308074)	promoter-TSS (NM_001308074)	-111	NM_001308072	78308		NM_030084	ENSMUSG00000005823	Gpr108	1810015L19Rik|Lustr2	G protein-coupled receptor 108	protein-coding
Cux1_D6_1_peak_3693	chr16	8539239	8539675	7.782	14.2167	9.77541	97	NA	intron (NM_001170978, intron 1 of 14)	intron (NM_001170978, intron 1 of 14)	26028	NM_172961	268860		NM_172961	ENSMUSG00000057880	Abat	9630038C02Rik|Gabaat|Gabat|Gm9851|I54|Laibat	4-aminobutyrate aminotransferase	protein-coding
Cux1_D6_1_peak_974	chr10	75211930	75212312	8.05794	14.2368	9.79325	97	NA	promoter-TSS (NM_153406)	promoter-TSS (NM_153406)	48	NM_153406	74392		NM_153406	ENSMUSG00000033444	Specc1l	4930470P14Rik|4932439K10Rik|9530057A13Rik|Cytsa|mKIAA0376	sperm antigen with calponin homology and coiled-coil domains 1-like	protein-coding
Cux1_D6_1_peak_4198	chr17	29490545	29490762	8.28232	14.1915	9.75167	97	NA	promoter-TSS (NM_008842)	promoter-TSS (NM_008842)	-132	NM_008842	18712		NM_008842	ENSMUSG00000024014	Pim1	Pim-1	proviral integration site 1	protein-coding
Cux1_D6_1_peak_8303	chr7	30559602	30559896	7.47517	14.1477	9.7122	97	NA	promoter-TSS (NM_001290569)	promoter-TSS (NM_001290569)	-103	NM_029377	75660		NM_029377	ENSMUSG00000036845	Lin37	1810054G18Rik	lin-37 DREAM MuvB core complex component	protein-coding
Cux1_D6_1_peak_9590	chr9	41736005	41736656	7.75361	14.1699	9.73206	97	NA	Intergenic	Intergenic	154404	NR_029822	387236		NR_029822	ENSMUSG00000093354	Mir125b-1	Mirn125b|Mirn125b-1|mir-125b-1	microRNA 125b-1	ncRNA
Cux1_D6_1_peak_3729	chr16	17132171	17132569	8.05794	14.2368	9.79325	97	NA	promoter-TSS (NM_022324)	promoter-TSS (NM_022324)	13	NM_022324	64136		NM_022324	ENSMUSG00000022769	Sdf2l1	-	stromal cell-derived factor 2-like 1	protein-coding
Cux1_D6_1_peak_5951	chr3	37917194	37917405	8.21031	14.0732	9.64661	96	NA	intron (NR_040559, intron 1 of 3)	intron (NR_040559, intron 1 of 3)	18486	NR_040559	626410		NR_040559	ENSMUSG00000106461	Gm20755	-	predicted gene, 20755	ncRNA
Cux1_D6_1_peak_1941	chr12	14151925	14152235	8.21031	14.0732	9.64661	96	NA	promoter-TSS (NM_029007)	promoter-TSS (NM_029007)	-42	NM_029007	105005		NM_029007	ENSMUSG00000020607	Lratd1	2310003N02Rik|4731402F03Rik|Fam84a|Nse1	LRAT domain containing 1	protein-coding
Cux1_D6_1_peak_7346	chr5	101497219	101497527	7.72542	14.1234	9.69057	96	NA	Intergenic	Intergenic	167338	NM_144955	18096		NM_144955	ENSMUSG00000035187	Nkx6-1	NKX6A|Nkx6.1	NK6 homeobox 1	protein-coding
Cux1_D6_1_peak_465	chr1	144003985	144004401	7.96203	14.0801	9.65076	96	NA	promoter-TSS (NM_009061)	promoter-TSS (NM_009061)	-44	NM_009061	19735		NM_009061	ENSMUSG00000026360	Rgs2	GOS8	regulator of G-protein signaling 2	protein-coding
Cux1_D6_1_peak_7978	chr6	99842675	99843668	6.6926	14.0941	9.66425	96	NA	Intergenic	Intergenic	-116779	NM_015768	50501		NM_015768	ENSMUSG00000030069	Prok2	Bv8|PK2|Prok1	prokineticin 2	protein-coding
Cux1_D6_1_peak_146	chr1	50808737	50809066	7.96203	14.0801	9.65076	96	NA	Intergenic	Intergenic	-118622	NM_019790	56363		NM_019790	ENSMUSG00000026109	Tmeff2	4832418D20Rik|7630402F16Rik|TR-2	transmembrane protein with EGF-like and two follistatin-like domains 2	protein-coding
Cux1_D6_1_peak_5552	chr2	120154477	120154886	7.99374	14.1319	9.69793	96	NA	promoter-TSS (NM_133838)	promoter-TSS (NM_133838)	-106	NM_133838	98878		NM_133838	ENSMUSG00000027293	Ehd4	2210022F10Rik|Past2	EH-domain containing 4	protein-coding
Cux1_D6_1_peak_5706	chr2	157203997	157204516	7.93056	14.0286	9.60574	96	NA	intron (NM_001139516, intron 1 of 12)	CpG	278	NM_011249	19650		NM_011249	ENSMUSG00000027641	Rbl1	PRB1|p107	RB transcriptional corepressor like 1	protein-coding
Cux1_D6_1_peak_9086	chr8	57428709	57428963	7.66965	14.0314	9.60762	96	NA	Intergenic	Intergenic	-27087	NM_009136	20284		NM_009136	ENSMUSG00000031610	Scrg1	-	scrapie responsive gene 1	protein-coding
Cux1_D6_1_peak_2595	chr13	71003603	71004516	6.94305	14.1127	9.68164	96	NA	Intergenic	Intergenic	-103030	NR_130325	100316804		NR_130325	ENSMUSG00000080580	Mir466f-4	Mirn466f-4|mmu-mir-466f-4	microRNA 466f-4	ncRNA
Cux1_D6_1_peak_3886	chr16	54347058	54347276	8.47039	14.1251	9.69191	96	NA	Intergenic	MERVL_2A-int|LTR|ERVL	936070	NM_178720	239852		NM_178720	ENSMUSG00000064310	Zpld1	9430016A21Rik	zona pellucida like domain containing 1	protein-coding
Cux1_D6_1_peak_6358	chr3	153432658	153433202	7.42567	14.0645	9.63851	96	NA	intron (NM_011372, intron 2 of 4)	intron (NM_011372, intron 2 of 4)	-134281	NR_126464	75489		NR_126464	ENSMUSG00000105023	1700012D16Rik	-	RIKEN cDNA 1700012D16 gene	ncRNA
Cux1_D6_1_peak_9447	chr8	125310522	125310760	7.66965	14.0314	9.60762	96	NA	Intergenic	Intergenic	182192	NM_001081337	244668		NM_001081337	ENSMUSG00000001995	Sipa1l2	mKIAA1389	signal-induced proliferation-associated 1 like 2	protein-coding
Cux1_D6_1_peak_8827	chr7	142387831	142388204	7.66965	14.0314	9.60762	96	NA	promoter-TSS (NM_009983)	promoter-TSS (NM_009983)	-190	NM_009983	13033		NM_009983	ENSMUSG00000007891	Ctsd	CD|CatD	cathepsin D	protein-coding
Cux1_D6_1_peak_6718	chr4	99715352	99715880	7.96203	14.0801	9.65076	96	NA	promoter-TSS (NM_001081264)	promoter-TSS (NM_001081264)	-14	NM_001081264	320438		NM_001081264	ENSMUSG00000073792	Alg6	E230028F23Rik	ALG6 alpha-1,3-glucosyltransferase	protein-coding
Cux1_D6_1_peak_6895	chr4	133241449	133241713	7.99374	14.1319	9.69793	96	NA	intron (NM_016693, intron 1 of 28)	intron (NM_016693, intron 1 of 28)	763	NM_016693	53608		NM_016693	ENSMUSG00000028862	Map3k6	Ask2|MAPKKK6|MEKK6	mitogen-activated protein kinase kinase kinase 6	protein-coding
Cux1_D6_1_peak_3602	chr15	96709475	96709922	7.96203	14.0801	9.65076	96	NA	Intergenic	CpG	-9970	NM_175121	67760		NM_175121	ENSMUSG00000022462	Slc38a2	5033402L14Rik|ATA2|SAT2|SNAT2|mKIAA1382	solute carrier family 38, member 2	protein-coding
Cux1_D6_1_peak_2005	chr12	32953773	32954162	8.21031	14.0732	9.64661	96	NA	promoter-TSS (NR_044986)	promoter-TSS (NR_044986)	22	NM_013635	19027		NM_013635	ENSMUSG00000020570	Sypl1	D12Ertd446e|PanI|Pphn|Sypl	synaptophysin like 1	protein-coding
Cux1_D6_1_peak_8793	chr7	137410471	137411037	7.96203	14.0801	9.65076	96	NA	promoter-TSS (NM_029886)	promoter-TSS (NM_029886)	2	NM_029886	77252		NM_029886	ENSMUSG00000040139	9430038I01Rik	-	RIKEN cDNA 9430038I01 gene	protein-coding
Cux1_D6_1_peak_8872	chr8	10888782	10889235	7.19698	14.1172	9.68545	96	NA	Intergenic	Intergenic	-6554	NR_040705	320014		NR_040705	ENSMUSG00000109473	B930025P03Rik	-	RIKEN cDNA B930025P03 gene	ncRNA
Cux1_D6_1_peak_5246	chr2	34904966	34905346	7.45034	14.106	9.67514	96	NA	intron (NM_028716, intron 6 of 14)	intron (NM_028716, intron 6 of 14)	8820	NM_028716	74016		NM_028716	ENSMUSG00000026873	Phf19	3110009G19Rik|3321402G02Rik	PHD finger protein 19	protein-coding
Cux1_D6_1_peak_2123	chr12	71015659	71015972	7.99374	14.1319	9.69793	96	NA	promoter-TSS (NM_001081195)	promoter-TSS (NM_001081195)	8	NR_045056	73204		NR_045055		3110056K07Rik	4921536K06Rik	RIKEN cDNA 3110056K07 gene	ncRNA
Cux1_D6_1_peak_3049	chr14	61439919	61440219	8.24616	14.1321	9.69796	96	NA	promoter-TSS (NM_008466)	promoter-TSS (NM_008466)	-122	NM_008466	16648		NM_008466	ENSMUSG00000021929	Kpna3	IPOA4	karyopherin subunit alpha 3	protein-coding
Cux1_D6_1_peak_2015	chr12	36156574	36157088	7.45034	14.106	9.67514	96	NA	promoter-TSS (NM_146033)	promoter-TSS (NM_146033)	-6	NM_025840	66912		NM_025840	ENSMUSG00000020547	Bzw2	1110001I24Rik|5mp1|Bdm2|HSPC028	basic leucine zipper and W2 domains 2	protein-coding
Cux1_D6_1_peak_2183	chr12	83632012	83632324	8.21031	14.0732	9.64661	96	NA	promoter-TSS (NM_001364416)	promoter-TSS (NM_001364416)	-75	NM_001364416	67039		NM_027349	ENSMUSG00000010608	Rbm25	2600011C06Rik|2610015J01Rik|A130095G20Rik|RNPC7	RNA binding motif protein 25	protein-coding
Cux1_D6_1_peak_5206	chr2	30363981	30364210	7.96203	14.0801	9.65076	96	NA	promoter-TSS (NM_001378911)	promoter-TSS (NM_001378911)	-138	NM_001242407	108958		NM_175392	ENSMUSG00000026858	Miga2	5730472N09Rik|C9orf54|Fam73b	mitoguardin 2	protein-coding
Cux1_D6_1_peak_4292	chr17	51493549	51494405	7.69743	14.0772	9.64913	96	NA	intron (NR_037264, intron 3 of 4)	intron (NR_037264, intron 3 of 4)	-45708	NR_046166	328837		NR_046166	ENSMUSG00000117204	C330011F03Rik	C330011F03	RIKEN cDNA C330011F03 gene	ncRNA
Cux1_D6_1_peak_9718	chr9	64737477	64737836	7.64207	13.9858	9.56511	95	NA	promoter-TSS (NM_017382)	promoter-TSS (NM_017382)	100	NM_017382	53869		NM_017382	ENSMUSG00000004771	Rab11a	-	RAB11A, member RAS oncogene family	protein-coding
Cux1_D6_1_peak_9900	chr9	111271604	111271950	8.13955	13.9572	9.53867	95	NA	promoter-TSS (NM_175266)	promoter-TSS (NM_175266)	-68	NM_175266	77781		NM_175266	ENSMUSG00000046785	Epm2aip1	A930003G21Rik|mKIAA0766	EPM2A interacting protein 1	protein-coding
Cux1_D6_1_peak_1129	chr10	105585770	105586126	8.13955	13.9572	9.53867	95	NA	Intergenic	Lx8|LINE|L1	11397	NR_038032	327812		NR_038032	ENSMUSG00000085282	Gm15663	9330159K06	predicted gene 15663	ncRNA
Cux1_D6_1_peak_4961	chr19	32614354	32614875	8.13955	13.9572	9.53867	95	NA	intron (NM_001201470, intron 1 of 11)	intron (NM_001201470, intron 1 of 11)	-5391	NM_011864	23972		NM_011864	ENSMUSG00000024899	Papss2	1810018P12Rik|AtpsU2|Atpsk2|Sk2|bm	3'-phosphoadenosine 5'-phosphosulfate synthase 2	protein-coding
Cux1_D6_1_peak_8511	chr7	78628408	78628749	7.61468	13.9406	9.52346	95	NA	intron (NR_015542, intron 8 of 10)	intron (NR_015542, intron 8 of 10)	-50740	NM_008746	18213		NM_008746	ENSMUSG00000059146	Ntrk3	Ntrk3_tv3|TrkC	neurotrophic tyrosine kinase, receptor, type 3	protein-coding
Cux1_D6_1_peak_1352	chr11	22554546	22555004	8.17478	14.0149	9.59258	95	NA	Intergenic	Intergenic	42492	NM_153596	103765		NM_153596	ENSMUSG00000049904	Tmem17	-	transmembrane protein 17	protein-coding
Cux1_D6_1_peak_6043	chr3	75956849	75957330	7.37682	13.9822	9.5621	95	NA	promoter-TSS (NM_001291069)	promoter-TSS (NM_001291069)	-140	NM_175193	73124		NM_175193	ENSMUSG00000034109	Golim4	3110027H23Rik|GIMPC|GPP130|Golph4|P138	golgi integral membrane protein 4	protein-coding
Cux1_D6_1_peak_5544	chr2	119156686	119157328	7.89935	13.9776	9.55786	95	NA	promoter-TSS (NM_001033136)	promoter-TSS (NM_001033136)	27	NM_001033136	67809		NM_001033136	ENSMUSG00000070730	Rmdn3	1200015F23Rik|Fam82a2|Ptpip51|RMD-3|Rmd3	regulator of microtubule dynamics 3	protein-coding
Cux1_D6_1_peak_3690	chr16	8294782	8295097	8.35055	13.9242	9.50929	95	NA	Intergenic	Intergenic	130197	NM_029070	74720		NM_029070	ENSMUSG00000022715	Tmem114	4930511J11Rik|Cldn26	transmembrane protein 114	protein-coding
Cux1_D6_1_peak_7816	chr6	51861278	51862033	6.8852	14.0095	9.58776	95	NA	intron (NM_018773, intron 11 of 12)	intron (NM_018773, intron 11 of 12)	150894	NM_018773	54353		NM_018773	ENSMUSG00000059182	Skap2	2610021A10Rik|RA70|SKAP-HOM|Saps|Scap2|mSKAP55R	src family associated phosphoprotein 2	protein-coding
Cux1_D6_1_peak_3213	chr14	100134355	100134591	8.17478	14.0149	9.59258	95	NA	intron (NM_010636, intron 1 of 6)	intron (NM_010636, intron 1 of 6)	15323	NM_010636	16597		NM_010636	ENSMUSG00000072294	Klf12	2700063E05Rik|AP-2rep|B130052C06Rik|D530033K05Rik	Kruppel-like transcription factor 12	protein-coding
Cux1_D6_1_peak_4052	chr16	95905318	95906041	8.17478	14.0149	9.59258	95	NA	intron (NR_040484, intron 1 of 3)	RLTR12B|LTR|ERVK	-6966	NR_040485	69776		NR_040484	ENSMUSG00000117232	1600002D24Rik	-	RIKEN cDNA 1600002D24 gene	ncRNA
Cux1_D6_1_peak_9920	chr9	116389100	116389496	7.64207	13.9858	9.56511	95	NA	Intergenic	Intergenic	200118	NR_152204	100043817		NR_152204	ENSMUSG00000111243	Gm4668	-	predicted gene 4668	ncRNA
Cux1_D6_1_peak_845	chr10	40142032	40142487	7.86837	13.927	9.51172	95	NA	promoter-TSS (NM_001114332)	promoter-TSS (NM_001114332)	-5	NM_028247	72472		NM_028247	ENSMUSG00000019838	Slc16a10	2610103N14Rik|9830169E08|Mct10|PRO0813|TAT1	solute carrier family 16 (monocarboxylic acid transporters), member 10	protein-coding
Cux1_D6_1_peak_1550	chr11	62879287	62879925	7.86837	13.927	9.51172	95	NA	5' UTR (NM_001356521, exon 1 of 7)	5' UTR (NM_001356521, exon 1 of 7)	151	NM_001356521	67510		NM_026210	ENSMUSG00000014177	Tvp23b	1810036I24Rik|Fam18b|Fam18b1	trans-golgi network vesicle protein 23B	protein-coding
Cux1_D6_1_peak_2101	chr12	60822983	60823384	8.39012	13.9904	9.5695	95	NA	Intergenic	MER68-int|LTR|ERVL	698637	NR_045049	100504101		NR_045049	ENSMUSG00000113429	Gm20063	-	predicted gene, 20063	ncRNA
Cux1_D6_1_peak_4098	chr17	9680758	9681522	7.11029	13.9673	9.54845	95	NA	Intergenic	Intergenic	-11436	NM_001163836	67543		NM_026226	ENSMUSG00000046173	Pabpc6	4932702K14Rik|Pabpc3	poly(A) binding protein, cytoplasmic 6	protein-coding
Cux1_D6_1_peak_6983	chr4	149955039	149955371	7.37682	13.9822	9.5621	95	NA	promoter-TSS (NM_029035)	promoter-TSS (NM_029035)	-199	NM_029035	74646		NM_029035	ENSMUSG00000039911	Spsb1	1110014L01Rik|4930422J18Rik|SSB-1|SSB1	splA/ryanodine receptor domain and SOCS box containing 1	protein-coding
Cux1_D6_1_peak_4818	chr18	84078815	84079079	6.17179	13.9375	9.52169	95	NA	intron (NM_001364993, intron 1 of 1)	intron (NM_001364993, intron 1 of 1)	7518	NM_001081300	110796		NM_001081300	ENSMUSG00000046982	Tshz1	5730407I04Rik|D18Bwg1409e|Mtsh1|NY-CO-33|Sdccag33|Tsh1|teashirt1	teashirt zinc finger family member 1	protein-coding
Cux1_D6_1_peak_1622	chr11	77551469	77551946	7.83764	13.8767	9.46555	94	NA	intron (NM_001364133, intron 16 of 21)	intron (NM_001364133, intron 16 of 21)	36590	NM_026185	67477		NM_026185	ENSMUSG00000000686	Abhd15	1300007F04Rik	abhydrolase domain containing 15	protein-coding
Cux1_D6_1_peak_5348	chr2	68049156	68049563	7.04662	13.8568	9.44769	94	NA	intron (NM_001379324, intron 5 of 6)	intron (NM_001379324, intron 5 of 6)	-55313	NM_020283	26877		NM_020283	ENSMUSG00000034780	B3galt1	beta3Gal-T1	UDP-Gal:betaGlcNAc beta 1,3-galactosyltransferase, polypeptide 1	protein-coding
Cux1_D6_1_peak_9490	chr9	14276034	14276389	7.30475	13.8607	9.45102	94	NA	promoter-TSS (NM_030261)	promoter-TSS (NM_030261)	-90	NM_030261	75747		NM_030261	ENSMUSG00000032009	Sesn3	5630400E15Rik|SEST3	sestrin 3	protein-coding
Cux1_D6_1_peak_2670	chr13	92354543	92355439	7.32862	13.901	9.4871	94	NA	promoter-TSS (NM_001311120)	promoter-TSS (NM_001311120)	12	NM_001311120	17686		NM_010829	ENSMUSG00000014850	Msh3	D13Em1|REP-1|Rep-3|Rep3	mutS homolog 3	protein-coding
Cux1_D6_1_peak_1513	chr11	58301807	58302178	6.77235	13.8071	9.4023	94	NA	Intergenic	Intergenic	-5077	NM_001040686	103836		NM_182996	ENSMUSG00000037243	Zfp692	Zfp692-ps|Znf692	zinc finger protein 692	protein-coding
Cux1_D6_1_peak_525	chr1	161034611	161035093	7.56049	13.851	9.44246	94	NA	promoter-TSS (NR_151479)	promoter-TSS (NR_151479)	-3	NM_001356489	240869		NM_173424	ENSMUSG00000043467	Zbtb37	D430004I08Rik	zinc finger and BTB domain containing 37	protein-coding
Cux1_D6_1_peak_499	chr1	155442932	155443370	7.58749	13.8957	9.4822	94	NA	Intergenic	Intergenic	-25707	NM_011273	19775		NM_011273	ENSMUSG00000026469	Xpr1	Rmc-1|Rmc1|Sxv|Syg1|XR	xenotropic and polytropic retrovirus receptor 1	protein-coding
Cux1_D6_1_peak_4748	chr18	71662621	71663143	7.06772	13.8934	9.48145	94	NA	intron (NM_007831, intron 7 of 28)	intron (NM_007831, intron 7 of 28)	688187	NM_007831	13176		NM_007831	ENSMUSG00000060534	Dcc	C030036D22Rik|Igdcc1	DCC netrin 1 receptor	protein-coding
Cux1_D6_1_peak_5394	chr2	76029206	76029480	8.31136	13.8587	9.44944	94	NA	intron (NM_001081033, intron 16 of 19)	intron (NM_001081033, intron 16 of 19)	-47376	NM_030188	78802		NM_030188	ENSMUSG00000075271	Ift70a1	4930506L13Rik|Ttc30a1	intraflagellar transport 70A1	protein-coding
Cux1_D6_1_peak_9953	chr9	122117046	122117413	7.53369	13.8067	9.40212	94	NA	promoter-TSS (NM_001357776)	promoter-TSS (NM_001357776)	-37	NM_001357774	20623		NM_133741	ENSMUSG00000038145	Snrk	2010012F07Rik|E030034B15|mKIAA0096	SNF related kinase	protein-coding
Cux1_D6_1_peak_3698	chr16	9605568	9606483	7.04662	13.8568	9.44769	94	NA	intron (NM_008170, intron 12 of 13)	intron (NM_008170, intron 12 of 13)	389788	NM_008170	14811		NM_008170	ENSMUSG00000059003	Grin2a	GluN2A|GluRepsilon1|NMDAR2A|NR2A	glutamate receptor, ionotropic, NMDA2A (epsilon 1)	protein-coding
Cux1_D6_1_peak_9778	chr9	77910621	77911099	7.53369	13.8067	9.40212	94	NA	Intergenic	CpG	-6505	NM_134255	68801		NM_134255	ENSMUSG00000032349	Elovl5	1110059L23Rik|HELO1	ELOVL fatty acid elongase 5	protein-coding
Cux1_D6_1_peak_8316	chr7	35585865	35586174	7.53369	13.8067	9.40212	94	NA	promoter-TSS (NM_145633)	promoter-TSS (NM_145633)	-228	NM_178263	245886		NM_145633	ENSMUSG00000034867	Ankrd27	D330003H11Rik|Varp	ankyrin repeat domain 27	protein-coding
Cux1_D6_1_peak_8600	chr7	98957310	98957605	7.53369	13.8067	9.40212	94	NA	intron (NM_178635, intron 12 of 14)	intron (NM_178635, intron 12 of 14)	118612	NM_001285795	22411		NM_009519	ENSMUSG00000015957	Wnt11	-	wingless-type MMTV integration site family, member 11	protein-coding
Cux1_D6_1_peak_2931	chr14	33261812	33262371	6.34298	13.8589	9.44961	94	NA	intron (NM_153800, intron 2 of 10)	intron (NM_153800, intron 2 of 10)	45268	NM_153800	239027		NM_153800	ENSMUSG00000063506	Arhgap22	B230341L19Rik|RHOGAP2|p68RacGAP	Rho GTPase activating protein 22	protein-coding
Cux1_D6_1_peak_9059	chr8	47674963	47675400	7.02565	13.8204	9.41454	94	NA	promoter-TSS (NM_023503)	promoter-TSS (NM_023503)	-22	NM_023503	69260		NM_023503	ENSMUSG00000063049	Ing2	2810011M06Rik|Ing1l|Ing2b|P33ING2	inhibitor of growth family, member 2	protein-coding
Cux1_D6_1_peak_5646	chr2	145612328	145612559	8.06999	13.8432	9.4354	94	NA	intron (NM_053195, intron 12 of 16)	L1M5|LINE|L1	-57461	NM_001037929	627302		NM_001037929		Gm14092	-	predicted gene 14092	protein-coding
Cux1_D6_1_peak_498	chr1	155417157	155417567	7.53369	13.8067	9.40212	94	NA	promoter-TSS (NM_011273)	promoter-TSS (NM_011273)	82	NM_011273	19775		NM_011273	ENSMUSG00000026469	Xpr1	Rmc-1|Rmc1|Sxv|Syg1|XR	xenotropic and polytropic retrovirus receptor 1	protein-coding
Cux1_D6_1_peak_7819	chr6	51975582	51976040	7.56049	13.851	9.44246	94	NA	intron (NM_018773, intron 4 of 12)	intron (NM_018773, intron 4 of 12)	36738	NM_018773	54353		NM_018773	ENSMUSG00000059182	Skap2	2610021A10Rik|RA70|SKAP-HOM|Saps|Scap2|mSKAP55R	src family associated phosphoprotein 2	protein-coding
Cux1_D6_1_peak_1220	chr10	125736140	125736389	7.80715	13.8269	9.42044	94	NA	Intergenic	Intergenic	-229955	NM_177152	320398		NM_177152	ENSMUSG00000020105	Lrig3	9030421L11Rik|9130004I02Rik|9430095K15Rik|mKIAA3016	leucine-rich repeats and immunoglobulin-like domains 3	protein-coding
Cux1_D6_1_peak_6380	chr3	158190517	158190787	7.53369	13.8067	9.40212	94	NA	intron (NM_001291452, intron 12 of 26)	intron (NM_001291452, intron 12 of 26)	153970	NM_001359763	67144		NM_024194	ENSMUSG00000063052	Lrrc40	2610040E16Rik	leucine rich repeat containing 40	protein-coding
Cux1_D6_1_peak_9954	chr9	122294502	122294797	7.80715	13.8269	9.42044	94	NA	promoter-TSS (NM_001271873)	promoter-TSS (NM_001271873)	-226	NM_001271873	102566		NM_133979	ENSMUSG00000037949	Ano10	Tmem16k	anoctamin 10	protein-coding
Cux1_D6_1_peak_2611	chr13	73117572	73117825	7.56049	13.851	9.44246	94	NA	Intergenic	Intergenic	111402	NR_126459	75361		NR_126459		4930555K05Rik	-	RIKEN cDNA 4930555K05 gene	ncRNA
Cux1_D6_1_peak_277	chr1	76631944	76632238	8.06999	13.8432	9.4354	94	NA	Intergenic	Intergenic	122531	NR_105761	102465175		NR_105761	ENSMUSG00000098611	Mir6343	Gm27304|mmu-mir-6343	microRNA 6343	ncRNA
Cux1_D6_1_peak_2137	chr12	73883733	73884391	7.25748	13.7808	9.37887	93	NA	Intergenic	Intergenic	-17262	NM_001313920	15251		NM_010431	ENSMUSG00000021109	Hif1a	HIF-1-alpha|HIF1-alpha|HIF1alpha|MOP1|bHLHe78	hypoxia inducible factor 1, alpha subunit	protein-coding
Cux1_D6_1_peak_5570	chr2	122467508	122467987	7.7769	13.7774	9.37588	93	NA	promoter-TSS (NR_027919)	promoter-TSS (NR_027919)	50	NR_027919	81913		NR_027919		Bambi-ps1	-	BMP and activin membrane-bound inhibitor, pseudogene (Xenopus laevis)	pseudo
Cux1_D6_1_peak_6166	chr3	104220507	104220812	7.48064	13.7189	9.32118	93	NA	promoter-TSS (NM_001159354)	promoter-TSS (NM_001159354)	-253	NM_001159354	99470		NM_133853	ENSMUSG00000052539	Magi3	4732496O19Rik|6530407C02Rik|mKIAA1634	membrane associated guanylate kinase, WW and PDZ domain containing 3	protein-coding
Cux1_D6_1_peak_2496	chr13	48227912	48228202	8.47315	13.8024	9.39875	93	NA	promoter-TSS (NR_168048)	promoter-TSS (NR_168048)	99	NR_168048	102640005		NR_168048		Gm36183	Gm40939	predicted gene, 36183	ncRNA
Cux1_D6_1_peak_2584	chr13	70033834	70034097	7.23407	13.7411	9.34162	93	NA	intron (NR_131156, intron 2 of 2)	intron (NR_131156, intron 2 of 2)	-5617	NR_045965	74280		NR_045965	ENSMUSG00000099639	1700084F23Rik	1700003E18Rik|4930589D02Rik	RIKEN cDNA 1700084F23 gene	ncRNA
Cux1_D6_1_peak_9707	chr9	62122635	62123185	7.7769	13.7774	9.37588	93	NA	promoter-TSS (NR_039595)	promoter-TSS (NR_039595)	-301	NM_001368304	93683		NM_033320	ENSMUSG00000032252	Glce	1110017N23Rik|C130034A12Rik|Hsepi	glucuronyl C5-epimerase	protein-coding
Cux1_D6_1_peak_9055	chr8	47334335	47334654	7.74688	13.7283	9.32991	93	NA	intron (NM_175162, intron 1 of 4)	intron (NM_175162, intron 1 of 4)	17854	NM_175162	71069		NM_175162	ENSMUSG00000038143	Stox2	4933409N07Rik|mKIAA1392	storkhead box 2	protein-coding
Cux1_D6_1_peak_9122	chr8	69996390	69996780	8.00162	13.7313	9.33255	93	NA	promoter-TSS (NM_001286450)	promoter-TSS (NM_001286450)	-201	NM_001286450	234366		NM_145596	ENSMUSG00000036180	Gatad2a	1110066C11Rik	GATA zinc finger domain containing 2A	protein-coding
Cux1_D6_1_peak_5718	chr2	158869612	158870133	7.50707	13.7626	9.3619	93	NA	Intergenic	Intergenic	75065	NM_145742	71715		NM_145742	ENSMUSG00000027655	Dhx35	1200009D07Rik|Ddx35	DEAH-box helicase 35	protein-coding
Cux1_D6_1_peak_3822	chr16	37949764	37950217	7.50707	13.7626	9.3619	93	NA	intron (NM_153394, intron 3 of 9)	Lx8b|LINE|L1	33494	NM_153394	239845		NM_153394	ENSMUSG00000046961	Gpr156	Gababl	G protein-coupled receptor 156	protein-coding
Cux1_D6_1_peak_5472	chr2	103073274	103073932	7.74688	13.7283	9.32991	93	NA	promoter-TSS (NM_019735)	promoter-TSS (NM_019735)	-72	NM_001355474	56369		NM_019735	ENSMUSG00000010911	Apip	APIP2|CGI-29|Mmrp19	APAF1 interacting protein	protein-coding
Cux1_D6_1_peak_8789	chr7	137286052	137286428	6.73554	13.7408	9.34151	93	NA	intron (NM_010096, intron 6 of 15)	intron (NM_010096, intron 6 of 15)	28205	NM_001113415	13593		NM_010096	ENSMUSG00000010476	Ebf3	3110018A08Rik|O/E-2|mKIAA4201	early B cell factor 3	protein-coding
Cux1_D6_1_peak_1108	chr10	97475352	97475643	7.50707	13.7626	9.3619	93	NA	Intergenic	Intergenic	-4003	NM_001190451	13179		NM_007833	ENSMUSG00000019929	Dcn	DC|DSPG2|PG40|PGII|PGS2|SLRR1B	decorin	protein-coding
Cux1_D6_1_peak_342	chr1	92794870	92795387	7.00481	13.7841	9.38166	93	NA	Intergenic	Intergenic	-36517	NM_016696	14733		NM_016696	ENSMUSG00000034220	Gpc1	-	glypican 1	protein-coding
Cux1_D6_1_peak_4957	chr19	30694829	30695412	7.7769	13.7774	9.37588	93	NA	intron (NM_001013833, intron 9 of 17)	intron (NM_001013833, intron 9 of 17)	-145624	NM_010051	13380		NM_010051	ENSMUSG00000024868	Dkk1	mdkk-1	dickkopf WNT signaling pathway inhibitor 1	protein-coding
Cux1_D6_1_peak_6060	chr3	81925727	81925976	7.48064	13.7189	9.32118	93	NA	Intergenic	Intergenic	-6750	NM_177662	229445		NM_177662	ENSMUSG00000028015	Ctso	A330105D01Rik	cathepsin O	protein-coding
Cux1_D6_1_peak_339	chr1	92664470	92664780	6.7539	13.7739	9.37273	93	NA	Intergenic	L1M5|LINE|L1	-15784	NM_153114	260301		NM_153114	ENSMUSG00000044055	Otos	OTOSP	otospiralin	protein-coding
Cux1_D6_1_peak_4939	chr19	26333617	26333901	8.42993	13.7273	9.32911	93	NA	Intergenic	Intergenic	-271401	NM_011416	67155		NM_011416	ENSMUSG00000024921	Smarca2	2610209L14Rik|SNF2alpha|Snf2l2|brahma|brm	SWI/SNF related, matrix associated, actin dependent regulator of chromatin, subfamily a, member 2	protein-coding
Cux1_D6_1_peak_6512	chr4	45577011	45577456	6.96349	13.7121	9.31537	93	NA	Intergenic	Intergenic	-46405	NM_001033306	230126		NM_001033306	ENSMUSG00000044813	Shb	-	src homology 2 domain-containing transforming protein B	protein-coding
Cux1_D6_1_peak_7275	chr5	76529120	76529366	8.00162	13.7313	9.33255	93	NA	promoter-TSS (NM_001289770)	promoter-TSS (NM_001289770)	-64	NM_001359372	69940		NM_027270	ENSMUSG00000036435	Exoc1	2810407P21Rik|A730011E05Rik|SEC3|Sec3l1|Sec3p	exocyst complex component 1	protein-coding
Cux1_D6_1_peak_4545	chr18	26208395	26208801	8.27253	13.7939	9.39048	93	NA	Intergenic	Intergenic	-454441	NM_001362299	108013		NM_133195	ENSMUSG00000024268	Celf4	A230070D14Rik|BRUNOL-4|Brul4|Brunol4|C130060B05Rik	CUGBP, Elav-like family member 4	protein-coding
Cux1_D6_1_peak_244	chr1	72243744	72243975	6.31348	13.8017	9.39814	93	NA	promoter-TSS (NR_155355)	promoter-TSS (NR_155355)	-134	NR_155355	320933		NR_155355		D230017M19Rik	B930094L07Rik	RIKEN cDNA D230017M19 gene	ncRNA
Cux1_D6_1_peak_216	chr1	64737681	64737994	7.50707	13.7626	9.3619	93	NA	promoter-TSS (NM_022721)	promoter-TSS (NM_022721)	-87	NM_001042659	14367		NM_022721	ENSMUSG00000045005	Fzd5	5330434N09Rik|Fz-5|Fz5|mFz5	frizzled class receptor 5	protein-coding
Cux1_D6_1_peak_8207	chr7	16959700	16959966	8.38715	13.6533	9.2613	92	NA	5' UTR (NM_001007569, exon 1 of 3)	5' UTR (NM_001007569, exon 1 of 3)	154	NM_001007569	71691		NM_001007569	ENSMUSG00000041141	Pnma8a	0710005I19Rik|4930488B01Rik|Pnmal1	PNMA family member 8A	protein-coding
Cux1_D6_1_peak_8236	chr7	25076913	25077568	7.1877	13.6626	9.27026	92	NA	5' UTR (NM_175477, exon 1 of 2)	5' UTR (NM_175477, exon 1 of 2)	433	NM_175477	232976		NM_175477	ENSMUSG00000045252	Zfp574	A630056B21Rik|Znf574	zinc finger protein 574	protein-coding
Cux1_D6_1_peak_2671	chr13	92530562	92531111	8.19595	13.6664	9.27327	92	NA	promoter-TSS (NM_173392)	promoter-TSS (NM_173392)	-26	NM_173392	218441		NM_173392	ENSMUSG00000021706	Zfyve16	B130024H06Rik|B130031L15|mKIAA0305	zinc finger, FYVE domain containing 16	protein-coding
Cux1_D6_1_peak_1940	chr12	13973537	13973962	8.19595	13.6664	9.27327	92	NA	Intergenic	Intergenic	178289	NM_029007	105005		NM_029007	ENSMUSG00000020607	Lratd1	2310003N02Rik|4731402F03Rik|Fam84a|Nse1	LRAT domain containing 1	protein-coding
Cux1_D6_1_peak_7476	chr5	122652107	122652749	7.71709	13.6796	9.28407	92	NA	intron (NM_001284402, intron 1 of 12)	(GA)n|Simple_repeat|Simple_repeat	2045	NM_001284402	18439		NM_011027	ENSMUSG00000029468	P2rx7	P2X(7)|P2X7R	purinergic receptor P2X, ligand-gated ion channel, 7	protein-coding
Cux1_D6_1_peak_7930	chr6	88841922	88842484	6.92265	13.6408	9.24914	92	NA	promoter-TSS (NR_045880)	promoter-TSS (NR_045880)	-268	NM_001362152	80283		NM_030251	ENSMUSG00000030083	Abtb1	BPOZ|EF1ABP	ankyrin repeat and BTB domain containing 1	protein-coding
Cux1_D6_1_peak_7554	chr5	136567607	136568047	4.08851	13.5898	9.20319	92	NA	promoter-TSS (NM_009986)	promoter-TSS (NM_009986)	-337	NM_001291238	13047		NM_009986	ENSMUSG00000029705	Cux1	CDP|Cutl1|Cux|Cux-1	cut-like homeobox 1	protein-coding
Cux1_D6_1_peak_6869	chr4	129335336	129335518	7.96786	13.6761	9.28173	92	NA	promoter-TSS (NM_009030)	promoter-TSS (NM_009030)	-57	NM_009030	19646		NM_009030	ENSMUSG00000057236	Rbbp4	RBAP48|mRbAp48	retinoblastoma binding protein 4, chromatin remodeling factor	protein-coding
Cux1_D6_1_peak_6668	chr4	88642593	88642829	6.90241	13.6055	9.21813	92	NA	TTS (NM_177347)	TTS (NM_177347)	1748	NM_177347	230396		NM_177347	ENSMUSG00000063376	Ifna13	If1ai5	interferon alpha 13	protein-coding
Cux1_D6_1_peak_9245	chr8	91133752	91134419	7.4544	13.6754	9.28137	92	NA	promoter-TSS (NM_001358937)	promoter-TSS (NM_001358937)	-58	NM_001302267	14339		NM_010241	ENSMUSG00000031667	Aktip	AL023020|Fif|Ft|Ft1|Fts	AKT interacting protein	protein-coding
Cux1_D6_1_peak_3818	chr16	37654337	37654548	7.93439	13.6214	9.23294	92	NA	promoter-TSS (NM_026610)	promoter-TSS (NM_026610)	-74	NM_026610	68194		NM_026610	ENSMUSG00000022820	Ndufb4	0610006N12Rik|1300010H20Rik|CI-B15	NADH:ubiquinone oxidoreductase subunit B4	protein-coding
Cux1_D6_1_peak_5790	chr2	170838148	170838423	7.4544	13.6754	9.28137	92	NA	intron (NM_001163686, intron 5 of 7)	intron (NM_001163686, intron 5 of 7)	106478	NM_001163686	76829		NM_029761	ENSMUSG00000027560	Dok5	2700055C10Rik	docking protein 5	protein-coding
Cux1_D6_1_peak_1820	chr11	109144332	109144994	7.1877	13.6626	9.27026	92	NA	promoter-TSS (NR_037978)	promoter-TSS (NR_037978)	-294	NR_037978	268498		NM_001085512	ENSMUSG00000078605	E030025P04Rik	Gm664	RIKEN cDNA E030025P04 gene	ncRNA
Cux1_D6_1_peak_8673	chr7	118129597	118130016	7.93439	13.6214	9.23294	92	NA	promoter-TSS (NM_019419)	promoter-TSS (NM_019419)	-181	NM_019419	54208		NM_019419	ENSMUSG00000030654	Arl6ip1	AIP-6|ARMER|Aip-1|Arl6ip|mKIAA0069	ADP-ribosylation factor-like 6 interacting protein 1	protein-coding
Cux1_D6_1_peak_162	chr1	53940390	53940769	7.68753	13.6313	9.24148	92	NA	intron (NM_001001883, intron 4 of 28)	intron (NM_001001883, intron 4 of 28)	91155	NR_106149	102465783		NR_106149	ENSMUSG00000098443	Mir7681	Gm27806|mmu-mir-7681	microRNA 7681	ncRNA
Cux1_D6_1_peak_7081	chr5	24030476	24030999	7.71709	13.6796	9.28407	92	NA	promoter-TSS (NM_053090)	promoter-TSS (NM_053090)	-47	NM_053090	84652		NM_053090	ENSMUSG00000028995	Hycc1	Drctnnb1a|Fam126a	hyccin PI4KA lipid kinase complex subunit 1	protein-coding
Cux1_D6_1_peak_3816	chr16	37539775	37539947	8.19595	13.6664	9.27327	92	NA	promoter-TSS (NM_028812)	promoter-TSS (NM_028812)	-33	NM_001042499	67657		NM_026297	ENSMUSG00000022827	Rabl3	4930553C05Rik	RAB, member RAS oncogene family-like 3	protein-coding
Cux1_D6_1_peak_5324	chr2	60383081	60383482	7.93439	13.6214	9.23294	92	NA	promoter-TSS (NM_013825)	promoter-TSS (NM_013825)	-8	NM_013825	17076		NM_013825	ENSMUSG00000026980	Ly75	CD205|DEC-205|DEC205	lymphocyte antigen 75	protein-coding
Cux1_D6_1_peak_4452	chr17	88066195	88066579	7.42834	13.6322	9.24148	92	NA	promoter-TSS (NM_001081034)	promoter-TSS (NM_001081034)	-342	NM_001081034	225055		NM_001081034	ENSMUSG00000005371	Fbxo11	Jf	F-box protein 11	protein-coding
Cux1_D6_1_peak_8135	chr6	145746162	145746678	7.4544	13.6754	9.28137	92	NA	promoter-TSS (NM_027760)	promoter-TSS (NM_027760)	-367	NM_027760	71323		NM_027760	ENSMUSG00000030259	Rassf8	5133400D11Rik|Hoj1|mHoj-1	Ras association (RalGDS/AF-6) domain family (N-terminal) member 8	protein-coding
Cux1_D6_1_peak_9406	chr8	119916302	119916669	8.15819	13.6038	9.21692	92	NA	intron (NM_001310630, intron 1 of 13)	PB1D10|SINE|Alu	6125	NM_009462	22224		NM_009462	ENSMUSG00000031826	Usp10	2610014N07Rik|UBPO|Uchrp|mKIAA0190	ubiquitin specific peptidase 10	protein-coding
Cux1_D6_1_peak_8123	chr6	143948802	143949327	7.71709	13.6796	9.28407	92	NA	intron (NM_001243163, intron 7 of 13)	intron (NM_001243163, intron 7 of 13)	-1958	NM_001347506	20678		NM_011444	ENSMUSG00000041540	Sox5	A730017D01Rik	SRY (sex determining region Y)-box 5	protein-coding
Cux1_D6_1_peak_2940	chr14	34976872	34977418	7.68753	13.6313	9.24148	92	NA	intron (NM_008166, intron 3 of 15)	intron (NM_008166, intron 3 of 15)	82536	NR_029774	723847		NR_029774	ENSMUSG00000065481	Mir346	Mirn346|mir-346|mmu-mir-346	microRNA 346	ncRNA
Cux1_D6_1_peak_3784	chr16	26856271	26856574	7.93439	13.6214	9.23294	92	NA	Intergenic	L1M2|LINE|L1	-100920	NR_105063	100504628		NR_105063		Gm20319	-	predicted gene, 20319	ncRNA
Cux1_D6_1_peak_2865	chr14	21558969	21559302	7.68753	13.6313	9.24148	92	NA	intron (NM_017479, intron 2 of 16)	intron (NM_017479, intron 2 of 16)	59350	NM_017479	54169		NM_017479	ENSMUSG00000021767	Kat6b	B130044K16Rik|MYST-4|Morf|Myst4|mKIAA0383|qkf|querkopf	K(lysine) acetyltransferase 6B	protein-coding
Cux1_D6_1_peak_8851	chr8	4493050	4493490	7.68753	13.6313	9.24148	92	NA	promoter-TSS (NM_026058)	promoter-TSS (NM_026058)	-135	NM_026058	67260		NM_026058	ENSMUSG00000008206	Cers4	2900019C14Rik|Lass4|Trh1	ceramide synthase 4	protein-coding
Cux1_D6_1_peak_3914	chr16	60885785	60885973	8.52341	13.6415	9.24968	92	NA	Intergenic	Intergenic	-280348	NM_007938	13840		NM_007938	ENSMUSG00000055540	Epha6	EHK-2|Ehk2|Hek12|m-ehk2	Eph receptor A6	protein-coding
Cux1_D6_1_peak_2869	chr14	21830921	21831405	7.60018	13.4884	9.11083	91	NA	promoter-TSS (NM_011695)	promoter-TSS (NM_011695)	-398	NM_011695	22334		NM_011695	ENSMUSG00000021771	Vdac2	Vdac6|mVDAC2|mVDAC6	voltage-dependent anion channel 2	protein-coding
Cux1_D6_1_peak_3756	chr16	21204421	21204638	7.60018	13.4884	9.11083	91	NA	promoter-TSS (NM_010143)	promoter-TSS (NM_010143)	-266	NM_010143	13845		NM_010143	ENSMUSG00000005958	Ephb3	Cek10|Etk2|HEK2|MDK5|Sek4|Tyro6|mDK-5	Eph receptor B3	protein-coding
Cux1_D6_1_peak_1928	chr12	8499885	8500330	7.60018	13.4884	9.11083	91	NA	promoter-TSS (NM_007483)	promoter-TSS (NM_007483)	-98	NM_007483	11852		NM_007483	ENSMUSG00000054364	Rhob	Arh6|Arhb	ras homolog family member B	protein-coding
Cux1_D6_1_peak_781	chr10	21994290	21994610	7.35124	13.5043	9.12511	91	NA	promoter-TSS (NM_011361)	promoter-TSS (NM_011361)	-216	NM_011361	20393		NM_011361	ENSMUSG00000019970	Sgk1	Sgk	serum/glucocorticoid regulated kinase 1	protein-coding
Cux1_D6_1_peak_1628	chr11	77886837	77887582	7.09673	13.5081	9.12844	91	NA	TTS (NR_168622)	TTS (NR_168622)	2525	NR_168622	102631645		NR_168622		Gm29932	-	predicted gene, 29932	ncRNA
Cux1_D6_1_peak_6619	chr4	78642932	78643208	8.0837	13.4803	9.10449	91	NA	Intergenic	Intergenic	49023	NR_131142	623726		NR_131142		A430085M09Rik	EG623726	RIKEN cDNA A430085M09 gene	ncRNA
Cux1_D6_1_peak_5179	chr2	23571497	23572219	7.60018	13.4884	9.11083	91	NA	5' UTR (NM_001165997, exon 1 of 12)	5' UTR (NM_001165997, exon 1 of 12)	246	NM_001165998	76857		NM_029773	ENSMUSG00000026771	Spopl	4921517N04Rik|E430033K04Rik	speckle-type BTB/POZ protein-like	protein-coding
Cux1_D6_1_peak_6723	chr4	101647224	101647751	7.65819	13.5833	9.19736	91	NA	promoter-TSS (NM_175036)	promoter-TSS (NM_175036)	-296	NM_175036	230514		NM_175036	ENSMUSG00000035212	Leprot	LEPR|OB-RGRP|Obrgrp|VPS55	leptin receptor overlapping transcript	protein-coding
Cux1_D6_1_peak_7286	chr5	82692821	82693076	7.65819	13.5833	9.19736	91	NA	Intergenic	Lx6|LINE|L1	106117	NR_035415	100316803		NR_035415	ENSMUSG00000080586	Mir1187	Mirn1187|mir-1187|mmu-mir-1187	microRNA 1187	ncRNA
Cux1_D6_1_peak_6675	chr4	91376466	91376674	7.9012	13.5672	9.18369	91	NA	promoter-TSS (NM_001374696)	promoter-TSS (NM_001374696)	-74	NM_001357188	15569		NM_010486	ENSMUSG00000008489	Elavl2	Hub|mel-N1	ELAV like RNA binding protein 1	protein-coding
Cux1_D6_1_peak_2387	chr13	21179858	21180185	7.62908	13.5357	9.15403	91	NA	promoter-TSS (NM_009054)	promoter-TSS (NM_009054)	90	NM_009054	19720		NM_009054	ENSMUSG00000021326	Trim27	Gm19403|Rfp	tripartite motif-containing 27	protein-coding
Cux1_D6_1_peak_9682	chr9	57836851	57837028	8.3448	13.5802	9.19562	91	NA	promoter-TSS (NM_001379353)	promoter-TSS (NM_001379353)	-160	NM_001379353	56380		NM_019689	ENSMUSG00000004661	Arid3b	Bdp|Dri2	AT-rich interaction domain 3B	protein-coding
Cux1_D6_1_peak_3170	chr14	81685677	81686004	8.3448	13.5802	9.19562	91	NA	Intergenic	Intergenic	1685538	NM_001351947	380924		NM_001030294	ENSMUSG00000022026	Olfm4	GC1|GW112|Gm296|Gm913|OlfD|pPD4	olfactomedin 4	protein-coding
Cux1_D6_1_peak_1856	chr11	115276971	115277316	7.60018	13.4884	9.11083	91	NA	promoter-TSS (NM_007997)	promoter-TSS (NM_007997)	-174	NM_007997	14149		NM_007997	ENSMUSG00000018861	Fdxr	AR	ferredoxin reductase	protein-coding
Cux1_D6_1_peak_7264	chr5	73490800	73491093	7.11926	13.5464	9.16354	91	NA	promoter-TSS (NM_178896)	promoter-TSS (NM_178896)	-80	NM_001190733	100737		NM_178896	ENSMUSG00000051674	Dcun1d4	DCNL4	defective in cullin neddylation 1 domain containing 4	protein-coding
Cux1_D6_1_peak_922	chr10	61776235	61776643	7.65819	13.5833	9.19736	91	NA	intron (NM_207000, intron 1 of 8)	intron (NM_207000, intron 1 of 8)	1702	NR_039568	100628583		NR_039568	ENSMUSG00000093017	Mir5108	mmu-mir-5108|mu-mir-5108	microRNA 5108	ncRNA
Cux1_D6_1_peak_6082	chr3	87566093	87566410	7.37676	13.5466	9.16354	91	NA	Intergenic	Intergenic	16194	NM_001370856	546801		NM_001370856	ENSMUSG00000118505	Etv3l	EG546801	ets variant 3-like	protein-coding
Cux1_D6_1_peak_4403	chr17	79206035	79206285	7.86828	13.5135	9.13279	91	NA	Intergenic	Intergenic	-148539	NR_165822	102639145		NR_165822	ENSMUSG00000118651	Gm17315	-	predicted gene, 17315	ncRNA
Cux1_D6_1_peak_5649	chr2	146512049	146512309	7.65819	13.5833	9.19736	91	NA	promoter-TSS (NM_001033348)	promoter-TSS (NM_001033348)	-175	NM_001033348	241694		NM_001033348	ENSMUSG00000037110	Ralgapa2	A230067G21Rik|AS250|P220|RGC2|pp250	Ral GTPase activating protein, alpha subunit 2 (catalytic)	protein-coding
Cux1_D6_1_peak_811	chr10	30200275	30200663	8.12077	13.5417	9.15959	91	NA	promoter-TSS (NM_001109747)	promoter-TSS (NM_001109747)	71	NM_001109747	66311		NM_001109747	ENSMUSG00000075266	Cenpw	2610036L11Rik|Cug2	centromere protein W	protein-coding
Cux1_D6_1_peak_6295	chr3	138489420	138489800	7.60018	13.4884	9.11083	91	NA	promoter-TSS (NM_175224)	promoter-TSS (NM_175224)	-228	NM_175224	75624		NM_175224	ENSMUSG00000005813	Metap1	1700029C17Rik|mKIAA0094	methionyl aminopeptidase 1	protein-coding
Cux1_D6_1_peak_4722	chr18	66002584	66002902	8.0837	13.4803	9.10449	91	NA	promoter-TSS (NM_027400)	promoter-TSS (NM_027400)	-108	NM_027400	70361		NM_027400	ENSMUSG00000041891	Lman1	2610020P13Rik|C730041J05|ERGIC53|F5F8D|MCFD1|MR60|P58|gp58	lectin, mannose-binding, 1	protein-coding
Cux1_D6_1_peak_5148	chr2	13271349	13271651	7.60018	13.4884	9.11083	91	NA	promoter-TSS (NM_009105)	promoter-TSS (NM_009105)	-85	NM_009105	20163		NM_009105	ENSMUSG00000026727	Rsu1	RsuI|rsp-1	Ras suppressor protein 1	protein-coding
Cux1_D6_1_peak_6477	chr4	40948126	40948500	7.86828	13.5135	9.13279	91	NA	promoter-TSS (NM_001171739)	promoter-TSS (NM_001171739)	-19	NM_009736	12017		NM_009736	ENSMUSG00000028416	Bag1	BAG-1|Rap46	BCL2-associated athanogene 1	protein-coding
Cux1_D6_1_peak_9693	chr9	59750618	59751437	7.60018	13.4884	9.11083	91	NA	promoter-TSS (NM_027838)	promoter-TSS (NM_027838)	-147	NM_173018	270163		NM_173018	ENSMUSG00000039585	Myo9a	4732465J09Rik|C130068I12Rik|C230003M11	myosin IXa	protein-coding
Cux1_D6_1_peak_8949	chr8	26420024	26420915	6.78342	13.3968	9.02699	90	NA	Intergenic	Intergenic	262300	NM_199042	73754		NM_199042	ENSMUSG00000037214	Thap1	4833431A01Rik	THAP domain containing, apoptosis associated protein 1	protein-coding
Cux1_D6_1_peak_3887	chr16	54925217	54925406	8.26137	13.437	9.06402	90	NA	Intergenic	L1_Mur2|LINE|L1	357926	NM_178720	239852		NM_178720	ENSMUSG00000064310	Zpld1	9430016A21Rik	zona pellucida like domain containing 1	protein-coding
Cux1_D6_1_peak_1691	chr11	87471542	87471833	8.04696	13.4196	9.04854	90	NA	intron (NM_031386, intron 2 of 30)	intron (NM_031386, intron 2 of 30)	44096	NM_001199293	83560		NM_031386	ENSMUSG00000010342	Tex14	-	testis expressed gene 14 intercellular bridge forming factor	protein-coding
Cux1_D6_1_peak_8524	chr7	80184568	80185274	7.07435	13.47	9.09429	90	NA	Intergenic	Intergenic	-1949	NM_013659	20352		NM_013659	ENSMUSG00000030539	Sema4b	SemC|Semac|mKIAA1745|sema C	sema domain, immunoglobulin domain (Ig), transmembrane domain (TM) and short cytoplasmic domain, (semaphorin) 4B	protein-coding
Cux1_D6_1_peak_6305	chr3	140482133	140482817	6.80297	13.4312	9.05882	90	NA	Intergenic	HERVL74-int|LTR|ERVL	434843	NR_169132	102635403		NR_169132		Gm32754	Gm43783|Gm44309	predicted gene, 32754	ncRNA
Cux1_D6_1_peak_2247	chr12	104902578	104903185	7.27572	13.3787	9.01132	90	NA	Intergenic	MTD|LTR|ERVL-MaLR	-37805	NM_001040682	94040		NM_053155	ENSMUSG00000021097	Clmn	9330188N17Rik|mKIAA1188	calmin	protein-coding
Cux1_D6_1_peak_8323	chr7	36448099	36448566	7.05211	13.4321	9.05936	90	NA	Intergenic	Intergenic	-249786	NM_172298	243931		NM_172298	ENSMUSG00000021217	Tshz3	A630038G13Rik|Tsh3|Zfp537|mKIAA1474|teashirt3	teashirt zinc finger family member 3	protein-coding
Cux1_D6_1_peak_8335	chr7	37524268	37524571	7.54305	13.3949	9.02553	90	NA	intron (NM_172385, intron 4 of 5)	L1M|LINE|L1	-145380	NR_166497	67641		NR_166497	ENSMUSG00000093540	4930505M18Rik	-	RIKEN cDNA 4930505M18 gene	ncRNA
Cux1_D6_1_peak_8916	chr8	22185644	22186067	7.80327	13.4074	9.03683	90	NA	promoter-TSS (NM_001004140)	promoter-TSS (NM_001004140)	-36	NM_001004140	80986		NM_001004140	ENSMUSG00000037725	Ckap2	LB1	cytoskeleton associated protein 2	protein-coding
Cux1_D6_1_peak_9189	chr8	84066510	84066822	7.54305	13.3949	9.02553	90	NA	promoter-TSS (NM_009055)	promoter-TSS (NM_009055)	-170	NM_009055	19724		NM_009055	ENSMUSG00000031706	Rfx1	-	regulatory factor X, 1 (influences HLA class II expression)	protein-coding
Cux1_D6_1_peak_2305	chr12	113000681	113001087	7.32589	13.4621	9.08712	90	NA	promoter-TSS (NM_028193)	promoter-TSS (NM_028193)	-263	NM_028193	72308		NM_028193	ENSMUSG00000011158	Brf1	2510002F24Rik|GTF3B|TAF3C|TAFIII90|TFIIIB90|mTFIIIB90	BRF1, RNA polymerase III transcription initiation factor 90 kDa subunit	protein-coding
Cux1_D6_1_peak_4829	chr18	88141972	88142269	6.31812	13.3935	9.02553	90	NA	Intergenic	Intergenic	752087	NM_018821	54607		NM_018821	ENSMUSG00000056153	Socs6	1500012M23Rik|5830401B18Rik|Cis4|Cish4|HSPC060|SOCS-4|SOCS-6|SSI4|STAI4|STATI4|Socs4	suppressor of cytokine signaling 6	protein-coding
Cux1_D6_1_peak_1393	chr11	33163135	33163403	7.80327	13.4074	9.03683	90	NA	promoter-TSS (NM_008722)	promoter-TSS (NM_008722)	-63	NM_008722	18148		NM_008722	ENSMUSG00000057113	Npm1	B23|NO38|Npm	nucleophosmin 1	protein-coding
Cux1_D6_1_peak_6755	chr4	107803541	107803843	7.30072	13.4203	9.04875	90	NA	intron (NM_053073, intron 2 of 19)	CpG-10112	807	NM_001369052	16975		NM_053073	ENSMUSG00000028613	Lrp8	4932703M08Rik|ApoER2|Lr8b	low density lipoprotein receptor-related protein 8, apolipoprotein e receptor	protein-coding
Cux1_D6_1_peak_8918	chr8	22805429	22805833	7.07435	13.47	9.09429	90	NA	promoter-TSS (NM_001122820)	promoter-TSS (NM_001122820)	23	NM_001122820	64933		NM_029505	ENSMUSG00000031539	Ap3m2	5830445E16Rik|AP-3B	adaptor-related protein complex 3, mu 2 subunit	protein-coding
Cux1_D6_1_peak_1825	chr11	109335295	109335703	7.32589	13.4621	9.08712	90	NA	Intergenic	Intergenic	-8426	NR_166879	105243551		NR_166879		1600015H23Rik	-	RIKEN cDNA 1600015H23 gene	ncRNA
Cux1_D6_1_peak_756	chr10	14055835	14056114	7.05211	13.4321	9.05936	90	NA	intron (NM_001358783, intron 2 of 12)	intron (NM_001358783, intron 2 of 12)	89595	NM_001358782	15273		NM_010437	ENSMUSG00000015501	Hivep2	Gm20114|MIBP-1|MIBP1|Schnurri-2|Shn-2	human immunodeficiency virus type I enhancer binding protein 2	protein-coding
Cux1_D6_1_peak_249	chr1	72582910	72583561	7.80327	13.4074	9.03683	90	NA	promoter-TSS (NM_018817)	promoter-TSS (NM_018817)	-16	NM_018817	54380		NM_018817	ENSMUSG00000039354	Smarcal1	6030401P21Rik|Mharp	SWI/SNF related matrix associated, actin dependent regulator of chromatin, subfamily a-like 1	protein-coding
Cux1_D6_1_peak_2977	chr14	48708734	48709140	7.54305	13.3949	9.02553	90	NA	intron (NR_029384, intron 4 of 4)	intron (NR_029384, intron 4 of 4)	39649	NR_029384	606497		NR_029384	ENSMUSG00000098682	Otx2os1	-	orthodenticle homeobox 2 opposite strand 1	ncRNA
Cux1_D6_1_peak_7918	chr6	86669211	86669552	7.80327	13.4074	9.03683	90	NA	promoter-TSS (NM_010751)	promoter-TSS (NM_010751)	-222	NM_010751	17119		NM_010751	ENSMUSG00000001156	Mxd1	Mad|Mad1	MAX dimerization protein 1	protein-coding
Cux1_D6_1_peak_9582	chr9	40937295	40937633	8.04696	13.4196	9.04854	90	NA	intron (NM_001357360, intron 3 of 8)	intron (NM_001357360, intron 3 of 8)	25570	NM_001357360	70989		NM_001081121	ENSMUSG00000032023	Jhy	4931429I11Rik	junctional cadherin complex regulator	protein-coding
Cux1_D6_1_peak_8562	chr7	90492780	90492973	7.80327	13.4074	9.03683	90	NA	Intergenic	L1MA6|LINE|L1	-16881	NM_026734	68472		NM_026734	ENSMUSG00000030614	Tmem126b	1110001A23Rik	transmembrane protein 126B	protein-coding
Cux1_D6_1_peak_9258	chr8	91745821	91746202	7.80327	13.4074	9.03683	90	NA	Intergenic	Intergenic	55643	NM_008393	16373		NM_008393	ENSMUSG00000031734	Irx3	-	Iroquois related homeobox 3	protein-coding
Cux1_D6_1_peak_9414	chr8	120472065	120472463	7.27572	13.3787	9.01132	90	NA	Intergenic	Intergenic	-16602	NM_198671	382034		NM_198671	ENSMUSG00000031822	Gse1	2210013I18Rik|mKIAA0182	genetic suppressor element 1, coiled-coil protein	protein-coding
Cux1_D6_1_peak_5701	chr2	156666293	156666865	7.07435	13.47	9.09429	90	NA	intron (NM_146128, intron 2 of 12)	intron (NM_146128, intron 2 of 12)	52882	NM_146128	228836		NM_146128	ENSMUSG00000061689	Dlgap4	DAP-4|DAP4|SAPAP-4|Sapap4|WBP16	DLG associated protein 4	protein-coding
Cux1_D6_1_peak_9517	chr9	21546262	21546626	7.2509	13.3374	8.97401	89	NA	promoter-TSS (NM_153141)	promoter-TSS (NM_153141)	-450	NM_021531	59035		NM_021531	ENSMUSG00000032185	Carm1	Prmt4|m9Bei	coactivator-associated arginine methyltransferase 1	protein-coding
Cux1_D6_1_peak_5307	chr2	53869651	53869932	7.48677	13.3027	8.94253	89	NA	Intergenic	B4A|SINE|B4	-172921	NR_169308	102635781		NM_001378665		Idi1-ps1	Gm13502|Gm38481	isopentenyl-diphosphate delta isomerase, pseudogene 1	pseudo
Cux1_D6_1_peak_7182	chr5	48522087	48522407	7.77116	13.355	8.99068	89	NA	intron (NM_001199244, intron 1 of 7)	intron (NM_001199244, intron 1 of 7)	-12486	NM_001199242	80334		NM_030265	ENSMUSG00000029088	Kcnip4	Calp|Calp250|KChIP4|KChIP4a	Kv channel interacting protein 4	protein-coding
Cux1_D6_1_peak_5210	chr2	30981981	30982337	7.5148	13.3486	8.9848	89	NA	promoter-TSS (NM_144885)	promoter-TSS (NM_144885)	-120	NM_028846	74270		NM_028846	ENSMUSG00000026854	Usp20	1700055M05Rik|Vdu2	ubiquitin specific peptidase 20	protein-coding
Cux1_D6_1_peak_8614	chr7	100706264	100706665	6.96452	13.2827	8.92629	89	NA	promoter-TSS (NM_178764)	promoter-TSS (NM_178764)	-171	NM_178764	319604		NM_178764	ENSMUSG00000029461	Fam168a	2610030B18Rik|B930006L02Rik|mKIAA0280	family with sequence similarity 168, member A	protein-coding
Cux1_D6_1_peak_7155	chr5	36581882	36582412	7.20175	13.2555	8.90177	89	NA	intron (NM_001113362, intron 2 of 14)	CpG	250	NM_133910	100855		NM_133910	ENSMUSG00000029192	Tbc1d14	2810413P16Rik|D5Ertd110e|mKIAA1322	TBC1 domain family, member 14	protein-coding
Cux1_D6_1_peak_560	chr1	167789223	167789669	7.77116	13.355	8.99068	89	NA	intron (NM_033652, intron 2 of 7)	intron (NM_033652, intron 2 of 7)	99888	NM_033652	110648		NM_033652	ENSMUSG00000026686	Lmx1a	Lmx1.1|dr|dreher|sst	LIM homeobox transcription factor 1 alpha	protein-coding
Cux1_D6_1_peak_4900	chr19	14347688	14348164	8.01056	13.3595	8.99374	89	NA	Intergenic	Intergenic	88024	NR_152176	667433		NR_152176		Gm8630	EG667433	predicted gene 8630	ncRNA
Cux1_D6_1_peak_1610	chr11	75461205	75461619	7.22624	13.2963	8.93886	89	NA	promoter-TSS (NR_030711)	promoter-TSS (NR_030711)	-127	NR_030711	100042498		NR_030711	ENSMUSG00000085148	Mir22hg	2210403K04Rik|mir-22	Mir22 host gene (non-protein coding)	ncRNA
Cux1_D6_1_peak_4721	chr18	65800083	65800467	7.97448	13.3	8.94156	89	NA	promoter-TSS (NM_025468)	promoter-TSS (NM_025468)	-303	NM_025468	66286		NM_025468	ENSMUSG00000024516	Sec11c	1810029G24Rik|Sec11l3	SEC11 homolog C, signal peptidase complex subunit	protein-coding
Cux1_D6_1_peak_10070	chrX	136172163	136172483	7.97448	13.3	8.94156	89	NA	promoter-TSS (NM_001168578)	promoter-TSS (NM_001168578)	-72	NM_001168578	66684		NM_025703	ENSMUSG00000051579	Tceal8	3930402F23Rik	transcription elongation factor A (SII)-like 8	protein-coding
Cux1_D6_1_peak_8203	chr7	16615155	16615516	7.2509	13.3374	8.97401	89	NA	promoter-TSS (NM_172739)	promoter-TSS (NM_172739)	-342	NM_172739	232906		NM_172739	ENSMUSG00000058230	Arhgap35	6430596G11Rik|Grlf1|mKIAA1722|p190A|p190RhoGAP	Rho GTPase activating protein 35	protein-coding
Cux1_D6_1_peak_2724	chr13	101062531	101062862	7.5148	13.3486	8.9848	89	NA	Intergenic	Intergenic	-169431	NR_046158	328324		NR_046158	ENSMUSG00000114590	5930438M14Rik	5930438M14	RIKEN cDNA 5930438M14 gene	ncRNA
Cux1_D6_1_peak_780	chr10	21828682	21828982	7.48677	13.3027	8.94253	89	NA	Intergenic	Intergenic	-53352	NM_001161845	20393		NM_011361	ENSMUSG00000019970	Sgk1	Sgk	serum/glucocorticoid regulated kinase 1	protein-coding
Cux1_D6_1_peak_8468	chr7	70246526	70246769	7.73932	13.3031	8.94253	89	NA	intron (NR_131145, intron 1 of 3)	intron (NR_131145, intron 1 of 3)	91175	NR_131145	624549		NR_131144	ENSMUSG00000109097	Gm29683	Gm44536	predicted gene, 29683	ncRNA
Cux1_D6_1_peak_8522	chr7	79968232	79968538	7.48677	13.3027	8.94253	89	NA	Intergenic	RMER20C_Mm|LTR|ERVK	-33121	NM_027420	70420		NM_027420	ENSMUSG00000039043	Arpin	2610034B18Rik	actin-related protein 2/3 complex inhibitor	protein-coding
Cux1_D6_1_peak_7538	chr5	135149211	135149628	7.48677	13.3027	8.94253	89	NA	promoter-TSS (NM_013763)	promoter-TSS (NM_013763)	-267	NM_013763	27368		NM_013763	ENSMUSG00000005374	Tbl2	WS-bTRP	transducin (beta)-like 2	protein-coding
Cux1_D6_1_peak_856	chr10	41809719	41810542	7.48677	13.3027	8.94253	89	NA	promoter-TSS (NM_001162908)	promoter-TSS (NM_001162908)	-262	NM_026643	103268		NM_026643	ENSMUSG00000019813	Cep57l1	2410017P07Rik|4930484D11Rik|cep57R	centrosomal protein 57-like 1	protein-coding
Cux1_D6_1_peak_3158	chr14	78155502	78156188	7.20175	13.2555	8.90177	89	NA	Intergenic	Intergenic	35633	NR_035499	100316715		NR_035499	ENSMUSG00000087932	Mir1971	mmu-mir-1971	microRNA 1971	ncRNA
Cux1_D6_1_peak_3043	chr14	60641348	60641534	8.17959	13.2973	8.93962	89	NA	intron (NM_001033272, intron 1 of 12)	intron (NM_001033272, intron 1 of 12)	6736	NM_001033272	219140		NM_001033272	ENSMUSG00000021990	Spata13	ESTM11|asef2|mFLJ00298	spermatogenesis associated 13	protein-coding
Cux1_D6_1_peak_2450	chr13	39206895	39207144	8.01056	13.3595	8.99374	89	NA	Intergenic	Intergenic	-246140	NM_001170431	108652		NM_134060	ENSMUSG00000021432	Slc35b3	4921526O06Rik|CGI-19|PABST2|PAPST2	solute carrier family 35, member B3	protein-coding
Cux1_D6_1_peak_9817	chr9	94538412	94538905	7.20175	13.2555	8.90177	89	NA	promoter-TSS (NM_001033145)	promoter-TSS (NM_001033145)	-577	NM_001033145	68861		NM_001033145	ENSMUSG00000045414	Dipk2a	1190002N15Rik|GoPro49|HASF	divergent protein kinase domain 2A	protein-coding
Cux1_D6_1_peak_3576	chr15	91438762	91439258	7.20175	13.2555	8.90177	89	NA	intron (NM_001033633, intron 3 of 9)	intron (NM_001033633, intron 3 of 9)	134251	NM_001033633	239606		NM_001033633	ENSMUSG00000036298	Slc2a13	6530403A04|A630029G22Rik|Gm308	solute carrier family 2 (facilitated glucose transporter), member 13	protein-coding
Cux1_D6_1_peak_7700	chr6	28416440	28416818	7.5148	13.3486	8.9848	89	NA	TTS (NM_028900)	TTS (NM_028900)	5095	NM_028900	74375		NM_028900	ENSMUSG00000029708	Gcc1	4932417P04Rik	golgi coiled coil 1	protein-coding
Cux1_D6_1_peak_3859	chr16	44724249	44724544	7.45894	13.2571	8.90207	89	NA	promoter-TSS (NM_145972)	promoter-TSS (NM_145972)	95	NM_145972	212547		NM_145972	ENSMUSG00000036208	Nepro	-	nucleolus and neural progenitor protein	protein-coding
Cux1_D6_1_peak_1439	chr11	44682879	44683428	7.20175	13.2555	8.90177	89	NA	intron (NM_001362569, intron 6 of 15)	intron (NM_001362569, intron 6 of 15)	62925	NM_001362569	13591		NM_007897	ENSMUSG00000057098	Ebf1	Ebf|O/E-1|OE-1|Olf-1|Olf1	early B cell factor 1	protein-coding
Cux1_D6_1_peak_9199	chr8	85299426	85299824	7.73932	13.3031	8.94253	89	NA	promoter-TSS (NM_001163791)	promoter-TSS (NM_001163791)	-7	NM_019716	56452		NM_019716	ENSMUSG00000031697	Orc6	6720420I10Rik|Orc6l	origin recognition complex, subunit 6	protein-coding
Cux1_D6_1_peak_9280	chr8	95702625	95703251	6.96452	13.2827	8.92629	89	NA	promoter-TSS (NM_001195006)	promoter-TSS (NM_001195006)	-118	NM_001372432	234593		NM_145602	ENSMUSG00000036564	Ndrg4	D8Bwg1337e|Ndr1-rs|Ndr4|SMAP-8	N-myc downstream regulated gene 4	protein-coding
Cux1_D6_1_peak_5913	chr3	28811913	28812178	8.01056	13.3595	8.99374	89	NA	Intergenic	(TA)n|Simple_repeat|Simple_repeat	6537	NM_001347226	68028		NM_026517	ENSMUSG00000039221	Rpl22l1	3110001N18Rik	ribosomal protein L22 like 1	protein-coding
Cux1_D6_1_peak_624	chr1	179445541	179445805	6.47178	13.2618	8.90636	89	NA	intron (NM_027188, intron 1 of 11)	intron (NM_027188, intron 1 of 11)	72368	NM_027188	69726		NM_027188	ENSMUSG00000055067	Smyd3	2410008A19Rik|Zmynd1	SET and MYND domain containing 3	protein-coding
Cux1_D6_1_peak_6396	chr4	8647307	8647728	7.73932	13.3031	8.94253	89	NA	promoter-TSS (NR_168732)	promoter-TSS (NR_168732)	-60	NR_168732	666752		NR_168732		Gm8273	EG666752	predicted gene 8273	ncRNA
Cux1_D6_1_peak_3994	chr16	80317987	80318263	7.73932	13.3031	8.94253	89	NA	Intergenic	Intergenic	318749	NR_169071	78654		NR_169071	ENSMUSG00000101810	1700066C05Rik	-	RIKEN cDNA 1700066C05 gene	ncRNA
Cux1_D6_1_peak_6712	chr4	99193683	99194683	7.20175	13.2555	8.90177	89	NA	promoter-TSS (NM_001145967)	promoter-TSS (NM_001145967)	36	NM_001145967	242557		NM_175029	ENSMUSG00000028550	Atg4c	Apg4-C|Apg4c|Atg4cl|Autl1	autophagy related 4C, cysteine peptidase	protein-coding
Cux1_D6_1_peak_9906	chr9	112506870	112507330	7.20175	13.2555	8.90177	89	NA	Intergenic	Intergenic	250526	NR_033433	620760		NR_015468	ENSMUSG00000087038	2900079G21Rik	C130083B14|Gm6179	RIKEN cDNA 2900079G21 gene	ncRNA
Cux1_D6_1_peak_3939	chr16	70451406	70451616	7.97448	13.3	8.94156	89	NA	intron (NM_028803, intron 7 of 15)	BLACKJACK|DNA|hAT-Blackjack	137562	NM_028803	74185		NM_028803	ENSMUSG00000022707	Gbe1	2310045H19Rik|2810426P10Rik|D16Ertd536e	1,4-alpha-glucan branching enzyme 1	protein-coding
Cux1_D6_1_peak_4505	chr18	13694450	13694878	6.96452	13.2827	8.92629	89	NA	intron (NM_001360804, intron 7 of 7)	intron (NM_001360804, intron 7 of 7)	186273	NR_166720	102640755		NR_166720		Gm36747	-	predicted gene, 36747	ncRNA
Cux1_D6_1_peak_10072	chrX	136708462	136708809	8.01056	13.3595	8.99374	89	NA	intron (NM_001356367, intron 1 of 1)	intron (NM_001356367, intron 1 of 1)	653	NM_146236	237052		NM_146236	ENSMUSG00000049536	Tceal1	0610011M09Rik|P21|SIIR|pp21	transcription elongation factor A (SII)-like 1	protein-coding
Cux1_D6_1_peak_794	chr10	24928317	24928575	6.43817	13.2002	8.8523	88	NA	promoter-TSS (NM_007482)	promoter-TSS (NM_007482)	-976	NM_007482	11846		NM_007482	ENSMUSG00000019987	Arg1	AI|Arg-1|PGIF	arginase, liver	protein-coding
Cux1_D6_1_peak_5684	chr2	154603506	154603983	7.93873	13.2411	8.88898	88	NA	promoter-TSS (NM_021534)	promoter-TSS (NM_021534)	-71	NM_021534	59038		NM_021534	ENSMUSG00000000876	Pxmp4	3010018P03Rik|Pmp24	peroxisomal membrane protein 4	protein-coding
Cux1_D6_1_peak_1023	chr10	80742216	80742663	7.9033	13.1827	8.83655	88	NA	promoter-TSS (NM_007460)	promoter-TSS (NM_007460)	-164	NM_007460	11776		NM_007460	ENSMUSG00000020198	Ap3d1	Ap3d|Bolvr|mBLVR1|mh|mocha	adaptor-related protein complex 3, delta 1 subunit	protein-coding
Cux1_D6_1_peak_2589	chr13	70454863	70455376	7.93873	13.2411	8.88898	88	NA	Intergenic	Intergenic	-118122	NR_045934	73584		NR_045934	ENSMUSG00000101051	1700100L14Rik	-	RIKEN cDNA 1700100L14 gene	ncRNA
Cux1_D6_1_peak_9744	chr9	70968221	70968477	7.93873	13.2411	8.88898	88	NA	Intergenic	Intergenic	-16128	NM_001324472	15450		NM_008280	ENSMUSG00000032207	Lipc	HL|Hpl	lipase, hepatic	protein-coding
Cux1_D6_1_peak_8839	chr7	144914809	144915061	7.9033	13.1827	8.83655	88	NA	promoter-TSS (NM_028184)	promoter-TSS (NM_028184)	-165	NM_001347537	72284		NM_028184	ENSMUSG00000031072	LTO1	2210010N10Rik|Oraov1|TAOS1	ABCE maturation factor	protein-coding
Cux1_D6_1_peak_3141	chr14	75786860	75787206	7.93873	13.2411	8.88898	88	NA	promoter-TSS (NM_026232)	promoter-TSS (NM_026232)	4	NM_026232	67554		NM_026232	ENSMUSG00000022003	Slc25a30	4933433D23Rik|KMCP1	solute carrier family 25, member 30	protein-coding
Cux1_D6_1_peak_4592	chr18	38250301	38250714	7.67641	13.2006	8.8523	88	NA	promoter-TSS (NR_015475)	promoter-TSS (NR_015475)	58	NR_027904	73516		NR_015475	ENSMUSG00000097080	1700086O06Rik	-	RIKEN cDNA 1700086O06 gene	ncRNA
Cux1_D6_1_peak_8360	chr7	43579559	43580002	7.9033	13.1827	8.83655	88	NA	5' UTR (NM_001357769, exon 1 of 4)	5' UTR (NM_001357769, exon 1 of 4)	194	NM_172482	210105		NM_172482	ENSMUSG00000030469	Zfp719	8030458J18|9430094P17Rik|C630016O21Rik|mszf6	zinc finger protein 719	protein-coding
Cux1_D6_1_peak_6555	chr4	57115012	57115447	6.92153	13.2091	8.8604	88	NA	intron (NM_019427, intron 1 of 15)	intron (NM_019427, intron 1 of 15)	27927	NM_001355492	54357		NM_019427	ENSMUSG00000028434	Epb41l4b	6430543G08Rik|D4Ertd346e|Ehm2|Epb4.1l4b|Lulu2	erythrocyte membrane protein band 4.1 like 4b	protein-coding
Cux1_D6_1_peak_5556	chr2	120850431	120850896	7.93873	13.2411	8.88898	88	NA	promoter-TSS (NR_038350)	promoter-TSS (NR_038350)	7	NR_038349	100502700		NR_038349	ENSMUSG00000087519	AV039307	-	expressed sequence AV039307	ncRNA
Cux1_D6_1_peak_143	chr1	47217821	47218362	8.09942	13.1611	8.81768	88	NA	Intergenic	Intergenic	249034	NR_105768	102466969		NR_105768	ENSMUSG00000098876	Mir6350	Gm27958|mmu-mir-6350	microRNA 6350	ncRNA
Cux1_D6_1_peak_1422	chr11	40033443	40033838	7.67641	13.2006	8.8523	88	NA	Intergenic	Intergenic	-643415	NR_126439	75315		NR_126439		4930553C11Rik	-	RIKEN cDNA 4930553C11 gene	ncRNA
Cux1_D6_1_peak_9314	chr8	106672788	106673031	7.93873	13.2411	8.88898	88	NA	Intergenic	Intergenic	-10159	NM_173037	272538		NM_173037	ENSMUSG00000041949	Tango6	E330010G16|Tmco7	transport and golgi organization 6	protein-coding
Cux1_D6_1_peak_9050	chr8	46551833	46552111	7.67641	13.2006	8.8523	88	NA	promoter-TSS (NM_027973)	promoter-TSS (NM_027973)	-97	NM_027973	71876		NM_027973	ENSMUSG00000031629	Cenpu	1700029A22Rik|Mlf1ip	centromere protein U	protein-coding
Cux1_D6_1_peak_1366	chr11	26498195	26498513	7.70774	13.2516	8.89839	88	NA	intron (NM_027260, intron 8 of 12)	intron (NM_027260, intron 8 of 12)	95566	NM_027260	69922		NM_027260	ENSMUSG00000064090	Vrk2	2810003O05Rik	vaccinia related kinase 2	protein-coding
Cux1_D6_1_peak_6311	chr3	141504254	141504626	6.92153	13.2091	8.8604	88	NA	intron (NM_009472, intron 1 of 15)	intron (NM_009472, intron 1 of 15)	38876	NM_009472	22253		NM_009472	ENSMUSG00000059921	Unc5c	B130051O18Rik|Unc5h3|rcm	unc-5 netrin receptor C	protein-coding
Cux1_D6_1_peak_7141	chr5	34660338	34660557	7.70774	13.2516	8.89839	88	NA	promoter-TSS (NM_019497)	promoter-TSS (NM_019497)	68	NM_001080743	14772		NM_019497	ENSMUSG00000052783	Grk4	A830025H08Rik|GRK|Gprk2l|Gprk4	G protein-coupled receptor kinase 4	protein-coding
Cux1_D6_1_peak_1483	chr11	52864453	52864738	7.43132	13.2118	8.86231	88	NA	intron (NM_177059, intron 3 of 15)	intron (NM_177059, intron 3 of 15)	99889	NM_177059	320027		NM_177059	ENSMUSG00000036264	Fstl4	B230374F23Rik|SPIG1|mKIAA1061	follistatin-like 4	protein-coding
Cux1_D6_1_peak_5334	chr2	64853090	64853392	7.15326	13.1746	8.82899	88	NA	Intergenic	Intergenic	169525	NM_016719	50915		NM_016719	ENSMUSG00000026888	Grb14	-	growth factor receptor bound protein 14	protein-coding
Cux1_D6_1_peak_7423	chr5	113908732	113909219	7.70774	13.2516	8.89839	88	NA	promoter-TSS (NM_011779)	promoter-TSS (NM_011779)	-269	NM_011779	23790		NM_011779	ENSMUSG00000004530	Coro1c	CRN2	coronin, actin binding protein 1C	protein-coding
Cux1_D6_1_peak_1917	chr12	4233765	4234314	8.13931	13.2288	8.87739	88	NA	promoter-TSS (NM_001204912)	promoter-TSS (NM_001204912)	26	NM_001204912	69709		NM_001204912	ENSMUSG00000096199	Ptrhd1	2410017P09Rik	peptidyl-tRNA hydrolase domain containing 1	protein-coding
Cux1_D6_1_peak_6905	chr4	134396224	134396431	8.09942	13.1611	8.81768	88	NA	promoter-TSS (NM_001285875)	promoter-TSS (NM_001285875)	7	NM_001285875	100163		NM_133880	ENSMUSG00000037366	Pafah2	2310074E22Rik	platelet-activating factor acetylhydrolase 2	protein-coding
Cux1_D6_1_peak_4967	chr19	34527376	34527689	7.93873	13.2411	8.88898	88	NA	promoter-TSS (NM_001111100)	promoter-TSS (NM_001111100)	-58	NM_021460	16889		NM_021460	ENSMUSG00000024781	Lipa	Lal|Lip-1|Lip1	lysosomal acid lipase A	protein-coding
Cux1_D6_1_peak_4997	chr19	41801971	41802207	7.67641	13.2006	8.8523	88	NA	promoter-TSS (NM_001163495)	promoter-TSS (NM_001163495)	-5	NM_001163495	71085		NM_027667	ENSMUSG00000025154	Arhgap19	4933411B03Rik|mFLJ00368	Rho GTPase activating protein 19	protein-coding
Cux1_D6_1_peak_821	chr10	32613616	32613852	8.09942	13.1611	8.81768	88	NA	intron (NM_001025286, intron 1 of 3)	URR1B|DNA|hAT-Charlie	276181	NM_001025286	432450		NM_001013411	ENSMUSG00000069670	Nkain2	6330571D19Rik|Tcba1	Na+/K+ transporting ATPase interacting 2	protein-coding
Cux1_D6_1_peak_6798	chr4	118179779	118180226	7.43132	13.2118	8.86231	88	NA	promoter-TSS (NM_001161823)	promoter-TSS (NM_001161823)	41	NM_172382	230674		NM_172382	ENSMUSG00000033326	Kdm4a	D4Ertd222e|JHDM3A|Jmjd2|Jmjd2a|mKIAA0677	lysine (K)-specific demethylase 4A	protein-coding
Cux1_D6_1_peak_3843	chr16	42781419	42781959	7.67641	13.2006	8.8523	88	NA	intron (NR_040521, intron 1 of 3)	intron (NR_040521, intron 1 of 3)	93898	NR_040521	75722		NR_040521	ENSMUSG00000075070	4932412D23Rik	Gm10809	RIKEN cDNA 4932412D23 gene	ncRNA
Cux1_D6_1_peak_7807	chr6	51178190	51178586	7.15326	13.1746	8.82899	88	NA	Intergenic	Intergenic	91522	NR_029719	387166		NR_029719	ENSMUSG00000065505	Mir148a	Mirn148|Mirn148a|mir-148a	microRNA 148a	ncRNA
Cux1_D6_1_peak_9675	chr9	57075906	57076330	6.03291	13.2512	8.89839	88	NA	promoter-TSS (NM_001357754)	promoter-TSS (NM_001357754)	-69	NR_152107	72588		NR_152107		2700012I20Rik	-	RIKEN cDNA 2700012I20 gene	ncRNA
Cux1_D6_1_peak_2035	chr12	45265386	45265757	7.70774	13.2516	8.89839	88	NA	Intergenic	Intergenic	-191088	NM_144552	217517		NM_144552	ENSMUSG00000046314	Stxbp6	-	syntaxin binding protein 6 (amisyn)	protein-coding
Cux1_D6_1_peak_4819	chr18	84080312	84080677	5.97976	13.1456	8.80343	88	NA	intron (NM_001364993, intron 1 of 1)	intron (NM_001364993, intron 1 of 1)	5971	NM_001081300	110796		NM_001081300	ENSMUSG00000046982	Tshz1	5730407I04Rik|D18Bwg1409e|Mtsh1|NY-CO-33|Sdccag33|Tsh1|teashirt1	teashirt zinc finger family member 1	protein-coding
Cux1_D6_1_peak_8513	chr7	78871117	78871628	7.17742	13.2149	8.86463	88	NA	Intergenic	ID_B1|SINE|B4	-16905	NR_029826	723884		NR_029826	ENSMUSG00000065609	Mir7-2	Mir7a2|Mirn7-2|mir-7a-2|mir-7a2|mmu-mir-7-2|mmu-mir-7a2	microRNA 7-2	ncRNA
Cux1_D6_1_peak_9066	chr8	48809637	48809964	7.43132	13.2118	8.86231	88	NA	Intergenic	Intergenic	-135110	NM_001145937	23965		NM_011857	ENSMUSG00000031561	Tenm3	2610100B16Rik|Odz1|Odz3|Ten-m3|mKIAA1455	teneurin transmembrane protein 3	protein-coding
Cux1_D6_1_peak_6415	chr4	12906733	12907238	7.9033	13.1827	8.83655	88	NA	intron (NM_001171801, intron 1 of 4)	CpG	148	NM_173746	208820		NM_173746	ENSMUSG00000055963	Triqk	C130086A10|Gm11818	triple QxxK/R motif containing	protein-coding
Cux1_D6_1_peak_1572	chr11	68691644	68691945	7.67641	13.2006	8.8523	88	NA	promoter-TSS (NM_175260)	promoter-TSS (NM_175260)	-121	NM_175260	77579		NM_175260	ENSMUSG00000020900	Myh10	5730504C04Rik|9330167F11Rik|Fltn|Myhn-2|Myhn2|NM2B|NMHC II-B|NMHC-B|NMHCII-B|NMMHC II-b|NMMHC-B|NMMHC-IIB|SMemb|mKIAA3005	myosin, heavy polypeptide 10, non-muscle	protein-coding
Cux1_D6_1_peak_4654	chr18	53480166	53480606	7.67641	13.2006	8.8523	88	NA	intron (NM_001033281, intron 2 of 6)	intron (NM_001033281, intron 2 of 6)	15840	NM_001033281	225518		NM_001033281	ENSMUSG00000069378	Prdm6	Gm92|PRISM	PR domain containing 6	protein-coding
Cux1_D6_1_peak_8963	chr8	26976734	26976995	6.87907	13.1363	8.79458	87	NA	promoter-TSS (NM_001101502)	promoter-TSS (NM_001101502)	-472	NM_001110508	353310		NM_001101502	ENSMUSG00000085795	Zfp703	1110032O19Rik|Csmn1|End2|Zeppo1|Znf703|Zpo1	zinc finger protein 703	protein-coding
Cux1_D6_1_peak_1201	chr10	121364810	121365128	7.10542	13.0947	8.75823	87	NA	promoter-TSS (NM_029364)	promoter-TSS (NM_029364)	-121	NM_001364695	75612		NM_029364	ENSMUSG00000034707	Gns	2610016K11Rik|G6S	glucosamine (N-acetyl)-6-sulfatase	protein-coding
Cux1_D6_1_peak_5282	chr2	46950734	46951293	7.61452	13.0997	8.76208	87	NA	Intergenic	AT_rich|Low_complexity|Low_complexity	-508108	NR_166211	102633065		NR_166211	ENSMUSG00000086644	Gm13470	-	predicted gene 13470	ncRNA
Cux1_D6_1_peak_1593	chr11	70220855	70221209	8.20443	13.0614	8.72777	87	NA	promoter-TSS (NM_172371)	promoter-TSS (NM_172371)	-38	NM_172371	69309		NM_172371	ENSMUSG00000044367	Slc16a13	1700007D07Rik	solute carrier family 16 (monocarboxylic acid transporters), member 13	protein-coding
Cux1_D6_1_peak_3073	chr14	64949863	64950287	7.61452	13.0997	8.76208	87	NA	promoter-TSS (NM_001347627)	promoter-TSS (NM_001347627)	30	NM_001253731	210925		NM_153414	ENSMUSG00000021975	Ints9	D14Ertd231e	integrator complex subunit 9	protein-coding
Cux1_D6_1_peak_2142	chr12	74553893	74554508	7.37669	13.1222	8.7831	87	NA	Intergenic	Intergenic	256726	NM_198866	386753		NM_198866	ENSMUSG00000029878	Dbpht2	Spot2	DNA binding protein with his-thr domain	protein-coding
Cux1_D6_1_peak_7548	chr5	135962463	135963012	7.12926	13.1345	8.79382	87	NA	intron (NM_001160366, intron 9 of 10)	CpG	11739	NM_001160366	109267		NM_001160366	ENSMUSG00000029699	Ssc4d	C330016E03Rik|S4D-SRCRB|SRCRB-S4D|Srcrb4d	scavenger receptor cysteine rich family, 4 domains	protein-coding
Cux1_D6_1_peak_4661	chr18	54593325	54593587	7.34967	13.0779	8.74273	87	NA	Intergenic	Intergenic	-18288	NR_045400	328957		NR_045400	ENSMUSG00000118154	9330117O12Rik	9330117O12	RIKEN cDNA 9330117O12 gene	ncRNA
Cux1_D6_1_peak_2710	chr13	99463690	99464446	7.37669	13.1222	8.7831	87	NA	intron (NM_008634, intron 2 of 6)	RLTR12A|LTR|ERVK	-51242	NR_015515	320893		NR_015515		6430562O15Rik	-	RIKEN cDNA 6430562O15 gene	ncRNA
Cux1_D6_1_peak_2833	chr14	12636621	12637510	6.87907	13.1363	8.79458	87	NA	intron (NM_001359919, intron 3 of 30)	intron (NM_001359919, intron 3 of 30)	186014	NM_001042617	27062		NM_012061	ENSMUSG00000054423	Cadps	CAPS|CAPS1|mKIAA1121	Ca2+-dependent secretion activator	protein-coding
Cux1_D6_1_peak_676	chr1	187505405	187505719	7.10542	13.0947	8.75823	87	NA	Intergenic	Intergenic	-103444	NM_001243792	26381		NM_011935	ENSMUSG00000026610	Esrrg	ERR3|Errg|NR3B3|mKIAA0832	estrogen-related receptor gamma	protein-coding
Cux1_D6_1_peak_648	chr1	182539637	182540349	7.12926	13.1345	8.79382	87	NA	Intergenic	(TCTA)n|Simple_repeat|Simple_repeat	-22383	NM_009794	12334		NM_009794	ENSMUSG00000026509	Capn2	CALP80|Capa-2|Capa2|m-calpain|m-calpin	calpain 2	protein-coding
Cux1_D6_1_peak_4027	chr16	91597607	91597982	7.37669	13.1222	8.7831	87	NA	promoter-TSS (NM_030018)	promoter-TSS (NM_030018)	-114	NM_030018	77975		NM_030018	ENSMUSG00000022964	Tmem50b	B230114J08Rik	transmembrane protein 50B	protein-coding
Cux1_D6_1_peak_9135	chr8	70659511	70659952	6.87907	13.1363	8.79458	87	NA	promoter-TSS (NM_023217)	promoter-TSS (NM_023217)	7	NM_023217	66522		NM_023217	ENSMUSG00000056204	Pgpep1	2810003H13Rik|Gm19458|PAP-I|PGP|PGP-I|PGPI|Pcp	pyroglutamyl-peptidase I	protein-coding
Cux1_D6_1_peak_8373	chr7	44952817	44953032	7.83337	13.0679	8.73286	87	NA	intron (NM_011651, intron 6 of 10)	intron (NM_011651, intron 6 of 10)	9684	NM_001077591	22116		NM_011651	ENSMUSG00000059891	Tsks	Stk22s1|Tssks1	testis-specific serine kinase substrate	protein-coding
Cux1_D6_1_peak_6777	chr4	115737506	115737983	7.83337	13.0679	8.73286	87	NA	promoter-TSS (NM_172698)	promoter-TSS (NM_172698)	-26	NM_001368627	230648		NM_172698	ENSMUSG00000034210	Efcab14	4732418C07Rik	EF-hand calcium binding domain 14	protein-coding
Cux1_D6_1_peak_4558	chr18	31759571	31760174	7.32285	13.0339	8.70165	87	NA	promoter-TSS (NM_153515)	promoter-TSS (NM_153515)	48	NM_153515	225339		NM_153515	ENSMUSG00000041915	Ammecr1l	5430429D03Rik|E230022H04Rik	AMME chromosomal region gene 1-like	protein-coding
Cux1_D6_1_peak_9858	chr9	104002182	104002621	7.32285	13.0339	8.70165	87	NA	promoter-TSS (NM_172460)	promoter-TSS (NM_172460)	-42	NR_168653	102635808		NR_168653	ENSMUSG00000111035	Gm33054	-	predicted gene, 33054	ncRNA
Cux1_D6_1_peak_7056	chr5	14514821	14515476	7.61452	13.0997	8.76208	87	NA	5' UTR (NM_011995, exon 1 of 25)	5' UTR (NM_011995, exon 1 of 25)	230	NM_011995	26875		NM_011995	ENSMUSG00000061601	Pclo	Acz|Pico	piccolo (presynaptic cytomatrix protein)	protein-coding
Cux1_D6_1_peak_6553	chr4	56865110	56865493	7.61452	13.0997	8.76208	87	NA	promoter-TSS (NM_018761)	promoter-TSS (NM_018761)	-90	NM_018761	54366		NM_018761	ENSMUSG00000038816	Ctnnal1	ACRP|Catnal1	catenin alpha like 1	protein-coding
Cux1_D6_1_peak_5723	chr2	159515007	159515540	7.34967	13.0779	8.74273	87	NA	Intergenic	Intergenic	-432068	NR_040498	71081		NR_040498	ENSMUSG00000085198	4933416E03Rik	-	RIKEN cDNA 4933416E03 gene	ncRNA
Cux1_D6_1_peak_3505	chr15	77842155	77842520	7.58394	13.0499	8.71698	87	NA	promoter-TSS (NM_022410)	promoter-TSS (NM_022410)	-162	NM_022410	17886		NM_022410	ENSMUSG00000022443	Myh9	Fltn|Myhn-1|Myhn1|NMHC II-A|NMHCIIA|NMMHC-A|NMMHC-IIA|TU72.6	myosin, heavy polypeptide 9, non-muscle	protein-coding
Cux1_D6_1_peak_1500	chr11	55097782	55098071	7.58394	13.0499	8.71698	87	NA	promoter-TSS (NM_010299)	promoter-TSS (NM_010299)	-59	NM_010299	14667		NM_010299	ENSMUSG00000000594	Gm2a	GM2-AP|SAP-3	GM2 ganglioside activator protein	protein-coding
Cux1_D6_1_peak_1409	chr11	36217949	36218449	7.08174	13.0551	8.72153	87	NA	intron (NM_001290702, intron 5 of 27)	intron (NM_001290702, intron 5 of 27)	-237672	NM_170779	211652		NM_170779	ENSMUSG00000018849	Wwc1	Kibra	WW, C2 and coiled-coil domain containing 1	protein-coding
Cux1_D6_1_peak_266	chr1	75168573	75169080	7.61452	13.0997	8.76208	87	NA	promoter-TSS (NM_026846)	promoter-TSS (NM_026846)	91	NM_026846	68818		NM_026846	ENSMUSG00000026197	Zfand2b	1110060O18Rik	zinc finger, AN1 type domain 2B	protein-coding
Cux1_D6_1_peak_4603	chr18	39716843	39717133	8.05992	13.0942	8.75823	87	NA	Intergenic	Intergenic	-56509	NM_011033	18459		NM_011033	ENSMUSG00000051732	Pabpc2	Pabp|Pabp+|Pabp2	poly(A) binding protein, cytoplasmic 2	protein-coding
Cux1_D6_1_peak_9149	chr8	71570070	71570573	6.85804	13.1003	8.76208	87	NA	promoter-TSS (NM_001357182)	promoter-TSS (NM_001357182)	-273	NM_001357182	26457		NM_011977	ENSMUSG00000031808	Slc27a1	FATP1|Fatp|Vlc27a1	solute carrier family 27 (fatty acid transporter), member 1	protein-coding
Cux1_D6_1_peak_1927	chr12	8208108	8208400	7.98206	12.9629	8.63663	86	NA	promoter-TSS (NM_001364260)	promoter-TSS (NM_001364260)	61	NM_001364260	68832		NM_172401	ENSMUSG00000037669	Ldah	1110057K04Rik|mLDAH	lipid droplet associated hydrolase	protein-coding
Cux1_D6_1_peak_6939	chr4	139574340	139574644	7.52352	12.9516	8.62736	86	NA	promoter-TSS (NM_001205173)	promoter-TSS (NM_001205173)	-228	NM_001205173	212632		NM_183148	ENSMUSG00000041025	Iffo2	-	intermediate filament family orphan 2	protein-coding
Cux1_D6_1_peak_6812	chr4	120570017	120570432	7.79887	13.0112	8.68125	86	NA	promoter-TSS (NM_001355491)	promoter-TSS (NM_001355491)	52	NM_016748	51797		NM_016748	ENSMUSG00000028633	Ctps1	Ctps	cytidine 5'-triphosphate synthase 1	protein-coding
Cux1_D6_1_peak_1392	chr11	33139510	33139836	6.53918	12.9646	8.63808	86	NA	intron (NR_102395, intron 2 of 4)	intron (NR_102395, intron 2 of 4)	7727	NM_008005	14172		NM_008005	ENSMUSG00000057967	Fgf18	D130055P09Rik|FGF-18|Fgf6a	fibroblast growth factor 18	protein-coding
Cux1_D6_1_peak_3544	chr15	84677611	84677947	7.2698	12.9467	8.62343	86	NA	intron (NM_001346662, intron 1 of 8)	intron (NM_001346662, intron 1 of 8)	-3219	NM_146061	109270		NM_146061	ENSMUSG00000036106	Prr5	Arhgap8|C030017C09Rik|Protor-1|Protor1	proline rich 5 (renal)	protein-coding
Cux1_D6_1_peak_3759	chr16	21422917	21423322	7.52352	12.9516	8.62736	86	NA	promoter-TSS (NM_001285893)	promoter-TSS (NM_001285893)	1	NM_001285894	209018		NM_145948	ENSMUSG00000033653	Vps8	mKIAA0804	VPS8 CORVET complex subunit	protein-coding
Cux1_D6_1_peak_9635	chr9	49578922	49579174	7.76467	12.9552	8.63001	86	NA	intron (NM_010875, intron 1 of 15)	intron (NM_010875, intron 1 of 15)	60760	NR_029465	100036537		NR_029465	ENSMUSG00000079564	Gm11149	-	predicted gene 11149	ncRNA
Cux1_D6_1_peak_149	chr1	51238462	51238776	7.76467	12.9552	8.63001	86	NA	intron (NR_045151, intron 4 of 4)	(TC)n|Simple_repeat|Simple_repeat	-50507	NM_138741	20324		NM_138741	ENSMUSG00000045954	Cavin2	Sdpr	caveolae associated 2	protein-coding
Cux1_D6_1_peak_7979	chr6	99856915	99857627	6.75477	12.9226	8.60033	86	NA	Intergenic	Intergenic	-130879	NM_015768	50501		NM_015768	ENSMUSG00000030069	Prok2	Bv8|PK2|Prok1	prokineticin 2	protein-coding
Cux1_D6_1_peak_9719	chr9	64738055	64738298	7.29623	12.9902	8.66212	86	NA	promoter-TSS (NM_017382)	promoter-TSS (NM_017382)	-420	NM_017382	53869		NM_017382	ENSMUSG00000004771	Rab11a	-	RAB11A, member RAS oncogene family	protein-coding
Cux1_D6_1_peak_4349	chr17	65803132	65803400	7.79887	13.0112	8.68125	86	NA	exon (NM_001114131, exon 3 of 20)	exon (NM_001114131, exon 3 of 20)	19911	NR_104465	70351		NM_146081	ENSMUSG00000061950	Ppp4r1	3110001J10Rik|Pp4r1	protein phosphatase 4, regulatory subunit 1	protein-coding
Cux1_D6_1_peak_704	chr1	192297774	192297979	7.29623	12.9902	8.66212	86	NA	intron (NM_010600, intron 6 of 10)	intron (NM_010600, intron 6 of 10)	107099	NM_010600	16510		NM_010600	ENSMUSG00000058248	Kcnh1	EAG1|Kv10.1|M-eag	potassium voltage-gated channel, subfamily H (eag-related), member 1	protein-coding
Cux1_D6_1_peak_8096	chr6	136493792	136494171	7.52352	12.9516	8.62736	86	NA	Intergenic	B1_Mus1|SINE|Alu	-24870	NM_019426	54343		NM_019426	ENSMUSG00000030213	Atf7ip	2610204M12Rik|5830415B17Rik|AM|Mcaf1	activating transcription factor 7 interacting protein	protein-coding
Cux1_D6_1_peak_5945	chr3	37132328	37132665	7.55361	13.0006	8.67077	86	NA	Intergenic	Intergenic	-6542	NM_008366	16183		NM_008366	ENSMUSG00000027720	Il2	Il-2	interleukin 2	protein-coding
Cux1_D6_1_peak_8881	chr8	11635684	11636072	7.29623	12.9902	8.66212	86	NA	promoter-TSS (NM_001167967)	promoter-TSS (NM_001167967)	-121	NM_001281975	102334		NM_133971	ENSMUSG00000031508	Ankrd10	4833425P12Rik	ankyrin repeat domain 10	protein-coding
Cux1_D6_1_peak_6017	chr3	65974507	65974937	7.76467	12.9552	8.63001	86	NA	Intergenic	CpG	-16473	NM_001355432	56706		NM_019937	ENSMUSG00000027829	Ccnl1	2610030E23Rik|Ccnl|ania-6a	cyclin L1	protein-coding
Cux1_D6_1_peak_2036	chr12	45614033	45614276	7.76467	12.9552	8.63001	86	NA	Intergenic	Intergenic	-539671	NM_144552	217517		NM_144552	ENSMUSG00000046314	Stxbp6	-	syntaxin binding protein 6 (amisyn)	protein-coding
Cux1_D6_1_peak_8994	chr8	33475044	33475375	7.76467	12.9552	8.63001	86	NA	Intergenic	L1_Mur3|LINE|L1	-9102	NR_033589	628431		NR_033589		Hmgb1-rs17	Hmg1-rs17	high mobility group box 1, related sequence 17	pseudo
Cux1_D6_1_peak_2187	chr12	84451019	84451396	7.55361	13.0006	8.67077	86	NA	promoter-TSS (NM_173756)	promoter-TSS (NM_173756)	-183	NM_134042	104776		NM_134042	ENSMUSG00000021238	Aldh6a1	1110038I05Rik|Mmsdh	aldehyde dehydrogenase family 6, subfamily A1	protein-coding
Cux1_D6_1_peak_3378	chr15	37960902	37961346	7.01163	12.9377	8.61497	86	NA	promoter-TSS (NM_199476)	promoter-TSS (NM_199476)	-69	NM_199476	382985		NM_199476	ENSMUSG00000022292	Rrm2b	p53R2	ribonucleotide reductase M2 B (TP53 inducible)	protein-coding
Cux1_D6_1_peak_616	chr1	177275186	177275499	7.79887	13.0112	8.68125	86	NA	Intergenic	Intergenic	-26575	NM_011785	23797		NM_011785	ENSMUSG00000019699	Akt3	D930002M15Rik|Nmf350	thymoma viral proto-oncogene 3	protein-coding
Cux1_D6_1_peak_8176	chr7	6856239	6856570	5.91463	13.0156	8.68545	86	NA	intron (NM_001360501, intron 2 of 7)	RMER15|LTR|ERVL	52817	NR_037213	100499513		NR_037213	ENSMUSG00000092815	Mir3099	mir-3099|mmu-mir-3099	microRNA 3099	ncRNA
Cux1_D6_1_peak_7294	chr5	86172563	86173028	7.2698	12.9467	8.62343	86	NA	promoter-TSS (NM_172712)	promoter-TSS (NM_172712)	-52	NM_172712	231380		NM_172712	ENSMUSG00000035898	Uba6	4930542H01|5730469D23Rik|E1-L2|Ube1l2	ubiquitin-like modifier activating enzyme 6	protein-coding
Cux1_D6_1_peak_5209	chr2	30807725	30807973	7.55361	13.0006	8.67077	86	NA	promoter-TSS (NM_170592)	promoter-TSS (NM_170592)	-119	NM_001356434	66617		NM_170592	ENSMUSG00000026857	Ntmt1	2610205E22Rik|Mettl11a|NTM1A	N-terminal Xaa-Pro-Lys N-methyltransferase 1	protein-coding
Cux1_D6_1_peak_3636	chr15	102405425	102406274	7.01163	12.9377	8.61497	86	NA	promoter-TSS (NM_013672)	promoter-TSS (NM_013672)	-467	NM_013672	20683		NM_013672	ENSMUSG00000001280	Sp1	1110003E12Rik|Sp1-1	trans-acting transcription factor 1	protein-coding
Cux1_D6_1_peak_8690	chr7	121235975	121236277	7.76467	12.9552	8.63001	86	NA	Intergenic	RLTR18B|LTR|ERVK	152702	NM_139310	246190		NM_139310	ENSMUSG00000034990	Otoa	-	otoancorin	protein-coding
Cux1_D6_1_peak_3052	chr14	61591652	61591911	7.76467	12.9552	8.63001	86	NA	Intergenic	Intergenic	-6445	NM_001164220	66597		NM_023233	ENSMUSG00000035235	Trim13	3110001L12Rik|CAR|LEU5|RNF77|Rfp2	tripartite motif-containing 13	protein-coding
Cux1_D6_1_peak_9246	chr8	91312983	91313794	7.52352	12.9516	8.62736	86	NA	promoter-TSS (NM_011936)	promoter-TSS (NM_011936)	-137	NM_011936	26383		NM_011936	ENSMUSG00000055932	Fto	mKIAA1752	FTO alpha-ketoglutarate dependent dioxygenase	protein-coding
Cux1_D6_1_peak_10042	chrX	95444633	95444914	8.0208	13.0281	8.69705	86	NA	promoter-TSS (NM_175179)	promoter-TSS (NM_175179)	67	NM_175179	72345		NM_175179	ENSMUSG00000050332	Amer1	2810002O09Rik|Fam123b|Wtx	APC membrane recruitment 1	protein-coding
Cux1_D6_1_peak_3268	chr14	118435822	118436200	7.03484	12.9766	8.64931	86	NA	Intergenic	Intergenic	70133	NR_045624	73306		NR_045624	ENSMUSG00000099911	1700044C05Rik	-	RIKEN cDNA 1700044C05 gene	ncRNA
Cux1_D6_1_peak_4228	chr17	34587270	34587646	6.73449	12.8876	8.56871	85	NA	exon (NM_010929, exon 30 of 30)	exon (NM_010929, exon 30 of 30)	-2348	NM_134116	106512		NM_134116	ENSMUSG00000034786	Gpsm3	AGS4	G-protein signalling modulator 3 (AGS3-like, C. elegans)	protein-coding
Cux1_D6_1_peak_3005	chr14	55070890	55071404	6.9429	12.8223	8.50907	85	NA	intron (NM_001039198, intron 4 of 9)	intron (NM_001039198, intron 4 of 9)	-1944	NR_004444	432855		NR_004444		Zfhx2os	Zfhx2as	zinc finger homeobox 2, opposite strand	ncRNA
Cux1_D6_1_peak_1429	chr11	41404231	41404745	7.24356	12.9036	8.58187	85	NA	Intergenic	L2|LINE|L2	596369	NM_001362655	14406		NM_008073	ENSMUSG00000020436	Gabrg2	GABAA-R|Gabrg-2|gamma2	gamma-aminobutyric acid type A receptor, subunit gamma 2	protein-coding
Cux1_D6_1_peak_9041	chr8	45975194	45975503	7.9057	12.8346	8.52079	85	NA	promoter-TSS (NM_001359113)	promoter-TSS (NM_001359113)	-96	NM_001359113	69479		NM_001033148	ENSMUSG00000071103	Cfap96	1700029J07Rik	cilia and flagella associated protein 96	protein-coding
Cux1_D6_1_peak_1549	chr11	62756642	62757093	7.9437	12.8983	8.57914	85	NA	Intergenic	CpG	-24971	NM_001382823	170740		NM_133208	ENSMUSG00000005267	Zfp287	B230333C16Rik|SKAT-2|Skat2|Znf287|mszf16|mszf74|zfp-287	zinc finger protein 287	protein-coding
Cux1_D6_1_peak_3295	chr15	7007204	7007539	7.24356	12.9036	8.58187	85	NA	Intergenic	Intergenic	-122201	NM_001358593	16880		NM_013584	ENSMUSG00000054263	Lifr	A230075M04Rik|LIF	LIF receptor alpha	protein-coding
Cux1_D6_1_peak_6268	chr3	131564464	131565022	7.19164	12.8182	8.50542	85	NA	promoter-TSS (NM_001289479)	promoter-TSS (NM_001289479)	-25	NM_001289478	23971		NM_011863	ENSMUSG00000028032	Papss1	Asapk|SK1	3'-phosphoadenosine 5'-phosphosulfate synthase 1	protein-coding
Cux1_D6_1_peak_2003	chr12	32018454	32018836	6.96566	12.8606	8.54304	85	NA	intron (NM_011158, intron 2 of 10)	intron (NM_011158, intron 2 of 10)	41944	NM_001364408	19088		NM_011158	ENSMUSG00000002997	Prkar2b	PKARIIbeta|Pkarb2|RII(beta)	protein kinase, cAMP dependent regulatory, type II beta	protein-coding
Cux1_D6_1_peak_7746	chr6	38299203	38299825	7.46406	12.8547	8.5388	85	NA	promoter-TSS (NM_172467)	promoter-TSS (NM_172467)	-255	NM_172467	209032		NM_172467	ENSMUSG00000047749	Zc3hav1l	B130055L09Rik|E430016P22Rik	zinc finger CCCH-type, antiviral 1-like	protein-coding
Cux1_D6_1_peak_8962	chr8	26914228	26915059	6.48529	12.8685	8.55036	85	NA	Intergenic	Intergenic	-62693	NM_001110508	353310		NM_001101502	ENSMUSG00000085795	Zfp703	1110032O19Rik|Csmn1|End2|Zeppo1|Znf703|Zpo1	zinc finger protein 703	protein-coding
Cux1_D6_1_peak_8456	chr7	67704192	67704442	7.46406	12.8547	8.5388	85	NA	intron (NM_001360653, intron 8 of 11)	intron (NM_001360653, intron 8 of 11)	55425	NM_183312	233335		NM_183312	ENSMUSG00000030554	Synm	4930412K21Rik|Dmn|E130104F11|Syn|Synemin	synemin, intermediate filament protein	protein-coding
Cux1_D6_1_peak_3426	chr15	57911971	57912314	7.73077	12.8997	8.57997	85	NA	promoter-TSS (NM_001356310)	promoter-TSS (NM_001356310)	-57	NM_001356310	210544		NM_199300	ENSMUSG00000022364	Tbc1d31	4B3|D330013L20Rik|Gm85|Wdr67	TBC1 domain family, member 31	protein-coding
Cux1_D6_1_peak_8281	chr7	28766375	28766814	7.46406	12.8547	8.5388	85	NA	promoter-TSS (NM_001306222)	promoter-TSS (NM_001306222)	50	NM_001306222	18036		NM_010908	ENSMUSG00000030595	Nfkbib	I(Kappa)B(beta)|I-kappa-B-beta|IKB-beta|IKappaBbeta|IkB|IkBb|NF-kappa-BIB|ikB-B	nuclear factor of kappa light polypeptide gene enhancer in B cells inhibitor, beta	protein-coding
Cux1_D6_1_peak_358	chr1	99352531	99352749	8.21412	12.9016	8.58136	85	NA	Intergenic	Intergenic	-419761	NM_172851	241175		NM_172851	ENSMUSG00000067028	Cntnap5b	C230078M14Rik|Caspr5-2	contactin associated protein-like 5B	protein-coding
Cux1_D6_1_peak_3739	chr16	18185880	18186206	5.66575	12.8981	8.57906	85	NA	Intergenic	Intergenic	-20873	NR_105785	102465189		NR_105785	ENSMUSG00000099293	Mir6366	Gm27720|mmu-mir-6366	microRNA 6366	ncRNA
Cux1_D6_1_peak_3823	chr16	38088731	38089530	7.21751	12.8608	8.54304	85	NA	non-coding (NR_033221, exon 1 of 1)	non-coding (NR_033221, exon 1 of 1)	129	NM_001347232	56637		NM_019827	ENSMUSG00000022812	Gsk3b	7330414F15Rik|8430431H08Rik|GSK-3|GSK-3beta|GSK3	glycogen synthase kinase 3 beta	protein-coding
Cux1_D6_1_peak_10084	chrX	150813006	150813308	7.9437	12.8983	8.57914	85	NA	promoter-TSS (NM_001358568)	promoter-TSS (NM_001358568)	-155	NM_001358566	80884		NM_030700	ENSMUSG00000025268	Maged2	4833439A22Rik|Mage-d2|ORF1	MAGE family member D2	protein-coding
Cux1_D6_1_peak_6382	chr4	3253023	3253301	7.49367	12.903	8.58178	85	NA	TTS (NR_166062)	TTS (NR_166062)	21980	NR_166063	108168923		NR_166062		Gm46840	-	predicted gene, 46840	ncRNA
Cux1_D6_1_peak_9513	chr9	21291173	21291447	6.9429	12.8223	8.50907	85	NA	promoter-TSS (NM_009878)	promoter-TSS (NM_009878)	-101	NM_009878	12581		NM_009878	ENSMUSG00000096472	Cdkn2d	INK4d|p19|p19INK4d	cyclin dependent kinase inhibitor 2D	protein-coding
Cux1_D6_1_peak_1931	chr12	8771211	8771526	7.46406	12.8547	8.5388	85	NA	promoter-TSS (NM_011519)	promoter-TSS (NM_011519)	-28	NM_011519	20969		NM_011519	ENSMUSG00000020592	Sdc1	CD138|Sstn|Synd|Synd1|syn-1	syndecan 1	protein-coding
Cux1_D6_1_peak_7571	chr5	139149699	139150137	7.21751	12.8608	8.54304	85	NA	promoter-TSS (NM_001081265)	promoter-TSS (NM_001081265)	83	NM_001359098	19085		NM_008923	ENSMUSG00000025855	Prkar1b	RIbeta	protein kinase, cAMP dependent regulatory, type I beta	protein-coding
Cux1_D6_1_peak_9871	chr9	106892010	106892665	6.98857	12.899	8.57956	85	NA	promoter-TSS (NM_029103)	promoter-TSS (NM_029103)	-399	NM_029103	74840		NM_029103	ENSMUSG00000032575	Manf	3230402M22Rik|Armet|D18Mgi17	mesencephalic astrocyte-derived neurotrophic factor	protein-coding
Cux1_D6_1_peak_8304	chr7	30600010	30600246	7.73077	12.8997	8.57997	85	NA	Intergenic	Intergenic	-1219	NR_153655	58206		NM_021397	ENSMUSG00000006310	Zbtb32	4930524C15Rik|FAXF|FAZF|PLZP|Rog|Tzfp	zinc finger and BTB domain containing 32	protein-coding
Cux1_D6_1_peak_3285	chr14	122534194	122534519	7.46406	12.8547	8.5388	85	NA	promoter-TSS (NM_144844)	promoter-TSS (NM_144844)	28	NM_144844	110821		NM_144844	ENSMUSG00000041650	Pcca	-	propionyl-Coenzyme A carboxylase, alpha polypeptide	protein-coding
Cux1_D6_1_peak_3350	chr15	27681484	27681826	7.9057	12.8346	8.52079	85	NA	promoter-TSS (NM_001242423)	promoter-TSS (NM_001242423)	-113	NM_198301	223433		NM_198301	ENSMUSG00000056069	Otulinl	9830126M18|Fam105a	OTU deubiquitinase with linear linkage specificity like	protein-coding
Cux1_D6_1_peak_4008	chr16	87440172	87440432	7.73077	12.8997	8.57997	85	NA	intron (NM_016924, intron 1 of 4)	CpG	290	NM_016924	53858		NM_016924	ENSMUSG00000041079	Rwdd2b	ORF5	RWD domain containing 2B	protein-coding
Cux1_D6_1_peak_10019	chrX	52478420	52478794	7.9057	12.8346	8.52079	85	NA	intron (NM_016697, intron 2 of 7)	intron (NM_016697, intron 2 of 7)	-56092	NR_030497	751531		NR_030497	ENSMUSG00000076214	Mir717	Mirn717|mir-717|mmu-mir-717	microRNA 717	ncRNA
Cux1_D6_1_peak_7856	chr6	60852299	60852624	7.21751	12.8608	8.54304	85	NA	Intergenic	Lx9|LINE|L1	-22606	NM_009221	20617		NM_009221	ENSMUSG00000025889	Snca	NACP|alpha-Syn|alphaSYN	synuclein, alpha	protein-coding
Cux1_D6_1_peak_9168	chr8	77549323	77549657	7.69717	12.8447	8.52992	85	NA	promoter-TSS (NM_001363465)	promoter-TSS (NM_001363465)	93	NM_001081240	102182		NM_178903	ENSMUSG00000037134	Prmt9	Prmt10	protein arginine methyltransferase 9	protein-coding
Cux1_D6_1_peak_8922	chr8	23011747	23011956	5.8509	12.8877	8.56886	85	NA	intron (NM_001110783, intron 1 of 43)	intron (NM_001110783, intron 1 of 43)	-23248	NM_001277281	11733		NM_031158	ENSMUSG00000031543	Ank1	Ank-1|nb|pale	ankyrin 1, erythroid	protein-coding
Cux1_D6_1_peak_1417	chr11	37838272	37838486	7.49367	12.903	8.58178	85	NA	Intergenic	Intergenic	179390	NR_131154	100039148		NR_131154	ENSMUSG00000087388	Gm12128	-	predicted gene 12128	ncRNA
Cux1_D6_1_peak_148	chr1	50990811	50991019	8.21412	12.9016	8.58136	85	NA	intron (NM_019790, intron 4 of 9)	intron (NM_019790, intron 4 of 9)	63392	NM_019790	56363		NM_019790	ENSMUSG00000026109	Tmeff2	4832418D20Rik|7630402F16Rik|TR-2	transmembrane protein with EGF-like and two follistatin-like domains 2	protein-coding
Cux1_D6_1_peak_5939	chr3	36475601	36476108	7.46406	12.8547	8.5388	85	NA	promoter-TSS (NR_105976)	promoter-TSS (NR_105976)	33	NM_009673	11747		NM_009673	ENSMUSG00000027712	Anxa5	Anx5|CPB-I	annexin A5	protein-coding
Cux1_D6_1_peak_9457	chr8	127543362	127543817	6.98857	12.899	8.57956	85	NA	intron (NM_001363431, intron 22 of 24)	intron (NM_001363431, intron 22 of 24)	243977	NM_001013580	93742		NM_033620	ENSMUSG00000025812	Pard3	Asip|D8Ertd580e|Par-3|Par3|Pard-3|Pard3a|Phip	par-3 family cell polarity regulator	protein-coding
Cux1_D6_1_peak_7842	chr6	54992923	54993148	7.69717	12.8447	8.52992	85	NA	promoter-TSS (NM_026637)	promoter-TSS (NM_026637)	-168	NM_026637	110175		NM_026637	ENSMUSG00000002797	Ggct	A030007L17Rik|Gctg|Ggc	gamma-glutamyl cyclotransferase	protein-coding
Cux1_D6_1_peak_1170	chr10	114781146	114781466	7.46406	12.8547	8.5388	85	NA	intron (NM_146241, intron 2 of 18)	intron (NM_146241, intron 2 of 18)	-20420	NR_155864	102633245		NR_155864	ENSMUSG00000084865	Gm15723	-	predicted gene 15723	ncRNA
Cux1_D6_1_peak_4382	chr17	74395457	74395685	7.73077	12.8997	8.57997	85	NA	promoter-TSS (NM_144798)	promoter-TSS (NM_144798)	-37	NM_001252478	210148		NM_144798	ENSMUSG00000024069	Slc30a6	9530029F08Rik|ZnT6	solute carrier family 30 (zinc transporter), member 6	protein-coding
Cux1_D6_1_peak_12	chr1	7088732	7089145	7.46406	12.8547	8.5388	85	NA	promoter-TSS (NM_183028)	promoter-TSS (NM_183028)	18	NM_183028	319263		NM_183028	ENSMUSG00000051285	Pcmtd1	8430411F12Rik|A030012M09Rik	protein-L-isoaspartate (D-aspartate) O-methyltransferase domain containing 1	protein-coding
Cux1_D6_1_peak_9470	chr9	4309459	4310162	6.9429	12.8223	8.50907	85	NA	promoter-TSS (NM_001164574)	promoter-TSS (NM_001164574)	-6	NM_026962	69149		NM_026962	ENSMUSG00000025893	Kbtbd3	2200003A07Rik|Bklhd3	kelch repeat and BTB (POZ) domain containing 3	protein-coding
Cux1_D6_1_peak_5625	chr2	137637561	137638101	7.9437	12.8983	8.57914	85	NA	Intergenic	Lx9|LINE|L1	239000	NR_166195	102635955		NR_166195	ENSMUSG00000086214	Gm14062	-	predicted gene 14062	ncRNA
Cux1_D6_1_peak_8858	chr8	6627211	6627385	7.86806	12.7716	8.46469	84	NA	Intergenic	Intergenic	-753650	NR_166536	102632928		NR_166536		Gm17215	-	predicted gene 17215	ncRNA
Cux1_D6_1_peak_2790	chr13	115265890	115266154	7.16596	12.776	8.46746	84	NA	Intergenic	Intergenic	-164058	NM_001033228	109700		NM_001033228	ENSMUSG00000042284	Itga1	CD49A|E130012M19Rik|Vla1	integrin alpha 1	protein-coding
Cux1_D6_1_peak_4615	chr18	42981802	42982084	7.66385	12.7902	8.47986	84	NA	intron (NM_028392, intron 1 of 8)	intron (NM_028392, intron 1 of 8)	77528	NM_028392	72930		NM_027531	ENSMUSG00000024500	Ppp2r2b	2900026H06Rik|6330404L05Rik|E130009M08Rik|PP2A-PR55B|PR55-BETA|SCA12	protein phosphatase 2, regulatory subunit B, beta	protein-coding
Cux1_D6_1_peak_5211	chr2	31201924	31202326	7.37661	12.7124	8.40999	84	NA	intron (NM_178760, intron 14 of 17)	intron (NM_178760, intron 14 of 17)	-43798	NM_019681	14299		NM_019681	ENSMUSG00000062661	Ncs1	9430075O15Rik|A730032G13Rik|Freq|Mfreq|NCS-1	neuronal calcium sensor 1	protein-coding
Cux1_D6_1_peak_6234	chr3	123163315	123163519	7.43468	12.8069	8.49508	84	NA	intron (NM_080451, intron 1 of 4)	intron (NM_080451, intron 1 of 4)	72732	NM_080451	118449		NM_080451	ENSMUSG00000050315	Synpo2	1110069I04Rik|2310068J10Rik|9530006G20Rik|Myo	synaptopodin 2	protein-coding
Cux1_D6_1_peak_8643	chr7	110061462	110061704	7.37661	12.7124	8.40999	84	NA	promoter-TSS (NM_001374618)	promoter-TSS (NM_001374618)	-119	NM_009281	20841		NM_009281	ENSMUSG00000061079	Zfp143	D7Ertd805e|KRAB14|SBF|Staf|Zfp79|Zfp80-rs1|Znf143|pHZ-1	zinc finger protein 143	protein-coding
Cux1_D6_1_peak_9887	chr9	108832295	108832712	7.16596	12.776	8.46746	84	NA	intron (NM_080437, intron 2 of 34)	CpG	6458	NM_001359573	107934		NM_080437	ENSMUSG00000023473	Celsr3	Adgrc3|Fmi1|flamingo|mKIAA0812	cadherin, EGF LAG seven-pass G-type receptor 3	protein-coding
Cux1_D6_1_peak_3571	chr15	90770042	90770220	7.86806	12.7716	8.46469	84	NA	Intergenic	Intergenic	-90743	NM_025815	66871		NM_025815	ENSMUSG00000052560	Cpne8	1200003E11Rik|1500031E20Rik	copine VIII	protein-coding
Cux1_D6_1_peak_2675	chr13	93192257	93192654	7.63083	12.7363	8.43206	84	NA	promoter-TSS (NM_001361537)	promoter-TSS (NM_001361537)	-38	NM_001361536	100715		NM_133905	ENSMUSG00000042167	Tent2	8030446C20Rik|GLD-2|Gld2|Papd4	terminal nucleotidyltransferase 2	protein-coding
Cux1_D6_1_peak_2467	chr13	42899574	42899891	7.63083	12.7363	8.43206	84	NA	intron (NM_001302636, intron 1 of 12)	intron (NM_001302636, intron 1 of 12)	33485	NM_001302636	218194		NM_198419	ENSMUSG00000054728	Phactr1	9630030F18Rik|Rpel1	phosphatase and actin regulator 1	protein-coding
Cux1_D6_1_peak_4537	chr18	24530108	24530605	7.86806	12.7716	8.46469	84	NA	promoter-TSS (NM_144861)	promoter-TSS (NM_144861)	-152	NM_001360807	225283		NM_144861	ENSMUSG00000040446	Rprd1a	mKIAA4077	regulation of nuclear pre-mRNA domain containing 1A	protein-coding
Cux1_D6_1_peak_7910	chr6	85915906	85916537	7.66385	12.7902	8.47986	84	NA	promoter-TSS (NM_023160)	promoter-TSS (NM_023160)	250	NM_001362065	69786		NM_176842	ENSMUSG00000054226	Tprkb	0610033G21Rik|1810034M08Rik|Cgi-121|DRWMS1|mDRWMS1	Tp53rk binding protein	protein-coding
Cux1_D6_1_peak_7490	chr5	124439519	124440194	7.66385	12.7902	8.47986	84	NA	promoter-TSS (NM_001310725)	promoter-TSS (NM_001310725)	-74	NM_030241	67956		NM_030241	ENSMUSG00000049327	Kmt5a	2410195B05Rik|PR-SET7|PR/SET07|Setd8	lysine methyltransferase 5A	protein-coding
Cux1_D6_1_peak_9742	chr9	70542378	70542826	7.83078	12.7093	8.40857	84	NA	promoter-TSS (NM_026337)	promoter-TSS (NM_026337)	-113	NM_025690	66660		NM_025690	ENSMUSG00000032212	Sltm	5730455C01Rik|5730555F13Rik|9130215G10Rik|Met	SAFB-like, transcription modulator	protein-coding
Cux1_D6_1_peak_1381	chr11	30198387	30198780	7.66385	12.7902	8.47986	84	NA	promoter-TSS (NM_009260)	promoter-TSS (NM_009260)	-326	NM_009260	20742		NM_009260	ENSMUSG00000020315	Sptbn1	9930031C03Rik|SPTB2|Spnb-2|Spnb2|elf1|elf3|mKIAA4049	spectrin beta, non-erythrocytic 1	protein-coding
Cux1_D6_1_peak_5253	chr2	36049090	36049528	7.66385	12.7902	8.47986	84	NA	promoter-TSS (NM_029309)	promoter-TSS (NM_029309)	29	NM_026703	68375		NM_026703	ENSMUSG00000026895	Ndufa8	0610033L03Rik|CI-19kD|CI-PGIV	NADH:ubiquinone oxidoreductase subunit A8	protein-coding
Cux1_D6_1_peak_5868	chr3	8923462	8923965	7.14046	12.734	8.43058	84	NA	exon (NM_025434, exon 1 of 3)	exon (NM_025434, exon 1 of 3)	144	NM_025434	66230		NM_025434	ENSMUSG00000040269	Mrps28	1500012D08Rik	mitochondrial ribosomal protein S28	protein-coding
Cux1_D6_1_peak_6549	chr4	55349477	55350067	7.40553	12.7594	8.45315	84	NA	promoter-TSS (NM_009011)	promoter-TSS (NM_009011)	-270	NM_009011	19359		NM_009011	ENSMUSG00000028426	Rad23b	0610007D13Rik|HR23B|mHR23B|p58	RAD23 homolog B, nucleotide excision repair protein	protein-coding
Cux1_D6_1_peak_8286	chr7	29783864	29784072	7.86806	12.7716	8.46469	84	NA	promoter-TSS (NM_001360213)	promoter-TSS (NM_001360213)	0	NM_001360209	22693		NM_013705	ENSMUSG00000047473	Zfp30	2610306P15Rik|Zfp-30	zinc finger protein 30	protein-coding
Cux1_D6_1_peak_4863	chr19	6127999	6128309	7.83078	12.7093	8.40857	84	NA	5' UTR (NM_026912, exon 1 of 8)	5' UTR (NM_026912, exon 1 of 8)	106	NM_026912	69024		NM_026912	ENSMUSG00000024787	Snx15	1500032B08Rik|E130013C21Rik	sorting nexin 15	protein-coding
Cux1_D6_1_peak_3697	chr16	9600372	9600786	7.43468	12.8069	8.49508	84	NA	intron (NM_008170, intron 12 of 13)	intron (NM_008170, intron 12 of 13)	395234	NM_008170	14811		NM_008170	ENSMUSG00000059003	Grin2a	GluN2A|GluRepsilon1|NMDAR2A|NR2A	glutamate receptor, ionotropic, NMDA2A (epsilon 1)	protein-coding
Cux1_D6_1_peak_9014	chr8	36613861	36614045	6.8755	12.709	8.40847	84	NA	promoter-TSS (NM_015802)	promoter-TSS (NM_015802)	-10	NM_015802	50768		NM_015802	ENSMUSG00000031523	Dlc1	A730069N07Rik|Arhgap7|HP|STARD12|dlc-1	deleted in liver cancer 1	protein-coding
Cux1_D6_1_peak_1701	chr11	88252107	88252394	7.63083	12.7363	8.43206	84	NA	Intergenic	Intergenic	-41793	NM_028859	74297		NM_028859	ENSMUSG00000034031	Ccdc182	1700106J16Rik	coiled-coil domain containing 182	protein-coding
Cux1_D6_1_peak_5699	chr2	156196356	156197030	7.63083	12.7363	8.43206	84	NA	promoter-TSS (NM_172674)	promoter-TSS (NM_172674)	46	NM_172674	228829		NM_172674	ENSMUSG00000038116	Phf20	6820402O20Rik	PHD finger protein 20	protein-coding
Cux1_D6_1_peak_8100	chr6	136931324	136931973	6.92029	12.7843	8.47467	84	NA	intron (NM_001301305, intron 3 of 5)	B4|SINE|B4	7879	NM_001301303	11857		NM_007486	ENSMUSG00000030220	Arhgdib	D4|Gdid4|Ly-GDI	Rho, GDP dissociation inhibitor beta	protein-coding
Cux1_D6_1_peak_7425	chr5	114175700	114175926	7.66385	12.7902	8.47986	84	NA	intron (NM_133904, intron 1 of 51)	intron (NM_133904, intron 1 of 51)	10295	NM_133904	100705		NM_133904	ENSMUSG00000042010	Acacb	Acc2|Accb	acetyl-Coenzyme A carboxylase beta	protein-coding
Cux1_D6_1_peak_6084	chr3	87885579	87885930	7.43468	12.8069	8.49508	84	NA	promoter-TSS (NM_033573)	promoter-TSS (NM_033573)	-192	NM_033573	94315		NM_033573	ENSMUSG00000004895	Prcc	-	papillary renal cell carcinoma (translocation-associated)	protein-coding
Cux1_D6_1_peak_205	chr1	63369045	63369517	6.63488	12.7153	8.41259	84	NA	Intergenic	Intergenic	-76610	NM_011780	23792		NM_011780	ENSMUSG00000025964	Adam23	MDC3	a disintegrin and metallopeptidase domain 23	protein-coding
Cux1_D6_1_peak_1602	chr11	72214837	72215251	7.16596	12.776	8.46746	84	NA	promoter-TSS (NM_001163728)	promoter-TSS (NM_001163728)	-94	NM_001163728	75304		NM_001163728	ENSMUSG00000053574	4930563E22Rik	-	RIKEN cDNA 4930563E22 gene	protein-coding
Cux1_D6_1_peak_2631	chr13	78200313	78200953	5.77622	12.7371	8.43279	84	NA	intron (NR_045195, intron 1 of 2)	intron (NR_045195, intron 1 of 2)	-1760	NM_010151	13865		NM_010151	ENSMUSG00000069171	Nr2f1	COUP-TF1|COUP-TFI|COUPTFA|EAR-3|EAR3|Erbal3|SVP44|Tcfcoup1	nuclear receptor subfamily 2, group F, member 1	protein-coding
Cux1_D6_1_peak_6261	chr3	129725107	129725430	7.66385	12.7902	8.47986	84	NA	promoter-TSS (NM_001310737)	promoter-TSS (NM_001310737)	-182	NM_001310737	13645		NM_010113	ENSMUSG00000028017	Egf	-	epidermal growth factor	protein-coding
Cux1_D6_1_peak_5578	chr2	124506172	124506407	7.43468	12.8069	8.49508	84	NA	intron (NM_001290997, intron 5 of 20)	intron (NM_001290997, intron 5 of 20)	-104007	NM_199238	214968		NM_172537	ENSMUSG00000027200	Sema6d	1110067B02Rik|D330011G23|mKIAA1479	sema domain, transmembrane domain (TM), and cytoplasmic domain, (semaphorin) 6D	protein-coding
Cux1_D6_1_peak_5218	chr2	31942996	31943601	7.37661	12.7124	8.40999	84	NA	intron (NM_011836, intron 27 of 27)	(CA)n|Simple_repeat|Simple_repeat	-7005	NM_145144	108897		NM_145144	ENSMUSG00000001864	Aif1l	2810003C17Rik|Iba2	allograft inflammatory factor 1-like	protein-coding
Cux1_D6_1_peak_4838	chr18	90579456	90579867	7.37661	12.7124	8.40999	84	NA	promoter-TSS (NM_001362365)	promoter-TSS (NM_001362365)	-164	NM_001362365	108168395		NM_001362365	ENSMUSG00000110277	Gm45871	-	predicted gene 45871	protein-coding
Cux1_D6_1_peak_7427	chr5	114558148	114558581	7.09001	12.6509	8.35352	83	NA	Intergenic	Intergenic	-9887	NM_001004180	433940		NM_001004180	ENSMUSG00000041930	Fam222a	-	family with sequence similarity 222, member A	protein-coding
Cux1_D6_1_peak_440	chr1	134756162	134756793	6.8094	12.5976	8.3051	83	NA	3' UTR (NM_001081307, exon 25 of 25)	3' UTR (NM_001081307, exon 25 of 25)	47177	NM_001355726	20980		NM_009307	ENSMUSG00000026452	Syt2	IP4BP|mKIAA4194|sytII	synaptotagmin II	protein-coding
Cux1_D6_1_peak_6218	chr3	118903849	118904615	7.34791	12.6656	8.36771	83	NA	intron (NM_170778, intron 10 of 22)	intron (NM_170778, intron 10 of 22)	342052	NM_170778	99586		NM_170778	ENSMUSG00000033308	Dpyd	DHPDHase|DPD|E330028L06Rik	dihydropyrimidine dehydrogenase	protein-coding
Cux1_D6_1_peak_1682	chr11	86484452	86484812	7.31943	12.6193	8.32446	83	NA	promoter-TSS (NM_029788)	promoter-TSS (NM_029788)	-25	NM_029788	76892		NM_029788	ENSMUSG00000020521	Rnft1	0610013E23Rik	ring finger protein, transmembrane 1	protein-coding
Cux1_D6_1_peak_7205	chr5	57569017	57569213	7.79385	12.6476	8.351	83	NA	TTS (NR_015588)	TTS (NR_015588)	148804	NR_015588	319216		NR_015588	ENSMUSG00000097216	4932441J04Rik	-	RIKEN cDNA 4932441J04 gene	ncRNA
Cux1_D6_1_peak_7884	chr6	77742723	77743204	7.06505	12.6097	8.31619	83	NA	intron (NM_001355193, intron 3 of 17)	intron (NM_001355193, intron 3 of 17)	236704	NM_145732	12386		NM_009819	ENSMUSG00000063063	Ctnna2	Catna|Catna2|cdf|chp	catenin alpha 2	protein-coding
Cux1_D6_1_peak_8402	chr7	50866843	50867055	7.06505	12.6097	8.31619	83	NA	Intergenic	Charlie15a|DNA|hAT-Charlie	267759	NM_172901	243996		NM_172901	ENSMUSG00000084234	4933405O20Rik	-	RIKEN cDNA 4933405O20 gene	protein-coding
Cux1_D6_1_peak_723	chr10	4386680	4387085	7.31943	12.6193	8.32446	83	NA	intron (NM_001033466, intron 1 of 2)	CpG	593	NM_001359811	381990		NM_001033466	ENSMUSG00000075327	Zbtb2	Gm1103	zinc finger and BTB domain containing 2	protein-coding
Cux1_D6_1_peak_1076	chr10	91082712	91083038	7.56562	12.6298	8.33436	83	NA	promoter-TSS (NM_027078)	promoter-TSS (NM_027078)	-132	NM_009684	11783		NM_009684	ENSMUSG00000019979	Apaf1	6230400I06Rik|Apaf-1|Apaf1l|fog|mKIAA0413	apoptotic peptidase activating factor 1	protein-coding
Cux1_D6_1_peak_9525	chr9	21955615	21956164	6.85333	12.6716	8.37331	83	NA	exon (NM_025870, exon 1 of 2)	exon (NM_025870, exon 1 of 2)	117	NR_132099	100049077		NR_132099		Gm45914	-	predicted gene, 45914	ncRNA
Cux1_D6_1_peak_808	chr10	28557143	28557534	7.06505	12.6097	8.31619	83	NA	intron (NM_001359355, intron 15 of 33)	MIRb|SINE|MIR	-111022	NM_178666	210757		NM_178666	ENSMUSG00000049109	Themis	E430004N04Rik|Gasp|Spot|Tsepa|thylex	thymocyte selection associated	protein-coding
Cux1_D6_1_peak_7140	chr5	34573357	34573843	7.59808	12.6828	8.38399	83	NA	promoter-TSS (NM_013457)	promoter-TSS (NM_013457)	-64	NM_001331086	11518		NM_013457	ENSMUSG00000029106	Add1	-	adducin 1	protein-coding
Cux1_D6_1_peak_2329	chr13	5117881	5118345	7.56562	12.6298	8.33436	83	NA	Intergenic	Intergenic	-508949	NM_018859	56043		NM_018859	ENSMUSG00000045410	Akr1e1	1810061I10Rik|Akr1e2	aldo-keto reductase family 1, member E1	protein-coding
Cux1_D6_1_peak_8049	chr6	124662840	124663085	7.11515	12.6923	8.3924	83	NA	promoter-TSS (NM_145130)	promoter-TSS (NM_145130)	-142	NR_149320	14792		NM_145130	ENSMUSG00000004270	Lpcat3	C3f|Grcc3f|Lpcat|Lpeat|Lplat5|Lpsat|Mboat5|Moact5|Oact5|PTG	lysophosphatidylcholine acyltransferase 3	protein-coding
Cux1_D6_1_peak_4465	chr17	94864591	94865133	7.79385	12.6476	8.351	83	NA	promoter-TSS (NM_001379445)	promoter-TSS (NM_001379445)	-39	NM_001379445	100044193		NM_001024731		Gm20939	-	predicted gene, 20939	protein-coding
Cux1_D6_1_peak_4469	chr18	3506945	3507964	6.59586	12.6475	8.351	83	NA	promoter-TSS (NM_026505)	promoter-TSS (NM_026505)	-503	NM_026505	68010		NM_026505	ENSMUSG00000024232	Bambi	2610003H06Rik	BMP and activin membrane-bound inhibitor	protein-coding
Cux1_D6_1_peak_9501	chr9	16806061	16806342	7.79385	12.6476	8.351	83	NA	Intergenic	Intergenic	-304147	NM_001080814	270120		NM_001080814	ENSMUSG00000074505	Fat3	9430076A06Rik|D430038H04Rik|Gm1132|Gm510|MFAT3F	FAT atypical cadherin 3	protein-coding
Cux1_D6_1_peak_6077	chr3	86448567	86449354	6.38013	12.6801	8.38148	83	NA	intron (NM_030695, intron 37 of 56)	intron (NM_030695, intron 37 of 56)	99323	NM_011839	23937		NM_011839	ENSMUSG00000057777	Mab21l2	-	mab-21-like 2	protein-coding
Cux1_D6_1_peak_5432	chr2	91182920	91183590	7.11515	12.6923	8.3924	83	NA	promoter-TSS (NM_145527)	promoter-TSS (NM_145527)	-208	NM_145527	228355		NM_145527	ENSMUSG00000040687	Madd	9630059K23Rik|IG20|Rab3GEP|RabGEF	MAP-kinase activating death domain	protein-coding
Cux1_D6_1_peak_3731	chr16	17405598	17406087	7.31943	12.6193	8.32446	83	NA	promoter-TSS (NM_023348)	promoter-TSS (NM_023348)	23	NM_001373955	224020		NM_001001983	ENSMUSG00000041720	Pi4ka	PI4K-alpha|Pik4ca	phosphatidylinositol 4-kinase alpha	protein-coding
Cux1_D6_1_peak_4680	chr18	56925386	56926003	7.31943	12.6193	8.32446	83	NA	promoter-TSS (NM_177115)	promoter-TSS (NM_177115)	-49	NR_166732	102637946		NR_166732		Gm34632	-	predicted gene, 34632	ncRNA
Cux1_D6_1_peak_8223	chr7	19749501	19749952	6.8094	12.5976	8.3051	83	NA	promoter-TSS (NM_008990)	promoter-TSS (NM_008990)	-153	NM_008990	19294		NM_008990	ENSMUSG00000062300	Nectin2	Cd112|MPH|Pvr|Pvrl2|Pvs|nectin-2	nectin cell adhesion molecule 2	protein-coding
Cux1_D6_1_peak_6714	chr4	99353495	99354090	6.8313	12.6345	8.33876	83	NA	Intergenic	Intergenic	159645	NM_001145967	242557		NM_175029	ENSMUSG00000028550	Atg4c	Apg4-C|Apg4c|Atg4cl|Autl1	autophagy related 4C, cysteine peptidase	protein-coding
Cux1_D6_1_peak_4728	chr18	67774674	67774927	7.79385	12.6476	8.351	83	NA	promoter-TSS (NM_028112)	promoter-TSS (NM_028112)	-76	NM_001039088	72124		NM_028112	ENSMUSG00000079614	Seh1l	2610007A16Rik|SEC13L|SEH1A|SEH1B|Seh1	SEH1-like (S. cerevisiae	protein-coding
Cux1_D6_1_peak_3953	chr16	74339061	74339524	7.56562	12.6298	8.33436	83	NA	intron (NM_001358492, intron 2 of 26)	intron (NM_001358492, intron 2 of 26)	2775	NR_030464	751561		NR_030464	ENSMUSG00000104758	Mir691	Mirn691|mir-691|mmu-mir-691	microRNA 691	ncRNA
Cux1_D6_1_peak_1966	chr12	24651736	24652171	7.11515	12.6923	8.3924	83	NA	intron (NM_178357, intron 1 of 3)	intron (NM_178357, intron 1 of 3)	582	NM_178357	194655		NM_178357	ENSMUSG00000020653	Klf11	9830142A17|D12Ertd427e|Tieg2|Tieg2b|Tieg3	Kruppel-like transcription factor 11	protein-coding
Cux1_D6_1_peak_9917	chr9	114958308	114958840	6.59586	12.6475	8.351	83	NA	Intergenic	L1M5|LINE|L1	-19911	NM_148958	74486		NM_148958	ENSMUSG00000040875	Osbpl10	4933433D06Rik|C820004B04Rik|OPR-10|ORP-10	oxysterol binding protein-like 10	protein-coding
Cux1_D6_1_peak_4659	chr18	53907895	53908087	7.06505	12.6097	8.31619	83	NA	intron (NM_152809, intron 4 of 12)	B2_Mm2|SINE|B2	45878	NM_152809	70425		NM_152809	ENSMUSG00000073563	Csnk1g3	3300002K07Rik|C330049O21Rik	casein kinase 1, gamma 3	protein-coding
Cux1_D6_1_peak_9012	chr8	36587231	36587506	6.16594	12.6967	8.39666	83	NA	intron (NM_015802, intron 3 of 13)	intron (NM_015802, intron 3 of 13)	26575	NM_015802	50768		NM_015802	ENSMUSG00000031523	Dlc1	A730069N07Rik|Arhgap7|HP|STARD12|dlc-1	deleted in liver cancer 1	protein-coding
Cux1_D6_1_peak_2877	chr14	22577663	22577960	7.11515	12.6923	8.3924	83	NA	intron (NM_028275, intron 2 of 6)	intron (NM_028275, intron 2 of 6)	-35013	NR_046307	74896		NR_046307	ENSMUSG00000114412	4930405A10Rik	4930456G20Rik	RIKEN cDNA 4930405A10 gene	ncRNA
Cux1_D6_1_peak_4786	chr18	78601301	78601805	7.56562	12.6298	8.33436	83	NA	Intergenic	Intergenic	-4603	NM_030683	27411		NM_030683	ENSMUSG00000024552	Slc14a2	UT-A1|UT-A3	solute carrier family 14 (urea transporter), member 2	protein-coding
Cux1_D6_1_peak_9729	chr9	66834635	66835087	7.09001	12.6509	8.35352	83	NA	promoter-TSS (NM_026674)	promoter-TSS (NM_026674)	-155	NM_026674	68318		NM_026674	ENSMUSG00000053040	Aph1c	-	aph1 homolog C, gamma secretase subunit	protein-coding
Cux1_D6_1_peak_3439	chr15	59647753	59648399	6.8094	12.5976	8.3051	83	NA	promoter-TSS (NM_144549)	promoter-TSS (NM_144549)	-578	NM_144549	211770		NM_144549	ENSMUSG00000032501	Trib1	A530090O15Rik|TRB-1|Trb1	tribbles pseudokinase 1	protein-coding
Cux1_D6_1_peak_934	chr10	63430079	63430351	7.11515	12.6923	8.3924	83	NA	intron (NM_177612, intron 1 of 17)	intron (NM_177612, intron 1 of 17)	117	NM_177612	216033		NM_177612	ENSMUSG00000060843	Ctnna3	4930429L08Rik|4933408A16|Catna3|Vr22	catenin alpha 3	protein-coding
Cux1_D6_1_peak_7750	chr6	38551728	38552221	7.31943	12.6193	8.32446	83	NA	intron (NM_001170848, intron 1 of 8)	CpG	640	NM_001170849	192196		NM_138680	ENSMUSG00000029823	Luc7l2	4930471C18Rik|CGI59|Cgi74	LUC7-like 2 (S. cerevisiae)	protein-coding
Cux1_D6_1_peak_4054	chr16	96145257	96145712	7.34791	12.6656	8.36771	83	NA	promoter-TSS (NM_207301)	promoter-TSS (NM_207301)	84	NM_207301	71446		NM_207301	ENSMUSG00000023147	Get1	5530402J05Rik|C030018G21Rik|Chd5|Wrb	guided entry of tail-anchored proteins factor 1	protein-coding
Cux1_D6_1_peak_9531	chr9	22225608	22225980	7.79385	12.6476	8.351	83	NA	promoter-TSS (NR_028420)	promoter-TSS (NR_028420)	82	NM_001164624	235047		NM_172763	ENSMUSG00000057982	Zfp809	C330026E23	zinc finger protein 809	protein-coding
Cux1_D6_1_peak_8480	chr7	71234059	71234829	6.50028	12.4811	8.20019	82	NA	Intergenic	Intergenic	-675251	NR_130995	78156		NR_130995	ENSMUSG00000108669	4930441H08Rik	-	RIKEN cDNA 4930441H08 gene	ncRNA
Cux1_D6_1_peak_923	chr10	61787855	61788168	6.76604	12.5243	8.24064	82	NA	Intergenic	RMER21B|LTR|ERV1	-4147	NM_207000	404634		NM_207000	ENSMUSG00000020086	Macroh2a2	H2afy2	macroH2A.2 histone	protein-coding
Cux1_D6_1_peak_7721	chr6	32853070	32853909	6.51917	12.5141	8.2309	82	NA	intron (NM_025336, intron 5 of 7)	intron (NM_025336, intron 5 of 7)	206771	NM_025336	66075		NM_025336	ENSMUSG00000053768	Chchd3	0610041L09Rik|1700039J09Rik|Micos19	coiled-coil-helix-coiled-coil-helix domain containing 3	protein-coding
Cux1_D6_1_peak_3095	chr14	67659472	67659784	7.50152	12.5253	8.24083	82	NA	Intergenic	Intergenic	55982	NM_001110162	108912		NM_175384	ENSMUSG00000048922	Cdca2	2610311M19Rik	cell division cycle associated 2	protein-coding
Cux1_D6_1_peak_110	chr1	37008132	37008425	6.99121	12.4879	8.20527	82	NA	Intergenic	RLTR19|LTR|ERVK	-21035	NM_001370828	70853		NM_027580	ENSMUSG00000050122	Vwa3b	4921511C04Rik|A230074B11Rik|Gm555	von Willebrand factor A domain containing 3B	protein-coding
Cux1_D6_1_peak_1089	chr10	94413359	94413833	6.55729	12.5805	8.28976	82	NA	intron (NM_001359762, intron 1 of 4)	intron (NM_001359762, intron 1 of 4)	-101261	NM_172051	319880		NM_172051	ENSMUSG00000020023	Tmcc3	A230066D03Rik|C630016B22Rik|Gm1556|Tmcc1	transmembrane and coiled coil domains 3	protein-coding
Cux1_D6_1_peak_6803	chr4	118620552	118620775	7.50152	12.5253	8.24083	82	NA	promoter-TSS (NM_026932)	promoter-TSS (NM_026932)	122	NM_026789	68625		NM_026789	ENSMUSG00000028730	Cfap57	1110020C03Rik|C130004B06Rik|Gm1363|Wdr65	cilia and flagella associated protein 57	protein-coding
Cux1_D6_1_peak_127	chr1	42741684	42742062	6.99121	12.4879	8.20527	82	NA	intron (NR_168292, intron 2 of 2)	intron (NR_168292, intron 2 of 2)	-8839	NR_130904	104940697		NR_130904	ENSMUSG00000099784	Dalir	Dali|Gm28525	DNMT1 associated long intergenic non-coding RNA	ncRNA
Cux1_D6_1_peak_1849	chr11	114314087	114314291	7.50152	12.5253	8.24083	82	NA	Intergenic	Intergenic	62346	NR_167694	100038601		NR_167694		Gm11691	-	predicted gene 11691	ncRNA
Cux1_D6_1_peak_6651	chr4	86053882	86054099	7.90847	12.5397	8.25272	82	NA	promoter-TSS (NM_029967)	promoter-TSS (NM_029967)	15	NM_001368621	77739		NM_029967	ENSMUSG00000066113	Adamtsl1	5930437A14Rik|6720426B09Rik|ADAMTSL-1	ADAMTS-like 1	protein-coding
Cux1_D6_1_peak_1242	chr10	128696255	128696660	7.29118	12.5733	8.28365	82	NA	promoter-TSS (NM_177411)	promoter-TSS (NM_177411)	-189	NM_177411	19344		NM_011229	ENSMUSG00000000711	Rab5b	C030027M18Rik	RAB5B, member RAS oncogene family	protein-coding
Cux1_D6_1_peak_6131	chr3	95625176	95625488	7.01565	12.5282	8.24133	82	NA	intron (NM_019561, intron 1 of 3)	intron (NM_019561, intron 1 of 3)	352	NM_019561	56205		NM_019561	ENSMUSG00000038619	Ensa	1700020C18Rik|2610007F17Rik	endosulfine alpha	protein-coding
Cux1_D6_1_peak_9413	chr8	120448125	120448366	7.04026	12.5689	8.27967	82	NA	Intergenic	Intergenic	-40621	NM_198671	382034		NM_198671	ENSMUSG00000031822	Gse1	2210013I18Rik|mKIAA0182	genetic suppressor element 1, coiled-coil protein	protein-coding
Cux1_D6_1_peak_4016	chr16	90119572	90119862	7.53343	12.5773	8.28726	82	NA	Intergenic	(CAAT)n|Simple_repeat|Simple_repeat	-22520	NR_033476	100038709		NR_033476		Gm10789	-	predicted gene 10789	ncRNA
Cux1_D6_1_peak_7515	chr5	130536417	130536702	7.26314	12.5276	8.24133	82	NA	intron (NM_181045, intron 3 of 6)	intron (NM_181045, intron 3 of 6)	87767	NM_021371	140904		NM_021371	ENSMUSG00000060371	Caln1	9630012C17Rik|Cabp8|MNCb-0849	calneuron 1	protein-coding
Cux1_D6_1_peak_7908	chr6	85374748	85375038	7.50152	12.5253	8.24083	82	NA	promoter-TSS (NM_177466)	promoter-TSS (NM_177466)	-259	NM_001003955	52055		NM_177466	ENSMUSG00000051343	Rab11fip5	9130206P09Rik|D6Ertd32e|GAF1|RIP11	RAB11 family interacting protein 5 (class I)	protein-coding
Cux1_D6_1_peak_2398	chr13	21975068	21975258	7.72103	12.5265	8.24133	82	NA	Intergenic	Intergenic	-6018	NM_001162928	195236		NM_001162928	ENSMUSG00000016982	Pom121l2	Gm24	POM121 transmembrane nucleoporin like 2	protein-coding
Cux1_D6_1_peak_1386	chr11	32205071	32205472	7.53343	12.5773	8.28726	82	NA	promoter-TSS (NM_030093)	promoter-TSS (NM_030093)	-144	NM_030093	78372		NM_030093	ENSMUSG00000040767	Snrnp25	3300001G02Rik|C16ORF33	small nuclear ribonucleoprotein 25 (U11/U12)	protein-coding
Cux1_D6_1_peak_4638	chr18	47368724	47369260	6.76604	12.5243	8.24064	82	NA	promoter-TSS (NM_001311097)	promoter-TSS (NM_001311097)	-122	NM_001311097	20358		NM_018744	ENSMUSG00000019647	Sema6a	A730020P05Rik|Sema6A-1|Semaq|VIa	sema domain, transmembrane domain (TM), and cytoplasmic domain, (semaphorin) 6A	protein-coding
Cux1_D6_1_peak_3468	chr15	70520812	70520998	8.04653	12.5806	8.28976	82	NA	Intergenic	Intergenic	596672	NR_045071	100503580		NR_045071	ENSMUSG00000116483	Gm19782	-	predicted gene, 19782	ncRNA
Cux1_D6_1_peak_6756	chr4	107842121	107842472	7.29118	12.5733	8.28365	82	NA	intron (NM_053073, intron 3 of 19)	MIR|SINE|MIR	11343	NM_001369054	16975		NM_053073	ENSMUSG00000028613	Lrp8	4932703M08Rik|ApoER2|Lr8b	low density lipoprotein receptor-related protein 8, apolipoprotein e receptor	protein-coding
Cux1_D6_1_peak_2400	chr13	22042971	22043212	7.01565	12.5282	8.24133	82	NA	promoter-TSS (NM_178198)	promoter-TSS (NM_178198)	-107	NM_178198	319183		NM_178198	ENSMUSG00000069300	H2bc11	H2bc13|H2bc15|H2bc7|Hist1h2bj	H2B clustered histone 11	protein-coding
Cux1_D6_1_peak_1391	chr11	33131881	33132419	5.88836	12.5672	8.27879	82	NA	intron (NR_102395, intron 3 of 4)	intron (NR_102395, intron 3 of 4)	15250	NM_008005	14172		NM_008005	ENSMUSG00000057967	Fgf18	D130055P09Rik|FGF-18|Fgf6a	fibroblast growth factor 18	protein-coding
Cux1_D6_1_peak_4010	chr16	87834449	87834663	6.96694	12.4478	8.16912	81	NA	Intergenic	Intergenic	-74715	NR_155304	105246151		NR_155304		4930590A17Rik	-	RIKEN cDNA 4930590A17 gene	ncRNA
Cux1_D6_1_peak_6434	chr4	20163700	20163933	7.64955	12.408	8.134	81	NA	intron (NM_001290410, intron 4 of 5)	intron (NM_001290410, intron 4 of 5)	121764	NM_010281	14590		NM_010281	ENSMUSG00000073987	Ggh	gamma-GH	gamma-glutamyl hydrolase	protein-coding
Cux1_D6_1_peak_9336	chr8	108846191	108846711	7.20771	12.4373	8.15953	81	NA	intron (NM_007496, intron 3 of 9)	intron (NM_007496, intron 3 of 9)	-90409	NR_037295	100526511		NR_037295	ENSMUSG00000093241	Mir3108	mir-3108|mmu-mir-3108	microRNA 3108	ncRNA
Cux1_D6_1_peak_7610	chr5	148552765	148553308	6.44425	12.3833	8.11195	81	NA	promoter-TSS (NM_011908)	promoter-TSS (NM_011908)	-248	NM_011908	24109		NM_011908	ENSMUSG00000001687	Ubl3	HCG|MUB|mmMUB	ubiquitin-like 3	protein-coding
Cux1_D6_1_peak_7319	chr5	93292708	93293136	7.43849	12.4227	8.14662	81	NA	Intergenic	RMER6C|LTR|ERVK	25349	NM_007635	12452		NM_007635	ENSMUSG00000029385	Ccng2	-	cyclin G2	protein-coding
Cux1_D6_1_peak_3027	chr14	57571346	57571860	7.46987	12.4738	8.19314	81	NA	promoter-TSS (NM_026526)	promoter-TSS (NM_026526)	-11	NR_152103	67518		NR_152103	ENSMUSG00000097933	1700039M10Rik	-	RIKEN cDNA 1700039M10 gene	ncRNA
Cux1_D6_1_peak_1695	chr11	87951948	87952426	6.48149	12.4484	8.16912	81	NA	Intergenic	Lx4A|LINE|L1	34398	NM_001168472	68097		NM_026556	ENSMUSG00000020483	Dynll2	1700064A15Rik|6720463E02Rik|DLC8|DLC8b|Dlc2	dynein light chain LC8-type 2	protein-coding
Cux1_D6_1_peak_6778	chr4	115864970	115865380	7.18031	12.3927	8.12022	81	NA	intron (NM_001369238, intron 6 of 11)	intron (NM_001369238, intron 6 of 11)	-19225	NM_001039124	654462		NM_001039124	ENSMUSG00000073774	Kncn	Kino|L5	kinocilin	protein-coding
Cux1_D6_1_peak_6920	chr4	136256011	136256314	7.64955	12.408	8.134	81	NA	intron (NM_011542, intron 4 of 10)	LTR87|LTR|ERVL?	8205	NM_011542	21401		NM_011542	ENSMUSG00000001604	Tcea3	S-II|SII-K1	transcription elongation factor A (SII), 3	protein-coding
Cux1_D6_1_peak_7101	chr5	29485906	29486524	5.83544	12.4636	8.18374	81	NA	Intergenic	Intergenic	-7745	NM_019944	15285		NM_019944	ENSMUSG00000001566	Mnx1	HB9|Hlxb9|MNR2	motor neuron and pancreas homeobox 1	protein-coding
Cux1_D6_1_peak_4502	chr18	12973956	12974539	6.96694	12.4478	8.16912	81	NA	promoter-TSS (NM_001357396)	promoter-TSS (NM_001357396)	-213	NM_001357396	16210		NM_008378	ENSMUSG00000024423	Impact	E430016J11Rik	impact, RWD domain protein	protein-coding
Cux1_D6_1_peak_5635	chr2	140671198	140671549	7.43849	12.4227	8.14662	81	NA	5' UTR (NM_001172160, exon 1 of 3)	5' UTR (NM_001172160, exon 1 of 3)	103	NM_001172160	71436		NM_178382	ENSMUSG00000051379	Flrt3	5530600M07Rik|C430047I10Rik|mKIAA1469	fibronectin leucine rich transmembrane protein 3	protein-coding
Cux1_D6_1_peak_3593	chr15	95572257	95572513	7.86792	12.4693	8.1891	81	NA	Intergenic	Intergenic	-43627	NM_001356950	54003		NM_016743	ENSMUSG00000022454	Nell2	A330108N19Rik|mel91	NEL-like 2	protein-coding
Cux1_D6_1_peak_5228	chr2	32981800	32982273	7.40737	12.3721	8.10194	81	NA	promoter-TSS (NM_001356409)	promoter-TSS (NM_001356409)	47	NR_151460	56017		NM_019488	ENSMUSG00000026791	Slc2a8	D2Ertd44e|GLUT8|GlutX1	solute carrier family 2, (facilitated glucose transporter), member 8	protein-coding
Cux1_D6_1_peak_8469	chr7	70253030	70253550	7.40737	12.3721	8.10194	81	NA	intron (NR_131145, intron 1 of 3)	intron (NR_131145, intron 1 of 3)	84532	NR_131145	624549		NR_131144	ENSMUSG00000109097	Gm29683	Gm44536	predicted gene, 29683	ncRNA
Cux1_D6_1_peak_4321	chr17	57031610	57032077	6.72322	12.4519	8.1722	81	NA	promoter-TSS (NM_010613)	promoter-TSS (NM_010613)	-336	NM_010613	16549		NM_010613	ENSMUSG00000007670	Khsrp	6330409F21Rik|Fbp2|Fubp2|Ksrp	KH-type splicing regulatory protein	protein-coding
Cux1_D6_1_peak_9831	chr9	97816341	97816673	7.40737	12.3721	8.10194	81	NA	intron (NM_022319, intron 1 of 17)	intron (NM_022319, intron 1 of 17)	-186913	NR_110443	66737		NR_110443	ENSMUSG00000090255	4921534H16Rik	-	RIKEN cDNA 4921534H16 gene	ncRNA
Cux1_D6_1_peak_2336	chr13	7347097	7347329	7.43849	12.4227	8.14662	81	NA	Intergenic	Intergenic	-698442	NM_019703	56421		NM_019703	ENSMUSG00000021196	Pfkp	1200015H23Rik|9330125N24Rik|ATP-PFK|PFK-C|PFK-P	phosphofructokinase, platelet	protein-coding
Cux1_D6_1_peak_4816	chr18	83656822	83657123	7.40737	12.3721	8.10194	81	NA	Intergenic	Intergenic	-331088	NR_045361	70960		NR_045361	ENSMUSG00000118333	4921531P14Rik	1700108N05Rik	RIKEN cDNA 4921531P14 gene	ncRNA
Cux1_D6_1_peak_7468	chr5	121545976	121546689	7.18031	12.3927	8.12022	81	NA	promoter-TSS (NM_010765)	promoter-TSS (NM_010765)	-440	NM_010765	17165		NM_010765	ENSMUSG00000029454	Mapkapk5	MK5|PRAK	MAP kinase-activated protein kinase 5	protein-coding
Cux1_D6_1_peak_9097	chr8	60992733	60993528	7.18031	12.3927	8.12022	81	NA	promoter-TSS (NM_001293638)	promoter-TSS (NM_001293638)	-63	NM_001293639	18004		NM_175089	ENSMUSG00000031644	Nek1	D8Ertd790e|kat	NIMA (never in mitosis gene a)-related expressed kinase 1	protein-coding
Cux1_D6_1_peak_939	chr10	66027219	66027543	7.43849	12.4227	8.14662	81	NA	Intergenic	Intergenic	-117915	NR_131070	77198		NR_131070	ENSMUSG00000112210	4930407I19Rik	-	RIKEN cDNA 4930407I19 gene	ncRNA
Cux1_D6_1_peak_3097	chr14	67998352	67999057	7.46987	12.4738	8.19314	81	NA	Intergenic	Intergenic	-65132	NM_177780	68813		NM_177780	ENSMUSG00000044447	Dock5	1110060D06Rik|E130320D18|lr2|rlc	dedicator of cytokinesis 5	protein-coding
Cux1_D6_1_peak_8375	chr7	44986449	44986906	7.40737	12.3721	8.10194	81	NA	promoter-TSS (NM_001252477)	promoter-TSS (NM_001252477)	-223	NR_045266	100502630		NR_045266	ENSMUSG00000087138	Gm15545	-	predicted gene 15545	ncRNA
Cux1_D6_1_peak_4572	chr18	35200814	35201091	7.20771	12.4373	8.15953	81	NA	intron (NM_009818, intron 7 of 17)	intron (NM_009818, intron 7 of 17)	14072	NM_178005	107065		NM_178005	ENSMUSG00000071862	Lrrtm2	C630011A14Rik|mKIAA0416	leucine rich repeat transmembrane neuronal 2	protein-coding
Cux1_D6_1_peak_5340	chr2	66256455	66257009	7.43849	12.4227	8.14662	81	NA	promoter-TSS (NM_001047604)	promoter-TSS (NM_001047604)	-115	NM_001047604	73668		NM_001047604	ENSMUSG00000034848	Ttc21b	2410066K11Rik|Thm1|aln|mKIAA1992	tetratricopeptide repeat domain 21B	protein-coding
Cux1_D6_1_peak_2822	chr14	8205329	8205567	7.40737	12.3721	8.10194	81	NA	Intergenic	B4A|SINE|B4	-8633	NM_027782	71393		NM_027782	ENSMUSG00000021752	Kctd6	5430433B02Rik	potassium channel tetramerisation domain containing 6	protein-coding
Cux1_D6_1_peak_2182	chr12	83520391	83520593	7.43849	12.4227	8.14662	81	NA	promoter-TSS (NM_030246)	promoter-TSS (NM_030246)	26	NM_030246	73828		NM_030246	ENSMUSG00000021222	Dcaf4	1110018E21Rik|Wdr21	DDB1 and CUL4 associated factor 4	protein-coding
Cux1_D6_1_peak_2303	chr12	112941742	112942284	6.72322	12.4519	8.1722	81	NA	exon (NM_001316724, exon 1 of 5)	exon (NM_001316724, exon 1 of 5)	129	NM_001316724	66174		NM_025399	ENSMUSG00000002804	Nudt14	1110030M18Rik|UGPPase	nudix hydrolase 14	protein-coding
Cux1_D6_1_peak_7164	chr5	39644593	39644775	7.43849	12.4227	8.14662	81	NA	promoter-TSS (NM_010474)	promoter-TSS (NM_010474)	-53	NM_010474	15476		NM_010474	ENSMUSG00000051022	Hs3st1	3-Ost|D5Wsu110e|Hsg3ost	heparan sulfate (glucosamine) 3-O-sulfotransferase 1	protein-coding
Cux1_D6_1_peak_5107	chr19	61227269	61227684	6.46282	12.4157	8.14088	81	NA	intron (NM_009970, intron 1 of 11)	CpG-7695	942	NM_009970	12982		NM_009970	ENSMUSG00000059326	Csf2ra	CD116|Csfgmra|GM-CSF-Ra|GM-CSFR	colony stimulating factor 2 receptor, alpha, low-affinity (granulocyte-macrophage)	protein-coding
Cux1_D6_1_peak_543	chr1	165236852	165237185	7.34591	12.2722	8.01375	80	NA	promoter-TSS (NM_001357411)	promoter-TSS (NM_001357411)	-58	NM_001357410	226591		NM_145513	ENSMUSG00000040843	Tiprl	1810011K17Rik	TIP41, TOR signalling pathway regulator-like (S. cerevisiae)	protein-coding
Cux1_D6_1_peak_6511	chr4	45530734	45531374	7.15311	12.3484	8.08102	80	NA	promoter-TSS (NM_001033306)	promoter-TSS (NM_001033306)	-226	NM_001033306	230126		NM_001033306	ENSMUSG00000044813	Shb	-	src homology 2 domain-containing transforming protein B	protein-coding
Cux1_D6_1_peak_3689	chr16	8079041	8079226	7.74874	12.2637	8.00612	80	NA	Intergenic	Intergenic	346003	NM_029070	74720		NM_029070	ENSMUSG00000022715	Tmem114	4930511J11Rik|Cldn26	transmembrane protein 114	protein-coding
Cux1_D6_1_peak_1665	chr11	83047234	83047649	7.78806	12.3313	8.06641	80	NA	Intergenic	Intergenic	-6908	NR_073524	237887		NM_181542	ENSMUSG00000121398	Slfn10-ps	Slfn10|mFLJ00257	schlafen 10, pseudogene	protein-coding
Cux1_D6_1_peak_7371	chr5	106574521	106574837	7.09934	12.2607	8.00351	80	NA	Intergenic	CpG	-116513	NM_001005477	104382		NM_001005477	ENSMUSG00000034384	Barhl2	E130309B19Rik|MBH1	BarH like homeobox 2	protein-coding
Cux1_D6_1_peak_4520	chr18	20058887	20059306	7.57939	12.292	8.03138	80	NA	intron (NM_001317365, intron 1 of 15)	CpG	458	NM_001317365	13506		NM_013505	ENSMUSG00000024331	Dsc2	-	desmocollin 2	protein-coding
Cux1_D6_1_peak_3910	chr16	58727776	58728106	7.34591	12.2722	8.01375	80	NA	promoter-TSS (NM_171826)	promoter-TSS (NM_171826)	31	NM_171826	224250		NM_171826	ENSMUSG00000022744	Cldnd1	1110019C08Rik|Cldn25|claudin-25	claudin domain containing 1	protein-coding
Cux1_D6_1_peak_4678	chr18	56562312	56562636	7.15311	12.3484	8.08102	80	NA	promoter-TSS (NM_001162989)	promoter-TSS (NM_001162989)	-95	NM_001162989	56698		NM_019996	ENSMUSG00000008301	Phax	2810055C14Rik|4933427L19Rik|D18Ertd65e|Rnuxa|p55	phosphorylated adaptor for RNA export	protein-coding
Cux1_D6_1_peak_2669	chr13	91460928	91461180	6.87152	12.2899	8.0295	80	NA	promoter-TSS (NM_001360776)	promoter-TSS (NM_001360776)	-43	NM_001360775	66970		NM_024186	ENSMUSG00000003992	Ssbp2	1500004K09Rik|2310079I02Rik|9330163K02Rik|A830008M03Rik|Hspc116|SSDP2	single-stranded DNA binding protein 2	protein-coding
Cux1_D6_1_peak_5733	chr2	161108949	161109367	7.09934	12.2607	8.00351	80	NA	promoter-TSS (NR_126509)	promoter-TSS (NR_126509)	-72	NR_126509	71389		NM_173368	ENSMUSG00000057133	Chd6	5430439G14Rik|6330406J24Rik|CHD-6	chromodomain helicase DNA binding protein 6	protein-coding
Cux1_D6_1_peak_7124	chr5	33335515	33335811	7.74874	12.2637	8.00612	80	NA	promoter-TSS (NM_021500)	promoter-TSS (NM_021500)	91	NM_021500	59003		NM_021500	ENSMUSG00000079562	Maea	1110030D19Rik|EMP|Gid9	macrophage erythroblast attacher	protein-coding
Cux1_D6_1_peak_2297	chr12	112260723	112261120	7.12613	12.3044	8.04292	80	NA	Intergenic	MLTR31FA_MM|LTR|ERVK	114713	NM_001097621	668303		NM_001097621	ENSMUSG00000021294	Kif26a	mKIAA1236	kinesin family member 26A	protein-coding
Cux1_D6_1_peak_3695	chr16	8829654	8830057	7.37652	12.3219	8.0579	80	NA	promoter-TSS (NM_001081400)	promoter-TSS (NM_001081400)	-245	NM_001081400	69053		NM_001081400	ENSMUSG00000022507	Hapstr1	1110017P05Rik|1810013L24Rik|3010002C02Rik|Gm19906|Tapr1	HUWE1 associated protein modifying stress responses	protein-coding
Cux1_D6_1_peak_8662	chr7	115501490	115501751	7.09934	12.2607	8.00351	80	NA	intron (NM_001025559, intron 13 of 15)	intron (NM_001025559, intron 13 of 15)	299989	NM_001277328	20679		NM_011445	ENSMUSG00000051910	Sox6	SOX-LZ	SRY (sex determining region Y)-box 6	protein-coding
Cux1_D6_1_peak_5580	chr2	125247401	125247763	7.12613	12.3044	8.04292	80	NA	promoter-TSS (NM_023595)	promoter-TSS (NM_023595)	67	NM_023595	110074		NM_023595	ENSMUSG00000027203	Dut	5031412I06Rik|5133400F09Rik|D2Bwg0749e|Dutp|dUTPase	deoxyuridine triphosphatase	protein-coding
Cux1_D6_1_peak_7021	chr4	155833820	155834236	7.12613	12.3044	8.04292	80	NA	TTS (NM_025338)	TTS (NM_025338)	2759	NM_025338	66077		NM_025338	ENSMUSG00000065990	Aurkaip1	0610033H09Rik|Aip|Akip|MRP-S38	aurora kinase A interacting protein 1	protein-coding
Cux1_D6_1_peak_9527	chr9	22070662	22071022	7.12613	12.3044	8.04292	80	NA	promoter-TSS (NR_040406)	promoter-TSS (NR_040406)	-160	NR_040407	100503652		NR_040406	ENSMUSG00000096981	Gm16845	-	predicted gene, 16845	ncRNA
Cux1_D6_1_peak_1238	chr10	128525855	128526083	7.61431	12.3497	8.08204	80	NA	promoter-TSS (NM_011843)	promoter-TSS (NM_011843)	-110	NM_011843	23943		NM_011843	ENSMUSG00000025366	Esyt1	Fam62a|Mbc2|vp115	extended synaptotagmin-like protein 1	protein-coding
Cux1_D6_1_peak_7121	chr5	32458820	32459023	7.37652	12.3219	8.0579	80	NA	promoter-TSS (NM_172707)	promoter-TSS (NM_172707)	-49	NM_172707	19046		NM_172707	ENSMUSG00000014956	Ppp1cb	1200010B19	protein phosphatase 1 catalytic subunit beta	protein-coding
Cux1_D6_1_peak_4301	chr17	55931994	55932198	7.37652	12.3219	8.0579	80	NA	Intergenic	Intergenic	13163	NM_146249	240120		NM_146249	ENSMUSG00000062101	Zfp119b	-	zinc finger protein 119b	protein-coding
Cux1_D6_1_peak_7776	chr6	46414250	46414814	6.63919	12.3094	8.04686	80	NA	intron (NM_001004357, intron 11 of 23)	intron (NM_001004357, intron 11 of 23)	-829864	NM_025771	66797		NM_025771	ENSMUSG00000039419	Cntnap2	5430425M22Rik|Caspr2|mKIAA0868	contactin associated protein-like 2	protein-coding
Cux1_D6_1_peak_1166	chr10	112928964	112929308	7.37652	12.3219	8.0579	80	NA	promoter-TSS (NM_001033474)	promoter-TSS (NM_001033474)	-110	NM_001033474	382423		NM_001033474	ENSMUSG00000074748	Atxn7l3b	4921506J03Rik|6230409E21Rik	ataxin 7-like 3B	protein-coding
Cux1_D6_1_peak_3779	chr16	24807448	24807714	7.74874	12.2637	8.00612	80	NA	intron (NM_001145952, intron 7 of 11)	intron (NM_001145952, intron 7 of 11)	85726	NM_001145954	210126		NM_178665	ENSMUSG00000033306	Lpp	9430020K16Rik|B130055L10Rik|D630048H16	LIM domain containing preferred translocation partner in lipoma	protein-coding
Cux1_D6_1_peak_187	chr1	59119760	59120193	7.37652	12.3219	8.0579	80	NA	promoter-TSS (NM_001037812)	promoter-TSS (NM_001037812)	120	NM_001033449	381259		NM_001033449	ENSMUSG00000038079	Tmem237	Als2cr4|Gm972	transmembrane protein 237	protein-coding
Cux1_D6_1_peak_91	chr1	34103397	34104149	6.89513	12.329	8.0642	80	NA	intron (NM_134448, intron 2 of 97)	intron (NM_134448, intron 2 of 97)	-13586	NR_105861	102466987		NR_105861	ENSMUSG00000105982	Mir6896	mmu-mir-6896	microRNA 6896	ncRNA
Cux1_D6_1_peak_5958	chr3	41082967	41083320	7.09934	12.2607	8.00351	80	NA	promoter-TSS (NM_027558)	promoter-TSS (NM_027558)	-97	NM_027558	70804		NM_027558	ENSMUSG00000049940	Pgrmc2	4631434O19Rik|5730409G06Rik|DG6|PMBP	progesterone receptor membrane component 2	protein-coding
Cux1_D6_1_peak_8317	chr7	35647484	35647707	7.57939	12.292	8.03138	80	NA	promoter-TSS (NM_019746)	promoter-TSS (NM_019746)	-113	NM_019746	56330		NM_019746	ENSMUSG00000030417	Pdcd5	2200003D22Rik|Tfar19	programmed cell death 5	protein-coding
Cux1_D6_1_peak_8065	chr6	127109574	127109892	7.37652	12.3219	8.0579	80	NA	promoter-TSS (NM_177003)	promoter-TSS (NM_177003)	-181	NM_177003	319801		NM_177003	ENSMUSG00000038028	Tigar	9630033F20Rik	Trp53 induced glycolysis regulatory phosphatase	protein-coding
Cux1_D6_1_peak_6028	chr3	68036216	68037056	7.15311	12.3484	8.08102	80	NA	intron (NM_177585, intron 1 of 3)	intron (NM_177585, intron 1 of 3)	-28166	NM_001113421	30953		NM_013928	ENSMUSG00000027777	Schip1	Nf2ip|Schip-1	schwannomin interacting protein 1	protein-coding
Cux1_D6_1_peak_6597	chr4	69992864	69993506	7.12613	12.3044	8.04292	80	NA	Intergenic	Intergenic	417250	NM_145990	214444		NM_145990	ENSMUSG00000039298	Cdk5rap2	2900018K03Rik|an|mKIAA1633	CDK5 regulatory subunit associated protein 2	protein-coding
Cux1_D6_1_peak_9052	chr8	46686924	46687284	7.34591	12.2722	8.01375	80	NA	Intergenic	Intergenic	52411	NR_045750	100503498		NR_045750	ENSMUSG00000097534	Gm16675	-	predicted gene, 16675	ncRNA
Cux1_D6_1_peak_8682	chr7	119895861	119896175	7.34591	12.2722	8.01375	80	NA	promoter-TSS (NM_173408)	promoter-TSS (NM_173408)	157	NM_001285959	73919		NM_029610	ENSMUSG00000030922	Lyrm1	1110065L10Rik|2310004B22Rik|4930404J24Rik	LYR motif containing 1	protein-coding
Cux1_D6_1_peak_9356	chr8	111588221	111588652	7.31556	12.2229	7.97002	79	NA	intron (NM_001363489, intron 1 of 4)	intron (NM_001363489, intron 1 of 4)	41900	NM_027570	52815		NM_027570	ENSMUSG00000031958	Ldhd	4733401P21Rik|D8Bwg1320e|DLD	lactate dehydrogenase D	protein-coding
Cux1_D6_1_peak_5827	chr2	178959747	178960036	7.07276	12.2174	7.96566	79	NA	Intergenic	Intergenic	109268	NR_168312	102639622		NR_168312		Gm35888	-	predicted gene, 35888	ncRNA
Cux1_D6_1_peak_2948	chr14	37723265	37723496	7.5105	12.1784	7.92941	79	NA	Intergenic	Intergenic	-588058	NM_078478	66092		NM_078478	ENSMUSG00000041028	Ghitm	1010001P14Rik|MICS1|PTD010|Tmbim5	growth hormone inducible transmembrane protein	protein-coding
Cux1_D6_1_peak_1369	chr11	28583887	28584179	7.5105	12.1784	7.92941	79	NA	5' UTR (NM_001166661, exon 1 of 4)	5' UTR (NM_001166661, exon 1 of 4)	291	NM_001166661	216613		NM_181577	ENSMUSG00000032878	Ccdc85a	-	coiled-coil domain containing 85A	protein-coding
Cux1_D6_1_peak_2859	chr14	20707222	20707477	7.54479	12.2349	7.98125	79	NA	promoter-TSS (NM_001252082)	promoter-TSS (NM_001252082)	-203	NM_001252081	268721		NM_027996	ENSMUSG00000021819	Zswim8	2310021P13Rik|4832404P21Rik|Kiaa0913|mKIAA0913	zinc finger SWIM-type containing 8	protein-coding
Cux1_D6_1_peak_3304	chr15	8973392	8973813	7.04637	12.1743	7.92597	79	NA	intron (NM_198024, intron 1 of 13)	intron (NM_198024, intron 1 of 13)	5653	NM_198024	223332		NM_198024	ENSMUSG00000048424	Ranbp3l	C130037N17Rik	RAN binding protein 3-like	protein-coding
Cux1_D6_1_peak_4223	chr17	33908956	33909427	7.31556	12.2229	7.97002	79	NA	promoter-TSS (NM_001199733)	promoter-TSS (NM_001199733)	-13	NR_045146	407803		NR_045146	ENSMUSG00000092564	BC051226	-	cDNA sequence BC051226	ncRNA
Cux1_D6_1_peak_9566	chr9	36767612	36767939	7.31556	12.2229	7.97002	79	NA	promoter-TSS (NM_008408)	promoter-TSS (NM_008408)	-112	NR_166654	102637672		NR_166654	ENSMUSG00000096993	Gm26787	-	predicted gene, 26787	ncRNA
Cux1_D6_1_peak_8238	chr7	25150909	25151327	5.87375	12.1459	7.90142	79	NA	Intergenic	Intergenic	-1339	NR_045847	434147		NM_001033781	ENSMUSG00000074274	D930028M14Rik	EG434147	RIKEN cDNA D930028M14 gene	ncRNA
Cux1_D6_1_peak_6790	chr4	117190082	117190358	7.70981	12.197	7.94723	79	NA	Intergenic	Intergenic	-7596	NM_134471	73804		NM_134471	ENSMUSG00000028678	Kif2c	4930402F02Rik|ESTM5|Knsl6|MCAK	kinesin family member 2C	protein-coding
Cux1_D6_1_peak_7744	chr6	37870358	37870714	7.54479	12.2349	7.98125	79	NA	promoter-TSS (NM_001272064)	promoter-TSS (NM_001272064)	-275	NM_001272064	21848		NM_145076	ENSMUSG00000029833	Trim24	A130082H20Rik|D430004I05Rik|TIF1|TIF1-alpha|TIF1alpha|Tif1a	tripartite motif-containing 24	protein-coding
Cux1_D6_1_peak_8555	chr7	89338787	89339079	7.28547	12.174	7.92597	79	NA	promoter-TSS (NM_001360745)	promoter-TSS (NM_001360745)	-146	NM_028343	72759		NM_028343	ENSMUSG00000039428	Tmem135	2810439K08Rik|PMP52	transmembrane protein 135	protein-coding
Cux1_D6_1_peak_7559	chr5	137502454	137502794	7.5105	12.1784	7.92941	79	NA	promoter-TSS (NM_028753)	promoter-TSS (NM_028753)	-195	NM_028753	74097		NM_028753	ENSMUSG00000029715	Pop7	0610037N12Rik|Rpp20	processing of precursor 7, ribonuclease P family, (S. cerevisiae)	protein-coding
Cux1_D6_1_peak_3026	chr14	57525629	57525924	7.5105	12.1784	7.92941	79	NA	intron (NM_145837, intron 2 of 2)	intron (NM_145837, intron 2 of 2)	947	NM_145837	239114		NM_145837	ENSMUSG00000050222	Il17d	IL-17D	interleukin 17D	protein-coding
Cux1_D6_1_peak_5367	chr2	71807302	71807642	7.04637	12.1743	7.92597	79	NA	intron (NM_001277970, intron 1 of 24)	intron (NM_001277970, intron 1 of 24)	20533	NM_008397	16403		NM_008397	ENSMUSG00000027111	Itga6	5033401O05Rik|Cd49f|VLA-6	integrin alpha 6	protein-coding
Cux1_D6_1_peak_4282	chr17	47694754	47695087	7.07276	12.2174	7.96566	79	NA	promoter-TSS (NM_001290337)	promoter-TSS (NM_001290337)	-184	NM_001290337	381104		NM_001290337	ENSMUSG00000096549	Prickle4	Gm939	prickle planar cell polarity protein 4	protein-coding
Cux1_D6_1_peak_9898	chr9	110656354	110656676	6.57754	12.2046	7.95429	79	NA	promoter-TSS (NM_028312)	promoter-TSS (NM_028312)	12	NM_028312	72654		NM_028312	ENSMUSG00000019659	Ccdc12	2700094L05Rik	coiled-coil domain containing 12	protein-coding
Cux1_D6_1_peak_3493	chr15	76209037	76209330	6.82478	12.2125	7.96112	79	NA	promoter-TSS (NM_201388)	promoter-TSS (NM_201388)	-18	NM_201386	18810		NM_011117	ENSMUSG00000022565	Plec	EBS1|PCN|PLTN|Plec1	plectin	protein-coding
Cux1_D6_1_peak_1625	chr11	77856075	77856410	6.33504	12.1916	7.94227	79	NA	intron (NM_011586, intron 38 of 39)	intron (NM_011586, intron 38 of 39)	-28442	NR_168622	102631645		NR_168622		Gm29932	-	predicted gene, 29932	ncRNA
Cux1_D6_1_peak_4402	chr17	79168444	79168802	7.04637	12.1743	7.92597	79	NA	Intergenic	MLT1A|LTR|ERVL-MaLR	116717	NM_001316729	70536		NM_027455	ENSMUSG00000024084	Qpct	5730422A13Rik	glutaminyl-peptide cyclotransferase (glutaminyl cyclase)	protein-coding
Cux1_D6_1_peak_6879	chr4	130695541	130695828	7.31556	12.2229	7.97002	79	NA	intron (NM_001159605, intron 2 of 19)	B2_Mm2|SINE|B2	32327	NM_001356564	80912		NM_030722	ENSMUSG00000028580	Pum1	Pumm|mKIAA0099	pumilio RNA-binding family member 1	protein-coding
Cux1_D6_1_peak_5577	chr2	124432186	124432792	6.55724	12.17	7.92451	79	NA	intron (NM_001290997, intron 4 of 20)	intron (NM_001290997, intron 4 of 20)	-177807	NM_199238	214968		NM_172537	ENSMUSG00000027200	Sema6d	1110067B02Rik|D330011G23|mKIAA1479	sema domain, transmembrane domain (TM), and cytoplasmic domain, (semaphorin) 6D	protein-coding
Cux1_D6_1_peak_5112	chr2	3512754	3513109	7.5105	12.1784	7.92941	79	NA	promoter-TSS (NM_001355397)	promoter-TSS (NM_001355397)	-117	NM_015765	50497		NM_015765	ENSMUSG00000109865	Hspa14	70kDa|HSP70L1|Hsp70-4|NST-1|hsr.1	heat shock protein 14	protein-coding
Cux1_D6_1_peak_9373	chr8	113634847	113635634	6.55724	12.17	7.92451	79	NA	promoter-TSS (NM_001048143)	promoter-TSS (NM_001048143)	-346	NM_001048143	270096		NM_173015	ENSMUSG00000078908	Mon1b	5031407H10|5033413H12Rik	MON1 homolog B, secretory traffciking associated	protein-coding
Cux1_D6_1_peak_7386	chr5	109690624	109691155	7.5105	12.1784	7.92941	79	NA	promoter-TSS (NM_001378588)	promoter-TSS (NM_001378588)	-55	NM_001378588	77200		NM_001378588	ENSMUSG00000072763	Zfp1007	5430403G16Rik	zinc finger protein 1007	protein-coding
Cux1_D6_1_peak_5844	chr2	181864191	181864498	7.70981	12.197	7.94723	79	NA	promoter-TSS (NM_025901)	promoter-TSS (NM_025901)	-16	NM_025901	67005		NM_025901	ENSMUSG00000038628	Polr3k	12.3kDa|1500004O14Rik|C11|RPC10|RPC11	polymerase (RNA) III (DNA directed) polypeptide K	protein-coding
Cux1_D6_1_peak_1867	chr11	116772481	116772855	5.33501	12.1937	7.94422	79	NA	intron (NM_011371, intron 1 of 8)	intron (NM_011371, intron 1 of 8)	2839	NM_011371	20445		NM_011371	ENSMUSG00000009588	St6galnac1	Siat7a	ST6 (alpha-N-acetyl-neuraminyl-2,3-beta-galactosyl-1,3)-N-acetylgalactosaminide alpha-2,6-sialyltransferase 1	protein-coding
Cux1_D6_1_peak_7018	chr4	155563380	155563609	7.04637	12.1743	7.92597	79	NA	promoter-TSS (NM_001355599)	promoter-TSS (NM_001355599)	-321	NM_001355599	192185		NM_138671	ENSMUSG00000029063	Nadk	4432404C02Rik	NAD kinase	protein-coding
Cux1_D6_1_peak_6265	chr3	130709390	130709711	7.70981	12.197	7.94723	79	NA	promoter-TSS (NM_025509)	promoter-TSS (NM_025509)	-106	NM_025509	66357		NM_025509	ENSMUSG00000041084	Ostc	2310008M10Rik|5730557H03Rik	oligosaccharyltransferase complex subunit (non-catalytic)	protein-coding
Cux1_D6_1_peak_6411	chr4	11966303	11966875	6.57754	12.2046	7.95429	79	NA	promoter-TSS (NR_040577)	promoter-TSS (NR_040577)	15	NR_040577	100503636		NR_040577		1700123M08Rik	1600025K15Rik	RIKEN cDNA 1700123M08 gene	ncRNA
Cux1_D6_1_peak_2945	chr14	35491891	35492216	7.28547	12.174	7.92597	79	NA	intron (NM_008166, intron 12 of 15)	intron (NM_008166, intron 12 of 15)	319925	NM_001033766	239036		NM_001033766	ENSMUSG00000041068	4930596D02Rik	-	RIKEN cDNA 4930596D02 gene	protein-coding
Cux1_D6_1_peak_9902	chr9	111739731	111740028	7.28547	12.174	7.92597	79	NA	Intergenic	Intergenic	-49531	NM_001324546	20840		NM_016853	ENSMUSG00000032502	Stac	-	src homology three (SH3) and cysteine rich domain	protein-coding
Cux1_D6_1_peak_2236	chr12	100247463	100247898	6.06855	12.1149	7.87587	78	NA	Intergenic	MLT1J|LTR|ERVL-MaLR	-28929	NR_045741	100038713		NR_045741	ENSMUSG00000113679	Gm10432	-	predicted gene 10432	ncRNA
Cux1_D6_1_peak_3872	chr16	49855121	49855660	6.73319	12.0604	7.82691	78	NA	promoter-TSS (NM_010581)	promoter-TSS (NM_010581)	-264	NM_010581	16423		NM_010581	ENSMUSG00000055447	Cd47	9130415E20Rik|B430305P08Rik|IAP|Itgp	CD47 antigen (Rh-related antigen, integrin-associated signal transducer)	protein-coding
Cux1_D6_1_peak_3226	chr14	103069865	103070215	6.99418	12.0892	7.85227	78	NA	promoter-TSS (NM_001033242)	promoter-TSS (NM_001033242)	-176	NM_001033242	211286		NM_001033242	ENSMUSG00000022125	Cln5	A730075N08Rik	ceroid-lipofuscinosis, neuronal 5	protein-coding
Cux1_D6_1_peak_6551	chr4	56636384	56636891	6.51702	12.1014	7.86268	78	NA	Intergenic	Intergenic	104788	NM_025271	11471		NM_025271	ENSMUSG00000070980	Actl7b	Gm26657|Tact1	actin-like 7b	protein-coding
Cux1_D6_1_peak_4882	chr19	8819529	8820027	7.63311	12.0661	7.83238	78	NA	promoter-TSS (NM_027412)	promoter-TSS (NM_027412)	377	NM_001081196	68693		NM_001081196	ENSMUSG00000071659	Hnrnpul2	1110031M08Rik|Hnrpul2	heterogeneous nuclear ribonucleoprotein U-like 2	protein-coding
Cux1_D6_1_peak_5748	chr2	164070905	164071280	6.99418	12.0892	7.85227	78	NA	promoter-TSS (NM_001291155)	promoter-TSS (NM_001291155)	10	NM_025996	67145		NM_025996	ENSMUSG00000018322	Tomm34	2610100K07Rik|TOM34	translocase of outer mitochondrial membrane 34	protein-coding
Cux1_D6_1_peak_3176	chr14	85994047	85994427	6.51702	12.1014	7.86268	78	NA	Intergenic	Intergenic	-251733	NR_040457	75155		NR_040457	ENSMUSG00000115271	4930529K09Rik	4930507G21Rik	RIKEN cDNA 4930529K09 gene	ncRNA
Cux1_D6_1_peak_409	chr1	127773843	127774205	7.02018	12.1316	7.88855	78	NA	promoter-TSS (NR_045298)	promoter-TSS (NR_045298)	30	NR_045298	100502745		NR_045298	ENSMUSG00000102014	2900009J06Rik	-	RIKEN cDNA 2900009J06 gene	ncRNA
Cux1_D6_1_peak_6469	chr4	34551472	34551670	7.25561	12.1255	7.88456	78	NA	intron (NM_001007589, intron 1 of 4)	intron (NM_001007589, intron 1 of 4)	956	NM_001007589	433693		NM_026019	ENSMUSG00000028291	Akirin2	2700059D21Rik|Akirin-2	akirin 2	protein-coding
Cux1_D6_1_peak_235	chr1	70622047	70622299	7.78133	12.0879	7.85185	78	NA	intron (NM_029160, intron 16 of 16)	intron (NM_029160, intron 16 of 16)	-103542	NM_177164	320460		NM_177164	ENSMUSG00000045648	Vwc2l	A830006F12Rik|Brl	von Willebrand factor C domain-containing protein 2-like	protein-coding
Cux1_D6_1_peak_8171	chr7	6728493	6728875	5.46245	12.0935	7.85641	78	NA	intron (NM_008817, intron 1 of 8)	intron (NM_008817, intron 1 of 8)	1735	NM_008817	18616		NM_008817	ENSMUSG00000002265	Peg3	ASF-1|End4|Gcap4|Pw1|Zfp102|mKIAA0287	paternally expressed 3	protein-coding
Cux1_D6_1_peak_5317	chr2	57342578	57342848	7.25561	12.1255	7.88456	78	NA	intron (NM_001145820, intron 8 of 16)	intron (NM_001145820, intron 8 of 16)	104331	NM_010274	14571		NM_010274	ENSMUSG00000026827	Gpd2	GPDH|Gdm1|Gpd-m|Gpdh-m|TISP38	glycerol phosphate dehydrogenase 2, mitochondrial	protein-coding
Cux1_D6_1_peak_1363	chr11	25470110	25470468	7.25561	12.1255	7.88456	78	NA	Intergenic	Intergenic	144182	NR_045853	71234		NR_045853	ENSMUSG00000033015	4933427E13Rik	-	RIKEN cDNA 4933427E13 gene	ncRNA
Cux1_D6_1_peak_4736	chr18	69519025	69519648	6.06855	12.1149	7.87587	78	NA	intron (NM_001361128, intron 5 of 19)	intron (NM_001361128, intron 5 of 19)	173176	NM_001361128	21413		NM_013685	ENSMUSG00000053477	Tcf4	5730422P05Rik|ASP-I2|E2-2|E2.2|ITF-2|ITF-2b|ITF2|ME2|MITF-2A|MITF-2B|SEF-2|SEF2|SEF2-1|TFE|Tcf-4|bHLHb19	transcription factor 4	protein-coding
Cux1_D6_1_peak_5695	chr2	155956070	155956478	7.25561	12.1255	7.88456	78	NA	promoter-TSS (NM_177217)	promoter-TSS (NM_177217)	-284	NM_001129999	16328		NM_008383	ENSMUSG00000038241	Cep250	B230210E21Rik|Cep2|Inmp	centrosomal protein 250	protein-coding
Cux1_D6_1_peak_1888	chr11	119040965	119041390	7.02018	12.1316	7.88855	78	NA	promoter-TSS (NM_013926)	promoter-TSS (NM_013926)	-264	NM_013926	30951		NM_013926	ENSMUSG00000025578	Cbx8	Pc3	chromobox 8	protein-coding
Cux1_D6_1_peak_3562	chr15	88751427	88751611	7.47652	12.1225	7.88246	78	NA	promoter-TSS (NM_181412)	promoter-TSS (NM_181412)	-192	NM_181412	223773		NM_181412	ENSMUSG00000034333	Zbed4	1700009F06Rik	zinc finger, BED type containing 4	protein-coding
Cux1_D6_1_peak_4645	chr18	49832381	49832654	7.25561	12.1255	7.88456	78	NA	promoter-TSS (NM_001081371)	promoter-TSS (NM_001081371)	-480	NM_001081371	240283		NM_001081371	ENSMUSG00000037416	Dmxl1	C630007L23Rik|D030030C22	Dmx-like 1	protein-coding
Cux1_D6_1_peak_6142	chr3	97227425	97227819	7.226	12.0774	7.84168	78	NA	promoter-TSS (NM_029933)	promoter-TSS (NM_029933)	-258	NM_029933	77578		NM_029933	ENSMUSG00000038256	Bcl9	2610202E01Rik|8030475K17Rik|A330041G23Rik|Gm130	B cell CLL/lymphoma 9	protein-coding
Cux1_D6_1_peak_3429	chr15	58076290	58077014	6.99418	12.0892	7.85227	78	NA	promoter-TSS (NM_009572)	promoter-TSS (NM_009572)	-144	NM_009572	22770		NM_009572	ENSMUSG00000022361	Zhx1	-	zinc fingers and homeoboxes 1	protein-coding
Cux1_D6_1_peak_6981	chr4	149517857	149518123	7.25561	12.1255	7.88456	78	NA	promoter-TSS (NM_023465)	promoter-TSS (NM_023465)	-251	NM_023465	67087		NM_023465	ENSMUSG00000028988	Ctnnbip1	1110008O09Rik|2310001I19Rik|Catnbip1|Icat	catenin beta interacting protein 1	protein-coding
Cux1_D6_1_peak_4641	chr18	48782416	48782778	7.25561	12.1255	7.88456	78	NA	Intergenic	Intergenic	737262	NM_001025388	433182		NM_001025388	ENSMUSG00000059040	Eno1b	EG433182|Eno-1|Eno1|Gm5506|NNE	enolase 1B, retrotransposed	protein-coding
Cux1_D6_1_peak_4599	chr18	38992877	38993147	6.49709	12.0674	7.83238	78	NA	promoter-TSS (NM_175164)	promoter-TSS (NM_175164)	-133	NM_001361073	71302		NM_175164	ENSMUSG00000036452	Arhgap26	1810044B20Rik|2610010G17Rik|4933432P15Rik|mKIAA0621	Rho GTPase activating protein 26	protein-coding
Cux1_D6_1_peak_3390	chr15	41830854	41831142	7.47652	12.1225	7.88246	78	NA	promoter-TSS (NM_001130164)	promoter-TSS (NM_001130164)	40	NM_001130164	170719		NM_130885	ENSMUSG00000022307	Oxr1	2210416C20Rik|C7|C7B	oxidation resistance 1	protein-coding
Cux1_D6_1_peak_2128	chr12	72085270	72085792	6.51702	12.1014	7.86268	78	NA	promoter-TSS (NM_001205067)	promoter-TSS (NM_001205067)	-218	NM_026038	67217		NM_026038	ENSMUSG00000019718	L3hypdh	2810055F11Rik	L-3-hydroxyproline dehydratase (trans-)	protein-coding
Cux1_D6_1_peak_4033	chr16	92466196	92466390	6.99418	12.0892	7.85227	78	NA	promoter-TSS (NM_001081549)	promoter-TSS (NM_001081549)	-124	NM_001081549	54720		NM_019466	ENSMUSG00000022951	Rcan1	Adapt78|CALP1L|CSP1|DSC1|Dscr1|MCIP1|RCN1	regulator of calcineurin 1	protein-coding
Cux1_D6_1_peak_8333	chr7	37199541	37199763	7.78133	12.0879	7.85185	78	NA	Intergenic	Charlie1a|DNA|hAT-Charlie	-470147	NR_166497	67641		NR_166497	ENSMUSG00000093540	4930505M18Rik	-	RIKEN cDNA 4930505M18 gene	ncRNA
Cux1_D6_1_peak_9857	chr9	103365523	103366077	6.77867	12.136	7.89178	78	NA	promoter-TSS (NM_001134426)	promoter-TSS (NM_001134426)	-20	NM_001134426	321022		NM_175565	ENSMUSG00000032803	Cdv3	2510010F10Rik|C230084J24Rik|TPP36	carnitine deficiency-associated gene expressed in ventricle 3	protein-coding
Cux1_D6_1_peak_7324	chr5	97194873	97195584	6.51702	12.1014	7.86268	78	NA	Intergenic	Intergenic	-83632	NM_001359913	231474		NM_198422	ENSMUSG00000055725	Paqr3	6330415A20Rik|RKTG	progestin and adipoQ receptor family member III	protein-coding
Cux1_D6_1_peak_7943	chr6	90988709	90989273	6.96838	12.0471	7.81443	78	NA	Intergenic	Intergenic	127835	NM_018815	54563		NM_018815	ENSMUSG00000030091	Nup210	9830001L10|Pom210|gp190|gp210	nucleoporin 210	protein-coding
Cux1_D6_1_peak_5658	chr2	148732343	148732641	7.226	12.0774	7.84168	78	NA	promoter-TSS (NM_019632)	promoter-TSS (NM_019632)	-72	NM_019632	17957		NM_019632	ENSMUSG00000027438	Napb	Brp14|E161|I47|SNARE|b-SNAP	N-ethylmaleimide sensitive fusion protein attachment protein beta	protein-coding
Cux1_D6_1_peak_7825	chr6	52105250	52105575	6.73319	12.0604	7.82691	78	NA	intron (NR_110440, intron 1 of 2)	intron (NR_110440, intron 1 of 2)	2463	NR_110440	102635415		NR_110440		Halr1	Gm15055|Haunt|Linchoxa1|linc-Evx1|linc-Hoxa1|linc1547	Hoxa adjacent long noncoding RNA 1	ncRNA
Cux1_D6_1_peak_3103	chr14	68192814	68193079	6.47729	12.0336	7.80179	78	NA	Intergenic	Intergenic	-67942	NM_008691	18040		NM_008691	ENSMUSG00000022054	Nefm	NF-M|NF160|NF165|Nef3|Nfm	neurofilament, medium polypeptide	protein-coding
Cux1_D6_1_peak_7404	chr5	111416447	111417233	5.48452	12.1393	7.89509	78	NA	promoter-TSS (NM_001081235)	promoter-TSS (NM_001081235)	-460	NM_001081235	433938		NM_001081235	ENSMUSG00000070576	Mn1	-	meningioma 1	protein-coding
Cux1_D6_1_peak_2441	chr13	35627966	35628289	7.226	12.0774	7.84168	78	NA	Intergenic	Intergenic	-31735	NM_009881	12593		NM_009881	ENSMUSG00000059288	Cdyl	-	chromodomain protein, Y chromosome-like	protein-coding
Cux1_D6_1_peak_9206	chr8	86897868	86898530	6.77867	12.136	7.89178	78	NA	Intergenic	Intergenic	-12941	NM_030563	80750		NM_030563	ENSMUSG00000031652	N4bp1	-	NEDD4 binding protein 1	protein-coding
Cux1_D6_1_peak_4858	chr19	5510507	5510750	7.78133	12.0879	7.85185	78	NA	promoter-TSS (NM_001362042)	promoter-TSS (NM_001362042)	-111	NM_001362042	225861		NM_001024560	ENSMUSG00000056185	Snx32	B930037P14Rik|Snx6b	sorting nexin 32	protein-coding
Cux1_D6_1_peak_3762	chr16	21845910	21846270	7.69677	11.9343	7.71485	77	NA	Intergenic	Intergenic	-45879	NM_172821	71751		NM_172821	ENSMUSG00000033618	Map3k13	C130026N12Rik|LZK	mitogen-activated protein kinase kinase kinase 13	protein-coding
Cux1_D6_1_peak_1370	chr11	28709249	28709676	6.94277	12.0053	7.77681	77	NA	Intergenic	Intergenic	27898	NR_045906	72818		NR_045906	ENSMUSG00000084966	2810471M01Rik	-	RIKEN cDNA 2810471M01 gene	ncRNA
Cux1_D6_1_peak_3349	chr15	27630662	27631061	6.94277	12.0053	7.77681	77	NA	promoter-TSS (NM_001013792)	promoter-TSS (NM_001013792)	-168	NM_001013792	432940		NM_001013792	ENSMUSG00000046034	Otulin	Fam105b|m3Sapc|m7-1Sapc	OTU deubiquitinase with linear linkage specificity	protein-coding
Cux1_D6_1_peak_9991	chrX	20798057	20798327	7.69677	11.9343	7.71485	77	NA	Intergenic	Intergenic	-50351	NM_001159645	11836		NM_009703	ENSMUSG00000001127	Araf	1200013E08Rik|A-Raf|Araf1	Araf proto-oncogene, serine/threonine kinase	protein-coding
Cux1_D6_1_peak_8068	chr6	127349052	127349881	6.66609	11.9487	7.72711	77	NA	Intergenic	MIR3|SINE|MIR	-41499	NR_073373	232386		NM_177685	ENSMUSG00000107153	Gm38404	D130058E03	predicted gene, 38404	ncRNA
Cux1_D6_1_peak_4359	chr17	68071552	68071764	7.1675	11.9825	7.75744	77	NA	Intergenic	Intergenic	-67550	NM_172964	268970		NM_172964	ENSMUSG00000024043	Arhgap28	E130310N06	Rho GTPase activating protein 28	protein-coding
Cux1_D6_1_peak_8642	chr7	109985914	109986435	7.19664	12.0298	7.79861	77	NA	promoter-TSS (NM_153525)	promoter-TSS (NM_153525)	56	NM_153525	233724		NM_153525	ENSMUSG00000047554	Tmem41b	1500015G02Rik|1500031M19Rik|D7Ertd70e|D7Ertd743e	transmembrane protein 41B	protein-coding
Cux1_D6_1_peak_3915	chr16	61497848	61498131	7.1675	11.9825	7.75744	77	NA	Intergenic	L1MCa|LINE|L1	-892458	NM_007938	13840		NM_007938	ENSMUSG00000055540	Epha6	EHK-2|Ehk2|Hek12|m-ehk2	Eph receptor A6	protein-coding
Cux1_D6_1_peak_9005	chr8	35351707	35351941	7.37641	11.9582	7.73551	77	NA	Intergenic	Intergenic	-23935	NM_001364451	244416		NM_177741	ENSMUSG00000046794	Ppp1r3b	6430576E21|GL|PTG	protein phosphatase 1, regulatory subunit 3B	protein-coding
Cux1_D6_1_peak_8494	chr7	73558573	73559056	7.37641	11.9582	7.73551	77	NA	promoter-TSS (NR_037569)	promoter-TSS (NR_037569)	-419	NR_037569	69170		NR_037569	ENSMUSG00000101970	Chaserr	1810026B05Rik|linc2025	CHD2 adjacent suppressive regulatory RNA	ncRNA
Cux1_D6_1_peak_6252	chr3	127729291	127729675	7.59534	12.0019	7.77472	77	NA	5' UTR (NM_027808, exon 2 of 14)	5' UTR (NM_027808, exon 2 of 14)	51044	NM_027808	71481		NM_027808	ENSMUSG00000028028	Alpk1	8430410J10Rik|LAK	alpha-kinase 1	protein-coding
Cux1_D6_1_peak_9553	chr9	31211802	31212194	7.19664	12.0298	7.79861	77	NA	promoter-TSS (NM_001357698)	promoter-TSS (NM_001357698)	-150	NM_009691	11804		NM_009691	ENSMUSG00000031996	Aplp2	APLP-2|CDEBP	amyloid beta precursor-like protein 2	protein-coding
Cux1_D6_1_peak_1687	chr11	87426876	87427187	5.07909	11.9854	7.75995	77	NA	promoter-TSS (NM_001199293)	promoter-TSS (NM_001199293)	-560	NM_001199293	83560		NM_031386	ENSMUSG00000010342	Tex14	-	testis expressed gene 14 intercellular bridge forming factor	protein-coding
Cux1_D6_1_peak_897	chr10	57486140	57486317	7.13861	11.9356	7.71518	77	NA	promoter-TSS (NM_008297)	promoter-TSS (NM_008297)	125	NR_045353	74928		NR_045353	ENSMUSG00000097370	4930467K11Rik	-	RIKEN cDNA 4930467K11 gene	ncRNA
Cux1_D6_1_peak_4482	chr18	6764912	6765484	7.13861	11.9356	7.71518	77	NA	promoter-TSS (NM_001278447)	promoter-TSS (NM_001278447)	31	NM_181070	19330		NM_181070	ENSMUSG00000073639	Rab18	-	RAB18, member RAS oncogene family	protein-coding
Cux1_D6_1_peak_8258	chr7	27473357	27473572	6.94277	12.0053	7.77681	77	NA	promoter-TSS (NM_133210)	promoter-TSS (NM_133210)	-376	NM_133210	170742		NM_133210	ENSMUSG00000055200	Sertad3	D1Mgi51|Rbt1|Sei3	SERTA domain containing 3	protein-coding
Cux1_D6_1_peak_7568	chr5	138279951	138280167	6.91734	11.9637	7.74023	77	NA	promoter-TSS (NM_016964)	promoter-TSS (NM_016964)	-122	NM_172412	71951		NM_172412	ENSMUSG00000029510	Gpc2	2410016G05Rik	glypican 2 cerebroglycan	protein-coding
Cux1_D6_1_peak_778	chr10	20312072	20312427	6.41859	11.9331	7.71378	77	NA	promoter-TSS (NM_153787)	promoter-TSS (NM_153787)	-220	NM_153787	72567		NM_153787	ENSMUSG00000037608	Bclaf1	2610102K23Rik|2700025J07Rik|2810454G14Rik|5730534O06Rik|Btf|mKIAA0164	BCL2-associated transcription factor 1	protein-coding
Cux1_D6_1_peak_4673	chr18	55794088	55794317	7.13861	11.9356	7.71518	77	NA	Intergenic	Intergenic	-606138	NM_001360917	107022		NM_026240	ENSMUSG00000001700	Gramd2b	9030613F08Rik|9130427A09Rik|Gramd3|NS3TP2	GRAM domain containing 2B	protein-coding
Cux1_D6_1_peak_7781	chr6	47813416	47813704	7.19664	12.0298	7.79861	77	NA	promoter-TSS (NM_009787)	promoter-TSS (NM_009787)	-48	NM_001368756	12304		NM_009787	ENSMUSG00000025823	Pdia4	Cai|ERp-72|Erp72	protein disulfide isomerase associated 4	protein-coding
Cux1_D6_1_peak_9895	chr9	110532038	110532320	7.55793	11.9384	7.71742	77	NA	promoter-TSS (NM_001081340)	promoter-TSS (NM_001081340)	-418	NM_001081340	235626		NM_001081340	ENSMUSG00000044791	Setd2	4921524K10Rik|KMT3A	SET domain containing 2	protein-coding
Cux1_D6_1_peak_47	chr1	19715650	19715835	7.73882	12.0105	7.78192	77	NA	Intergenic	Intergenic	503688	NM_001025305	21419		NM_009334	ENSMUSG00000025927	Tfap2b	AP-2(beta)|AP2-beta|E130018K07Rik|Tcfap2b	transcription factor AP-2 beta	protein-coding
Cux1_D6_1_peak_6593	chr4	66051291	66051534	7.69677	11.9343	7.71485	77	NA	intron (NM_019514, intron 4 of 21)	intron (NM_019514, intron 4 of 21)	353071	NM_207109	56079		NM_019514	ENSMUSG00000028373	Astn2	1d8|Astnl|bM452J22.1	astrotactin 2	protein-coding
Cux1_D6_1_peak_9103	chr8	63439278	63439946	6.68831	11.9857	7.75995	77	NA	Intergenic	L2|LINE|L2	488267	NM_023689	72902		NM_023689	ENSMUSG00000054162	Spock3	2900045C01Rik|mKIAA4039	sparc/osteonectin, cwcv and kazal-like domains proteoglycan 3	protein-coding
Cux1_D6_1_peak_7625	chr5	150933658	150934090	7.19664	12.0298	7.79861	77	NA	Intergenic	Tigger17a|DNA|TcMar-Tigger	-18733	NM_013823	16591		NM_013823	ENSMUSG00000058488	Kl	alpha-kl	klotho	protein-coding
Cux1_D6_1_peak_3448	chr15	63532471	63532809	7.37641	11.9582	7.73551	77	NA	Intergenic	Intergenic	-53032	NR_045279	432958		NR_045279	ENSMUSG00000115520	Gm20740	-	predicted gene, 20740	ncRNA
Cux1_D6_1_peak_8575	chr7	92874691	92875242	6.91734	11.9637	7.74023	77	NA	promoter-TSS (NM_001355126)	promoter-TSS (NM_001355126)	-287	NM_028243	72461		NM_028243	ENSMUSG00000061119	Prcp	2510048K03Rik|2610104A14Rik|HUMPCP|PCP	prolylcarboxypeptidase (angiotensinase C)	protein-coding
Cux1_D6_1_peak_7582	chr5	142321446	142321686	7.13861	11.9356	7.71518	77	NA	Intergenic	Intergenic	-79931	NM_199068	17425		NM_010812	ENSMUSG00000056493	Foxk1	A630048H08Rik|Gm10868|Mnf	forkhead box K1	protein-coding
Cux1_D6_1_peak_9638	chr9	49873623	49874093	7.40948	12.0124	7.7835	77	NA	Intergenic	Intergenic	-74465	NM_001311065	17967		NM_010875	ENSMUSG00000039542	Ncam1	CD56|E-NCAM|NCAM-1|Ncam	neural cell adhesion molecule 1	protein-coding
Cux1_D6_1_peak_5908	chr3	27153856	27154044	7.40948	12.0124	7.7835	77	NA	promoter-TSS (NM_001177626)	promoter-TSS (NM_001177626)	-72	NM_001177626	13605		NM_007900	ENSMUSG00000027699	Ect2	-	ect2 oncogene	protein-coding
Cux1_D6_1_peak_7849	chr6	57501012	57501284	7.59534	12.0019	7.77472	77	NA	Intergenic	Intergenic	34339	NR_156745	243382		NM_175523	ENSMUSG00000037826	Ppm1k	2900063A19Rik|A930026L03Rik|BCKDH|BDP|PP2C-kappa|PP2Cm	protein phosphatase 1K (PP2C domain containing)	protein-coding
Cux1_D6_1_peak_9361	chr8	111940340	111940658	7.40948	12.0124	7.7835	77	NA	promoter-TSS (NM_026693)	promoter-TSS (NM_026693)	-204	NM_026693	93739		NM_026693	ENSMUSG00000031950	Gabarapl2	0610012F20Rik|2900019O08Rik|GATE-16|Gef2	GABA type A receptor associated protein like 2	protein-coding
Cux1_D6_1_peak_8255	chr7	27361436	27362082	6.71067	12.0229	7.7936	77	NA	exon (NM_001199234, exon 16 of 19)	exon (NM_001199234, exon 16 of 19)	-5751	NM_138676	192192		NM_138676	ENSMUSG00000089832	Shkbp1	B930062H15Rik|Sb1	Sh3kbp1 binding protein 1	protein-coding
Cux1_D6_1_peak_3148	chr14	76504239	76504543	6.41859	11.9331	7.71378	77	NA	promoter-TSS (NM_009366)	promoter-TSS (NM_009366)	-119	NM_009366	21807		NM_009366	ENSMUSG00000022010	Tsc22d1	Egr5|Gm19597|TSC-22|Tgfb1i4|Tsc|Tsc22	TSC22 domain family, member 1	protein-coding
Cux1_D6_1_peak_2161	chr12	78225986	78226651	7.1675	11.9825	7.75744	77	NA	promoter-TSS (NM_145965)	promoter-TSS (NM_145965)	-337	NM_145965	268566		NM_145965	ENSMUSG00000047454	Gphn	5730552E08Rik|C230040D23|GPH|GPHRYN|geph	gephyrin	protein-coding
Cux1_D6_1_peak_5239	chr2	34286876	34287126	7.1675	11.9825	7.75744	77	NA	intron (NM_016768, intron 2 of 8)	intron (NM_016768, intron 2 of 8)	85044	NM_016768	18516		NM_016768	ENSMUSG00000038718	Pbx3	-	pre B cell leukemia homeobox 3	protein-coding
Cux1_D6_1_peak_1839	chr11	112982665	112982844	7.1675	11.9825	7.75744	77	NA	Intergenic	Intergenic	-157626	NR_130164	76393		NR_130164		1700012H19Rik	-	RIKEN cDNA 1700012H19 gene	ncRNA
Cux1_D6_1_peak_8051	chr6	124828928	124829877	6.71067	12.0229	7.7936	77	NA	promoter-TSS (NM_013538)	promoter-TSS (NM_013538)	82	NM_013700	22225		NM_013700	ENSMUSG00000038429	Usp5	ISOT|ISOT-1|Ucht	ubiquitin specific peptidase 5 (isopeptidase T)	protein-coding
Cux1_D6_1_peak_7996	chr6	108212852	108213153	6.8921	11.9225	7.70375	77	NA	promoter-TSS (NM_010585)	promoter-TSS (NM_010585)	-84	NR_167934	105242735		NR_167934		Gm38872	-	predicted gene, 38872	ncRNA
Cux1_D6_1_peak_3825	chr16	38286577	38286869	6.68831	11.9857	7.75995	77	NA	intron (NM_001098404, intron 1 of 8)	intron (NM_001098404, intron 1 of 8)	8101	NM_001098404	18171		NM_010936	ENSMUSG00000022809	Nr1i2	PXR|PXR.1|PXR.2|PXR1|SXR|mPXR	nuclear receptor subfamily 1, group I, member 2	protein-coding
Cux1_D6_1_peak_3978	chr16	77638486	77638749	6.38004	11.8669	7.65364	76	NA	Intergenic	Intergenic	-7656	NR_029540	723952		NR_029540	ENSMUSG00000065472	Mir125b-2	Mirn125b-2|mir-125b-2	microRNA 125b-2	ncRNA
Cux1_D6_1_peak_5645	chr2	145509220	145509524	7.48421	11.8139	7.60513	76	NA	intron (NM_053195, intron 3 of 16)	intron (NM_053195, intron 3 of 16)	45610	NM_001037929	627302		NM_001037929		Gm14092	-	predicted gene 14092	protein-coding
Cux1_D6_1_peak_789	chr10	24199409	24199663	7.31115	11.8514	7.63877	76	NA	Intergenic	Intergenic	-23981	NM_021509	59012		NM_021509	ENSMUSG00000020000	Moxd1	3230402N08Rik|MNCb-5203	monooxygenase, DBH-like 1	protein-coding
Cux1_D6_1_peak_106	chr1	36511490	36511906	7.34363	11.9045	7.68757	76	NA	promoter-TSS (NM_053186)	promoter-TSS (NM_053186)	-169	NM_001039551	94218		NM_053186	ENSMUSG00000001138	Cnnm3	Acdp3|Clp3|mACDP3	cyclin M3	protein-coding
Cux1_D6_1_peak_7835	chr6	53577710	53578270	6.64402	11.9119	7.6942	76	NA	intron (NM_172728, intron 1 of 6)	intron (NM_172728, intron 1 of 6)	4616	NM_172728	231991		NM_172728	ENSMUSG00000053007	Creb5	9430076C15Rik|CRE-BPa|Crebpa|D430026C09Rik	cAMP responsive element binding protein 5	protein-coding
Cux1_D6_1_peak_5356	chr2	69424882	69425361	7.08151	11.8431	7.63111	76	NA	3' UTR (NM_001081088, exon 79 of 79)	3' UTR (NM_001081088, exon 79 of 79)	44659	NM_175512	241452		NM_175512	ENSMUSG00000027068	Dhrs9	C730025I08Rik|Rdh15	dehydrogenase/reductase 9	protein-coding
Cux1_D6_1_peak_9188	chr8	83972629	83972948	7.31115	11.8514	7.63877	76	NA	promoter-TSS (NM_008854)	promoter-TSS (NM_008854)	-190	NM_008854	18747		NM_008854	ENSMUSG00000005469	Prkaca	PKCD|Pkaca	protein kinase, cAMP dependent, catalytic, alpha	protein-coding
Cux1_D6_1_peak_7665	chr6	12613628	12613963	6.39926	11.8999	7.68349	76	NA	intron (NM_001164805, intron 1 of 26)	intron (NM_001164805, intron 1 of 26)	135458	NM_001164805	330267		NM_001164805	ENSMUSG00000032625	Thsd7a	Gm837	thrombospondin, type I, domain containing 7A	protein-coding
Cux1_D6_1_peak_5564	chr2	121755329	121755563	7.31115	11.8514	7.63877	76	NA	intron (NM_172673, intron 1 of 14)	Lx9|LINE|L1	51611	NM_001360084	228564		NM_172673	ENSMUSG00000027238	Frmd5	1500032A09Rik|A930004K21Rik	FERM domain containing 5	protein-coding
Cux1_D6_1_peak_5926	chr3	32616539	32616825	7.10994	11.8892	7.67332	76	NA	promoter-TSS (NM_001348105)	promoter-TSS (NM_001348105)	-92	NM_001348104	14696		NM_013531	ENSMUSG00000027669	Gnb4	6720453A21Rik|G(beta)4|Hg2b	guanine nucleotide binding protein (G protein), beta 4	protein-coding
Cux1_D6_1_peak_9594	chr9	41937859	41938170	6.38004	11.8669	7.65364	76	NA	Intergenic	Intergenic	-84601	NR_165259	102640140		NR_165259		Gm16214	-	predicted gene 16214	ncRNA
Cux1_D6_1_peak_6066	chr3	83055255	83055698	7.08151	11.8431	7.63111	76	NA	promoter-TSS (NM_016784)	promoter-TSS (NM_016784)	-62	NM_016784	53317		NM_016784	ENSMUSG00000027998	Plrg1	Tango4	pleiotropic regulator 1	protein-coding
Cux1_D6_1_peak_5095	chr19	58310107	58310442	7.48421	11.8139	7.60513	76	NA	intron (NM_001285457, intron 4 of 9)	intron (NM_001285457, intron 4 of 9)	14070	NR_040449	791347		NR_040449		Gm10007	-	predicted gene 10007	ncRNA
Cux1_D6_1_peak_7995	chr6	108065013	108065463	7.08151	11.8431	7.63111	76	NA	exon (NM_178391, exon 1 of 2)	exon (NM_178391, exon 1 of 2)	193	NM_178391	74729		NM_178391	ENSMUSG00000034639	Setmar	5830404F24Rik|Etet2	SET domain without mariner transposase fusion	protein-coding
Cux1_D6_1_peak_5521	chr2	114899740	114900064	7.52089	11.8758	7.66145	76	NA	intron (NR_166464, intron 2 of 4)	intron (NR_166464, intron 2 of 4)	46006	NR_166464	102633438		NR_166464		Gm13974	-	predicted gene 13974	ncRNA
Cux1_D6_1_peak_3338	chr15	24972016	24972239	6.84216	11.8409	7.63045	76	NA	Intergenic	Intergenic	441637	NM_027395	70350		NM_027395	ENSMUSG00000045763	Basp1	2610024P12Rik|CAP-23|CAP23|Ckap3|NAP-22|NAP22	brain abundant, membrane attached signal protein 1	protein-coding
Cux1_D6_1_peak_390	chr1	122535244	122535585	7.52089	11.8758	7.66145	76	NA	Intergenic	Intergenic	330269	NR_151524	102638832		NR_151524	ENSMUSG00000099960	Gm28590	-	predicted gene 28590	ncRNA
Cux1_D6_1_peak_8812	chr7	140125261	140125802	7.34363	11.9045	7.68757	76	NA	promoter-TSS (NM_153783)	promoter-TSS (NM_153783)	-126	NM_001346725	212503		NM_153783	ENSMUSG00000025464	Paox	2410012F02Rik|Pao	polyamine oxidase (exo-N4-amino)	protein-coding
Cux1_D6_1_peak_1519	chr11	58948592	58948928	7.48421	11.8139	7.60513	76	NA	promoter-TSS (NM_030082)	promoter-TSS (NM_030082)	-151	NM_030082	78303		NM_030082	ENSMUSG00000056895	H2bc27	1500011O09Rik|H2bu2|Hist3h2ba	H2B clustered histone 27	protein-coding
Cux1_D6_1_peak_7813	chr6	51805175	51805508	7.34363	11.9045	7.68757	76	NA	Intergenic	Intergenic	207208	NM_018773	54353		NM_018773	ENSMUSG00000059182	Skap2	2610021A10Rik|RA70|SKAP-HOM|Saps|Scap2|mSKAP55R	src family associated phosphoprotein 2	protein-coding
Cux1_D6_1_peak_336	chr1	91494355	91494781	7.08151	11.8431	7.63111	76	NA	promoter-TSS (NM_028718)	promoter-TSS (NM_028718)	-100	NM_028718	74019		NM_028718	ENSMUSG00000034292	Traf3ip1	3930402D05Rik|MIP-T3	TRAF3 interacting protein 1	protein-coding
Cux1_D6_1_peak_4459	chr17	92833158	92833712	7.48421	11.8139	7.60513	76	NA	Intergenic	(TCTA)n|Simple_repeat|Simple_repeat	-365582	NM_001315503	11516		NM_009625	ENSMUSG00000024256	Adcyap1	PACAP	adenylate cyclase activating polypeptide 1	protein-coding
Cux1_D6_1_peak_293	chr1	80428178	80428487	7.08151	11.8431	7.63111	76	NA	Intergenic	Intergenic	-17600	NR_040460	72208		NR_040460	ENSMUSG00000101483	1700016L21Rik	CD11c-DTR|DCKO|DTR-GFP|DTR-GRP|Jr3|Tg(Itgax-DTR/EGFP)57Lan	RIKEN cDNA 1700016L21 gene	ncRNA
Cux1_D6_1_peak_4113	chr17	12916154	12916660	7.34363	11.9045	7.68757	76	NA	promoter-TSS (NM_001290712)	promoter-TSS (NM_001290712)	78	NM_001290712	21454		NM_013686	ENSMUSG00000068039	Tcp1	CCT|Cct1|Ccta|TRic|Tcp-1|Tp63|c-cpn|p63	t-complex protein 1	protein-coding
Cux1_D6_1_peak_5395	chr2	76069954	76070692	6.39926	11.8999	7.68349	76	NA	intron (NM_001081033, intron 12 of 19)	intron (NM_001081033, intron 12 of 19)	-88356	NM_030188	78802		NM_030188	ENSMUSG00000075271	Ift70a1	4930506L13Rik|Ttc30a1	intraflagellar transport 70A1	protein-coding
Cux1_D6_1_peak_7969	chr6	98451642	98451987	7.08151	11.8431	7.63111	76	NA	Intergenic	Intergenic	-109060	NM_001128092	330390		NM_001128092	ENSMUSG00000090667	Mdfic2	Gm765	MyoD family inhibitor domain containing 2	protein-coding
Cux1_D6_1_peak_6177	chr3	107333035	107333884	6.60032	11.839	7.62918	76	NA	promoter-TSS (NM_001045807)	promoter-TSS (NM_001045807)	-170	NM_001045807	229700		NM_001045807	ENSMUSG00000048109	Rbm15	C230088J01Rik|mKIAA1438	RNA binding motif protein 15	protein-coding
Cux1_D6_1_peak_1485	chr11	53567125	53567753	7.31115	11.8514	7.63877	76	NA	promoter-TSS (NM_001290805)	promoter-TSS (NM_001290805)	70	NM_001290806	16568		NM_008443	ENSMUSG00000018395	Kif3a	Kif3|Kifl|Kns3	kinesin family member 3A	protein-coding
Cux1_D6_1_peak_8191	chr7	13288610	13288850	7.52089	11.8758	7.66145	76	NA	exon (NM_001083188, exon 6 of 29)	exon (NM_001083188, exon 6 of 29)	9465	NM_001083188	16881		NM_010715	ENSMUSG00000056394	Lig1	LigI	ligase I, DNA, ATP-dependent	protein-coding
Cux1_D6_1_peak_7266	chr5	74704296	74704653	7.10994	11.8892	7.67332	76	NA	Intergenic	Intergenic	-1571	NM_001159577	16924		NM_010727	ENSMUSG00000029228	Lnx1	Lnx	ligand of numb-protein X 1	protein-coding
Cux1_D6_1_peak_1070	chr10	89686218	89686531	7.34363	11.9045	7.68757	76	NA	promoter-TSS (NM_198021)	promoter-TSS (NM_198021)	11	NR_130956	69002		NR_130956	ENSMUSG00000097383	1500026H17Rik	VINAS	RIKEN cDNA 1500026H17 gene	ncRNA
Cux1_D6_1_peak_9254	chr8	91646465	91646950	6.38004	11.8669	7.65364	76	NA	intron (NM_011936, intron 8 of 8)	intron (NM_011936, intron 8 of 8)	154947	NM_008393	16373		NM_008393	ENSMUSG00000031734	Irx3	-	Iroquois related homeobox 3	protein-coding
Cux1_D6_1_peak_9393	chr8	116993484	116993737	6.99756	11.707	7.50932	75	NA	promoter-TSS (NM_026572)	promoter-TSS (NM_026572)	-112	NM_026572	68133		NM_026572	ENSMUSG00000034424	Gcsh	1100001L02Rik|5730591C18Rik	glycine cleavage system protein H (aminomethyl carrier)	protein-coding
Cux1_D6_1_peak_1022	chr10	80702046	80702367	6.7686	11.7205	7.52198	75	NA	promoter-TSS (NM_172457)	promoter-TSS (NM_172457)	-386	NM_172457	208228		NM_172457	ENSMUSG00000003348	Mob3a	5330417K06Rik|A630029F06|Mobkl2a	MOB kinase activator 3A	protein-coding
Cux1_D6_1_peak_3503	chr15	77353676	77354263	6.55718	11.767	7.5625	75	NA	Intergenic	Intergenic	17113	NR_168256	102639762		NR_165616	ENSMUSG00000121848	Gm3787	100042318	predicted gene 3787	ncRNA
Cux1_D6_1_peak_5363	chr2	71055378	71055973	6.99756	11.707	7.50932	75	NA	promoter-TSS (NM_001165980)	promoter-TSS (NM_001165980)	-69	NM_001110512	228019		NM_145524	ENSMUSG00000041975	Mettl8	Tip	methyltransferase 8, methylcytidine	protein-coding
Cux1_D6_1_peak_4182	chr17	26716182	26716519	7.24703	11.7467	7.5452	75	NA	intron (NM_029870, intron 1 of 8)	CpG	700	NM_029870	77128		NM_029870	ENSMUSG00000048249	Crebrf	A930001N09Rik|LRF	CREB3 regulatory factor	protein-coding
Cux1_D6_1_peak_6004	chr3	60532785	60533007	6.7686	11.7205	7.52198	75	NA	intron (NM_020007, intron 2 of 9)	intron (NM_020007, intron 2 of 9)	31717	NM_001310514	56758		NM_020007	ENSMUSG00000027763	Mbnl1	Mbnl|mKIAA0428	muscleblind like splicing regulator 1	protein-coding
Cux1_D6_1_peak_8803	chr7	139212999	139213480	7.24703	11.7467	7.5452	75	NA	promoter-TSS (NM_001143755)	promoter-TSS (NM_001143755)	-36	NM_001143755	76612		NM_027164	ENSMUSG00000015980	Lrrc27	1700071K18Rik|2310044E02Rik	leucine rich repeat containing 27	protein-coding
Cux1_D6_1_peak_4635	chr18	46864923	46865336	7.24703	11.7467	7.5452	75	NA	intron (NM_029008, intron 2 of 19)	intron (NM_029008, intron 2 of 19)	15090	NM_029008	74574		NM_029008	ENSMUSG00000024481	Lvrn	4833403I15Rik|AP-Q|APQ|Aqpep	laeverin	protein-coding
Cux1_D6_1_peak_1973	chr12	25946488	25946757	7.44789	11.7528	7.55011	75	NA	Intergenic	Intergenic	263883	NR_131149	629481		NR_131149	ENSMUSG00000113550	Gm29687	-	predicted gene, 29687	ncRNA
Cux1_D6_1_peak_8298	chr7	30308549	30308790	7.24703	11.7467	7.5452	75	NA	promoter-TSS (NM_198027)	promoter-TSS (NM_198027)	-84	NM_198027	233065		NM_198027	ENSMUSG00000042831	Alkbh6	Abh6|C130099A02	alkB homolog 6	protein-coding
Cux1_D6_1_peak_6067	chr3	83192090	83192410	7.0533	11.7973	7.59102	75	NA	intron (NM_001357165, intron 1 of 19)	intron (NM_001357165, intron 1 of 19)	-63004	NM_001358023	100038599		NM_001358023	ENSMUSG00000074517	Gm10710	-	predicted gene 10710	protein-coding
Cux1_D6_1_peak_1514	chr11	58323037	58323660	7.24703	11.7467	7.5452	75	NA	promoter-TSS (NM_001256519)	promoter-TSS (NM_001256519)	17	NR_046280	319475		NM_178761	ENSMUSG00000049755	Zfp672	4930488P06Rik|4930511N19Rik|Znf672	zinc finger protein 672	protein-coding
Cux1_D6_1_peak_5369	chr2	71872849	71873422	7.24703	11.7467	7.5452	75	NA	promoter-TSS (NM_172665)	promoter-TSS (NM_172665)	-89	NM_172665	228026		NM_172665	ENSMUSG00000006494	Pdk1	B830012B01|D530020C15Rik	pyruvate dehydrogenase kinase, isoenzyme 1	protein-coding
Cux1_D6_1_peak_3074	chr14	64980185	64980693	6.99756	11.707	7.50932	75	NA	intron (NM_001253731, intron 2 of 16)	intron (NM_001253731, intron 2 of 16)	30146	NM_153414	210925		NM_153414	ENSMUSG00000021975	Ints9	D14Ertd231e	integrator complex subunit 9	protein-coding
Cux1_D6_1_peak_5126	chr2	5881342	5881557	7.24703	11.7467	7.5452	75	NA	intron (NM_001356411, intron 6 of 10)	ID_B1|SINE|B4	13983	NM_021305	57743		NM_021305	ENSMUSG00000025816	Sec61a2	-	SEC61 translocon subunit alpha 2	protein-coding
Cux1_D6_1_peak_1385	chr11	32002537	32003015	6.79295	11.7604	7.55643	75	NA	intron (NM_001290681, intron 2 of 4)	intron (NM_001290681, intron 2 of 4)	1499	NM_001290681	18197		NM_008741	ENSMUSG00000020297	Nsg2	P19	neuron specific gene family member 2	protein-coding
[truncated: 8,517 more rows]
