# Supplementary material for: Kdm6b-mediated epigenetic coordination of temporal precision during motor neuron differentiation
Source: EMBO Rep. 2026 May 26;27(13):3665–88. doi: 10.1038/s44319-026-00808-2 (PMC13354772; doi:10.1038/s44319-026-00808-2)
Supplement: Supplementary file 12 — Source data Fig. 6 [file 44319_2026_808_MOESM12_ESM.zip › Source data Fig 6/Fig 6A/Neurod1_D5_peaks.xls]

PeakID	Chr	Start	End	fe	-log10(pvalue)	-log10(qvalue)	Peak Score	Focus Ratio/Region Size	Annotation	Detailed Annotation	Distance to TSS	Nearest PromoterID	Entrez ID	Nearest Unigene	Nearest Refseq	Nearest Ensembl	Gene Name	Gene Alias	Gene Description	Gene Type
Neurod1_D5_peak_658	chr2	98662267	98662867	11.2995	1029.71	1020.27	10202	NA	Intergenic	SYNREP_MM|Satellite|Satellite	1194910	NM_001363049	241568		NM_178725	ENSMUSG00000050587	Lrrc4c	6430556C10Rik|NGL-1	leucine rich repeat containing 4C	protein-coding
Neurod1_D5_peak_660	chr2	98666269	98667318	8.38854	631.225	623.927	6239	NA	Intergenic	GSAT_MM|Satellite|Satellite	1199136	NM_001363049	241568		NM_178725	ENSMUSG00000050587	Lrrc4c	6430556C10Rik|NGL-1	leucine rich repeat containing 4C	protein-coding
Neurod1_D5_peak_659	chr2	98665017	98665213	8.10297	594.681	587.615	5876	NA	Intergenic	SYNREP_MM|Satellite|Satellite	1197458	NM_001363049	241568		NM_178725	ENSMUSG00000050587	Lrrc4c	6430556C10Rik|NGL-1	leucine rich repeat containing 4C	protein-coding
Neurod1_D5_peak_1238	chr9	35305222	35305582	29.2216	574.12	567.125	5671	NA	Intergenic	GSAT_MM|Satellite|Satellite	24297	NR_040715	71133		NR_040715	ENSMUSG00000111746	4933422A05Rik	-	RIKEN cDNA 4933422A05 gene	ncRNA
Neurod1_D5_peak_1311	chrMT	10953	16178	5.19824	551.384	544.435	5444	NA	NA	NA	NA	NA
Neurod1_D5_peak_249	chr12	3109877	3110105	40.3274	487.827	481.042	4810	NA	Intergenic	GSAT_MM|Satellite|Satellite	-125800	NR_015551	74173		NM_028796		Rab10os	1700012B15Rik|1810036A22Rik	RAB10, member RAS oncogene family, opposite strand	ncRNA
Neurod1_D5_peak_1042	chr6	103649092	103649292	41.1095	430.858	424.248	4242	NA	intron (NM_007697, intron 4 of 26)	SYNREP_MM|Satellite|Satellite	138316	NM_007697	12661		NM_007697	ENSMUSG00000030077	Chl1	A530023M13Rik|CALL|LICAM2	cell adhesion molecule L1-like	protein-coding
Neurod1_D5_peak_412	chr15	75086274	75087029	18.2414	260.273	253.952	2539	NA	Intergenic	Intergenic	25286	NM_001357693	100041546		NM_001099217	ENSMUSG00000022584	Ly6c2	Ly-6C.2|Ly-6C2	lymphocyte antigen 6 family memberC2	protein-coding
Neurod1_D5_peak_1307	chr9	123461805	123462192	32.5779	196.998	190.807	1908	NA	3' UTR (NM_153168, exon 21 of 21)	3' UTR (NM_153168, exon 21 of 21)	-16703	NM_013860	29806		NM_013860	ENSMUSG00000025239	Limd1	D9Ertd192e	LIM domains containing 1	protein-coding
Neurod1_D5_peak_443	chr16	11143926	11144295	32.5321	193.632	187.451	1874	NA	intron (NR_027502, intron 19 of 22)	LSU-rRNA_Hsa|rRNA|rRNA	-9578	NM_029582	106200		NM_029582	ENSMUSG00000022498	Txndc11	2810408E11Rik|EFP1|Txdc11	thioredoxin domain containing 11	protein-coding
Neurod1_D5_peak_1310	chrMT	5325	6538	3.1701	181.975	175.828	1758	NA	NA	NA	NA	NA
Neurod1_D5_peak_725	chr3	5860347	5860825	24.7069	167.912	161.809	1618	NA	Intergenic	LSU-rRNA_Hsa|rRNA|rRNA	-284338	NM_001163306	19302		NM_008994	ENSMUSG00000040374	Pex2	D3Ertd138e|PAF-1|PMP35|Pxmp3	peroxisomal biogenesis factor 2	protein-coding
Neurod1_D5_peak_463	chr16	57391379	57391677	29.1043	153.178	147.138	1471	NA	intron (NM_001040397, intron 1 of 4)	LSU-rRNA_Hsa|rRNA|rRNA	38251	NM_001040397	78749		NM_001040397	ENSMUSG00000043336	Filip1l	4631422O05Rik|Doc1	filamin A interacting protein 1-like	protein-coding
Neurod1_D5_peak_1224	chr9	3000131	3000642	15.204	140.705	134.724	1347	NA	Intergenic	GSAT_MM|Satellite|Satellite	38357	NR_039546	100628572		NR_039546	ENSMUSG00000106183	Mir101c	mir-101c|mmu-mir-101c	microRNA 101c	ncRNA
Neurod1_D5_peak_90	chr1	183299147	183299598	18.9603	111.339	105.458	1054	NA	intron (NM_181732, intron 1 of 9)	RLTR33|LTR|ERVK	-2079	NM_001357242	71678		NM_027861	ENSMUSG00000046836	Brox	0610010K06Rik	BRO1 domain and CAAX motif containing	protein-coding
Neurod1_D5_peak_1309	chrMT	100	5017	2.33364	92.5375	86.7867	867	NA	NA	NA	NA	NA
Neurod1_D5_peak_221	chr11	109011664	109012105	21.2159	91.7947	86.0501	860	NA	Intergenic	LSU-rRNA_Hsa|rRNA|rRNA	91535	NM_015732	12006		NM_015732	ENSMUSG00000000142	Axin2	Axi1|Axil|Conductin	axin 2	protein-coding
Neurod1_D5_peak_983	chr5	146260996	146261321	20.3636	83.6562	77.9543	779	NA	intron (NM_001359990, intron 2 of 12)	LSU-rRNA_Hsa|rRNA|rRNA	29908	NM_153599	264064		NM_153599	ENSMUSG00000029635	Cdk8	-	cyclin dependent kinase 8	protein-coding
Neurod1_D5_peak_1314	chrX	112370779	112371195	19.6239	69.0951	63.494	634	NA	intron (NM_026565, intron 8 of 8)	intron (NM_026565, intron 8 of 8)	35792	NM_028655	73809		NM_028655	ENSMUSG00000025527	Satl1	4930404K22Rik	spermidine/spermine N1-acetyl transferase-like 1	protein-coding
Neurod1_D5_peak_406	chr15	59567586	59568112	17.7926	59.6114	54.1044	541	NA	intron (NM_001374768, intron 5 of 7)	intron (NM_001374768, intron 5 of 7)	-80805	NM_144549	211770		NM_144549	ENSMUSG00000032501	Trib1	A530090O15Rik|TRB-1|Trb1	tribbles pseudokinase 1	protein-coding
Neurod1_D5_peak_278	chr12	78350873	78351121	18.3956	59.1536	53.6535	536	NA	intron (NM_172952, intron 2 of 23)	LSU-rRNA_Hsa|rRNA|rRNA	124342	NM_172952	268566		NM_145965	ENSMUSG00000047454	Gphn	5730552E08Rik|C230040D23|GPH|GPHRYN|geph	gephyrin	protein-coding
Neurod1_D5_peak_352	chr13	119596691	119597041	13.726	58.213	52.7226	527	NA	intron (NM_001370626, intron 2 of 2)	intron (NM_001370626, intron 2 of 2)	-26953	NM_020279	56838		NM_020279	ENSMUSG00000074715	Ccl28	CCK1|MEC|Scya28	C-C motif chemokine ligand 28	protein-coding
Neurod1_D5_peak_514	chr17	39843080	39846786	2.89693	57.8719	52.3846	523	NA	non-coding (NR_046233, exon 1 of 1)	non-coding (NR_046233, exon 1 of 1)	1936	NR_046233	100861531		NR_046233		Rn45s	-	45S pre-ribosomal RNA	rRNA
Neurod1_D5_peak_1225	chr9	3024087	3024565	7.46141	53.9492	48.516	485	NA	Intergenic	GSAT_MM|Satellite|Satellite	14417	NR_039546	100628572		NR_039546	ENSMUSG00000106183	Mir101c	mir-101c|mmu-mir-101c	microRNA 101c	ncRNA
Neurod1_D5_peak_735	chr3	55873401	55873697	16.9946	49.3358	43.9473	439	NA	intron (NM_030595, intron 36 of 57)	intron (NM_030595, intron 36 of 57)	13790	NR_162798	114482873		NR_162798		Mir12194	Gm51273|mmu-mir-12194	microRNA 12194	ncRNA
Neurod1_D5_peak_515	chr17	39847494	39848679	2.68531	49.2623	43.8775	438	NA	non-coding (NR_046233, exon 1 of 1)	non-coding (NR_046233, exon 1 of 1)	5089	NR_046233	100861531		NR_046233		Rn45s	-	45S pre-ribosomal RNA	rRNA
Neurod1_D5_peak_1227	chr9	3035878	3036104	12.8216	46.063	40.7142	407	NA	Intergenic	GSAT_MM|Satellite|Satellite	2752	NR_039546	100628572		NR_039546	ENSMUSG00000106183	Mir101c	mir-101c|mmu-mir-101c	microRNA 101c	ncRNA
Neurod1_D5_peak_1221	chr8	127054891	127055179	14.6226	43.3989	38.0806	380	NA	Intergenic	MER58B|DNA|hAT-Charlie	-9021	NM_001363431	93742		NM_033620	ENSMUSG00000025812	Pard3	Asip|D8Ertd580e|Par-3|Par3|Pard-3|Pard3a|Phip	par-3 family cell polarity regulator	protein-coding
Neurod1_D5_peak_650	chr2	84774777	84775067	14.7225	40.6846	35.3976	353	NA	intron (NM_009776, intron 1 of 7)	intron (NM_009776, intron 1 of 7)	507	NM_009776	12258		NM_009776	ENSMUSG00000023224	Serping1	C1 Inh|C1INH.|C1Inh|C1nh	serine (or cysteine) peptidase inhibitor, clade G, member 1	protein-coding
Neurod1_D5_peak_639	chr2	34905009	34905379	13.5707	40.6482	35.3615	353	NA	intron (NM_028716, intron 6 of 14)	intron (NM_028716, intron 6 of 14)	8782	NM_028716	74016		NM_028716	ENSMUSG00000026873	Phf19	3110009G19Rik|3321402G02Rik	PHD finger protein 19	protein-coding
Neurod1_D5_peak_63	chr1	134713604	134714407	10.8658	38.1908	32.9353	329	NA	intron (NM_001355726, intron 1 of 8)	intron (NM_001355726, intron 1 of 8)	4705	NM_001355726	20980		NM_009307	ENSMUSG00000026452	Syt2	IP4BP|mKIAA4194|sytII	synaptotagmin II	protein-coding
Neurod1_D5_peak_1320	chrY	259053	259428	16.8007	37.8674	32.6178	326	NA	Intergenic	RMER12C|LTR|ERVK	53090	NR_126546	102631771		NR_126546	ENSMUSG00000101492	Gm29089	-	predicted gene 29089	ncRNA
Neurod1_D5_peak_228	chr11	113651118	113651669	12.003	36.8199	31.5815	315	NA	intron (NM_013581, intron 1 of 13)	intron (NM_013581, intron 1 of 13)	-1301	NM_001362939	69806		NM_027216	ENSMUSG00000041654	Slc39a11	1810074D23Rik|ZIP-11	solute carrier family 39 (metal ion transporter), member 11	protein-coding
Neurod1_D5_peak_568	chr18	68692070	68692278	14.1161	35.3704	30.152	301	NA	Intergenic	LSU-rRNA_Hsa|rRNA|rRNA	-47226	NR_105774	102465183		NR_105774	ENSMUSG00000099300	Mir6356	Gm27461|mmu-mir-6356	microRNA 6356	ncRNA
Neurod1_D5_peak_411	chr15	75085512	75085900	5.33342	35.417	30.1978	301	NA	Intergenic	B1_Mus1|SINE|Alu	26231	NM_001357693	100041546		NM_001099217	ENSMUSG00000022584	Ly6c2	Ly-6C.2|Ly-6C2	lymphocyte antigen 6 family memberC2	protein-coding
Neurod1_D5_peak_246	chr11	118972749	118973478	11.0094	34.7245	29.5144	295	NA	Intergenic	Intergenic	-15068	NM_001359574	238011		NM_001030291	ENSMUSG00000046697	Enpp7	Alk-SMase|E-NPP 7|Gm254|NPP-7	ectonucleotide pyrophosphatase/phosphodiesterase 7	protein-coding
Neurod1_D5_peak_615	chr2	5379139	5379380	13.4197	34.1455	28.9429	289	NA	promoter-TSS (NR_030601)	promoter-TSS (NR_030601)	-131	NR_030601	100124465		NR_030601	ENSMUSG00000078031	Mir466d	Mirn466d	microRNA 466d	ncRNA
Neurod1_D5_peak_75	chr1	167013350	167013767	11.2259	33.9151	28.715	287	NA	intron (NM_175461, intron 1 of 2)	intron (NM_175461, intron 1 of 2)	12141	NM_001160261	226610		NM_175461	ENSMUSG00000060568	Fam78b	C030014K22Rik|C030020L09Rik	family with sequence similarity 78, member B	protein-coding
Neurod1_D5_peak_937	chr5	113921273	113922164	10.5121	33.6356	28.44	284	NA	Intergenic	Intergenic	-13012	NM_011779	23790		NM_011779	ENSMUSG00000004530	Coro1c	CRN2	coronin, actin binding protein 1C	protein-coding
Neurod1_D5_peak_1248	chr9	47384261	47385058	11.3903	33.6148	28.4192	284	NA	Intergenic	Intergenic	-145511	NM_001310841	54725		NM_018770	ENSMUSG00000032076	Cadm1	2900073G06Rik|3100001I08Rik|Bl2|Igsf4|Igsf4a|Necl2|RA175|RA175A|RA175B|RA175C|RA175N|ST17|SgIGSF|SynCam|Tslc1	cell adhesion molecule 1	protein-coding
Neurod1_D5_peak_334	chr13	95775100	95775450	11.3604	33.5541	28.3593	283	NA	intron (NM_027711, intron 2 of 35)	intron (NM_027711, intron 2 of 35)	78355	NM_010170	14064		NM_010170	ENSMUSG00000021675	F2rl2	F730031A08|PAR3	coagulation factor II thrombin receptor like 2	protein-coding
Neurod1_D5_peak_930	chr5	112237526	112238149	9.87485	33.3834	28.1907	281	NA	Intergenic	Intergenic	-8889	NR_003718	330166		NR_003718	ENSMUSG00000097767	Miat	3632434I06|A230057G18Rik|Rncr2|gomafu	myocardial infarction associated transcript (non-protein coding)	ncRNA
Neurod1_D5_peak_1046	chr6	117526336	117526779	13.2334	33.1442	27.9539	279	NA	Intergenic	Intergenic	31322	NR_152214	100126203		NR_152214	ENSMUSG00000108020	6820426E19Rik	Gm43983	RIKEN cDNA 6820426E19 gene	ncRNA
Neurod1_D5_peak_1261	chr9	60183797	60184233	12.0513	32.3211	27.1447	271	NA	intron (NM_001040426, intron 7 of 17)	intron (NM_001040426, intron 7 of 17)	-42795	NM_172444	207596		NM_172444	ENSMUSG00000032289	Thsd4	ADAMTSL-6|ADAMTSL6|Adamtsl4|B230114P05Rik	thrombospondin, type I, domain containing 4	protein-coding
Neurod1_D5_peak_845	chr4	134430534	134430915	12.0513	32.3211	27.1447	271	NA	Intergenic	Intergenic	19447	NR_045800	69409		NR_045800	ENSMUSG00000087343	1700021N21Rik	-	RIKEN cDNA 1700021N21 gene	ncRNA
Neurod1_D5_peak_385	chr14	70473771	70474133	10.9401	32.0652	26.8925	268	NA	TTS (NR_033241)	TTS (NR_033241)	16435	NM_145981	105653		NM_145981	ENSMUSG00000003469	Phyhip	C630010D02Rik|Lnap1ip|PAHX-AP#1|PAHX-AP1	phytanoyl-CoA hydroxylase interacting protein	protein-coding
Neurod1_D5_peak_613	chr2	3050149	3050405	14.3093	31.6835	26.5144	265	NA	Intergenic	ORR1A1|LTR|ERVL-MaLR	-63947	NM_001310434	269233		NM_001081161	ENSMUSG00000050530	Fam171a1	9630050M13Rik	family with sequence similarity 171, member A1	protein-coding
Neurod1_D5_peak_356	chr14	19415731	19415941	6.17366	31.3501	26.1859	261	NA	Intergenic	GSAT_MM|Satellite|Satellite	89059	NR_164364	100042024		NM_001374231	ENSMUSG00000094590	Gm3629	-	predicted gene 3629	protein-coding
Neurod1_D5_peak_1131	chr7	126008600	126009197	10.8063	31.1708	26.0106	260	NA	intron (NM_001358885, intron 2 of 5)	intron (NM_001358885, intron 2 of 5)	73513	NM_001358885	269994		NM_001101488	ENSMUSG00000046182	Gsg1l	C230098I05Rik|G630023A01Rik|Gm637|g1l	GSG1-like	protein-coding
Neurod1_D5_peak_1312	chrX	76598933	76599128	14.2551	30.3315	25.1841	251	NA	intron (NM_001201395, intron 1 of 1)	SYNREP_MM|Satellite|Satellite	3894	NM_001201395	74987		NM_001201395	ENSMUSG00000079525	Cldn34d	4930468A15Rik	claudin 34D	protein-coding
Neurod1_D5_peak_1078	chr7	29292291	29292526	9.29923	29.7012	24.5644	245	NA	intron (NM_026731, intron 3 of 3)	intron (NM_026731, intron 3 of 3)	3088	NM_026731	68458		NM_026731	ENSMUSG00000037166	Ppp1r14a	1110001M11Rik|CPI-17|Cpi17	protein phosphatase 1, regulatory inhibitor subunit 14A	protein-coding
Neurod1_D5_peak_50	chr1	126861887	126862138	11.4915	28.7433	23.6184	236	NA	Intergenic	Intergenic	-31380	NM_176957	210356		NM_172484	ENSMUSG00000049690	Nckap5	8430408F21|D130011D22Rik|E030049G20Rik|Erih1|Erih2|Gm1548|Nap5	NCK-associated protein 5	protein-coding
Neurod1_D5_peak_184	chr11	59068617	59069013	11.5619	28.2469	23.128	231	NA	intron (NM_001171512, intron 36 of 103)	intron (NM_001171512, intron 36 of 103)	67560	NM_199152	380698		NM_199152	ENSMUSG00000061462	Obscn	Gm878|UNC89	obscurin, cytoskeletal calmodulin and titin-interacting RhoGEF	protein-coding
Neurod1_D5_peak_820	chr4	119986723	119987027	11.5619	28.2469	23.128	231	NA	intron (NM_010657, intron 1 of 8)	intron (NM_010657, intron 1 of 8)	172197	NM_010657	16656		NM_010657	ENSMUSG00000028634	Hivep3	2900056N03Rik|A130075N07|E030045D18Rik|KBP-1|KBP1|Krc|Rc|Schnurri-3|Shn3|Zas3	human immunodeficiency virus type I enhancer binding protein 3	protein-coding
Neurod1_D5_peak_1105	chr7	75859742	75860106	11.8054	28.0545	22.9392	229	NA	intron (NM_029652, intron 1 of 2)	intron (NM_029652, intron 1 of 2)	11586	NM_029652	207952		NM_029652	ENSMUSG00000055652	Klhl25	2810402K13Rik|Enc-1	kelch-like 25	protein-coding
Neurod1_D5_peak_481	chr17	3081511	3082469	7.83888	27.1657	22.0625	220	NA	intron (NR_003519, intron 1 of 7)	intron (NR_003519, intron 1 of 7)	2193	NR_003519	328734		NR_003519		Pisd-ps2	D030013I16Rik	phosphatidylserine decarboxylase, pseudogene 2	pseudo
Neurod1_D5_peak_1063	chr7	16172206	16172517	10.2827	27.1017	21.999	219	NA	Intergenic	Intergenic	-3034	NM_001302472	17537		NM_008627	ENSMUSG00000041420	Meis3	Mrg2	Meis homeobox 3	protein-coding
Neurod1_D5_peak_353	chr13	119601955	119602192	7.94158	26.9225	21.8232	218	NA	intron (NM_001370626, intron 2 of 2)	intron (NM_001370626, intron 2 of 2)	-21746	NM_020279	56838		NM_020279	ENSMUSG00000074715	Ccl28	CCK1|MEC|Scya28	C-C motif chemokine ligand 28	protein-coding
Neurod1_D5_peak_57	chr1	132558100	132559338	7.6836	26.7495	21.6541	216	NA	Intergenic	Intergenic	-15779	NM_177129	21367		NM_011531	ENSMUSG00000053024	Cntn2	D130012K04Rik|TAG-1|TAG1|Tax	contactin 2	protein-coding
Neurod1_D5_peak_286	chr12	86700013	86700379	9.96919	26.4944	21.4016	214	NA	TTS (NM_144524)	TTS (NM_144524)	21496	NM_177354	238328		NM_177354	ENSMUSG00000021256	Vash1	D930046M13Rik|G630009D10Rik|TTCP 1	vasohibin 1	protein-coding
Neurod1_D5_peak_3	chr1	9649014	9649472	10.1841	26.3217	21.2302	212	NA	Intergenic	(CAG)n|Simple_repeat|Simple_repeat	-18151	NR_015470	72481		NR_015470		2610203C22Rik	2310007M24Rik	RIKEN cDNA 2610203C22 gene	ncRNA
Neurod1_D5_peak_692	chr2	154421052	154421936	8.30048	26.2499	21.1599	211	NA	Intergenic	Intergenic	-13410	NM_009228	20648		NM_009228	ENSMUSG00000027488	Snta1	Snt1	syntrophin, acidic 1	protein-coding
Neurod1_D5_peak_1121	chr7	111739202	111740337	9.27081	26.2323	21.1429	211	NA	intron (NM_001360903, intron 1 of 10)	intron (NM_001360903, intron 1 of 10)	40208	NM_001360903	233733		NM_173739	ENSMUSG00000038296	Galnt18	2900011G21Rik|Galntl4|galNAc-T18|mpp-GalNAc-T18(O18)	polypeptide N-acetylgalactosaminyltransferase 18	protein-coding
Neurod1_D5_peak_1279	chr9	70914735	70915221	10.0089	25.9872	20.901	209	NA	intron (NM_001324473, intron 1 of 8)	intron (NM_001324473, intron 1 of 8)	19830	NM_008280	15450		NM_008280	ENSMUSG00000032207	Lipc	HL|Hpl	lipase, hepatic	protein-coding
Neurod1_D5_peak_709	chr2	166653509	166654024	9.15933	25.998	20.9117	209	NA	intron (NM_177782, intron 1 of 39)	intron (NM_177782, intron 1 of 39)	60066	NM_177782	277360		NM_177782	ENSMUSG00000039621	Prex1	G630042G04|P-REX1|Setd6	phosphatidylinositol-3,4,5-trisphosphate-dependent Rac exchange factor 1	protein-coding
Neurod1_D5_peak_720	chr2	180227506	180228106	9.35489	25.8417	20.7591	207	NA	Intergenic	Intergenic	-1947	NM_001081171	16776		NM_001081171	ENSMUSG00000015647	Lama5	[a]5|laminin-511|mKIAA0533	laminin, alpha 5	protein-coding
Neurod1_D5_peak_94	chr1	190872165	190872676	9.86743	25.7152	20.634	206	NA	intron (NM_178775, intron 5 of 14)	(TCTG)n|Simple_repeat|Simple_repeat	39350	NM_178775	320119		NM_178775	ENSMUSG00000089872	Rps6kc1	B130003F20Rik|Rpk118	ribosomal protein S6 kinase polypeptide 1	protein-coding
Neurod1_D5_peak_234	chr11	114795134	114795960	8.92325	25.4967	20.4191	204	NA	intron (NM_028055, intron 1 of 2)	intron (NM_028055, intron 1 of 2)	345	NM_028055	72014		NM_028055	ENSMUSG00000000202	Btbd17	1500005I02Rik|Tango10a	BTB domain containing 17	protein-coding
Neurod1_D5_peak_345	chr13	115687451	115687732	11.3581	25.4528	20.3761	203	NA	Intergenic	Intergenic	-585627	NM_001033228	109700		NM_001033228	ENSMUSG00000042284	Itga1	CD49A|E130012M19Rik|Vla1	integrin alpha 1	protein-coding
Neurod1_D5_peak_292	chr12	106597690	106598077	11.3147	25.3786	20.3031	203	NA	Intergenic	Intergenic	118441	NR_015512	71033		NR_015512	ENSMUSG00000085820	4933406K04Rik	4930426M03Rik|4930485I22Rik|4933427G14Rik	RIKEN cDNA 4933406K04 gene	ncRNA
Neurod1_D5_peak_668	chr2	119322302	119322662	9.12435	25.3662	20.2913	202	NA	intron (NR_030683, intron 3 of 3)	CpG	-3302	NM_019454	54485		NM_019454	ENSMUSG00000027314	Dll4	Delta4	delta like canonical Notch ligand 4	protein-coding
Neurod1_D5_peak_1033	chr6	97529108	97529464	10.1912	25.1625	20.0914	200	NA	intron (NM_145148, intron 1 of 23)	intron (NM_145148, intron 1 of 23)	-41466	NM_001346637	232288		NM_145148	ENSMUSG00000030064	Frmd4b	6030440G05Rik|GOBLIN|GRSP1	FERM domain containing 4B	protein-coding
Neurod1_D5_peak_527	chr17	70963671	70963862	11.4347	24.9904	19.9227	199	NA	Intergenic	LSU-rRNA_Hsa|rRNA|rRNA	-4112	NR_168105	105246309		NR_166894	ENSMUSG00000117079	Gm41611	-	predicted gene, 41611	ncRNA
Neurod1_D5_peak_262	chr12	26534943	26535691	9.44048	24.8828	19.8173	198	NA	Intergenic	Intergenic	66102	NM_020557	22169		NM_020557	ENSMUSG00000020638	Cmpk2	1200004E04Rik|TDKI|Tyki	cytidine/uridine monophosphate kinase 2	protein-coding
Neurod1_D5_peak_693	chr2	154465894	154466433	9.73349	24.8823	19.8169	198	NA	intron (NM_172860, intron 1 of 10)	intron (NM_172860, intron 1 of 10)	29679	NM_001285446	12396		NM_009823	ENSMUSG00000038533	Cbfa2t2	A430091M07|C330013D05Rik|Cbfa2t2h|MTGR1	CBFA2/RUNX1 translocation partner 2	protein-coding
Neurod1_D5_peak_1037	chr6	100163170	100163721	8.84111	24.7731	19.711	197	NA	Intergenic	Intergenic	123913	NM_019743	56353		NM_019743	ENSMUSG00000072872	Rybp	2410018J24Rik|DEDAF|YEAF1	RING1 and YY1 binding protein	protein-coding
Neurod1_D5_peak_952	chr5	120612669	120613357	9.59554	24.6179	19.5587	195	NA	promoter-TSS (NM_029096)	promoter-TSS (NM_029096)	-117	NM_028041	71990		NM_028041	ENSMUSG00000029599	Ddx54	2410015A15Rik|DP97	DEAD box helicase 54	protein-coding
Neurod1_D5_peak_550	chr18	40308052	40308286	10.9106	24.0993	19.0494	190	NA	intron (NM_001371039, intron 2 of 2)	intron (NM_001371039, intron 2 of 2)	-49403	NR_168033	102633199		NR_166850		Gm31087	-	predicted gene, 31087	ncRNA
Neurod1_D5_peak_66	chr1	152165153	152165826	9.40228	23.6839	18.6442	186	NA	Intergenic	Intergenic	-75169	NM_197990	69399		NM_197990	ENSMUSG00000032666	1700025G04Rik	2610510E02Rik|2900042O04Rik	RIKEN cDNA 1700025G04 gene	protein-coding
Neurod1_D5_peak_1213	chr8	122281464	122282076	8.26853	23.5417	18.506	185	NA	promoter-TSS (NM_009569)	promoter-TSS (NM_009569)	-371	NM_009569	22761		NM_009569	ENSMUSG00000049577	Zfpm1	FOG|Fog1	zinc finger protein, multitype 1	protein-coding
Neurod1_D5_peak_1093	chr7	48749460	48750138	10.2925	23.6069	18.5694	185	NA	Intergenic	Intergenic	-39204	NM_028031	243983		NM_028031	ENSMUSG00000030471	Zdhhc13	2410004E01Rik|C530010M18|HIP3RP|Hip14l|kojak|skc4	zinc finger, DHHC domain containing 13	protein-coding
Neurod1_D5_peak_1162	chr8	5285797	5286058	10.7951	23.3265	18.2936	182	NA	Intergenic	Intergenic	-180640	NM_011388	20494		NM_011388	ENSMUSG00000023073	Slc10a2	9130221J18Rik|ASBT|IBAT|ISBT	solute carrier family 10, member 2	protein-coding
Neurod1_D5_peak_6	chr1	35457391	35457799	9.42319	23.1649	18.1364	181	NA	Intergenic	Intergenic	607606	NM_001357425	226971		NM_145516	ENSMUSG00000026123	Plekhb2	2310009M15Rik|Evt2|Phdc|evt-2	pleckstrin homology domain containing, family B (evectins) member 2	protein-coding
Neurod1_D5_peak_68	chr1	153641701	153642196	9.71484	23.1432	18.115	181	NA	Intergenic	Intergenic	-11089	NM_026380	67792		NM_026380	ENSMUSG00000042671	Rgs8	6530413N01Rik	regulator of G-protein signaling 8	protein-coding
Neurod1_D5_peak_435	chr15	101221261	101221948	8.79755	23.052	18.026	180	NA	non-coding (NR_045996, exon 2 of 3)	non-coding (NR_045996, exon 2 of 3)	357	NR_045996	105968		NR_045996	ENSMUSG00000115944	AU021063	-	expressed sequence AU021063	ncRNA
Neurod1_D5_peak_5	chr1	34182893	34183792	8.70703	22.87	17.849	178	NA	3' UTR (NM_010081, exon 24 of 24)	3' UTR (NM_010081, exon 24 of 24)	-5178	NR_165804	108167617		NR_165804	ENSMUSG00000096992	Gm26788	-	predicted gene, 26788	ncRNA
Neurod1_D5_peak_707	chr2	166377204	166377864	9.65502	22.4746	17.4641	174	NA	Intergenic	Intergenic	12570	NR_166205	105244359		NR_166205		Gm14268	-	predicted gene 14268	ncRNA
Neurod1_D5_peak_13	chr1	51650342	51650802	10.046	22.0462	17.0425	170	NA	Intergenic	Intergenic	-53854	NR_151621	100045066		NR_151621	ENSMUSG00000099413	Gm17767	-	predicted gene, 17767	ncRNA
Neurod1_D5_peak_926	chr5	111538443	111539005	8.54483	22.0112	17.0105	170	NA	Intergenic	Intergenic	-42837	NR_015546	330164		NM_177875	ENSMUSG00000052848	C130026L21Rik	-	RIKEN cDNA C130026L21 gene	ncRNA
Neurod1_D5_peak_987	chr5	148615954	148616208	10.0094	21.9832	16.9843	169	NA	Intergenic	Intergenic	-25316	NR_168911	102639759		NR_168911		Gm35994	-	predicted gene, 35994	ncRNA
Neurod1_D5_peak_533	chr17	93313146	93313457	10.3394	21.9907	16.9908	169	NA	Intergenic	Intergenic	114133	NM_001315504	11516		NM_009625	ENSMUSG00000024256	Adcyap1	PACAP	adenylate cyclase activating polypeptide 1	protein-coding
Neurod1_D5_peak_686	chr2	151990839	151991827	8.16125	21.7518	16.7588	167	NA	Intergenic	Intergenic	-5178	NM_027172	69698		NM_027172	ENSMUSG00000027463	Slc52a3	2310046K01Rik|RFT2	solute carrier protein family 52, member 3	protein-coding
Neurod1_D5_peak_796	chr4	71765129	71765484	9.52759	21.6931	16.7026	167	NA	Intergenic	Intergenic	435587	NM_001285531	21885		NM_011599	ENSMUSG00000008305	Tle1	C230057C06Rik|Estm14|Grg-1|Grg1|Tle4l	transducin-like enhancer of split 1	protein-coding
Neurod1_D5_peak_750	chr3	102049382	102049935	9.09193	21.4513	16.4664	164	NA	Intergenic	Intergenic	-36757	NM_009814	12373		NM_009814	ENSMUSG00000027861	Casq2	Csq2|ESTM52|cCSQ	calsequestrin 2	protein-coding
Neurod1_D5_peak_227	chr11	113611713	113612412	8.67138	21.1989	16.2209	162	NA	intron (NM_001362939, intron 1 of 9)	intron (NM_001362939, intron 1 of 9)	-7265	NM_001042606	20606		NM_009217	ENSMUSG00000047904	Sstr2	SRIF-1|SS2R|SSTR-2|Smstr-2|Smstr2|sst2	somatostatin receptor 2	protein-coding
Neurod1_D5_peak_1195	chr8	111736423	111736929	9.19037	21.0898	16.1137	161	NA	intron (NM_009954, intron 1 of 6)	intron (NM_009954, intron 1 of 6)	-4540	NM_001198839	12927		NM_009954	ENSMUSG00000031955	Bcar1	Cas|Crkas	breast cancer anti-estrogen resistance 1	protein-coding
Neurod1_D5_peak_1258	chr9	55090145	55090420	8.87402	21.0486	16.0744	160	NA	Intergenic	Intergenic	-41738	NM_148944	108015		NM_148944	ENSMUSG00000035200	Chrnb4	Acrb-4|Acrb4	cholinergic receptor, nicotinic, beta polypeptide 4	protein-coding
Neurod1_D5_peak_171	chr11	36009683	36010073	9.07359	20.879	15.9075	159	NA	intron (NM_001290702, intron 27 of 27)	intron (NM_001290702, intron 27 of 27)	-29351	NM_170779	211652		NM_170779	ENSMUSG00000018849	Wwc1	Kibra	WW, C2 and coiled-coil domain containing 1	protein-coding
Neurod1_D5_peak_1059	chr7	4925477	4926358	8.52677	20.9215	15.9494	159	NA	promoter-TSS (NM_173008)	promoter-TSS (NM_173008)	96	NM_173008	269855		NM_173008	ENSMUSG00000035279	Ssc5d	A430110N23Rik|S5D-SRCRB	scavenger receptor cysteine rich family, 5 domains	protein-coding
Neurod1_D5_peak_1204	chr8	120416443	120417067	7.94452	20.7903	15.8226	158	NA	Intergenic	Intergenic	-72111	NM_198671	382034		NM_198671	ENSMUSG00000031822	Gse1	2210013I18Rik|mKIAA0182	genetic suppressor element 1, coiled-coil protein	protein-coding
Neurod1_D5_peak_284	chr12	84893900	84894370	9.36209	20.8551	15.8844	158	NA	Intergenic	MLT1K|LTR|ERVL-MaLR	-17644	NM_001370743	16997		NM_013589	ENSMUSG00000002020	Ltbp2	-	latent transforming growth factor beta binding protein 2	protein-coding
Neurod1_D5_peak_252	chr12	5239702	5239966	9.26745	20.6881	15.7248	157	NA	intron (NM_001164493, intron 2 of 13)	intron (NM_001164493, intron 2 of 13)	135848	NM_001164493	208439		NM_001164493	ENSMUSG00000020627	Klhl29	A230106N14Rik|Gm68|Kbtbd9|mKIAA1921	kelch-like 29	protein-coding
Neurod1_D5_peak_77	chr1	170655378	170656260	8.8762	20.5204	15.5599	155	NA	intron (NM_177068, intron 3 of 7)	intron (NM_177068, intron 3 of 7)	11287	NM_177068	320078		NM_177068	ENSMUSG00000038463	Olfml2b	1110018N05Rik|4832415H08Rik	olfactomedin-like 2B	protein-coding
Neurod1_D5_peak_225	chr11	113583993	113584499	8.82138	20.4202	15.4645	154	NA	intron (NM_001362939, intron 1 of 9)	intron (NM_001362939, intron 1 of 9)	-18431	NM_027216	69806		NM_027216	ENSMUSG00000041654	Slc39a11	1810074D23Rik|ZIP-11	solute carrier family 39 (metal ion transporter), member 11	protein-coding
Neurod1_D5_peak_770	chr4	9002418	9002890	9.41879	20.4154	15.4598	154	NA	Intergenic	Intergenic	251330	NM_001355382	320790		NM_001033395	ENSMUSG00000041235	Chd7	A730019I05Rik|Cycn|Cyn|Dz|Edy|Flo|GENA 47|GENA 60|Gena 52|Lda|Mt|Obt|Todo|WBE1|Whi|metis	chromodomain helicase DNA binding protein 7	protein-coding
Neurod1_D5_peak_1109	chr7	81565606	81565850	9.58841	20.1714	15.2217	152	NA	intron (NM_172904, intron 1 of 12)	intron (NM_172904, intron 1 of 12)	1253	NM_172904	244091		NM_172904	ENSMUSG00000038663	Fsd2	9830160G03Rik|Spryd1	fibronectin type III and SPRY domain containing 2	protein-coding
Neurod1_D5_peak_1144	chr7	137289533	137289789	8.99469	20.2037	15.2534	152	NA	intron (NM_010096, intron 6 of 15)	intron (NM_010096, intron 6 of 15)	24784	NM_001113415	13593		NM_010096	ENSMUSG00000010476	Ebf3	3110018A08Rik|O/E-2|mKIAA4201	early B cell factor 3	protein-coding
Neurod1_D5_peak_1297	chr9	102690310	102690556	8.6347	20.0772	15.1313	151	NA	Intergenic	Intergenic	-27371	NM_019764	56332		NM_019764	ENSMUSG00000032531	Amotl2	Lccp|MASCOT|mKIAA0989	angiomotin-like 2	protein-coding
Neurod1_D5_peak_1098	chr7	64518577	64518802	8.93624	20.0992	15.1532	151	NA	intron (NM_001291166, intron 1 of 14)	intron (NM_001291166, intron 1 of 14)	16551	NM_001291167	11784		NM_007461	ENSMUSG00000030519	Apba2	X11-like|X11L|XllL|mXllL	amyloid beta precursor protein binding family A member 2	protein-coding
Neurod1_D5_peak_899	chr5	36120992	36121312	8.37236	20.1052	15.1587	151	NA	intron (NM_030889, intron 3 of 26)	intron (NM_030889, intron 3 of 26)	-82869	NM_175249	76943		NM_175249	ENSMUSG00000043430	Psapl1	2310020A21Rik	prosaposin-like 1	protein-coding
Neurod1_D5_peak_312	chr13	51845801	51846509	7.76347	19.9153	14.9739	149	NA	promoter-TSS (NM_011817)	promoter-TSS (NM_011817)	-520	NM_011817	23882		NM_011817	ENSMUSG00000021453	Gadd45g	CR6|DDIT2|OIG37	growth arrest and DNA-damage-inducible 45 gamma	protein-coding
Neurod1_D5_peak_503	chr17	28037239	28037482	8.27876	19.9265	14.9844	149	NA	intron (NM_001374802, intron 11 of 23)	intron (NM_001374802, intron 11 of 23)	42404	NM_001374621	21463		NM_013687	ENSMUSG00000062859	Tcp11	D17Ken1|Tcp-11	t-complex protein 11	protein-coding
Neurod1_D5_peak_116	chr10	51257603	51258044	9.12626	19.9064	14.9658	149	NA	Intergenic	Intergenic	-222789	NM_001291892	14727		NM_008147	ENSMUSG00000112023	Lilrb4b	Gp49a|Lilr4b|gp49	leukocyte immunoglobulin-like receptor, subfamily B, member 4B	protein-coding
Neurod1_D5_peak_588	chr19	7265773	7266414	7.49084	19.8354	14.8981	148	NA	Intergenic	Intergenic	-1301	NM_054048	104383		NM_054048	ENSMUSG00000024968	Rcor2	1A13|CoREST|Rcor|Rcor1	REST corepressor 2	protein-coding
Neurod1_D5_peak_910	chr5	97195070	97195737	9.07435	19.2908	14.3671	143	NA	Intergenic	Intergenic	-83807	NM_001359913	231474		NM_198422	ENSMUSG00000055725	Paqr3	6330415A20Rik|RKTG	progestin and adipoQ receptor family member III	protein-coding
Neurod1_D5_peak_1053	chr6	127701121	127701589	8.41667	19.1591	14.2407	142	NA	intron (NR_157230, intron 7 of 9)	intron (NR_157230, intron 7 of 9)	67800	NR_157230	381813		NM_201371	ENSMUSG00000030350	Prmt8	Hrmt1l3|Hrmt1l4	protein arginine N-methyltransferase 8	protein-coding
Neurod1_D5_peak_875	chr4	153361260	153361624	8.70568	19.1653	14.2466	142	NA	Intergenic	Intergenic	121388	NM_001099299	230959		NM_001099299	ENSMUSG00000039546	Ajap1	Gm573	adherens junction associated protein 1	protein-coding
Neurod1_D5_peak_1284	chr9	74846837	74847055	8.67712	19.1146	14.1971	141	NA	Intergenic	Intergenic	-1491	NR_045284	100503019		NR_045284	ENSMUSG00000066477	Gm16551	-	predicted gene 16551	ncRNA
Neurod1_D5_peak_1166	chr8	15519827	15520034	9.46882	18.9225	14.0117	140	NA	Intergenic	LSU-rRNA_Hsa|rRNA|rRNA	462277	NM_008664	17930		NM_008664	ENSMUSG00000031461	Myom2	-	myomesin 2	protein-coding
Neurod1_D5_peak_938	chr5	114264155	114264584	8.85286	18.9072	13.9977	139	NA	intron (NM_148935, intron 2 of 9)	intron (NM_148935, intron 2 of 9)	9392	NM_148935	116810		NM_148935	ENSMUSG00000042002	Foxn4	-	forkhead box N4	protein-coding
Neurod1_D5_peak_493	chr17	15247914	15248345	8.5096	18.8157	13.9089	139	NA	Intergenic	Intergenic	-7346	NR_046164	328747		NR_046164	ENSMUSG00000097624	Gm5091	C330048F19	predicted gene 5091	ncRNA
Neurod1_D5_peak_779	chr4	22835661	22835887	8.53707	18.8648	13.9564	139	NA	promoter-TSS (NR_166393)	promoter-TSS (NR_166393)	-278	NR_166393	69984		NR_166393		Gm42262	-	predicted gene, 42262	ncRNA
Neurod1_D5_peak_24	chr1	64442412	64443033	7.69785	18.7955	13.8894	138	NA	Intergenic	Intergenic	-90082	NM_009952	12912		NM_009952	ENSMUSG00000025958	Creb1	2310001E10Rik|3526402H21Rik|Creb|Creb-1	cAMP responsive element binding protein 1	protein-coding
Neurod1_D5_peak_269	chr12	46698424	46698994	8.76121	18.7476	13.8431	138	NA	3' UTR (NM_021361, exon 5 of 5)	3' UTR (NM_021361, exon 5 of 5)	120058	NM_001364639	664883		NM_021361	ENSMUSG00000021047	Nova1	9430099M15Rik|G630039L02|Nova-1	NOVA alternative splicing regulator 1	protein-coding
Neurod1_D5_peak_995	chr6	30181873	30182173	8.79155	18.8005	13.894	138	NA	Intergenic	Intergenic	5400	NR_038124	100463519		NR_038124		BB283400	Rncr4	expressed sequence BB283400	ncRNA
Neurod1_D5_peak_118	chr10	57675736	57675981	9.98994	18.7826	13.8773	138	NA	intron (NM_001039052, intron 2 of 4)	intron (NM_001039052, intron 2 of 4)	24877	NM_001039050	18768		NM_008863	ENSMUSG00000019876	Pkib	Pkibeta|Prkacn2	protein kinase inhibitor beta, cAMP dependent, testis specific	protein-coding
Neurod1_D5_peak_545	chr18	35010833	35011113	9.39239	18.7948	13.8891	138	NA	Intergenic	ID2|SINE|ID	28299	NR_167746	102639815		NR_167746		Gm36037	-	predicted gene, 36037	ncRNA
Neurod1_D5_peak_921	chr5	110472553	110472999	8.79155	18.8005	13.894	138	NA	Intergenic	Intergenic	-24273	NM_001317042	381668		NM_028596	ENSMUSG00000043323	Fbrsl1	2410025L10Rik|Gm1049|Gm29766|mKIAA1545	fibrosin-like 1	protein-coding
Neurod1_D5_peak_59	chr1	133079734	133080397	8.40147	18.6216	13.7226	137	NA	intron (NM_001099276, intron 11 of 32)	intron (NM_001099276, intron 11 of 32)	34053	NM_001099276	240752		NM_001099276	ENSMUSG00000026447	Pik3c2b	C330011J12Rik|Gm199|PI3K-C2beta|PI3KC2beta	phosphatidylinositol-4-phosphate 3-kinase catalytic subunit type 2 beta	protein-coding
Neurod1_D5_peak_26	chr1	72171284	72171674	8.98529	18.6206	13.7223	137	NA	intron (NM_001005423, intron 2 of 4)	intron (NM_001005423, intron 2 of 4)	40828	NM_001005423	381269		NM_001005423	ENSMUSG00000039395	Mreg	Gm974|Wdt2|dsu	melanoregulin	protein-coding
Neurod1_D5_peak_229	chr11	113785408	113785985	8.16676	18.6988	13.7965	137	NA	promoter-TSS (NR_168674)	promoter-TSS (NR_168674)	-478	NR_168674	105243583		NR_168674	ENSMUSG00000121049	Gm39468	-	predicted gene, 39468	ncRNA
Neurod1_D5_peak_1215	chr8	122639856	122640214	8.42824	18.6697	13.7686	137	NA	intron (NM_001109873, intron 5 of 11)	intron (NM_001109873, intron 5 of 11)	-17300	NM_001007462	382035		NM_001007462	ENSMUSG00000069867	Pabpn1l	Gm1108|Pabpnl1|ePABP2	poly(A)binding protein nuclear 1-like	protein-coding
Neurod1_D5_peak_469	chr16	80272482	80273039	8.64193	18.5392	13.6419	136	NA	Intergenic	Intergenic	273384	NR_169071	78654		NR_169071	ENSMUSG00000101810	1700066C05Rik	-	RIKEN cDNA 1700066C05 gene	ncRNA
Neurod1_D5_peak_728	chr3	18625626	18626189	8.64193	18.5392	13.6419	136	NA	non-coding (NR_166210, exon 4 of 4)	non-coding (NR_166210, exon 4 of 4)	17188	NR_166210	102632812		NR_166210		Gm30789	-	predicted gene, 30789	ncRNA
Neurod1_D5_peak_1090	chr7	46418193	46418468	8.64193	18.5392	13.6419	136	NA	intron (NM_008421, intron 1 of 1)	intron (NM_008421, intron 1 of 1)	21862	NM_008421	16502		NM_008421	ENSMUSG00000058975	Kcnc1	C230009H10Rik|KShIIIB|KV4|Kcr2-1|Kv3.1|NGK2|Shaw	potassium voltage gated channel, Shaw-related subfamily, member 1	protein-coding
Neurod1_D5_peak_260	chr12	25475333	25475610	8.85449	18.397	13.5049	135	NA	Intergenic	Intergenic	346297	NR_045844	432641		NR_045844		Gm17746	-	predicted gene, 17746	ncRNA
Neurod1_D5_peak_64	chr1	135740940	135741447	8.61261	18.4878	13.5932	135	NA	intron (NR_153810, intron 2 of 3)	intron (NR_153810, intron 2 of 3)	12026	NM_007791	13007		NM_007791	ENSMUSG00000026421	Csrp1	CRP1|Csrp	cysteine and glycine-rich protein 1	protein-coding
Neurod1_D5_peak_446	chr16	16559576	16560203	8.27011	18.3846	13.4928	134	NA	intron (NM_001301817, intron 1 of 16)	intron (NM_001301817, intron 1 of 16)	330	NM_139232	224014		NM_139232	ENSMUSG00000022788	Fgd4	9030023J02Rik|9330209B17Rik|Frabp|ZFYVE6	FYVE, RhoGEF and PH domain containing 4	protein-coding
Neurod1_D5_peak_1300	chr9	110875087	110875342	8.49731	18.2852	13.3956	133	NA	intron (NM_146260, intron 2 of 5)	intron (NM_146260, intron 2 of 5)	4859	NM_146260	20776		NM_146260	ENSMUSG00000049555	Tmie	5131400L21Rik|Mm.87012|sr	transmembrane inner ear	protein-coding
Neurod1_D5_peak_1226	chr9	3032417	3032739	6.94767	18.1894	13.3019	133	NA	Intergenic	GSAT_MM|Satellite|Satellite	6165	NR_039546	100628572		NR_039546	ENSMUSG00000106183	Mir101c	mir-101c|mmu-mir-101c	microRNA 101c	ncRNA
Neurod1_D5_peak_237	chr11	116286160	116286824	7.66187	18.2361	13.3477	133	NA	Intergenic	Intergenic	5553	NM_010254	14428		NM_010254	ENSMUSG00000020793	Galr2	mGalR	galanin receptor 2	protein-coding
Neurod1_D5_peak_800	chr4	82933858	82934408	8.72745	18.179	13.2922	132	NA	intron (NR_154662, intron 26 of 35)	intron (NR_154662, intron 26 of 35)	-48982	NM_009887	12622		NM_009887	ENSMUSG00000038192	Cer1	Cerl|Cerl1|Cerr1|cer-1	cerberus 1, DAN family BMP antagonist	protein-coding
Neurod1_D5_peak_810	chr4	111252245	111252488	9.30338	18.1411	13.2567	132	NA	intron (NM_030231, intron 5 of 12)	intron (NM_030231, intron 5 of 12)	-162640	NM_026279	67621		NM_026279	ENSMUSG00000028545	Bend5	2310026E23Rik	BEN domain containing 5	protein-coding
Neurod1_D5_peak_40	chr1	91413920	91414523	7.54051	17.9992	13.1196	131	NA	promoter-TSS (NM_001360900)	promoter-TSS (NM_001360900)	-183	NM_001360900	55927		NM_019479	ENSMUSG00000067071	Hes6	bHLHb41	hairy and enhancer of split 6	protein-coding
Neurod1_D5_peak_1089	chr7	45814368	45814659	8.8901	17.9513	13.0732	130	NA	promoter-TSS (NM_011181)	promoter-TSS (NM_011181)	-197	NM_001112701	19158		NM_011181	ENSMUSG00000003269	Cyth2	ARNO|CLM2|Pscd2	cytohesin 2	protein-coding
Neurod1_D5_peak_1045	chr6	116670457	116671470	7.00756	17.8572	12.9819	129	NA	intron (NM_178045, intron 1 of 10)	intron (NM_178045, intron 1 of 10)	2873	NM_178045	213391		NM_178045	ENSMUSG00000042129	Rassf4	3830411C14Rik|AD037	Ras association (RalGDS/AF-6) domain family member 4	protein-coding
Neurod1_D5_peak_199	chr11	80311685	80312666	7.21063	17.8147	12.9407	129	NA	intron (NM_139228, intron 2 of 8)	intron (NM_139228, intron 2 of 8)	11263	NM_139228	246104		NM_139228	ENSMUSG00000017692	Rhbdl3	Rhbdl4|Rhomr1|Vrho	rhomboid like 3	protein-coding
Neurod1_D5_peak_822	chr4	120277394	120277761	8.54358	17.862	12.9866	129	NA	intron (NM_194060, intron 1 of 1)	intron (NM_194060, intron 1 of 1)	9684	NM_194060	329934		NM_194060	ENSMUSG00000052135	Foxo6	-	forkhead box O6	protein-coding
Neurod1_D5_peak_48	chr1	126597128	126597700	7.21063	17.8147	12.9407	129	NA	intron (NM_176957, intron 2 of 12)	intron (NM_176957, intron 2 of 12)	-104487	NM_172484	210356		NM_172484	ENSMUSG00000049690	Nckap5	8430408F21|D130011D22Rik|E030049G20Rik|Erih1|Erih2|Gm1548|Nap5	NCK-associated protein 5	protein-coding
Neurod1_D5_peak_946	chr5	117818674	117819128	7.6235	17.6772	12.8097	128	NA	Intergenic	Intergenic	-47938	NM_008712	18125		NM_008712	ENSMUSG00000029361	Nos1	2310005C01Rik|N-NOS|NC-NOS|NO|NOS|NOS-I|Nos-1|bNOS|nNOS	nitric oxide synthase 1, neuronal	protein-coding
Neurod1_D5_peak_935	chr5	113873473	113873792	7.82941	17.5786	12.7153	127	NA	intron (NM_011779, intron 2 of 10)	intron (NM_011779, intron 2 of 10)	35074	NM_011779	23790		NM_011779	ENSMUSG00000004530	Coro1c	CRN2	coronin, actin binding protein 1C	protein-coding
Neurod1_D5_peak_772	chr4	9318182	9318680	7.8063	17.5358	12.6739	126	NA	intron (NM_001355183, intron 2 of 5)	intron (NM_001355183, intron 2 of 5)	49114	NM_028940	74438		NM_028940	ENSMUSG00000041216	Clvs1	4933402J24Rik|Clvl1|Rlbp1l1	clavesin 1	protein-coding
Neurod1_D5_peak_1272	chr9	65175558	65176295	6.85107	17.523	12.6613	126	NA	intron (NM_008988, intron 2 of 13)	intron (NM_008988, intron 2 of 13)	34772	NM_008988	19289		NM_008988	ENSMUSG00000032394	Igdcc3	2810401C09Rik|Punc|WI-14920	immunoglobulin superfamily, DCC subclass, member 3	protein-coding
Neurod1_D5_peak_361	chr14	24578407	24578973	8.50045	17.2902	12.4374	124	NA	Intergenic	Intergenic	87937	NM_001360586	20088		NM_011297	ENSMUSG00000025290	Rps24	-	ribosomal protein S24	protein-coding
Neurod1_D5_peak_1026	chr6	90659476	90659728	8.22585	17.3094	12.4557	124	NA	TTS (NM_001134384)	TTS (NM_001134384)	40356	NM_001037493	71699		NM_027868	ENSMUSG00000030089	Slc41a3	1010001P06Rik|SLC41A1-L2	solute carrier family 41, member 3	protein-coding
Neurod1_D5_peak_1132	chr7	126271834	126272307	8.1706	17.2127	12.3628	123	NA	promoter-TSS (NM_145587)	promoter-TSS (NM_145587)	-426	NM_145587	104175		NM_145587	ENSMUSG00000042978	Sbk1	Sbk	SH3-binding kinase 1	protein-coding
Neurod1_D5_peak_815	chr4	117131753	117132407	7.33873	17.1288	12.2818	122	NA	intron (NM_013807, intron 5 of 14)	intron (NM_013807, intron 5 of 14)	1883	NM_001313916	12795		NM_013807	ENSMUSG00000028680	Plk3	Cnk|Fnk|PLK-3|PRK	polo like kinase 3	protein-coding
Neurod1_D5_peak_16	chr1	54193438	54193651	8.68506	17.1105	12.2643	122	NA	intron (NM_001001883, intron 1 of 28)	intron (NM_001001883, intron 1 of 28)	1490	NM_172655	329152		NM_172655	ENSMUSG00000042807	Hecw2	A730039N16Rik|D030049F17Rik|Gm971|Nedl2|mKIAA1301	HECT, C2 and WW domain containing E3 ubiquitin protein ligase 2	protein-coding
Neurod1_D5_peak_663	chr2	102656189	102656517	8.11609	17.117	12.2702	122	NA	Intergenic	Intergenic	-2336	NM_001077514	20511		NM_011393	ENSMUSG00000005089	Slc1a2	1700091C19Rik|2900019G14Rik|Eaat2|GLT-1|GLT1|MGLT1	solute carrier family 1 (glial high affinity glutamate transporter), member 2	protein-coding
Neurod1_D5_peak_291	chr12	105545795	105546075	8.37805	17.081	12.2358	122	NA	Intergenic	Intergenic	-17237	NM_009747	12062		NM_009747	ENSMUSG00000021070	Bdkrb2	B(2)|B2|B2R|BK-2|BK2|BK2R|BKR2|BRB2	bradykinin receptor, beta 2	protein-coding
Neurod1_D5_peak_645	chr2	75866028	75866241	8.34799	17.0296	12.185	121	NA	intron (NM_172666, intron 8 of 19)	intron (NM_172666, intron 8 of 19)	33957	NM_172666	228061		NM_172666	ENSMUSG00000042410	Agps	5832437L22|9930035G10Rik|Adaps|Adas|Adhaps|Adps|Aldhpsy|bs2	alkylglycerone phosphate synthase	protein-coding
Neurod1_D5_peak_1322	chrY	90804942	90805766	8.31816	16.9784	12.1356	121	NA	intron (NR_137282, intron 2 of 2)	L1_Mm|LINE|L1	19912	NM_133362	170942		NM_133362		Erdr1x	Erdr1|Gm21887|Gm55594|edr	erythroid differentiation regulator 1 x	protein-coding
Neurod1_D5_peak_831	chr4	128715472	128715986	7.24211	16.9406	12.1	120	NA	intron (NM_001195130, intron 7 of 14)	intron (NM_001195130, intron 7 of 14)	-11842	NM_001195083	54383		NM_018774	ENSMUSG00000028796	Phc2	A3galt2|D130050K19Rik|D4Ertd810e|Edr2|Mph2|p36	polyhomeotic 2	protein-coding
Neurod1_D5_peak_620	chr2	26168974	26169312	8.28853	16.9276	12.0888	120	NA	Intergenic	Intergenic	-28637	NM_001256521	109299		NM_001256521	ENSMUSG00000087679	Tmem250	C330006A16Rik|Tmem250-ps	transmembrane protein 250	protein-coding
Neurod1_D5_peak_72	chr1	155810331	155810785	7.98295	16.8825	12.0489	120	NA	intron (NM_023268, intron 1 of 12)	intron (NM_023268, intron 1 of 12)	2341	NM_023268	104009		NM_023268	ENSMUSG00000033684	Qsox1	1300003H02Rik|QSOX|Qscn6|SOx|b2b2673Clo	quiescin Q6 sulfhydryl oxidase 1	protein-coding
Neurod1_D5_peak_310	chr13	49352666	49353151	8.00923	16.9289	12.0896	120	NA	intron (NM_001039179, intron 1 of 6)	intron (NM_001039179, intron 1 of 6)	11359	NM_029791	76895		NM_029791	ENSMUSG00000037933	Bicd2	-	BICD cargo adaptor 2	protein-coding
Neurod1_D5_peak_1241	chr9	40730841	40731165	8.28853	16.9276	12.0888	120	NA	intron (NM_133733, intron 1 of 6)	intron (NM_133733, intron 1 of 6)	44984	NM_133733	71566		NM_133733	ENSMUSG00000032024	Clmp	9030425E11Rik|ACAM|ASP5	CXADR-like membrane protein	protein-coding
Neurod1_D5_peak_712	chr2	167349332	167349589	8.20091	16.7769	11.9461	119	NA	promoter-TSS (NM_019835)	promoter-TSS (NM_019835)	-282	NM_019835	56336		NM_019835	ENSMUSG00000017929	B4galt5	9430078I07Rik	UDP-Gal:betaGlcNAc beta 1,4-galactosyltransferase, polypeptide 5	protein-coding
Neurod1_D5_peak_173	chr11	40510313	40511083	7.561	16.6025	11.7772	117	NA	Intergenic	Intergenic	181984	NM_134017	108645		NM_134017	ENSMUSG00000042032	Mat2b	1110064C04Rik|2410018D16Rik|MAT-II|MATIIbeta|TGR	methionine adenosyltransferase 2 non-catalytic beta subunit methionine	protein-coding
Neurod1_D5_peak_560	chr18	60639859	60640377	8.05892	16.5318	11.7091	117	NA	Intergenic	Intergenic	-15813	NM_177340	104027		NM_177340	ENSMUSG00000043079	Synpo	9030217H17Rik|9130229N11|9330140I15Rik	synaptopodin	protein-coding
Neurod1_D5_peak_73	chr1	156997760	156997997	8.35829	16.5609	11.7375	117	NA	Intergenic	Intergenic	-58252	NM_001159967	78255		NM_023884	ENSMUSG00000026594	Ralgps2	1810020P17Rik|2210408F11Rik|4921528G01Rik|9130014M22Rik	Ral GEF with PH domain and SH3 binding motif 2	protein-coding
Neurod1_D5_peak_932	chr5	113152925	113153212	8.03111	16.4836	11.6626	116	NA	intron (NM_001375886, intron 6 of 12)	intron (NM_001375886, intron 6 of 12)	10245	NM_172884	243219		NM_172884	ENSMUSG00000051339	2900026A02Rik	8430408O14Rik|A530094D01|Gm449|Kiaa1671|mKIAA1671	RIKEN cDNA 2900026A02 gene	protein-coding
Neurod1_D5_peak_839	chr4	131983103	131983421	8.29587	16.4554	11.636	116	NA	intron (NM_001128607, intron 7 of 17)	intron (NM_001128607, intron 7 of 17)	61491	NM_001201367	623230		NM_001201367	ENSMUSG00000070720	Tmem200b	EG623230	transmembrane protein 200B	protein-coding
Neurod1_D5_peak_1073	chr7	27258341	27258648	7.94882	16.3409	11.5244	115	NA	promoter-TSS (NM_010950)	promoter-TSS (NM_010950)	-267	NM_010950	18223		NM_010950	ENSMUSG00000063160	Numbl	nbl	numb-like	protein-coding
Neurod1_D5_peak_1200	chr8	120323061	120323468	7.13259	16.2644	11.4511	114	NA	Intergenic	Intergenic	-95034	NR_110496	434353		NR_110496	ENSMUSG00000097960	A330074K22Rik	-	RIKEN cDNA A330074K22 gene	ncRNA
Neurod1_D5_peak_298	chr12	113028874	113029393	7.65638	16.3013	11.4861	114	NA	intron (NM_001291444, intron 1 of 23)	intron (NM_001291444, intron 1 of 23)	14625	NM_001081170	217893		NM_198165	ENSMUSG00000021143	Pacs2	6720425G15Rik|E230011J22|Pacs1l|mKIAA0602	phosphofurin acidic cluster sorting protein 2	protein-coding
Neurod1_D5_peak_134	chr10	80329744	80330117	8.14381	16.1977	11.3863	113	NA	promoter-TSS (NM_008793)	promoter-TSS (NM_008793)	-215	NM_139292	70335		NM_139292	ENSMUSG00000035504	Reep6	0610011M24Rik|Dp1l1	receptor accessory protein 6	protein-coding
Neurod1_D5_peak_316	chr13	56582037	56582482	7.56121	16.1303	11.3206	113	NA	Intergenic	Intergenic	-27327	NM_009369	21810		NM_009369	ENSMUSG00000035493	Tgfbi	68kDa|Beta-ig|big-h3	transforming growth factor, beta induced	protein-coding
Neurod1_D5_peak_460	chr16	48372407	48372866	8.08454	16.097	11.2891	112	NA	Intergenic	Intergenic	39780	NR_015373	433023		NR_015373	ENSMUSG00000110573	Gm5485	EG433023	predicted gene 5485	ncRNA
Neurod1_D5_peak_306	chr13	29610196	29610655	8.08454	16.097	11.2891	112	NA	intron (NM_144536, intron 9 of 15)	intron (NM_144536, intron 9 of 15)	245248	NM_001308486	68916		NM_144536	ENSMUSG00000006191	Cdkal1	1190005B03Rik|6620401C13Rik	CDK5 regulatory subunit associated protein 1-like 1	protein-coding
Neurod1_D5_peak_913	chr5	98167403	98167645	7.76322	16.0171	11.2124	112	NA	Intergenic	CpG	-13345	NM_029947	77630		NM_029947	ENSMUSG00000035456	Prdm8	4930565F05Rik|PFM5	PR domain containing 8	protein-coding
Neurod1_D5_peak_459	chr16	42875205	42875764	7.49137	16.0043	11.2006	112	NA	non-coding (NR_040521, exon 1 of 4)	non-coding (NR_040521, exon 1 of 4)	103	NR_040521	75722		NR_040521	ENSMUSG00000075070	4932412D23Rik	Gm10809	RIKEN cDNA 4932412D23 gene	ncRNA
Neurod1_D5_peak_764	chr3	152753808	152754121	7.96854	15.8993	11.1015	111	NA	intron (NM_025662, intron 9 of 10)	intron (NM_025662, intron 9 of 10)	39864	NM_178016	329777		NM_025662	ENSMUSG00000039047	Pigk	3000001O05Rik|Gm38470|PIG-K	phosphatidylinositol glycan anchor biosynthesis, class K	protein-coding
Neurod1_D5_peak_655	chr2	93177068	93177750	5.80643	15.9776	11.1746	111	NA	Intergenic	ID_B1|SINE|B4	-10139	NM_001356535	277414		NM_001025246	ENSMUSG00000068735	Trp53i11	Tp53i11	transformation related protein 53 inducible protein 11	protein-coding
Neurod1_D5_peak_297	chr12	113014054	113014353	7.73741	15.9719	11.169	111	NA	promoter-TSS (NM_001291445)	promoter-TSS (NM_001291445)	-305	NM_001291445	217893		NM_198165	ENSMUSG00000021143	Pacs2	6720425G15Rik|E230011J22|Pacs1l|mKIAA0602	phosphofurin acidic cluster sorting protein 2	protein-coding
Neurod1_D5_peak_336	chr13	97824156	97824405	7.73741	15.9719	11.169	111	NA	Intergenic	Intergenic	73168	NR_152263	111365222		NR_152263	ENSMUSG00000097346	Rps18-ps4	Eyelinc18|Gm26619	ribosomal protein S18, pseudogene 4	ncRNA
Neurod1_D5_peak_357	chr14	20929168	20929378	8.23927	15.8847	11.0879	110	NA	promoter-TSS (NM_009502)	promoter-TSS (NM_009502)	-125	NM_009502	22330		NM_009502	ENSMUSG00000021823	Vcl	9430097D22	vinculin	protein-coding
Neurod1_D5_peak_322	chr13	64205325	64205658	7.6863	15.8822	11.0855	110	NA	intron (NM_172587, intron 12 of 13)	intron (NM_172587, intron 12 of 13)	43047	NM_001122989	218294		NM_172587	ENSMUSG00000033102	Cdc14b	2810432N10Rik|A530086E13Rik|CDC14B3|Cdc14B1	CDC14 cell division cycle 14B	protein-coding
Neurod1_D5_peak_154	chr11	3127106	3127609	4.21728	15.8308	11.0369	110	NA	intron (NR_003517, intron 2 of 6)	intron (NR_003517, intron 2 of 6)	3355	NR_003517	236604		NM_001004146	ENSMUSG00000121500	Pisd-ps1	-	phosphatidylserine decarboxylase, pseudogene 1	pseudo
Neurod1_D5_peak_30	chr1	85090724	85091016	6.85527	15.7256	10.9356	109	NA	intron (NM_213615, intron 5 of 6)	intron (NM_213615, intron 5 of 6)	-15223	NR_163968	621875		NM_001037910	ENSMUSG00000072109	A530040E14Rik	-	RIKEN cDNA A530040E14 gene	ncRNA
Neurod1_D5_peak_14	chr1	51815139	51815418	7.85583	15.7064	10.9172	109	NA	intron (NM_010863, intron 6 of 29)	intron (NM_010863, intron 6 of 29)	100700	NM_010863	17912		NM_010863	ENSMUSG00000018417	Myo1b	MIH-L|MMIa	myosin IB	protein-coding
Neurod1_D5_peak_1012	chr6	56044526	56044897	7.8837	15.7542	10.9631	109	NA	Intergenic	Intergenic	27214	NM_011153	19051		NM_011153	ENSMUSG00000002930	Ppp1r17	Gsbs|Ppp1r2	protein phosphatase 1, regulatory subunit 17	protein-coding
Neurod1_D5_peak_540	chr18	20640374	20640795	8.1129	15.6732	10.8846	108	NA	intron (NR_155534, intron 1 of 2)	intron (NR_155534, intron 1 of 2)	-24666	NM_013697	22139		NM_013697	ENSMUSG00000061808	Ttr	prealbumin	transthyretin	protein-coding
Neurod1_D5_peak_654	chr2	93174293	93174682	5.60784	15.4826	10.7011	107	NA	Intergenic	Intergenic	-13061	NM_001356535	277414		NM_001025246	ENSMUSG00000068735	Trp53i11	Tp53i11	transformation related protein 53 inducible protein 11	protein-coding
Neurod1_D5_peak_853	chr4	139590361	139590974	6.99828	15.5515	10.767	107	NA	intron (NM_001205173, intron 1 of 8)	intron (NM_001205173, intron 1 of 8)	15947	NM_001205173	212632		NM_183148	ENSMUSG00000041025	Iffo2	-	intermediate filament family orphan 2	protein-coding
Neurod1_D5_peak_1074	chr7	27473395	27473627	8.02063	15.5183	10.7347	107	NA	promoter-TSS (NM_133210)	promoter-TSS (NM_133210)	-329	NM_133210	170742		NM_133210	ENSMUSG00000055200	Sertad3	D1Mgi51|Rbt1|Sei3	SERTA domain containing 3	protein-coding
Neurod1_D5_peak_664	chr2	102663747	102664003	7.24596	15.5578	10.7724	107	NA	intron (NM_001361018, intron 1 of 9)	intron (NM_001361018, intron 1 of 9)	5186	NM_001361018	20511		NM_011393	ENSMUSG00000005089	Slc1a2	1700091C19Rik|2900019G14Rik|Eaat2|GLT-1|GLT1|MGLT1	solute carrier family 1 (glial high affinity glutamate transporter), member 2	protein-coding
Neurod1_D5_peak_715	chr2	174049746	174050269	7.48845	15.5332	10.7488	107	NA	Intergenic	Intergenic	-26295	NM_001363030	228960		NM_172675	ENSMUSG00000027522	Stx16	4930401D03|5430410K23Rik|6330500A18Rik|Syn16	syntaxin 16	protein-coding
Neurod1_D5_peak_931	chr5	113041674	113041929	7.44057	15.4483	10.6689	106	NA	Intergenic	Intergenic	-26263	NM_001285806	320129		NM_177078	ENSMUSG00000042249	Grk3	4833444A01Rik|Adrbk-2|Adrbk2|Bark-2	G protein-coupled receptor kinase 3	protein-coding
Neurod1_D5_peak_1172	chr8	68830105	68830572	7.66606	15.38	10.603	106	NA	TTS (NM_001293791)	TTS (NM_001293791)	36409	NM_001293792	70885		NM_027590	ENSMUSG00000031864	Ints10	4921521J11Rik	integrator complex subunit 10	protein-coding
Neurod1_D5_peak_731	chr3	31094483	31094684	6.95991	15.4786	10.6978	106	NA	promoter-TSS (NM_001271772)	promoter-TSS (NM_001271772)	-475	NM_001271772	20482		NM_011386	ENSMUSG00000027660	Skil	Skir|SnoN|sno	SKI-like	protein-coding
Neurod1_D5_peak_634	chr2	31449327	31449685	7.71934	15.4719	10.6911	106	NA	intron (NM_001370902, intron 86 of 97)	intron (NM_001370902, intron 86 of 97)	-20764	NM_007494	11898		NM_007494	ENSMUSG00000076441	Ass1	ASS|Ass-1|fold	argininosuccinate synthetase 1	protein-coding
Neurod1_D5_peak_1199	chr8	120276173	120276697	7.1818	15.4402	10.6614	106	NA	Intergenic	Intergenic	-48205	NR_110496	434353		NR_110496	ENSMUSG00000097960	A330074K22Rik	-	RIKEN cDNA A330074K22 gene	ncRNA
Neurod1_D5_peak_1298	chr9	106892156	106892434	7.99034	15.4674	10.6872	106	NA	promoter-TSS (NM_029103)	promoter-TSS (NM_029103)	-357	NM_029103	74840		NM_029103	ENSMUSG00000032575	Manf	3230402M22Rik|Armet|D18Mgi17	mesencephalic astrocyte-derived neurotrophic factor	protein-coding
Neurod1_D5_peak_155	chr11	3128336	3128544	3.72647	15.3101	10.5376	105	NA	intron (NR_003517, intron 3 of 6)	intron (NR_003517, intron 3 of 6)	4438	NR_003517	236604		NM_001004146	ENSMUSG00000121500	Pisd-ps1	-	phosphatidylserine decarboxylase, pseudogene 1	pseudo
Neurod1_D5_peak_1207	chr8	120564884	120565399	7.11876	15.3241	10.5504	105	NA	intron (NM_198671, intron 3 of 15)	intron (NM_198671, intron 3 of 15)	23934	NM_178856	272551		NM_178856	ENSMUSG00000031821	Gins2	2210013I18Rik|4833427B12Rik|Pfs2|Psf2	GINS complex subunit 2	protein-coding
Neurod1_D5_peak_1001	chr6	46704519	46704900	7.61352	15.2892	10.5172	105	NA	intron (NM_001004357, intron 13 of 23)	intron (NM_001004357, intron 13 of 23)	-539687	NM_025771	66797		NM_025771	ENSMUSG00000039419	Cntnap2	5430425M22Rik|Caspr2|mKIAA0868	contactin associated protein-like 2	protein-coding
Neurod1_D5_peak_182	chr11	55634004	55634472	7.93044	15.3666	10.5905	105	NA	Intergenic	Intergenic	-26040	NM_001290821	14654		NM_020492	ENSMUSG00000000263	Glra1	nmf11|oscillator|ot|spasmodic|spd	glycine receptor, alpha 1 subunit	protein-coding
Neurod1_D5_peak_426	chr15	87090048	87090400	8.43346	15.2868	10.5149	105	NA	Intergenic	Intergenic	-7269	NR_167712	77961		NR_167711	ENSMUSG00000115930	A930027H12Rik	-	RIKEN cDNA A930027H12 gene	ncRNA
Neurod1_D5_peak_758	chr3	127959186	127959443	8.21102	15.3733	10.5967	105	NA	Intergenic	L2b|LINE|L2	43143	NR_040552	329753		NR_040552	ENSMUSG00000104763	9830132P13Rik	9830132P13	RIKEN cDNA 9830132P13 gene	ncRNA
Neurod1_D5_peak_498	chr17	25809491	25810159	7.36988	15.3225	10.5489	105	NA	intron (NM_001379393, intron 1 of 5)	intron (NM_001379393, intron 1 of 5)	726	NM_001164225	214931		NM_001164225	ENSMUSG00000025738	Fbxl16	Scirr1	F-box and leucine-rich repeat protein 16	protein-coding
Neurod1_D5_peak_856	chr4	140029612	140030498	6.86581	15.2989	10.5265	105	NA	intron (NM_198610, intron 6 of 9)	intron (NM_198610, intron 6 of 9)	-62029	NM_173427	242721		NM_173427	ENSMUSG00000078234	Klhdc7a	B230308G19Rik	kelch domain containing 7A	protein-coding
Neurod1_D5_peak_494	chr17	15343069	15343573	7.3235	15.2398	10.4691	104	NA	Intergenic	Intergenic	11140	NR_033511	100038481		NR_033511		Gm10510	-	predicted gene 10510	ncRNA
Neurod1_D5_peak_1318	chrX	169956733	169956945	8.88341	15.1886	10.4205	104	NA	intron (NM_001290504, intron 2 of 9)	intron (NM_001290504, intron 2 of 9)	22078	NR_029457	654820		NM_001039559	ENSMUSG00000072844	G530011O06Rik	-	RIKEN cDNA G530011O06 gene	ncRNA
Neurod1_D5_peak_776	chr4	13460649	13461229	8.32287	15.1054	10.3409	103	NA	Intergenic	Intergenic	-282363	NM_001111026	12395		NM_009822	ENSMUSG00000006586	Runx1t1	Cbfa2t1h|ETO|MTG8	RUNX1 translocation partner 1	protein-coding
Neurod1_D5_peak_1086	chr7	44986455	44986804	7.51056	15.1108	10.3461	103	NA	promoter-TSS (NM_001252477)	promoter-TSS (NM_001252477)	-209	NM_019830	15469		NM_019830	ENSMUSG00000109324	Prmt1	6720434D09Rik|Hrmt1l2|Mrmt1	protein arginine N-methyltransferase 1	protein-coding
Neurod1_D5_peak_1220	chr8	125515929	125516345	7.27769	15.1579	10.3909	103	NA	intron (NM_001357372, intron 2 of 21)	intron (NM_001357372, intron 2 of 21)	-23304	NM_001081337	244668		NM_001081337	ENSMUSG00000001995	Sipa1l2	mKIAA1389	signal-induced proliferation-associated 1 like 2	protein-coding
Neurod1_D5_peak_530	chr17	86324366	86324915	7.75601	15.0722	10.3081	103	NA	intron (NM_011104, intron 1 of 14)	intron (NM_011104, intron 1 of 14)	-37462	NR_045435	72104		NR_045435	ENSMUSG00000100738	2010106C02Rik	-	RIKEN cDNA 2010106C02 gene	ncRNA
Neurod1_D5_peak_571	chr18	76987903	76988449	7.78455	15.1205	10.3553	103	NA	intron (NM_001368656, intron 13 of 15)	intron (NM_001368656, intron 13 of 15)	43792	NM_001039201	76987		NM_029826	ENSMUSG00000025421	Hdhd2	0610039H12Rik|3110052N05Rik	haloacid dehalogenase-like hydrolase domain containing 2	protein-coding
Neurod1_D5_peak_275	chr12	72304432	72305151	7.18779	14.9966	10.2356	102	NA	intron (NM_153457, intron 2 of 8)	intron (NM_153457, intron 2 of 8)	-68064	NM_001007596	104001		NM_153457	ENSMUSG00000021087	Rtn1	Nsp	reticulon 1	protein-coding
Neurod1_D5_peak_391	chr14	114820983	114821662	7.72768	15.0243	10.2621	102	NA	Intergenic	Intergenic	-10643	NR_045661	75822		NR_045661	ENSMUSG00000115320	4930524C18Rik	-	RIKEN cDNA 4930524C18 gene	ncRNA
Neurod1_D5_peak_594	chr19	21789334	21790226	6.31148	15.0612	10.2976	102	NA	intron (NM_031997, intron 2 of 24)	intron (NM_031997, intron 2 of 24)	11440	NM_001033759	83921		NM_031997	ENSMUSG00000024754	Cemip2	Tmem2	cell migration inducing hyaluronidase 2	protein-coding
Neurod1_D5_peak_1203	chr8	120409435	120409977	5.87953	14.9454	10.1876	101	NA	Intergenic	Intergenic	-79160	NM_198671	382034		NM_198671	ENSMUSG00000031822	Gse1	2210013I18Rik|mKIAA0182	genetic suppressor element 1, coiled-coil protein	protein-coding
Neurod1_D5_peak_904	chr5	74155850	74156288	7.36124	14.8506	10.0962	100	NA	Intergenic	Intergenic	-39257	NM_026878	68939		NM_026878	ENSMUSG00000049907	Rasl11b	1190017B18Rik	RAS-like, family 11, member B	protein-coding
Neurod1_D5_peak_1159	chr7	144915046	144915415	7.33692	14.8081	10.0565	100	NA	5' UTR (NM_028184, exon 1 of 5)	5' UTR (NM_028184, exon 1 of 5)	130	NM_001357868	72284		NM_028184	ENSMUSG00000031072	LTO1	2210010N10Rik|Oraov1|TAOS1	ABCE maturation factor	protein-coding
Neurod1_D5_peak_1138	chr7	132284303	132284915	6.81947	14.7674	10.0186	100	NA	intron (NM_029935, intron 1 of 7)	(TG)n|Simple_repeat|Simple_repeat	-31055	NR_028578	100043682		NR_028578	ENSMUSG00000109270	Gm10584	-	predicted gene 10584	ncRNA
Neurod1_D5_peak_585	chr19	7103826	7104125	7.36124	14.8506	10.0962	100	NA	intron (NM_201411, intron 1 of 1)	intron (NM_201411, intron 1 of 1)	1754	NM_201411	396184		NM_201411	ENSMUSG00000047787	Flrt1	D630040I23Rik	fibronectin leucine rich transmembrane protein 1	protein-coding
Neurod1_D5_peak_253	chr12	6087927	6088155	7.36124	14.8506	10.0962	100	NA	Intergenic	Intergenic	712321	NR_015579	72669		NM_028318	ENSMUSG00000037735	2810032G03Rik	-	RIKEN cDNA 2810032G03 gene	ncRNA
Neurod1_D5_peak_1101	chr7	73716276	73716627	7.36124	14.8506	10.0962	100	NA	Intergenic	Intergenic	-23856	NM_001162532	100038347		NM_001162532	ENSMUSG00000078670	Fam174b	-	family with sequence similarity 174, member B	protein-coding
Neurod1_D5_peak_1124	chr7	114753618	114754254	7.61641	14.8355	10.0831	100	NA	intron (NM_173767, intron 1 of 12)	intron (NM_173767, intron 1 of 12)	8170	NM_173767	233752		NM_173767	ENSMUSG00000048782	Insc	3830422K02Rik|C730020D23	INSC spindle orientation adaptor protein	protein-coding
Neurod1_D5_peak_325	chr13	71136028	71136406	7.50829	14.6514	9.90893	99	NA	Intergenic	Intergenic	29128	NR_130325	100316804		NR_130325	ENSMUSG00000080580	Mir466f-4	Mirn466f-4|mmu-mir-466f-4	microRNA 466f-4	ncRNA
Neurod1_D5_peak_125	chr10	75098625	75098932	7.26494	14.682	9.9389	99	NA	intron (NM_001081412, intron 1 of 22)	intron (NM_001081412, intron 1 of 22)	37882	NM_001081412	110279		NM_001081412	ENSMUSG00000009681	Bcr	5133400C09Rik|mKIAA3017	BCR activator of RhoGEF and GTPase	protein-coding
Neurod1_D5_peak_552	chr18	44584964	44585174	7.79695	14.686	9.94252	99	NA	intron (NM_001085373, intron 3 of 18)	intron (NM_001085373, intron 3 of 18)	-76596	NR_026853	626275		NR_026853	ENSMUSG00000097610	A930012L18Rik	-	RIKEN cDNA A930012L18 gene	ncRNA
Neurod1_D5_peak_1267	chr9	62166379	62166816	7.53503	14.6969	9.95175	99	NA	Intergenic	Intergenic	-43988	NM_033320	93683		NM_033320	ENSMUSG00000032252	Glce	1110017N23Rik|C130034A12Rik|Hsepi	glucuronyl C5-epimerase	protein-coding
Neurod1_D5_peak_350	chr13	119488850	119489154	6.80041	14.7316	9.98492	99	NA	promoter-TSS (NR_027974)	promoter-TSS (NR_027974)	529	NM_001370626	633640		NM_001039244	ENSMUSG00000074634	Tmem267	EG633640|Gm7120	transmembrane protein 267	protein-coding
Neurod1_D5_peak_218	chr11	105524122	105524599	7.56196	14.7428	9.99473	99	NA	Intergenic	Intergenic	-65626	NM_181071	77097		NM_175492	ENSMUSG00000053580	Tanc2	3526402J09Rik|5730590C14Rik	tetratricopeptide repeat, ankyrin repeat and coiled-coil containing 2	protein-coding
Neurod1_D5_peak_958	chr5	125195405	125195654	7.56196	14.7428	9.99473	99	NA	Intergenic	ID_B1|SINE|B4	-16315	NM_001253905	20602		NM_011424	ENSMUSG00000029478	Ncor2	N-CoR|SMRT|SMRTe	nuclear receptor co-repressor 2	protein-coding
Neurod1_D5_peak_347	chr13	115751134	115751449	7.21774	14.599	9.85936	98	NA	Intergenic	Intergenic	558397	NM_021459	16392		NM_021459	ENSMUSG00000042258	Isl1	-	ISL1 transcription factor, LIM/homeodomain	protein-coding
Neurod1_D5_peak_130	chr10	77690243	77690552	7.48174	14.606	9.8649	98	NA	exon (NM_001205032, exon 1 of 1)	exon (NM_001205032, exon 1 of 1)	413	NM_001205032	100502831		NM_001205032	ENSMUSG00000095970	Krtap10-33	Gm19402	keratin associated protein 10-33	protein-coding
Neurod1_D5_peak_1201	chr8	120335905	120336157	7.19436	14.5579	9.81989	98	NA	Intergenic	Intergenic	-107801	NR_110496	434353		NR_110496	ENSMUSG00000097960	A330074K22Rik	-	RIKEN cDNA A330074K22 gene	ncRNA
Neurod1_D5_peak_270	chr12	54535980	54536307	7.45537	14.561	9.82268	98	NA	Intergenic	Intergenic	109869	NR_035439	100316682		NR_035439	ENSMUSG00000106344	Mir1892	Mirn1892|mir-1892|mmu-mir-1892	microRNA 1892	ncRNA
Neurod1_D5_peak_1122	chr7	112229208	112229405	7.45537	14.561	9.82268	98	NA	intron (NM_177282, intron 1 of 19)	intron (NM_177282, intron 1 of 19)	3470	NM_177282	320878		NM_177282	ENSMUSG00000038244	Mical2	4921517J23Rik|5330438E18Rik|9530064J02|MICAL-2|Micalcl|mKIAA0750	microtubule associated monooxygenase, calponin and LIM domain containing 2	protein-coding
Neurod1_D5_peak_427	chr15	87200555	87200794	8.21977	14.5015	9.76651	97	NA	intron (NR_167712, intron 2 of 2)	A-rich|Low_complexity|Low_complexity	-42873	NR_167711	77961		NR_167711	ENSMUSG00000115930	A930027H12Rik	-	RIKEN cDNA A930027H12 gene	ncRNA
Neurod1_D5_peak_623	chr2	26486967	26487277	6.25533	14.5234	9.78763	97	NA	intron (NM_008714, intron 2 of 33)	intron (NM_008714, intron 2 of 33)	16700	NM_008714	18128		NM_008714	ENSMUSG00000026923	Notch1	9930111A19Rik|Mis6|N1|Tan1|lin-12	notch 1	protein-coding
Neurod1_D5_peak_1257	chr9	55083216	55083601	7.14806	14.4763	9.74236	97	NA	Intergenic	Intergenic	-34864	NM_148944	108015		NM_148944	ENSMUSG00000035200	Chrnb4	Acrb-4|Acrb4	cholinergic receptor, nicotinic, beta polypeptide 4	protein-coding
Neurod1_D5_peak_327	chr13	73117569	73118161	7.37739	14.4275	9.69759	96	NA	Intergenic	Intergenic	111235	NR_126459	75361		NR_126459		4930555K05Rik	-	RIKEN cDNA 4930555K05 gene	ncRNA
Neurod1_D5_peak_1136	chr7	128282689	128283057	7.6196	14.3899	9.66141	96	NA	intron (NM_001360882, intron 4 of 10)	intron (NM_001360882, intron 4 of 10)	5562	NR_037290	100526559		NR_037290	ENSMUSG00000093215	Mir3103	mir-3103|mmu-mir-3103	microRNA 3103	ncRNA
Neurod1_D5_peak_842	chr4	133440034	133440472	7.37739	14.4275	9.69759	96	NA	Intergenic	Intergenic	-39880	NM_175307	100342		NM_175307	ENSMUSG00000046694	Tent5b	4732473B16Rik|Fam46b	terminal nucleotidyltransferase 5B	protein-coding
Neurod1_D5_peak_1269	chr9	62531667	62532102	7.37739	14.4275	9.69759	96	NA	intron (NM_175484, intron 1 of 11)	intron (NM_175484, intron 1 of 11)	5160	NM_175484	235431		NM_175484	ENSMUSG00000041729	Coro2b	CLIPINC|E130012P22Rik	coronin, actin binding protein, 2B	protein-coding
Neurod1_D5_peak_396	chr15	7078289	7078854	7.6196	14.3899	9.66141	96	NA	Intergenic	Intergenic	-51001	NM_001358593	16880		NM_013584	ENSMUSG00000054263	Lifr	A230075M04Rik|LIF	LIF receptor alpha	protein-coding
Neurod1_D5_peak_767	chr4	8799382	8799612	7.6196	14.3899	9.66141	96	NA	intron (NM_001355382, intron 2 of 36)	intron (NM_001355382, intron 2 of 36)	48173	NM_001355382	320790		NM_001033395	ENSMUSG00000041235	Chd7	A730019I05Rik|Cycn|Cyn|Dz|Edy|Flo|GENA 47|GENA 60|Gena 52|Lda|Mt|Obt|Todo|WBE1|Whi|metis	chromodomain helicase DNA binding protein 7	protein-coding
Neurod1_D5_peak_222	chr11	109611494	109611918	7.6196	14.3899	9.66141	96	NA	promoter-TSS (NM_145940)	promoter-TSS (NM_145940)	-317	NM_145940	52639		NM_145940	ENSMUSG00000041895	Wipi1	4930533H01Rik|D11Ertd498e	WD repeat domain, phosphoinositide interacting 1	protein-coding
Neurod1_D5_peak_314	chr13	54322623	54322865	7.01268	14.2366	9.51742	95	NA	intron (NM_001362218, intron 2 of 4)	intron (NM_001362218, intron 2 of 4)	20188	NM_001362218	12890		NM_009946	ENSMUSG00000025867	Cplx2	921-L|Gm34843	complexin 2	protein-coding
Neurod1_D5_peak_1247	chr9	46998442	46998809	7.53392	14.2463	9.52627	95	NA	promoter-TSS (NM_001243258)	promoter-TSS (NM_001243258)	-116	NM_001243258	215467		NM_001243258		Gm4791	D930036J05	predicted gene 4791	ncRNA
Neurod1_D5_peak_688	chr2	152091334	152091712	7.25097	14.2103	9.49246	94	NA	intron (NM_001160410, intron 1 of 1)	intron (NM_001160410, intron 1 of 1)	9994	NM_001160410	545474		NM_001160410	ENSMUSG00000060257	Scrt2	-	scratch family zinc finger 2	protein-coding
Neurod1_D5_peak_447	chr16	17208976	17209297	6.99061	14.1974	9.48092	94	NA	exon (NM_001033338, exon 1 of 1)	exon (NM_001033338, exon 1 of 1)	1001	NM_001033338	239731		NM_001033338	ENSMUSG00000071636	Rimbp3	Gm1759|Gm603|RIM-BP3|mKIAA1666	RIMS binding protein 3	protein-coding
Neurod1_D5_peak_561	chr18	60653384	60654018	6.94689	14.1196	9.40662	94	NA	Intergenic	Intergenic	-9709	NR_045401	328963		NR_045401		G630071F17Rik	G630071F17	RIKEN cDNA G630071F17 gene	ncRNA
Neurod1_D5_peak_563	chr18	63864133	63864436	7.20161	14.1252	9.41141	94	NA	intron (NM_001014981, intron 20 of 27)	intron (NM_001014981, intron 20 of 27)	155589	NM_001014981	104082		NM_001014981	ENSMUSG00000040560	Wdr7	TRAG|mKIAA0541	WD repeat domain 7	protein-coding
Neurod1_D5_peak_272	chr12	70422590	70422876	7.50578	14.1991	9.48195	94	NA	intron (NR_037248, intron 2 of 4)	intron (NR_037248, intron 2 of 4)	-30421	NM_028339	72736		NM_028339	ENSMUSG00000021072	Tmx1	2810425A04Rik|Txndc1	thioredoxin-related transmembrane protein 1	protein-coding
Neurod1_D5_peak_449	chr16	21865480	21865793	6.49195	14.1461	9.43159	94	NA	Intergenic	Intergenic	-26333	NM_172821	71751		NM_172821	ENSMUSG00000033618	Map3k13	C130026N12Rik|LZK	mitogen-activated protein kinase kinase kinase 13	protein-coding
Neurod1_D5_peak_840	chr4	132051582	132052082	6.90371	14.0425	9.33274	93	NA	intron (NM_183428, intron 1 of 20)	intron (NM_183428, intron 1 of 20)	-2754	NM_001128606	269587		NM_183428	ENSMUSG00000028906	Epb41	4.1R|D4Ertd442e|Elp-1|Elp1|Epb4.1|mKIAA4056	erythrocyte membrane protein band 4.1	protein-coding
Neurod1_D5_peak_808	chr4	107624765	107625135	7.39532	14.0134	9.30512	93	NA	intron (NM_147221, intron 7 of 10)	intron (NM_147221, intron 7 of 10)	58639	NR_151717	56296		NM_019872	ENSMUSG00000028610	Dmrtb1	Dmrt6|Prp13	DMRT-like family B with proline-rich C-terminal, 1	protein-coding
Neurod1_D5_peak_993	chr6	21424327	21424669	7.71582	14.1076	9.3951	93	NA	intron (NM_019697, intron 1 of 5)	intron (NM_019697, intron 1 of 5)	209152	NM_019697	16508		NM_019697	ENSMUSG00000060882	Kcnd2	Gm52855|Kv4.2	potassium voltage-gated channel, Shal-related family, member 2	protein-coding
Neurod1_D5_peak_740	chr3	75556903	75557427	7.45014	14.1056	9.39349	93	NA	promoter-TSS (NM_019745)	promoter-TSS (NM_019745)	-313	NM_019745	56426		NM_019745	ENSMUSG00000027835	Pdcd10	2410003B13Rik|Ccm3|Tfa15|Tfar15	programmed cell death 10	protein-coding
Neurod1_D5_peak_160	chr11	20200999	20201344	7.3413	13.9223	9.2197	92	NA	promoter-TSS (NM_008996)	promoter-TSS (NM_008996)	-241	NM_008996	19324		NM_008996	ENSMUSG00000020149	Rab1a	Gtbp|Rab-1|Rab1|Ypt1|mKIAA3012	RAB1A, member RAS oncogene family	protein-coding
Neurod1_D5_peak_614	chr2	4436487	4436988	7.10487	13.9579	9.25391	92	NA	intron (NM_172475, intron 2 of 22)	intron (NM_172475, intron 2 of 22)	35761	NM_001177843	209630		NM_172475	ENSMUSG00000026657	Frmd4a	2700017I06Rik|5330420J21|C230040M21Rik|Frmd4|Gm13190|mKIAA1294	FERM domain containing 4A	protein-coding
Neurod1_D5_peak_36	chr1	85614603	85614854	7.895	13.9705	9.26464	92	NA	intron (NM_001013817, intron 3 of 16)	intron (NM_001013817, intron 3 of 16)	-10837	NM_175397	109032		NM_030194	ENSMUSG00000070034	Sp110	5031415C07Rik|52kDa|5830484A20Rik|Ifi75|Ipr1	Sp110 nuclear body protein	protein-coding
Neurod1_D5_peak_86	chr1	177441914	177442194	6.35627	13.8847	9.18439	91	NA	promoter-TSS (NM_001355101)	promoter-TSS (NM_001355101)	-297	NM_001355101	30928		NM_013915	ENSMUSG00000063659	Zbtb18	RP58|Zfp238|Znf238.|zfp-238	zinc finger and BTB domain containing 18	protein-coding
Neurod1_D5_peak_241	chr11	117317601	117318389	6.12094	13.835	9.13745	91	NA	intron (NM_001113486, intron 3 of 11)	intron (NM_001113486, intron 3 of 11)	-13720	NM_017380	53860		NM_017380	ENSMUSG00000059248	Septin9	MSF1|Msf|PNUTL4|Sept9|Sint1	septin 9	protein-coding
Neurod1_D5_peak_934	chr5	113504589	113505012	6.79808	13.8533	9.15519	91	NA	Intergenic	Intergenic	-45620	NM_177292	320916		NM_177292	ENSMUSG00000063430	Wscd2	4933413A10Rik|C530024P05Rik|Gm450	WSC domain containing 2	protein-coding
Neurod1_D5_peak_928	chr5	112002005	112002316	7.28806	13.8325	9.1356	91	NA	Intergenic	Intergenic	-154067	NR_166436	75640		NR_166436	ENSMUSG00000104538	1700016B01Rik	Gm42491	RIKEN cDNA 1700016B01 gene	ncRNA
Neurod1_D5_peak_986	chr5	148453272	148454227	7.0107	13.7944	9.09942	90	NA	Intergenic	Charlie8|DNA|hAT-Charlie	-53845	NM_007513	11987		NM_007513	ENSMUSG00000041313	Slc7a1	4831426K01Rik|Atrc-1|Atrc1|CAT-1|Cat1|ERR|EcoR|Rec-1|Rev-1|mCAT-1	solute carrier family 7 (cationic amino acid transporter, y+ system), member 1	protein-coding
Neurod1_D5_peak_1202	chr8	120407836	120408380	5.72074	13.7948	9.09978	90	NA	Intergenic	Intergenic	-80758	NM_198671	382034		NM_198671	ENSMUSG00000031822	Gse1	2210013I18Rik|mKIAA0182	genetic suppressor element 1, coiled-coil protein	protein-coding
Neurod1_D5_peak_166	chr11	32550075	32550450	7.503	13.7559	9.06309	90	NA	intron (NM_001359177, intron 1 of 18)	intron (NM_001359177, intron 1 of 18)	16996	NM_001359178	20868		NM_009288	ENSMUSG00000020272	Stk10	Gek1|Lok|mKIAA4026	serine/threonine kinase 10	protein-coding
Neurod1_D5_peak_1019	chr6	80856768	80857208	7.47356	13.7072	9.0173	90	NA	Intergenic	Intergenic	837345	NM_001347261	243499		NM_178731	ENSMUSG00000052581	Lrrtm4	7530419J18Rik|A230052N11	leucine rich repeat transmembrane neuronal 4	protein-coding
Neurod1_D5_peak_304	chr13	28718274	28718716	6.71588	13.7053	9.01573	90	NA	intron (NR_045053, intron 3 of 8)	intron (NR_045053, intron 3 of 8)	-7622	NR_105787	102466635		NR_105787	ENSMUSG00000099158	Mir6368	Gm27800|mmu-mir-6368	microRNA 6368	ncRNA
Neurod1_D5_peak_766	chr4	8750582	8750946	7.26173	13.7879	9.09436	90	NA	promoter-TSS (NM_001355382)	promoter-TSS (NM_001355382)	-560	NM_001355382	320790		NM_001033395	ENSMUSG00000041235	Chd7	A730019I05Rik|Cycn|Cyn|Dz|Edy|Flo|GENA 47|GENA 60|Gena 52|Lda|Mt|Obt|Todo|WBE1|Whi|metis	chromodomain helicase DNA binding protein 7	protein-coding
Neurod1_D5_peak_287	chr12	99011435	99011749	7.503	13.7559	9.06309	90	NA	Intergenic	Intergenic	91018	NM_001364378	76260		NM_029553	ENSMUSG00000021013	Ttc8	0610012F22Rik|BBS8	tetratricopeptide repeat domain 8	protein-coding
Neurod1_D5_peak_529	chr17	80660198	80660922	6.94169	13.6741	8.9853	89	NA	intron (NM_001360278, intron 3 of 33)	intron (NM_001360278, intron 3 of 33)	67465	NM_001290345	225028		NM_001081357	ENSMUSG00000024242	Map4k3	4833416M01Rik|4833416M07Rik|9530052P13Rik|Glk|MAPKKKK3|MEKKK 3|MEKKK3|RAB8IPL1	mitogen-activated protein kinase kinase kinase kinase 3	protein-coding
Neurod1_D5_peak_959	chr5	125216041	125216291	6.91899	13.6344	8.9494	89	NA	Intergenic	Intergenic	-36952	NM_001253905	20602		NM_011424	ENSMUSG00000029478	Ncor2	N-CoR|SMRT|SMRTe	nuclear receptor co-repressor 2	protein-coding
Neurod1_D5_peak_824	chr4	124385343	124385556	6.91899	13.6344	8.9494	89	NA	Intergenic	Intergenic	-52729	NR_166446	76410		NR_166446		1700021L23Rik	-	RIKEN cDNA 1700021L23 gene	ncRNA
Neurod1_D5_peak_865	chr4	148108170	148108390	7.44434	13.6587	8.97099	89	NA	intron (NM_027426, intron 5 of 6)	intron (NM_027426, intron 5 of 6)	-20216	NM_001301281	11610		NM_009642	ENSMUSG00000029007	Agtrap	3300002E14Rik|AT1R|Atrap|D4Wsu124e	angiotensin II, type I receptor-associated protein	protein-coding
Neurod1_D5_peak_727	chr3	16858632	16859044	7.65961	13.5856	8.90349	89	NA	Intergenic	Intergenic	41744	NR_153388	102632048		NR_153388		Gm30223	-	predicted gene, 30223	ncRNA
Neurod1_D5_peak_1156	chr7	143437644	143438005	7.44434	13.6587	8.97099	89	NA	Intergenic	CpG	23226	NM_001354981	12577		NM_009876	ENSMUSG00000037664	Cdkn1c	CDKI|Kip2|p57(kip2)|p57Kip2	cyclin dependent kinase inhibitor 1C	protein-coding
Neurod1_D5_peak_835	chr4	130546820	130547236	6.87403	13.5558	8.87557	88	NA	intron (NM_025998, intron 1 of 6)	intron (NM_025998, intron 1 of 6)	27008	NM_025998	67149		NM_025998	ENSMUSG00000078532	Nkain1	2610200G18Rik|2810426C15Rik	Na+/K+ transporting ATPase interacting 1	protein-coding
Neurod1_D5_peak_681	chr2	146330733	146331298	7.08261	13.4841	8.80777	88	NA	intron (NM_001033348, intron 36 of 40)	intron (NM_001033348, intron 36 of 40)	71729	NR_040619	77806		NR_040619	ENSMUSG00000085958	A930019D19Rik	-	RIKEN cDNA A930019D19 gene	ncRNA
Neurod1_D5_peak_670	chr2	120539573	120540159	7.13287	13.5695	8.88778	88	NA	intron (NM_011743, intron 3 of 21)	intron (NM_011743, intron 3 of 21)	23993	NM_011743	20402		NM_009165	ENSMUSG00000027288	Zfp106	Cd-1|D2Dcr28|EyeLinc12|H3a|Sh3bp3|Znf106|sirm|zfp-106	zinc finger protein 106	protein-coding
Neurod1_D5_peak_264	chr12	27139933	27140543	6.85177	13.5168	8.83819	88	NA	TTS (NR_045869)	TTS (NR_045869)	20278	NR_045869	636791		NM_001039248	ENSMUSG00000094002	Silc1	EG636791|Gm9866	sciatic injury induced lincRNA upregulator of SOX11	ncRNA
Neurod1_D5_peak_181	chr11	55582126	55582644	7.08261	13.4841	8.80777	88	NA	intron (NM_020492, intron 1 of 8)	intron (NM_020492, intron 1 of 8)	25813	NM_020492	14654		NM_020492	ENSMUSG00000000263	Glra1	nmf11|oscillator|ot|spasmodic|spd	glycine receptor, alpha 1 subunit	protein-coding
Neurod1_D5_peak_694	chr2	154568608	154569180	6.85177	13.5168	8.83819	88	NA	intron (NM_007891, intron 1 of 6)	intron (NM_007891, intron 1 of 6)	532	NM_001291105	13555		NM_007891	ENSMUSG00000027490	E2f1	E2F-1|Tg(Wnt1-cre)2Sor|mKIAA4009	E2F transcription factor 1	protein-coding
Neurod1_D5_peak_1061	chr7	6727627	6728784	6.37992	13.5103	8.83298	88	NA	intron (NM_008817, intron 1 of 8)	intron (NM_008817, intron 1 of 8)	2214	NM_008817	18616		NM_008817	ENSMUSG00000002265	Peg3	ASF-1|End4|Gcap4|Pw1|Zfp102|mKIAA0287	paternally expressed 3	protein-coding
Neurod1_D5_peak_1077	chr7	28810452	28810648	7.08261	13.4841	8.80777	88	NA	promoter-TSS (NM_177301)	promoter-TSS (NM_177301)	-340	NM_177301	15388		NM_177301	ENSMUSG00000015165	Hnrnpl	D830027H13Rik|Hnrpl	heterogeneous nuclear ribonucleoprotein L	protein-coding
Neurod1_D5_peak_174	chr11	47640697	47640912	7.35804	13.5155	8.83723	88	NA	Intergenic	Intergenic	-261479	NM_011891	24052		NM_011891	ENSMUSG00000020354	Sgcd	35DAG|A530047J11Rik|SG-delta|delta-SG	sarcoglycan, delta (dystrophin-associated glycoprotein)	protein-coding
Neurod1_D5_peak_785	chr4	40143011	40143419	7.10765	13.5267	8.84722	88	NA	promoter-TSS (NM_007386)	promoter-TSS (NM_007386)	-50	NM_007386	11428		NM_007386	ENSMUSG00000028405	Aco1	Aco-1|Irebp|Irp1	aconitase 1	protein-coding
Neurod1_D5_peak_97	chr1	194160884	194161433	6.85177	13.5168	8.83819	88	NA	Intergenic	Intergenic	61601	NR_040477	74942		NR_040477	ENSMUSG00000103692	4930503O07Rik	-	RIKEN cDNA 4930503O07 gene	ncRNA
Neurod1_D5_peak_657	chr2	93313893	93314345	6.78584	13.4011	8.73029	87	NA	intron (NM_183180, intron 1 of 9)	intron (NM_183180, intron 1 of 9)	20368	NM_183180	241556		NM_183180	ENSMUSG00000027217	Tspan18	2610042G18Rik|6720430O15	tetraspanin 18	protein-coding
Neurod1_D5_peak_1116	chr7	99360192	99360598	7.03304	13.3996	8.72923	87	NA	Intergenic	Intergenic	-7156	NM_001111044	12406		NM_009825	ENSMUSG00000070436	Serpinh1	BERF-1|Cbp1|Cbp2|Hsp47|J6|Serpinh2|gp46	serine (or cysteine) peptidase inhibitor, clade H, member 1	protein-coding
Neurod1_D5_peak_583	chr19	6855432	6855861	7.05774	13.4417	8.76832	87	NA	intron (NM_001081291, intron 9 of 26)	CpG	2565	NM_001081291	78317		NM_198008	ENSMUSG00000047810	Ccdc88b	2610041P08Rik|Ccdc88	coiled-coil domain containing 88B	protein-coding
Neurod1_D5_peak_625	chr2	26500748	26500957	6.53799	13.3827	8.71297	87	NA	intron (NM_008714, intron 2 of 33)	intron (NM_008714, intron 2 of 33)	2970	NM_008714	18128		NM_008714	ENSMUSG00000026923	Notch1	9930111A19Rik|Mis6|N1|Tan1|lin-12	notch 1	protein-coding
Neurod1_D5_peak_220	chr11	107792078	107792301	7.30161	13.4218	8.74953	87	NA	intron (NM_019431, intron 1 of 3)	intron (NM_019431, intron 1 of 3)	-1683	NR_165828	108167931		NR_165828	ENSMUSG00000087184	Gm11650	-	predicted gene 11650	ncRNA
Neurod1_D5_peak_490	chr17	13590972	13591534	6.95998	13.2749	8.61344	86	NA	Intergenic	Intergenic	-37159	NR_045437	72578		NR_045436	ENSMUSG00000117042	2700054A10Rik	-	RIKEN cDNA 2700054A10 gene	ncRNA
Neurod1_D5_peak_112	chr10	42890699	42891081	7.00852	13.3578	8.68995	86	NA	intron (NM_001359265, intron 1 of 6)	intron (NM_001359265, intron 1 of 6)	30378	NM_172938	268297		NM_172938	ENSMUSG00000044770	Scml4	9330161D17|mFLJ00197	Scm polycomb group protein like 4	protein-coding
Neurod1_D5_peak_662	chr2	102038169	102038681	6.72117	13.2872	8.62337	86	NA	intron (NM_178886, intron 4 of 5)	intron (NM_178886, intron 4 of 5)	148035	NM_178886	241576		NM_178886	ENSMUSG00000048058	Ldlrad3	6430500P08|Lrad3	low density lipoprotein receptor class A domain containing 3	protein-coding
Neurod1_D5_peak_646	chr2	79379398	79379808	7.24604	13.3293	8.66321	86	NA	intron (NM_001048176, intron 2 of 12)	intron (NM_001048176, intron 2 of 12)	49385	NM_001048176	228094		NM_001033295	ENSMUSG00000075256	Cerkl	Gm1958|Rp26	ceramide kinase-like	protein-coding
Neurod1_D5_peak_596	chr19	42639056	42639360	7.19131	13.2381	8.57751	85	NA	Intergenic	Intergenic	-26402	NM_001164311	67573		NM_053083	ENSMUSG00000025185	Loxl4	4833426I20Rik|Loxc	lysyl oxidase-like 4	protein-coding
Neurod1_D5_peak_714	chr2	173406598	173406806	7.16425	13.193	8.53557	85	NA	Intergenic	Intergenic	-115890	NM_028158	72221		NM_028158	ENSMUSG00000027518	Cimip1	1700021F07Rik	ciliary microtubule inner protein 1	protein-coding
Neurod1_D5_peak_968	chr5	131680591	131680992	6.91211	13.193	8.53557	85	NA	intron (NM_001363480, intron 5 of 19)	intron (NM_001363480, intron 5 of 19)	-199478	NR_040704	75369		NR_040704	ENSMUSG00000105773	4930563F08Rik	-	RIKEN cDNA 4930563F08 gene	ncRNA
Neurod1_D5_peak_617	chr2	23156145	23156496	7.63161	13.1276	8.47409	84	NA	promoter-TSS (NM_025979)	promoter-TSS (NM_025979)	-185	NM_013771	27377		NM_013771	ENSMUSG00000026775	Yme1l1	FtsH1|Ftsh	YME1-like 1 (S. cerevisiae)	protein-coding
Neurod1_D5_peak_572	chr18	77733062	77733488	7.1374	13.1481	8.49358	84	NA	non-coding (NR_155289, exon 1 of 2)	non-coding (NR_155289, exon 1 of 2)	195	NR_155289	105246501		NR_155289		A330094K24Rik	-	RIKEN cDNA A330094K24 gene	ncRNA
Neurod1_D5_peak_194	chr11	71763489	71764071	7.1374	13.1481	8.49358	84	NA	intron (NM_177618, intron 2 of 8)	intron (NM_177618, intron 2 of 8)	12765	NM_001357965	216881		NM_177618	ENSMUSG00000020811	Wscd1	mKIAA0523	WSC domain containing 1	protein-coding
Neurod1_D5_peak_53	chr1	129473592	129473903	7.08429	13.0594	8.41002	84	NA	intron (NM_172485, intron 2 of 27)	intron (NM_172485, intron 2 of 27)	200443	NM_172485	210417		NM_172485	ENSMUSG00000042581	Thsd7b	1700074E13Rik|B930082A18|D130067I03Rik	thrombospondin, type I, domain containing 7B	protein-coding
Neurod1_D5_peak_626	chr2	27106786	27107207	5.93747	13.0613	8.41172	84	NA	intron (NM_029981, intron 17 of 18)	intron (NM_029981, intron 17 of 18)	27617	NM_029981	77794		NM_029981	ENSMUSG00000036040	Adamtsl2	A930008K15Rik|tcp-1	ADAMTS-like 2	protein-coding
Neurod1_D5_peak_71	chr1	155790245	155790599	6.84153	13.0719	8.42152	84	NA	intron (NM_023268, intron 6 of 12)	intron (NM_023268, intron 6 of 12)	22477	NM_023268	104009		NM_023268	ENSMUSG00000033684	Qsox1	1300003H02Rik|QSOX|Qscn6|SOx|b2b2673Clo	quiescin Q6 sulfhydryl oxidase 1	protein-coding
Neurod1_D5_peak_28	chr1	78141703	78142011	6.88842	13.1524	8.49733	84	NA	intron (NM_008781, intron 4 of 7)	intron (NM_008781, intron 4 of 7)	55279	NM_008781	18505		NM_008781	ENSMUSG00000004872	Pax3	Pax-3|Sp|Splchl2|splotch	paired box 3	protein-coding
Neurod1_D5_peak_801	chr4	87004799	87005063	7.08429	13.0594	8.41002	84	NA	intron (NM_172426, intron 8 of 10)	intron (NM_172426, intron 8 of 10)	130517	NM_139306	230379		NM_028605	ENSMUSG00000038007	Acer2	2410116I05Rik|Asah3l|CRG-L1|maCER2	alkaline ceramidase 2	protein-coding
Neurod1_D5_peak_337	chr13	99413755	99414112	6.86489	13.112	8.4591	84	NA	intron (NM_173757, intron 10 of 10)	intron (NM_173757, intron 10 of 10)	-1107	NR_015515	320893		NR_015515		6430562O15Rik	-	RIKEN cDNA 6430562O15 gene	ncRNA
Neurod1_D5_peak_837	chr4	130804888	130805397	6.5546	12.992	8.34617	83	NA	intron (NM_011520, intron 1 of 4)	intron (NM_011520, intron 1 of 4)	12605	NM_011520	20970		NM_011520	ENSMUSG00000025743	Sdc3	Synd3|mKIAA0468|syn-3	syndecan 3	protein-coding
Neurod1_D5_peak_1106	chr7	78827021	78827250	7.28717	12.9753	8.33014	83	NA	TTS (NM_029585)	TTS (NM_029585)	20076	NM_029585	76375		NM_029585	ENSMUSG00000030610	Det1	2610034H20Rik	DET1 partner of COP1 E3 ubiquitin ligase	protein-coding
Neurod1_D5_peak_640	chr2	38578802	38579310	7.03196	12.9718	8.32762	83	NA	intron (NM_021606, intron 8 of 9)	intron (NM_021606, intron 8 of 9)	64850	NM_011187	19177		NM_011187	ENSMUSG00000026750	Psmb7	MC14	proteasome (prosome, macropain) subunit, beta type 7	protein-coding
Neurod1_D5_peak_1092	chr7	47067739	47068206	7.31681	13.024	8.37637	83	NA	Intergenic	Intergenic	15252	NR_106023	102465639		NR_106023	ENSMUSG00000098960	Mir7056	Gm27696|mmu-mir-7056	microRNA 7056	ncRNA
Neurod1_D5_peak_38	chr1	89070102	89070350	7.31681	13.024	8.37637	83	NA	promoter-TSS (NM_133816)	promoter-TSS (NM_133816)	-189	NM_133816	98402		NM_133816	ENSMUSG00000036206	Sh3bp4	BOG25	SH3-domain binding protein 4	protein-coding
Neurod1_D5_peak_1140	chr7	134192995	134193371	6.72704	12.8747	8.23638	82	NA	intron (NM_007400, intron 1 of 22)	intron (NM_007400, intron 1 of 22)	31914	NM_007400	11489		NM_007400	ENSMUSG00000054555	Adam12	Mltna	ADAM metallopeptidase domain 12	protein-coding
Neurod1_D5_peak_1083	chr7	39517715	39517967	7.71091	12.8672	8.22925	82	NA	promoter-TSS (NM_001004139)	promoter-TSS (NM_001004139)	75	NM_001004139	70227		NM_001004139	ENSMUSG00000068959	Zfp619	3000002G13Rik	zinc finger protein 619	protein-coding
Neurod1_D5_peak_673	chr2	128125786	128126012	6.95491	12.8425	8.20526	82	NA	promoter-TSS (NM_001291016)	promoter-TSS (NM_001291016)	-139	NM_009754	12125		NM_009754	ENSMUSG00000027381	Bcl2l11	1500006F24Rik|Bim|Bod|bcl2-L-11	BCL2 like 11	protein-coding
Neurod1_D5_peak_1068	chr7	25150912	25151686	6.47436	12.8489	8.21108	82	NA	Intergenic	Intergenic	-1158	NR_045847	434147		NM_001033781	ENSMUSG00000074274	D930028M14Rik	EG434147	RIKEN cDNA D930028M14 gene	ncRNA
Neurod1_D5_peak_1054	chr6	128022424	128022681	6.29707	12.9403	8.29717	82	NA	intron (NM_001356301, intron 2 of 7)	intron (NM_001356301, intron 2 of 7)	12510	NM_001379136	109246		NM_175414	ENSMUSG00000030352	Tspan9	6720474K14Rik|9430079M16Rik|Tspan-9	tetraspanin 9	protein-coding
Neurod1_D5_peak_387	chr14	78288823	78289267	6.26157	12.8746	8.23638	82	NA	intron (NM_011613, intron 2 of 4)	intron (NM_011613, intron 2 of 4)	18998	NM_011613	21943		NM_011613	ENSMUSG00000022015	Tnfsf11	Ly109l|ODF|OPGL|RANKL|Trance	tumor necrosis factor (ligand) superfamily, member 11	protein-coding
Neurod1_D5_peak_140	chr10	84477624	84478144	6.72704	12.8747	8.23638	82	NA	Intergenic	Intergenic	-10409	NR_108059	75804		NR_108059	ENSMUSG00000020033	4930463O16Rik	-	RIKEN cDNA 4930463O16 gene	ncRNA
Neurod1_D5_peak_47	chr1	125560608	125560873	7.19965	12.8314	8.19544	81	NA	promoter-TSS (NM_028787)	promoter-TSS (NM_028787)	145	NM_001356294	74150		NM_028787	ENSMUSG00000026342	Slc35f5	1300003P13Rik	solute carrier family 35, member F5	protein-coding
Neurod1_D5_peak_1286	chr9	78175631	78175911	7.19965	12.8314	8.19544	81	NA	promoter-TSS (NR_040401)	promoter-TSS (NR_040401)	-143	NR_040401	320295		NR_040401	ENSMUSG00000121490	C920006O11Rik	-	RIKEN cDNA C920006O11 gene	ncRNA
Neurod1_D5_peak_535	chr18	5819066	5819770	6.7046	12.8359	8.19944	81	NA	Intergenic	Intergenic	226771	NM_001360981	21417		NM_011546	ENSMUSG00000024238	Zeb1	3110032K11Rik|AREB6|BZP|MEB1|Nil2|TCF-8|Tcf18|Tcf8|Tw|ZEB|Zfhep|Zfhx1a|Zfx1a|Zfx1ha|[delta]EF1	zinc finger E-box binding homeobox 1	protein-coding
Neurod1_D5_peak_609	chr19	58052646	58053117	7.17094	12.7842	8.15214	81	NA	intron (NM_181415, intron 28 of 28)	intron (NM_181415, intron 28 of 28)	1714	NR_049196	100885835		NR_049196	ENSMUSG00000093757	Mir5623	Gm26068|mir-5623|mmu-mir-5623	microRNA 5623	ncRNA
Neurod1_D5_peak_988	chr5	149528129	149528425	7.17094	12.7842	8.15214	81	NA	promoter-TSS (NM_029440)	promoter-TSS (NM_029440)	-402	NM_029440	381693		NM_029440	ENSMUSG00000029658	Wdr95	4930434E21Rik	WD40 repeat domain 95	protein-coding
Neurod1_D5_peak_12	chr1	43098465	43098719	7.14246	12.7373	8.10844	81	NA	promoter-TSS (NM_133818)	promoter-TSS (NM_133818)	36	NM_001013025	73122		NM_001013025	ENSMUSG00000070939	Tgfbrap1	3110018K12Rik|Trap1	transforming growth factor, beta receptor associated protein 1	protein-coding
Neurod1_D5_peak_491	chr17	13654733	13654953	7.63669	12.7458	8.11659	81	NA	Intergenic	Intergenic	-100749	NR_045437	72578		NR_045436	ENSMUSG00000117042	2700054A10Rik	-	RIKEN cDNA 2700054A10 gene	ncRNA
Neurod1_D5_peak_343	chr13	113343668	113344092	6.90448	12.7577	8.12702	81	NA	intron (NM_001378698, intron 6 of 9)	intron (NM_001378698, intron 6 of 9)	50710	NM_001378698	408066		NM_001378698	ENSMUSG00000021763	Cspg4b	-	chondroitin sulfate proteoglycan 4B	protein-coding
Neurod1_D5_peak_675	chr2	131190516	131190867	6.9296	12.8	8.16631	81	NA	intron (NM_023117, intron 3 of 15)	intron (NM_023117, intron 3 of 15)	3743	NM_023117	12531		NM_023117	ENSMUSG00000027330	Cdc25b	-	cell division cycle 25B	protein-coding
Neurod1_D5_peak_402	chr15	38932485	38932936	7.14246	12.7373	8.10844	81	NA	Intergenic	Intergenic	-1199	NM_080640	118452		NM_080640	ENSMUSG00000022296	Baalc	2810457D07Rik	brain and acute leukemia, cytoplasmic	protein-coding
Neurod1_D5_peak_480	chr16	97391580	97392066	7.1142	12.6908	8.06385	80	NA	intron (NM_019517, intron 1 of 8)	intron (NM_019517, intron 1 of 8)	35095	NM_019517	56175		NM_019517	ENSMUSG00000040605	Bace2	1110059C24Rik|AEPLC|ALP56|ARP1|ASP1|ASP21|BAE2|CDA13|CEAP1|DRAP	beta-site APP-cleaving enzyme 2	protein-coding
Neurod1_D5_peak_852	chr4	139574358	139574734	6.87953	12.7158	8.08802	80	NA	promoter-TSS (NM_001205173)	promoter-TSS (NM_001205173)	-174	NM_001205173	212632		NM_183148	ENSMUSG00000041025	Iffo2	-	intermediate filament family orphan 2	protein-coding
Neurod1_D5_peak_1129	chr7	125763274	125763654	6.63817	12.721	8.09249	80	NA	intron (NM_001081022, intron 5 of 27)	intron (NM_001081022, intron 5 of 27)	55594	NM_001358287	233865		NM_001081022	ENSMUSG00000032743	Katnip	D430042O09Rik|Kiaa0556	katanin interacting protein	protein-coding
Neurod1_D5_peak_168	chr11	35601558	35601777	6.83018	12.6326	8.0103	80	NA	intron (NM_011412, intron 12 of 35)	intron (NM_011412, intron 12 of 35)	-15149	NR_029799	723924		NR_029799	ENSMUSG00000065583	Mir218-2	Mirn218-2|mir-218-2	microRNA 218-2	ncRNA
Neurod1_D5_peak_584	chr19	6979823	6980463	6.61632	12.6831	8.05687	80	NA	promoter-TSS (NM_001360288)	promoter-TSS (NM_001360288)	-57	NM_001360286	14227		NM_008020	ENSMUSG00000056629	Fkbp2	mFKBP13|mFKBP2	FK506 binding protein 2	protein-coding
Neurod1_D5_peak_58	chr1	132660306	132660781	6.31965	12.5712	7.95478	79	NA	intron (NM_001160317, intron 2 of 27)	intron (NM_001160317, intron 2 of 27)	-17685	NM_001160316	269116		NM_182716	ENSMUSG00000026442	Nfasc	D430023G06Rik|NF|mKIAA0756	neurofascin	protein-coding
Neurod1_D5_peak_293	chr12	108240715	108241303	6.55162	12.5706	7.95424	79	NA	intron (NM_001159910, intron 1 of 5)	intron (NM_001159910, intron 1 of 5)	34384	NM_001159910	668158		NM_001159910	ENSMUSG00000084883	Ccdc85c	EG668158|Gm265|Gm9010|hhy	coiled-coil domain containing 85C	protein-coding
Neurod1_D5_peak_313	chr13	51920464	51921117	5.70097	12.5843	7.96743	79	NA	Intergenic	Intergenic	74115	NM_011817	23882		NM_011817	ENSMUSG00000021453	Gadd45g	CR6|DDIT2|OIG37	growth arrest and DNA-damage-inducible 45 gamma	protein-coding
Neurod1_D5_peak_944	chr5	116571302	116571798	5.50989	12.5688	7.95282	79	NA	intron (NM_026886, intron 1 of 12)	intron (NM_026886, intron 1 of 12)	20267	NM_026886	68955		NM_026886	ENSMUSG00000063919	Srrm4	1500001A10Rik|B230202K19Rik|bv|mKIAA1853|nSR100	serine/arginine repetitive matrix 4	protein-coding
Neurod1_D5_peak_282	chr12	84487499	84487894	6.57304	12.6079	7.98793	79	NA	intron (NM_173756, intron 5 of 5)	intron (NM_173756, intron 5 of 5)	36188	NM_173756	217708		NM_173756	ENSMUSG00000085793	Lin52	5830457H20Rik	lin-52 DREAM MuvB core complex component	protein-coding
Neurod1_D5_peak_418	chr15	79044998	79045251	6.57304	12.6079	7.98793	79	NA	Intergenic	Intergenic	3239	NM_015738	14429		NM_015738	ENSMUSG00000114755	Galr3	Galnr3	galanin receptor 3	protein-coding
Neurod1_D5_peak_1084	chr7	44305134	44305410	7.03076	12.5532	7.93766	79	NA	intron (NM_009131, intron 3 of 3)	intron (NM_009131, intron 3 of 3)	1687	NM_009131	20256		NM_009131	ENSMUSG00000004473	Clec11a	Clecsf3|Scgf	C-type lectin domain family 11, member a	protein-coding
Neurod1_D5_peak_630	chr2	28939561	28939758	7.27099	12.5404	7.92712	79	NA	Intergenic	Intergenic	-22991	NM_001355434	54422		NM_019446	ENSMUSG00000026805	Barhl1	Dres115|MBH2	BarH like homeobox 1	protein-coding
Neurod1_D5_peak_841	chr4	133339303	133339492	7.03076	12.5532	7.93766	79	NA	promoter-TSS (NM_199306)	promoter-TSS (NM_199306)	-82	NM_199306	230796		NM_199306	ENSMUSG00000037622	Wdtc1	Gm695|adipose|adp	WD and tetratricopeptide repeats 1	protein-coding
Neurod1_D5_peak_992	chr6	12117900	12118294	6.80576	12.5914	7.97321	79	NA	Intergenic	Intergenic	-8517	NR_003631	625347		NM_001039041	ENSMUSG00000121657	Gm6578	EG625347	mitochondrial ribosomal protein L32 pseudogene	pseudo
Neurod1_D5_peak_778	chr4	16163760	16163987	6.97622	12.4631	7.85494	78	NA	promoter-TSS (NR_045765)	promoter-TSS (NR_045765)	-230	NR_138102	192656		NM_138952	ENSMUSG00000041135	Ripk2	2210420D18Rik|CARD3|CARDIAK|CCK|D4Bwg0615e|RICK|RIP2	receptor (TNFRSF)-interacting serine-threonine kinase 2	protein-coding
Neurod1_D5_peak_721	chr2	180466598	180466935	6.70984	12.4292	7.82325	78	NA	intron (NR_149314, intron 4 of 11)	intron (NR_149314, intron 4 of 11)	5788	NM_148933	108115		NM_148933	ENSMUSG00000038963	Slco4a1	OATP-E|Slc21a12	solute carrier organic anion transporter family, member 4a1	protein-coding
Neurod1_D5_peak_373	chr14	64300154	64301104	6.48817	12.46	7.85229	78	NA	intron (NM_001253714, intron 1 of 4)	intron (NM_001253714, intron 1 of 4)	116327	NM_001253716	110265		NM_026322	ENSMUSG00000054733	Msra	2310045J23Rik|6530413P12Rik|MSR-A	methionine sulfoxide reductase A	protein-coding
Neurod1_D5_peak_656	chr2	93226753	93226995	6.97622	12.4631	7.85494	78	NA	intron (NM_183180, intron 2 of 9)	intron (NM_183180, intron 2 of 9)	39326	NM_001356537	277414		NM_001025246	ENSMUSG00000068735	Trp53i11	Tp53i11	transformation related protein 53 inducible protein 11	protein-coding
Neurod1_D5_peak_496	chr17	15440468	15441011	6.48817	12.46	7.85229	78	NA	Intergenic	Intergenic	44493	NM_024203	67544		NM_024203	ENSMUSG00000014763	Fam120b	4932442K08Rik|CCPG|Pgcc1|mKIAA1838	family with sequence similarity 120, member B	protein-coding
Neurod1_D5_peak_156	chr11	3144883	3145084	2.4232	12.3779	7.77687	77	NA	intron (NM_001363224, intron 13 of 28)	intron (NM_001363224, intron 13 of 28)	20981	NR_003517	236604		NM_001004146	ENSMUSG00000121500	Pisd-ps1	-	phosphatidylserine decarboxylase, pseudogene 1	pseudo
Neurod1_D5_peak_916	chr5	100753272	100753715	6.19022	12.3369	7.73836	77	NA	Intergenic	MamSINE1|SINE|tRNA	-33777	NM_152803	15442		NM_152803	ENSMUSG00000035273	Hpse	HSE1|Hpa|Hpr1	heparanase	protein-coding
Neurod1_D5_peak_631	chr2	29516327	29516804	6.63965	12.3102	7.7129	77	NA	intron (NM_026896, intron 6 of 7)	intron (NM_026896, intron 6 of 7)	-41271	NR_105753	102465170		NR_105753	ENSMUSG00000098539	Mir133c	Gm27865|mmu-mir-133c	microRNA 133c	ncRNA
Neurod1_D5_peak_898	chr5	35417764	35418144	6.63965	12.3102	7.7129	77	NA	Intergenic	Intergenic	29093	NM_010445	15371		NM_010445	ENSMUSG00000067438	Hmx1	Nkx5-3	H6 homeobox 1	protein-coding
Neurod1_D5_peak_1050	chr6	124829181	124829801	6.42594	12.3512	7.75095	77	NA	promoter-TSS (NM_013538)	promoter-TSS (NM_013538)	-7	NM_001326594	22225		NM_013700	ENSMUSG00000038429	Usp5	ISOT|ISOT-1|Ucht	ubiquitin specific peptidase 5 (isopeptidase T)	protein-coding
Neurod1_D5_peak_1065	chr7	19952163	19952492	6.68628	12.3893	7.78701	77	NA	intron (NM_001364024, intron 1 of 4)	MTD|LTR|ERVL-MaLR	1327	NM_001364024	70080		NM_027308	ENSMUSG00000040498	Igsf23	2210010C17Rik	immunoglobulin superfamily, member 23	protein-coding
Neurod1_D5_peak_416	chr15	77842209	77842571	6.63965	12.3102	7.7129	77	NA	promoter-TSS (NM_022410)	promoter-TSS (NM_022410)	-215	NM_022410	17886		NM_022410	ENSMUSG00000022443	Myh9	Fltn|Myhn-1|Myhn1|NMHC II-A|NMHCIIA|NMMHC-A|NMMHC-IIA|TU72.6	myosin, heavy polypeptide 9, non-muscle	protein-coding
Neurod1_D5_peak_1069	chr7	25267567	25268296	6.89596	12.3304	7.73236	77	NA	intron (NM_001302811, intron 1 of 20)	intron (NM_001302811, intron 1 of 20)	232	NM_001302811	71722		NM_027882	ENSMUSG00000005442	Cic	1200010B10Rik|mKIAA0306	capicua transcriptional repressor	protein-coding
Neurod1_D5_peak_1034	chr6	97666869	97667283	6.81754	12.2004	7.60983	76	NA	Intergenic	Intergenic	-49419	NM_145148	232288		NM_145148	ENSMUSG00000030064	Frmd4b	6030440G05Rik|GOBLIN|GRSP1	FERM domain containing 4B	protein-coding
Neurod1_D5_peak_301	chr13	20512682	20512956	7.08829	12.2427	7.65001	76	NA	intron (NM_198093, intron 1 of 6)	intron (NM_198093, intron 1 of 6)	39829	NM_198093	140580		NM_080288	ENSMUSG00000041112	Elmo1	6330578D22Rik|C230095H21Rik|CED-12	engulfment and cell motility 1	protein-coding
Neurod1_D5_peak_223	chr11	113308236	113309048	6.38512	12.2796	7.68414	76	NA	intron (NM_001362944, intron 5 of 8)	intron (NM_001362944, intron 5 of 8)	-98973	NR_040276	319871		NR_040276	ENSMUSG00000085421	4732490B19Rik	-	RIKEN cDNA 4732490B19 gene	ncRNA
Neurod1_D5_peak_506	chr17	30378100	30378915	6.57091	12.1933	7.6041	76	NA	intron (NM_027060, intron 6 of 10)	intron (NM_027060, intron 6 of 10)	17673	NR_030688	623169		NR_030688		Gm6402	EG623169	ribosomal protein S17 pseudogene	pseudo
Neurod1_D5_peak_1064	chr7	19715577	19715777	6.86962	12.2868	7.69083	76	NA	promoter-TSS (NM_001109748)	promoter-TSS (NM_001109748)	-248	NM_001109748	53333		NM_016871	ENSMUSG00000002984	Tomm40	Mom35|Tom40	translocase of outer mitochondrial membrane 40	protein-coding
Neurod1_D5_peak_267	chr12	28910229	28910486	7.08829	12.2427	7.65001	76	NA	intron (NR_154989, intron 1 of 2)	intron (NR_154989, intron 1 of 2)	128	NR_154989	102633758		NR_154989	ENSMUSG00000113387	Gm31508	-	predicted gene, 31508	ncRNA
Neurod1_D5_peak_962	chr5	125563687	125563976	6.84348	12.2435	7.6501	76	NA	intron (NM_001190352, intron 1 of 8)	intron (NM_001190352, intron 1 of 8)	31413	NM_001190352	208151		NM_001190352	ENSMUSG00000070498	Tmem132b	mKIAA1786	transmembrane protein 132B	protein-coding
Neurod1_D5_peak_742	chr3	87566230	87566487	7.35357	12.2846	7.68904	76	NA	Intergenic	Intergenic	16301	NM_001370856	546801		NM_001370856	ENSMUSG00000118505	Etv3l	EG546801	ets variant 3-like	protein-coding
Neurod1_D5_peak_1024	chr6	88841968	88842410	6.79179	12.1577	7.57054	75	NA	promoter-TSS (NR_045880)	promoter-TSS (NR_045880)	-254	NM_001362152	80283		NM_030251	ENSMUSG00000030083	Abtb1	BPOZ|EF1ABP	ankyrin repeat and BTB domain containing 1	protein-coding
Neurod1_D5_peak_309	chr13	44869577	44869876	7.00034	12.0992	7.51709	75	NA	intron (NM_021878, intron 4 of 18)	LSU-rRNA_Hsa|rRNA|rRNA	132370	NM_025772	94245		NM_025772	ENSMUSG00000057531	Dtnbp1	5430437B18Rik|Bloc1s8|dysbindin|sdy	dystrobrevin binding protein 1	protein-coding
Neurod1_D5_peak_787	chr4	43656518	43656736	7.00034	12.0992	7.51709	75	NA	promoter-TSS (NM_026871)	promoter-TSS (NM_026871)	-182	NM_026871	68917		NM_026871	ENSMUSG00000028470	Hint2	1190005L05Rik	histidine triad nucleotide binding protein 2	protein-coding
Neurod1_D5_peak_652	chr2	92807498	92807851	6.94291	12.0055	7.42876	74	NA	Intergenic	Intergenic	-107427	NM_030725	80976		NM_030725	ENSMUSG00000027220	Syt13	5730409J20Rik|mKIAA1427	synaptotagmin XIII	protein-coding
Neurod1_D5_peak_213	chr11	97511793	97512003	6.45946	12.0031	7.42658	74	NA	3' UTR (NM_018873, exon 20 of 20)	3' UTR (NM_018873, exon 20 of 20)	-11558	NM_001289118	100141474		NM_001289118		4933428G20Rik	-	RIKEN cDNA 4933428G20 gene	ncRNA
Neurod1_D5_peak_43	chr1	93478446	93478839	6.48145	12.0407	7.46168	74	NA	promoter-TSS (NM_010891)	promoter-TSS (NM_010891)	-265	NM_001357556	110611		NM_133808	ENSMUSG00000034088	Hdlbp	1110005P14Rik|D1Ertd101e	high density lipoprotein (HDL) binding protein	protein-coding
Neurod1_D5_peak_1011	chr6	54133420	54133955	6.74087	12.0732	7.49216	74	NA	intron (NM_001163640, intron 1 of 12)	intron (NM_001163640, intron 1 of 12)	93755	NM_001163640	69993		NM_023543	ENSMUSG00000004633	Chn2	1700026N20Rik|4930557O16Rik|ARHGAP3|Bch	chimerin 2	protein-coding
Neurod1_D5_peak_889	chr5	24352570	24352762	6.50358	12.0785	7.49691	74	NA	Intergenic	Intergenic	-1062	NM_013569	16511		NM_013569	ENSMUSG00000038319	Kcnh2	ERG1|LQT|Lqt2|M-erg|Merg1|merg1a|merg1b	potassium voltage-gated channel, subfamily H (eag-related), member 2	protein-coding
Neurod1_D5_peak_1243	chr9	42530049	42530510	6.50358	12.0785	7.49691	74	NA	intron (NM_175481, intron 19 of 20)	intron (NM_175481, intron 19 of 20)	-58041	NM_173038	272589		NM_173038	ENSMUSG00000037287	Tbcel	D330014K23|E130107N23Rik|Lrrc35	tubulin folding cofactor E-like	protein-coding
Neurod1_D5_peak_1173	chr8	69121579	69122239	6.22687	12.0007	7.42497	74	NA	Intergenic	Intergenic	-32687	NM_153054	110877		NM_153054	ENSMUSG00000036330	Slc18a1	4832416I10Rik|Vat1|Vmat1	solute carrier family 18 (vesicular monoamine), member 1	protein-coding
Neurod1_D5_peak_1126	chr7	118887358	118887739	6.41593	11.9285	7.35809	73	NA	intron (NM_001081446, intron 4 of 8)	intron (NM_001081446, intron 4 of 8)	-31550	NM_001168218	66356		NM_023197	ENSMUSG00000030980	Knop1	2310008H09Rik|Tsg118	lysine rich nucleolar protein 1	protein-coding
Neurod1_D5_peak_455	chr16	33673685	33673915	6.6413	11.9074	7.33921	73	NA	Intergenic	Intergenic	-10666	NM_175256	77446		NM_172934	ENSMUSG00000075254	Heg1	4632417D23Rik|5530401I02Rik|9530025L16Rik|Gm629	heart development protein with EGF-like domains 1	protein-coding
Neurod1_D5_peak_643	chr2	73386590	73386820	6.6413	11.9074	7.33921	73	NA	promoter-TSS (NM_001276443)	promoter-TSS (NM_001276443)	-225	NM_001276444	68526		NM_001080707	ENSMUSG00000041762	Gpr155	1110017O10Rik|DEPDC3|F730029F15Rik|LYCHOS|PGR22	G protein-coupled receptor 155	protein-coding
Neurod1_D5_peak_255	chr12	12812805	12813032	6.85851	11.8676	7.30271	73	NA	Intergenic	Intergenic	-15132	NR_168469	102638640		NR_168469		Gm35155	-	predicted gene, 35155	ncRNA
Neurod1_D5_peak_918	chr5	101496947	101497527	6.41593	11.9285	7.35809	73	NA	Intergenic	Intergenic	167474	NM_144955	18096		NM_144955	ENSMUSG00000035187	Nkx6-1	NKX6A|Nkx6.1	NK6 homeobox 1	protein-coding
Neurod1_D5_peak_245	chr11	118745097	118745705	6.43762	11.9657	7.39252	73	NA	intron (NM_001024931, intron 2 of 14)	intron (NM_001024931, intron 2 of 14)	15640	NM_001285438	52897		NM_001024931	ENSMUSG00000025576	Rbfox3	Fox-3|Hrnbp3|NeuN|Neuna60	RNA binding protein, fox-1 homolog (C. elegans) 3	protein-coding
Neurod1_D5_peak_1070	chr7	25395768	25396001	6.6413	11.9074	7.33921	73	NA	non-coding (NR_073027, exon 2 of 6)	non-coding (NR_073027, exon 2 of 6)	103	NM_010719	16890		NM_010719	ENSMUSG00000003123	Lipe	4933403G17Rik|HSL|REH	lipase, hormone sensitive	protein-coding
Neurod1_D5_peak_973	chr5	135149482	135149694	6.6413	11.9074	7.33921	73	NA	promoter-TSS (NM_013763)	promoter-TSS (NM_013763)	-98	NM_001363307	27368		NM_013763	ENSMUSG00000005374	Tbl2	WS-bTRP	transducin (beta)-like 2	protein-coding
Neurod1_D5_peak_534	chr18	5427930	5428124	6.61686	11.8666	7.30271	73	NA	Intergenic	Intergenic	-93220	NM_001360447	240186		NM_178722	ENSMUSG00000050945	Zfp438	9430031G09|9430091M14Rik|B830013J05Rik	zinc finger protein 438	protein-coding
Neurod1_D5_peak_555	chr18	55485331	55485699	6.61686	11.8666	7.30271	73	NA	Intergenic	Intergenic	-492924	NM_001360787	269023		NM_175751	ENSMUSG00000052713	Zfp608	4932417D18Rik|D430007A19Rik|Znf608	zinc finger protein 608	protein-coding
Neurod1_D5_peak_126	chr10	75156954	75157400	6.56853	11.7859	7.22811	72	NA	exon (NM_001081412, exon 11 of 23)	exon (NM_001081412, exon 11 of 23)	-54896	NM_153406	74392		NM_153406	ENSMUSG00000033444	Specc1l	4930470P14Rik|4932439K10Rik|9530057A13Rik|Cytsa|mKIAA0376	sperm antigen with calponin homology and coiled-coil domains 1-like	protein-coding
Neurod1_D5_peak_456	chr16	38088725	38089269	6.56853	11.7859	7.22811	72	NA	promoter-TSS (NM_001347232)	promoter-TSS (NM_001347232)	-4	NM_019827	56637		NM_019827	ENSMUSG00000022812	Gsk3b	7330414F15Rik|8430431H08Rik|GSK-3|GSK-3beta|GSK3	glycogen synthase kinase 3 beta	protein-coding
Neurod1_D5_peak_698	chr2	155381856	155382136	6.59261	11.8262	7.26637	72	NA	5' UTR (NM_178111, exon 1 of 4)	5' UTR (NM_178111, exon 1 of 4)	140	NM_178111	68728		NM_178111	ENSMUSG00000038375	Trp53inp2	1110029F20Rik|Tp53inp2	transformation related protein 53 inducible nuclear protein 2	protein-coding
Neurod1_D5_peak_380	chr14	66324604	66325134	6.83083	11.8223	7.26288	72	NA	Intergenic	Intergenic	-19427	NM_001310523	56471		NM_019675	ENSMUSG00000022044	Stmn4	Lagl|RB3	stathmin-like 4	protein-coding
Neurod1_D5_peak_163	chr11	28692844	28693494	6.56853	11.7859	7.22811	72	NA	non-coding (NR_045906, exon 3 of 3)	non-coding (NR_045906, exon 3 of 3)	11605	NR_045906	72818		NR_045906	ENSMUSG00000084966	2810471M01Rik	-	RIKEN cDNA 2810471M01 gene	ncRNA
Neurod1_D5_peak_27	chr1	75124731	75124931	7.09069	11.8579	7.29571	72	NA	TTS (NM_194333)	TTS (NM_194333)	9059	NM_194333	22626		NM_194333	ENSMUSG00000026205	Slc23a3	SVCT3|Yspl1	solute carrier family 23 (nucleobase transporters), member 3	protein-coding
Neurod1_D5_peak_888	chr5	23414384	23414782	6.37298	11.8548	7.29328	72	NA	intron (NR_165301, intron 1 of 4)	intron (NR_165301, intron 1 of 4)	18753	NR_165301	269630		NM_001033370	ENSMUSG00000073147	5031425E22Rik	-	RIKEN cDNA 5031425E22 gene	ncRNA
Neurod1_D5_peak_1158	chr7	144096004	144096396	6.37298	11.8548	7.29328	72	NA	Intergenic	Intergenic	-79260	NM_001113373	210274		NM_001081370	ENSMUSG00000037541	Shank2	ProSAP1|mKIAA1022	SH3 and multiple ankyrin repeat domains 2	protein-coding
Neurod1_D5_peak_236	chr11	115233615	115234052	6.37298	11.8548	7.29328	72	NA	intron (NM_001033393, intron 9 of 9)	intron (NM_001033393, intron 9 of 9)	33410	NM_010350	14813		NM_010350	ENSMUSG00000020734	Grin2c	GluN2C|NMDAR2C|NR2C	glutamate receptor, ionotropic, NMDA2C (epsilon 3)	protein-coding
Neurod1_D5_peak_349	chr13	118735977	118736183	7.05914	11.8068	7.24853	72	NA	intron (NM_008002, intron 1 of 2)	intron (NM_008002, intron 1 of 2)	21381	NM_008002	14165		NM_008002	ENSMUSG00000021732	Fgf10	AEY17|Fgf-10|Fgf5a|Gsfaey17	fibroblast growth factor 10	protein-coding
Neurod1_D5_peak_1113	chr7	96336608	96336800	6.59261	11.8262	7.26637	72	NA	intron (NM_001310760, intron 1 of 32)	intron (NM_001310760, intron 1 of 32)	5260	NR_046043	670727		NR_046043	ENSMUSG00000085751	Gm15412	-	predicted gene 15412	ncRNA
Neurod1_D5_peak_80	chr1	172320027	172320252	7.09069	11.8579	7.29571	72	NA	TTS (NM_008429)	TTS (NM_008429)	7772	NM_080419	140559		NM_080419	ENSMUSG00000038034	Igsf8	ESTM34|EWI-2|KCT-4|PGRL	immunoglobulin superfamily, member 8	protein-coding
Neurod1_D5_peak_151	chr10	127289275	127289642	6.26809	11.6742	7.12679	71	NA	promoter-TSS (NM_001347171)	promoter-TSS (NM_001347171)	-440	NM_033072	110962		NM_033072	ENSMUSG00000025409	Mbd6	D10Wsu93e	methyl-CpG binding domain protein 6	protein-coding
Neurod1_D5_peak_1095	chr7	49105563	49106054	6.26809	11.6742	7.12679	71	NA	intron (NM_001111016, intron 2 of 38)	intron (NM_001111016, intron 2 of 38)	56350	NR_154465	108167511		NR_154465		9130015G15Rik	-	RIKEN cDNA 9130015G15 gene	ncRNA
Neurod1_D5_peak_969	chr5	131703904	131704122	6.52089	11.7063	7.15621	71	NA	intron (NM_001363480, intron 5 of 19)	intron (NM_001363480, intron 5 of 19)	-176256	NR_040704	75369		NR_040704	ENSMUSG00000105773	4930563F08Rik	-	RIKEN cDNA 4930563F08 gene	ncRNA
Neurod1_D5_peak_1145	chr7	137316881	137317507	5.64144	11.6995	7.15083	71	NA	Intergenic	Intergenic	-2749	NM_001113414	13593		NM_010096	ENSMUSG00000010476	Ebf3	3110018A08Rik|O/E-2|mKIAA4201	early B cell factor 3	protein-coding
Neurod1_D5_peak_1251	chr9	48984971	48985192	6.74912	11.6886	7.13996	71	NA	promoter-TSS (NM_175482)	promoter-TSS (NM_175482)	-304	NM_001359739	235323		NM_175482	ENSMUSG00000032267	Usp28	9830148O20Rik|mKIAA1515	ubiquitin specific peptidase 28	protein-coding
Neurod1_D5_peak_321	chr13	64107493	64107941	6.22709	11.6034	7.06185	70	NA	intron (NM_001001321, intron 7 of 11)	intron (NM_001001321, intron 7 of 11)	-18516	NM_008291	15487		NM_008291	ENSMUSG00000033122	Hsd17b3	-	hydroxysteroid (17-beta) dehydrogenase 3	protein-coding
Neurod1_D5_peak_579	chr19	4863026	4863510	6.22709	11.6034	7.06185	70	NA	exon (NM_013456, exon 17 of 21)	exon (NM_013456, exon 17 of 21)	8103	NM_019861	56464		NM_019861	ENSMUSG00000083282	Ctsf	-	cathepsin F	protein-coding
Neurod1_D5_peak_726	chr3	8923585	8923822	7.12757	11.5521	7.01422	70	NA	exon (NM_025434, exon 1 of 3)	exon (NM_025434, exon 1 of 3)	154	NM_025434	66230		NM_025434	ENSMUSG00000040269	Mrps28	1500012D08Rik	mitochondrial ribosomal protein S28	protein-coding
Neurod1_D5_peak_1263	chr9	61377896	61378273	5.61293	11.6442	7.09956	70	NA	intron (NM_009389, intron 4 of 19)	intron (NM_009389, intron 4 of 19)	5718	NM_001083927	21887		NM_009389	ENSMUSG00000032280	Tle3	2610103N05Rik|ESG|Grg3a|Grg3b|mKIAA1547	transducin-like enhancer of split 3	protein-coding
Neurod1_D5_peak_169	chr11	35612173	35612398	6.02166	11.6353	7.09188	70	NA	exon (NM_011412, exon 14 of 36)	exon (NM_011412, exon 14 of 36)	-4531	NR_029799	723924		NR_029799	ENSMUSG00000065583	Mir218-2	Mirn218-2|mir-218-2	microRNA 218-2	ncRNA
Neurod1_D5_peak_1194	chr8	108790905	108791106	6.93573	11.6067	7.06513	70	NA	intron (NM_007496, intron 1 of 9)	intron (NM_007496, intron 1 of 9)	76361	NM_007496	11906		NM_007496	ENSMUSG00000038872	Zfhx3	A230102L03Rik|Atbf1|Sci|WBP9|mKIAA4228	zinc finger homeobox 3	protein-coding
Neurod1_D5_peak_1127	chr7	122015479	122015864	6.47394	11.6277	7.08463	70	NA	intron (NM_028758, intron 1 of 16)	intron (NM_028758, intron 1 of 16)	5527	NM_028758	74105		NM_028758	ENSMUSG00000030872	Gga2	1200007E24Rik|mKIAA1080	golgi associated, gamma adaptin ear containing, ARF binding protein 2	protein-coding
Neurod1_D5_peak_195	chr11	72466214	72466406	6.69572	11.6011	7.06057	70	NA	intron (NM_153060, intron 2 of 12)	intron (NM_153060, intron 2 of 12)	8717	NM_001276383	216892		NM_153060	ENSMUSG00000040447	Spns2	-	SPNS lysolipid transporter 2, sphingosine-1-phosphate	protein-coding
Neurod1_D5_peak_502	chr17	27679343	27679611	6.38205	11.4733	6.93983	69	NA	intron (NM_001286744, intron 1 of 9)	intron (NM_001286744, intron 1 of 9)	-5762	NM_178365	23969		NM_011861	ENSMUSG00000040276	Pacsin1	A830061D09Rik|H74|mKIAA1379|syndapin	protein kinase C and casein kinase substrate in neurons 1	protein-coding
Neurod1_D5_peak_644	chr2	74426787	74427131	6.59142	11.4299	6.90162	69	NA	Intergenic	Intergenic	-119242	NR_040501	73962		NR_040501	ENSMUSG00000085405	4930441J16Rik	Astx1a|Astx1b|Astx1c	RIKEN cDNA 4930441J16 gene	ncRNA
Neurod1_D5_peak_1119	chr7	105400106	105400337	6.84596	11.4613	6.93119	69	NA	promoter-TSS (NM_199009)	promoter-TSS (NM_199009)	-167	NM_001242364	74349		NM_199009	ENSMUSG00000044465	Fhip1b	4632419K20Rik|6530415H11Rik|FHIP|Fam160a2	FHF complex subunit HOOK interacting protein 1B	protein-coding
Neurod1_D5_peak_771	chr4	9184704	9185279	6.40478	11.5116	6.97645	69	NA	Intergenic	Intergenic	-84302	NM_001355183	74438		NM_028940	ENSMUSG00000041216	Clvs1	4933402J24Rik|Clvl1|Rlbp1l1	clavesin 1	protein-coding
Neurod1_D5_peak_611	chr19	58839525	58839752	6.59142	11.4299	6.90162	69	NA	intron (NM_001327998, intron 2 of 12)	intron (NM_001327998, intron 2 of 12)	21346	NM_175199	73442		NM_175199	ENSMUSG00000025092	Hspa12a	1700063D12Rik|D5Mgi40|Gm19925|mKIAA0417	heat shock protein 12A	protein-coding
Neurod1_D5_peak_9	chr1	38650018	38650561	6.61719	11.4722	6.93983	69	NA	Intergenic	Intergenic	-23045	NM_001290814	16764		NM_010678	ENSMUSG00000037138	Aff3	3222402O04Rik|A730046J16|LAF-4|Laf4	AF4/FMR2 family, member 3	protein-coding
Neurod1_D5_peak_1016	chr6	70872469	70872733	6.40478	11.5116	6.97645	69	NA	intron (NM_010121, intron 2 of 16)	intron (NM_010121, intron 2 of 16)	28086	NM_001313918	13666		NM_010121	ENSMUSG00000031668	Eif2ak3	Pek|Perk	eukaryotic translation initiation factor 2 alpha kinase 3	protein-coding
Neurod1_D5_peak_508	chr17	31564184	31564415	6.61719	11.4722	6.93983	69	NA	promoter-TSS (NM_016670)	promoter-TSS (NM_016670)	-474	NR_027493	18771		NM_016670	ENSMUSG00000006705	Pknox1	D17Wsu76e|PREP1	Pbx/knotted 1 homeobox	protein-coding
Neurod1_D5_peak_87	chr1	177518144	177518598	6.59142	11.4299	6.90162	69	NA	Intergenic	Intergenic	61158	NR_162777	114483345		NR_162777		Mir12179	Gm51282|mmu-mir-12179	microRNA 12179	ncRNA
Neurod1_D5_peak_374	chr14	64585280	64585726	5.70607	11.443	6.91343	69	NA	Intergenic	Intergenic	-2612	NR_040709	268755		NR_040709	ENSMUSG00000097545	Mir124a-1hg	A930011O12Rik|Rncr3|mir-124-1|mir-3078	Mir124-1 host gene (non-protein coding)	ncRNA
Neurod1_D5_peak_945	chr5	116592011	116592680	6.14669	11.4641	6.93297	69	NA	promoter-TSS (NM_026886)	promoter-TSS (NM_026886)	-528	NM_026886	68955		NM_026886	ENSMUSG00000063919	Srrm4	1500001A10Rik|B230202K19Rik|bv|mKIAA1853|nSR100	serine/arginine repetitive matrix 4	protein-coding
Neurod1_D5_peak_472	chr16	85665981	85666313	6.38205	11.4733	6.93983	69	NA	Intergenic	Intergenic	-115774	NM_144853	224405		NM_144853	ENSMUSG00000041134	Cyyr1	-	cysteine and tyrosine-rich protein 1	protein-coding
Neurod1_D5_peak_279	chr12	80807752	80808021	5.91533	11.4443	6.91459	69	NA	intron (NM_001242419, intron 1 of 6)	intron (NM_001242419, intron 1 of 6)	17354	NM_001242419	217684		NM_178682	ENSMUSG00000021133	Susd6	4933426M11Rik|mKIAA0247	sushi domain containing 6	protein-coding
Neurod1_D5_peak_1296	chr9	102668073	102668364	6.1666	11.4986	6.96432	69	NA	Intergenic	Intergenic	41922	NM_181394	69010		NM_181394	ENSMUSG00000035048	Anapc13	1810004D07Rik|APC13|SWM1	anaphase promoting complex subunit 13	protein-coding
Neurod1_D5_peak_943	chr5	116569799	116570222	5.14629	11.4264	6.89961	68	NA	intron (NM_026886, intron 1 of 12)	intron (NM_026886, intron 1 of 12)	21807	NM_026886	68955		NM_026886	ENSMUSG00000063919	Srrm4	1500001A10Rik|B230202K19Rik|bv|mKIAA1853|nSR100	serine/arginine repetitive matrix 4	protein-coding
Neurod1_D5_peak_705	chr2	165653477	165653759	6.56585	11.3879	6.86501	68	NA	intron (NM_001271962, intron 1 of 15)	intron (NM_001271962, intron 1 of 15)	-1680	NM_010165	14049		NM_010165	ENSMUSG00000017897	Eya2	Eab1	EYA transcriptional coactivator and phosphatase 2	protein-coding
Neurod1_D5_peak_105	chr10	18022139	18022364	6.31482	11.3601	6.83985	68	NA	intron (NM_028440, intron 1 of 2)	intron (NM_028440, intron 1 of 2)	839	NM_001359560	73112		NM_028440	ENSMUSG00000078453	Abracl	1700028I04Rik|3110003A17Rik	ABRA C-terminal like	protein-coding
Neurod1_D5_peak_848	chr4	134704272	134704469	6.54048	11.3462	6.82677	68	NA	promoter-TSS (NM_207237)	promoter-TSS (NM_207237)	-80	NM_207237	230815		NM_207237	ENSMUSG00000037306	Man1c1	-	mannosidase, alpha, class 1C, member 1	protein-coding
Neurod1_D5_peak_281	chr12	80857906	80858642	5.67546	11.3854	6.86344	68	NA	intron (NM_001242419, intron 3 of 6)	intron (NM_001242419, intron 3 of 6)	66173	NR_033786	67340		NR_033786	ENSMUSG00000101912	1700052I22Rik	-	RIKEN cDNA 1700052I22 gene	ncRNA
Neurod1_D5_peak_994	chr6	21889040	21889249	7.02613	11.3873	6.86501	68	NA	Intergenic	Intergenic	-36611	NM_173007	269831		NM_173007	ENSMUSG00000029669	Tspan12	9030619E17|Tm4sf12	tetraspanin 12	protein-coding
Neurod1_D5_peak_1295	chr9	102528160	102528730	6.5153	11.3048	6.78799	67	NA	intron (NM_024291, intron 8 of 10)	intron (NM_024291, intron 8 of 10)	22307	NM_024291	16716		NM_024291	ENSMUSG00000035606	Ky	CD1|D9Mgc44e|ky	kyphoscoliosis peptidase	protein-coding
Neurod1_D5_peak_713	chr2	169184728	169184950	6.27078	11.2858	6.77089	67	NA	Intergenic	Intergenic	-204205	NR_166154	105244374		NR_166154		Gm14250	-	predicted gene 14250	ncRNA
Neurod1_D5_peak_559	chr18	60606013	60606436	6.04906	11.2941	6.77847	67	NA	intron (NM_177340, intron 1 of 2)	L2b|LINE|L2	3880	NM_001109975	104027		NM_177340	ENSMUSG00000043079	Synpo	9030217H17Rik|9130229N11|9330140I15Rik	synaptopodin	protein-coding
Neurod1_D5_peak_811	chr4	114710444	114710666	6.49032	11.2636	6.7513	67	NA	Intergenic	Intergenic	-111165	NR_033617	433746		NR_033617	ENSMUSG00000055198	Gm12830	-	predicted gene 12830	ncRNA
Neurod1_D5_peak_408	chr15	73732110	73732426	6.5153	11.3048	6.78799	67	NA	intron (NM_001166388, intron 1 of 5)	intron (NM_001166388, intron 1 of 5)	7338	NM_001166388	19245		NM_008975	ENSMUSG00000059895	Ptp4a3	Prl-3|pPtp4a3	protein tyrosine phosphatase 4a3	protein-coding
Neurod1_D5_peak_1306	chr9	122294367	122294661	6.96009	11.2802	6.76709	67	NA	promoter-TSS (NM_001271873)	promoter-TSS (NM_001271873)	-91	NM_001271873	102566		NM_133979	ENSMUSG00000037949	Ano10	Tmem16k	anoctamin 10	protein-coding
Neurod1_D5_peak_1246	chr9	46480201	46480572	6.27078	11.2858	6.77089	67	NA	Intergenic	Intergenic	-160400	NM_183104	74361		NM_183104	ENSMUSG00000056617	4931429L15Rik	-	RIKEN cDNA 4931429L15 gene	protein-coding
Neurod1_D5_peak_1305	chr9	121371832	121372396	6.04906	11.2941	6.77847	67	NA	intron (NM_001357973, intron 1 of 5)	intron (NM_001357973, intron 1 of 5)	5156	NM_001357973	67095		NM_175114	ENSMUSG00000032536	Trak1	2310001H13Rik|hyrt|mKIAA1042	trafficking protein, kinesin binding 1	protein-coding
Neurod1_D5_peak_612	chr19	59276595	59276976	6.5153	11.3048	6.78799	67	NA	intron (NM_172523, intron 10 of 15)	Tigger7|DNA|TcMar-Tigger	15907	NM_172523	214084		NM_172523	ENSMUSG00000025094	Slc18a2	1110037L13Rik|9330105E13|Vmat2	solute carrier family 18 (vesicular monoamine), member 2	protein-coding
Neurod1_D5_peak_890	chr5	24394414	24394871	6.27078	11.2858	6.77089	67	NA	intron (NM_029020, intron 1 of 15)	intron (NM_029020, intron 1 of 15)	486	NM_029020	74610		NM_029020	ENSMUSG00000028973	Abcb8	4833412N02Rik|MITOSUR	ATP-binding cassette, sub-family B member 8	protein-coding
Neurod1_D5_peak_847	chr4	134647455	134647701	6.7014	11.2269	6.7175	67	NA	intron (NM_207237, intron 1 of 11)	intron (NM_207237, intron 1 of 11)	56712	NM_207237	230815		NM_207237	ENSMUSG00000037306	Man1c1	-	mannosidase, alpha, class 1C, member 1	protein-coding
Neurod1_D5_peak_180	chr11	55469270	55469677	6.16332	11.1039	6.6052	66	NA	promoter-TSS (NM_013716)	promoter-TSS (NM_013716)	-279	NM_013716	27041		NM_013716	ENSMUSG00000018583	G3bp1	B430204O07|G3bp|mKIAA4115	G3BP stress granule assembly factor 1	protein-coding
Neurod1_D5_peak_1100	chr7	72751373	72751676	6.39227	11.1019	6.60428	66	NA	Intergenic	Intergenic	-102174	NR_169100	100042880		NR_169100	ENSMUSG00000081895	Rpl17-ps10	Gm10294	ribosomal protein L17, pseudogene 10	pseudo
Neurod1_D5_peak_1245	chr9	42897430	42897675	6.67322	11.1812	6.67535	66	NA	intron (NM_175481, intron 1 of 20)	CpG	46819	NM_175481	110637		NM_175481	ENSMUSG00000032017	Grik4	6330551K01Rik|GluK4|GluRgamma1|KA-1|KA1	glutamate receptor, ionotropic, kainate 4	protein-coding
Neurod1_D5_peak_1096	chr7	51300121	51300345	6.67322	11.1812	6.67535	66	NA	Intergenic	Intergenic	-210796	NM_177694	233246		NM_177694	ENSMUSG00000055489	Ano5	9330162L24|Gdd1|Tmem16e	anoctamin 5	protein-coding
Neurod1_D5_peak_188	chr11	63180565	63180945	6.41651	11.1419	6.63872	66	NA	Intergenic	Intergenic	47952	NM_001302260	18858		NM_008885	ENSMUSG00000018217	Pmp22	Gas-3|HNPP|PMP-22|TRE002|Tr|trembler	peripheral myelin protein 22	protein-coding
Neurod1_D5_peak_79	chr1	172060941	172061360	5.95448	11.1286	6.6285	66	NA	Intergenic	Intergenic	-3554	NM_010916	18071		NM_010916	ENSMUSG00000051251	Nhlh1	Hen1|Nscl|Tal2|bHLHa35	nescient helix loop helix 1	protein-coding
Neurod1_D5_peak_388	chr14	79842955	79843240	6.16332	11.1039	6.6052	66	NA	Intergenic	Intergenic	26079	NR_033535	100038734		NR_033535	ENSMUSG00000095959	Gm10845	-	predicted gene 10845	ncRNA
Neurod1_D5_peak_187	chr11	61484883	61485224	6.39227	11.1019	6.60428	66	NA	promoter-TSS (NM_001347545)	promoter-TSS (NM_001347545)	-378	NM_029568	76293		NM_029568	ENSMUSG00000042436	Mfap4	1110007F23Rik	microfibrillar-associated protein 4	protein-coding
Neurod1_D5_peak_1316	chrX	166779670	166780117	7.09661	11.1684	6.66363	66	NA	Intergenic	Intergenic	117868	NR_046015	382255		NR_046015	ENSMUSG00000086860	Gm1720	-	predicted gene 1720	ncRNA
Neurod1_D5_peak_448	chr16	18453776	18454214	6.12137	11.0327	6.54071	65	NA	intron (NM_013711, intron 9 of 17)	intron (NM_013711, intron 9 of 17)	-27279	NM_007744	12846		NM_007744	ENSMUSG00000000326	Comt	Comt1|D16Wsu103e|D330014B15Rik	catechol-O-methyltransferase	protein-coding
Neurod1_D5_peak_1280	chr9	71974668	71975168	6.34435	11.0228	6.53253	65	NA	intron (NM_001253862, intron 5 of 19)	intron (NM_001253862, intron 5 of 19)	-78822	NM_001253864	21406		NM_011544	ENSMUSG00000032228	Tcf12	A130037E08Rik|ALF1|HEB|HEBAlt|HTF-4|HTF4|ME1|REB|bHLHb20	transcription factor 12	protein-coding
Neurod1_D5_peak_464	chr16	59604322	59604822	6.34435	11.0228	6.53253	65	NA	Intergenic	Intergenic	-3525	NM_174848	224273		NM_174848	ENSMUSG00000022723	Crybg3	5031404N19|Gm9581	beta-gamma crystallin domain containing 3	protein-coding
Neurod1_D5_peak_1112	chr7	95688603	95688815	6.61756	11.0909	6.59412	65	NA	Intergenic	Intergenic	-482535	NM_001310762	23966		NM_011858	ENSMUSG00000048078	Tenm4	Doc4|ELM2|Odz4|Ten-m4|l(7)-3Rn|l7Rn3|mKIAA1302	teneurin transmembrane protein 4	protein-coding
Neurod1_D5_peak_733	chr3	51701542	51701887	6.12137	11.0327	6.54071	65	NA	intron (NM_001004176, intron 2 of 4)	intron (NM_001004176, intron 2 of 4)	40535	NM_174995	211666		NM_174995	ENSMUSG00000074604	Mgst2	GST2|MGST-II	microsomal glutathione S-transferase 2	protein-coding
Neurod1_D5_peak_1262	chr9	61370503	61371148	5.29203	11.0125	6.523	65	NA	Intergenic	CpG	-1541	NM_001083928	21887		NM_009389	ENSMUSG00000032280	Tle3	2610103N05Rik|ESG|Grg3a|Grg3b|mKIAA1547	transducin-like enhancer of split 3	protein-coding
Neurod1_D5_peak_914	chr5	99479424	99479694	6.36822	11.0622	6.56818	65	NA	intron (NR_030692, intron 2 of 3)	intron (NR_030692, intron 2 of 3)	-202862	NR_168095	102638080		NR_166665	ENSMUSG00000089743	Gm16226	Gm38691	predicted gene 16226	ncRNA
Neurod1_D5_peak_348	chr13	116514718	116515076	6.2738	10.906	6.42455	64	NA	Intergenic	Intergenic	-205209	NM_021459	16392		NM_021459	ENSMUSG00000042258	Isl1	-	ISL1 transcription factor, LIM/homeodomain	protein-coding
Neurod1_D5_peak_543	chr18	25667259	25667471	6.50898	10.9146	6.43268	64	NA	intron (NM_001362275, intron 2 of 13)	intron (NM_001362275, intron 2 of 13)	12383	NM_001362337	108013		NM_133195	ENSMUSG00000024268	Celf4	A230070D14Rik|BRUNOL-4|Brul4|Brunol4|C130060B05Rik	CUGBP, Elav-like family member 4	protein-coding
Neurod1_D5_peak_1253	chr9	49962708	49962943	6.03914	10.8926	6.41289	64	NA	Intergenic	Intergenic	-163432	NM_001311065	17967		NM_010875	ENSMUSG00000039542	Ncam1	CD56|E-NCAM|NCAM-1|Ncam	neural cell adhesion molecule 1	protein-coding
Neurod1_D5_peak_1075	chr7	28179804	28180183	6.29714	10.9447	6.46093	64	NA	promoter-TSS (NM_001271370)	promoter-TSS (NM_001271370)	-323	NM_001271370	13549		NM_010092	ENSMUSG00000002409	Dyrk1b	Mirk	dual-specificity tyrosine phosphorylation regulated kinase 1b	protein-coding
Neurod1_D5_peak_202	chr11	84179487	84179684	6.32066	10.9836	6.49589	64	NA	Intergenic	CpG	-12109	NM_001037932	628813		NM_001037932	ENSMUSG00000051452	Gm11437	-	predicted gene 11437	protein-coding
Neurod1_D5_peak_1259	chr9	56791840	56792048	6.03914	10.8926	6.41289	64	NA	intron (NM_001361115, intron 1 of 5)	intron (NM_001361115, intron 1 of 5)	4366	NM_001361117	235402		NM_181074	ENSMUSG00000049556	Lingo1	4930471K13Rik|LERN1|LINGO-1|Lrrn6a|UNQ201	leucine rich repeat and Ig domain containing 1	protein-coding
Neurod1_D5_peak_1107	chr7	79526064	79526727	6.07998	10.9622	6.47645	64	NA	intron (NR_040311, intron 3 of 4)	intron (NR_040311, intron 3 of 4)	10960	NR_040312	101694		NR_040311	ENSMUSG00000097023	Mir9-3hg	BS-DRL1	Mir9-3 host gene	ncRNA
Neurod1_D5_peak_628	chr2	28525767	28526155	6.07998	10.9622	6.47645	64	NA	intron (NM_009058, intron 1 of 17)	intron (NM_009058, intron 1 of 17)	-7503	NM_001145836	19730		NM_009058	ENSMUSG00000026821	Ralgds	Gnds|Rgds|mKIAA1308	ral guanine nucleotide dissociation stimulator	protein-coding
Neurod1_D5_peak_318	chr13	58694679	58694966	6.53579	10.9581	6.4738	64	NA	Intergenic	Intergenic	67489	NR_045469	67585		NR_045469	ENSMUSG00000114384	4930455J16Rik	-	RIKEN cDNA 4930455J16 gene	ncRNA
Neurod1_D5_peak_149	chr10	121506945	121507473	5.61773	10.9025	6.42235	64	NA	Intergenic	Intergenic	-30959	NM_138956	192678		NM_138956	ENSMUSG00000025795	Rassf3	-	Ras association (RalGDS/AF-6) domain family member 3	protein-coding
Neurod1_D5_peak_795	chr4	62659321	62659578	6.03914	10.8926	6.41289	64	NA	3' UTR (NM_001081650, exon 11 of 11)	3' UTR (NM_001081650, exon 11 of 11)	-14525	NM_001310706	50780		NM_019492	ENSMUSG00000059810	Rgs3	4930506N09Rik|C2PA-RGS3|C2pa|PDZ-RGS3|RGS3S	regulator of G-protein signaling 3	protein-coding
Neurod1_D5_peak_789	chr4	45238167	45238409	6.25064	10.8676	6.38976	63	NA	intron (NR_040666, intron 1 of 2)	intron (NR_040666, intron 1 of 2)	5702	NR_040666	78508		NR_040666	ENSMUSG00000086284	Frmpd1os	2900093L17Rik	FERM and PDZ domain containing 1, opposite strand	ncRNA
Neurod1_D5_peak_949	chr5	120493914	120494138	6.48239	10.8714	6.39313	63	NA	intron (NM_023625, intron 3 of 11)	intron (NM_023625, intron 3 of 11)	9597	NM_023625	71772		NM_023625	ENSMUSG00000029598	Plbd2	1300012G16Rik|P76	phospholipase B domain containing 2	protein-coding
Neurod1_D5_peak_364	chr14	25519685	25520123	5.99885	10.8238	6.35221	63	NA	intron (NM_183208, intron 2 of 23)	L2|LINE|L2	-14535	NR_037236	100526533		NR_037236	ENSMUSG00000093081	Mir3075	mir-3075|mmu-mir-3075	microRNA 3075	ncRNA
Neurod1_D5_peak_838	chr4	131060424	131061136	6.20481	10.7916	6.32132	63	NA	Intergenic	Intergenic	-50306	NR_130167	77835		NR_130167	ENSMUSG00000086262	A930031H19Rik	A930004I12Rik	RIKEN cDNA A930031H19 gene	ncRNA
Neurod1_D5_peak_573	chr18	78495554	78495834	6.48239	10.8714	6.39313	63	NA	intron (NM_207651, intron 2 of 21)	intron (NM_207651, intron 2 of 21)	18827	NR_167721	74367		NR_167721	ENSMUSG00000117661	4931439C15Rik	-	RIKEN cDNA 4931439C15 gene	ncRNA
Neurod1_D5_peak_1152	chr7	141950615	141950818	5.99885	10.8238	6.35221	63	NA	intron (NM_029426, intron 1 of 18)	intron (NM_029426, intron 1 of 18)	965	NM_029426	75770		NM_029426	ENSMUSG00000053046	Brsk2	4833424K13Rik|SAD-A|SADA	BR serine/threonine kinase 2	protein-coding
Neurod1_D5_peak_368	chr14	48087156	48087604	6.22764	10.8295	6.35572	63	NA	Intergenic	Intergenic	-33489	NM_033602	93834		NM_033602	ENSMUSG00000021846	Peli2	-	pellino 2	protein-coding
Neurod1_D5_peak_1071	chr7	25680744	25681051	6.7079	10.8723	6.39401	63	NA	promoter-TSS (NM_172148)	promoter-TSS (NM_172148)	117	NM_001362154	232987		NM_172148	ENSMUSG00000063439	B9d2	stumpy	B9 protein domain 2	protein-coding
Neurod1_D5_peak_876	chr4	154224642	154225043	6.20481	10.7916	6.32132	63	NA	intron (NM_001162977, intron 4 of 36)	intron (NM_001162977, intron 4 of 36)	54129	NM_001162977	230971		NM_172273	ENSMUSG00000057751	Megf6	2600001P17Rik|Egfl3	multiple EGF-like-domains 6	protein-coding
Neurod1_D5_peak_1233	chr9	20697490	20698078	5.80915	10.8727	6.39403	63	NA	intron (NM_001357639, intron 1 of 5)	intron (NM_001357639, intron 1 of 5)	29219	NM_001357635	244723		NM_173777	ENSMUSG00000032172	Olfm2	A030009A06Rik	olfactomedin 2	protein-coding
Neurod1_D5_peak_590	chr19	8953391	8953626	6.64768	10.7751	6.30725	63	NA	promoter-TSS (NM_197993)	promoter-TSS (NM_197993)	-324	NM_197993	70044		NM_197993	ENSMUSG00000071645	Tut1	2700038E08Rik|PAPD2|Rbm21|TUTase6|Tent1|U6-TUTase|star-PAP	terminal uridylyl transferase 1, U6 snRNA-specific	protein-coding
Neurod1_D5_peak_1048	chr6	118725019	118725552	6.22764	10.8295	6.35572	63	NA	intron (NM_001256000, intron 9 of 46)	intron (NM_001256000, intron 9 of 46)	32689	NM_001290335	12288		NM_009781	ENSMUSG00000051331	Cacna1c	Cav1.2|Cchl1a1|D930026N18Rik|MBC|MELC-CC	calcium channel, voltage-dependent, L type, alpha 1C subunit	protein-coding
Neurod1_D5_peak_1142	chr7	136083519	136083754	6.48239	10.8714	6.39313	63	NA	intron (NR_169162, intron 1 of 1)	intron (NR_169162, intron 1 of 1)	35566	NR_169162	115486552		NR_169162		Gm51502	-	predicted gene, 51502	ncRNA
Neurod1_D5_peak_679	chr2	145620978	145621370	6.37816	10.7019	6.23832	62	NA	intron (NM_053195, intron 15 of 16)	intron (NM_053195, intron 15 of 16)	-66192	NM_001037929	627302		NM_001037929		Gm14092	-	predicted gene 14092	protein-coding
Neurod1_D5_peak_251	chr12	4708840	4709068	6.35263	10.6603	6.20022	62	NA	exon (NM_001198968, exon 37 of 40)	exon (NM_001198968, exon 37 of 40)	29485	NM_029107	74855		NM_029107	ENSMUSG00000079177	Fam228a	4930417G10Rik	family with sequence similarity 228, member A	protein-coding
Neurod1_D5_peak_897	chr5	34187911	34188101	6.4039	10.7438	6.27776	62	NA	promoter-TSS (NM_010753)	promoter-TSS (NM_010753)	-296	NM_010753	17122		NM_010753	ENSMUSG00000037235	Mxd4	2810410A03Rik|Mad4|bHLHc12	Max dimerization protein 4	protein-coding
Neurod1_D5_peak_471	chr16	85307930	85308458	5.9591	10.7558	6.28849	62	NA	Intergenic	Intergenic	-134487	NM_001198825	11820		NM_007471	ENSMUSG00000022892	App	Abeta|Abpp|Adap|Ag|Cvap|E030013M08Rik|betaApp	amyloid beta precursor protein	protein-coding
Neurod1_D5_peak_1198	chr8	120264811	120265278	5.70473	10.6874	6.22549	62	NA	Intergenic	Intergenic	-36814	NR_110496	434353		NR_110496	ENSMUSG00000097960	A330074K22Rik	-	RIKEN cDNA A330074K22 gene	ncRNA
Neurod1_D5_peak_106	chr10	21835365	21835561	6.35263	10.6603	6.20022	62	NA	Intergenic	Intergenic	-46721	NM_001161845	20393		NM_011361	ENSMUSG00000019970	Sgk1	Sgk	serum/glucocorticoid regulated kinase 1	protein-coding
Neurod1_D5_peak_417	chr15	79011439	79011820	5.72187	10.7179	6.25342	62	NA	promoter-TSS (NR_045746)	promoter-TSS (NR_045746)	-588	NR_045746	100038602		NR_045746	ENSMUSG00000116505	Gm10865	-	predicted gene 10865	ncRNA
Neurod1_D5_peak_578	chr19	4510265	4510465	6.35263	10.6603	6.20022	62	NA	promoter-TSS (NM_001162946)	promoter-TSS (NM_001162946)	-107	NM_001162946	18563		NM_008797	ENSMUSG00000024892	Pcx	Pc|Pcb	pyruvate carboxylase	protein-coding
Neurod1_D5_peak_1170	chr8	26770553	26770820	6.18214	10.7539	6.28689	62	NA	Intergenic	Intergenic	53737	NR_045904	72316		NR_045904	ENSMUSG00000100335	2310008N11Rik	-	RIKEN cDNA 2310008N11 gene	ncRNA
Neurod1_D5_peak_52	chr1	128102852	128103044	6.4039	10.7438	6.27776	62	NA	promoter-TSS (NM_027678)	promoter-TSS (NM_027678)	53	NM_001357573	226409		NM_027678	ENSMUSG00000036086	Zranb3	4933425L19Rik|AH2|C730006D09	zinc finger, RAN-binding domain containing 3	protein-coding
Neurod1_D5_peak_1217	chr8	123412927	123413135	5.49487	10.6756	6.21547	62	NA	intron (NM_023279, intron 1 of 3)	intron (NM_023279, intron 1 of 3)	1478	NM_023279	22152		NM_023279	ENSMUSG00000062380	Tubb3	3200002H15Rik|M(beta)3|M(beta)6	tubulin, beta 3 class III	protein-coding
Neurod1_D5_peak_1160	chr7	145182330	145182611	6.37816	10.7019	6.23832	62	NA	TTS (NR_132643)	TTS (NR_132643)	25649	NM_001369202	100040049		NM_001369202	ENSMUSG00000109305	Smim38	1810010D01Rik|Gm2572	small integral membrane protein 38	protein-coding
Neurod1_D5_peak_892	chr5	25529599	25529861	6.37816	10.7019	6.23832	62	NA	promoter-TSS (NR_027388)	promoter-TSS (NR_027388)	-288	NR_027388	73571		NR_027388	ENSMUSG00000101856	1700096K18Rik	-	RIKEN cDNA 1700096K18 gene	ncRNA
Neurod1_D5_peak_1230	chr9	14276097	14276287	6.35263	10.6603	6.20022	62	NA	promoter-TSS (NM_030261)	promoter-TSS (NM_030261)	-109	NM_030261	75747		NM_030261	ENSMUSG00000032009	Sesn3	5630400E15Rik|SEST3	sestrin 3	protein-coding
Neurod1_D5_peak_521	chr17	56462320	56462687	6.13731	10.6794	6.21823	62	NA	promoter-TSS (NM_001252456)	promoter-TSS (NM_001252456)	-282	NM_001252456	19280		NM_011218	ENSMUSG00000013236	Ptprs	PTP|PTP-NU3|PTPNU-3|PTPsigma|Ptpt9|R-PTP-S|RPTPsigma	protein tyrosine phosphatase receptor type S	protein-coding
Neurod1_D5_peak_96	chr1	192557924	192558539	6.11514	10.6425	6.18401	61	NA	intron (NM_144881, intron 10 of 11)	intron (NM_144881, intron 10 of 11)	212988	NM_144881	226861		NM_144881	ENSMUSG00000037375	Hhat	2810432O22Rik|AP-2CRE|Skn|Tg(TFAP2A-cre)1Will	hedgehog acyltransferase	protein-coding
Neurod1_D5_peak_492	chr17	15108850	15109039	6.3273	10.6191	6.16222	61	NA	Intergenic	Intergenic	67304	NM_001360401	381062		NM_183133	ENSMUSG00000036552	Ermard	2210404J11Rik|2410011O22Rik	ER membrane associated RNA degradation	protein-coding
Neurod1_D5_peak_1148	chr7	139388706	139389018	6.07127	10.5694	6.11714	61	NA	promoter-TSS (NM_183144)	promoter-TSS (NM_183144)	-247	NM_001127363	212111		NM_183144	ENSMUSG00000025477	Inpp5a	-	inositol polyphosphate-5-phosphatase A	protein-coding
Neurod1_D5_peak_870	chr4	152511982	152512677	6.30217	10.5781	6.12457	61	NA	intron (NM_153424, intron 9 of 29)	intron (NM_153424, intron 9 of 29)	34187	NM_153424	260305		NM_153424	ENSMUSG00000039577	Nphp4	4930564O18Rik|nmf192	nephronophthisis 4 (juvenile) homolog (human)	protein-coding
Neurod1_D5_peak_850	chr4	138596655	138596845	6.30217	10.5781	6.12457	61	NA	intron (NM_029401, intron 8 of 21)	intron (NM_029401, intron 8 of 21)	27242	NM_029401	75718		NM_029401	ENSMUSG00000028753	Vwa5b1	4931403E03Rik	von Willebrand factor A domain containing 5B1	protein-coding
Neurod1_D5_peak_20	chr1	61145584	61145775	6.30217	10.5781	6.12457	61	NA	Intergenic	Intergenic	167765	NM_017480	54167		NM_017480	ENSMUSG00000026009	Icos	AILIM|CCLP|CRP-1|H4|Ly115	inducible T cell co-stimulator	protein-coding
Neurod1_D5_peak_419	chr15	80685037	80685591	6.09312	10.6058	6.15004	61	NA	intron (NM_145986, intron 1 of 4)	intron (NM_145986, intron 1 of 4)	12296	NR_045310	106059		NR_045309	ENSMUSG00000116220	A430088P11Rik	-	RIKEN cDNA A430088P11 gene	ncRNA
Neurod1_D5_peak_1010	chr6	53982312	53982586	6.30217	10.5781	6.12457	61	NA	intron (NR_110484, intron 1 of 3)	L2b|LINE|L2	3758	NR_110484	320178		NR_110484		4921529L05Rik	4930590G02Rik	RIKEN cDNA 4921529L05 gene	ncRNA
Neurod1_D5_peak_911	chr5	97300788	97301124	5.63718	10.5669	6.11568	61	NA	Intergenic	Intergenic	91374	NM_001033191	97243		NM_001033191	ENSMUSG00000046000	Naa11	Ard1b|Ard2	N(alpha)-acetyltransferase 11, NatA catalytic subunit	protein-coding
Neurod1_D5_peak_186	chr11	61175042	61175380	6.09312	10.6058	6.15004	61	NA	promoter-TSS (NM_001004143)	promoter-TSS (NM_001004143)	-152	NM_001004143	216825		NM_001004143	ENSMUSG00000042506	Usp22	-	ubiquitin specific peptidase 22	protein-coding
Neurod1_D5_peak_315	chr13	54687748	54688178	5.88114	10.6221	6.16449	61	NA	promoter-TSS (NM_001146025)	promoter-TSS (NM_001146025)	-155	NM_001146025	105239		NM_134064	ENSMUSG00000034928	Rnf44	mKIAA1100	ring finger protein 44	protein-coding
Neurod1_D5_peak_906	chr5	76665581	76666550	5.45017	10.5926	6.13791	61	NA	Intergenic	Intergenic	77366	NM_199032	381644		NM_199032	ENSMUSG00000036403	Cep135	Cep4|Gm1044	centrosomal protein 135	protein-coding
Neurod1_D5_peak_558	chr18	55960859	55961155	6.53043	10.5859	6.13231	61	NA	Intergenic	Intergenic	-439333	NM_001360917	107022		NM_026240	ENSMUSG00000001700	Gramd2b	9030613F08Rik|9130427A09Rik|Gramd3|NS3TP2	GRAM domain containing 2B	protein-coding
Neurod1_D5_peak_902	chr5	44250437	44250908	6.68278	10.4922	6.04744	60	NA	Intergenic	Intergenic	-24066	NM_173764	231225		NM_173764	ENSMUSG00000046985	Tapt1	4932414K18Rik	transmembrane anterior posterior transformation 1	protein-coding
Neurod1_D5_peak_482	chr17	3557567	3557780	6.22796	10.4571	6.01564	60	NA	promoter-TSS (NR_045303)	promoter-TSS (NR_045303)	82	NM_146074	224481		NM_146074	ENSMUSG00000036983	Tfb1m	mtTFB1	transcription factor B1, mitochondrial	protein-coding
Neurod1_D5_peak_570	chr18	76542650	76543107	6.2525	10.4971	6.05085	60	NA	Intergenic	Intergenic	12349	NR_167768	102634243		NR_166864		Gm31875	-	predicted gene, 31875	ncRNA
Neurod1_D5_peak_666	chr2	110179873	110180253	6.27724	10.5375	6.08796	60	NA	Intergenic	Intergenic	125662	NM_130452	170442		NM_130452	ENSMUSG00000041660	Bbox1	-	gamma-butyrobetaine hydroxylase 1	protein-coding
Neurod1_D5_peak_1005	chr6	51977570	51977779	6.27724	10.5375	6.08796	60	NA	intron (NM_018773, intron 4 of 12)	UCON31|Unknown|Unknown	34875	NM_018773	54353		NM_018773	ENSMUSG00000059182	Skap2	2610021A10Rik|RA70|SKAP-HOM|Saps|Scap2|mSKAP55R	src family associated phosphoprotein 2	protein-coding
Neurod1_D5_peak_1239	chr9	40382190	40382458	6.44517	10.4485	6.0085	60	NA	intron (NM_001357617, intron 2 of 20)	intron (NM_001357617, intron 2 of 20)	-5907	NM_001357621	235283		NM_172768	ENSMUSG00000040111	Gramd1b	3222402H23|A930008A22Rik|mKIAA1201	GRAM domain containing 1B	protein-coding
Neurod1_D5_peak_881	chr5	14956385	14956609	5.60399	10.5075	6.06094	60	NA	intron (NR_001584, intron 1 of 3)	RMER17A|LTR|ERVK	11203	NR_001584	74062		NR_001584		Speer8-ps1	4933405L09Rik|SPEER-8|Speer8-ps	spermatogenesis associated glutamate (E)-rich protein 8, pseudogene 1	pseudo
Neurod1_D5_peak_307	chr13	36283027	36283237	6.47334	10.4939	6.04862	60	NA	intron (NM_001039189, intron 3 of 5)	intron (NM_001039189, intron 3 of 5)	165489	NM_024274	69955		NM_024274	ENSMUSG00000021420	Fars2	Fars1|pheRS	phenylalanine-tRNA synthetase 2, mitochondrial	protein-coding
Neurod1_D5_peak_422	chr15	83126886	83127246	6.22796	10.4571	6.01564	60	NA	3' UTR (NM_001347082, exon 8 of 8)	3' UTR (NM_001347082, exon 8 of 8)	-4265	NM_029101	74778		NM_029101	ENSMUSG00000018040	Rrp7a	1110014J01Rik|Kheg1	ribosomal RNA processing 7 homolog A	protein-coding
Neurod1_D5_peak_366	chr14	32439705	32439979	6.02802	10.4972	6.05085	60	NA	intron (NM_009891, intron 8 of 15)	intron (NM_009891, intron 8 of 15)	25008	NM_021712	20508		NM_021712	ENSMUSG00000100241	Slc18a3	VAChT|VAT	solute carrier family 18 (vesicular monoamine), member 3	protein-coding
Neurod1_D5_peak_743	chr3	87789734	87789957	6.04957	10.5331	6.08476	60	NA	intron (NM_001033124, intron 3 of 16)	intron (NM_001033124, intron 3 of 16)	5317	NM_001033124	18211		NM_001033124	ENSMUSG00000028072	Ntrk1	Tkr|TrkA|trk	neurotrophic tyrosine kinase, receptor, type 1	protein-coding
Neurod1_D5_peak_989	chr5	149611839	149612151	6.22796	10.4571	6.01564	60	NA	TTS (NM_029440)	TTS (NM_029440)	24320	NM_013559	15505		NM_013559	ENSMUSG00000029657	Hsph1	105kDa|Hsp105|Hsp110|hsp-E7I|hsp110/105	heat shock 105kDa/110kDa protein 1	protein-coding
Neurod1_D5_peak_198	chr11	78697653	78697928	6.47334	10.4939	6.04862	60	NA	promoter-TSS (NM_008702)	promoter-TSS (NM_008702)	-365	NM_008702	18099		NM_008702	ENSMUSG00000017376	Nlk	-	nemo like kinase	protein-coding
Neurod1_D5_peak_320	chr13	64020936	64021213	6.50176	10.5397	6.08965	60	NA	Intergenic	Intergenic	68127	NM_008291	15487		NM_008291	ENSMUSG00000033122	Hsd17b3	-	hydroxysteroid (17-beta) dehydrogenase 3	protein-coding
Neurod1_D5_peak_744	chr3	87974190	87974423	6.04957	10.5331	6.08476	60	NA	intron (NM_016701, intron 2 of 3)	intron (NM_016701, intron 2 of 3)	3213	NM_016701	18008		NM_016701	ENSMUSG00000004891	Nes	ESTM46|Ifaprc2|Marc2|RC2	nestin	protein-coding
Neurod1_D5_peak_436	chr15	102405722	102406144	6.27724	10.5375	6.08796	60	NA	promoter-TSS (NM_013672)	promoter-TSS (NM_013672)	-383	NM_013672	20683		NM_013672	ENSMUSG00000001280	Sp1	1110003E12Rik|Sp1-1	trans-acting transcription factor 1	protein-coding
Neurod1_D5_peak_872	chr4	152674216	152674433	6.17946	10.3779	5.94187	59	NA	Intergenic	Intergenic	-23216	NR_033138	330004		NM_001033414		Gm833	-	predicted gene 833	ncRNA
Neurod1_D5_peak_1235	chr9	21291308	21291519	5.98539	10.4259	5.98693	59	NA	promoter-TSS (NM_009878)	promoter-TSS (NM_009878)	-204	NM_009878	12581		NM_009878	ENSMUSG00000096472	Cdkn2d	INK4d|p19|p19INK4d	cyclin dependent kinase inhibitor 2D	protein-coding
Neurod1_D5_peak_544	chr18	34860875	34861100	6.38956	10.3588	5.92436	59	NA	promoter-TSS (NM_007913)	promoter-TSS (NM_007913)	-220	NM_007913	13653		NM_007913	ENSMUSG00000038418	Egr1	A530045N19Rik|ETR103|Egr-1|Krox-1|Krox-24|Krox24|NGF1-A|NGFI-A|NGFIA|TIS8|Zenk|Zfp-6|Zif268|egr	early growth response 1	protein-coding
Neurod1_D5_peak_542	chr18	25590504	25590763	6.15548	10.3387	5.90631	59	NA	intron (NM_001362275, intron 2 of 13)	intron (NM_001362275, intron 2 of 13)	89115	NM_001362337	108013		NM_133195	ENSMUSG00000024268	Celf4	A230070D14Rik|BRUNOL-4|Brul4|Brunol4|C130060B05Rik	CUGBP, Elav-like family member 4	protein-coding
Neurod1_D5_peak_844	chr4	133910767	133911069	6.61846	10.388	5.95175	59	NA	Intergenic	CpG	-23121	NM_009097	20111		NM_009097	ENSMUSG00000003644	Rps6ka1	Mapkapk-1a|Rsk|Rsk-1|Rsk1|S6K-alpha-1|p90-Rsk1|p90Rsk1|p90S6K|p90rsk	ribosomal protein S6 kinase polypeptide 1	protein-coding
Neurod1_D5_peak_1091	chr7	46572809	46573000	6.15548	10.3387	5.90631	59	NA	intron (NM_013789, intron 9 of 10)	intron (NM_013789, intron 9 of 10)	66903	NM_013789	27414		NM_013789	ENSMUSG00000030839	Sergef	DelGEF|Gef|Gnef|Gnefr	secretion regulating guanine nucleotide exchange factor	protein-coding
Neurod1_D5_peak_999	chr6	38848822	38849176	5.76797	10.427	5.98771	59	NA	intron (NM_001294143, intron 1 of 14)	intron (NM_001294143, intron 1 of 14)	-11688	NM_001136065	15258		NM_010433	ENSMUSG00000061436	Hipk2	1110014O20Rik|B230339E18Rik|Stank	homeodomain interacting protein kinase 2	protein-coding
Neurod1_D5_peak_179	chr11	52635659	52636039	6.38956	10.3588	5.92436	59	NA	Intergenic	Intergenic	-128857	NM_177059	320027		NM_177059	ENSMUSG00000036264	Fstl4	B230374F23Rik|SPIG1|mKIAA1061	follistatin-like 4	protein-coding
Neurod1_D5_peak_723	chr2	181043743	181044033	5.94336	10.3555	5.92203	59	NA	Intergenic	Intergenic	-4711	NM_015730	11438		NM_015730	ENSMUSG00000027577	Chrna4	Acra-4|Acra4|EBN1|ENFL1	cholinergic receptor, nicotinic, alpha polypeptide 4	protein-coding
Neurod1_D5_peak_1188	chr8	105446109	105446350	6.38956	10.3588	5.92436	59	NA	exon (NM_001170789, exon 4 of 11)	exon (NM_001170789, exon 4 of 11)	18589	NM_001033371	270091		NM_001033371	ENSMUSG00000054320	Lrrc36	-	leucine rich repeat containing 36	protein-coding
Neurod1_D5_peak_85	chr1	177150676	177150927	5.713	10.3318	5.90062	59	NA	intron (NM_011785, intron 1 of 12)	intron (NM_011785, intron 1 of 12)	97966	NM_011785	23797		NM_011785	ENSMUSG00000019699	Akt3	D930002M15Rik|Nmf350	thymoma viral proto-oncogene 3	protein-coding
Neurod1_D5_peak_372	chr14	64127533	64127721	5.98539	10.4259	5.98693	59	NA	TTS (NR_167725)	TTS (NR_167725)	11337	NR_167725	78569		NR_167725	ENSMUSG00000114284	9630015K15Rik	-	RIKEN cDNA 9630015K15 gene	ncRNA
Neurod1_D5_peak_541	chr18	25121598	25121952	6.38956	10.3588	5.92436	59	NA	intron (NM_001289655, intron 23 of 25)	intron (NM_001289655, intron 23 of 25)	44190	NM_001142697	66648		NM_001004361	ENSMUSG00000024269	Tpgs2	5730437P09Rik|5730494M16Rik|Pgs2	tubulin polyglutamylase complex subunit 2	protein-coding
Neurod1_D5_peak_828	chr4	125945840	125946321	5.98539	10.4259	5.98693	59	NA	Intergenic	(AGCTG)n|Simple_repeat|Simple_repeat	-23677	NR_015560	72395		NR_015560	ENSMUSG00000085562	2610028E06Rik	-	RIKEN cDNA 2610028E06 gene	ncRNA
Neurod1_D5_peak_89	chr1	181466803	181467446	5.90191	10.286	5.85851	58	NA	Intergenic	Intergenic	44327	NM_207280	403180		NM_207280	ENSMUSG00000050625	Ccdc121rt1	6530421E24Rik|Ccdc121|Gm755	coiled-coil domain containing 121, retrogene 1	protein-coding
Neurod1_D5_peak_145	chr10	105639125	105639343	6.1081	10.2612	5.83636	58	NA	Intergenic	Intergenic	64683	NR_038032	327812		NR_038032	ENSMUSG00000085282	Gm15663	9330159K06	predicted gene 15663	ncRNA
Neurod1_D5_peak_99	chr1	194363362	194363550	5.8814	10.2515	5.82776	58	NA	Intergenic	Intergenic	-140697	NR_040477	74942		NR_040477	ENSMUSG00000103692	4930503O07Rik	-	RIKEN cDNA 4930503O07 gene	ncRNA
Neurod1_D5_peak_549	chr18	36560024	36560470	6.1081	10.2612	5.83636	58	NA	promoter-TSS (NM_175375)	promoter-TSS (NM_175375)	-356	NM_175375	108857		NM_175375	ENSMUSG00000024483	Ankhd1	1110004O12Rik|4933432B13Rik|9130019P20Rik|A530027J04Rik|A630021B20Rik|Mask|mFLJ00246|mKIAA1085	ankyrin repeat and KH domain containing 1	protein-coding
Neurod1_D5_peak_290	chr12	104908336	104908586	6.08467	10.2229	5.80156	58	NA	Intergenic	Intergenic	-43385	NR_104438	94040		NM_053155	ENSMUSG00000021097	Clmn	9330188N17Rik|mKIAA1188	calmin	protein-coding
Neurod1_D5_peak_672	chr2	122681375	122681773	5.92256	10.3206	5.89029	58	NA	3' UTR (NM_001290993, exon 6 of 6)	3' UTR (NM_001290993, exon 6 of 6)	21089	NM_001290993	22785		NM_011774	ENSMUSG00000005802	Slc30a4	Znt4|lm|znT-4	solute carrier family 30 (zinc transporter), member 4	protein-coding
Neurod1_D5_peak_243	chr11	118727943	118728267	5.65907	10.2381	5.81566	58	NA	intron (NM_001024931, intron 2 of 14)	intron (NM_001024931, intron 2 of 14)	32936	NM_001285438	52897		NM_001024931	ENSMUSG00000025576	Rbfox3	Fox-3|Hrnbp3|NeuN|Neuna60	RNA binding protein, fox-1 homolog (C. elegans) 3	protein-coding
Neurod1_D5_peak_830	chr4	126262190	126262446	5.8814	10.2515	5.82776	58	NA	promoter-TSS (NM_013718)	promoter-TSS (NM_013718)	-87	NM_013718	27096		NM_013718	ENSMUSG00000028847	Trappc3	1110058K12Rik|Bet3	trafficking protein particle complex 3	protein-coding
Neurod1_D5_peak_786	chr4	43630435	43630758	6.30792	10.2272	5.80581	58	NA	Intergenic	Intergenic	-1339	NM_173788	230103		NM_173788	ENSMUSG00000028469	Npr2	GC-B|GC-B2|GC-B3|cn|mNPR-B|pwe	natriuretic peptide receptor 2	protein-coding
Neurod1_D5_peak_671	chr2	121271570	121272142	6.1317	10.2998	5.87138	58	NA	promoter-TSS (NM_013735)	promoter-TSS (NM_013735)	-449	NM_013735	27223		NM_013735	ENSMUSG00000043909	Trp53bp1	53BP1|Tp53bp1|m53BP1|p53BP1	transformation related protein 53 binding protein 1	protein-coding
Neurod1_D5_peak_1252	chr9	49087492	49087771	6.08467	10.2229	5.80156	58	NA	Intergenic	Intergenic	-15097	NM_001359460	80893		NM_030709	ENSMUSG00000032268	Tmprss5	spinesin	transmembrane protease, serine 5 (spinesin)	protein-coding
Neurod1_D5_peak_74	chr1	164248730	164248953	6.25464	10.1412	5.7273	57	NA	promoter-TSS (NM_001276455)	promoter-TSS (NM_001276455)	-205	NM_054087	116914		NM_054087	ENSMUSG00000040918	Slc19a2	DDA1|THTR1|TRMA|ThTr-1	solute carrier family 19 (thiamine transporter), member 2	protein-coding
Neurod1_D5_peak_1022	chr6	85265182	85265496	6.25464	10.1412	5.7273	57	NA	intron (NM_178639, intron 9 of 13)	intron (NM_178639, intron 9 of 13)	68083	NM_178639	94282		NM_178639	ENSMUSG00000033720	Sfxn5	C230001H08Rik	sideroflexin 5	protein-coding
Neurod1_D5_peak_687	chr2	152024848	152025187	5.44378	10.219	5.79805	57	NA	Intergenic	Intergenic	25151	NM_001164819	69698		NM_027172	ENSMUSG00000027463	Slc52a3	2310046K01Rik|RFT2	solute carrier protein family 52, member 3	protein-coding
Neurod1_D5_peak_586	chr19	7129005	7129229	5.84081	10.1833	5.7657	57	NA	intron (NM_001378919, intron 3 of 9)	intron (NM_001378919, intron 3 of 9)	-23388	NM_201411	396184		NM_201411	ENSMUSG00000047787	Flrt1	D630040I23Rik	fibronectin leucine rich transmembrane protein 1	protein-coding
Neurod1_D5_peak_32	chr1	85147512	85147875	6.66256	10.1565	5.74095	57	NA	Intergenic	L1Md_A|LINE|L1	-37840	NM_213615	381287		NM_213615	ENSMUSG00000089844	Sp140l1	A530032D15Rik|Gm1888	Sp140 nuclear body protein like 1	protein-coding
Neurod1_D5_peak_1032	chr6	94401318	94401635	5.60614	10.1459	5.73167	57	NA	Intergenic	Intergenic	-98838	NM_026255	67582		NM_026255	ENSMUSG00000045100	Slc25a26	4930433D19Rik|4933433F13Rik|D6Bwg0781e|Slc25a6	solute carrier family 25 (mitochondrial carrier, phosphate carrier), member 26	protein-coding
Neurod1_D5_peak_866	chr4	148513106	148513490	5.84081	10.1833	5.7657	57	NA	intron (NM_020009, intron 29 of 57)	intron (NM_020009, intron 29 of 57)	-12836	NM_001039554	654812		NM_001039554	ENSMUSG00000028989	Angptl7	-	angiopoietin-like 7	protein-coding
Neurod1_D5_peak_903	chr5	67138962	67139199	5.84081	10.1833	5.7657	57	NA	Intergenic	Intergenic	-39954	NM_008888	18935		NM_008888	ENSMUSG00000012520	Phox2b	Dilp1|NBPhox|Pmx2b|Px2b	paired-like homeobox 2b	protein-coding
Neurod1_D5_peak_489	chr17	13590368	13590696	5.84081	10.1833	5.7657	57	NA	Intergenic	Intergenic	-36438	NR_045437	72578		NR_045436	ENSMUSG00000117042	2700054A10Rik	-	RIKEN cDNA 2700054A10 gene	ncRNA
Neurod1_D5_peak_4	chr1	14135492	14136386	5.80078	10.1158	5.70303	57	NA	Intergenic	Intergenic	174260	NM_010164	14048		NM_010164	ENSMUSG00000025932	Eya1	bor	EYA transcriptional coactivator and phosphatase 1	protein-coding
Neurod1_D5_peak_882	chr5	14962168	14962361	5.84081	10.1833	5.7657	57	NA	intron (NR_001584, intron 2 of 3)	intron (NR_001584, intron 2 of 3)	16635	NM_001281514	100503549		NM_001281514	ENSMUSG00000072188	Speer4e2	Gm10354	spermatogenesis associated glutamate (E)-rich protein 4E2	protein-coding
Neurod1_D5_peak_215	chr11	102937492	102937990	5.58872	10.1155	5.70303	57	NA	Intergenic	Intergenic	8975	NM_011795	23829		NM_011795	ENSMUSG00000045532	C1ql1	Adil|C1qrf|CRF|CTRP14|gliacolin	complement component 1, q subcomponent-like 1	protein-coding
Neurod1_D5_peak_1290	chr9	96989679	96990108	5.86103	10.2173	5.79687	57	NA	intron (NM_145134, intron 2 of 2)	intron (NM_145134, intron 2 of 2)	28462	NM_145134	211949		NM_145134	ENSMUSG00000046997	Spsb4	D030068E18Rik|SSB-4|Ssb4	splA/ryanodine receptor domain and SOCS box containing 4	protein-coding
Neurod1_D5_peak_56	chr1	132530819	132531067	5.74174	10.0162	5.6137	56	NA	intron (NM_177129, intron 2 of 22)	intron (NM_177129, intron 2 of 22)	11997	NM_177129	21367		NM_011531	ENSMUSG00000053024	Cntn2	D130012K04Rik|TAG-1|TAG1|Tax	contactin 2	protein-coding
Neurod1_D5_peak_51	chr1	127556021	127556661	6.22833	10.0988	5.68885	56	NA	intron (NM_028135, intron 2 of 7)	intron (NM_028135, intron 2 of 7)	121680	NM_028135	72160		NM_028135	ENSMUSG00000026347	Tmem163	2610024A01Rik|A-cre|Act-Cre|SV31|Tg(ACTB-cre)2Mrt|actin-cre|cre<actin>	transmembrane protein 163	protein-coding
Neurod1_D5_peak_377	chr14	65274798	65275091	6.22833	10.0988	5.68885	56	NA	intron (NM_001360381, intron 2 of 8)	intron (NM_001360381, intron 2 of 8)	8326	NM_001360383	50759		NM_015795	ENSMUSG00000034532	Fbxo16	4932435C24Rik|Fbx16	F-box protein 16	protein-coding
Neurod1_D5_peak_954	chr5	121618687	121618890	6.17639	10.015	5.61342	56	NA	5' UTR (NM_178799, exon 1 of 11)	5' UTR (NM_178799, exon 1 of 11)	150	NM_178799	338350		NM_178799	ENSMUSG00000042647	Acad12	9330129D05Rik	acyl-Coenzyme A dehydrogenase family, member 12	protein-coding
Neurod1_D5_peak_132	chr10	79854278	79854604	6.01547	10.1095	5.69781	56	NA	promoter-TSS (NM_001077363)	promoter-TSS (NM_001077363)	9	NM_001283013	19205		NM_008956	ENSMUSG00000006498	Ptbp1	HNRPI|PTB-1|PTB2|PTB3|PTB4|Ptb|pPTB	polypyrimidine tract binding protein 1	protein-coding
Neurod1_D5_peak_981	chr5	142550133	142550521	5.99276	10.0722	5.6648	56	NA	intron (NM_178702, intron 1 of 14)	intron (NM_178702, intron 1 of 14)	771	NM_001289588	231858		NM_178702	ENSMUSG00000029576	Radil	D930005D10Rik	Ras association and DIL domains	protein-coding
Neurod1_D5_peak_200	chr11	82406403	82406905	5.76129	10.0492	5.64422	56	NA	intron (NM_001304439, intron 1 of 8)	intron (NM_001304439, intron 1 of 8)	17754	NM_001304439	270893		NM_023438	ENSMUSG00000020701	Tmem132e	Gm644	transmembrane protein 132E	protein-coding
Neurod1_D5_peak_975	chr5	135489885	135490091	6.22833	10.0988	5.68885	56	NA	promoter-TSS (NM_001382848)	promoter-TSS (NM_001382848)	-759	NR_168637	215114		NM_146001	ENSMUSG00000039959	Hip1	2610109B09Rik|A930014B11Rik|E130315I21Rik|mKIAA4113	huntingtin interacting protein 1	protein-coding
Neurod1_D5_peak_825	chr4	125316033	125316232	5.99276	10.0722	5.6648	56	NA	Intergenic	Intergenic	-174564	NM_001081097	14807		NM_001081097	ENSMUSG00000001985	Grik3	9630027E11|GluK3|GluR7-3|Glur-7|Glur7	glutamate receptor, ionotropic, kainate 3	protein-coding
Neurod1_D5_peak_1087	chr7	45589232	45589434	6.22833	10.0988	5.68885	56	NA	exon (NM_009737, exon 11 of 11)	exon (NM_009737, exon 11 of 11)	-14157	NR_038166	71661		NR_038165	ENSMUSG00000109644	0610005C13Rik	-	RIKEN cDNA 0610005C13 gene	ncRNA
Neurod1_D5_peak_880	chr5	14527727	14528090	5.99276	10.0722	5.6648	56	NA	intron (NM_001110796, intron 2 of 19)	L2a|LINE|L2	12990	NM_001110796	26875		NM_011995	ENSMUSG00000061601	Pclo	Acz|Pico	piccolo (presynaptic cytomatrix protein)	protein-coding
Neurod1_D5_peak_857	chr4	140187763	140188073	6.20225	10.0568	5.6509	56	NA	intron (NM_198610, intron 1 of 9)	intron (NM_198610, intron 1 of 9)	45045	NR_153821	102636673		NR_153821		Gm13029	Gm33676	predicted gene 13029	ncRNA
Neurod1_D5_peak_696	chr2	154723467	154723912	5.90357	9.92564	5.53296	55	NA	Intergenic	Intergenic	66663	NM_029362	75608		NM_029362	ENSMUSG00000038467	Chmp4b	2010012F05Rik|Snf7-2	charged multivesicular body protein 4B	protein-coding
Neurod1_D5_peak_458	chr16	42781336	42781621	6.1253	9.93256	5.53889	55	NA	intron (NR_040521, intron 1 of 3)	intron (NR_040521, intron 1 of 3)	94109	NR_040521	75722		NR_040521	ENSMUSG00000075070	4932412D23Rik	Gm10809	RIKEN cDNA 4932412D23 gene	ncRNA
Neurod1_D5_peak_110	chr10	37397576	37397874	5.92562	9.96191	5.56515	55	NA	Intergenic	Intergenic	255255	NR_166106	100040846		NM_177177		5930403N24Rik	Gm16524	RIKEN cDNA 5930403N24 gene	ncRNA
Neurod1_D5_peak_141	chr10	86778666	86778916	6.1253	9.93256	5.53889	55	NA	promoter-TSS (NM_175331)	promoter-TSS (NM_175331)	-214	NM_175331	103466		NM_175331	ENSMUSG00000054027	Nt5dc3	C630002B14Rik|TU12B1-TY	5'-nucleotidase domain containing 3	protein-coding
Neurod1_D5_peak_162	chr11	20542818	20543136	6.10007	9.89182	5.50189	55	NA	promoter-TSS (NM_021372)	promoter-TSS (NM_021372)	-189	NM_001362867	58172		NM_021372	ENSMUSG00000049800	Sertad2	Kiaa0127|MNCb-1504|SEI-2|Sei2|TRIP-Br2|mKIAA0127	SERTA domain containing 2	protein-coding
Neurod1_D5_peak_439	chr16	4598771	4599224	5.10416	9.94014	5.54621	55	NA	intron (NM_031184, intron 1 of 6)	intron (NM_031184, intron 1 of 6)	4284	NM_031184	83396		NM_031184	ENSMUSG00000014303	Glis2	Gli5|Klf16|Nkl	GLIS family zinc finger 2	protein-coding
Neurod1_D5_peak_629	chr2	28535150	28535409	5.48642	9.93635	5.5425	55	NA	intron (NM_001145836, intron 1 of 17)	intron (NM_001145836, intron 1 of 17)	1815	NM_001145835	19730		NM_009058	ENSMUSG00000026821	Ralgds	Gnds|Rgds|mKIAA1308	ral guanine nucleotide dissociation stimulator	protein-coding
Neurod1_D5_peak_887	chr5	15993565	15993766	5.88169	9.88963	5.50064	55	NA	intron (NM_001110845, intron 1 of 38)	intron (NM_001110845, intron 1 of 38)	58974	NM_001110843	12293		NM_009784	ENSMUSG00000040118	Cacna2d1	Ca(v)alpha2delta1|Cacna2|Cchl2a	calcium channel, voltage-dependent, alpha2/delta subunit 1	protein-coding
Neurod1_D5_peak_475	chr16	88938220	88938427	6.1253	9.93256	5.53889	55	NA	Intergenic	Intergenic	-6059	NM_133359	170939		NM_133359	ENSMUSG00000057174	Krtap19-9b	Krtap16-10b|Krtap16.10L	keratin associated protein 19-9B	protein-coding
Neurod1_D5_peak_509	chr17	34604065	34604271	6.10007	9.89182	5.50189	55	NA	promoter-TSS (NM_019403)	promoter-TSS (NM_019403)	-607	NM_019403	54197		NM_019403	ENSMUSG00000015478	Rnf5	2410131O05Rik|NG2	ring finger protein 5	protein-coding
Neurod1_D5_peak_193	chr11	70042977	70043175	5.92562	9.96191	5.56515	55	NA	intron (NM_001370671, intron 17 of 19)	intron (NM_001370671, intron 17 of 19)	-11048	NM_001291131	11889		NM_009714	ENSMUSG00000020884	Asgr1	ASGPR1|Asgr|Asgr-1|HL-1	asialoglycoprotein receptor 1	protein-coding
Neurod1_D5_peak_430	chr15	92580813	92581127	6.1253	9.93256	5.53889	55	NA	intron (NM_001164593, intron 3 of 9)	intron (NM_001164593, intron 3 of 9)	-16139	NM_001164594	239618		NM_001164593	ENSMUSG00000036218	Pdzrn4	1110017D07Rik|LNX4|SAMCAP3L|mKIAA3027	PDZ domain containing RING finger 4	protein-coding
Neurod1_D5_peak_381	chr14	67116209	67116437	6.15073	9.97362	5.57523	55	NA	Intergenic	Intergenic	-43852	NM_001360034	71978		NM_028032	ENSMUSG00000022052	Ppp2r2a	2410004D02Rik|mKIAA1541	protein phosphatase 2, regulatory subunit B, alpha	protein-coding
Neurod1_D5_peak_1014	chr6	61042925	61043311	5.88169	9.88963	5.50064	55	NA	Intergenic	Intergenic	98801	NM_027613	70945		NM_027613	ENSMUSG00000054641	Mmrn1	4921530G03Rik|Emilin4|Mmrn	multimerin 1	protein-coding
Neurod1_D5_peak_142	chr10	92557033	92557238	5.94783	9.99842	5.59719	55	NA	Intergenic	Intergenic	165283	NM_008682	17997		NM_008682	ENSMUSG00000019988	Nedd1	-	neural precursor cell expressed, developmentally down-regulated gene 1	protein-coding
Neurod1_D5_peak_1219	chr8	125277299	125277832	5.6839	9.91824	5.52611	55	NA	Intergenic	Intergenic	215268	NM_001081337	244668		NM_001081337	ENSMUSG00000001995	Sipa1l2	mKIAA1389	signal-induced proliferation-associated 1 like 2	protein-coding
Neurod1_D5_peak_143	chr10	94093696	94094219	5.94783	9.99842	5.59719	55	NA	intron (NM_053072, intron 5 of 20)	intron (NM_053072, intron 5 of 20)	-53974	NM_011629	22025		NM_011629	ENSMUSG00000005897	Nr2c1	4831444H07Rik|80.3|Eenr|TR2|Tr2-11	nuclear receptor subfamily 2, group C, member 1	protein-coding
Neurod1_D5_peak_548	chr18	35887693	35888081	6.1253	9.93256	5.53889	55	NA	Intergenic	CpG	-22446	NR_165175	115488923		NR_165175	ENSMUSG00000118347	C330008A17Rik	-	RIKEN cDNA C330008A17 gene	ncRNA
Neurod1_D5_peak_131	chr10	78324744	78324969	6.10007	9.89182	5.50189	55	NA	intron (NM_053014, intron 2 of 9)	intron (NM_053014, intron 2 of 9)	15351	NR_106119	102465765		NR_106119	ENSMUSG00000098885	Mir7659	Gm27433|mmu-mir-7659	microRNA 7659	ncRNA
Neurod1_D5_peak_525	chr17	66276621	66277272	5.5201	9.99546	5.59553	55	NA	Intergenic	Intergenic	153426	NM_001348292	320209		NM_001003919	ENSMUSG00000035842	Ddx11	4732462I11Rik|CHL1|CHLR1|KRG2|essa15a	DEAD/H box helicase 11	protein-coding
Neurod1_D5_peak_266	chr12	27575722	27576238	5.72233	9.98333	5.58381	55	NA	Intergenic	MER94|DNA|hAT-Blackjack	-233262	NM_009234	20666		NM_009234	ENSMUSG00000063632	Sox11	1110038H03Rik|6230403H02Rik|end1	SRY (sex determining region Y)-box 11	protein-coding
Neurod1_D5_peak_429	chr15	89275478	89275674	5.90357	9.92564	5.53296	55	NA	intron (NM_001356969, intron 13 of 23)	intron (NM_001356969, intron 13 of 23)	30156	NR_105924	102465981		NR_105924	ENSMUSG00000098442	Mir6959	Gm27807|mmu-mir-6959	microRNA 6959	ncRNA
Neurod1_D5_peak_1270	chr9	64523495	64523684	5.62721	9.82202	5.43846	54	NA	intron (NM_172522, intron 4 of 22)	intron (NM_172522, intron 4 of 22)	137963	NM_001134399	214058		NM_172522	ENSMUSG00000036466	Megf11	2410080H04Rik|D130061K05	multiple EGF-like-domains 11	protein-coding
Neurod1_D5_peak_484	chr17	8872357	8872867	5.85997	9.85385	5.46725	54	NA	intron (NM_001347321, intron 1 of 21)	intron (NM_001347321, intron 1 of 21)	22627	NM_001347321	23984		NM_011866	ENSMUSG00000023868	Pde10a	-	phosphodiesterase 10A	protein-coding
Neurod1_D5_peak_1088	chr7	45643546	45643873	5.81701	9.78301	5.40448	54	NA	intron (NM_172418, intron 7 of 9)	intron (NM_172418, intron 7 of 9)	3732	NM_172418	74490		NM_172418	ENSMUSG00000042918	Mamstr	2810022D01Rik|5430432N15Rik|Mastr	MEF2 activating motif and SAP domain containing transcriptional regulator	protein-coding
Neurod1_D5_peak_817	chr4	117323403	117323922	5.85997	9.85385	5.46725	54	NA	intron (NM_025739, intron 2 of 14)	intron (NM_025739, intron 2 of 14)	-34207	NM_001310731	66743		NM_025739	ENSMUSG00000028677	Rnf220	4732477A13|4931406I20Rik|5730503K05Rik	ring finger protein 220	protein-coding
Neurod1_D5_peak_1196	chr8	119440200	119440526	5.64598	9.85391	5.46725	54	NA	intron (NR_157155, intron 1 of 5)	MER102b|DNA|hAT-Charlie	3216	NR_157155	71839		NM_027950	ENSMUSG00000074063	Osgin1	1700012B18Rik|Okl38	oxidative stress induced growth inhibitor 1	protein-coding
Neurod1_D5_peak_465	chr16	65815296	65815507	6.2571	9.80555	5.42545	54	NA	5' UTR (NM_001368761, exon 1 of 4)	5' UTR (NM_001368761, exon 1 of 4)	212	NM_001368760	73569		NM_028572	ENSMUSG00000091243	Vgll3	1700110N18Rik|4832416J22|Vgl-3|Vito-2	vestigial like family member 3	protein-coding
Neurod1_D5_peak_971	chr5	133938240	133938428	5.83841	9.81831	5.43578	54	NA	Intergenic	MTD|LTR|ERVL-MaLR	161307	NR_166664	102640952		NR_166664		Gm15627	-	predicted gene 15627	ncRNA
Neurod1_D5_peak_124	chr10	69584080	69584325	6.05023	9.81132	5.43055	54	NA	intron (NM_170730, intron 1 of 17)	intron (NM_170730, intron 1 of 17)	50494	NM_170688	11735		NM_009670	ENSMUSG00000069601	Ank3	2900054D09Rik|Ank-3|AnkG|Ankyrin-3|Ankyrin-G	ankyrin 3, epithelial	protein-coding
Neurod1_D5_peak_129	chr10	77008214	77008403	6.07505	9.85141	5.46679	54	NA	non-coding (NR_168652, exon 1 of 5)	non-coding (NR_168652, exon 1 of 5)	315	NR_168651	102639395		NR_168651		Gm35721	-	predicted gene, 35721	ncRNA
Neurod1_D5_peak_31	chr1	85112358	85112555	5.83841	9.81831	5.43578	54	NA	non-coding (NR_163968, exon 3 of 4)	non-coding (NR_163968, exon 3 of 4)	-2603	NM_213615	381287		NM_213615	ENSMUSG00000089844	Sp140l1	A530032D15Rik|Gm1888	Sp140 nuclear body protein like 1	protein-coding
Neurod1_D5_peak_423	chr15	83149064	83149287	6.05023	9.81132	5.43055	54	NA	promoter-TSS (NR_004432)	promoter-TSS (NR_004432)	203	NM_001347082	73826		NM_178627	ENSMUSG00000041815	Poldip3	1110008P04Rik|PDIP46|SKAR|mKIAA1649	polymerase (DNA-directed), delta interacting protein 3	protein-coding
Neurod1_D5_peak_302	chr13	26154905	26155294	5.85997	9.85385	5.46725	54	NA	Intergenic	Intergenic	157307	NR_045933	73576		NR_045933	ENSMUSG00000084811	1700092E19Rik	-	RIKEN cDNA 1700092E19 gene	ncRNA
Neurod1_D5_peak_1125	chr7	115568468	115569006	5.60856	9.79032	5.41126	54	NA	intron (NM_001025559, intron 9 of 15)	intron (NM_001025559, intron 9 of 15)	232872	NM_001277328	20679		NM_011445	ENSMUSG00000051910	Sox6	SOX-LZ	SRY (sex determining region Y)-box 6	protein-coding
Neurod1_D5_peak_392	chr14	114878124	114878376	5.57164	9.72745	5.35359	53	NA	Intergenic	Intergenic	46285	NR_045661	75822		NR_045661	ENSMUSG00000115320	4930524C18Rik	-	RIKEN cDNA 4930524C18 gene	ncRNA
Neurod1_D5_peak_445	chr16	11457809	11458095	6.0012	9.73208	5.35751	53	NA	intron (NM_001290148, intron 6 of 13)	intron (NM_001290148, intron 6 of 13)	52304	NM_001290148	74478		NM_028964	ENSMUSG00000071669	Snx29	4933437K13Rik|Gm11170|Gm1737|Gm930|Rundc2a	sorting nexin 29	protein-coding
Neurod1_D5_peak_1004	chr6	50950060	50950409	5.55336	9.69628	5.32557	53	NA	Intergenic	Intergenic	43828	NR_157241	102633851		NR_157241		Gm31579	Gm44400	predicted gene, 31579	ncRNA
Neurod1_D5_peak_961	chr5	125245368	125245798	5.19147	9.75815	5.38221	53	NA	Intergenic	Intergenic	-66369	NM_001253905	20602		NM_011424	ENSMUSG00000029478	Ncor2	N-CoR|SMRT|SMRTe	nuclear receptor co-repressor 2	protein-coding
Neurod1_D5_peak_816	chr4	117283310	117283848	5.55336	9.69628	5.32557	53	NA	intron (NM_025739, intron 8 of 14)	intron (NM_025739, intron 8 of 14)	5876	NM_001310730	66743		NM_025739	ENSMUSG00000028677	Rnf220	4732477A13|4931406I20Rik|5730503K05Rik	ring finger protein 220	protein-coding
Neurod1_D5_peak_647	chr2	79399555	79399759	5.97698	9.69292	5.32316	53	NA	intron (NM_001048176, intron 1 of 12)	intron (NM_001048176, intron 1 of 12)	29331	NM_001048176	228094		NM_001033295	ENSMUSG00000075256	Cerkl	Gm1958|Rp26	ceramide kinase-like	protein-coding
Neurod1_D5_peak_65	chr1	143640743	143641140	6.02561	9.77155	5.39369	53	NA	5' UTR (NM_020025, exon 1 of 2)	5' UTR (NM_020025, exon 1 of 2)	244	NM_020025	26878		NM_020025	ENSMUSG00000033849	B3galt2	-	UDP-Gal:betaGlcNAc beta 1,3-galactosyltransferase, polypeptide 2	protein-coding
Neurod1_D5_peak_217	chr11	105451566	105451925	5.97698	9.69292	5.32316	53	NA	intron (NM_172568, intron 2 of 11)	intron (NM_172568, intron 2 of 11)	4990	NM_172568	632687		NM_172568	ENSMUSG00000078627	Marchf10	4933417C16Rik|March10|Rnf190	membrane associated ring-CH-type finger 10	protein-coding
Neurod1_D5_peak_984	chr5	146712955	146713198	5.79576	9.74794	5.37225	53	NA	Intergenic	Intergenic	81880	NM_011669	22217		NM_011669	ENSMUSG00000029640	Usp12	Ubh1	ubiquitin specific peptidase 12	protein-coding
Neurod1_D5_peak_224	chr11	113439780	113440121	5.79576	9.74794	5.37225	53	NA	intron (NM_001362941, intron 5 of 9)	intron (NM_001362941, intron 5 of 9)	125865	NM_001362937	69806		NM_027216	ENSMUSG00000041654	Slc39a11	1810074D23Rik|ZIP-11	solute carrier family 39 (metal ion transporter), member 11	protein-coding
Neurod1_D5_peak_763	chr3	144643531	144643746	5.69181	9.57601	5.21893	52	NA	Intergenic	Intergenic	73211	NM_053102	93684		NM_053102	ENSMUSG00000037072	Selenof	9430015P09Rik|Sep15	selenoprotein F	protein-coding
Neurod1_D5_peak_157	chr11	3199576	3199840	2.80831	9.64995	5.28378	52	NA	intron (NM_001363224, intron 1 of 28)	intron (NM_001363224, intron 1 of 28)	944	NM_001363224	78887		NM_030207	ENSMUSG00000023764	Sfi1	-	Sfi1 homolog, spindle assembly associated (yeast)	protein-coding
Neurod1_D5_peak_164	chr11	28735153	28735365	5.95295	9.65406	5.28736	52	NA	Intergenic	Intergenic	-10932	NR_030419	735308		NR_030419	ENSMUSG00000076318	Mir216b	Mirn216b|mir-216b	microRNA 216b	ncRNA
Neurod1_D5_peak_81	chr1	174930849	174931115	5.92912	9.6155	5.25271	52	NA	Intergenic	Intergenic	-9163	NM_011825	23893		NM_011825	ENSMUSG00000050069	Grem2	Gremlin2|Prdc	gremlin 2, DAN family BMP antagonist	protein-coding
Neurod1_D5_peak_283	chr12	84590083	84590434	5.69181	9.57601	5.21893	52	NA	intron (NM_001301427, intron 3 of 4)	CpG	20430	NM_001301427	12677		NM_007701	ENSMUSG00000021239	Vsx2	Chx10|Hox-10|Hox10|or	visual system homeobox 2	protein-coding
Neurod1_D5_peak_706	chr2	166330095	166330630	5.29266	9.59389	5.23447	52	NA	Intergenic	Intergenic	56454	NR_033467	670775		NR_033467	ENSMUSG00000084840	Gm11468	-	predicted gene 11468	ncRNA
Neurod1_D5_peak_226	chr11	113601142	113601467	5.69181	9.57601	5.21893	52	NA	intron (NM_001362939, intron 1 of 9)	intron (NM_001362939, intron 1 of 9)	-18023	NM_001042606	20606		NM_009217	ENSMUSG00000047904	Sstr2	SRIF-1|SS2R|SSTR-2|Smstr-2|Smstr2|sst2	somatostatin receptor 2	protein-coding
Neurod1_D5_peak_196	chr11	73199085	73199321	6.11793	9.58216	5.22323	52	NA	promoter-TSS (NM_029031)	promoter-TSS (NM_029031)	-161	NM_001357891	83429		NM_031251	ENSMUSG00000005949	Ctns	-	cystinosis, nephropathic	protein-coding
Neurod1_D5_peak_317	chr13	57087321	57087548	6.14526	9.62601	5.26199	52	NA	Intergenic	Intergenic	123590	NR_168710	105245515		NR_168710		Gm40962	-	predicted gene, 40962	ncRNA
Neurod1_D5_peak_120	chr10	59921376	59921582	5.69181	9.57601	5.21893	52	NA	Intergenic	Intergenic	30291	NM_029083	74747		NM_029083	ENSMUSG00000020108	Ddit4	5830413E08Rik|REDD1|Rtp801|dig2	DNA-damage-inducible transcript 4	protein-coding
Neurod1_D5_peak_1176	chr8	71382171	71382535	5.53519	9.66529	5.29783	52	NA	promoter-TSS (NM_010150)	promoter-TSS (NM_010150)	-401	NM_010150	13864		NM_010150	ENSMUSG00000002393	Nr2f6	COUP-TF3|EAR2|Erbal2	nuclear receptor subfamily 2, group F, member 6	protein-coding
Neurod1_D5_peak_651	chr2	92389381	92389585	5.73294	9.64411	5.27819	52	NA	intron (NM_001202445, intron 2 of 11)	CpG	-2037	NR_105966	102466783		NR_105966	ENSMUSG00000099093	Mir7000	Gm27338|mmu-mir-7000	microRNA 7000	ncRNA
Neurod1_D5_peak_235	chr11	114807550	114807756	5.92912	9.6155	5.25271	52	NA	TTS (NM_001346772)	TTS (NM_001346772)	4117	NM_001379097	217302		NM_181749	ENSMUSG00000034677	Gpr142	PGR2	G protein-coupled receptor 142	protein-coding
Neurod1_D5_peak_575	chr18	83656925	83657140	5.69181	9.57601	5.21893	52	NA	Intergenic	Intergenic	-331148	NR_045361	70960		NR_045361	ENSMUSG00000118333	4921531P14Rik	1700108N05Rik	RIKEN cDNA 4921531P14 gene	ncRNA
Neurod1_D5_peak_947	chr5	119015810	119016045	5.90548	9.57723	5.21925	52	NA	Intergenic	Intergenic	63588	NR_040694	74627		NR_040694	ENSMUSG00000107144	4930413E15Rik	-	RIKEN cDNA 4930413E15 gene	ncRNA
Neurod1_D5_peak_538	chr18	11883658	11883891	6.03735	9.45296	5.11131	51	NA	intron (NM_001146287, intron 2 of 9)	intron (NM_001146287, intron 2 of 9)	-43336	NR_035447	100316686		NR_035447	ENSMUSG00000084565	Mir1901	Mirn1901|mmu-mir-1901	microRNA 1901	ncRNA
Neurod1_D5_peak_37	chr1	86504154	86504542	5.41132	9.4531	5.11131	51	NA	Intergenic	CpG	-22209	NM_001360831	19231		NM_008972	ENSMUSG00000026238	Ptma	Thym	prothymosin alpha	protein-coding
Neurod1_D5_peak_777	chr4	13600600	13601064	5.63122	9.47548	5.13073	51	NA	Intergenic	Intergenic	-142470	NM_001111026	12395		NM_009822	ENSMUSG00000006586	Runx1t1	Cbfa2t1h|ETO|MTG8	RUNX1 translocation partner 1	protein-coding
Neurod1_D5_peak_70	chr1	155229806	155230147	5.26169	9.53875	5.18829	51	NA	intron (NM_001370865, intron 4 of 9)	intron (NM_001370865, intron 4 of 9)	14556	NM_001370865	207792		NM_001370865	ENSMUSG00000033722	BC034090	6820428L09|mKIAA1614	cDNA sequence BC034090	protein-coding
Neurod1_D5_peak_108	chr10	34317192	34317516	5.85875	9.50156	5.1545	51	NA	intron (NM_176968, intron 8 of 11)	intron (NM_176968, intron 8 of 11)	19933	NM_030203	72480		NM_030203	ENSMUSG00000039485	Tspyl4	2610102M01Rik|B230210I21Rik|D10Bwg0791e	TSPY-like 4	protein-coding
Neurod1_D5_peak_1190	chr8	106044061	106044375	5.63122	9.47548	5.13073	51	NA	intron (NM_025518, intron 9 of 15)	intron (NM_025518, intron 9 of 15)	-14600	NM_001368797	18021		NM_010901	ENSMUSG00000031902	Nfatc3	D8Ertd281e|NFAT4|NFATx	nuclear factor of activated T cells, cytoplasmic, calcineurin dependent 3	protein-coding
Neurod1_D5_peak_738	chr3	60256992	60257191	6.09083	9.53871	5.18829	51	NA	Intergenic	Intergenic	175222	NM_032400	84112		NM_032400	ENSMUSG00000027762	Sucnr1	Gpr91	succinate receptor 1	protein-coding
Neurod1_D5_peak_324	chr13	69611457	69611667	5.85875	9.50156	5.1545	51	NA	promoter-TSS (NM_145354)	promoter-TSS (NM_145354)	-99	NM_175283	78925		NM_175283	ENSMUSG00000021594	Srd5a1	0610031P22Rik|4930435F02Rik|S5AR 1|Srd5a-1	steroid 5 alpha-reductase 1	protein-coding
Neurod1_D5_peak_311	chr13	51833674	51834025	5.65127	9.50878	5.16116	51	NA	Intergenic	Intergenic	-12826	NM_011817	23882		NM_011817	ENSMUSG00000021453	Gadd45g	CR6|DDIT2|OIG37	growth arrest and DNA-damage-inducible 45 gamma	protein-coding
Neurod1_D5_peak_461	chr16	53011986	53012341	6.29101	9.54912	5.1958	51	NA	Intergenic	LFSINE_Vert|SINE|tRNA	-196419	NR_040495	73820		NR_040495	ENSMUSG00000116611	4930404A05Rik	-	RIKEN cDNA 4930404A05 gene	ncRNA
Neurod1_D5_peak_398	chr15	14275063	14275612	5.65127	9.50878	5.16116	51	NA	Intergenic	Intergenic	-1101662	NM_007666	12563		NM_007666	ENSMUSG00000039385	Cdh6	cad6	cadherin 6	protein-coding
Neurod1_D5_peak_365	chr14	32246198	32246500	5.41132	9.4531	5.11131	51	NA	intron (NM_001374221, intron 9 of 17)	intron (NM_001374221, intron 9 of 17)	44378	NM_011960	26430		NM_011960	ENSMUSG00000021911	Parg	-	poly (ADP-ribose) glycohydrolase	protein-coding
Neurod1_D5_peak_265	chr12	27566126	27566456	5.41132	9.4531	5.11131	51	NA	Intergenic	Intergenic	-223573	NM_009234	20666		NM_009234	ENSMUSG00000063632	Sox11	1110038H03Rik|6230403H02Rik|end1	SRY (sex determining region Y)-box 11	protein-coding
Neurod1_D5_peak_2	chr1	9583751	9584099	5.41132	9.4531	5.11131	51	NA	intron (NR_015470, intron 3 of 4)	intron (NR_015470, intron 3 of 4)	-17342	NM_178399	76982		NM_178399	ENSMUSG00000067879	Vxn	3110035E14Rik	vexin	protein-coding
Neurod1_D5_peak_137	chr10	81175262	81175491	5.88202	9.53925	5.18829	51	NA	Intergenic	Intergenic	-1255	NM_007907	13629		NM_007907	ENSMUSG00000034994	Eef2	Ef-2	eukaryotic translation elongation factor 2	protein-coding
Neurod1_D5_peak_936	chr5	113908972	113909185	6.01096	9.41066	5.0734	50	NA	promoter-TSS (NM_011779)	promoter-TSS (NM_011779)	-372	NM_011779	23790		NM_011779	ENSMUSG00000004530	Coro1c	CRN2	coronin, actin binding protein 1C	protein-coding
Neurod1_D5_peak_1231	chr9	15766602	15766853	5.9848	9.36874	5.03518	50	NA	Intergenic	Intergenic	56989	NM_172289	234967		NM_172289	ENSMUSG00000043885	Slc36a4	6330573I15Rik|PAT4	solute carrier family 36 (proton/amino acid symporter), member 4	protein-coding
Neurod1_D5_peak_685	chr2	151973564	151973755	5.17092	9.37649	5.04251	50	NA	promoter-TSS (NM_001289151)	promoter-TSS (NM_001289151)	-265	NM_001289151	73847		NM_028666	ENSMUSG00000027459	Fam110a	1700008J10Rik|5430432M24Rik	family with sequence similarity 110, member A	protein-coding
Neurod1_D5_peak_119	chr10	58924869	58925348	5.59153	9.40952	5.07268	50	NA	intron (NM_172788, intron 1 of 9)	(CAG)n|Simple_repeat|Simple_repeat	111749	NM_172788	237353		NM_172788	ENSMUSG00000037990	Sh3rf3	4831416G18Rik|Igfbp5-ip|Sh3md4|Sh3rf31	SH3 domain containing ring finger 3	protein-coding
Neurod1_D5_peak_567	chr18	67484006	67484364	5.79004	9.39014	5.05481	50	NA	Intergenic	MLT1F1|LTR|ERVL-MaLR	19336	NM_144867	225655		NM_144867	ENSMUSG00000024530	Prelid3a	A230074A19Rik|Slmo1	PRELI domain containing 3A	protein-coding
Neurod1_D5_peak_61	chr1	134061115	134061316	4.97447	9.3548	5.02282	50	NA	promoter-TSS (NR_165647)	promoter-TSS (NR_165647)	-268	NR_165647	105246710		NR_165647		Gm19497	-	predicted gene, 19497	ncRNA
Neurod1_D5_peak_832	chr4	129124533	129124961	5.59153	9.40952	5.07268	50	NA	Intergenic	Intergenic	-2822	NM_001286081	15444		NM_010471	ENSMUSG00000028785	Hpca	-	hippocalcin	protein-coding
Neurod1_D5_peak_185	chr11	59238979	59239209	5.81277	9.42701	5.08794	50	NA	Intergenic	Intergenic	-10827	NM_007476	11840		NM_007476	ENSMUSG00000048076	Arf1	-	ADP-ribosylation factor 1	protein-coding
Neurod1_D5_peak_749	chr3	102023579	102023813	5.15609	9.34989	5.01938	50	NA	Intergenic	Intergenic	13551	NM_178777	18072		NM_178777	ENSMUSG00000048540	Nhlh2	6230401I09Rik|Hen2|NSCL2|Nscl-2|bHLHa34	nescient helix loop helix 2	protein-coding
Neurod1_D5_peak_191	chr11	69417749	69418024	5.35991	9.36463	5.03244	50	NA	Intergenic	Intergenic	-1692	NM_001017426	216850		NM_001017426	ENSMUSG00000018476	Kdm6b	1700064E03Rik|Jmjd3	KDM1 lysine (K)-specific demethylase 6B	protein-coding
Neurod1_D5_peak_331	chr13	92354751	92355012	5.9848	9.36874	5.03518	50	NA	promoter-TSS (NM_010049)	promoter-TSS (NM_010049)	98	NM_010049	13361		NM_010049	ENSMUSG00000021707	Dhfr	8430436I03Rik	dihydrofolate reductase	protein-coding
Neurod1_D5_peak_104	chr10	17196317	17196569	5.9848	9.36874	5.03518	50	NA	Intergenic	Intergenic	-100661	NR_038020	100504235		NR_038020	ENSMUSG00000101969	Gm20125	-	predicted gene, 20125	ncRNA
Neurod1_D5_peak_551	chr18	44507107	44507635	5.81277	9.42701	5.08794	50	NA	intron (NM_001085373, intron 6 of 18)	MER103C|DNA|hAT-Charlie	126871	NM_027490	70640		NM_027490	ENSMUSG00000024472	Dcp2	2410015D23Rik|5730537H01Rik	decapping mRNA 2	protein-coding
Neurod1_D5_peak_285	chr12	85473587	85473807	5.79004	9.39014	5.05481	50	NA	promoter-TSS (NM_010234)	promoter-TSS (NM_010234)	-193	NM_010234	14281		NM_010234	ENSMUSG00000021250	Fos	D12Rfj1|c-fos|cFos	FBJ osteosarcoma oncogene	protein-coding
Neurod1_D5_peak_722	chr2	180819460	180819681	5.76749	9.35355	5.02165	50	NA	Intergenic	RMER1C|Other|Other	-42670	NM_080641	140489		NM_080641	ENSMUSG00000045493	Bhlhe23	A930001L02Rik|BETA4|Beta3b|Bhlhb4	basic helix-loop-helix family, member e23	protein-coding
Neurod1_D5_peak_425	chr15	86188224	86188417	5.95887	9.32718	4.99834	49	NA	Intergenic	Intergenic	-2179	NM_145475	223753		NM_145475	ENSMUSG00000035891	Cerk	D330016D08Rik|mKIAA1646	ceramide kinase	protein-coding
Neurod1_D5_peak_1276	chr9	66919869	66920076	6.10935	9.25579	4.93477	49	NA	promoter-TSS (NM_173413)	promoter-TSS (NM_173413)	-267	NM_173413	235442		NM_173413	ENSMUSG00000036943	Rab8b	5930437D16|D330025I23Rik	RAB8B, member RAS oncogene family	protein-coding
Neurod1_D5_peak_1249	chr9	48649344	48649535	5.70089	9.24536	4.92619	49	NA	Intergenic	Intergenic	-44316	NM_010924	18113		NM_010924	ENSMUSG00000032271	Nnmt	-	nicotinamide N-methyltransferase	protein-coding
Neurod1_D5_peak_603	chr19	46761539	46761770	5.93316	9.28598	4.96053	49	NA	promoter-TSS (NM_033569)	promoter-TSS (NM_033569)	45	NM_033569	94219		NM_033569	ENSMUSG00000064105	Cnnm2	Acdp2|Clp2	cyclin M2	protein-coding
Neurod1_D5_peak_1234	chr9	20713675	20714021	5.72292	9.28116	4.95724	49	NA	intron (NM_001357639, intron 1 of 5)	intron (NM_001357639, intron 1 of 5)	13155	NM_001357635	244723		NM_173777	ENSMUSG00000032172	Olfm2	A030009A06Rik	olfactomedin 2	protein-coding
Neurod1_D5_peak_804	chr4	106799890	106800091	6.10935	9.25579	4.93477	49	NA	promoter-TSS (NM_025590)	promoter-TSS (NM_025590)	-159	NM_025590	329910		NM_025590	ENSMUSG00000034853	Acot11	1110020M10Rik|2010309H15Rik|BFIT|BFIT1|Thea|Them1|mKIAA0707	acyl-CoA thioesterase 11	protein-coding
Neurod1_D5_peak_351	chr13	119494985	119495179	5.74512	9.31723	4.98886	49	NA	intron (NM_001370626, intron 2 of 2)	intron (NM_001370626, intron 2 of 2)	6609	NM_001370626	633640		NM_001039244	ENSMUSG00000074634	Tmem267	EG633640|Gm7120	transmembrane protein 267	protein-coding
Neurod1_D5_peak_328	chr13	80000485	80000722	5.72292	9.28116	4.95724	49	NA	Intergenic	Intergenic	-882781	NR_153410	105171		NM_178917	ENSMUSG00000074794	Arrdc3	mKIAA1376	arrestin domain containing 3	protein-coding
Neurod1_D5_peak_1283	chr9	74198233	74198604	5.90768	9.24514	4.92619	49	NA	intron (NM_001033500, intron 14 of 19)	intron (NM_001033500, intron 14 of 19)	88084	NM_001033500	546144		NM_177908	ENSMUSG00000044976	Wdr72	D230040E23	WD repeat domain 72	protein-coding
Neurod1_D5_peak_8	chr1	37399237	37399434	5.47576	9.21649	4.90029	49	NA	intron (NM_001374629, intron 24 of 24)	intron (NM_001374629, intron 24 of 24)	30118	NM_001290799	269180		NM_030266	ENSMUSG00000026113	Inpp4a	107kDa|9630012D15|D130048C09Rik	inositol polyphosphate-4-phosphatase, type I	protein-coding
Neurod1_D5_peak_1244	chr9	42626332	42626592	5.32618	9.30644	4.98044	49	NA	intron (NM_175481, intron 9 of 20)	intron (NM_175481, intron 9 of 20)	-154224	NM_173038	272589		NM_173038	ENSMUSG00000037287	Tbcel	D330014K23|E130107N23Rik|Lrrc35	tubulin folding cofactor E-like	protein-coding
Neurod1_D5_peak_1151	chr7	141934422	141935098	5.51381	9.28004	4.95677	49	NA	Intergenic	Intergenic	-14991	NM_001009929	75770		NM_029426	ENSMUSG00000053046	Brsk2	4833424K13Rik|SAD-A|SADA	BR serine/threonine kinase 2	protein-coding
Neurod1_D5_peak_877	chr4	155066665	155066870	5.72292	9.28116	4.95724	49	NA	promoter-TSS (NM_001042407)	promoter-TSS (NM_001042407)	-263	NM_001042407	668173		NM_001042407	ENSMUSG00000029047	Pex10	Gm142	peroxisomal biogenesis factor 10	protein-coding
Neurod1_D5_peak_813	chr4	117040105	117040523	5.27637	9.2203	4.90348	49	NA	intron (NM_001111277, intron 3 of 11)	intron (NM_001111277, intron 3 of 11)	20912	NM_001355225	108067		NM_175135	ENSMUSG00000028683	Eif2b3	1190002P15Rik	eukaryotic translation initiation factor 2B, subunit 3	protein-coding
Neurod1_D5_peak_55	chr1	132322654	132322984	5.51381	9.28004	4.95677	49	NA	intron (NM_028778, intron 1 of 6)	intron (NM_028778, intron 1 of 6)	6694	NM_001195025	74137		NM_028778	ENSMUSG00000009772	Nuak2	1200013B22Rik|Omphk2|Snark|mKIAA0537	NUAK family, SNF1-like kinase, 2	protein-coding
Neurod1_D5_peak_444	chr16	11254337	11254820	5.49472	9.24817	4.92788	49	NA	promoter-TSS (NM_146066)	promoter-TSS (NM_146066)	-133	NR_035466	100316833		NR_035466	ENSMUSG00000088544	Mir1945	mir-1945|mmu-mir-1945	microRNA 1945	ncRNA
Neurod1_D5_peak_699	chr2	155642142	155642383	5.47576	9.21649	4.90029	49	NA	intron (NM_019828, intron 11 of 18)	intron (NM_019828, intron 11 of 18)	19382	NR_030757	735275		NR_030757	ENSMUSG00000076312	Mir499	Mirn499|mir-499|mmu-mir-499	microRNA 499	ncRNA
Neurod1_D5_peak_606	chr19	53142417	53142735	5.72292	9.28116	4.95724	49	NA	promoter-TSS (NM_001277100)	promoter-TSS (NM_001277100)	-180	NM_001164100	27360		NM_013758	ENSMUSG00000025026	Add3	-	adducin 3	protein-coding
Neurod1_D5_peak_91	chr1	184034104	184034430	5.65734	9.17452	4.86241	48	NA	promoter-TSS (NM_028516)	promoter-TSS (NM_028516)	-114	NM_022019	63953		NM_022019	ENSMUSG00000039384	Dusp10	2610306G15Rik|MKP-5|MKP5	dual specificity phosphatase 10	protein-coding
Neurod1_D5_peak_522	chr17	57031615	57032048	5.65734	9.17452	4.86241	48	NA	promoter-TSS (NM_010613)	promoter-TSS (NM_010613)	-324	NM_010613	16549		NM_010613	ENSMUSG00000007670	Khsrp	6330409F21Rik|Fbp2|Fubp2|Ksrp	KH-type splicing regulatory protein	protein-coding
Neurod1_D5_peak_376	chr14	65266284	65266567	5.65734	9.17452	4.86241	48	NA	promoter-TSS (NM_001360383)	promoter-TSS (NM_001360383)	-193	NM_001360381	50759		NM_015795	ENSMUSG00000034532	Fbxo16	4932435C24Rik|Fbx16	F-box protein 16	protein-coding
Neurod1_D5_peak_204	chr11	86358243	86358471	5.85735	9.1645	4.85393	48	NA	promoter-TSS (NM_001080931)	promoter-TSS (NM_001080931)	-761	NM_001080931	327987		NM_001080931	ENSMUSG00000034297	Med13	1110067M05Rik|D030023K18|Thrap1|Trap240	mediator complex subunit 13	protein-coding
Neurod1_D5_peak_834	chr4	130520460	130520707	5.63581	9.13947	4.83079	48	NA	Intergenic	Intergenic	53453	NM_025998	67149		NM_025998	ENSMUSG00000078532	Nkain1	2610200G18Rik|2810426C15Rik	Na+/K+ transporting ATPase interacting 1	protein-coding
Neurod1_D5_peak_700	chr2	156180332	156180548	5.85735	9.1645	4.85393	48	NA	promoter-TSS (NM_001291115)	promoter-TSS (NM_001291115)	-202	NM_001362765	170791		NM_133242	ENSMUSG00000027620	Rbm39	1500012C14Rik|2310040E03Rik|B330012G18Rik|Rnpc2|caper	RNA binding motif protein 39	protein-coding
Neurod1_D5_peak_21	chr1	62760049	62760394	5.63581	9.13947	4.83079	48	NA	intron (NM_010939, intron 7 of 15)	intron (NM_010939, intron 7 of 15)	34511	NR_040601	74992		NR_040601		4930487H11Rik	-	RIKEN cDNA 4930487H11 gene	ncRNA
Neurod1_D5_peak_467	chr16	74375628	74375929	5.85735	9.1645	4.85393	48	NA	intron (NM_001358492, intron 1 of 26)	intron (NM_001358492, intron 1 of 26)	-22899	NM_001358490	268902		NM_175549	ENSMUSG00000052516	Robo2	2600013A04Rik|9430089E08Rik|D230004I22Rik|mKIAA1568	roundabout guidance receptor 2	protein-coding
Neurod1_D5_peak_78	chr1	171971203	171971415	5.85735	9.1645	4.85393	48	NA	Intergenic	RLTR23|LTR|ERV1	-51953	NR_151535	105244010		NR_151535	ENSMUSG00000104413	Gm37065	-	predicted gene, 37065	ncRNA
Neurod1_D5_peak_833	chr4	129592637	129592844	5.83251	9.12469	4.81756	48	NA	intron (NM_018799, intron 9 of 10)	ID_B1|SINE|B4	7908	NM_018799	54709		NM_018799	ENSMUSG00000028798	Eif3i	36kDa|D4Ertd632e|Eif3s2|Trip1	eukaryotic translation initiation factor 3, subunit I	protein-coding
Neurod1_D5_peak_797	chr4	73488930	73489277	5.67903	9.20981	4.8949	48	NA	Intergenic	Intergenic	-84031	NM_001013393	433719		NM_001013393	ENSMUSG00000066137	Msantd5f6	Gm11487	Myb/SANT DNA binding domain containing 5 family member 6	protein-coding
Neurod1_D5_peak_1040	chr6	100996110	100996338	5.83251	9.12469	4.81756	48	NA	Intergenic	Intergenic	162586	NM_182939	232314		NM_182939	ENSMUSG00000052144	Ppp4r2	C230060M08Rik	protein phosphatase 4, regulatory subunit 2	protein-coding
Neurod1_D5_peak_1141	chr7	134990867	134991080	5.88241	9.20465	4.89035	48	NA	intron (NM_001033420, intron 28 of 51)	intron (NM_001033420, intron 28 of 51)	-52543	NM_001143802	627214		NM_001143802	ENSMUSG00000073805	Insyn2a	B830028B13Rik|Fam196a|InSyn2	inhibitory synaptic factor 2A	protein-coding
Neurod1_D5_peak_23	chr1	64381179	64381622	5.88241	9.20465	4.89035	48	NA	Intergenic	Intergenic	-151404	NM_009952	12912		NM_009952	ENSMUSG00000025958	Creb1	2310001E10Rik|3526402H21Rik|Creb|Creb-1	cAMP responsive element binding protein 1	protein-coding
Neurod1_D5_peak_25	chr1	66266465	66266783	5.59324	9.07012	4.76885	47	NA	intron (NM_001039934, intron 3 of 14)	intron (NM_001039934, intron 3 of 14)	-55100	NM_001310634	17756		NM_008632	ENSMUSG00000015222	Map2	G1-397-34|MAP-2|Mtap-2|Mtap2|repro4	microtubule-associated protein 2	protein-coding
Neurod1_D5_peak_1044	chr6	113306552	113306821	5.59324	9.07012	4.76885	47	NA	promoter-TSS (NM_001282128)	promoter-TSS (NM_001282128)	-451	NM_001282127	78783		NM_030178	ENSMUSG00000001632	Brpf1	4833438B11Rik|4930540D11Rik|Brpf2	bromodomain and PHD finger containing, 1	protein-coding
Neurod1_D5_peak_874	chr4	153114991	153115188	5.61444	9.10468	4.79926	47	NA	Intergenic	(CCCA)n|Simple_repeat|Simple_repeat	367741	NM_001099299	230959		NM_001099299	ENSMUSG00000039546	Ajap1	Gm573	adherens junction associated protein 1	protein-coding
Neurod1_D5_peak_208	chr11	88180721	88180954	5.55131	9.00173	4.70964	47	NA	intron (NM_198013, intron 3 of 10)	intron (NM_198013, intron 3 of 10)	11272	NM_001172099	103841		NM_198013	ENSMUSG00000018378	Cuedc1	C330016O16Rik	CUE domain containing 1	protein-coding
Neurod1_D5_peak_1169	chr8	25070500	25070746	5.78345	9.04607	4.74842	47	NA	intron (NM_031257, intron 3 of 11)	intron (NM_031257, intron 3 of 11)	31188	NM_031257	83436		NM_031257	ENSMUSG00000031557	Plekha2	6430512N22Rik|TAPP2	pleckstrin homology domain-containing, family A (phosphoinositide binding specific) member 2	protein-coding
Neurod1_D5_peak_734	chr3	51788990	51789201	5.57219	9.03581	4.73956	47	NA	intron (NM_001004176, intron 2 of 4)	intron (NM_001004176, intron 2 of 4)	127916	NM_174995	211666		NM_174995	ENSMUSG00000074604	Mgst2	GST2|MGST-II	microsomal glutathione S-transferase 2	protein-coding
Neurod1_D5_peak_1189	chr8	105827397	105827723	5.78345	9.04607	4.74842	47	NA	promoter-TSS (NM_145824)	promoter-TSS (NM_145824)	-184	NM_024445	72236		NM_024445	ENSMUSG00000031893	Tsnaxip1	1700016K08Rik|TXI1	translin-associated factor X (Tsnax) interacting protein 1	protein-coding
Neurod1_D5_peak_1157	chr7	143784070	143784521	5.40121	9.09167	4.78787	47	NA	5' UTR (NM_175534, exon 1 of 2)	5' UTR (NM_175534, exon 1 of 2)	205	NM_175534	244238		NM_175534	ENSMUSG00000048965	Mrgpre	C130069N09Rik|Ebrt3|Mgrf|MrgE	MAS-related GPR, member E	protein-coding
Neurod1_D5_peak_1184	chr8	91612443	91612636	5.36468	9.03038	4.73537	47	NA	intron (NM_011936, intron 8 of 8)	intron (NM_011936, intron 8 of 8)	189115	NM_001253822	16373		NM_008393	ENSMUSG00000031734	Irx3	-	Iroquois related homeobox 3	protein-coding
Neurod1_D5_peak_1205	chr8	120521190	120521690	4.66577	9.08599	4.78329	47	NA	intron (NM_198671, intron 1 of 15)	intron (NM_198671, intron 1 of 15)	-14417	NM_001145897	382034		NM_198671	ENSMUSG00000031822	Gse1	2210013I18Rik|mKIAA0182	genetic suppressor element 1, coiled-coil protein	protein-coding
Neurod1_D5_peak_176	chr11	49938907	49939133	5.38288	9.06093	4.76206	47	NA	intron (NM_001347462, intron 1 of 13)	intron (NM_001347462, intron 1 of 13)	36859	NM_001347462	74563		NM_029004	ENSMUSG00000020374	Rasgef1c	9130006A14Rik	RasGEF domain family, member 1C	protein-coding
Neurod1_D5_peak_383	chr14	67507089	67507444	5.59324	9.07012	4.76885	47	NA	Intergenic	Intergenic	30393	NR_153767	328436		NR_153767	ENSMUSG00000114744	Gm38409	E030037F02	predicted gene, 38409	ncRNA
Neurod1_D5_peak_595	chr19	41616036	41616264	5.59324	9.07012	4.76885	47	NA	intron (NM_015748, intron 26 of 36)	intron (NM_015748, intron 26 of 36)	27499	NR_106166	102465884		NR_106166	ENSMUSG00000098286	Mir8091	Gm27575|mmu-mir-8091	microRNA 8091	ncRNA
Neurod1_D5_peak_818	chr4	118179719	118179996	5.80788	9.08522	4.78252	47	NA	intron (NM_172382, intron 1 of 18)	intron (NM_172382, intron 1 of 18)	186	NM_001161823	230674		NM_172382	ENSMUSG00000033326	Kdm4a	D4Ertd222e|JHDM3A|Jmjd2|Jmjd2a|mKIAA0677	lysine (K)-specific demethylase 4A	protein-coding
Neurod1_D5_peak_674	chr2	130642992	130643180	5.75923	9.00725	4.71365	47	NA	promoter-TSS (NM_001291027)	promoter-TSS (NM_001291027)	-242	NM_197945	241638		NM_197945	ENSMUSG00000037703	Lzts3	Prosapip1	leucine zipper, putative tumor suppressor family member 3	protein-coding
Neurod1_D5_peak_524	chr17	63158127	63158418	5.61444	9.10468	4.79926	47	NA	intron (NM_015794, intron 7 of 8)	intron (NM_015794, intron 7 of 8)	154701	NR_130176	414079		NR_130176	ENSMUSG00000090565	4930405O22Rik	-	RIKEN cDNA 4930405O22 gene	ncRNA
Neurod1_D5_peak_600	chr19	45041227	45041482	5.59324	9.07012	4.76885	47	NA	intron (NM_001195265, intron 1 of 15)	intron (NM_001195265, intron 1 of 15)	4418	NM_001195265	100503041		NM_177605	ENSMUSG00000074818	Pdzd7	9130207N01|EG435601|Pdzk7	PDZ domain containing 7	protein-coding
Neurod1_D5_peak_940	chr5	115187006	115187291	5.55131	9.00173	4.70964	47	NA	intron (NM_001310712, intron 1 of 5)	intron (NM_001310712, intron 1 of 5)	-1027	NM_013879	29867		NM_013879	ENSMUSG00000029544	Cabp1	caldendrin	calcium binding protein 1	protein-coding
Neurod1_D5_peak_1175	chr8	70776867	70777170	5.57219	9.03581	4.73956	47	NA	promoter-TSS (NM_008841)	promoter-TSS (NM_008841)	156	NR_029440	72093		NR_029440		2010320M18Rik	-	RIKEN cDNA 2010320M18 gene	ncRNA
Neurod1_D5_peak_177	chr11	50154151	50154351	5.80788	9.08522	4.78252	47	NA	intron (NM_029745, intron 10 of 20)	L1MB3|LINE|L1	-20600	NM_026543	68067		NM_026543	ENSMUSG00000020381	Mrnip	2900016G09Rik|3010026O09Rik	MRN complex interacting protein	protein-coding
Neurod1_D5_peak_1	chr1	7397659	7397884	5.75923	9.00725	4.71365	47	NA	Intergenic	CpG	308851	NM_183028	319263		NM_183028	ENSMUSG00000051285	Pcmtd1	8430411F12Rik|A030012M09Rik	protein-L-isoaspartate (D-aspartate) O-methyltransferase domain containing 1	protein-coding
Neurod1_D5_peak_1135	chr7	128238115	128238404	5.59324	9.07012	4.76885	47	NA	promoter-TSS (NM_177001)	promoter-TSS (NM_177001)	-228	NM_177001	100043133		NM_177001	ENSMUSG00000062944	Zfp696	9130023H24Rik|GLI4	zinc finger protein 696	protein-coding
Neurod1_D5_peak_150	chr10	127063407	127063824	5.55131	9.00173	4.70964	47	NA	promoter-TSS (NM_009870)	promoter-TSS (NM_009870)	80	NM_001355005	12567		NM_009870	ENSMUSG00000006728	Cdk4	Crk3	cyclin dependent kinase 4	protein-coding
Neurod1_D5_peak_788	chr4	43982312	43982511	5.78345	9.04607	4.74842	47	NA	Intergenic	Intergenic	-1093	NM_001002787	442829		NM_001002787	ENSMUSG00000070999	Ccin	4933417A14Rik	calicin	protein-coding
Neurod1_D5_peak_474	chr16	88408126	88408725	5.59324	9.07012	4.76885	47	NA	Intergenic	Intergenic	98553	NM_181490	239931		NM_181490	ENSMUSG00000055811	Cldn17	-	claudin 17	protein-coding
Neurod1_D5_peak_211	chr11	96578653	96578984	4.99845	9.06535	4.76624	47	NA	intron (NM_001033186, intron 4 of 12)	intron (NM_001033186, intron 4 of 12)	114227	NM_001177899	78473		NM_001033186	ENSMUSG00000057058	Skap1	1700091G21Rik|Scap1|Skap-55	src family associated phosphoprotein 1	protein-coding
Neurod1_D5_peak_948	chr5	120225276	120225512	5.61444	9.10468	4.79926	47	NA	Intergenic	Intergenic	-86131	NR_045793	100503427		NR_045793	ENSMUSG00000097368	Gm10390	-	predicted gene 10390	ncRNA
Neurod1_D5_peak_1291	chr9	97019003	97019436	5.27551	8.88027	4.60308	46	NA	promoter-TSS (NM_145134)	promoter-TSS (NM_145134)	-864	NM_145134	211949		NM_145134	ENSMUSG00000046997	Spsb4	D030068E18Rik|SSB-4|Ssb4	splA/ryanodine receptor domain and SOCS box containing 4	protein-coding
Neurod1_D5_peak_219	chr11	106268939	106269154	5.31082	8.93979	4.65643	46	NA	intron (NM_001130187, intron 1 of 12)	intron (NM_001130187, intron 1 of 12)	-1414	NM_031878	83796		NM_031878	ENSMUSG00000078619	Smarcd2	Baf60b	SWI/SNF related, matrix associated, actin dependent regulator of chromatin, subfamily d, member 2	protein-coding
Neurod1_D5_peak_730	chr3	31093413	31094155	4.90306	8.89156	4.61391	46	NA	Intergenic	CpG	-1274	NM_001271772	20482		NM_011386	ENSMUSG00000027660	Skil	Skir|SnoN|sno	SKI-like	protein-coding
Neurod1_D5_peak_207	chr11	88161733	88162200	5.2931	8.90994	4.62977	46	NA	intron (NM_198013, intron 1 of 10)	intron (NM_198013, intron 1 of 10)	-7599	NM_001172099	103841		NM_198013	ENSMUSG00000018378	Cuedc1	C330016O16Rik	CUE domain containing 1	protein-coding
Neurod1_D5_peak_190	chr11	68044107	68044342	5.73522	8.96874	4.68167	46	NA	intron (NM_018768, intron 6 of 7)	intron (NM_018768, intron 6 of 7)	77766	NM_001361352	55943		NM_018768	ENSMUSG00000020903	Stx8	0610007H08Rik|1110002H11Rik|4930571E13Rik|CARB	syntaxin 8	protein-coding
Neurod1_D5_peak_974	chr5	135186953	135187185	5.7114	8.93055	4.64903	46	NA	promoter-TSS (NM_011714)	promoter-TSS (NM_011714)	-254	NM_011714	22385		NM_011714	ENSMUSG00000002748	Baz1b	WSTF|Wbscr9	bromodomain adjacent to zinc finger domain, 1B	protein-coding
Neurod1_D5_peak_341	chr13	111725308	111725649	5.91024	8.93625	4.65363	46	NA	Intergenic	CpG	39300	NM_172593	218613		NM_172593	ENSMUSG00000032727	Mier3	5730509D14|D130064H19Rik	MIER family member 3	protein-coding
Neurod1_D5_peak_355	chr14	18239083	18239303	5.7114	8.93055	4.64903	46	NA	promoter-TSS (NM_011584)	promoter-TSS (NM_011584)	-87	NM_011584	353187		NM_011584	ENSMUSG00000021775	Nr1d2	RVR|Rev-erb	nuclear receptor subfamily 1, group D, member 2	protein-coding
Neurod1_D5_peak_1315	chrX	144232479	144232686	6.10735	8.97862	4.68898	46	NA	Intergenic	Intergenic	-65208	NR_030448	751551		NR_030448	ENSMUSG00000119616	Mir680-2	Mirn680-2	microRNA 680-2	ncRNA
Neurod1_D5_peak_653	chr2	92915913	92916334	5.2931	8.90994	4.62977	46	NA	intron (NM_030725, intron 1 of 5)	intron (NM_030725, intron 1 of 5)	1022	NM_030725	80976		NM_030725	ENSMUSG00000027220	Syt13	5730409J20Rik|mKIAA1427	synaptotagmin XIII	protein-coding
Neurod1_D5_peak_745	chr3	88177858	88178066	5.68778	8.89267	4.61405	46	NA	promoter-TSS (NR_045997)	promoter-TSS (NR_045997)	-177	NR_045997	76642		NR_045997	ENSMUSG00000096935	1700113A16Rik	2210408E11Rik	RIKEN cDNA 1700113A16 gene	ncRNA
Neurod1_D5_peak_861	chr4	146167239	146167680	6.10735	8.97862	4.68898	46	NA	intron (NM_001177545, intron 2 of 4)	intron (NM_001177545, intron 2 of 4)	9769	NM_001177545	667666		NM_001177545	ENSMUSG00000066007	Zfp600	Gm13164	zinc finger protein 600	protein-coding
Neurod1_D5_peak_997	chr6	33431482	33431674	5.91024	8.93625	4.65363	46	NA	intron (NM_009148, intron 7 of 17)	intron (NM_009148, intron 7 of 17)	182450	NM_001347089	20336		NM_009148	ENSMUSG00000029763	Exoc4	Sec8|Sec8l1	exocyst complex component 4	protein-coding
Neurod1_D5_peak_397	chr15	13594207	13594397	5.32865	8.96981	4.68167	46	NA	Intergenic	Intergenic	-420627	NM_007666	12563		NM_007666	ENSMUSG00000039385	Cdh6	cad6	cadherin 6	protein-coding
Neurod1_D5_peak_415	chr15	76659833	76660098	5.73522	8.96874	4.68167	46	NA	promoter-TSS (NM_010630)	promoter-TSS (NM_010630)	107	NM_001358910	16581		NM_010630	ENSMUSG00000004187	Kifc2	-	kinesin family member C2	protein-coding
Neurod1_D5_peak_1015	chr6	67049631	67049844	5.51	8.93428	4.65203	46	NA	intron (NR_040278, intron 1 of 6)	intron (NR_040278, intron 1 of 6)	-12330	NM_007836	13197		NM_007836	ENSMUSG00000036390	Gadd45a	Ddit1|GADD45	growth arrest and DNA-damage-inducible 45 alpha	protein-coding
Neurod1_D5_peak_1321	chrY	90797902	90798179	6.10735	8.97862	4.68898	46	NA	intron (NR_137282, intron 2 of 2)	intron (NR_137282, intron 2 of 2)	12598	NM_133362	170942		NM_133362		Erdr1x	Erdr1|Gm21887|Gm55594|edr	erythroid differentiation regulator 1 x	protein-coding
Neurod1_D5_peak_805	chr4	106977681	106978056	5.32865	8.96981	4.68167	46	NA	intron (NM_001355532, intron 1 of 14)	intron (NM_001355532, intron 1 of 14)	54683	NM_001355532	72475		NM_023672	ENSMUSG00000061887	Ssbp3	2610021L12Rik|2610200M23Rik|5730488C10Rik|LAST|SSDP1	single-stranded DNA binding protein 3	protein-coding
Neurod1_D5_peak_648	chr2	80581286	80581535	5.93789	8.98051	4.69059	46	NA	promoter-TSS (NM_016965)	promoter-TSS (NM_016965)	-228	NM_016965	50884		NM_016965	ENSMUSG00000027002	Nckap1	H19|Hem-2|Hem2|Nap1|mKIAA0587|mh19|p125Nap1	NCK-associated protein 1	protein-coding
Neurod1_D5_peak_1197	chr8	119630736	119631364	5.32865	8.96981	4.68167	46	NA	intron (NM_025734, intron 2 of 2)	intron (NM_025734, intron 2 of 2)	4630	NM_001357210	66733		NM_025734	ENSMUSG00000045246	Kcng4	4921535I01Rik|KV6.3|KV6.4	potassium voltage-gated channel, subfamily G, member 4	protein-coding
Neurod1_D5_peak_990	chr5	149636453	149636717	5.51	8.93428	4.65203	46	NA	promoter-TSS (NM_001347534)	promoter-TSS (NM_001347534)	-249	NM_001347534	15505		NM_013559	ENSMUSG00000029657	Hsph1	105kDa|Hsp105|Hsp110|hsp-E7I|hsp110/105	heat shock 105kDa/110kDa protein 1	protein-coding
Neurod1_D5_peak_400	chr15	25762031	25762224	5.32865	8.96981	4.68167	46	NA	intron (NM_001353142, intron 1 of 20)	intron (NM_001353142, intron 1 of 20)	8921	NM_001353142	17909		NM_019472	ENSMUSG00000022272	Myo10	D15Ertd600e|mKIAA0799|myosin-X	myosin X	protein-coding
Neurod1_D5_peak_955	chr5	121807416	121807620	5.7114	8.93055	4.64903	46	NA	intron (NM_001359153, intron 20 of 23)	intron (NM_001359153, intron 20 of 23)	11755	NR_105998	102465624		NR_105998	ENSMUSG00000099063	Mir7031	Gm27859|mmu-mir-7031	microRNA 7031	ncRNA
Neurod1_D5_peak_862	chr4	146173961	146174302	6.09924	8.96532	4.6814	46	NA	intron (NM_001177545, intron 2 of 4)	RMER17B2|LTR|ERVK	16441	NM_001177545	667666		NM_001177545	ENSMUSG00000066007	Zfp600	Gm13164	zinc finger protein 600	protein-coding
Neurod1_D5_peak_701	chr2	158591452	158591742	5.40938	8.76959	4.50364	45	NA	Intergenic	Intergenic	19126	NR_040358	100045469		NR_040358	ENSMUSG00000086496	Gm14204	-	predicted gene 14204	ncRNA
Neurod1_D5_peak_263	chr12	26758787	26759233	5.66435	8.8551	4.58019	45	NA	Intergenic	Intergenic	75541	NR_146399	74668		NR_146399	ENSMUSG00000113218	4933409F18Rik	4930435E18Rik	RIKEN cDNA 4933409F18 gene	ncRNA
Neurod1_D5_peak_1292	chr9	97051150	97051529	5.40938	8.76959	4.50364	45	NA	Intergenic	Intergenic	-32984	NM_145134	211949		NM_145134	ENSMUSG00000046997	Spsb4	D030068E18Rik|SSB-4|Ssb4	splA/ryanodine receptor domain and SOCS box containing 4	protein-coding
Neurod1_D5_peak_1099	chr7	68809749	68809996	5.66435	8.8551	4.58019	45	NA	Intergenic	Intergenic	-60634	NM_001042592	66412		NM_025549	ENSMUSG00000042659	Arrdc4	2410003C09Rik	arrestin domain containing 4	protein-coding
Neurod1_D5_peak_793	chr4	62292295	62292838	5.46931	8.86774	4.59121	45	NA	intron (NM_001290518, intron 1 of 3)	intron (NM_001290518, intron 1 of 3)	1019	NM_001290518	20530		NM_025286	ENSMUSG00000066152	Slc31a2	CTR2	solute carrier family 31, member 2	protein-coding
Neurod1_D5_peak_868	chr4	149798736	149799001	5.85572	8.84902	4.57566	45	NA	Intergenic	Intergenic	-24601	NM_027460	70556		NM_027460	ENSMUSG00000028982	Slc25a33	5730438N18Rik|Pnc1	solute carrier family 25, member 33	protein-coding
Neurod1_D5_peak_638	chr2	33700836	33701111	5.24066	8.82143	4.54979	45	NA	Intergenic	Intergenic	59780	NR_046275	100504399		NM_177842		C130021I20Rik	-	Riken cDNA C130021I20 gene	ncRNA
Neurod1_D5_peak_741	chr3	83212160	83212452	5.44918	8.8348	4.56203	45	NA	intron (NM_001357165, intron 1 of 19)	intron (NM_001357165, intron 1 of 19)	-83060	NM_001358023	100038599		NM_001358023	ENSMUSG00000074517	Gm10710	-	predicted gene 10710	protein-coding
Neurod1_D5_peak_34	chr1	85591117	85591409	3.90726	8.85908	4.58401	45	NA	intron (NM_175397, intron 5 of 12)	URR1B|DNA|hAT-Charlie	7547	NM_030194	109032		NM_030194	ENSMUSG00000070034	Sp110	5031415C07Rik|52kDa|5830484A20Rik|Ifi75|Ipr1	Sp110 nuclear body protein	protein-coding
Neurod1_D5_peak_468	chr16	74464590	74464895	5.64111	8.81783	4.54675	45	NA	intron (NM_001358492, intron 1 of 26)	intron (NM_001358492, intron 1 of 26)	-52917	NM_175549	268902		NM_175549	ENSMUSG00000052516	Robo2	2600013A04Rik|9430089E08Rik|D230004I22Rik|mKIAA1568	roundabout guidance receptor 2	protein-coding
Neurod1_D5_peak_1118	chr7	102065184	102065446	5.61807	8.78085	4.51398	45	NA	promoter-TSS (NM_001360748)	promoter-TSS (NM_001360748)	-150	NM_029211	75212		NM_029211	ENSMUSG00000070426	Rnf121	4930544L10Rik	ring finger protein 121	protein-coding
Neurod1_D5_peak_1228	chr9	3037918	3038180	4.88973	8.86717	4.59121	45	NA	TTS (NR_039546)	TTS (NR_039546)	694	NR_039546	100628572		NR_039546	ENSMUSG00000106183	Mir101c	mir-101c|mmu-mir-101c	microRNA 101c	ncRNA
Neurod1_D5_peak_807	chr4	107164306	107164496	5.64111	8.81783	4.54675	45	NA	intron (NM_025617, intron 3 of 4)	intron (NM_025617, intron 3 of 4)	13965	NM_025617	66526		NM_025617	ENSMUSG00000028619	Tceanc2	2210010B22Rik|2210012G02Rik|6330404A07Rik|Tdeanc2	transcription elongation factor A (SII) N-terminal and central domain containing 2	protein-coding
Neurod1_D5_peak_1208	chr8	120589144	120589494	5.64111	8.81783	4.54675	45	NA	promoter-TSS (NM_178856)	promoter-TSS (NM_178856)	-244	NM_178856	272551		NM_178856	ENSMUSG00000031821	Gins2	2210013I18Rik|4833427B12Rik|Pfs2|Psf2	GINS complex subunit 2	protein-coding
Neurod1_D5_peak_592	chr19	14598184	14598677	5.46931	8.86774	4.59121	45	NA	promoter-TSS (NM_001302950)	promoter-TSS (NM_001302950)	-247	NM_001302947	21888		NM_011600	ENSMUSG00000024642	Tle4	5730411M05Rik|Bce-1|Bce1|ESTM13|ESTM14|Grg4|grg-4	transducin-like enhancer of split 4	protein-coding
Neurod1_D5_peak_370	chr14	54387505	54387898	5.61807	8.78085	4.51398	45	NA	intron (NM_001253679, intron 3 of 10)	intron (NM_001253679, intron 3 of 10)	21771	NM_001253680	20540		NM_011405	ENSMUSG00000000958	Slc7a7	my+lat1	solute carrier family 7 (cationic amino acid transporter, y+ system), member 7	protein-coding
Neurod1_D5_peak_665	chr2	109959957	109960432	5.55005	8.67165	4.4174	44	NA	intron (NM_172671, intron 1 of 17)	intron (NM_172671, intron 1 of 17)	42547	NM_172671	107515		NM_172671	ENSMUSG00000050199	Lgr4	9130225G07|A330106J01Rik|A930009A08Rik|Gpr48	leucine-rich repeat-containing G protein-coupled receptor 4	protein-coding
Neurod1_D5_peak_276	chr12	72441947	72442159	5.35075	8.67339	4.41836	44	NA	promoter-TSS (NM_001142729)	promoter-TSS (NM_001142729)	187	NM_001142728	78257		NM_030070	ENSMUSG00000021090	Lrrc9	4921529O18Rik|4930432K16Rik	leucine rich repeat containing 9	protein-coding
Neurod1_D5_peak_1177	chr8	83115202	83115471	5.59521	8.74416	4.48082	44	NA	Intergenic	Intergenic	-50016	NM_027758	71310		NM_027758	ENSMUSG00000031709	Tbc1d9	4933431N12Rik	TBC1 domain family, member 9	protein-coding
Neurod1_D5_peak_923	chr5	110770671	110770888	5.55005	8.67165	4.4174	44	NA	promoter-TSS (NM_173066)	promoter-TSS (NM_173066)	-62	NM_029337	75560		NM_029337	ENSMUSG00000029505	Ep400	1700020J09Rik|mDomino|mKIAA1498|p400	E1A binding protein p400	protein-coding
Neurod1_D5_peak_697	chr2	154790788	154790995	5.38969	8.73732	4.47558	44	NA	promoter-TSS (NM_001139513)	promoter-TSS (NM_001139513)	-219	NM_001139513	19383		NM_023130	ENSMUSG00000027593	Raly	Merc	hnRNP-associated with lethal yellow	protein-coding
Neurod1_D5_peak_574	chr18	82798832	82799118	5.74963	8.67959	4.42382	44	NA	Intergenic	Intergenic	-39936	NR_045389	76961		NR_045389	ENSMUSG00000101773	2210420H20Rik	-	RIKEN cDNA 2210420H20 gene	ncRNA
Neurod1_D5_peak_500	chr17	26939462	26939741	5.59521	8.74416	4.48082	44	NA	promoter-TSS (NM_026307)	promoter-TSS (NM_026307)	-63	NM_026948	67675		NM_026307	ENSMUSG00000024194	Cuta	0610039D01Rik|1810022E02Rik|1810060C03Rik|2700094G22Rik	cutA divalent cation tolerance homolog	protein-coding
Neurod1_D5_peak_565	chr18	64945144	64945556	5.59521	8.74416	4.48082	44	NA	intron (NM_001114386, intron 1 of 30)	intron (NM_001114386, intron 1 of 30)	57594	NM_001114386	83814		NM_031881	ENSMUSG00000024589	Nedd4l	1300012C07Rik|NEDD4.2|Nedd4-2|Nedd4b	neural precursor cell expressed, developmentally down-regulated gene 4-like	protein-coding
Neurod1_D5_peak_979	chr5	136245429	136245947	5.18925	8.73443	4.47357	44	NA	promoter-TSS (NM_018825)	promoter-TSS (NM_018825)	-748	NM_001302938	23921		NM_018825	ENSMUSG00000005057	Sh2b2	Aps	SH2B adaptor protein 2	protein-coding
Neurod1_D5_peak_751	chr3	102062553	102062804	5.38969	8.73732	4.47558	44	NA	Intergenic	Intergenic	-23737	NM_009814	12373		NM_009814	ENSMUSG00000027861	Casq2	Csq2|ESTM52|cCSQ	calsequestrin 2	protein-coding
Neurod1_D5_peak_636	chr2	32816756	32817246	5.35075	8.67339	4.41836	44	NA	intron (NM_009295, intron 6 of 18)	intron (NM_009295, intron 6 of 18)	-28935	NR_166175	105244117		NR_166174		Gm13524	-	predicted gene 13524	ncRNA
Neurod1_D5_peak_635	chr2	32451494	32452127	5.59521	8.74416	4.48082	44	NA	promoter-TSS (NM_146118)	promoter-TSS (NM_146118)	-340	NM_001164357	227731		NM_146118	ENSMUSG00000026819	Slc25a25	1110030N17Rik|MCSC|SCaMC-2|mKIAA1896	solute carrier family 25 (mitochondrial carrier, phosphate carrier), member 25	protein-coding
Neurod1_D5_peak_399	chr15	14341430	14341681	5.57254	8.70776	4.44922	44	NA	Intergenic	Intergenic	-1167880	NM_007666	12563		NM_007666	ENSMUSG00000039385	Cdh6	cad6	cadherin 6	protein-coding
Neurod1_D5_peak_44	chr1	93635818	93636013	5.55005	8.67165	4.4174	44	NA	promoter-TSS (NM_021537)	promoter-TSS (NM_021537)	-188	NM_021537	59041		NM_021537	ENSMUSG00000026277	Stk25	1500019J11Rik|Ste20-like|Ysk1	serine/threonine kinase 25 (yeast)	protein-coding
Neurod1_D5_peak_183	chr11	57549182	57549396	5.59521	8.74416	4.48082	44	NA	Intergenic	Intergenic	30624	NM_145426	216760		NM_145426	ENSMUSG00000020522	Mfap3	2610509F16Rik|2700079M14Rik	microfibrillar-associated protein 3	protein-coding
Neurod1_D5_peak_499	chr17	25833139	25833393	5.37015	8.70525	4.44773	44	NA	promoter-TSS (NM_019719)	promoter-TSS (NM_019719)	-347	NM_019719	56424		NM_019719	ENSMUSG00000039615	Stub1	0610033N24Rik|2210017D18Rik|2310040B03Rik|Chip	STIP1 homology and U-Box containing protein 1	protein-coding
Neurod1_D5_peak_1110	chr7	83369518	83369766	5.74963	8.67959	4.42382	44	NA	Intergenic	Intergenic	-215289	NM_177695	233424		NM_177695	ENSMUSG00000038540	Tmc3	9030203A06	transmembrane channel-like gene family 3	protein-coding
Neurod1_D5_peak_1206	chr8	120549789	120550017	4.81124	8.72307	4.46365	44	NA	intron (NM_001145896, intron 1 of 15)	intron (NM_001145896, intron 1 of 15)	11207	NR_106159	102466849		NR_106159	ENSMUSG00000098280	Mir7687	Gm27573|mmu-mir-7687	microRNA 7687	ncRNA
Neurod1_D5_peak_138	chr10	82083357	82083576	5.97399	8.76061	4.49672	44	NA	intron (NM_001374033, intron 1 of 3)	CpG	146	NM_001374035	666584		NM_001374033	ENSMUSG00000112160	BC024063	-	cDNA sequence BC024063	protein-coding
Neurod1_D5_peak_939	chr5	114795196	114795435	5.17233	8.70576	4.44773	44	NA	intron (NM_001378897, intron 6 of 14)	intron (NM_001378897, intron 6 of 14)	18661	NR_027818	66236		NR_027817	ENSMUSG00000072694	1500011B03Rik	-	RIKEN cDNA 1500011B03 gene	ncRNA
Neurod1_D5_peak_100	chr10	5805889	5806166	5.59521	8.74416	4.48082	44	NA	promoter-TSS (NM_025995)	promoter-TSS (NM_025995)	-562	NM_025995	67141		NM_025995	ENSMUSG00000019773	Fbxo5	2510044I10Rik|Emi1|Fbxo31	F-box protein 5	protein-coding
Neurod1_D5_peak_1214	chr8	122443524	122443932	5.18925	8.73443	4.47357	44	NA	promoter-TSS (NR_045696)	promoter-TSS (NR_045696)	72	NR_045696	100689703		NR_045696	ENSMUSG00000121107	9330133O14Rik	-	RIKEN cDNA 9330133O14 gene	ncRNA
Neurod1_D5_peak_123	chr10	67104491	67104717	5.57254	8.70776	4.44922	44	NA	Intergenic	Intergenic	-7616	NM_001204915	28193		NM_178606	ENSMUSG00000019873	Reep3	D10Ucla1	receptor accessory protein 3	protein-coding
Neurod1_D5_peak_1223	chr8	128417817	128418151	5.55005	8.67165	4.4174	44	NA	intron (NM_001358959, intron 2 of 16)	intron (NM_001358959, intron 2 of 16)	58743	NR_035436	100316680		NR_035436	ENSMUSG00000084523	Mir1903	Mirn1903|mmu-mir-1903	microRNA 1903	ncRNA
Neurod1_D5_peak_780	chr4	22946836	22947039	5.29337	8.57906	4.33576	43	NA	Intergenic	Intergenic	-8502	NR_169002	117962243		NR_169002	ENSMUSG00000028244	1700025O08Rik	-	RIKEN cDNA 1700025O08 gene	ncRNA
Neurod1_D5_peak_1130	chr7	125886907	125887099	5.48366	8.56497	4.32288	43	NA	intron (NM_001358885, intron 5 of 5)	intron (NM_001358885, intron 5 of 5)	179133	NM_001358287	233865		NM_001081022	ENSMUSG00000032743	Katnip	D430042O09Rik|Kiaa0556	katanin interacting protein	protein-coding
Neurod1_D5_peak_1181	chr8	89744266	89744778	5.31236	8.6103	4.36272	43	NA	Intergenic	Intergenic	603730	NM_172913	244579		NM_172913	ENSMUSG00000043668	Tox3	500-9|C230068E13|CAGF9|Tnrc9	TOX high mobility group box family member 3	protein-coding
Neurod1_D5_peak_113	chr10	43043234	43043614	5.52774	8.63582	4.3854	43	NA	intron (NM_175407, intron 5 of 6)	intron (NM_175407, intron 5 of 6)	-52262	NR_153349	327749		NR_153349		Gm5079	C230040G06	predicted gene 5079	ncRNA
Neurod1_D5_peak_1273	chr9	65793223	65793639	5.31236	8.6103	4.36272	43	NA	intron (NM_172536, intron 2 of 9)	intron (NM_172536, intron 2 of 9)	34133	NM_172536	214812		NM_172536	ENSMUSG00000040524	Zfp609	9830165N24|Znf609|mKIAA0295	zinc finger protein 609	protein-coding
Neurod1_D5_peak_748	chr3	101967433	101967718	5.31236	8.6103	4.36272	43	NA	Intergenic	Intergenic	-42570	NM_178777	18072		NM_178777	ENSMUSG00000048540	Nhlh2	6230401I09Rik|Hen2|NSCL2|Nscl-2|bHLHa34	nescient helix loop helix 2	protein-coding
Neurod1_D5_peak_212	chr11	96885500	96885926	5.29337	8.57906	4.33576	43	NA	Intergenic	Intergenic	30688	NM_001363256	80280		NM_030248	ENSMUSG00000018669	Cdk5rap3	1810007E24Rik|C53|HSF-27|IC53|LZAP|MST016	CDK5 regulatory subunit associated protein 3	protein-coding
Neurod1_D5_peak_680	chr2	146117301	146117614	5.13883	8.6489	4.39631	43	NA	intron (NM_001369121, intron 21 of 26)	intron (NM_001369121, intron 21 of 26)	-104540	NM_016889	53626		NM_016889	ENSMUSG00000068154	Insm1	IA-1	insulinoma-associated 1	protein-coding
Neurod1_D5_peak_424	chr15	85634492	85634713	5.33148	8.64174	4.38983	43	NA	Intergenic	CpG	-52781	NM_009528	22422		NM_009528	ENSMUSG00000022382	Wnt7b	Wnt-7b	wingless-type MMTV integration site family, member 7B	protein-coding
Neurod1_D5_peak_395	chr14	120477724	120478280	5.52774	8.63582	4.3854	43	NA	promoter-TSS (NM_029519)	promoter-TSS (NM_029519)	-459	NM_029519	76108		NM_029519	ENSMUSG00000051615	Rap2a	5830461H18Rik	RAS related protein 2a	protein-coding
Neurod1_D5_peak_599	chr19	44818487	44818727	5.52774	8.63582	4.3854	43	NA	intron (NM_001368744, intron 8 of 10)	intron (NM_001368744, intron 8 of 10)	10201	NR_105831	102466645		NR_105831	ENSMUSG00000098952	Mir6405	Gm27349|mmu-mir-6405	microRNA 6405	ncRNA
Neurod1_D5_peak_1168	chr8	19707512	19707757	5.48366	8.56497	4.32288	43	NA	Intergenic	Intergenic	-21942	NM_001270553	100861668		NM_001270553	ENSMUSG00000095294	Potefam3b	Gm21119|Pote3b	POTE ankyrin domain family member 3B	protein-coding
Neurod1_D5_peak_1085	chr7	44929509	44929735	5.52774	8.63582	4.3854	43	NA	promoter-TSS (NM_007458)	promoter-TSS (NM_007458)	-132	NM_001077264	11771		NM_007458	ENSMUSG00000060279	Ap2a1	Adtaa	adaptor-related protein complex 2, alpha 1 subunit	protein-coding
Neurod1_D5_peak_109	chr10	36810667	36810858	5.67255	8.55667	4.31581	43	NA	intron (NM_001253355, intron 4 of 5)	intron (NM_001253355, intron 4 of 5)	-163782	NM_008229	15182		NM_008229	ENSMUSG00000019777	Hdac2	D10Wsu179e|YAF1|Yy1bp|mRPD3	histone deacetylase 2	protein-coding
Neurod1_D5_peak_703	chr2	165563442	165563797	5.27452	8.54802	4.30809	43	NA	Intergenic	CpG	-31409	NM_001271963	14049		NM_010165	ENSMUSG00000017897	Eya2	Eab1	EYA transcriptional coactivator and phosphatase 2	protein-coding
Neurod1_D5_peak_754	chr3	108166900	108167173	5.27452	8.54802	4.30809	43	NA	Intergenic	Intergenic	-12104	NM_001305461	229714		NM_175470	ENSMUSG00000046793	Gpr61	-	G protein-coupled receptor 61	protein-coding
Neurod1_D5_peak_41	chr1	92714660	92715063	5.52774	8.63582	4.3854	43	NA	non-coding (NR_166120, exon 4 of 4)	non-coding (NR_166120, exon 4 of 4)	15882	NR_166120	102641120		NR_166120	ENSMUSG00000100546	Gm29483	-	predicted gene 29483	ncRNA
Neurod1_D5_peak_1028	chr6	90711476	90711698	5.31236	8.6103	4.36272	43	NA	intron (NM_001356440, intron 1 of 13)	intron (NM_001356440, intron 1 of 13)	4942	NM_001134383	232227		NM_182784	ENSMUSG00000034312	Iqsec1	BRAG2|D6Ertd349e|cI-43	IQ motif and Sec7 domain 1	protein-coding
Neurod1_D5_peak_826	chr4	125545310	125545923	5.31236	8.6103	4.36272	43	NA	intron (NM_001081097, intron 1 of 15)	intron (NM_001081097, intron 1 of 15)	40867	NR_109835	735288		NR_109835	ENSMUSG00000119232	Mir692-2	Mir692-2a|Mir692-3|Mirn692-2|Mirn692-2a|mir-692-2|mmu-mir-692-2	microRNA 692-2	ncRNA
Neurod1_D5_peak_859	chr4	140556477	140556860	5.04088	8.48206	4.2509	42	NA	intron (NM_001112722, intron 20 of 27)	intron (NM_001112722, intron 20 of 27)	92088	NM_172415	72754		NM_172415	ENSMUSG00000040964	Arhgef10l	2810441C07Rik	Rho guanine nucleotide exchange factor 10-like	protein-coding
Neurod1_D5_peak_121	chr10	60105520	60105985	5.21876	8.45608	4.22855	42	NA	promoter-TSS (NM_052994)	promoter-TSS (NM_052994)	-505	NM_052994	94214		NM_052994	ENSMUSG00000058297	Spock2	Gcap26|mKIAA0275	sparc/osteonectin, cwcv and kazal-like domains proteoglycan 2	protein-coding
Neurod1_D5_peak_239	chr11	116814208	116814773	5.05695	8.50948	4.2746	42	NA	intron (NM_026280, intron 2 of 3)	intron (NM_026280, intron 2 of 3)	13556	NM_026280	67622		NM_026280	ENSMUSG00000020814	Mxra7	1810057P16Rik|E130302J09Rik	matrix-remodelling associated 7	protein-coding
Neurod1_D5_peak_42	chr1	92782847	92783379	5.2558	8.51717	4.28041	42	NA	Intergenic	Intergenic	-48532	NM_016696	14733		NM_016696	ENSMUSG00000034220	Gpc1	-	glypican 1	protein-coding
Neurod1_D5_peak_1242	chr9	40800819	40801038	5.2558	8.51717	4.28041	42	NA	promoter-TSS (NM_001364480)	promoter-TSS (NM_001364480)	-348	NM_031165	15481		NM_031165	ENSMUSG00000015656	Hspa8	2410008N15Rik|Hsc70|Hsc71|Hsc73|Hsp73|Hspa10	heat shock protein 8	protein-coding
Neurod1_D5_peak_67	chr1	152815323	152815537	5.46188	8.52995	4.29152	42	NA	intron (NM_010877, intron 3 of 15)	intron (NM_010877, intron 3 of 15)	15277	NM_010877	17970		NM_010877	ENSMUSG00000026480	Ncf2	NOXA2|Ncf-2|p67phox	neutrophil cytosolic factor 2	protein-coding
Neurod1_D5_peak_814	chr4	117040778	117040976	5.02492	8.45478	4.22808	42	NA	intron (NM_001111277, intron 3 of 11)	intron (NM_001111277, intron 3 of 11)	21475	NM_001355225	108067		NM_175135	ENSMUSG00000028683	Eif2b3	1190002P15Rik	eukaryotic translation initiation factor 2B, subunit 3	protein-coding
Neurod1_D5_peak_528	chr17	72373156	72373358	5.21876	8.45608	4.22855	42	NA	intron (NM_007439, intron 2 of 28)	intron (NM_007439, intron 2 of 28)	231050	NM_007439	11682		NM_007439	ENSMUSG00000055471	Alk	CD246|Tcrz	anaplastic lymphoma kinase	protein-coding
Neurod1_D5_peak_557	chr18	55786072	55786268	5.39757	8.42647	4.202	42	NA	Intergenic	Intergenic	-614170	NM_001360917	107022		NM_026240	ENSMUSG00000001700	Gramd2b	9030613F08Rik|9130427A09Rik|Gramd3|NS3TP2	GRAM domain containing 2B	protein-coding
Neurod1_D5_peak_607	chr19	56029844	56030066	5.44027	8.4952	4.26109	42	NA	Intergenic	Intergenic	134634	NM_001142924	21416		NM_009333	ENSMUSG00000024985	Tcf7l2	TCF4B|TCF4E|Tcf-4|Tcf4	transcription factor 7 like 2, T cell specific, HMG box	protein-coding
Neurod1_D5_peak_136	chr10	80702013	80702546	5.20044	8.42582	4.202	42	NA	promoter-TSS (NM_172457)	promoter-TSS (NM_172457)	-414	NM_027829	71564		NM_027829	ENSMUSG00000055862	Izumo4	9030607L17Rik	IZUMO family member 4	protein-coding
Neurod1_D5_peak_88	chr1	181408525	181408813	5.54858	8.35922	4.14223	41	NA	intron (NM_028408, intron 2 of 5)	intron (NM_028408, intron 2 of 5)	56041	NM_028408	72978		NM_028408	ENSMUSG00000026514	Cnih3	2900075G08Rik|CNIH-3	cornichon family AMPA receptor auxiliary protein 3	protein-coding
Neurod1_D5_peak_230	chr11	113942357	113942628	5.18224	8.39575	4.17523	41	NA	intron (NM_172800, intron 2 of 44)	intron (NM_172800, intron 2 of 44)	124537	NM_172800	237979		NM_172800	ENSMUSG00000041592	Sdk2	4632412F08Rik|5330435L01Rik|Sdk-2|mKIAA1514	sidekick cell adhesion molecule 2	protein-coding
Neurod1_D5_peak_457	chr16	38471607	38471859	5.35553	8.35876	4.14223	41	NA	intron (NM_009855, intron 1 of 4)	intron (NM_009855, intron 1 of 4)	12800	NM_009855	12519		NM_009855	ENSMUSG00000075122	Cd80	B71|Cd28l|Ly-53|Ly53|MIC17|TSA1	CD80 antigen	protein-coding
Neurod1_D5_peak_518	chr17	47887576	47887801	5.33475	8.32528	4.11198	41	NA	intron (NM_028767, intron 3 of 16)	intron (NM_028767, intron 3 of 16)	36944	NM_001110825	74123		NM_028767	ENSMUSG00000023991	Foxp4	1200010K03Rik|2310007G05Rik|mFKHLA	forkhead box P4	protein-coding
Neurod1_D5_peak_942	chr5	115506560	115506926	5.57294	8.398	4.17687	41	NA	promoter-TSS (NM_133915)	promoter-TSS (NM_133915)	67	NM_133915	19303		NM_011223	ENSMUSG00000029528	Pxn	Pax	paxillin	protein-coding
Neurod1_D5_peak_476	chr16	89572855	89573077	5.33475	8.32528	4.11198	41	NA	Intergenic	Intergenic	-1783	NM_001113406	16693		NM_001113406	ENSMUSG00000091212	Krtap11-1	Hacl1|KAP11.1|PRED29	keratin associated protein 11-1	protein-coding
Neurod1_D5_peak_1155	chr7	143428330	143428756	5.18224	8.39575	4.17523	41	NA	Intergenic	Intergenic	32507	NM_001354981	12577		NM_009876	ENSMUSG00000037664	Cdkn1c	CDKI|Kip2|p57(kip2)|p57Kip2	cyclin dependent kinase inhibitor 1C	protein-coding
Neurod1_D5_peak_175	chr11	49932093	49932287	5.16417	8.36586	4.148	41	NA	intron (NM_001347462, intron 1 of 13)	intron (NM_001347462, intron 1 of 13)	30029	NM_001347462	74563		NM_029004	ENSMUSG00000020374	Rasgef1c	9130006A14Rik	RasGEF domain family, member 1C	protein-coding
Neurod1_D5_peak_517	chr17	46453783	46453998	5.18224	8.39575	4.17523	41	NA	intron (NM_001162864, intron 13 of 14)	intron (NM_001162864, intron 13 of 14)	-15413	NM_144856	108114		NM_144856	ENSMUSG00000067144	Slc22a7	NLT|OAT2	solute carrier family 22 (organic anion transporter), member 7	protein-coding
Neurod1_D5_peak_963	chr5	127324207	127324395	5.54858	8.35922	4.14223	41	NA	intron (NM_175432, intron 1 of 8)	intron (NM_175432, intron 1 of 8)	-42678	NR_038127	67351		NR_038127	ENSMUSG00000087104	Tmem132cos	1700085B03Rik	transmembrane protein 132C, opposite strand	ncRNA
Neurod1_D5_peak_1192	chr8	106150058	106150437	5.57294	8.398	4.17687	41	NA	promoter-TSS (NM_133792)	promoter-TSS (NM_133792)	-107	NM_001357319	192654		NM_133792	ENSMUSG00000031903	Pla2g15	ACS|LLPL|Lpla2|Lypla3	phospholipase A2, group XV	protein-coding
Neurod1_D5_peak_466	chr16	72553992	72554296	5.57294	8.398	4.17687	41	NA	Intergenic	Intergenic	-109005	NM_019413	19876		NM_019413	ENSMUSG00000022883	Robo1	DUTT1|Gm310	roundabout guidance receptor 1	protein-coding
Neurod1_D5_peak_1038	chr6	100163913	100164288	4.4512	8.35157	4.13629	41	NA	Intergenic	L2b|LINE|L2	123258	NM_019743	56353		NM_019743	ENSMUSG00000072872	Rybp	2410018J24Rik|DEDAF|YEAF1	RING1 and YY1 binding protein	protein-coding
Neurod1_D5_peak_863	chr4	146436628	146436823	5.52443	8.32078	4.10881	41	NA	intron (NM_001083918, intron 3 of 6)	(TATG)n|Simple_repeat|Simple_repeat	-12305	NM_001085522	433791		NM_001085522	ENSMUSG00000070605	Zfp992	Gm13251	zinc finger protein 992	protein-coding
Neurod1_D5_peak_379	chr14	65724551	65724773	5.52443	8.32078	4.10881	41	NA	intron (NM_001168318, intron 3 of 7)	intron (NM_001168318, intron 3 of 7)	58259	NM_001168318	71145		NM_028903	ENSMUSG00000022032	Scara5	4932433F15Rik|4933425F03Rik|Tesr	scavenger receptor class A, member 5	protein-coding
Neurod1_D5_peak_827	chr4	125932208	125932424	5.16417	8.36586	4.148	41	NA	Intergenic	Intergenic	-9913	NR_015560	72395		NR_015560	ENSMUSG00000085562	2610028E06Rik	-	RIKEN cDNA 2610028E06 gene	ncRNA
Neurod1_D5_peak_512	chr17	35909760	35910038	5.52443	8.32078	4.10881	41	NA	TTS (NM_001347380)	TTS (NM_001347380)	164	NR_167681	102635200		NR_167681		Gm16279	-	predicted gene 16279	ncRNA
Neurod1_D5_peak_273	chr12	71340017	71340246	4.99329	8.40067	4.17898	41	NA	Intergenic	Intergenic	30247	NM_001190466	59036		NM_021532	ENSMUSG00000044548	Dact1	4921528D17Rik|DAPPER|DAPPER1|FRODO|Frd1|Frodo1|MDpr1|MTNG3|THYEX3	dishevelled-binding antagonist of beta-catenin 1	protein-coding
Neurod1_D5_peak_546	chr18	35814978	35815592	4.96206	8.34713	4.13188	41	NA	Intergenic	Intergenic	-14503	NM_133687	67393		NM_133687	ENSMUSG00000046668	Cxxc5	4930415K17Rik	CXXC finger 5	protein-coding
Neurod1_D5_peak_414	chr15	76598351	76598753	5.31414	8.29204	4.08302	40	NA	intron (NM_001164173, intron 25 of 36)	intron (NM_001164173, intron 25 of 36)	9039	NM_001164173	94230		NM_053193	ENSMUSG00000034022	Cpsf1	CPSF160	cleavage and polyadenylation specific factor 1	protein-coding
Neurod1_D5_peak_277	chr12	77742594	77742823	5.31414	8.29204	4.08302	40	NA	Intergenic	LTR33|LTR|ERVL	332567	NM_001252616	53618		NM_016893	ENSMUSG00000021065	Fut8	-	fucosyltransferase 8	protein-coding
Neurod1_D5_peak_895	chr5	31048324	31048589	5.29368	8.25905	4.05342	40	NA	promoter-TSS (NM_027855)	promoter-TSS (NM_027855)	106	NM_001177621	330064		NM_177870	ENSMUSG00000006641	Slc5a6	E430023I20	solute carrier family 5 (sodium-dependent vitamin transporter), member 6	protein-coding
Neurod1_D5_peak_1018	chr6	77075673	77075865	5.5005	8.28269	4.07501	40	NA	intron (NM_001355193, intron 9 of 17)	intron (NM_001355193, intron 9 of 17)	-166708	NR_155299	74342		NM_028880	ENSMUSG00000060780	Lrrtm1	4632401D06Rik	leucine rich repeat transmembrane neuronal 1	protein-coding
Neurod1_D5_peak_924	chr5	110888821	110889074	5.47677	8.24492	4.04231	40	NA	intron (NM_001267622, intron 1 of 22)	MERVL_2A-int|LTR|ERVL	9144	NM_001267622	209683		NM_024477	ENSMUSG00000033209	Ttc28	2310015L07Rik|6030435N04|TPRBK	tetratricopeptide repeat domain 28	protein-coding
Neurod1_D5_peak_401	chr15	26016150	26016379	5.47677	8.24492	4.04231	40	NA	Intergenic	Intergenic	31898	NM_144523	52521		NM_144523	ENSMUSG00000052253	Zfp622	1110033B05Rik|D15Ertd806e|ZPR9|Znf622	zinc finger protein 622	protein-coding
Neurod1_D5_peak_1287	chr9	89286459	89286685	5.29368	8.25905	4.05342	40	NA	Intergenic	Intergenic	75188	NM_001359993	107885		NM_026829	ENSMUSG00000066442	Mthfs	1110034I12Rik|2310020H23Rik	5, 10-methenyltetrahydrofolate synthetase	protein-coding
Neurod1_D5_peak_454	chr16	31933007	31933243	5.27338	8.22629	4.02511	40	NA	promoter-TSS (NM_172822)	promoter-TSS (NM_172822)	-726	NM_172822	239827		NM_172822	ENSMUSG00000045625	Pigz	F630022B06Rik	phosphatidylinositol glycan anchor biosynthesis, class Z	protein-coding
Neurod1_D5_peak_621	chr2	26175278	26175521	5.31414	8.29204	4.08302	40	NA	Intergenic	Intergenic	31176	NM_001039653	16871		NM_010711	ENSMUSG00000026934	Lhx3	Lim3|P-LIM|mLIM3|mLim-3	LIM homeobox protein 3	protein-coding
Neurod1_D5_peak_539	chr18	12128536	12128743	5.45324	8.20749	4.00849	40	NA	promoter-TSS (NM_024182)	promoter-TSS (NM_024182)	-211	NM_024182	66878		NM_024182	ENSMUSG00000024404	Riok3	1200013N13Rik|D18Ertd331e|E130306C24Rik|Sudd	RIO kinase 3	protein-coding
Neurod1_D5_peak_1006	chr6	52101472	52101870	4.90076	8.24176	4.04021	40	NA	Intergenic	Intergenic	-1278	NR_110440	102635415		NR_110440		Halr1	Gm15055|Haunt|Linchoxa1|linc-Evx1|linc-Hoxa1|linc1547	Hoxa adjacent long noncoding RNA 1	ncRNA
Neurod1_D5_peak_1264	chr9	61380820	61381163	4.56688	8.26856	4.06267	40	NA	intron (NM_009389, intron 4 of 19)	intron (NM_009389, intron 4 of 19)	8625	NM_001083927	21887		NM_009389	ENSMUSG00000032280	Tle3	2610103N05Rik|ESG|Grg3a|Grg3b|mKIAA1547	transducin-like enhancer of split 3	protein-coding
Neurod1_D5_peak_956	chr5	123346232	123346454	5.12841	8.30665	4.0961	40	NA	intron (NM_029850, intron 1 of 5)	intron (NM_029850, intron 1 of 5)	-1201	NR_165267	115490136		NR_165265		Gm15860	-	predicted gene 15860	ncRNA
Neurod1_D5_peak_135	chr10	80622160	80622390	5.45324	8.20749	4.00849	40	NA	promoter-TSS (NM_134002)	promoter-TSS (NM_134002)	-505	NM_134002	103236		NM_134002	ENSMUSG00000003345	Csnk1g2	2810429I12Rik	casein kinase 1, gamma 2	protein-coding
Neurod1_D5_peak_1079	chr7	29293304	29293625	4.25128	8.24545	4.04269	40	NA	TTS (NM_026731)	TTS (NM_026731)	4144	NM_026731	68458		NM_026731	ENSMUSG00000037166	Ppp1r14a	1110001M11Rik|CPI-17|Cpi17	protein phosphatase 1, regulatory inhibitor subunit 14A	protein-coding
Neurod1_D5_peak_268	chr12	39154665	39154986	5.5005	8.28269	4.07501	40	NA	Intergenic	Intergenic	371114	NM_001163154	14009		NM_007960	ENSMUSG00000004151	Etv1	ER81|Etsrp81	ets variant 1	protein-coding
Neurod1_D5_peak_18	chr1	59269975	59270518	5.07568	8.21919	4.01891	40	NA	intron (NM_001356389, intron 4 of 13)	intron (NM_001356389, intron 4 of 13)	13340	NM_001356389	271697		NM_001033373	ENSMUSG00000026023	Cdk15	Als2cr7|Pftk2	cyclin dependent kinase 15	protein-coding
Neurod1_D5_peak_250	chr12	3850666	3850944	5.07568	8.21919	4.01891	40	NA	intron (NM_001271753, intron 3 of 22)	intron (NM_001271753, intron 3 of 22)	11439	NR_045884	100038522		NR_045884	ENSMUSG00000073242	Dnmt3aos	Gm10485	DNA methyltransferase 3A, opposite strand	ncRNA
Neurod1_D5_peak_1275	chr9	66834805	66835017	5.29368	8.25905	4.05342	40	NA	promoter-TSS (NM_026674)	promoter-TSS (NM_026674)	-205	NM_026674	68318		NM_026674	ENSMUSG00000053040	Aph1c	-	aph1 homolog C, gamma secretase subunit	protein-coding
Neurod1_D5_peak_333	chr13	95639989	95640185	5.21341	8.12941	3.93957	39	NA	intron (NM_027711, intron 30 of 35)	MER33|DNA|hAT-Charlie	-21621	NM_010169	14062		NM_010169	ENSMUSG00000048376	F2r	Cf2r|Par1|ThrR	coagulation factor II thrombin receptor	protein-coding
Neurod1_D5_peak_618	chr2	25185634	25186352	5.00704	8.10502	3.91659	39	NA	Intergenic	CpG	5235	NM_025980	67122		NM_025980	ENSMUSG00000078202	Nrarp	2700054M22Rik	Notch-regulated ankyrin repeat protein	protein-coding
Neurod1_D5_peak_1268	chr9	62476983	62477465	4.84096	8.13858	3.94707	39	NA	intron (NM_175484, intron 2 of 11)	intron (NM_175484, intron 2 of 11)	59820	NM_175484	235431		NM_175484	ENSMUSG00000041729	Coro2b	CLIPINC|E130012P22Rik	coronin, actin binding protein, 2B	protein-coding
Neurod1_D5_peak_1165	chr8	12030742	12030949	5.23325	8.16147	3.96824	39	NA	Intergenic	Intergenic	190324	NM_029326	75528		NM_029326	ENSMUSG00000031512	Tex29	1700018L24Rik	testis expressed 29	protein-coding
Neurod1_D5_peak_1308	chr9	124423052	124423667	4.85577	8.16417	3.97039	39	NA	promoter-TSS (NR_015516)	promoter-TSS (NR_015516)	108	NR_027950	75135		NR_015516		4930526I15Rik	1600027J15Rik	RIKEN cDNA 4930526I15 gene	ncRNA
Neurod1_D5_peak_976	chr5	135545231	135545621	5.25324	8.19376	3.99592	39	NA	promoter-TSS (NM_146001)	promoter-TSS (NM_146001)	-304	NM_146001	215114		NM_146001	ENSMUSG00000039959	Hip1	2610109B09Rik|A930014B11Rik|E130315I21Rik|mKIAA4113	huntingtin interacting protein 1	protein-coding
Neurod1_D5_peak_1072	chr7	27178732	27179027	5.25324	8.19376	3.99592	39	NA	promoter-TSS (NM_029391)	promoter-TSS (NM_029391)	4	NM_029391	19342		NM_029391	ENSMUSG00000053291	Rab4b	1500031G17Rik	RAB4B, member RAS oncogene family	protein-coding
Neurod1_D5_peak_759	chr3	131564895	131565098	5.57341	8.11505	3.92634	39	NA	intron (NM_011863, intron 1 of 11)	CpG	228	NM_011863	23971		NM_011863	ENSMUSG00000028032	Papss1	Asapk|SK1	3'-phosphoadenosine 5'-phosphosulfate synthase 1	protein-coding
Neurod1_D5_peak_1139	chr7	134114515	134114708	5.25324	8.19376	3.99592	39	NA	intron (NM_007400, intron 3 of 22)	intron (NM_007400, intron 3 of 22)	110486	NM_007400	11489		NM_007400	ENSMUSG00000054555	Adam12	Mltna	ADAM metallopeptidase domain 12	protein-coding
Neurod1_D5_peak_433	chr15	100909357	100910257	5.33857	8.02506	3.8489	38	NA	intron (NM_001077499, intron 1 of 26)	intron (NM_001077499, intron 1 of 26)	-26464	NM_011323	20273		NM_011323	ENSMUSG00000023033	Scn8a	C630029C19Rik|NaCh6|Nav1.6|dmu|med|mnd-2|mnd2|nmf2|nmf335|nmf58|nur14|seal	sodium channel, voltage-gated, type VIII, alpha	protein-coding
Neurod1_D5_peak_346	chr13	115696384	115696832	5.17418	8.06595	3.88274	38	NA	Intergenic	Intergenic	-594644	NM_001033228	109700		NM_001033228	ENSMUSG00000042284	Itga1	CD49A|E130012M19Rik|Vla1	integrin alpha 1	protein-coding
Neurod1_D5_peak_394	chr14	117196819	117197356	5.15479	8.03456	3.85642	38	NA	intron (NM_001079844, intron 2 of 9)	intron (NM_001079844, intron 2 of 9)	271790	NM_011821	23888		NM_011821	ENSMUSG00000058571	Gpc6	-	glypican 6	protein-coding
Neurod1_D5_peak_1039	chr6	100432770	100433147	4.95676	8.02117	3.84667	38	NA	Intergenic	Intergenic	-94442	NR_040525	73395		NR_040525	ENSMUSG00000101553	1700049E22Rik	-	RIKEN cDNA 1700049E22 gene	ncRNA
Neurod1_D5_peak_1027	chr6	90703359	90703807	5.15479	8.03456	3.85642	38	NA	intron (NM_001356440, intron 1 of 13)	intron (NM_001356440, intron 1 of 13)	12946	NM_001134383	232227		NM_182784	ENSMUSG00000034312	Iqsec1	BRAG2|D6Ertd349e|cI-43	IQ motif and Sec7 domain 1	protein-coding
Neurod1_D5_peak_809	chr4	109202014	109202228	5.17418	8.06595	3.88274	38	NA	exon (NM_001346502, exon 1 of 24)	exon (NM_001346502, exon 1 of 24)	151	NM_001368727	100273		NM_133885	ENSMUSG00000028559	Osbpl9	2600011I06Rik|Orp-9	oxysterol binding protein-like 9	protein-coding
Neurod1_D5_peak_520	chr17	56079170	56079505	5.36112	8.06093	3.87947	38	NA	promoter-TSS (NM_001331053)	promoter-TSS (NM_001331053)	-4	NM_024432	66530		NM_024432	ENSMUSG00000019578	Ubxn6	1200008L11Rik|2210415J11Rik|Ubxd1|Ubxdc2	UBX domain protein 6	protein-coding
Neurod1_D5_peak_762	chr3	138851591	138851794	4.58962	8.00396	3.83088	38	NA	intron (NR_121195, intron 1 of 7)	MER112|DNA|hAT-Charlie	109484	NM_019571	56224		NM_019571	ENSMUSG00000028152	Tspan5	2810455A09Rik|4930505M03Rik|NET-4|Tm4sf9	tetraspanin 5	protein-coding
Neurod1_D5_peak_1115	chr7	99141249	99141515	5.31622	7.98949	3.81896	38	NA	promoter-TSS (NM_178635)	promoter-TSS (NM_178635)	-238	NM_178635	78610		NM_178635	ENSMUSG00000035354	Uvrag	9530039D02Rik|Uvrag1|Uvragl	UV radiation resistance associated gene	protein-coding
Neurod1_D5_peak_1076	chr7	28436412	28436684	5.33857	8.02506	3.8489	38	NA	promoter-TSS (NM_001290550)	promoter-TSS (NM_001290550)	-357	NM_175021	233033		NM_175021	ENSMUSG00000109336	Samd4b	-	sterile alpha motif domain containing 4B	protein-coding
Neurod1_D5_peak_1049	chr6	120038812	120039017	5.31622	7.98949	3.81896	38	NA	promoter-TSS (NM_001199084)	promoter-TSS (NM_001199084)	-259	NM_001199083	232341		NM_198703	ENSMUSG00000045962	Wnk1	6430573H23Rik|EG406236|Hsn2|Prkwnk1|mKIAA0344	WNK lysine deficient protein kinase 1	protein-coding
Neurod1_D5_peak_649	chr2	83759485	83759748	5.31622	7.98949	3.81896	38	NA	intron (NM_008402, intron 4 of 29)	intron (NM_008402, intron 4 of 29)	35219	NM_008402	16410		NM_008402	ENSMUSG00000027087	Itgav	1110004F14Rik|2610028E01Rik|CD51|D430040G12Rik	integrin alpha V	protein-coding
Neurod1_D5_peak_495	chr17	15381240	15381608	4.62726	8.0722	3.88886	38	NA	Intergenic	Intergenic	-4492	NM_001379042	13388		NM_007865	ENSMUSG00000014773	Dll1	Delta1	delta like canonical Notch ligand 1	protein-coding
Neurod1_D5_peak_806	chr4	107128342	107128531	4.79706	8.06258	3.88088	38	NA	Intergenic	Intergenic	31545	NM_172873	242603		NM_172873	ENSMUSG00000047636	Cdcp2	D030010E02Rik	CUB domain containing protein 2	protein-coding
Neurod1_D5_peak_907	chr5	76762483	76762706	4.95676	8.02117	3.84667	38	NA	Intergenic	Intergenic	-78005	NM_001163793	320827		NM_027611	ENSMUSG00000036377	Cracd	2810489J07Rik|4930529A19Rik|4931405B09Rik|C530008M17Rik|Crad|Gm10430|mKIAA1211	capping protein inhibiting regulator of actin	protein-coding
Neurod1_D5_peak_501	chr17	27175511	27175709	5.54685	8.07263	3.88909	38	NA	Intergenic	Intergenic	-7846	NM_173027	271424		NM_173027	ENSMUSG00000024210	Ip6k3	D830007E07Rik|Ihpk3	inositol hexaphosphate kinase 3	protein-coding
Neurod1_D5_peak_1030	chr6	91156466	91156704	5.36112	8.06093	3.87947	38	NA	promoter-TSS (NM_144919)	promoter-TSS (NM_144919)	-230	NM_144919	232232		NM_144919	ENSMUSG00000034245	Hdac11	-	histone deacetylase 11	protein-coding
Neurod1_D5_peak_1036	chr6	99667050	99667274	5.33857	8.02506	3.8489	38	NA	promoter-TSS (NM_025829)	promoter-TSS (NM_025829)	-391	NM_025829	66892		NM_025829	ENSMUSG00000093661	Eif4e3	1300018P11Rik|eIF4E-3	eukaryotic translation initiation factor 4E member 3	protein-coding
Neurod1_D5_peak_977	chr5	135688783	135689152	5.33857	8.02506	3.8489	38	NA	promoter-TSS (NM_008898)	promoter-TSS (NM_008898)	-178	NM_008898	18984		NM_008898	ENSMUSG00000005514	Por	4933424M13Rik|CPR|CYPOR|P450R	cytochrome p450 oxidoreductase	protein-coding
Neurod1_D5_peak_354	chr13	119616127	119616372	3.34931	8.05911	3.87907	38	NA	Intergenic	Intergenic	-7570	NM_020279	56838		NM_020279	ENSMUSG00000074715	Ccl28	CCK1|MEC|Scya28	C-C motif chemokine ligand 28	protein-coding
Neurod1_D5_peak_601	chr19	45458539	45459059	4.97341	8.04895	3.86935	38	NA	intron (NM_001360120, intron 4 of 15)	intron (NM_001360120, intron 4 of 15)	95065	NM_001360122	12234		NM_009771	ENSMUSG00000025217	Btrc	Beta-Trcp1|E3RS-IkappaB|E3RSIkappaB|FWD1|Fbw1a|HOS|SCF b-TRCP|Slimb|b-TrCP|beta-TrCP	beta-transducin repeat containing protein	protein-coding
Neurod1_D5_peak_49	chr1	126600708	126601232	4.46483	8.07595	3.89206	38	NA	intron (NM_176957, intron 2 of 12)	intron (NM_176957, intron 2 of 12)	-108043	NM_172484	210356		NM_172484	ENSMUSG00000049690	Nckap5	8430408F21|D130011D22Rik|E030049G20Rik|Erih1|Erih2|Gm1548|Nap5	NCK-associated protein 5	protein-coding
Neurod1_D5_peak_261	chr12	26075675	26076003	5.36112	8.06093	3.87947	38	NA	Intergenic	Intergenic	134666	NR_131149	629481		NR_131149	ENSMUSG00000113550	Gm29687	-	predicted gene, 29687	ncRNA
Neurod1_D5_peak_1265	chr9	61468508	61468733	4.79706	8.06258	3.88088	38	NA	Intergenic	Intergenic	96254	NM_001083927	21887		NM_009389	ENSMUSG00000032280	Tle3	2610103N05Rik|ESG|Grg3a|Grg3b|mKIAA1547	transducin-like enhancer of split 3	protein-coding
Neurod1_D5_peak_1254	chr9	52149186	52149499	4.94023	7.99355	3.82192	38	NA	promoter-TSS (NM_001368810)	promoter-TSS (NM_001368810)	21	NM_001368810	244871		NM_001162921	ENSMUSG00000035164	Zc3h12c	A230108E06|C230027N18Rik|mKIAA1726	zinc finger CCCH type containing 12C	protein-coding
Neurod1_D5_peak_608	chr19	57360575	57360765	5.36112	8.06093	3.87947	38	NA	promoter-TSS (NM_145505)	promoter-TSS (NM_145505)	229	NR_040316	320879		NR_040316	ENSMUSG00000097785	B230217O12Rik	-	RIKEN cDNA B230217O12 gene	ncRNA
Neurod1_D5_peak_299	chr12	113156152	113156436	5.44306	7.90729	3.74844	37	NA	promoter-TSS (NM_134041)	promoter-TSS (NM_134041)	-127	NM_134041	104732		NM_134041	ENSMUSG00000037466	Tedc1	4930427A07Rik|mFLJ00116	tubulin epsilon and delta complex 1	protein-coding
Neurod1_D5_peak_849	chr4	137004816	137005157	5.07864	7.91113	3.75121	37	NA	intron (NM_198248, intron 5 of 18)	intron (NM_198248, intron 5 of 18)	43709	NM_198248	230848		NM_198248	ENSMUSG00000060862	Zbtb40	C230087D24|Gm571|mKIAA0478	zinc finger and BTB domain containing 40	protein-coding
Neurod1_D5_peak_410	chr15	74156283	74156630	5.05995	7.8808	3.72517	37	NA	Intergenic	Intergenic	-316785	NM_001033365	268816		NM_001033365	ENSMUSG00000072487	Mroh5	Gm628	maestro heat-like repeat family member 5	protein-coding
Neurod1_D5_peak_1060	chr7	5014889	5015104	5.27206	7.91922	3.75752	37	NA	promoter-TSS (NM_001110329)	promoter-TSS (NM_001110329)	-268	NM_001110328	23877		NM_011813	ENSMUSG00000061374	Fiz1	mFLJ00416	Flt3 interacting zinc finger protein 1	protein-coding
Neurod1_D5_peak_1182	chr8	90031478	90031854	5.27206	7.91922	3.75752	37	NA	Intergenic	Intergenic	316586	NM_172913	244579		NM_172913	ENSMUSG00000043668	Tox3	500-9|C230068E13|CAGF9|Tnrc9	TOX high mobility group box family member 3	protein-coding
Neurod1_D5_peak_1317	chrX	167315371	167315649	5.46864	7.94799	3.78306	37	NA	intron (NM_001290758, intron 2 of 3)	intron (NM_001290758, intron 2 of 3)	15061	NM_001290756	170743		NM_133211	ENSMUSG00000044583	Tlr7	-	toll-like receptor 7	protein-coding
Neurod1_D5_peak_1154	chr7	143077481	143077672	5.44306	7.90729	3.74844	37	NA	intron (NM_020277, intron 19 of 24)	intron (NM_020277, intron 19 of 24)	8208	NM_020285	56844		NM_020285	ENSMUSG00000045752	Tssc4	ESTM671070	tumor-suppressing subchromosomal transferable fragment 4	protein-coding
Neurod1_D5_peak_803	chr4	101647324	101647639	5.25025	7.88452	3.72718	37	NA	promoter-TSS (NM_175036)	promoter-TSS (NM_175036)	-302	NM_175036	230514		NM_175036	ENSMUSG00000035212	Leprot	LEPR|OB-RGRP|Obrgrp|VPS55	leptin receptor overlapping transcript	protein-coding
Neurod1_D5_peak_966	chr5	131558654	131558866	5.41772	7.867	3.71316	37	NA	intron (NM_001363480, intron 5 of 19)	intron (NM_001363480, intron 5 of 19)	-144042	NR_152164	545809		NR_152164	ENSMUSG00000105387	Gm29681	Gm42590	predicted gene, 29681	ncRNA
Neurod1_D5_peak_1240	chr9	40638076	40638735	5.07864	7.91113	3.75121	37	NA	Intergenic	Intergenic	-47614	NM_133733	71566		NM_133733	ENSMUSG00000032024	Clmp	9030425E11Rik|ACAM|ASP5	CXADR-like membrane protein	protein-coding
Neurod1_D5_peak_167	chr11	33962966	33963159	5.46864	7.94799	3.78306	37	NA	promoter-TSS (NM_031169)	promoter-TSS (NM_031169)	49	NM_031169	16533		NM_031169	ENSMUSG00000020155	Kcnmb1	BKbeta1	potassium large conductance calcium-activated channel, subfamily M, beta member 1	protein-coding
Neurod1_D5_peak_901	chr5	36988961	36989251	5.46864	7.94799	3.78306	37	NA	promoter-TSS (NM_011716)	promoter-TSS (NM_011716)	-124	NM_011716	22393		NM_011716	ENSMUSG00000039474	Wfs1	wolframin	wolframin ER transmembrane glycoprotein	protein-coding
Neurod1_D5_peak_161	chr11	20332762	20332979	5.44306	7.90729	3.74844	37	NA	promoter-TSS (NM_018861)	promoter-TSS (NM_018861)	-157	NM_018861	55963		NM_018861	ENSMUSG00000020142	Slc1a4	ASCT-1|ASCT1|SATT	solute carrier family 1 (glutamate/neutral amino acid transporter), member 4	protein-coding
Neurod1_D5_peak_115	chr10	46088122	46088362	5.46864	7.94799	3.78306	37	NA	Intergenic	Intergenic	-156506	NR_028274	100302593		NR_028274	ENSMUSG00000118706	Snord14d	Gm23710	small nucleolar RNA, C/D box 14D	snoRNA
Neurod1_D5_peak_335	chr13	96011002	96011254	5.29404	7.95421	3.78788	37	NA	intron (NM_029210, intron 4 of 12)	intron (NM_029210, intron 4 of 12)	-119206	NM_027711	544963		NM_027711	ENSMUSG00000021676	Iqgap2	4933417J23Rik|A630053O10	IQ motif containing GTPase activating protein 2	protein-coding
Neurod1_D5_peak_957	chr5	124351314	124351746	5.05995	7.8808	3.72517	37	NA	intron (NM_013812, intron 1 of 3)	intron (NM_013812, intron 1 of 3)	3098	NM_013812	13445		NM_013812	ENSMUSG00000029394	Cdk2ap1	Apc10|Cdkap1|DORC1|Doc1|ST19|doc-1|p12	cyclin dependent kinase 2 associated protein 1	protein-coding
Neurod1_D5_peak_605	chr19	47019398	47019715	5.05995	7.8808	3.72517	37	NA	intron (NM_146100, intron 1 of 2)	intron (NM_146100, intron 1 of 2)	-4382	NR_165059	76952		NM_029810	ENSMUSG00000025041	Nt5c2	2010002I23Rik|CnII|Gm9751|Gmp|Nt5b|Pnt5|cN-II	5'-nucleotidase, cytosolic II	protein-coding
Neurod1_D5_peak_912	chr5	97669445	97669682	5.44306	7.90729	3.74844	37	NA	Intergenic	Intergenic	-212540	NM_010294	14626		NM_010294	ENSMUSG00000050553	Gk2	GKTA|Gk-rs2	glycerol kinase 2	protein-coding
Neurod1_D5_peak_925	chr5	111231690	111231881	4.68378	7.8655	3.71284	37	NA	intron (NM_001267622, intron 10 of 22)	intron (NM_001267622, intron 10 of 22)	-98912	NM_001359215	56305		NM_019640	ENSMUSG00000050017	Pitpnb	PI-TP-beta	phosphatidylinositol transfer protein, beta	protein-coding
Neurod1_D5_peak_719	chr2	180119019	180119292	4.82751	7.80462	3.6597	36	NA	promoter-TSS (NM_144500)	promoter-TSS (NM_144500)	-151	NM_144500	228983		NM_144500	ENSMUSG00000039050	Osbpl2	C130070J12Rik|ORP-2|Orp2	oxysterol binding protein-like 2	protein-coding
Neurod1_D5_peak_953	chr5	120627484	120627948	5.02299	7.82074	3.67343	36	NA	TTS (NM_001195094)	TTS (NM_001195094)	6519	NM_001195094	546886		NM_001195094	ENSMUSG00000094282	Cfap73	Ccdc42b|Gm5988	cilia and flagella associated protein 73	protein-coding
Neurod1_D5_peak_441	chr16	7045102	7045311	5.20718	7.81596	3.66986	36	NA	intron (NM_001359729, intron 1 of 13)	intron (NM_001359729, intron 1 of 13)	5836	NM_001359726	268859		NM_021477	ENSMUSG00000008658	Rbfox1	A2bp|A2bp1|Hrnbp1|fox-1	RNA binding protein, fox-1 homolog (C. elegans) 1	protein-coding
Neurod1_D5_peak_900	chr5	36581776	36582019	4.98657	7.76149	3.62041	36	NA	intron (NM_001113362, intron 2 of 14)	CpG	500	NM_133910	100855		NM_133910	ENSMUSG00000029192	Tbc1d14	2810413P16Rik|D5Ertd110e|mKIAA1322	TBC1 domain family, member 14	protein-coding
Neurod1_D5_peak_127	chr10	75643605	75643969	5.04141	7.85067	3.69871	36	NA	intron (NM_027890, intron 1 of 14)	intron (NM_027890, intron 1 of 14)	221	NM_027890	71733		NM_027890	ENSMUSG00000006342	Susd2	1200011D11Rik	sushi domain containing 2	protein-coding
Neurod1_D5_peak_114	chr10	43477735	43477985	5.20718	7.81596	3.66986	36	NA	Intergenic	Intergenic	-1280	NM_199028	331623		NM_199028	ENSMUSG00000038214	Bend3	mKIAA1553	BEN domain containing 3	protein-coding
Neurod1_D5_peak_854	chr4	139622858	139623067	5.20718	7.81596	3.66986	36	NA	promoter-TSS (NM_175438)	promoter-TSS (NM_175438)	68	NM_175438	212647		NM_175438	ENSMUSG00000028737	Aldh4a1	A930035F14Rik|Ahd-1|Ahd1|Aldh4|Aldh5a1|E330022C09|P5cd|P5cdh|P5cdhl|P5cdhs|Ssdh1	aldehyde dehydrogenase 4 family, member A1	protein-coding
Neurod1_D5_peak_917	chr5	100982373	100982607	4.98657	7.76149	3.62041	36	NA	Intergenic	Intergenic	-68798	NR_168093	102640815		NR_166652	ENSMUSG00000106255	Gm36793	-	predicted gene, 36793	ncRNA
Neurod1_D5_peak_597	chr19	42653194	42653623	5.20718	7.81596	3.66986	36	NA	Intergenic	Intergenic	-40602	NM_001164311	67573		NM_053083	ENSMUSG00000025185	Loxl4	4833426I20Rik|Loxc	lysyl oxidase-like 4	protein-coding
Neurod1_D5_peak_33	chr1	85288122	85288383	4.62912	7.76986	3.62863	36	NA	intron (NM_001378664, intron 1 of 1)	MTEa-int|LTR|ERVL-MaLR	13616	NM_001378696	102633783		NM_001378696	ENSMUSG00000094874	LOC102633783	-	sp110 nuclear body protein-like	protein-coding
Neurod1_D5_peak_60	chr1	133182515	133182820	4.62912	7.76986	3.62863	36	NA	Intergenic	Intergenic	51501	NM_133819	108954		NM_133819	ENSMUSG00000046062	Ppp1r15b	1810033K10Rik|C530022L24Rik|CReP	protein phosphatase 1, regulatory subunit 15B	protein-coding
Neurod1_D5_peak_1180	chr8	86713585	86713860	5.20718	7.81596	3.66986	36	NA	intron (NM_025827, intron 13 of 14)	intron (NM_025827, intron 13 of 14)	-31977	NR_027829	666945		NR_027829		Gm10638	-	predicted gene 10638	ncRNA
Neurod1_D5_peak_908	chr5	93093167	93093377	5.18591	7.78209	3.63939	36	NA	promoter-TSS (NM_001347377)	promoter-TSS (NM_001347377)	-144	NM_001310671	52398		NM_001009818	ENSMUSG00000058013	Septin11	6230410I01Rik|D5Ertd606e|Sept11	septin 11	protein-coding
Neurod1_D5_peak_513	chr17	37028727	37028982	5.22863	7.8501	3.69871	36	NA	Intergenic	Intergenic	-5456	NM_010814	17441		NM_010814	ENSMUSG00000076439	Mog	B230317G11Rik	myelin oligodendrocyte glycoprotein	protein-coding
Neurod1_D5_peak_488	chr17	13441940	13442153	5.54477	7.82613	3.67853	36	NA	Intergenic	RMER12B|LTR|ERVK	-79410	NR_030763	272667		NR_030763	ENSMUSG00000121414	Smok4a	4930513D10Rik|Smok2c	sperm motility kinase 4A	pseudo
Neurod1_D5_peak_296	chr12	112747039	112747296	4.98657	7.76149	3.62041	36	NA	TTS (NM_001024602)	TTS (NM_001024602)	-13488	NM_178911	104759		NM_178911	ENSMUSG00000052160	Pld4	thss	phospholipase D family member 4	protein-coding
Neurod1_D5_peak_812	chr4	116557151	116557353	5.18591	7.78209	3.63939	36	NA	promoter-TSS (NM_029868)	promoter-TSS (NM_029868)	-406	NM_029868	77110		NM_029868	ENSMUSG00000034042	Gpbp1l1	5330440M15Rik	GC-rich promoter binding protein 1-like 1	protein-coding
Neurod1_D5_peak_616	chr2	18896141	18896472	4.96855	7.73216	3.5945	35	NA	intron (NM_008845, intron 3 of 9)	RMER15|LTR|ERVL	-94488	NR_131254	66774		NR_131254	ENSMUSG00000097638	Carlr	4933439G12Rik|Carl	cardiac and apoptosis-related long non-coding RNA	ncRNA
Neurod1_D5_peak_1256	chr9	55067487	55067968	4.96855	7.73216	3.5945	35	NA	Intergenic	Intergenic	-19183	NM_148944	108015		NM_148944	ENSMUSG00000035200	Chrnb4	Acrb-4|Acrb4	cholinergic receptor, nicotinic, beta polypeptide 4	protein-coding
Neurod1_D5_peak_128	chr10	76964253	76964466	4.75009	7.67421	3.5443	35	NA	TTS (NR_168652)	TTS (NR_168652)	-2412	NM_001347216	59093		NM_021568	ENSMUSG00000001120	Pcbp3	AlphaCP-3	poly(rC) binding protein 3	protein-coding
Neurod1_D5_peak_695	chr2	154584153	154584352	5.14388	7.71516	3.57983	35	NA	Intergenic	Intergenic	-14360	NM_007891	13555		NM_007891	ENSMUSG00000027490	E2f1	E2F-1|Tg(Wnt1-cre)2Sor|mKIAA4009	E2F transcription factor 1	protein-coding
Neurod1_D5_peak_691	chr2	153741053	153741354	4.95066	7.70302	3.56953	35	NA	promoter-TSS (NM_007896)	promoter-TSS (NM_007896)	-84	NM_007896	13589		NM_007896	ENSMUSG00000027479	Mapre1	5530600P05Rik|BIM1p|D2Ertd459e|Eb1	microtubule-associated protein, RP/EB family, member 1	protein-coding
Neurod1_D5_peak_624	chr2	26487709	26488109	4.2336	7.63284	3.51075	35	NA	intron (NM_008714, intron 2 of 33)	intron (NM_008714, intron 2 of 33)	15913	NM_008714	18128		NM_008714	ENSMUSG00000026923	Notch1	9930111A19Rik|Mis6|N1|Tan1|lin-12	notch 1	protein-coding
Neurod1_D5_peak_339	chr13	107890257	107890628	4.96855	7.73216	3.5945	35	NA	promoter-TSS (NM_145456)	promoter-TSS (NM_145456)	-378	NM_145456	67263		NM_145456	ENSMUSG00000032846	Zswim6	2900036G02Rik|mKIAA1577	zinc finger SWIM-type containing 6	protein-coding
Neurod1_D5_peak_15	chr1	51888285	51888584	5.12312	7.68209	3.55051	35	NA	intron (NM_010863, intron 1 of 29)	intron (NM_010863, intron 1 of 29)	27544	NM_010863	17912		NM_010863	ENSMUSG00000018417	Myo1b	MIH-L|MMIa	myosin IB	protein-coding
Neurod1_D5_peak_757	chr3	127745806	127746065	5.10253	7.64928	3.52241	35	NA	intron (NM_027808, intron 1 of 13)	intron (NM_027808, intron 1 of 13)	34592	NM_027808	71481		NM_027808	ENSMUSG00000028028	Alpk1	8430410J10Rik|LAK	alpha-kinase 1	protein-coding
Neurod1_D5_peak_210	chr11	96075697	96075935	5.31867	7.70977	3.57601	35	NA	promoter-TSS (NM_001161419)	promoter-TSS (NM_001161419)	-122	NM_007506	11951		NM_007506	ENSMUSG00000006057	Atp5mc1	Atp5g1	ATP synthase membrane subunit c locus 1	protein-coding
Neurod1_D5_peak_319	chr13	63952138	63952554	4.91527	7.6453	3.52054	35	NA	Intergenic	Intergenic	136855	NM_008291	15487		NM_008291	ENSMUSG00000033122	Hsd17b3	-	hydroxysteroid (17-beta) dehydrogenase 3	protein-coding
Neurod1_D5_peak_1094	chr7	49071366	49071590	4.93291	7.67407	3.5443	35	NA	intron (NM_001111016, intron 2 of 38)	intron (NM_001111016, intron 2 of 38)	90680	NR_154465	108167511		NR_154465		9130015G15Rik	-	RIKEN cDNA 9130015G15 gene	ncRNA
Neurod1_D5_peak_792	chr4	54371200	54371774	4.91527	7.6453	3.52054	35	NA	Intergenic	Intergenic	545442	NM_028053	52076		NM_028053	ENSMUSG00000028420	Tmem38b	1600017F22Rik|D4Ertd89e|TRIC-B|mg33b	transmembrane protein 38B	protein-coding
Neurod1_D5_peak_1051	chr6	125215313	125215549	5.14388	7.71516	3.57983	35	NA	promoter-TSS (NM_009496)	promoter-TSS (NM_009496)	-150	NM_009496	22317		NM_009496	ENSMUSG00000030337	Vamp1	Syb-1|Syb1|VAMP-1|lew	vesicle-associated membrane protein 1	protein-coding
Neurod1_D5_peak_95	chr1	191397319	191397515	5.10253	7.64928	3.52241	35	NA	promoter-TSS (NM_144880)	promoter-TSS (NM_144880)	-376	NM_144880	226849		NM_144880	ENSMUSG00000026626	Ppp2r5a	PR61alpha	protein phosphatase 2, regulatory subunit B', alpha	protein-coding
Neurod1_D5_peak_1023	chr6	86669350	86669624	5.31867	7.70977	3.57601	35	NA	promoter-TSS (NM_010751)	promoter-TSS (NM_010751)	-328	NM_010751	17119		NM_010751	ENSMUSG00000001156	Mxd1	Mad|Mad1	MAX dimerization protein 1	protein-coding
Neurod1_D5_peak_1293	chr9	97951287	97951555	5.14388	7.71516	3.57983	35	NA	intron (NM_022319, intron 1 of 17)	intron (NM_022319, intron 1 of 17)	-51999	NR_110443	66737		NR_110443	ENSMUSG00000090255	4921534H16Rik	-	RIKEN cDNA 4921534H16 gene	ncRNA
Neurod1_D5_peak_627	chr2	28117760	28118136	5.12312	7.68209	3.55051	35	NA	Intergenic	Intergenic	-33070	NM_010190	14134		NM_010190	ENSMUSG00000026835	Fcnb	Fcn2	ficolin B	protein-coding
Neurod1_D5_peak_479	chr16	93711677	93711920	4.96855	7.73216	3.5945	35	NA	promoter-TSS (NM_026700)	promoter-TSS (NM_026700)	-109	NM_027293	70028		NM_026700	ENSMUSG00000022946	Dop1b	0610038M01Rik|2610510B01Rik|C21orf5|Dopey2|mKIAA0933	DOP1 leucine zipper like protein B	protein-coding
Neurod1_D5_peak_1134	chr7	127745582	127745799	4.91527	7.6453	3.52054	35	NA	promoter-TSS (NM_001374793)	promoter-TSS (NM_001374793)	-588	NM_001374793	233902		NM_172748	ENSMUSG00000030811	Fbxl19	6030430O11|Fbl19	F-box and leucine-rich repeat protein 19	protein-coding
Neurod1_D5_peak_633	chr2	30692392	30693011	4.93291	7.67407	3.5443	35	NA	Intergenic	Intergenic	-14690	NR_136917	665635		NR_136917		Gm14486	-	predicted gene 14486	ncRNA
Neurod1_D5_peak_1289	chr9	96982540	96982825	4.54949	7.62987	3.50791	35	NA	intron (NM_145134, intron 2 of 2)	intron (NM_145134, intron 2 of 2)	35673	NM_145134	211949		NM_145134	ENSMUSG00000046997	Spsb4	D030068E18Rik|SSB-4|Ssb4	splA/ryanodine receptor domain and SOCS box containing 4	protein-coding
Neurod1_D5_peak_84	chr1	177150094	177150446	4.76538	7.7	3.56752	35	NA	intron (NM_011785, intron 1 of 12)	intron (NM_011785, intron 1 of 12)	98497	NM_011785	23797		NM_011785	ENSMUSG00000019699	Akt3	D930002M15Rik|Nmf350	thymoma viral proto-oncogene 3	protein-coding
Neurod1_D5_peak_342	chr13	112800691	112800889	5.14388	7.71516	3.57983	35	NA	promoter-TSS (NM_008247)	promoter-TSS (NM_008247)	13	NM_008903	19012		NM_008247	ENSMUSG00000021759	Plpp1	Hic53|Hpic53|LPP-1|LPP1|PAP-2a|PAP2-alpha|PAP2a|Ppap2a|mPAP	phospholipid phosphatase 1	protein-coding
Neurod1_D5_peak_300	chr12	117173060	117173438	4.91527	7.6453	3.52054	35	NA	intron (NM_011215, intron 13 of 22)	intron (NM_011215, intron 13 of 22)	-21980	NR_033538	100038689		NR_033538	ENSMUSG00000099907	Gm10421	-	predicted gene 10421	ncRNA
Neurod1_D5_peak_437	chr15	102737147	102737395	5.10253	7.64928	3.52241	35	NA	Intergenic	Intergenic	9638	NR_104334	102216269		NR_104334		Cistr	Cistr-act|Gm38436	chondrogenesis associated transcript	ncRNA
Neurod1_D5_peak_242	chr11	117848994	117849483	5.14388	7.71516	3.57983	35	NA	promoter-TSS (NM_009689)	promoter-TSS (NM_009689)	1	NM_001012273	11799		NM_009689	ENSMUSG00000017716	Birc5	AAC-11|Api4|TIAP|survivin40	baculoviral IAP repeat-containing 5	protein-coding
Neurod1_D5_peak_19	chr1	61139556	61139843	5.10253	7.64928	3.52241	35	NA	Intergenic	Intergenic	161785	NM_017480	54167		NM_017480	ENSMUSG00000026009	Icos	AILIM|CCLP|CRP-1|H4|Ly115	inducible T cell co-stimulator	protein-coding
Neurod1_D5_peak_159	chr11	4998556	4998897	5.12312	7.68209	3.55051	35	NA	intron (NM_007454, intron 1 of 20)	intron (NM_007454, intron 1 of 20)	11902	NM_001243044	11764		NM_007454	ENSMUSG00000009090	Ap1b1	Adtb1|b2b1660Clo	adaptor protein complex AP-1, beta 1 subunit	protein-coding
Neurod1_D5_peak_683	chr2	149738123	149738321	5.31867	7.70977	3.57601	35	NA	Intergenic	Intergenic	60598	NR_166392	100503289		NR_166392	ENSMUSG00000087029	Gm14133	-	predicted gene 14133	ncRNA
Neurod1_D5_peak_1274	chr9	65913397	65913621	4.95066	7.70302	3.56953	35	NA	intron (NM_173185, intron 1 of 13)	intron (NM_173185, intron 1 of 13)	4499	NM_173185	214897		NM_173185	ENSMUSG00000032384	Csnk1g1	9130020E21Rik	casein kinase 1, gamma 1	protein-coding
Neurod1_D5_peak_1025	chr6	89242207	89242762	4.89777	7.61673	3.49566	34	NA	Intergenic	Intergenic	-26305	NR_033190	330379		NM_201356		Gm839	-	predicted gene 839	ncRNA
Neurod1_D5_peak_358	chr14	21500827	21501119	5.06184	7.58441	3.46898	34	NA	intron (NM_017479, intron 1 of 16)	CpG	1188	NM_017479	54169		NM_017479	ENSMUSG00000021767	Kat6b	B130044K16Rik|MYST-4|Morf|Myst4|mKIAA0383|qkf|querkopf	K(lysine) acetyltransferase 6B	protein-coding
Neurod1_D5_peak_769	chr4	8957684	8958002	4.88039	7.58834	3.4717	34	NA	Intergenic	Intergenic	206519	NM_001355382	320790		NM_001033395	ENSMUSG00000041235	Chd7	A730019I05Rik|Cycn|Cyn|Dz|Edy|Flo|GENA 47|GENA 60|Gena 52|Lda|Mt|Obt|Todo|WBE1|Whi|metis	chromodomain helicase DNA binding protein 7	protein-coding
Neurod1_D5_peak_1103	chr7	75328978	75329763	5.06184	7.58441	3.46898	34	NA	intron (NR_045814, intron 2 of 2)	intron (NR_045814, intron 2 of 2)	-20108	NM_153579	64176		NM_153579	ENSMUSG00000053025	Sv2b	A830038F04Rik|mKIAA0735	synaptic vesicle glycoprotein 2b	protein-coding
Neurod1_D5_peak_483	chr17	5217247	5217448	5.19984	7.52161	3.41322	34	NA	intron (NM_001085355, intron 4 of 19)	intron (NM_001085355, intron 4 of 19)	201420	NM_175349	106557		NM_175349	ENSMUSG00000101959	Ldhal6b	4933402O15Rik|LDHL|Ldhal	lactate dehydrogenase A-like 6B	protein-coding
Neurod1_D5_peak_375	chr14	64950012	64950223	5.06184	7.58441	3.46898	34	NA	promoter-TSS (NM_001347627)	promoter-TSS (NM_001347627)	72	NM_001253731	210925		NM_153414	ENSMUSG00000021975	Ints9	D14Ertd231e	integrator complex subunit 9	protein-coding
Neurod1_D5_peak_885	chr5	15054357	15054775	5.04173	7.55235	3.43974	34	NA	Intergenic	Intergenic	-21559	NM_182957	66773		NM_182957	ENSMUSG00000091897	Gm17019	-	predicted gene 17019	protein-coding
Neurod1_D5_peak_214	chr11	98590792	98591137	4.89777	7.61673	3.49566	34	NA	Intergenic	Intergenic	-3719	NM_025661	66612		NM_025661	ENSMUSG00000038150	Ormdl3	2810011N17Rik	ORM1-like 3 (S. cerevisiae)	protein-coding
Neurod1_D5_peak_258	chr12	17690471	17690698	5.0821	7.61672	3.49566	34	NA	promoter-TSS (NM_001361645)	promoter-TSS (NM_001361645)	-225	NM_001361645	53602		NM_016677	ENSMUSG00000071379	Hpcal1	NVL-3|NVP-3|Nvp3|VILIP3|Vnsl3|Vsnl3	hippocalcin-like 1	protein-coding
Neurod1_D5_peak_233	chr11	114684992	114685205	5.06184	7.58441	3.46898	34	NA	intron (NM_053273, intron 1 of 13)	intron (NM_053273, intron 1 of 13)	9630	NM_053273	117160		NM_053273	ENSMUSG00000034714	Ttyh2	1110001A03Rik	tweety family member 2	protein-coding
Neurod1_D5_peak_702	chr2	165086519	165086861	5.04173	7.55235	3.43974	34	NA	intron (NR_033448, intron 2 of 2)	intron (NR_033448, intron 2 of 2)	4060	NR_033448	72211		NR_033448	ENSMUSG00000078935	1700025C18Rik	-	RIKEN cDNA 1700025C18 gene	ncRNA
Neurod1_D5_peak_1302	chr9	115310435	115310763	5.04173	7.55235	3.43974	34	NA	promoter-TSS (NM_024222)	promoter-TSS (NM_024222)	-131	NM_024222	68292		NM_024222	ENSMUSG00000032437	Stt3b	1300006C19Rik|Simp	STT3, subunit of the oligosaccharyltransferase complex, homolog B (S. cerevisiae)	protein-coding
Neurod1_D5_peak_871	chr4	152572257	152572452	5.02179	7.52053	3.41322	34	NA	Intergenic	Intergenic	94212	NM_153424	260305		NM_153424	ENSMUSG00000039577	Nphp4	4930564O18Rik|nmf192	nephronophthisis 4 (juvenile) homolog (human)	protein-coding
Neurod1_D5_peak_340	chr13	110665628	110665890	4.89777	7.61673	3.49566	34	NA	Intergenic	Intergenic	37787	NR_167737	102635797		NR_167735	ENSMUSG00000109853	Gm33045	-	predicted gene, 33045	ncRNA
Neurod1_D5_peak_893	chr5	27791486	27791676	5.04173	7.55235	3.43974	34	NA	promoter-TSS (NM_018878)	promoter-TSS (NM_018878)	-31	NM_018878	55982		NM_018878	ENSMUSG00000002221	Paxip1	D5Ertd149e|PTIP	PAX interacting (with transcription-activation domain) protein 1	protein-coding
Neurod1_D5_peak_117	chr10	51981918	51982365	5.40316	7.59643	3.47864	34	NA	Intergenic	Intergenic	-40361	NM_153786	215031		NM_153786	ENSMUSG00000049641	Vgll2	C130057C21Rik|VITO-1|Vito1|vgl-2	vestigial like family member 2	protein-coding
Neurod1_D5_peak_111	chr10	41678690	41679140	5.02179	7.52053	3.41322	34	NA	intron (NM_001358562, intron 7 of 47)	intron (NM_001358562, intron 7 of 47)	37548	NM_001358562	75973		NM_029493	ENSMUSG00000075225	Ccdc162	5033413D22Rik|Ccdc162p|Gm29096|Gm61|Gm6976	coiled-coil domain containing 162	protein-coding
Neurod1_D5_peak_303	chr13	28481330	28481675	5.0821	7.61672	3.49566	34	NA	intron (NR_045054, intron 7 of 7)	intron (NR_045054, intron 7 of 7)	229371	NR_105787	102466635		NR_105787	ENSMUSG00000099158	Mir6368	Gm27800|mmu-mir-6368	microRNA 6368	ncRNA
Neurod1_D5_peak_7	chr1	35811285	35811476	5.24673	7.5958	3.47821	34	NA	Intergenic	Intergenic	-257020	NM_015818	50785		NM_015818	ENSMUSG00000045216	Hs6st1	6Ost1	heparan sulfate 6-O-sulfotransferase 1	protein-coding
Neurod1_D5_peak_689	chr2	153030404	153030879	4.51069	7.56137	3.4475	34	NA	Intergenic	Intergenic	-1211	NM_001011732	228787		NM_001011732	ENSMUSG00000042631	Xkr7	-	X-linked Kx blood group related 7	protein-coding
Neurod1_D5_peak_1212	chr8	121950211	121950445	5.02179	7.52053	3.41322	34	NA	promoter-TSS (NM_001110100)	promoter-TSS (NM_001110100)	-164	NM_001110100	53325		NM_016812	ENSMUSG00000025316	Banp	SMAR1	BTG3 associated nuclear protein	protein-coding
Neurod1_D5_peak_240	chr11	117278339	117278554	4.67512	7.54738	3.4368	34	NA	intron (NM_001113487, intron 1 of 10)	intron (NM_001113487, intron 1 of 10)	12200	NM_001113487	53860		NM_017380	ENSMUSG00000059248	Septin9	MSF1|Msf|PNUTL4|Sept9|Sint1	septin 9	protein-coding
Neurod1_D5_peak_209	chr11	88968383	88968919	4.35352	7.57121	3.45726	34	NA	Intergenic	RMER16B2|LTR|ERVK	-1720	NM_001360780	217066		NM_001025564	ENSMUSG00000057534	Elobl	Gm15698|Tceb2l	elongin B-like	protein-coding
Neurod1_D5_peak_836	chr4	130721175	130721421	4.7953	7.44907	3.35064	33	NA	intron (NM_001356564, intron 5 of 20)	intron (NM_001356564, intron 5 of 20)	-28340	NR_028565	100217460		NR_028565	ENSMUSG00000065196	Snord85	MBII-251|Z50	small nucleolar RNA, C/D box 85	snoRNA
Neurod1_D5_peak_531	chr17	87745287	87745534	5.17671	7.48503	3.38219	33	NA	TTS (NM_199251)	TTS (NM_199251)	52584	NM_199251	210741		NM_199251	ENSMUSG00000050138	Kcnk12	mntk1	potassium channel, subfamily K, member 12	protein-coding
Neurod1_D5_peak_101	chr10	8752381	8752651	5.17671	7.48503	3.38219	33	NA	intron (NM_175155, intron 9 of 19)	intron (NM_175155, intron 9 of 19)	133554	NM_175155	70097		NM_175155	ENSMUSG00000015305	Sash1	1100001C18Rik|2500002E12Rik|A330076K04Rik|mKIAA0790	SAM and SH3 domain containing 1	protein-coding
Neurod1_D5_peak_996	chr6	31886947	31887232	4.96289	7.42652	3.3307	33	NA	Intergenic	Intergenic	-163199	NM_029587	76382		NM_029587	ENSMUSG00000029766	1700012A03Rik	-	RIKEN cDNA 1700012A03 gene	protein-coding
Neurod1_D5_peak_434	chr15	101066312	101066818	4.60248	7.42396	3.32936	33	NA	Intergenic	Intergenic	-12166	NM_001214911	668225		NM_001214911	ENSMUSG00000095440	Fignl2	EG668225	fidgetin-like 2	protein-coding
Neurod1_D5_peak_1299	chr9	110047460	110047881	4.98237	7.45762	3.35744	33	NA	intron (NM_001205332, intron 8 of 17)	intron (NM_001205332, intron 8 of 17)	-4351	NM_001311164	17758		NM_008633	ENSMUSG00000032479	Map4	MAP-4|Mtap-4|Mtap4	microtubule-associated protein 4	protein-coding
Neurod1_D5_peak_1029	chr6	90764662	90764877	5.17671	7.48503	3.38219	33	NA	intron (NM_001356440, intron 1 of 13)	intron (NM_001356440, intron 1 of 13)	45354	NM_001356440	232227		NM_182784	ENSMUSG00000034312	Iqsec1	BRAG2|D6Ertd349e|cI-43	IQ motif and Sec7 domain 1	protein-coding
Neurod1_D5_peak_378	chr14	65343458	65343688	4.98237	7.45762	3.35744	33	NA	Intergenic	CpG	-15103	NM_199029	380912		NM_199029	ENSMUSG00000034522	Zfp395	Gm910	zinc finger protein 395	protein-coding
Neurod1_D5_peak_1056	chr6	140281979	140282278	5.17671	7.48503	3.38219	33	NA	Intergenic	Intergenic	-141971	NM_144920	109135		NM_144920	ENSMUSG00000030231	Plekha5	2810431N21Rik|AMH-Cre|Ayu21-9|Gt(pU21)9Imeg|Pepp2|Tg(AMH-cre)1Flor	pleckstrin homology domain containing, family A member 5	protein-coding
Neurod1_D5_peak_589	chr19	7440365	7440555	4.98237	7.45762	3.35744	33	NA	intron (NM_053076, intron 1 of 6)	intron (NM_053076, intron 1 of 6)	17887	NR_105957	102466781		NR_105957	ENSMUSG00000098293	Mir6991	Gm27966|mmu-mir-6991	microRNA 6991	ncRNA
Neurod1_D5_peak_1277	chr9	67900629	67901049	5.13105	7.41287	3.32017	33	NA	intron (NM_177184, intron 24 of 84)	intron (NM_177184, intron 24 of 84)	60488	NM_177184	320528		NM_177184	ENSMUSG00000035284	Vps13c	C230055H22Rik|chorein	vacuolar protein sorting 13C	protein-coding
Neurod1_D5_peak_442	chr16	8671809	8672172	4.98237	7.45762	3.35744	33	NA	intron (NM_025821, intron 1 of 3)	CpG	163	NM_025821	52502		NM_025821	ENSMUSG00000008393	Carhsp1	1200011K09Rik|Crhsp-24|D16Ertd465e	calcium regulated heat stable protein 1	protein-coding
Neurod1_D5_peak_619	chr2	25224837	25225041	4.7953	7.44907	3.35064	33	NA	promoter-TSS (NM_146116)	promoter-TSS (NM_146116)	-237	NM_146116	227613		NM_146116	ENSMUSG00000036752	Tubb4b	4930542G03Rik|Tubb2c|Tubb2c1	tubulin, beta 4B class IVB	protein-coding
Neurod1_D5_peak_752	chr3	102070630	102070848	4.98237	7.45762	3.35744	33	NA	Intergenic	Intergenic	-15676	NM_009814	12373		NM_009814	ENSMUSG00000027861	Casq2	Csq2|ESTM52|cCSQ	calsequestrin 2	protein-coding
Neurod1_D5_peak_717	chr2	178795811	178796009	5.29499	7.4224	3.32817	33	NA	Intergenic	Intergenic	-54713	NR_168312	102639622		NR_168312		Gm35888	-	predicted gene, 35888	ncRNA
Neurod1_D5_peak_139	chr10	83259086	83259309	5.0862	7.34202	3.25784	32	NA	intron (NM_177388, intron 8 of 10)	MLT2B2|LTR|ERVL	78620	NM_177388	338365		NM_177388	ENSMUSG00000034591	Slc41a2	A230035L05Rik|SLC41A1-L1	solute carrier family 41, member 2	protein-coding
Neurod1_D5_peak_22	chr1	62810153	62810422	5.26861	7.38015	3.29093	32	NA	intron (NM_010939, intron 15 of 15)	intron (NM_010939, intron 15 of 15)	-15555	NR_040601	74992		NR_040601		4930487H11Rik	-	RIKEN cDNA 4930487H11 gene	ncRNA
Neurod1_D5_peak_428	chr15	87723187	87723847	4.90536	7.33459	3.25255	32	NA	intron (NM_134096, intron 3 of 3)	intron (NM_134096, intron 3 of 3)	72426	NR_105817	102465209		NR_105817	ENSMUSG00000098938	Mir6393	Gm27424|mmu-mir-6393	microRNA 6393	ncRNA
Neurod1_D5_peak_1097	chr7	57992733	57992947	5.26861	7.38015	3.29093	32	NA	Intergenic	Intergenic	401667	NM_008071	14402		NM_008071	ENSMUSG00000033676	Gabrb3	A230092K12Rik|Cp1|Gabrb-3|beta3	GABRB3, gamma-aminobutyric acid type A receptor subunit beta 3	protein-coding
Neurod1_D5_peak_1133	chr7	127008568	127008795	4.90536	7.33459	3.25255	32	NA	intron (NM_080638, intron 1 of 14)	intron (NM_080638, intron 1 of 14)	5913	NM_080638	78388		NM_080638	ENSMUSG00000030681	Mvp	2310009M24Rik|LRP|VAULT1	major vault protein	protein-coding
Neurod1_D5_peak_1266	chr9	61862389	61862601	4.74566	7.3676	3.28081	32	NA	Intergenic	Intergenic	52015	NM_018853	56040		NM_018853	ENSMUSG00000007892	Rplp1	2410042H16Rik|Arpp1|C430017H15Rik	ribosomal protein lateral stalk subunit P1	protein-coding
Neurod1_D5_peak_1185	chr8	94601825	94602033	5.0862	7.34202	3.25784	32	NA	promoter-TSS (NM_028221)	promoter-TSS (NM_028221)	-12	NM_001359093	67610		NM_026274	ENSMUSG00000050079	Rspry1	4930470D19Rik	ring finger and SPRY domain containing 1	protein-coding
Neurod1_D5_peak_967	chr5	131585926	131586224	4.57405	7.37551	3.28832	32	NA	intron (NM_001363480, intron 5 of 19)	intron (NM_001363480, intron 5 of 19)	-171357	NR_152164	545809		NR_152164	ENSMUSG00000105387	Gm29681	Gm42590	predicted gene, 29681	ncRNA
Neurod1_D5_peak_886	chr5	15850333	15850530	5.10853	7.37729	3.2885	32	NA	Intergenic	Intergenic	33335	NR_045974	75058		NR_045974	ENSMUSG00000105185	4930519H02Rik	-	RIKEN cDNA 4930519H02 gene	ncRNA
Neurod1_D5_peak_879	chr4	155189718	155190093	4.72934	7.34077	3.25752	32	NA	intron (NM_011385, intron 1 of 6)	intron (NM_011385, intron 1 of 6)	32630	NM_001357191	20481		NM_011385	ENSMUSG00000029050	Ski	2310012I02Rik|2610001A11Rik	ski sarcoma viral oncogene homolog (avian)	protein-coding
Neurod1_D5_peak_1123	chr7	112760696	112761067	4.71313	7.31412	3.23388	32	NA	intron (NM_001166584, intron 2 of 13)	intron (NM_001166584, intron 2 of 13)	81525	NM_001166584	21676		NM_009346	ENSMUSG00000055320	Tead1	2610024B07Rik|B230114H05Rik|Gtrgeo5|TEAD-1|TEF-1|Tcf13|mTEF-1	TEA domain family member 1	protein-coding
Neurod1_D5_peak_985	chr5	146737134	146737331	5.26861	7.38015	3.29093	32	NA	3' UTR (NM_011669, exon 9 of 9)	3' UTR (NM_011669, exon 9 of 9)	57724	NM_011669	22217		NM_011669	ENSMUSG00000029640	Usp12	Ubh1	ubiquitin specific peptidase 12	protein-coding
Neurod1_D5_peak_1055	chr6	136470516	136470938	4.88648	7.3044	3.22608	32	NA	intron (NR_168025, intron 1 of 1)	intron (NR_168025, intron 1 of 1)	7052	NR_168025	102640956		NR_168025		Gm36897	-	predicted gene, 36897	ncRNA
Neurod1_D5_peak_505	chr17	29437101	29437418	4.53206	7.3038	3.22608	32	NA	Intergenic	Intergenic	30679	NR_168686	102640282		NR_168683		Gm26885	-	predicted gene, 26885	ncRNA
Neurod1_D5_peak_497	chr17	24886439	24886671	5.10853	7.37729	3.2885	32	NA	promoter-TSS (NM_001163751)	promoter-TSS (NM_001163751)	-88	NR_152137
Neurod1_D5_peak_231	chr11	114185191	114185545	4.92439	7.36501	3.2793	32	NA	TTS (NR_166726)	TTS (NR_166726)	1381	NR_166725	102633312		NR_166725	ENSMUSG00000086135	1700001J04Rik	4930429E18Rik	RIKEN cDNA 1700001J04 gene	ncRNA
Neurod1_D5_peak_1236	chr9	31971947	31972162	5.10853	7.37729	3.2885	32	NA	Intergenic	Intergenic	-44571	NM_001370957	330914		NM_177379	ENSMUSG00000041444	Arhgap32	3426406O18Rik|Gc-gap|Grit|Px-rics|Rics|mKIAA0712|p200Rhogap|p250Gap	Rho GTPase activating protein 32	protein-coding
Neurod1_D5_peak_864	chr4	147123192	147123413	4.69703	7.28762	3.21159	32	NA	Intergenic	L1_Mur2|LINE|L1	-1580	NM_001378742	108168963		NM_001378742		Zfp978	Gm13145	zinc finger protein 978	protein-coding
Neurod1_D5_peak_329	chr13	81783351	81783559	5.10853	7.37729	3.2885	32	NA	intron (NM_007684, intron 1 of 4)	CpG	208	NM_007684	12626		NM_007684	ENSMUSG00000021537	Cetn3	MmCEN3	centrin 3	protein-coding
Neurod1_D5_peak_46	chr1	121226975	121227297	5.06406	7.30707	3.22787	32	NA	Intergenic	Intergenic	100542	NM_001271531	72999		NM_133748	ENSMUSG00000003721	Insig2	2900053I11Rik|C730043J18Rik|Insig-2	insulin induced gene 2	protein-coding
Neurod1_D5_peak_1210	chr8	121898314	121898515	4.47725	7.20991	3.14516	31	NA	intron (NM_011404, intron 1 of 9)	intron (NM_011404, intron 1 of 9)	9272	NM_011404	20539		NM_011404	ENSMUSG00000040010	Slc7a5	4F2LC|D0H16S474E|Gm42049|LAT1|TA1	solute carrier family 7 (cationic amino acid transporter, y+ system), member 5	protein-coding
Neurod1_D5_peak_421	chr15	82345929	82346252	4.97742	7.17033	3.11177	31	NA	promoter-TSS (NM_026914)	promoter-TSS (NM_026914)	44	NM_026914	69029		NM_026914	ENSMUSG00000022452	Smdt1	1500032L24Rik|Emre	single-pass membrane protein with aspartate rich tail 1	protein-coding
Neurod1_D5_peak_1013	chr6	58629249	58629741	5.04212	7.27243	3.19855	31	NA	intron (NM_001381926, intron 2 of 16)	MLTR14|LTR|ERV1	-11051	NM_001381927	26357		NM_011920	ENSMUSG00000029802	Abcg2	ABC15|ABCP|BCRP|Bcrp1|MXR|MXR1	ATP binding cassette subfamily G member 2 (Junior blood group)	protein-coding
Neurod1_D5_peak_1187	chr8	101329034	101329347	4.97742	7.17033	3.11177	31	NA	Intergenic	Intergenic	1455921	NM_009866	12552		NM_009866	ENSMUSG00000031673	Cdh11	Cad11|OSF-4	cadherin 11	protein-coding
Neurod1_D5_peak_1232	chr9	20642341	20642801	4.83069	7.21512	3.14844	31	NA	promoter-TSS (NM_025401)	promoter-TSS (NM_025401)	-146	NM_001361025	66177		NM_025401	ENSMUSG00000084786	Ubl5	1110030M22Rik|Ubl5a|beacon	ubiquitin-like 5	protein-coding
Neurod1_D5_peak_192	chr11	70029330	70029590	4.84914	7.24466	3.17349	31	NA	promoter-TSS (NM_001370674)	promoter-TSS (NM_001370674)	-375	NM_001370674	13385		NM_007864	ENSMUSG00000020886	Dlg4	Dlgh4|PSD-95|PSD95|SAP90|SAP90A	discs large MAGUK scaffold protein 4	protein-coding
Neurod1_D5_peak_710	chr2	166906124	166906327	5.04212	7.27243	3.19855	31	NA	intron (NM_023565, intron 1 of 24)	CpG	129	NM_023565	110750		NM_023565	ENSMUSG00000002718	Cse1l	2610100P18Rik|Capts|Cas|Xpo2	chromosome segregation 1 like	protein-coding
Neurod1_D5_peak_1080	chr7	30009605	30009800	5.02037	7.2381	3.16852	31	NA	intron (NM_001167873, intron 6 of 9)	intron (NM_001167873, intron 6 of 9)	25747	NM_001167873	243905		NM_001033355	ENSMUSG00000074221	Zfp568	Gm1691|Znf568|chato	zinc finger protein 568	protein-coding
Neurod1_D5_peak_69	chr1	155212597	155212890	4.97742	7.17033	3.11177	31	NA	3' UTR (NM_001370865, exon 10 of 10)	3' UTR (NM_001370865, exon 10 of 10)	31789	NM_001370865	207792		NM_001370865	ENSMUSG00000033722	BC034090	6820428L09|mKIAA1614	cDNA sequence BC034090	protein-coding
Neurod1_D5_peak_591	chr19	14566772	14566984	4.81238	7.18578	3.12413	31	NA	intron (NM_001302951, intron 4 of 19)	intron (NM_001302951, intron 4 of 19)	30335	NM_001302951	21888		NM_011600	ENSMUSG00000024642	Tle4	5730411M05Rik|Bce-1|Bce1|ESTM13|ESTM14|Grg4|grg-4	transducin-like enhancer of split 4	protein-coding
Neurod1_D5_peak_756	chr3	116536718	116537174	4.9988	7.20407	3.14019	31	NA	intron (NM_001357344, intron 4 of 9)	intron (NM_001357344, intron 4 of 9)	23876	NM_001357344	13171		NM_010022	ENSMUSG00000000340	Dbt	BCKAD E2|BCKAD-E2|D3Wsu60e	dihydrolipoamide branched chain transacylase E2	protein-coding
Neurod1_D5_peak_760	chr3	134238825	134239061	4.84914	7.24466	3.17349	31	NA	intron (NM_001004367, intron 2 of 3)	intron (NM_001004367, intron 2 of 3)	1640	NR_035435	100316832		NR_035435	ENSMUSG00000084564	Mir1895	Mirn1895|mmu-mir-1895	microRNA 1895	ncRNA
Neurod1_D5_peak_294	chr12	108266052	108266271	5.02037	7.2381	3.16852	31	NA	intron (NM_001159910, intron 1 of 5)	intron (NM_001159910, intron 1 of 5)	9232	NM_001159910	668158		NM_001159910	ENSMUSG00000084883	Ccdc85c	EG668158|Gm265|Gm9010|hhy	coiled-coil domain containing 85C	protein-coding
Neurod1_D5_peak_1052	chr6	125773351	125773636	5.02037	7.2381	3.16852	31	NA	intron (NM_001364562, intron 3 of 24)	Charlie25|DNA|hAT-Charlie	62305	NM_001364563	243634		NM_153589	ENSMUSG00000038115	Ano2	Tmem16b	anoctamin 2	protein-coding
Neurod1_D5_peak_238	chr11	116433933	116434129	5.04212	7.27243	3.19855	31	NA	promoter-TSS (NM_176902)	promoter-TSS (NM_176902)	-63	NM_176902	319370		NM_176902	ENSMUSG00000050628	Ubald2	1110014K08Rik|D030012E24Rik|Fam100b	UBA-like domain containing 2	protein-coding
Neurod1_D5_peak_103	chr10	16052720	16053110	5.1406	7.17591	3.11664	31	NA	Intergenic	Intergenic	261138	NR_131087	77538		NR_131087	ENSMUSG00000112227	C330004P14Rik	-	RIKEN cDNA C330004P14 gene	ncRNA
Neurod1_D5_peak_736	chr3	57576464	57576702	5.02037	7.2381	3.16852	31	NA	promoter-TSS (NM_001168281)	promoter-TSS (NM_001168281)	-673	NM_001168281	97064		NM_133784	ENSMUSG00000027803	Wwtr1	2310058J06Rik|2610021I22Rik|Taz	WW domain containing transcription regulator 1	protein-coding
Neurod1_D5_peak_144	chr10	96646168	96646531	4.86774	7.27442	3.19954	31	NA	Intergenic	Intergenic	29348	NM_007569	12226		NM_007569	ENSMUSG00000036478	Btg1	-	BTG anti-proliferation factor 1	protein-coding
Neurod1_D5_peak_869	chr4	152453071	152453320	4.97742	7.17033	3.11177	31	NA	promoter-TSS (NM_001355172)	promoter-TSS (NM_001355172)	-250	NM_001355172	16498		NM_010598	ENSMUSG00000028931	Kcnab2	F5|I2rf5|Kcnb3|kv-beta-2	potassium voltage-gated channel, shaker-related subfamily, beta member 2	protein-coding
Neurod1_D5_peak_122	chr10	62216825	62217188	4.83069	7.21512	3.14844	31	NA	intron (NM_197996, intron 1 of 7)	intron (NM_197996, intron 1 of 7)	14212	NM_197996	70423		NM_197996	ENSMUSG00000037031	Tspan15	1110036D12Rik|2700063A19Rik|Tm4sf15	tetraspanin 15	protein-coding
Neurod1_D5_peak_1062	chr7	12010487	12010775	5.16571	7.21585	3.14896	31	NA	Intergenic	Intergenic	-30668	NM_001166731	628946		NM_001166731	ENSMUSG00000095864	Vmn1r77	Gm6935	vomeronasal 1 receptor 77	protein-coding
Neurod1_D5_peak_821	chr4	120067133	120067381	5.04212	7.27243	3.19855	31	NA	intron (NM_010657, intron 3 of 8)	intron (NM_010657, intron 3 of 8)	-93949	NM_007902	13615		NM_007902	ENSMUSG00000028635	Edn2	ET-2|PPET2|VIC	endothelin 2	protein-coding
Neurod1_D5_peak_1008	chr6	53545718	53546059	4.97742	7.17033	3.11177	31	NA	intron (NM_001327821, intron 5 of 10)	intron (NM_001327821, intron 5 of 10)	-27486	NM_172728	231991		NM_172728	ENSMUSG00000053007	Creb5	9430076C15Rik|CRE-BPa|Crebpa|D430026C09Rik	cAMP responsive element binding protein 5	protein-coding
Neurod1_D5_peak_510	chr17	35001040	35001230	4.9988	7.20407	3.14019	31	NA	promoter-TSS (NM_033075)	promoter-TSS (NM_033075)	228	NM_011690	22321		NM_011690	ENSMUSG00000007029	Vars1	Bat6|D17H6S56E|G7a|Vars|Vars2	valyl-tRNA synthetase 1	protein-coding
Neurod1_D5_peak_203	chr11	86334212	86334431	4.97742	7.17033	3.11177	31	NA	intron (NM_001080931, intron 3 of 29)	intron (NM_001080931, intron 3 of 29)	23275	NM_001080931	327987		NM_001080931	ENSMUSG00000034297	Med13	1110067M05Rik|D030023K18|Thrap1|Trap240	mediator complex subunit 13	protein-coding
Neurod1_D5_peak_1000	chr6	45088480	45088685	5.19105	7.25624	3.18425	31	NA	intron (NM_001004357, intron 1 of 23)	intron (NM_001004357, intron 1 of 23)	28521	NM_001004357	66797		NM_025771	ENSMUSG00000039419	Cntnap2	5430425M22Rik|Caspr2|mKIAA0868	contactin associated protein-like 2	protein-coding
Neurod1_D5_peak_172	chr11	40491842	40492039	5.02037	7.2381	3.16852	31	NA	Intergenic	Intergenic	200742	NM_134017	108645		NM_134017	ENSMUSG00000042032	Mat2b	1110064C04Rik|2410018D16Rik|MAT-II|MATIIbeta|TGR	methionine adenosyltransferase 2 non-catalytic beta subunit methionine	protein-coding
Neurod1_D5_peak_768	chr4	8939534	8939904	4.83069	7.21512	3.14844	31	NA	Intergenic	Intergenic	188395	NM_001355382	320790		NM_001033395	ENSMUSG00000041235	Chd7	A730019I05Rik|Cycn|Cyn|Dz|Edy|Flo|GENA 47|GENA 60|Gena 52|Lda|Mt|Obt|Todo|WBE1|Whi|metis	chromodomain helicase DNA binding protein 7	protein-coding
Neurod1_D5_peak_582	chr19	6235996	6236243	4.81238	7.18578	3.12413	31	NA	promoter-TSS (NM_198168)	promoter-TSS (NM_198168)	-279	NM_198168	225849		NM_198168	ENSMUSG00000024777	Ppp2r5b	B'beta	protein phosphatase 2, regulatory subunit B', beta	protein-coding
Neurod1_D5_peak_791	chr4	48279760	48280005	4.86774	7.27442	3.19954	31	NA	promoter-TSS (NM_001355184)	promoter-TSS (NM_001355184)	122	NM_001281978	16348		NM_010569	ENSMUSG00000028344	Invs	Nphp2|inv	inversin	protein-coding
Neurod1_D5_peak_642	chr2	44304876	44305391	4.7405	7.07051	3.02552	30	NA	intron (NM_001364029, intron 11 of 12)	intron (NM_001364029, intron 11 of 12)	-239809	NR_040622	320872		NR_040622	ENSMUSG00000085089	Arhgap15os	A430092G05Rik	Rho GTPase activating protein 15, opposite strand	ncRNA
Neurod1_D5_peak_146	chr10	109684763	109684972	4.9352	7.10373	3.05406	30	NA	intron (NM_001368815, intron 37 of 37)	intron (NM_001368815, intron 37 of 37)	315523	NM_001081035	260315		NM_177797	ENSMUSG00000020181	Nav3	4732483H20Rik|9630020C08Rik|POMFIL1|Pomfil1p|mKIAA0938|unc53H3	neuron navigator 3	protein-coding
Neurod1_D5_peak_708	chr2	166450728	166451060	4.9352	7.10373	3.05406	30	NA	intron (NR_015558, intron 1 of 2)	intron (NR_015558, intron 1 of 2)	3443	NR_015558	319684		NR_015558		5031425F14Rik	-	RIKEN cDNA 5031425F14 gene	ncRNA
Neurod1_D5_peak_537	chr18	6136018	6136333	4.7405	7.07051	3.02552	30	NA	promoter-TSS (NM_001039692)	promoter-TSS (NM_001039692)	-77	NM_029277	75415		NM_029277	ENSMUSG00000041225	Arhgap12	2810011M08Rik	Rho GTPase activating protein 12	protein-coding
Neurod1_D5_peak_98	chr1	194354390	194354629	4.95622	7.13689	3.08301	30	NA	Intergenic	MIRc|SINE|MIR	-131750	NR_040477	74942		NR_040477	ENSMUSG00000103692	4930503O07Rik	-	RIKEN cDNA 4930503O07 gene	ncRNA
Neurod1_D5_peak_873	chr4	152878808	152879057	4.75826	7.09902	3.05056	30	NA	Intergenic	Intergenic	181392	NR_033138	330004		NM_001033414		Gm833	-	predicted gene 833	ncRNA
Neurod1_D5_peak_891	chr5	24453610	24453820	4.41058	7.09524	3.04862	30	NA	intron (NM_001359881, intron 1 of 15)	intron (NM_001359881, intron 1 of 15)	1538	NM_139153	213990		NM_139153	ENSMUSG00000023353	Agap3	AGAP-3|Centg3|Crag|Crag.|MRIP-1|cnt-g3	ArfGAP with GTPase domain, ankyrin repeat and PH domain 3	protein-coding
Neurod1_D5_peak_739	chr3	65974677	65974883	4.95622	7.13689	3.08301	30	NA	Intergenic	CpG	-16531	NM_001355432	56706		NM_019937	ENSMUSG00000027829	Ccnl1	2610030E23Rik|Ccnl|ania-6a	cyclin L1	protein-coding
Neurod1_D5_peak_965	chr5	129455007	129455448	4.7405	7.07051	3.02552	30	NA	Intergenic	ORSL|DNA|hAT-Tip100	-46004	NM_172276	231769		NM_172276	ENSMUSG00000029439	Sfswap	1190005N23Rik|6330437E22Rik|SWAP|Sfrs8|Srsf8	splicing factor SWAP	protein-coding
Neurod1_D5_peak_330	chr13	90723065	90723597	4.91436	7.07085	3.02552	30	NA	Intergenic	Intergenic	182024	NM_001145879	435376		NM_001145879	ENSMUSG00000078958	Atp6ap1l	EG435376	ATPase, H+ transporting, lysosomal accessory protein 1-like	protein-coding
Neurod1_D5_peak_978	chr5	135724899	135725129	4.7405	7.07051	3.02552	30	NA	intron (NM_008898, intron 2 of 15)	intron (NM_008898, intron 2 of 15)	10875	NR_106001	102466791		NR_106001	ENSMUSG00000099197	Mir7034	Gm27372|mmu-mir-7034	microRNA 7034	ncRNA
Neurod1_D5_peak_577	chr19	3575818	3576090	4.72286	7.04219	3.00173	30	NA	promoter-TSS (NM_001360430)	promoter-TSS (NM_001360430)	-205	NM_001360429	52036		NM_028999	ENSMUSG00000024908	Ppp6r3	4930528G08Rik|9130026N02Rik|D19Bwg1430e|D19Ertd703e|Pp6r3|Ppcs3|Pptcs3|Sapl|Saps3|mKIAA1558	protein phosphatase 6, regulatory subunit 3	protein-coding
Neurod1_D5_peak_420	chr15	81811016	81811284	4.55696	7.05621	3.01477	30	NA	promoter-TSS (NM_017376)	promoter-TSS (NM_017376)	-264	NM_017376	21685		NM_017376	ENSMUSG00000022389	Tef	2310028D20Rik	thyrotroph embryonic factor	protein-coding
Neurod1_D5_peak_737	chr3	58112461	58112687	4.91436	7.07085	3.02552	30	NA	Intergenic	Intergenic	51233	NR_040538	67850		NR_040538	ENSMUSG00000100666	1700007F19Rik	-	RIKEN cDNA 1700007F19 gene	ncRNA
Neurod1_D5_peak_39	chr1	91413348	91413608	4.22261	7.04638	3.00579	30	NA	promoter-TSS (NM_019479)	promoter-TSS (NM_019479)	-256	NM_019479	55927		NM_019479	ENSMUSG00000067071	Hes6	bHLHb41	hairy and enhancer of split 6	protein-coding
Neurod1_D5_peak_858	chr4	140533569	140533799	4.55696	7.05621	3.01477	30	NA	intron (NM_001112722, intron 25 of 27)	intron (NM_001112722, intron 25 of 27)	115072	NM_172415	72754		NM_172415	ENSMUSG00000040964	Arhgef10l	2810441C07Rik	Rho guanine nucleotide exchange factor 10-like	protein-coding
Neurod1_D5_peak_323	chr13	64370081	64370336	5.11574	7.1364	3.08301	30	NA	intron (NM_009984, intron 1 of 7)	CpG	312	NM_009984	13039		NM_009984	ENSMUSG00000021477	Ctsl	1190035F06Rik|CatL|Ctsl1|MEP|fs|nkt	cathepsin L	protein-coding
Neurod1_D5_peak_580	chr19	5846075	5846322	4.77617	7.12774	3.07591	30	NA	promoter-TSS (NR_003513)	promoter-TSS (NR_003513)	-718	NR_003513	66961		NR_003513	ENSMUSG00000092274	Neat1	2310043N10Rik|VINC	nuclear paraspeckle assembly transcript 1 (non-protein coding)	ncRNA
Neurod1_D5_peak_11	chr1	39868192	39868598	4.91436	7.07085	3.02552	30	NA	Intergenic	Intergenic	15952	NR_168308	102639244		NR_168308		Gm35600	-	predicted gene, 35600	ncRNA
Neurod1_D5_peak_1167	chr8	18311224	18311505	4.99497	6.94506	2.91804	29	NA	Intergenic	Intergenic	-283767	NM_173189	244329		NM_173189	ENSMUSG00000039842	Mcph1	5430437K10Rik|BRIT1|D030046N04Rik|MCT|Tg(HLA-A2.1)1Enge	microcephaly, primary autosomal recessive 1	protein-coding
Neurod1_D5_peak_1120	chr7	109191802	109192163	4.70535	7.01407	2.97756	29	NA	Intergenic	Intergenic	-16775	NM_001302205	109594		NM_057173	ENSMUSG00000036111	Lmo1	Rbtn-1|Rbtn1|Ttg1	LIM domain only 1	protein-coding
Neurod1_D5_peak_1303	chr9	119322845	119323080	4.89369	7.03825	2.99896	29	NA	promoter-TSS (NR_045693)	promoter-TSS (NR_045693)	-535	NM_001359582	108737		NM_133985	ENSMUSG00000036737	Oxsr1	2210022N24Rik|2810422B09Rik|Osr1|mKIAA1101	oxidative-stress responsive 1	protein-coding
Neurod1_D5_peak_232	chr11	114379578	114379808	4.85287	6.97387	2.94311	29	NA	Intergenic	Intergenic	69167	NR_027643	319819		NM_177008	ENSMUSG00000062391	4932435O22Rik	-	RIKEN cDNA 4932435O22 gene	ncRNA
Neurod1_D5_peak_972	chr5	134688797	134689112	4.89369	7.03825	2.99896	29	NA	promoter-TSS (NM_010717)	promoter-TSS (NM_010717)	-364	NM_010717	16885		NM_010717	ENSMUSG00000029674	Limk1	KIZ-1|LIMK-1|Limk	LIM domain kinase 1	protein-coding
Neurod1_D5_peak_783	chr4	32241431	32241666	4.52695	7.00644	2.97082	29	NA	Intergenic	Intergenic	-175887	NM_001109661	12014		NM_007521	ENSMUSG00000040270	Bach2	E030004N02Rik	BTB and CNC homology, basic leucine zipper transcription factor 2	protein-coding
Neurod1_D5_peak_1117	chr7	99474949	99475312	4.65361	6.93086	2.9072	29	NA	Intergenic	Intergenic	4577	NR_002173	449631		NR_002173	ENSMUSG00000064966	Snord15b	Gm5775|Rnu15-b|Rnu15b|U15B	small nucleolar RNA, C/D box 15B	snoRNA
Neurod1_D5_peak_747	chr3	96432359	96432566	4.70535	7.01407	2.97756	29	NA	Intergenic	RLTR28|LTR|ERVL	-17629	NR_001579	21748		NR_001579	ENSMUSG00000118406	Terc	mTER|mTR	telomerase RNA component	ncRNA
Neurod1_D5_peak_1066	chr7	25076979	25077323	4.89369	7.03825	2.99896	29	NA	5' UTR (NM_175477, exon 1 of 2)	5' UTR (NM_175477, exon 1 of 2)	344	NM_175477	232976		NM_175477	ENSMUSG00000045252	Zfp574	A630056B21Rik|Znf574	zinc finger protein 574	protein-coding
Neurod1_D5_peak_280	chr12	80816565	80817046	4.35866	7.00558	2.97082	29	NA	intron (NM_001242419, intron 1 of 6)	intron (NM_001242419, intron 1 of 6)	26273	NM_001242419	217684		NM_178682	ENSMUSG00000021133	Susd6	4933426M11Rik|mKIAA0247	sushi domain containing 6	protein-coding
Neurod1_D5_peak_371	chr14	55940311	55940574	4.85287	6.97387	2.94311	29	NA	Intergenic	Intergenic	4233	NM_010780	17228		NM_010780	ENSMUSG00000022225	Cma1	MMCP-5|Mcp-5|Mcp5|Mcpt5	chymase 1, mast cell	protein-coding
Neurod1_D5_peak_755	chr3	115604522	115604932	4.85287	6.97387	2.94311	29	NA	Intergenic	L3|LINE|CR1	110328	NM_007901	13609		NM_007901	ENSMUSG00000045092	S1pr1	Edg1|Lpb1|S1p|S1p1	sphingosine-1-phosphate receptor 1	protein-coding
Neurod1_D5_peak_790	chr4	45824220	45824645	4.48269	6.93287	2.90838	29	NA	intron (NM_018741, intron 1 of 4)	intron (NM_018741, intron 1 of 4)	2395	NM_018741	75426		NM_018741	ENSMUSG00000035551	Igfbpl1	2810011G06Rik|2810453O06Rik|IGFBPL	insulin-like growth factor binding protein-like 1	protein-coding
Neurod1_D5_peak_794	chr4	62610423	62610612	4.83272	6.94209	2.9155	29	NA	intron (NM_019492, intron 7 of 19)	intron (NM_019492, intron 7 of 19)	-9155	NM_134257	50780		NM_019492	ENSMUSG00000059810	Rgs3	4930506N09Rik|C2PA-RGS3|C2pa|PDZ-RGS3|RGS3S	regulator of G-protein signaling 3	protein-coding
Neurod1_D5_peak_248	chr11	120824407	120825150	4.48269	6.93287	2.90838	29	NA	promoter-TSS (NM_007988)	promoter-TSS (NM_007988)	-231	NM_007988	14104		NM_007988	ENSMUSG00000025153	Fasn	A630082H08Rik|FAS	fatty acid synthase	protein-coding
Neurod1_D5_peak_1150	chr7	141216007	141216198	4.83272	6.94209	2.9155	29	NA	intron (NM_025886, intron 1 of 5)	CpG	242	NM_025886	66985		NM_025886	ENSMUSG00000038618	Rassf7	2400009B11Rik	Ras association (RalGDS/AF-6) domain family (N-terminal) member 7	protein-coding
Neurod1_D5_peak_486	chr17	12960382	12960791	5.04259	7.02038	2.98343	29	NA	intron (NM_009338, intron 1 of 8)	CpG	139	NM_009338	110460		NM_009338	ENSMUSG00000023832	Acat2	Tcp-1x|Tcp1-rs1	acetyl-Coenzyme A acetyltransferase 2	protein-coding
Neurod1_D5_peak_682	chr2	146512056	146512254	4.8732	7.00593	2.97082	29	NA	promoter-TSS (NM_001033348)	promoter-TSS (NM_001033348)	-151	NM_001033348	241694		NM_001033348	ENSMUSG00000037110	Ralgapa2	A230067G21Rik|AS250|P220|RGC2|pp250	Ral GTPase activating protein, alpha subunit 2 (catalytic)	protein-coding
Neurod1_D5_peak_403	chr15	39907801	39908045	4.99497	6.94506	2.91804	29	NA	intron (NM_172814, intron 1 of 6)	intron (NM_172814, intron 1 of 6)	36071	NM_172814	239393		NM_172814	ENSMUSG00000022305	Lrp12	C820005L12Rik|LRP-12	low density lipoprotein-related protein 12	protein-coding
Neurod1_D5_peak_569	chr18	76241309	76241511	4.99497	6.94506	2.91804	29	NA	promoter-TSS (NM_010754)	promoter-TSS (NM_010754)	-291	NM_010754	17126		NM_010754	ENSMUSG00000024563	Smad2	7120426M23Rik|Madh2|Madr2|Smad-2|mMad2	SMAD family member 2	protein-coding
Neurod1_D5_peak_894	chr5	29485162	29485398	4.68798	6.98615	2.95297	29	NA	Intergenic	Intergenic	-6810	NM_019944	15285		NM_019944	ENSMUSG00000001566	Mnx1	HB9|Hlxb9|MNR2	motor neuron and pancreas homeobox 1	protein-coding
Neurod1_D5_peak_1057	chr6	145340964	145341352	4.65361	6.93086	2.9072	29	NA	Intergenic	RLTR17B_Mm|LTR|ERVK	-46467	NR_003625	381827		NM_001001987		1700073E17Rik	-	ribosomal protein L7 pseudogene	pseudo
Neurod1_D5_peak_1017	chr6	72254595	72254919	4.83272	6.94209	2.9155	29	NA	Intergenic	Intergenic	-19180	NM_153778	71093		NM_153778	ENSMUSG00000037621	Atoh8	4933425C05Rik|Hath6|Math6|bHLHa21|okadin	atonal bHLH transcription factor 8	protein-coding
Neurod1_D5_peak_765	chr3	152868306	152868515	4.8732	7.00593	2.97082	29	NA	intron (NM_012028, intron 2 of 4)	intron (NM_012028, intron 2 of 4)	113800	NM_012028	26938		NM_012028	ENSMUSG00000039037	St6galnac5	Siat7e	ST6 (alpha-N-acetyl-neuraminyl-2,3-beta-galactosyl-1,3)-N-acetylgalactosaminide alpha-2,6-sialyltransferase 5	protein-coding
Neurod1_D5_peak_964	chr5	128439857	128440097	4.8732	7.00593	2.97082	29	NA	Intergenic	Intergenic	-6900	NM_172885	243274		NM_172885	ENSMUSG00000034310	Tmem132d	C630028F04Rik	transmembrane protein 132D	protein-coding
Neurod1_D5_peak_338	chr13	107541116	107541309	4.89369	7.03825	2.99896	29	NA	Intergenic	Intergenic	71390	NR_045084	105120		NR_045083	ENSMUSG00000114780	AI197445	-	expressed sequence AI197445	ncRNA
Neurod1_D5_peak_1255	chr9	54752752	54752972	4.33316	6.96142	2.93222	29	NA	Intergenic	Intergenic	-11886	NM_001284507	12903		NM_013496	ENSMUSG00000032291	Crabp1	CRABP-I|Crabp-1|CrabpI|Rbp-5	cellular retinoic acid binding protein I	protein-coding
Neurod1_D5_peak_711	chr2	167299651	167299914	4.68798	6.98615	2.95297	29	NA	3' UTR (NM_019835, exon 9 of 9)	3' UTR (NM_019835, exon 9 of 9)	49396	NM_019835	56336		NM_019835	ENSMUSG00000017929	B4galt5	9430078I07Rik	UDP-Gal:betaGlcNAc beta 1,4-galactosyltransferase, polypeptide 5	protein-coding
Neurod1_D5_peak_724	chr3	5755090	5755286	5.01867	6.98253	2.95075	29	NA	Intergenic	Intergenic	-178940	NM_001163306	19302		NM_008994	ENSMUSG00000040374	Pex2	D3Ertd138e|PAF-1|PMP35|Pxmp3	peroxisomal biogenesis factor 2	protein-coding
Neurod1_D5_peak_453	chr16	30614914	30615231	4.83272	6.94209	2.9155	29	NA	Intergenic	Intergenic	15349	NM_177632	224093		NM_177632	ENSMUSG00000046546	Fam43a	Tuf1	family with sequence similarity 43, member A	protein-coding
Neurod1_D5_peak_1278	chr9	69091185	69091401	4.79291	6.87929	2.86184	28	NA	intron (NM_013646, intron 1 of 10)	L1ME4c|LINE|L1	-198548	NM_001289916	19883		NM_013646	ENSMUSG00000032238	Rora	9530021D13Rik|Nr1f1|ROR1|ROR2|ROR3|nmf267|sg|staggerer|tmgc26	RAR-related orphan receptor alpha	protein-coding
Neurod1_D5_peak_384	chr14	67715469	67715848	4.77325	6.84828	2.83642	28	NA	promoter-TSS (NM_134073)	promoter-TSS (NM_134073)	-48	NM_001110162	108912		NM_175384	ENSMUSG00000048922	Cdca2	2610311M19Rik	cell division cycle associated 2	protein-coding
Neurod1_D5_peak_10	chr1	38789758	38790173	4.60298	6.84933	2.83642	28	NA	Intergenic	Intergenic	46722	NM_001029878	381338		NM_028403	ENSMUSG00000048814	Lonrf2	2900060P06Rik	LON peptidase N-terminal domain and ring finger 2	protein-coding
Neurod1_D5_peak_504	chr17	28197916	28198118	4.79291	6.87929	2.86184	28	NA	intron (NM_172617, intron 6 of 14)	intron (NM_172617, intron 6 of 14)	-9761	NM_027185	23853		NM_027185	ENSMUSG00000002257	Def6	2410003F05Rik|6430538D02Rik|Ibp|Slat|Slat2|Slat6	differentially expressed in FDCP 6	protein-coding
Neurod1_D5_peak_451	chr16	23417038	23417315	4.81273	6.91056	2.88815	28	NA	Intergenic	Intergenic	-11957	NM_001004151	239766		NM_001004151	ENSMUSG00000033383	Rtp1	Gm1766|Gm604	receptor transporter protein 1	protein-coding
Neurod1_D5_peak_362	chr14	24779240	24779464	4.61973	6.87633	2.86051	28	NA	Intergenic	CpG	288599	NM_001360586	20088		NM_011297	ENSMUSG00000025290	Rps24	-	ribosomal protein S24	protein-coding
Neurod1_D5_peak_158	chr11	4757641	4757911	4.79291	6.87929	2.86184	28	NA	Intergenic	Intergenic	-10597	NM_138948	192650		NM_138948	ENSMUSG00000009075	Cabp7	-	calcium binding protein 7	protein-coding
Neurod1_D5_peak_843	chr4	133729844	133730068	4.58635	6.82252	2.81472	28	NA	intron (NM_001363070, intron 1 of 19)	intron (NM_001363070, intron 1 of 19)	-12848	NR_106086	102465707		NR_106086	ENSMUSG00000104566	Mir7227	mmu-mir-7227	microRNA 7227	ncRNA
Neurod1_D5_peak_829	chr4	126103397	126103744	4.75375	6.81751	2.81078	28	NA	promoter-TSS (NM_028800)	promoter-TSS (NM_028800)	-387	NM_001145827	74178		NM_028800	ENSMUSG00000042608	Stk40	2310004N11Rik	serine/threonine kinase 40	protein-coding
Neurod1_D5_peak_133	chr10	80261211	80261691	4.63661	6.9035	2.88411	28	NA	promoter-TSS (NM_010255)	promoter-TSS (NM_010255)	-439	NM_010255	14431		NM_010255	ENSMUSG00000020150	Gamt	Spintz1	guanidinoacetate methyltransferase	protein-coding
Neurod1_D5_peak_566	chr18	65698224	65698424	4.75375	6.81751	2.81078	28	NA	promoter-TSS (NM_177028)	promoter-TSS (NM_177028)	56	NM_177028	319888		NM_177028	ENSMUSG00000046610	Oacyl	5330437I02Rik|Acyl3	O-acyltransferase like	protein-coding
Neurod1_D5_peak_950	chr5	120561077	120561278	4.81273	6.91056	2.88815	28	NA	intron (NM_145853, intron 2 of 27)	intron (NM_145853, intron 2 of 27)	27436	NM_145853	252972		NM_145853	ENSMUSG00000032741	Tpcn1	5730403B01Rik|Tpc1|mKIAA1169	two pore channel 1	protein-coding
Neurod1_D5_peak_919	chr5	101590885	101591370	4.61973	6.87633	2.86051	28	NA	Intergenic	Intergenic	73584	NM_144955	18096		NM_144955	ENSMUSG00000035187	Nkx6-1	NKX6A|Nkx6.1	NK6 homeobox 1	protein-coding
Neurod1_D5_peak_487	chr17	12992639	12992874	4.79291	6.87929	2.86184	28	NA	promoter-TSS (NM_175394)	promoter-TSS (NM_175394)	-213	NM_001379058	60532		NM_175394	ENSMUSG00000060475	Wtap	2810408K05Rik|9430038B09Rik	WT1 associating protein	protein-coding
Neurod1_D5_peak_576	chr18	83928526	83928843	4.77325	6.84828	2.83642	28	NA	Intergenic	Intergenic	157781	NM_001364994	110796		NM_001081300	ENSMUSG00000046982	Tshz1	5730407I04Rik|D18Bwg1409e|Mtsh1|NY-CO-33|Sdccag33|Tsh1|teashirt1	teashirt zinc finger family member 1	protein-coding
Neurod1_D5_peak_102	chr10	12552806	12553008	4.46812	6.90862	2.88796	28	NA	intron (NM_011682, intron 50 of 73)	intron (NM_011682, intron 50 of 73)	308828	NM_011682	22288		NM_011682	ENSMUSG00000019820	Utrn	DRP|Dmdl	utrophin	protein-coding
Neurod1_D5_peak_62	chr1	134063121	134063730	4.12385	6.86703	2.85337	28	NA	Intergenic	Intergenic	-2478	NR_165647	105246710		NR_165647		Gm19497	-	predicted gene, 19497	ncRNA
Neurod1_D5_peak_823	chr4	121388380	121388630	4.90238	6.799	2.79485	27	NA	Intergenic	B4A|SINE|B4	34594	NM_001144948	666921		NM_001144948	ENSMUSG00000078576	Gm12886	-	predicted gene 12886	protein-coding
Neurod1_D5_peak_1229	chr9	13827001	13827339	4.6962	6.72669	2.73787	27	NA	promoter-TSS (NM_026665)	promoter-TSS (NM_026665)	-63	NM_001310721	74360		NM_026665	ENSMUSG00000031922	Cep57	3110002L15Rik|4921510P06Rik|4931428M20Rik|Tsp57|mKIAA0092	centrosomal protein 57	protein-coding
Neurod1_D5_peak_462	chr16	55321763	55321994	4.73441	6.787	2.78575	27	NA	Intergenic	Intergenic	-38641	NM_178720	239852		NM_178720	ENSMUSG00000064310	Zpld1	9430016A21Rik	zona pellucida like domain containing 1	protein-coding
Neurod1_D5_peak_17	chr1	56833655	56833904	4.56984	6.79588	2.79312	27	NA	intron (NM_001358580, intron 10 of 11)	intron (NM_001358580, intron 10 of 11)	137555	NM_139146	212712		NM_139146	ENSMUSG00000038331	Satb2	BAP002|mKIAA1034	special AT-rich sequence binding protein 2	protein-coding
Neurod1_D5_peak_1209	chr8	121841383	121841633	4.99692	6.73848	2.74586	27	NA	Intergenic	B3|SINE|B2	-11939	NM_145605	234825		NM_145605	ENSMUSG00000040263	Klhdc4	G430025P05Rik	kelch domain containing 4	protein-coding
Neurod1_D5_peak_1009	chr6	53972465	53972700	4.6962	6.72669	2.73787	27	NA	intron (NM_001289714, intron 2 of 11)	intron (NM_001289714, intron 2 of 11)	6091	NM_001289714	71287		NM_027749	ENSMUSG00000052955	Cpvl	4933436L16Rik|HVLP	carboxypeptidase, vitellogenic-like	protein-coding
Neurod1_D5_peak_189	chr11	64968747	64969012	4.90238	6.799	2.79485	27	NA	Intergenic	Intergenic	-10156	NM_001362984	68626		NM_023479	ENSMUSG00000020549	Elac2	1110017O07Rik|D11Wsu80e|Hpc2	elaC ribonuclease Z 2	protein-coding
Neurod1_D5_peak_432	chr15	99607411	99607886	4.52102	6.71702	2.73028	27	NA	Intergenic	Intergenic	6448	NM_175087	11831		NM_175087	ENSMUSG00000043144	Aqp6	-	aquaporin 6	protein-coding
Neurod1_D5_peak_746	chr3	96197312	96197523	4.99692	6.73848	2.74586	27	NA	intron (NM_026975, intron 1 of 1)	CpG	169	NM_026975	69168		NM_026975	ENSMUSG00000015943	Bola1	1810037G04Rik	bolA family member 1	protein-coding
Neurod1_D5_peak_511	chr17	35165187	35165392	4.6962	6.72669	2.73787	27	NA	promoter-TSS (NM_001199044)	promoter-TSS (NM_001199044)	-412	NM_020027	53761		NM_020027	ENSMUSG00000024393	Prrc2a	3110039B05Rik|Bat-2|Bat2|D17H6S51E|G2|Wbp12|mKIAA4178	proline-rich coiled-coil 2A	protein-coding
Neurod1_D5_peak_896	chr5	33658106	33658344	4.73441	6.787	2.78575	27	NA	promoter-TSS (NM_001040435)	promoter-TSS (NM_001040435)	97	NM_001040435	21335		NM_011524	ENSMUSG00000037313	Tacc3	Aint|Eric1	transforming, acidic coiled-coil containing protein 3	protein-coding
Neurod1_D5_peak_1174	chr8	70476962	70477171	4.87976	6.7634	2.7658	27	NA	promoter-TSS (NM_001122830)	promoter-TSS (NM_001122830)	-121	NM_001364258	234378		NM_172052	ENSMUSG00000055707	Klhl26	C630013N10Rik|Klkl26	kelch-like 26	protein-coding
Neurod1_D5_peak_637	chr2	33465385	33465625	4.73441	6.787	2.78575	27	NA	intron (NM_001355611, intron 1 of 2)	intron (NM_001355611, intron 1 of 2)	3027	NM_001355612	71834		NM_027947	ENSMUSG00000026788	Zbtb43	1700010E06Rik|Zfp297b|mKIAA0414	zinc finger and BTB domain containing 43	protein-coding
Neurod1_D5_peak_478	chr16	91759468	91759859	4.55345	6.76942	2.76977	27	NA	intron (NM_001110276, intron 1 of 15)	intron (NM_001110276, intron 1 of 15)	30292	NM_010587	16443		NM_010587	ENSMUSG00000022957	Itsn1	Ehsh1|Ese1|Itsn|Sh3p17	intersectin 1 (SH3 domain protein 1A)	protein-coding
Neurod1_D5_peak_753	chr3	104220399	104220695	4.71522	6.75672	2.75987	27	NA	promoter-TSS (NM_001159354)	promoter-TSS (NM_001159354)	-141	NM_133853	99470		NM_133853	ENSMUSG00000052539	Magi3	4732496O19Rik|6530407C02Rik|mKIAA1634	membrane associated guanylate kinase, WW and PDZ domain containing 3	protein-coding
Neurod1_D5_peak_641	chr2	42784157	42784403	4.99029	6.72775	2.73834	27	NA	Intergenic	Intergenic	-130682	NM_053011	94217		NM_053011	ENSMUSG00000049252	Lrp1b	9630004P12Rik|LRP-DIT	low density lipoprotein-related protein 1B	protein-coding
Neurod1_D5_peak_774	chr4	13285513	13285936	4.56984	6.79588	2.79312	27	NA	Intergenic	Intergenic	378887	NM_173746	208820		NM_173746	ENSMUSG00000055963	Triqk	C130086A10|Gm11818	triple QxxK/R motif containing	protein-coding
Neurod1_D5_peak_1081	chr7	30717568	30717776	4.71522	6.75672	2.75987	27	NA	intron (NM_001290627, intron 10 of 21)	intron (NM_001290627, intron 10 of 21)	5463	NM_018731	11944		NM_018731	ENSMUSG00000005553	Atp4a	-	ATPase, H+/K+ exchanging, gastric, alpha polypeptide	protein-coding
Neurod1_D5_peak_259	chr12	25124629	25125014	4.67732	6.69689	2.7116	27	NA	Intergenic	Intergenic	-4353	NR_045844	432641		NR_045844		Gm17746	-	predicted gene, 17746	ncRNA
Neurod1_D5_peak_878	chr4	155173725	155173976	4.6962	6.72669	2.73787	27	NA	intron (NM_011385, intron 1 of 6)	intron (NM_011385, intron 1 of 6)	48685	NM_001357191	20481		NM_011385	ENSMUSG00000029050	Ski	2310012I02Rik|2610001A11Rik	ski sarcoma viral oncogene homolog (avian)	protein-coding
Neurod1_D5_peak_761	chr3	138821958	138822253	4.53718	6.74314	2.74864	27	NA	intron (NR_121195, intron 1 of 7)	intron (NR_121195, intron 1 of 7)	79897	NM_019571	56224		NM_019571	ENSMUSG00000028152	Tspan5	2810455A09Rik|4930505M03Rik|NET-4|Tm4sf9	tetraspanin 5	protein-coding
Neurod1_D5_peak_244	chr11	118739939	118740142	4.3967	6.78944	2.78785	27	NA	intron (NM_001024931, intron 2 of 14)	intron (NM_001024931, intron 2 of 14)	21001	NM_001285438	52897		NM_001024931	ENSMUSG00000025576	Rbfox3	Fox-3|Hrnbp3|NeuN|Neuna60	RNA binding protein, fox-1 homolog (C. elegans) 3	protein-coding
Neurod1_D5_peak_632	chr2	30647470	30647860	4.34118	6.69647	2.7116	27	NA	Intergenic	Intergenic	30346	NR_136917	665635		NR_136917		Gm14486	-	predicted gene 14486	ncRNA
Neurod1_D5_peak_773	chr4	12978574	12978787	4.6962	6.72669	2.73787	27	NA	intron (NM_001171801, intron 4 of 4)	intron (NM_001171801, intron 4 of 4)	71843	NM_173746	208820		NM_173746	ENSMUSG00000055963	Triqk	C130086A10|Gm11818	triple QxxK/R motif containing	protein-coding
Neurod1_D5_peak_1211	chr8	121936587	121936782	4.50497	6.69108	2.70922	27	NA	intron (NM_007608, intron 2 of 6)	intron (NM_007608, intron 2 of 6)	8228	NM_007608	12352		NM_007608	ENSMUSG00000025317	Car5a	CAV|Ca5a|Car5	carbonic anhydrase 5a, mitochondrial	protein-coding
Neurod1_D5_peak_470	chr16	84774191	84774379	4.6962	6.72669	2.73787	27	NA	5' UTR (NM_023844, exon 1 of 10)	5' UTR (NM_023844, exon 1 of 10)	162	NM_023844	67374		NM_023844	ENSMUSG00000053062	Jam2	1110002N23Rik|2410030G21Rik|2410167M24Rik|JAM-2|JAM-B|Jcam2|VE-JAM	junction adhesion molecule 2	protein-coding
Neurod1_D5_peak_201	chr11	83382568	83382788	4.48904	6.6653	2.68734	26	NA	intron (NM_001035854, intron 18 of 21)	intron (NM_001035854, intron 18 of 21)	-26459	NM_001361566	276952		NM_001013386	ENSMUSG00000020684	Rasl10b	B230331P10Rik|Gm729|VTS58635	RAS-like, family 10, member B	protein-coding
Neurod1_D5_peak_1260	chr9	58112724	58112988	4.32752	6.67355	2.69312	26	NA	intron (NM_001166282, intron 3 of 19)	(TG)n|Simple_repeat|Simple_repeat	5967	NM_001166282	382077		NM_029212	ENSMUSG00000037716	Ccdc33	4930535E21Rik|Gm1117|Tzip1	coiled-coil domain containing 33	protein-coding
Neurod1_D5_peak_477	chr16	90656835	90657214	4.60331	6.58001	2.61393	26	NA	Intergenic	Intergenic	70347	NM_025642	66578		NM_025642	ENSMUSG00000022978	Mis18a	2610039C10Rik|2810018N07Rik	MIS18 kinetochore protein A	protein-coding
Neurod1_D5_peak_1143	chr7	137228376	137228948	4.45752	6.61425	2.64183	26	NA	intron (NM_010096, intron 8 of 15)	intron (NM_010096, intron 8 of 15)	-6021	NR_045885	100038555		NR_045885	ENSMUSG00000109722	Gm10578	-	predicted gene 10578	ncRNA
Neurod1_D5_peak_1114	chr7	96651908	96652333	4.64002	6.638	2.66311	26	NA	intron (NM_001310760, intron 6 of 32)	intron (NM_001310760, intron 6 of 32)	149429	NR_045874	791381		NR_045874	ENSMUSG00000053049	Gm15413	-	predicted gene 15413	ncRNA
Neurod1_D5_peak_45	chr1	104496438	104496688	4.81316	6.65868	2.68164	26	NA	Intergenic	Intergenic	-271957	NM_011800	23836		NM_011800	ENSMUSG00000050840	Cdh20	Cdh7	cadherin 20	protein-coding
Neurod1_D5_peak_1222	chr8	127778989	127779388	4.47322	6.63969	2.66419	26	NA	Intergenic	Intergenic	479576	NM_001013581	93742		NM_033620	ENSMUSG00000025812	Pard3	Asip|D8Ertd580e|Par-3|Par3|Pard-3|Pard3a|Phip	par-3 family cell polarity regulator	protein-coding
Neurod1_D5_peak_1043	chr6	108828307	108828501	4.76975	6.59055	2.62186	26	NA	promoter-TSS (NM_138677)	promoter-TSS (NM_138677)	-237	NM_138677	192193		NM_138677	ENSMUSG00000030104	Edem1	A130059K23Rik|EDEM|mKIAA0212	ER degradation enhancer, mannosidase alpha-like 1	protein-coding
Neurod1_D5_peak_1304	chr9	121314416	121314762	4.45752	6.61425	2.64183	26	NA	intron (NR_152160, intron 1 of 17)	CT-rich|Low_complexity|Low_complexity	17087	NM_001357972	67095		NM_175114	ENSMUSG00000032536	Trak1	2310001H13Rik|hyrt|mKIAA1042	trafficking protein, kinesin binding 1	protein-coding
Neurod1_D5_peak_1149	chr7	139731317	139731516	4.65859	6.66733	2.68734	26	NA	Intergenic	Intergenic	-47601	NM_001302546	212124		NM_177212	ENSMUSG00000049571	Cfap46	9330101J02Rik|E030019B06Rik|Gm170|Ttc40	cilia and flagella associated protein 46	protein-coding
Neurod1_D5_peak_197	chr11	75702527	75702765	4.44192	6.58897	2.62143	26	NA	intron (NM_133656, intron 2 of 2)	intron (NM_133656, intron 2 of 2)	23387	NM_133656	12928		NM_133656	ENSMUSG00000017776	Crk	Crk-I|Crk-II|Crk-III|Crk3|CrkIII|Crko|c-Crk|p38	v-crk avian sarcoma virus CT10 oncogene homolog	protein-coding
Neurod1_D5_peak_344	chr13	113464680	113464913	4.65859	6.66733	2.68734	26	NA	non-coding (NR_045501, exon 5 of 7)	non-coding (NR_045501, exon 5 of 7)	38048	NR_045501	70917		NR_045501	ENSMUSG00000114790	4921509O07Rik	-	RIKEN cDNA 4921509O07 gene	ncRNA
Neurod1_D5_peak_431	chr15	92612226	92612517	4.76975	6.59055	2.62186	26	NA	intron (NM_001164594, intron 1 of 7)	intron (NM_001164594, intron 1 of 7)	15262	NM_001164594	239618		NM_001164593	ENSMUSG00000036218	Pdzrn4	1110017D07Rik|LNX4|SAMCAP3L|mKIAA3027	PDZ domain containing RING finger 4	protein-coding
Neurod1_D5_peak_254	chr12	8364433	8364779	4.79136	6.62445	2.65121	26	NA	Intergenic	Intergenic	51173	NM_021429	58240		NM_021429	ENSMUSG00000020605	Hs1bp3	-	HCLS1 binding protein 3	protein-coding
Neurod1_D5_peak_676	chr2	136891615	136891935	4.79136	6.62445	2.65121	26	NA	promoter-TSS (NM_001286983)	promoter-TSS (NM_001286983)	181	NM_001355670	74243		NM_028201	ENSMUSG00000027281	Slx4ip	2210009G21Rik|2410004I22Rik|Slxip	SLX4 interacting protein	protein-coding
Neurod1_D5_peak_798	chr4	74251899	74252087	4.76975	6.59055	2.62186	26	NA	5' UTR (NM_001356561, exon 1 of 21)	5' UTR (NM_001356561, exon 1 of 21)	114	NM_001356561	76804		NM_144787	ENSMUSG00000028397	Kdm4c	2410141F18Rik|Gasc1|Jmjd2c	lysine (K)-specific demethylase 4C	protein-coding
Neurod1_D5_peak_547	chr18	35815845	35816079	4.28705	6.60553	2.63582	26	NA	Intergenic	Intergenic	-13826	NM_133687	67393		NM_133687	ENSMUSG00000046668	Cxxc5	4930415K17Rik	CXXC finger 5	protein-coding
Neurod1_D5_peak_951	chr5	120567216	120567557	4.47322	6.63969	2.66419	26	NA	intron (NM_145853, intron 2 of 27)	intron (NM_145853, intron 2 of 27)	21227	NM_145853	252972		NM_145853	ENSMUSG00000032741	Tpcn1	5730403B01Rik|Tpc1|mKIAA1169	two pore channel 1	protein-coding
Neurod1_D5_peak_1163	chr8	11555493	11555892	4.27373	6.5831	2.61635	26	NA	promoter-TSS (NM_001302460)	promoter-TSS (NM_001302460)	-70	NM_001302458	26356		NM_011919	ENSMUSG00000045969	Ing1	2610028J21Rik|mING1h|p33Ing1|p37Ing1b	inhibitor of growth family, member 1	protein-coding
Neurod1_D5_peak_1067	chr7	25105756	25105971	4.65859	6.66733	2.68734	26	NA	intron (NM_001163556, intron 5 of 13)	intron (NM_001163556, intron 5 of 13)	-8688	NR_105855	102465968		NR_105855	ENSMUSG00000098441	Mir6537	Gm27808|mmu-mir-6537	microRNA 6537	ncRNA
Neurod1_D5_peak_205	chr11	86852642	86852852	4.68525	6.45811	2.51066	25	NA	promoter-TSS (NR_162780)	promoter-TSS (NR_162780)	-89	NR_162780	114483630		NR_162780		Mir12182	Gm51288|mmu-mir-12182	microRNA 12182	ncRNA
Neurod1_D5_peak_1179	chr8	84066354	84066710	4.5316	6.46666	2.51704	25	NA	promoter-TSS (NM_009055)	promoter-TSS (NM_009055)	-304	NM_009055	19724		NM_009055	ENSMUSG00000031706	Rfx1	-	regulatory factor X, 1 (influences HLA class II expression)	protein-coding
Neurod1_D5_peak_970	chr5	132774206	132774493	4.5316	6.46666	2.51704	25	NA	Intergenic	Intergenic	-231129	NM_001363480	319974		NM_001363480	ENSMUSG00000029673	Auts2	2700063G02Rik|A730011F23Rik|D830032G16Rik	autism susceptibility candidate 2	protein-coding
Neurod1_D5_peak_1218	chr8	125157667	125158086	4.5316	6.46666	2.51704	25	NA	intron (NM_174853, intron 8 of 11)	MER54B|LTR|ERVL	103681	NM_174854	244667		NM_170596	ENSMUSG00000043051	Disc1	-	disrupted in schizophrenia 1	protein-coding
Neurod1_D5_peak_553	chr18	46525863	46526160	4.5316	6.46666	2.51704	25	NA	promoter-TSS (NM_173423)	promoter-TSS (NM_173423)	-40	NM_173423	240263		NM_173423	ENSMUSG00000033319	Fem1c	2610312A07Rik|3632443A22Rik	fem 1 homolog c	protein-coding
Neurod1_D5_peak_1002	chr6	47366090	47366712	4.24733	6.5386	2.57898	25	NA	Intergenic	Intergenic	-87331	NM_001355551	26965		NM_012042	ENSMUSG00000029686	Cul1	Cul-1	cullin 1	protein-coding
Neurod1_D5_peak_1319	chrX	169982821	169983097	3.94937	6.5464	2.58637	25	NA	intron (NM_001290504, intron 5 of 9)	intron (NM_001290504, intron 5 of 9)	-4042	NR_029457	654820		NM_001039559	ENSMUSG00000072844	G530011O06Rik	-	RIKEN cDNA G530011O06 gene	ncRNA
Neurod1_D5_peak_332	chr13	94564578	94564769	4.54932	6.49467	2.5407	25	NA	intron (NM_009680, intron 26 of 26)	intron (NM_009680, intron 26 of 26)	205713	NM_009680	11774		NM_009680	ENSMUSG00000021686	Ap3b1	AP-3|Hps2|beta3A|pe|pearl|rim2	adaptor-related protein complex 3, beta 1 subunit	protein-coding
Neurod1_D5_peak_1047	chr6	118186933	118187328	4.56717	6.5229	2.56515	25	NA	intron (NM_001080780, intron 1 of 18)	intron (NM_001080780, intron 1 of 18)	10614	NM_001080780	19713		NM_009050	ENSMUSG00000030110	Ret	PTC|RET51|RET9|c-Ret	ret proto-oncogene	protein-coding
Neurod1_D5_peak_516	chr17	46284568	46284821	4.68525	6.45811	2.51066	25	NA	Intergenic	Intergenic	-1668	NM_028751	74094		NM_028751	ENSMUSG00000012296	Tjap1	0610041D19Rik|Pilt|Tjp4	tight junction associated protein 1	protein-coding
Neurod1_D5_peak_413	chr15	75616445	75616660	4.54932	6.49467	2.5407	25	NA	promoter-TSS (NM_011759)	promoter-TSS (NM_011759)	-132	NM_011759	22701		NM_011759	ENSMUSG00000047003	Zfp41	CTfin92|Zfp-41	zinc finger protein 41	protein-coding
Neurod1_D5_peak_367	chr14	37284021	37284211	4.83814	6.48314	2.53273	25	NA	Intergenic	Intergenic	-148794	NM_078478	66092		NM_078478	ENSMUSG00000041028	Ghitm	1010001P14Rik|MICS1|PTD010|Tmbim5	growth hormone inducible transmembrane protein	protein-coding
Neurod1_D5_peak_684	chr2	150735985	150736195	4.68525	6.45811	2.51066	25	NA	Intergenic	Intergenic	-12990	NM_001370631	12497		NM_172117	ENSMUSG00000033068	Entpd6	2700026H11Rik|Cd39l2|NTPDase-6	ectonucleoside triphosphate diphosphohydrolase 6	protein-coding
Neurod1_D5_peak_1313	chrX	102082252	102082447	4.83814	6.48314	2.53273	25	NA	intron (NM_001163610, intron 7 of 7)	intron (NM_001163610, intron 7 of 7)	-11042	NM_001278534	331474		NM_183318	ENSMUSG00000049191	Rtl5	6430402L03Rik|Mar5|Mart5|Rgag4|mKIAA2001	retrotransposon Gag like 5	protein-coding
Neurod1_D5_peak_884	chr5	15006498	15006831	4.22125	6.49458	2.5407	25	NA	Intergenic	Intergenic	26343	NM_182957	66773		NM_182957	ENSMUSG00000091897	Gm17019	-	predicted gene 17019	protein-coding
Neurod1_D5_peak_1041	chr6	103161886	103162130	4.6037	6.33049	2.40357	24	NA	Intergenic	Intergenic	-348868	NM_007697	12661		NM_007697	ENSMUSG00000030077	Chl1	A530023M13Rik|CALL|LICAM2	cell adhesion molecule L1-like	protein-coding
Neurod1_D5_peak_1216	chr8	122651379	122651568	4.47927	6.38385	2.44906	24	NA	intron (NM_009824, intron 1 of 11)	intron (NM_009824, intron 1 of 11)	26702	NM_001109873	12398		NM_009824	ENSMUSG00000006362	Cbfa2t3	A630044F12Rik|Cbfa2t3h|ETO-2|Eto2|MTGR2	CBFA2/RUNX1 translocation partner 3	protein-coding
Neurod1_D5_peak_289	chr12	103142803	103143009	4.76549	6.36735	2.435	24	NA	intron (NM_001081017, intron 38 of 48)	intron (NM_001081017, intron 38 of 48)	99240	NM_133364	170952		NM_133364	ENSMUSG00000041669	Prima1	B230212M13Rik|PRiMA	proline rich membrane anchor 1	protein-coding
Neurod1_D5_peak_390	chr14	108209530	108209734	4.81368	6.44409	2.49831	24	NA	Intergenic	Intergenic	704607	NM_199065	76965		NM_199065	ENSMUSG00000075478	Slitrk1	3200001I04Rik	SLIT and NTRK-like family, member 1	protein-coding
Neurod1_D5_peak_920	chr5	107109288	107109547	4.64412	6.39372	2.45542	24	NA	3' UTR (NM_011578, exon 17 of 17)	3' UTR (NM_011578, exon 17 of 17)	144856	NM_001271566	12545		NM_009863	ENSMUSG00000029283	Cdc7	Cdc7l1|muCdc7	cell division cycle 7	protein-coding
Neurod1_D5_peak_407	chr15	61157889	61158099	4.6037	6.33049	2.40357	24	NA	Intergenic	Intergenic	-236724	NM_001081067	117586		NM_001081067	ENSMUSG00000022347	A1bg	C44	alpha-1-B glycoprotein	protein-coding
Neurod1_D5_peak_405	chr15	58554386	58554765	4.51402	6.43885	2.49465	24	NA	intron (NM_001370912, intron 6 of 40)	intron (NM_001370912, intron 6 of 40)	44527	NM_001370912	631797		NM_001370912	ENSMUSG00000037106	Fer1l6	EG631797	fer-1 like family member 6	protein-coding
Neurod1_D5_peak_915	chr5	99906311	99906577	4.81368	6.44409	2.49831	24	NA	intron (NM_001378420, intron 1 of 5)	CpG	179	NM_001378420	102639650		NM_001378420	ENSMUSG00000105078	Vamp9	Gm35911	vesicle-associated membrane protein 9	protein-coding
Neurod1_D5_peak_76	chr1	169916893	169917161	4.62382	6.36196	2.43095	24	NA	Intergenic	Intergenic	-11912	NM_001033185	78465		NM_001033185	ENSMUSG00000070532	Ccdc190	1700084C01Rik	coiled-coil domain containing 190	protein-coding
Neurod1_D5_peak_704	chr2	165630102	165630374	4.35058	6.44058	2.49556	24	NA	promoter-TSS (NM_001271962)	promoter-TSS (NM_001271962)	-107	NM_001271962	14049		NM_010165	ENSMUSG00000017897	Eya2	Eab1	EYA transcriptional coactivator and phosphatase 2	protein-coding
Neurod1_D5_peak_1178	chr8	83608105	83608494	4.49658	6.41125	2.47056	24	NA	promoter-TSS (NM_001308227)	promoter-TSS (NM_001308227)	124	NM_018808	81489		NM_018808	ENSMUSG00000005483	Dnajb1	0610007I11Rik|DjB1|HSPF1|Hdj1|Hsp40	DnaJ heat shock protein family (Hsp40) member B1	protein-coding
Neurod1_D5_peak_905	chr5	76665196	76665384	4.02683	6.42448	2.4827	24	NA	Intergenic	Intergenic	76591	NM_199032	381644		NM_199032	ENSMUSG00000036403	Cep135	Cep4|Gm1044	centrosomal protein 135	protein-coding
Neurod1_D5_peak_165	chr11	31870517	31870874	4.49658	6.41125	2.47056	24	NA	promoter-TSS (NM_001290676)	promoter-TSS (NM_001290676)	-245	NM_001290676	67579		NM_026252	ENSMUSG00000020300	Cpeb4	Cpe-bp4|Cpeb-4|mCPEB-4	cytoplasmic polyadenylation element binding protein 4	protein-coding
Neurod1_D5_peak_274	chr12	71433807	71434102	4.30631	6.36844	2.43515	24	NA	Intergenic	Intergenic	-49746	NR_136902	67348		NR_136902	ENSMUSG00000100668	1700083H02Rik	100041190|Gm3190	RIKEN cDNA 1700083H02 gene	ncRNA
Neurod1_D5_peak_1186	chr8	95080800	95081041	4.44505	6.32966	2.40357	24	NA	promoter-TSS (NM_028805)	promoter-TSS (NM_028805)	-281	NM_028805	74187		NM_028805	ENSMUSG00000031787	Katnb1	2410003J24Rik|KAT	katanin p80 (WD40-containing) subunit B 1	protein-coding
Neurod1_D5_peak_1147	chr7	139213094	139213396	4.6037	6.33049	2.40357	24	NA	promoter-TSS (NM_001143755)	promoter-TSS (NM_001143755)	-30	NM_001143755	76612		NM_027164	ENSMUSG00000015980	Lrrc27	1700071K18Rik|2310044E02Rik	leucine rich repeat containing 27	protein-coding
Neurod1_D5_peak_1183	chr8	90244875	90245134	4.33572	6.41638	2.47495	24	NA	Intergenic	Intergenic	103248	NM_172913	244579		NM_172913	ENSMUSG00000043668	Tox3	500-9|C230068E13|CAGF9|Tnrc9	TOX high mobility group box family member 3	protein-coding
Neurod1_D5_peak_153	chr11	3101369	3101667	4.30631	6.36844	2.43515	24	NA	Intergenic	GSAT_MM|Satellite|Satellite	-22484	NR_003517	236604		NM_001004146	ENSMUSG00000121500	Pisd-ps1	-	phosphatidylserine decarboxylase, pseudogene 1	pseudo
Neurod1_D5_peak_1102	chr7	73754344	73754535	4.74175	6.32965	2.40357	24	NA	intron (NM_001162532, intron 1 of 2)	L1ME4b|LINE|L1	14132	NM_001162532	100038347		NM_001162532	ENSMUSG00000078670	Fam174b	-	family with sequence similarity 174, member B	protein-coding
Neurod1_D5_peak_669	chr2	119322915	119323297	3.88174	6.42075	2.47919	24	NA	intron (NR_030683, intron 3 of 3)	intron (NR_030683, intron 3 of 3)	-2678	NM_019454	54485		NM_019454	ENSMUSG00000027314	Dll4	Delta4	delta like canonical Notch ligand 4	protein-coding
Neurod1_D5_peak_1250	chr9	48675130	48675457	4.52493	6.20739	2.3026	23	NA	intron (NM_001033324, intron 4 of 6)	intron (NM_001033324, intron 4 of 6)	-70170	NM_010924	18113		NM_010924	ENSMUSG00000032271	Nnmt	-	nicotinamide N-methyltransferase	protein-coding
Neurod1_D5_peak_667	chr2	118549640	118549830	4.58375	6.2993	2.37811	23	NA	promoter-TSS (NM_138313)	promoter-TSS (NM_138313)	-49	NM_138313	171543		NM_138313	ENSMUSG00000040093	Bmf	-	BCL2 modifying factor	protein-coding
Neurod1_D5_peak_732	chr3	36551524	36551718	4.54437	6.23776	2.32753	23	NA	promoter-TSS (NM_019393)	promoter-TSS (NM_019393)	-985	NM_019393	50911		NM_019393	ENSMUSG00000027714	Exosc9	PM/Scl-75|Pmscl1|RRP45|p5|p6	exosome component 9	protein-coding
Neurod1_D5_peak_622	chr2	26197310	26197977	4.20642	6.20514	2.30236	23	NA	Intergenic	Intergenic	8932	NM_001039653	16871		NM_010711	ENSMUSG00000026934	Lhx3	Lim3|P-LIM|mLIM3|mLim-3	LIM homeobox protein 3	protein-coding
Neurod1_D5_peak_802	chr4	91596719	91596983	4.69499	6.25555	2.34173	23	NA	Intergenic	Intergenic	-196849	NM_001374237	15569		NM_010486	ENSMUSG00000008489	Elavl2	Hub|mel-N1	ELAV like RNA binding protein 1	protein-coding
Neurod1_D5_peak_604	chr19	47018959	47019169	4.41135	6.27625	2.35809	23	NA	intron (NM_146100, intron 1 of 2)	PB1D10|SINE|Alu	-3890	NR_165059	76952		NM_029810	ENSMUSG00000025041	Nt5c2	2010002I23Rik|CnII|Gm9751|Gmp|Nt5b|Pnt5|cN-II	5'-nucleotidase, cytosolic II	protein-coding
Neurod1_D5_peak_257	chr12	17626170	17626382	4.41135	6.27625	2.35809	23	NA	Intergenic	Intergenic	-64533	NM_001361645	53602		NM_016677	ENSMUSG00000071379	Hpcal1	NVL-3|NVP-3|Nvp3|VILIP3|Vnsl3|Vsnl3	hippocalcin-like 1	protein-coding
Neurod1_D5_peak_554	chr18	52848284	52848535	4.39469	6.24983	2.33773	23	NA	intron (NM_001199151, intron 2 of 11)	intron (NM_001199151, intron 2 of 11)	23099	NM_001367923	113939900		NM_001367923	ENSMUSG00000118407	Gm50457	Ancv1r|Gm51263	predicted gene, 50457	protein-coding
Neurod1_D5_peak_256	chr12	16850691	16850998	4.67195	6.21912	2.3133	23	NA	Intergenic	ERV3-16A3_LTR|LTR|ERVL	39879	NM_033270	50496		NM_033270	ENSMUSG00000057469	E2f6	E2F6a|E2F6b|EMA	E2F transcription factor 6	protein-coding
Neurod1_D5_peak_389	chr14	105495484	105495799	4.58375	6.2993	2.37811	23	NA	Intergenic	Intergenic	-3147	NR_045921	74864		NR_045921	ENSMUSG00000022116	4930449E01Rik	-	RIKEN cDNA 4930449E01 gene	ncRNA
Neurod1_D5_peak_991	chr5	150115981	150116175	4.56397	6.26839	2.35257	23	NA	Intergenic	Intergenic	97403	NM_080468	140498		NM_080468	ENSMUSG00000053368	Rxfp2	Gpr106|Great|Lgr8	relaxin/insulin-like family peptide receptor 2	protein-coding
Neurod1_D5_peak_1301	chr9	111739660	111739859	4.58375	6.2993	2.37811	23	NA	Intergenic	Intergenic	-49411	NM_001324546	20840		NM_016853	ENSMUSG00000032502	Stac	-	src homology three (SH3) and cysteine rich domain	protein-coding
Neurod1_D5_peak_92	chr1	188682195	188682405	4.54437	6.23776	2.32753	23	NA	intron (NM_021408, intron 37 of 70)	intron (NM_021408, intron 37 of 70)	325540	NM_001359578	226823		NM_172650	ENSMUSG00000026608	Kctd3	4930438A20Rik|9330185B06|E330032J19Rik|NY-REN-45	potassium channel tetramerisation domain containing 3	protein-coding
Neurod1_D5_peak_29	chr1	84697222	84697415	4.67195	6.21912	2.3133	23	NA	Intergenic	Intergenic	-1097	NM_152915	227325		NM_152915	ENSMUSG00000036766	Dner	A930026D19Rik|BET|Bret	delta/notch-like EGF repeat containing	protein-coding
Neurod1_D5_peak_1003	chr6	47367191	47367450	4.09554	6.2813	2.36288	23	NA	Intergenic	Intergenic	-86412	NM_001355551	26965		NM_012042	ENSMUSG00000029686	Cul1	Cul-1	cullin 1	protein-coding
Neurod1_D5_peak_1137	chr7	130835223	130835513	4.20642	6.20514	2.30236	23	NA	Intergenic	Intergenic	-30356	NM_001357696	101476		NM_133942	ENSMUSG00000040268	Plekha1	C920009D07Rik|TAPP1	pleckstrin homology domain containing, family A (phosphoinositide binding specific) member 1	protein-coding
Neurod1_D5_peak_1271	chr9	65109545	65109819	4.52493	6.20739	2.3026	23	NA	intron (NM_020043, intron 1 of 19)	intron (NM_020043, intron 1 of 19)	8196	NM_020043	56741		NM_020043	ENSMUSG00000032816	Igdcc4	DDM36|Nope	immunoglobulin superfamily, DCC subclass, member 4	protein-coding
Neurod1_D5_peak_438	chr16	3847093	3847295	4.69499	6.25555	2.34173	23	NA	promoter-TSS (NM_001081217)	promoter-TSS (NM_001081217)	-29	NM_001081217	385674		NM_001081217	ENSMUSG00000054939	Zfp174	Gm1754	zinc finger protein 174	protein-coding
Neurod1_D5_peak_960	chr5	125222733	125223002	4.10778	6.30214	2.38031	23	NA	Intergenic	Intergenic	-43653	NM_001253905	20602		NM_011424	ENSMUSG00000029478	Ncor2	N-CoR|SMRT|SMRTe	nuclear receptor co-repressor 2	protein-coding
Neurod1_D5_peak_602	chr19	46518465	46518766	4.36174	6.19756	2.29551	22	NA	Intergenic	Intergenic	16967	NM_053100	93679		NM_053100	ENSMUSG00000025034	Trim8	GERP|Rnf27	tripartite motif-containing 8	protein-coding
Neurod1_D5_peak_83	chr1	176994505	176994835	4.19253	6.18236	2.28284	22	NA	intron (NM_001357390, intron 17 of 18)	intron (NM_001357390, intron 17 of 18)	-158537	NR_037996	15365		NR_037996	ENSMUSG00000121135	Hmga2-ps1	EG666235|Gm7996|Hmgic-ps1|[y]i-c	high mobility group AT-hook 2, pseudogene 1	pseudo
Neurod1_D5_peak_922	chr5	110553423	110553697	4.32929	6.14603	2.25353	22	NA	intron (NM_198306, intron 1 of 10)	intron (NM_198306, intron 1 of 10)	9205	NM_198306	231605		NM_198306	ENSMUSG00000033316	Galnt9	GalNAc-T9	polypeptide N-acetylgalactosaminyltransferase 9	protein-coding
Neurod1_D5_peak_1111	chr7	83891910	83892199	4.44881	6.08853	2.20653	22	NA	promoter-TSS (NM_023403)	promoter-TSS (NM_023403)	-212	NM_023403	67943		NM_023403	ENSMUSG00000038503	Mesd	2210015O11Rik|Mesdc2|mKIAA0081|mesd|msd	mesoderm development LRP chaperone	protein-coding
Neurod1_D5_peak_729	chr3	29117502	29117690	4.62654	6.14748	2.25353	22	NA	intron (NM_029412, intron 1 of 14)	Lx8|LINE|L1	35065	NM_001167748	75740		NM_029412	ENSMUSG00000063600	Egfem1	6130401L20Rik|Efcab11	EGF-like and EMI domain containing 1	protein-coding
Neurod1_D5_peak_519	chr17	47978671	47978914	4.34545	6.1717	2.27509	22	NA	Intergenic	Intergenic	-54160	NM_001110824	74123		NM_028767	ENSMUSG00000023991	Foxp4	1200010K03Rik|2310007G05Rik|mFKHLA	forkhead box P4	protein-coding
Neurod1_D5_peak_82	chr1	176879754	176880152	4.60417	6.11224	2.2272	22	NA	intron (NM_029756, intron 12 of 17)	intron (NM_029756, intron 12 of 17)	-43820	NR_037996	15365		NR_037996	ENSMUSG00000121135	Hmga2-ps1	EG666235|Gm7996|Hmgic-ps1|[y]i-c	high mobility group AT-hook 2, pseudogene 1	pseudo
Neurod1_D5_peak_1082	chr7	34607095	34607362	4.64914	6.1831	2.28284	22	NA	Intergenic	Intergenic	45704	NM_146188	233107		NM_146188	ENSMUSG00000030499	Kctd15	-	potassium channel tetramerisation domain containing 15	protein-coding
Neurod1_D5_peak_532	chr17	88316419	88316994	4.48655	6.14745	2.25353	22	NA	Intergenic	Intergenic	-123998	NM_001355742	14236		NM_180974	ENSMUSG00000034998	Foxn2	3230402J05Rik|6030465J18Rik|Fkh19|Foxn1|HTLF	forkhead box N2	protein-coding
Neurod1_D5_peak_819	chr4	118261662	118261912	4.44881	6.08853	2.20653	22	NA	intron (NM_011213, intron 5 of 32)	intron (NM_011213, intron 5 of 32)	29610	NM_011213	19268		NM_011213	ENSMUSG00000033295	Ptprf	LAR|LARS|RPTP-LAR	protein tyrosine phosphatase receptor type F	protein-coding
Neurod1_D5_peak_562	chr18	60735277	60735506	4.44881	6.08853	2.20653	22	NA	intron (NM_001348146, intron 1 of 6)	intron (NM_001348146, intron 1 of 6)	-2250	NM_001348102	15531		NM_008306	ENSMUSG00000054008	Ndst1	1200015G06Rik|HSNST|HSNST 1|Hsst|N-HSST|N-HSST 1|NDST-1|b2b2230Clo	N-deacetylase/N-sulfotransferase (heparan glucosaminyl) 1	protein-coding
Neurod1_D5_peak_1285	chr9	74847247	74847487	4.17873	6.15972	2.26474	22	NA	Intergenic	Intergenic	-1070	NR_045284	100503019		NR_045284	ENSMUSG00000066477	Gm16551	-	predicted gene 16551	ncRNA
Neurod1_D5_peak_288	chr12	102970968	102971192	4.48655	6.14745	2.25353	22	NA	intron (NM_001081017, intron 1 of 48)	RSINE1|SINE|B4	22221	NM_001081017	217843		NM_177621	ENSMUSG00000021198	Unc79	9030205A07Rik|Mlca3	unc-79 homolog	protein-coding
Neurod1_D5_peak_860	chr4	141060596	141060927	4.48655	6.14745	2.25353	22	NA	promoter-TSS (NM_001145958)	promoter-TSS (NM_001145958)	-216	NM_001145958	230872		NM_172122	ENSMUSG00000040860	Crocc	-	ciliary rootlet coiled-coil, rootletin	protein-coding
Neurod1_D5_peak_718	chr2	179421578	179421835	4.44881	6.08853	2.20653	22	NA	Intergenic	Intergenic	6770	NM_026596	68175		NM_026596	ENSMUSG00000039138	4930591A17Rik	-	RIKEN cDNA 4930591A17 gene	protein-coding
Neurod1_D5_peak_526	chr17	66436634	66436830	4.34545	6.1717	2.27509	22	NA	intron (NM_001114098, intron 2 of 14)	B2_Mm2|SINE|B2	13018	NM_172963	68617		NM_172963	ENSMUSG00000052105	Mtcl1	1110012J17Rik|Ccdc165|D130071O13|Kiaa0802|Soga2|mKIAA0802|t8219b25	microtubule crosslinking factor 1	protein-coding
Neurod1_D5_peak_855	chr4	139791637	139791901	4.48655	6.14745	2.25353	22	NA	intron (NM_011039, intron 4 of 8)	intron (NM_011039, intron 4 of 8)	41199	NM_011039	18509		NM_011039	ENSMUSG00000028736	Pax7	Pax-7	paired box 7	protein-coding
Neurod1_D5_peak_677	chr2	142604653	142604850	4.60417	6.11224	2.2272	22	NA	Intergenic	RMER1A|Other|Other	296713	NM_001355123	16558		NM_001081133	ENSMUSG00000038844	Kif16b	8430434E15Rik|mKIAA1590	kinesin family member 16B	protein-coding
Neurod1_D5_peak_933	chr5	113164784	113165001	4.29731	6.09521	2.21144	22	NA	intron (NM_001375886, intron 6 of 12)	intron (NM_001375886, intron 6 of 12)	-1579	NM_172884	243219		NM_172884	ENSMUSG00000051339	2900026A02Rik	8430408O14Rik|A530094D01|Gm449|Kiaa1671|mKIAA1671	RIKEN cDNA 2900026A02 gene	protein-coding
Neurod1_D5_peak_1021	chr6	82455549	82455765	4.58201	6.0774	2.19746	21	NA	intron (NM_009313, intron 2 of 5)	MER58B|DNA|hAT-Charlie	53182	NM_009313	21336		NM_009313	ENSMUSG00000030043	Tacr1	Nk1r|Spr|Tac1r	tachykinin receptor 1	protein-coding
Neurod1_D5_peak_536	chr18	5978736	5978971	4.37521	5.97365	2.11088	21	NA	Intergenic	Intergenic	157245	NM_001039692	75415		NM_029277	ENSMUSG00000041225	Arhgap12	2810011M08Rik	Rho GTPase activating protein 12	protein-coding
Neurod1_D5_peak_1294	chr9	102240219	102240488	4.39338	6.00201	2.13522	21	NA	intron (NM_173447, intron 1 of 15)	intron (NM_173447, intron 1 of 15)	64622	NR_106163	102466241		NR_106163	ENSMUSG00000098521	Mir7243	Gm27363|mmu-mir-7243	microRNA 7243	ncRNA
Neurod1_D5_peak_326	chr13	72061614	72061890	4.2194	5.9712	2.11088	21	NA	Intergenic	Intergenic	-98029	NM_010573	16371		NM_010573	ENSMUSG00000060969	Irx1	-	Iroquois homeobox 1	protein-coding
Neurod1_D5_peak_775	chr4	13286267	13286561	4.2658	6.0451	2.1711	21	NA	Intergenic	Intergenic	379577	NM_173746	208820		NM_173746	ENSMUSG00000055963	Triqk	C130086A10|Gm11818	triple QxxK/R motif containing	protein-coding
Neurod1_D5_peak_206	chr11	87108925	87109166	4.2658	6.0451	2.1711	21	NA	promoter-TSS (NM_175563)	promoter-TSS (NM_175563)	-216	NM_025377	66140		NM_025377	ENSMUSG00000020492	Ska2	1110001A07Rik|Fam33a	spindle and kinetochore associated complex subunit 2	protein-coding
Neurod1_D5_peak_1035	chr6	99207007	99207203	4.58201	6.0774	2.19746	21	NA	intron (NM_053202, intron 3 of 18)	intron (NM_053202, intron 3 of 18)	-22086	NR_162807	114482918		NR_162807		Mir12201	Gm51278|mmu-mir-12201	microRNA 12201	ncRNA
Neurod1_D5_peak_393	chr14	114952317	114952679	4.4117	6.03061	2.15928	21	NA	Intergenic	Intergenic	6479	NR_168700	102633181		NR_168698		Gm31072	-	predicted gene, 31072	ncRNA
Neurod1_D5_peak_369	chr14	52019652	52020036	4.25022	6.0203	2.1514	21	NA	promoter-TSS (NM_001253694)	promoter-TSS (NM_001253694)	-131	NM_001253694	69890		NM_027248	ENSMUSG00000049295	Zfp219	2010302A17Rik|Znf219	zinc finger protein 219	protein-coding
Neurod1_D5_peak_178	chr11	51688899	51689109	4.53833	6.00882	2.14099	21	NA	promoter-TSS (NM_025319)	promoter-TSS (NM_025319)	-370	NM_025319	66050		NM_025319	ENSMUSG00000007777	Trappc2b	0610009B22Rik	trafficking protein particle complex 2B	protein-coding
Neurod1_D5_peak_998	chr6	36097767	36098164	4.43018	6.05945	2.1826	21	NA	Intergenic	Intergenic	-290119	NM_203491	243764		NM_203491	ENSMUSG00000045613	Chrm2	AChR-M2|Chrm-2|M2	cholinergic receptor, muscarinic 2, cardiac	protein-coding
Neurod1_D5_peak_1058	chr6	149409062	149409307	4.58201	6.0774	2.19746	21	NA	5' UTR (NM_001112796, exon 1 of 8)	5' UTR (NM_001112796, exon 1 of 8)	200	NM_009753	12121		NM_009753	ENSMUSG00000003452	Bicd1	B830009D06Rik|bic-D 1	BICD cargo adaptor 1	protein-coding
Neurod1_D5_peak_1237	chr9	33269613	33269815	4.39338	6.00201	2.13522	21	NA	Intergenic	Intergenic	-340748	NR_131058	330917		NR_131058		Gm27162	A430016B06	predicted gene 27162	ncRNA
Neurod1_D5_peak_581	chr19	6203727	6203975	4.56007	6.04292	2.17041	21	NA	intron (NM_001377075, intron 2 of 5)	MERVL_2A-int|LTR|ERVL	19506	NM_001377074	622554		NM_001165919	ENSMUSG00000024786	Majin	1700123I01Rik	membrane anchored junction protein	protein-coding
Neurod1_D5_peak_883	chr5	14989221	14989453	4.53833	6.00882	2.14099	21	NA	Intergenic	Intergenic	-10438	NM_001281514	100503549		NM_001281514	ENSMUSG00000072188	Speer4e2	Gm10354	spermatogenesis associated glutamate (E)-rich protein 4E2	protein-coding
Neurod1_D5_peak_54	chr1	131527521	131527793	4.2815	6.07007	2.19194	21	NA	promoter-TSS (NM_001081011)	promoter-TSS (NM_001081011)	-246	NM_175382	108900		NM_175382	ENSMUSG00000055184	Fam72a	2700049P18Rik|P17	family with sequence similarity 72, member A	protein-coding
Neurod1_D5_peak_593	chr19	15836895	15837099	4.37521	5.97365	2.11088	21	NA	Intergenic	Intergenic	87625	NM_001205339	107272		NM_177420	ENSMUSG00000024640	Psat1	D8Ertd814e|EPIP|PSA|Psat	phosphoserine aminotransferase 1	protein-coding
Neurod1_D5_peak_1153	chr7	142897688	142897879	4.2815	6.07007	2.19194	21	NA	intron (NM_009377, intron 2 of 12)	intron (NM_009377, intron 2 of 12)	2212	NM_009377	21823		NM_009377	ENSMUSG00000000214	Th	-	tyrosine hydroxylase	protein-coding
Neurod1_D5_peak_927	chr5	111893894	111894318	4.05849	5.96177	2.10285	21	NA	Intergenic	Intergenic	-132378	NR_045832	269683		NM_207252	ENSMUSG00000085271	E130006D01Rik	Gm16018|Gm681|Hrtlincr5	RIKEN cDNA E130006D01 gene	ncRNA
Neurod1_D5_peak_851	chr4	139246513	139246810	4.2194	5.9712	2.11088	21	NA	intron (NM_001037761, intron 2 of 9)	intron (NM_001037761, intron 2 of 9)	52550	NM_001271405	12345		NM_009798	ENSMUSG00000028745	Capzb	1700120C01Rik|CPB1|CPB2|CPbeat2|CPbeta1|CPbeta2|Cappb1	capping actin protein of muscle Z-line subunit beta	protein-coding
Neurod1_D5_peak_382	chr14	67242000	67242320	4.20416	5.9469	2.08848	20	NA	intron (NM_001360202, intron 5 of 15)	intron (NM_001360202, intron 5 of 15)	7516	NM_001360202	13592		NM_010095	ENSMUSG00000022053	Ebf2	D14Ggc1e|EBF-2|Mmot1|O/E-3|OE-3	early B cell factor 2	protein-coding
Neurod1_D5_peak_929	chr5	112055007	112055234	4.30401	5.86253	2.02043	20	NA	Intergenic	Intergenic	-101107	NR_166436	75640		NR_166436	ENSMUSG00000104538	1700016B01Rik	Gm42491	RIKEN cDNA 1700016B01 gene	ncRNA
Neurod1_D5_peak_799	chr4	82765951	82766233	4.30401	5.86253	2.02043	20	NA	Intergenic	Intergenic	93581	NM_026647	68268		NM_026647	ENSMUSG00000028403	Zdhhc21	9130404H11Rik|D130004H04Rik|DHHC21|dep	zinc finger, DHHC domain containing 21	protein-coding
Neurod1_D5_peak_360	chr14	24551040	24551300	4.32159	5.88997	2.04227	20	NA	Intergenic	Intergenic	60417	NM_001360586	20088		NM_011297	ENSMUSG00000025290	Rps24	-	ribosomal protein S24	protein-coding
Neurod1_D5_peak_271	chr12	55836366	55836679	4.33932	5.91764	2.0651	20	NA	exon (NM_001037756, exon 1 of 10)	exon (NM_001037756, exon 1 of 10)	156	NM_001037756	52592		NM_027867	ENSMUSG00000012076	Brms1l	0710008O11Rik|BRMS1|D12Ertd407e	breast cancer metastasis-suppressor 1-like	protein-coding
Neurod1_D5_peak_523	chr17	57248051	57248279	4.30401	5.86253	2.02043	20	NA	promoter-TSS (NM_001308074)	promoter-TSS (NM_001308074)	-476	NM_030084	78308		NM_030084	ENSMUSG00000005823	Gpr108	1810015L19Rik|Lustr2	G protein-coupled receptor 108	protein-coding
Neurod1_D5_peak_148	chr10	121282730	121282954	4.33932	5.91764	2.0651	20	NA	intron (NM_001361015, intron 9 of 12)	intron (NM_001361015, intron 9 of 12)	28554	NM_029057	74694		NM_029057	ENSMUSG00000052302	Tbc1d30	4930505D03Rik|9530013E20Rik	TBC1 domain family, member 30	protein-coding
Neurod1_D5_peak_1161	chr7	145206268	145206481	4.49547	5.94168	2.08613	20	NA	5' UTR (NM_001369202, exon 3 of 3)	5' UTR (NM_001369202, exon 3 of 3)	1745	NM_001369202	100040049		NM_001369202	ENSMUSG00000109305	Smim38	1810010D01Rik|Gm2572	small integral membrane protein 38	protein-coding
Neurod1_D5_peak_1007	chr6	52584200	52584781	4.32159	5.88997	2.04227	20	NA	intron (NM_145567, intron 4 of 7)	intron (NM_145567, intron 4 of 7)	55810	NM_145567	58875		NM_145567	ENSMUSG00000029776	Hibadh	6430402H10Rik	3-hydroxyisobutyrate dehydrogenase	protein-coding
Neurod1_D5_peak_782	chr4	32074696	32075029	4.35719	5.94553	2.08828	20	NA	Intergenic	Intergenic	110755	NM_172688	26409		NM_009316	ENSMUSG00000028284	Map3k7	B430101B05|Tak1	mitogen-activated protein kinase kinase kinase 7	protein-coding
Neurod1_D5_peak_363	chr14	25030167	25030481	4.33932	5.91764	2.0651	20	NA	Intergenic	Intergenic	-78937	NR_153781	102634576		NR_153781		Gm32123	-	predicted gene, 32123	ncRNA
Neurod1_D5_peak_1171	chr8	68794457	68794660	4.33932	5.91764	2.0651	20	NA	intron (NM_001293792, intron 1 of 17)	intron (NM_001293792, intron 1 of 17)	629	NM_001293792	70885		NM_027590	ENSMUSG00000031864	Ints10	4921521J11Rik	integrator complex subunit 10	protein-coding
Neurod1_D5_peak_305	chr13	29416078	29416444	4.35719	5.94553	2.08828	20	NA	intron (NM_144536, intron 13 of 15)	intron (NM_144536, intron 13 of 15)	400006	NR_045075	77920		NR_045073	ENSMUSG00000086363	A330102I10Rik	-	RIKEN cDNA A330102I10 gene	ncRNA
Neurod1_D5_peak_909	chr5	93206547	93206735	4.47434	5.90864	2.05818	20	NA	promoter-TSS (NM_017367)	promoter-TSS (NM_017367)	123	NM_029363	75610		NM_029363	ENSMUSG00000029384	2010109A12Rik	-	RIKEN cDNA 2010109A12 gene	protein-coding
Neurod1_D5_peak_93	chr1	190155349	190155600	4.14427	5.85132	2.01201	20	NA	intron (NM_001360827, intron 2 of 4)	intron (NM_001360827, intron 2 of 4)	14041	NM_001360827	19130		NM_008937	ENSMUSG00000010175	Prox1	A230003G05Rik|PROX-1	prospero homeobox 1	protein-coding
Neurod1_D5_peak_867	chr4	148935154	148935471	4.35719	5.94553	2.08828	20	NA	intron (NM_001159344, intron 7 of 20)	intron (NM_001159344, intron 7 of 20)	17010	NR_154553	108168987		NR_154553		Gm13205	-	predicted gene 13205	ncRNA
Neurod1_D5_peak_507	chr17	31418819	31419096	4.49547	5.94168	2.08613	20	NA	intron (NM_008804, intron 3 of 18)	intron (NM_008804, intron 3 of 18)	32723	NM_001163748	18585		NM_008804	ENSMUSG00000041119	Pde9a	PDE9A1	phosphodiesterase 9A	protein-coding
Neurod1_D5_peak_450	chr16	23251206	23251632	4.35719	5.94553	2.08828	20	NA	intron (NM_001252505, intron 1 of 7)	MIRb|SINE|MIR	25398	NM_001252505	20440		NM_145933	ENSMUSG00000022885	St6gal1	Siat1|St6Gal-I|St6gal|St6galI	beta galactoside alpha 2,6 sialyltransferase 1	protein-coding
Neurod1_D5_peak_1191	chr8	106059260	106059479	4.35719	5.94553	2.08828	20	NA	promoter-TSS (NM_001368796)	promoter-TSS (NM_001368796)	-221	NM_010901	18021		NM_010901	ENSMUSG00000031902	Nfatc3	D8Ertd281e|NFAT4|NFATx	nuclear factor of activated T cells, cytoplasmic, calcineurin dependent 3	protein-coding
Neurod1_D5_peak_452	chr16	25059041	25059285	4.35719	5.94553	2.08828	20	NA	promoter-TSS (NR_040374)	promoter-TSS (NR_040374)	-476	NR_040374	319487		NR_040374	ENSMUSG00000096960	A230028O05Rik	-	RIKEN cDNA A230028O05 gene	ncRNA
Neurod1_D5_peak_170	chr11	35769359	35769595	4.47434	5.90864	2.05818	20	NA	promoter-TSS (NM_145962)	promoter-TSS (NM_145962)	-18	NM_145962	211347		NM_145962	ENSMUSG00000018846	Pank3	-	pantothenate kinase 3	protein-coding
Neurod1_D5_peak_980	chr5	139585243	139585534	4.20416	5.9469	2.08848	20	NA	Intergenic	Intergenic	41490	NM_013702	22255		NM_013702	ENSMUSG00000029546	Uncx	Chx4|Uncx4.1	UNC homeobox	protein-coding
Neurod1_D5_peak_216	chr11	105153749	105154080	4.33932	5.91764	2.0651	20	NA	Intergenic	Intergenic	-24893	NM_001294331	24086		NM_011903	ENSMUSG00000020694	Tlk2	4933403M19Rik|PKU-alpha|PKUalpha|Tlk	tousled-like kinase 2 (Arabidopsis)	protein-coding
Neurod1_D5_peak_1282	chr9	72863790	72864109	4.14427	5.85132	2.01201	20	NA	intron (NM_175485, intron 11 of 19)	intron (NM_175485, intron 11 of 19)	56675	NM_175485	235472		NM_175485	ENSMUSG00000036030	Prtg	A230098A12Rik|Igdcc5	protogenin	protein-coding
Neurod1_D5_peak_846	chr4	134468351	134468575	4.14427	5.85132	2.01201	20	NA	intron (NM_019641, intron 1 of 4)	CpG	143	NM_019641	16765		NM_019641	ENSMUSG00000028832	Stmn1	19k|Lag|Lap18|Op18|P18|P19|Pig|Pp17|Pp18|Pp19|Pr22|Smn	stathmin 1	protein-coding
Neurod1_D5_peak_1281	chr9	72860672	72860920	4.18902	5.92277	2.06881	20	NA	intron (NM_175485, intron 11 of 19)	intron (NM_175485, intron 11 of 19)	53522	NM_175485	235472		NM_175485	ENSMUSG00000036030	Prtg	A230098A12Rik|Igdcc5	protogenin	protein-coding
Neurod1_D5_peak_781	chr4	23636701	23637016	4.49547	5.94168	2.08613	20	NA	Intergenic	Intergenic	-698423	NR_169002	117962243		NR_169002	ENSMUSG00000028244	1700025O08Rik	-	RIKEN cDNA 1700025O08 gene	ncRNA
Neurod1_D5_peak_404	chr15	58545501	58546104	4.33932	5.91764	2.0651	20	NA	intron (NM_001370912, intron 2 of 40)	L2|LINE|L2	35754	NM_001370912	631797		NM_001370912	ENSMUSG00000037106	Fer1l6	EG631797	fer-1 like family member 6	protein-coding
Neurod1_D5_peak_1146	chr7	139075346	139075536	4.10046	5.78128	1.95397	19	NA	intron (NM_028708, intron 19 of 19)	intron (NM_028708, intron 19 of 19)	-10560	NM_011993	26757		NM_011993	ENSMUSG00000025478	Dpysl4	CRMP-3|Crmp3|DPY4|Drp-4|Ulip4	dihydropyrimidinase-like 4	protein-coding
Neurod1_D5_peak_1193	chr8	107226379	107226577	4.28657	5.83531	1.99873	19	NA	Intergenic	Intergenic	21148	NR_166499	67644		NR_166498	ENSMUSG00000120083	4930517G24Rik	-	RIKEN cDNA 4930517G24 gene	ncRNA
Neurod1_D5_peak_1128	chr7	124680446	124680696	4.28657	5.83531	1.99873	19	NA	intron (NR_045907, intron 1 of 3)	intron (NR_045907, intron 1 of 3)	28364	NR_045907	73076		NR_045907	ENSMUSG00000086254	3100003L05Rik	-	RIKEN cDNA 3100003L05 gene	ncRNA
Neurod1_D5_peak_598	chr19	44407917	44408190	4.26927	5.80831	1.9774	19	NA	promoter-TSS (NM_009127)	promoter-TSS (NM_009127)	-344	NM_009127	20249		NM_009127	ENSMUSG00000037071	Scd1	Scd|Scd-1|ab	stearoyl-Coenzyme A desaturase 1	protein-coding
Neurod1_D5_peak_35	chr1	85593067	85593318	3.10759	5.71358	1.90121	19	NA	intron (NM_175397, intron 4 of 12)	intron (NM_175397, intron 4 of 12)	5618	NM_030194	109032		NM_030194	ENSMUSG00000070034	Sp110	5031415C07Rik|52kDa|5830484A20Rik|Ifi75|Ipr1	Sp110 nuclear body protein	protein-coding
Neurod1_D5_peak_473	chr16	87916618	87917079	4.25211	5.78152	1.95397	19	NA	intron (NM_010348, intron 14 of 15)	intron (NM_010348, intron 14 of 15)	7577	NR_155304	105246151		NR_155304		4930590A17Rik	-	RIKEN cDNA 4930590A17 gene	ncRNA
Neurod1_D5_peak_610	chr19	58456611	58456915	4.12956	5.82782	1.99338	19	NA	Intergenic	Intergenic	-1365	NM_001285457	14585		NM_010279	ENSMUSG00000025089	Gfra1	GFRalpha-1	glial cell line derived neurotrophic factor family receptor alpha 1	protein-coding
Neurod1_D5_peak_359	chr14	22906305	22906528	3.95728	5.79409	1.966	19	NA	intron (NM_028275, intron 6 of 6)	intron (NM_028275, intron 6 of 6)	188155	NR_033550	791307		NR_033550	ENSMUSG00000068680	Gm10248	-	predicted gene 10248	ncRNA
Neurod1_D5_peak_941	chr5	115204607	115205002	4.12956	5.82782	1.99338	19	NA	Intergenic	Intergenic	-10423	NM_001310712	29867		NM_013879	ENSMUSG00000029544	Cabp1	caldendrin	calcium binding protein 1	protein-coding
Neurod1_D5_peak_556	chr18	55549631	55549979	4.11496	5.80447	1.9757	19	NA	Intergenic	Intergenic	-557214	NM_001360787	269023		NM_175751	ENSMUSG00000052713	Zfp608	4932417D18Rik|D430007A19Rik|Znf608	zinc finger protein 608	protein-coding
Neurod1_D5_peak_1288	chr9	96759249	96759466	4.44171	5.68382	1.87776	18	NA	Intergenic	Intergenic	-6205	NR_102296	319707		NR_102293	ENSMUSG00000101581	C430002N11Rik	-	RIKEN cDNA C430002N11 gene	ncRNA
Neurod1_D5_peak_1164	chr8	11636065	11636268	4.04346	5.68998	1.88122	18	NA	promoter-TSS (NM_001167967)	promoter-TSS (NM_001167967)	-409	NM_133971	102334		NM_133971	ENSMUSG00000031508	Ankrd10	4833425P12Rik	ankyrin repeat domain 10	protein-coding
Neurod1_D5_peak_295	chr12	112207214	112207565	4.04346	5.68998	1.88122	18	NA	Intergenic	Intergenic	61181	NM_001097621	668303		NM_001097621	ENSMUSG00000021294	Kif26a	mKIAA1236	kinesin family member 26A	protein-coding
Neurod1_D5_peak_147	chr10	111164490	111164691	4.19813	5.47921	1.72511	17	NA	promoter-TSS (NM_175489)	promoter-TSS (NM_175489)	-212	NM_001003717	237542		NM_175489	ENSMUSG00000020189	Osbpl8	C730029P18Rik|D330025H14Rik|ORP-8	oxysterol binding protein-like 8	protein-coding
Neurod1_D5_peak_661	chr2	101173261	101173513	4.23549	5.53705	1.77066	17	NA	Intergenic	Intergenic	447659	NM_001362687	68170		NM_026592	ENSMUSG00000027165	Iftap	B230118H07Rik|NWC	intraflagellar transport associated protein	protein-coding
Neurod1_D5_peak_308	chr13	41249902	41250095	4.1797	5.45069	1.70296	17	NA	5' UTR (NM_001135577, exon 1 of 2)	5' UTR (NM_001135577, exon 1 of 2)	154	NM_001135577	108934		NM_001135577	ENSMUSG00000091264	Smim13	2900036K02Rik	small integral membrane protein 13	protein-coding
Neurod1_D5_peak_386	chr14	78286133	78286321	3.66936	5.54375	1.77721	17	NA	intron (NM_011613, intron 2 of 4)	intron (NM_011613, intron 2 of 4)	21816	NM_011613	21943		NM_011613	ENSMUSG00000022015	Tnfsf11	Ly109l|ODF|OPGL|RANKL|Trance	tumor necrosis factor (ligand) superfamily, member 11	protein-coding
Neurod1_D5_peak_982	chr5	144550935	144551160	4.1797	5.45069	1.70296	17	NA	intron (NM_016789, intron 2 of 4)	intron (NM_016789, intron 2 of 4)	5160	NM_016789	53324		NM_016789	ENSMUSG00000059991	Nptx2	Narp|np2	neuronal pentraxin 2	protein-coding
Neurod1_D5_peak_587	chr19	7148814	7149046	3.736	5.42381	1.68301	16	NA	intron (NM_001378919, intron 3 of 9)	intron (NM_001378919, intron 3 of 9)	-43201	NM_201411	396184		NM_201411	ENSMUSG00000047787	Flrt1	D630040I23Rik	fibronectin leucine rich transmembrane protein 1	protein-coding
Neurod1_D5_peak_784	chr4	32304028	32304220	3.99517	5.37992	1.64936	16	NA	Intergenic	IMPB_01|Satellite|Satellite	-113311	NM_001109661	12014		NM_007521	ENSMUSG00000040270	Bach2	E030004N02Rik	BTB and CNC homology, basic leucine zipper transcription factor 2	protein-coding
Neurod1_D5_peak_690	chr2	153457744	153457961	3.96522	5.333	1.61285	16	NA	intron (NM_001134300, intron 4 of 10)	intron (NM_001134300, intron 4 of 10)	-13373	NM_001001986	329540		NM_001001986	ENSMUSG00000061411	Nol4l	4931410H15|8430427H17Rik|Gm1636	nucleolar protein 4-like	protein-coding
Neurod1_D5_peak_1108	chr7	80803260	80803477	4.03789	5.23165	1.53405	15	NA	promoter-TSS (NM_016721)	promoter-TSS (NM_016721)	-37	NM_016721	29875		NM_016721	ENSMUSG00000030536	Iqgap1	D7Ertd237e|D7Ertd257e|mKIAA0051	IQ motif containing GTPase activating protein 1	protein-coding
Neurod1_D5_peak_152	chr10	130288111	130288347	4.08993	5.31196	1.59582	15	NA	Intergenic	Intergenic	-7975	NM_001329490	11923		NM_007501	ENSMUSG00000048015	Neurod4	ATH-3|Atoh3|MATH-3|Math3|bHLHa4	neurogenic differentiation 4	protein-coding
Neurod1_D5_peak_485	chr17	10451754	10451947	4.08993	5.31196	1.59582	15	NA	intron (NM_027032, intron 4 of 4)	intron (NM_027032, intron 4 of 4)	-4366	NR_077237	319750		NR_077237	ENSMUSG00000089633	A230009B12Rik	-	RIKEN cDNA A230009B12 gene	ncRNA
Neurod1_D5_peak_1104	chr7	75608649	75608872	4.08993	5.31196	1.59582	15	NA	exon (NM_029332, exon 7 of 37)	exon (NM_029332, exon 7 of 37)	153226	NM_029332	75547		NM_029332	ENSMUSG00000066406	Akap13	1700026G02Rik|5730522G15Rik|5830460E08Rik|AKAP-13|AKAP-Lbc|BRX|Ht31|LBC|PROTO-LB|PROTO-LBC	A kinase anchor protein 13	protein-coding
Neurod1_D5_peak_564	chr18	64432261	64432624	4.05509	5.25818	1.55516	15	NA	Intergenic	Intergenic	56656	NM_007998	14151		NM_007998	ENSMUSG00000024588	Fech	Fcl|fch	ferrochelatase	protein-coding
Neurod1_D5_peak_1020	chr6	80975143	80975400	4.13256	5.1952	1.50889	15	NA	Intergenic	Intergenic	920392	NR_106091	102465711		NR_106091	ENSMUSG00000106154	Mir7232	mmu-mir-7232	microRNA 7232	ncRNA
Neurod1_D5_peak_1031	chr6	93957439	93957716	4.00393	5.17927	1.49638	14	NA	intron (NM_001029850, intron 1 of 23)	B4|SINE|B4	-43887	NM_001286788	14924		NM_010367	ENSMUSG00000045095	Magi1	AIP3|BAP1|Baiap1|Gukmi1|MAGI1c|Magi-1|TNRC19|WWP3|mKIAA4129	membrane associated guanylate kinase, WW and PDZ domain containing 1	protein-coding
Neurod1_D5_peak_107	chr10	27027171	27027423	4.0926	5.13293	1.4609	14	NA	intron (NM_008481, intron 50 of 63)	intron (NM_008481, intron 50 of 63)	254785	NM_176837	73910		NM_176837	ENSMUSG00000039031	Arhgap18	4833419J07Rik	Rho GTPase activating protein 18	protein-coding
Neurod1_D5_peak_440	chr16	4790037	4790232	3.98716	5.15342	1.47764	14	NA	promoter-TSS (NM_001358080)	promoter-TSS (NM_001358080)	158	NM_001358082	66626		NM_025670	ENSMUSG00000004071	Cdip1	2700048O17Rik|5730403B10Rik|CDIP	cell death inducing Trp53 target 1	protein-coding
Neurod1_D5_peak_716	chr2	178508609	178508885	4.05339	5.07202	1.4171	14	NA	Intergenic	Intergenic	78232	NM_198656	381409		NM_198656	ENSMUSG00000039155	Cdh26	Gm1010	cadherin-like 26	protein-coding
Neurod1_D5_peak_247	chr11	119215938	119216259	3.78098	5.04364	1.39537	13	NA	intron (NM_001347625, intron 1 of 11)	intron (NM_001347625, intron 1 of 11)	12401	NM_001347625	207592		NM_172443	ENSMUSG00000039976	Tbc1d16	B930087K01|Tcd1d16	TBC1 domain family, member 16	protein-coding
Neurod1_D5_peak_409	chr15	73748007	73748253	3.7016	4.91848	1.30635	13	NA	5' UTR (NM_008975, exon 1 of 6)	5' UTR (NM_008975, exon 1 of 6)	104	NM_008975	19245		NM_008975	ENSMUSG00000059895	Ptp4a3	Prl-3|pPtp4a3	protein tyrosine phosphatase 4a3	protein-coding
Neurod1_D5_peak_678	chr2	144019555	144019756	3.87361	4.97847	1.35002	13	NA	Intergenic	GA-rich|Low_complexity|Low_complexity	-8392	NM_024281	81910		NM_024281	ENSMUSG00000027422	Rrbp1	1700087N07Rik|5730465C04Rik|ES/130|mKIAA1398|mRRp0|mRRp1.8|mRRp10|mRRp15a|mRRp15b|mRRp16.8|mRRp2|mRRp41|mRRp47|mRRp5.4|p180	ribosome binding protein 1	protein-coding
