# Supplementary material for: Kdm6b-mediated epigenetic coordination of temporal precision during motor neuron differentiation
Source: EMBO Rep. 2026 May 26;27(13):3665–88. doi: 10.1038/s44319-026-00808-2 (PMC13354772; doi:10.1038/s44319-026-00808-2)
Supplement: Supplementary file 12 — Source data Fig. 6 [file 44319_2026_808_MOESM12_ESM.zip › Source data Fig 6/Fig 6B/D4H8_Ngn2_Kdm6b common peaks.xls]

PeakID	Chr	Start	End	fe	-log10(pvalue)	-log10(qvalue)	Peak Score	Focus Ratio/Region Size	Annotation	Detailed Annotation	Distance to TSS	Nearest PromoterID	Entrez ID	Nearest Unigene	Nearest Refseq	Nearest Ensembl	Gene Name	Gene Alias	Gene Description	Gene Type
D4H8_peak_7108	chr7	63970172	63971064	7.05415	15.6574	11.4972	114	NA	Intergenic	MER46C|DNA|TcMar-Tigger	-31703	NM_021366	50794	Mm.240473	NM_021366	ENSMUSG00000052040	Klf13	0610043C13Rik|9430029L20Rik|Bteb3|FKLF-2|FKLF2|NSLP1|RFLAT-1|RFLAT1	Kruppel-like factor 13	protein-coding
D4H8_peak_7115	chr7	64840095	64840981	5.00004	9.40268	5.76946	57	NA	intron (NM_183087, intron 3 of 9)	intron (NM_183087, intron 3 of 9)	32502	NM_023239	66647	Mm.19944	NM_023239	ENSMUSG00000070520	Ndnl2	5730494G16Rik|AI642138|BB044375|HCA4|Mageg1|Nsmce3|mage-g1	necdin-like 2	protein-coding
D4H8_peak_7137	chr7	73716317	73716566	4.36657	6.73903	3.4264	34	NA	Intergenic	Intergenic	-23866	NM_001162532	100038347	Mm.425464	NM_001162532	ENSMUSG00000078670	Fam174b	-	family with sequence similarity 174, member B	protein-coding
D4H8_peak_7138	chr7	74007330	74007566	5.14622	9.33217	5.70538	57	NA	intron (NM_009181, intron 1 of 5)	intron (NM_009181, intron 1 of 5)	6234	NM_009181	20450	Mm.4954	NM_009181	ENSMUSG00000025789	St8sia2	AI323367|ST8SiaII|STX|Siat8b	ST8 alpha-N-acetyl-neuraminide alpha-2,8-sialyltransferase 2	protein-coding
D4H8_peak_7142	chr7	75455597	75456096	5.50213	9.60879	5.95474	59	NA	intron (NM_029332, intron 1 of 36)	CpG	312	NM_029332	75547	Mm.216107	NM_029332	ENSMUSG00000066406	Akap13	1700026G02Rik|5730522G15Rik|5830460E08Rik|AKAP-13|AKAP-Lbc|BRX|Ht31|LBC|PROTO-LB|PROTO-LBC	A kinase (PRKA) anchor protein 13	protein-coding
D4H8_peak_7146	chr7	78826983	78827354	6.03445	9.13538	5.5292	55	NA	TTS (NM_029585)	TTS (NM_029585)	20043	NM_029585	76375	Mm.250541	NM_029585	ENSMUSG00000030610	Det1	2610034H20Rik	de-etiolated homolog 1 (Arabidopsis)	protein-coding
D4H8_peak_7151	chr7	79392061	79392544	7.05309	13.0071	9.04547	90	NA	promoter-TSS (NM_145946)	promoter-TSS (NM_145946)	-36	NM_145946	208836	Mm.349493	NM_145946	ENSMUSG00000039187	Fanci	-	Fanconi anemia, complementation group I	protein-coding
D4H8_peak_7153	chr7	79525954	79526358	6.21102	11.5756	7.73379	77	NA	intron (NR_040311, intron 3 of 4)	intron (NR_040311, intron 3 of 4)	10721	NR_040312	101694	Mm.41661	NR_040311	ENSMUSG00000097023	Mir9-3hg	AI854517	Mir9-3 host gene	ncRNA
D4H8_peak_7162	chr7	80323553	80324536	8.94097	20.1077	15.6779	156	NA	5' UTR (NM_173445, exon 1 of 9)	5' UTR (NM_173445, exon 1 of 9)	410	NM_173445	269955	Mm.474502	NM_173445	ENSMUSG00000038930	Rccd1	5830436H09|E430018M08Rik	RCC1 domain containing 1	protein-coding
D4H8_peak_7174	chr7	83369460	83369670	3.95557	5.10474	2.06015	20	NA	Intergenic	Intergenic	-215366	NM_177695	233424	Mm.486619	NM_177695	ENSMUSG00000038540	Tmc3	9030203A06	transmembrane channel-like gene family 3	protein-coding
D4H8_peak_7185	chr7	89980689	89981213	6.07255	12.1222	8.2315	82	NA	promoter-TSS (NM_021876)	promoter-TSS (NM_021876)	25	NM_021876	13626	Mm.380914	NM_021876	ENSMUSG00000030619	Eed	ENSMUSG00000039373|l(7)5Rn|l7Rn5|lusk	embryonic ectoderm development	protein-coding
D4H8_peak_4701	chr2	131847847	131848179	5.66438	8.85516	5.28049	52	NA	promoter-TSS (NR_029381)	promoter-TSS (NR_029381)	-357	NR_029381	414081	Mm.246905	NR_029381	ENSMUSG00000086822	5330413P13Rik	-	RIKEN cDNA 5330413P13 gene	ncRNA
D4H8_peak_4703	chr2	132578211	132578427	4.39576	6.78788	3.46797	34	NA	promoter-TSS (NM_027096)	promoter-TSS (NM_027096)	-71	NM_001291052	74182	Mm.211211	NM_027096	ENSMUSG00000027346	Gpcpd1	2310004G06Rik|2310032D16Rik|AU015213|Gde5|Prei4|mKIAA1434	glycerophosphocholine phosphodiesterase 1	protein-coding
D4H8_peak_3102	chr16	17208827	17209217	5.42207	9.82307	6.14556	61	NA	exon (NM_001033338, exon 1 of 1)	exon (NM_001033338, exon 1 of 1)	887	NM_001033338	239731	Mm.86671	NM_001033338	ENSMUSG00000071636	Rimbp3	Gm1759|Gm603|RIM-BP3|mKIAA1666	RIMS binding protein 3	protein-coding
D4H8_peak_3103	chr16	17233390	17234255	5.01125	9.08857	5.48777	54	NA	intron (NM_178922, intron 1 of 2)	CpG	235	NM_178922	58180	Mm.261602	NM_178922	ENSMUSG00000050240	Hic2	AA409108|HRG22|mKIAA1020	hypermethylated in cancer 2	protein-coding
D4H8_peak_4711	chr2	137705900	137706800	4.92283	11.2839	7.46821	74	NA	Intergenic	Intergenic	-550234	NM_001025431	228662	Mm.153405	NM_145534	ENSMUSG00000062098	Btbd3	mKIAA0952	BTB (POZ) domain containing 3	protein-coding
D4H8_peak_4715	chr2	142334409	142335545	10.1612	31.0418	26.1657	261	NA	intron (NM_001013802, intron 16 of 18)	intron (NM_001013802, intron 16 of 18)	566487	NM_001081133	16558	Mm.251934	NM_001081133	ENSMUSG00000038844	Kif16b	8430434E15Rik|AA623607|AI789011|C80253|C80902|mKIAA1590	kinesin family member 16B	protein-coding
D4H8_peak_4719	chr2	144459076	144459537	4.28342	5.83039	2.65552	26	NA	promoter-TSS (NR_033459)	promoter-TSS (NR_033459)	26	NR_033459	668917	Mm.152805	NR_033459	ENSMUSG00000083674	Zfp133-ps	OTTMUSG00000003825|Zfp133	zinc finger protein 133, pseudogene	pseudo
D4H8_peak_3118	chr16	18687241	18687485	3.83882	4.92489	1.91685	19	NA	Intergenic	GA-rich|Low_complexity|Low_complexity	-57425	NM_213614	18951	Mm.20365	NM_213614	ENSMUSG00000072214	Sept5	Cdcrel-1|Cdcrel1|Pnutl1	septin 5	protein-coding
D4H8_peak_4726	chr2	146073217	146073424	7.80144	17.5268	13.2406	132	NA	Intergenic	Intergenic	138536	NM_175280	78774	Mm.136347	NM_175280	ENSMUSG00000037143	Cfap61	4930529M08Rik|BB178539|BC024760	cilia and flagella associated protein 61	protein-coding
D4H8_peak_3128	chr16	20693250	20693563	5.84602	10.5617	6.81232	68	NA	TTS (NM_145941)	TTS (NM_145941)	-1651	NM_133778	78408	Mm.196512	NM_133778	ENSMUSG00000050821	Fam131a	2900046G09Rik	family with sequence similarity 131, member A	protein-coding
D4H8_peak_4730	chr2	146330890	146331408	5.69639	11.4248	7.59648	75	NA	intron (NM_001033348, intron 36 of 40)	intron (NM_001033348, intron 36 of 40)	71863	NR_040619	77806	Mm.392819	NR_040619	ENSMUSG00000085958	A930019D19Rik	-	RIKEN cDNA A930019D19 gene	ncRNA
D4H8_peak_4731	chr2	146365894	146366158	4.0885	5.76214	2.59827	25	NA	intron (NM_001033348, intron 24 of 40)	intron (NM_001033348, intron 24 of 40)	106740	NR_040619	77806	Mm.392819	NR_040619	ENSMUSG00000085958	A930019D19Rik	-	RIKEN cDNA A930019D19 gene	ncRNA
D4H8_peak_3132	chr16	21845675	21846325	4.26738	6.57241	3.28285	32	NA	Intergenic	Intergenic	-45969	NM_172821	71751	Mm.420837	NM_172821	ENSMUSG00000033618	Map3k13	C130026N12Rik|LZK	mitogen-activated protein kinase kinase kinase 13	protein-coding
D4H8_peak_3133	chr16	21865578	21865793	4.81493	9.05374	5.4578	54	NA	Intergenic	Intergenic	-26284	NM_172821	71751	Mm.420837	NM_172821	ENSMUSG00000033618	Map3k13	C130026N12Rik|LZK	mitogen-activated protein kinase kinase kinase 13	protein-coding
D4H8_peak_3137	chr16	22439637	22440168	8.90025	25.4474	20.7702	207	NA	promoter-TSS (NM_023794)	promoter-TSS (NM_023794)	-332	NM_023794	104156	Mm.155708	NM_023794	ENSMUSG00000013089	Etv5	1110005E01Rik|8430401F14Rik|ERM	ets variant 5	protein-coding
D4H8_peak_4752	chr2	150735623	150736405	6.88487	13.1463	9.17377	91	NA	Intergenic	Intergenic	-13067	NM_172117	12497	Mm.275524	NM_172117	ENSMUSG00000033068	Entpd6	2700026H11Rik|Cd39l2|NTPDase-6	ectonucleoside triphosphate diphosphohydrolase 6	protein-coding
D4H8_peak_4754	chr2	150909594	150909835	6.80513	13.866	9.83562	98	NA	5' UTR (NM_001163476, exon 1 of 5)	5' UTR (NM_001163476, exon 1 of 5)	120	NM_001163476	69270	Mm.271603	NM_027014	ENSMUSG00000027454	Gins1	2810418N01Rik|Gins4|PSF1|mKIAA0186	GINS complex subunit 1 (Psf1 homolog)	protein-coding
D4H8_peak_4759	chr2	151991017	151991655	4.84528	8.14605	4.65176	46	NA	Intergenic	Intergenic	-5175	NM_027172	69698	Mm.258262	NM_027172	ENSMUSG00000027463	Slc52a3	2310046K01Rik|RFT2	solute carrier protein family 52, member 3	protein-coding
D4H8_peak_3152	chr16	29642274	29642549	5.16167	9.3599	5.73017	57	NA	intron (NM_001199177, intron 28 of 29)	intron (NM_001199177, intron 28 of 29)	63077	NM_133752	74143	Mm.274285	NM_133752	ENSMUSG00000038084	Opa1	1200011N24Rik|AI225888|AI847218|lilr3|mKIAA0567	OPA1, mitochondrial dynamin like GTPase	protein-coding
D4H8_peak_3153	chr16	29657557	29658609	6.24843	13.2613	9.27974	92	NA	Intergenic	Intergenic	78749	NM_133752	74143	Mm.274285	NM_133752	ENSMUSG00000038084	Opa1	1200011N24Rik|AI225888|AI847218|lilr3|mKIAA0567	OPA1, mitochondrial dynamin like GTPase	protein-coding
D4H8_peak_4760	chr2	152029462	152029678	4.18067	5.90944	2.72125	27	NA	Intergenic	CpG	29704	NM_001164819	69698	Mm.258262	NM_027172	ENSMUSG00000027463	Slc52a3	2310046K01Rik|RFT2	solute carrier protein family 52, member 3	protein-coding
D4H8_peak_4769	chr2	152398057	152399007	5.63174	12.0608	8.17553	81	NA	promoter-TSS (NM_011438)	promoter-TSS (NM_011438)	-486	NM_011438	20667	Mm.28424	NM_011438	ENSMUSG00000051817	Sox12	2010205A02Rik	SRY (sex determining region Y)-box 12	protein-coding
D4H8_peak_3177	chr16	33673815	33674071	3.75824	5.00783	1.98316	19	NA	Intergenic	Intergenic	-10523	NM_175256	77446	Mm.245741	NM_172934	ENSMUSG00000075254	Heg1	4632417D23Rik|5530401I02Rik|9530025L16Rik|BC038614|Gm629|OTTMUSG00000027315	heart development protein with EGF-like domains 1	protein-coding
D4H8_peak_3178	chr16	34547151	34547554	4.72763	7.33797	3.94425	39	NA	Intergenic	Intergenic	-33325	NM_177357	545156	Mm.82274	NM_177357	ENSMUSG00000061751	Kalrn	2210407G14Rik|AV235988|DUET|E530005C20Rik|Gm539|Hapip|TRAD	kalirin, RhoGEF kinase	protein-coding
D4H8_peak_4784	chr2	153741072	153741364	7.3167	15.2276	11.0975	110	NA	promoter-TSS (NM_007896)	promoter-TSS (NM_007896)	-69	NM_007896	13589	Mm.143877	NM_007896	ENSMUSG00000027479	Mapre1	5530600P05Rik|AI462499|AI504412|AW260097|BIM1p|D2Ertd459e|Eb1	microtubule-associated protein, RP/EB family, member 1	protein-coding
D4H8_peak_4786	chr2	154420960	154422034	4.30318	9.24175	5.62473	56	NA	Intergenic	Intergenic	-13413	NM_009228	20648	Mm.1541	NM_009228	ENSMUSG00000027488	Snta1	AW228934|Snt1	syntrophin, acidic 1	protein-coding
D4H8_peak_4787	chr2	154426689	154426895	4.3963	7.94561	4.47474	44	NA	Intergenic	Intergenic	-9692	NM_172860	12396	Mm.29914	NM_009823	ENSMUSG00000038533	Cbfa2t2	A430091M07|C330013D05Rik|Cbfa2t2h|MTGR1	core-binding factor, runt domain, alpha subunit 2, translocated to, 2 (human)	protein-coding
D4H8_peak_4788	chr2	154466024	154466705	4.72742	8.88689	5.3088	53	NA	intron (NM_009823, intron 1 of 10)	intron (NM_009823, intron 1 of 10)	29880	NM_001285446	12396	Mm.29914	NM_009823	ENSMUSG00000038533	Cbfa2t2	A430091M07|C330013D05Rik|Cbfa2t2h|MTGR1	core-binding factor, runt domain, alpha subunit 2, translocated to, 2 (human)	protein-coding
D4H8_peak_4789	chr2	154568608	154569365	5.45767	10.6066	6.8529	68	NA	intron (NM_007891, intron 1 of 6)	intron (NM_007891, intron 1 of 6)	440	NM_001291105	13555	Mm.18036	NM_007891	ENSMUSG00000027490	E2f1	E2F-1|mKIAA4009	E2F transcription factor 1	protein-coding
D4H8_peak_3188	chr16	37384632	37385287	5.12817	8.30626	4.79261	47	NA	promoter-TSS (NM_172440)	promoter-TSS (NM_172440)	-1	NM_001114612	207227	Mm.80170	NM_172440	ENSMUSG00000022829	Stxbp5l	9430094L02|A830015P08Rik|LLGL4|T2dm1|t2md1|tomosyn-2	syntaxin binding protein 5-like	protein-coding
D4H8_peak_4794	chr2	155050787	155051140	9.3738	21.9665	17.4392	174	NA	TTS (NM_015770)	TTS (NM_015770)	23534	NM_016661	269378	Mm.330692	NM_016661	ENSMUSG00000027597	Ahcy	AA987153|AL024110|CuBP|SAHH	S-adenosylhomocysteine hydrolase	protein-coding
D4H8_peak_3196	chr16	38712679	38713421	5.36738	8.07089	4.58472	45	NA	promoter-TSS (NM_020260)	promoter-TSS (NM_020260)	-15	NM_020260	12549	Mm.370848	NM_020260	ENSMUSG00000022799	Arhgap31	5830477L08Rik|AU041750|Cdgap|D330026I07Rik	Rho GTPase activating protein 31	protein-coding
D4H8_peak_3197	chr16	42190269	42190562	3.78272	5.26943	2.1938	21	NA	Intergenic	CpG	113054	NR_105858	102466172		NR_105858	ENSMUSG00000098300	Mir6540	Gm27780|mir-6540|mmu-mir-6540	microRNA 6540	ncRNA
D4H8_peak_3198	chr16	42575711	42576127	4.40884	7.38061	3.98117	39	NA	Intergenic	Intergenic	-235268	NM_008083	14432	Mm.1222	NM_008083	ENSMUSG00000047261	Gap43	B-50|Basp2|GAP-43	growth associated protein 43	protein-coding
D4H8_peak_3199	chr16	42781285	42782556	9.44323	37.571	32.5336	325	NA	intron (NR_040521, intron 1 of 3)	intron (NR_040521, intron 1 of 3)	93667	NR_040521	75722	Mm.243747	NR_040521	ENSMUSG00000075070	4932412D23Rik	ENSMUSG00000075070|Gm10809	RIKEN cDNA 4932412D23 gene	ncRNA
D4H8_peak_7206	chr7	98361280	98361518	3.84813	5.37541	2.28223	22	NA	promoter-TSS (NM_001168539)	promoter-TSS (NM_001168539)	-71	NM_001168539	244152	Mm.25317	NM_001024619	ENSMUSG00000049580	Tsku	9530051K01Rik|E2ig4|Lrrc54|Tsk	tsukushi, small leucine rich proteoglycan	protein-coding
D4H8_peak_7213	chr7	99351841	99352059	4.16967	7.22813	3.84825	38	NA	intron (NM_001111043, intron 1 of 5)	intron (NM_001111043, intron 1 of 5)	1289	NM_009825	12406	Mm.22708	NM_009825	ENSMUSG00000070436	Serpinh1	BERF-1|Cbp1|Cbp2|Hsp47|J6|Serpinh2|gp46	serine (or cysteine) peptidase inhibitor, clade H, member 1	protein-coding
D4H8_peak_7215	chr7	99449716	99449947	5.16196	7.74395	4.29866	42	NA	intron (NM_201352, intron 10 of 17)	L1MC5a|LINE|L1	-16173	NM_028145	72184	Mm.153585	NM_028145	ENSMUSG00000035298	Klhl35	2810406K13Rik	kelch-like 35	protein-coding
D4H8_peak_7222	chr7	100607400	100607777	5.66686	10.9927	7.2003	72	NA	promoter-TSS (NM_024287)	promoter-TSS (NM_024287)	2	NM_001163663	19346	Mm.28650	NM_024287	ENSMUSG00000030704	Rab6a	2610028L11Rik|AA419671|Rab6	RAB6A, member RAS oncogene family	protein-coding
D4H8_peak_7223	chr7	100663140	100663382	4.77238	6.84691	3.51877	35	NA	promoter-TSS (NM_001163182)	promoter-TSS (NM_001163182)	-867	NM_013746	27276	Mm.491216	NM_013746	ENSMUSG00000030701	Plekhb1	AI315628|PHR1|Phret1|evt-1	pleckstrin homology domain containing, family B (evectins) member 1	protein-coding
D4H8_peak_7225	chr7	100863116	100863488	5.6167	9.80416	6.12857	61	NA	5' UTR (NM_177073, exon 1 of 11)	5' UTR (NM_177073, exon 1 of 11)	111	NM_177073	320100	Mm.40336	NM_177073	ENSMUSG00000008318	Relt	E430021K24Rik|Tnfrsf19l	RELT tumor necrosis factor receptor	protein-coding
D4H8_peak_7228	chr7	101108064	101108436	5.82621	10.5275	6.78204	67	NA	promoter-TSS (NM_001146010)	promoter-TSS (NM_001146010)	-525	NM_001146010	207278	Mm.263041	NM_199012	ENSMUSG00000030691	Fchsd2	BC034086|R74866|Sh3md3|mKIAA0769	FCH and double SH3 domains 2	protein-coding
D4H8_peak_7265	chr7	111739458	111740174	5.77773	11.5771	7.73504	77	NA	intron (NM_173739, intron 1 of 10)	intron (NM_173739, intron 1 of 10)	40161	NM_173739	233733	Mm.323322	NM_173739	ENSMUSG00000038296	Galnt18	2900011G21Rik|BC024988|Galntl4	UDP-N-acetyl-alpha-D-galactosamine:polypeptide N-acetylgalactosaminyltransferase 18	protein-coding
D4H8_peak_7269	chr7	112685117	112685342	4.88318	8.85518	5.28049	52	NA	intron (NM_009346, intron 1 of 12)	intron (NM_009346, intron 1 of 12)	5909	NM_009346	21676	Mm.24685	NM_009346	ENSMUSG00000055320	Tead1	2610024B07Rik|B230114H05Rik|Gtrgeo5|TEAD-1|TEF-1|Tcf13|mTEF-1	TEA domain family member 1	protein-coding
D4H8_peak_7270	chr7	112743304	112743695	4.1266	6.07406	2.85902	28	NA	intron (NM_009346, intron 1 of 12)	intron (NM_009346, intron 1 of 12)	-15885	NM_001166585	21676	Mm.24685	NM_009346	ENSMUSG00000055320	Tead1	2610024B07Rik|B230114H05Rik|Gtrgeo5|TEAD-1|TEF-1|Tcf13|mTEF-1	TEA domain family member 1	protein-coding
D4H8_peak_7271	chr7	112760579	112760888	3.8546	5.86727	2.68637	26	NA	intron (NM_009346, intron 2 of 12)	intron (NM_009346, intron 2 of 12)	1349	NM_001166585	21676	Mm.24685	NM_009346	ENSMUSG00000055320	Tead1	2610024B07Rik|B230114H05Rik|Gtrgeo5|TEAD-1|TEF-1|Tcf13|mTEF-1	TEA domain family member 1	protein-coding
D4H8_peak_7278	chr7	114562639	114562991	6.11194	9.57257	5.92239	59	NA	exon (NM_177382, exon 1 of 5)	exon (NM_177382, exon 1 of 5)	157	NR_110408	244209	Mm.108037	NM_177382	ENSMUSG00000030670	Cyp2r1	-	cytochrome P450, family 2, subfamily r, polypeptide 1	protein-coding
D4H8_peak_7279	chr7	114753550	114754218	4.97819	7.74786	4.30161	43	NA	intron (NM_173767, intron 1 of 12)	intron (NM_173767, intron 1 of 12)	8118	NM_173767	233752	Mm.83037	NM_173767	ENSMUSG00000048782	Insc	3830422K02Rik|C730020D23	inscuteable homolog (Drosophila)	protein-coding
D4H8_peak_7280	chr7	115065019	115065315	4.52671	6.72623	3.41541	34	NA	Intergenic	Intergenic	113893	NR_040319	101786	Mm.395157	NR_040317	ENSMUSG00000108379	A730082K24Rik	AU044236	RIKEN cDNA A730082K24 gene	ncRNA
D4H8_peak_7282	chr7	115568374	115569202	6.88776	15.7892	11.6193	116	NA	intron (NM_001277327, intron 8 of 14)	intron (NM_001277327, intron 8 of 14)	232821	NM_001277328	20679	Mm.323365	NM_011445	ENSMUSG00000051910	Sox6	AI987981|SOX-LZ	SRY (sex determining region Y)-box 6	protein-coding
D4H8_peak_7294	chr7	118533042	118533383	8.83436	20.4439	15.9968	159	NA	exon (NM_009940, exon 1 of 6)	exon (NM_009940, exon 1 of 6)	144	NM_001304758	12850	Mm.20634	NM_009940	ENSMUSG00000030652	Coq7	clk-1	demethyl-Q 7	protein-coding
D4H8_peak_7295	chr7	118593710	118594328	7.46839	17.3797	13.1057	131	NA	intron (NM_001331203, intron 1 of 2)	intron (NM_001331203, intron 1 of 2)	1573	NM_001331204	381914	Mm.291232	NM_001331201	ENSMUSG00000109284	B230311B06Rik	Gm1695	RIKEN cDNA B230311B06 gene	protein-coding
D4H8_peak_7296	chr7	118740193	118740961	6.43684	11.5654	7.72533	77	NA	5' UTR (NM_027815, exon 1 of 31)	5' UTR (NM_027815, exon 1 of 31)	306	NM_027815	71517	Mm.213298	NM_027815	ENSMUSG00000030982	9030624J02Rik	2610029J22Rik	RIKEN cDNA 9030624J02 gene	protein-coding
D4H8_peak_4806	chr2	156144061	156144381	3.53066	4.85745	1.86192	18	NA	promoter-TSS (NM_025946)	promoter-TSS (NM_025946)	-12	NM_025946	67067	Mm.371623	NM_025946	ENSMUSG00000067847	Romo1	2010100O12Rik|AI853864	reactive oxygen species modulator 1	protein-coding
D4H8_peak_4807	chr2	156179862	156180608	5.99208	13.5733	9.56528	95	NA	promoter-TSS (NM_001291114)	promoter-TSS (NM_001291114)	3	NM_133242	170791	Mm.392436	NM_133242	ENSMUSG00000027620	Rbm39	1500012C14Rik|2310040E03Rik|B330012G18Rik|C79248|R75070|Rnpc2|caper	RNA binding motif protein 39	protein-coding
D4H8_peak_4808	chr2	156196647	156197106	6.26046	12.4643	8.54566	85	NA	intron (NM_172674, intron 1 of 17)	CpG	229	NM_172674	228829	Mm.427078	NM_172674	ENSMUSG00000038116	Phf20	6820402O20Rik	PHD finger protein 20	protein-coding
D4H8_peak_3205	chr16	44530439	44531097	5.37575	11.1789	7.37094	73	NA	intron (NM_172506, intron 1 of 18)	T-rich|Low_complexity|Low_complexity	27361	NR_037242	100526478		NR_037242	ENSMUSG00000093046	Mir3081	mir-3081|mmu-mir-3081	microRNA 3081	ncRNA
D4H8_peak_3206	chr16	44688190	44688489	4.6869	7.56735	4.14299	41	NA	Intergenic	Intergenic	-35962	NM_145972	212547	Mm.310573	NM_145972	ENSMUSG00000036208	Nepro	-	nucleolus and neural progenitor protein	protein-coding
D4H8_peak_3208	chr16	45724505	45724938	6.12799	13.0311	9.06707	90	NA	promoter-TSS (NM_019754)	promoter-TSS (NM_019754)	-190	NM_019754	56370	Mm.24183	NM_019754	ENSMUSG00000022658	Tagln3	2700038H05Rik|2900005O10Rik|AI426007|Np25	transgelin 3	protein-coding
D4H8_peak_3212	chr16	48562567	48562887	6.65617	11.5362	7.698	76	NA	intron (NM_010816, intron 16 of 26)	intron (NM_010816, intron 16 of 26)	131490	NM_010816	17450	Mm.250060	NM_010816	ENSMUSG00000022652	Morc1	Morc	microrchidia 1	protein-coding
D4H8_peak_3214	chr16	49855418	49855679	3.87337	5.18892	2.12703	21	NA	promoter-TSS (NM_010581)	promoter-TSS (NM_010581)	-106	NM_010581	16423	Mm.31752	NM_010581	ENSMUSG00000055447	Cd47	9130415E20Rik|AA407862|AI848868|AW108519|B430305P08Rik|IAP|Itgp	CD47 antigen (Rh-related antigen, integrin-associated signal transducer)	protein-coding
D4H8_peak_4829	chr2	160382206	160382505	4.64804	6.92191	3.58336	35	NA	Intergenic	Intergenic	-15290	NM_010658	16658	Mm.330745	NM_010658	ENSMUSG00000074622	Mafb	Kreisler|Krml|Krml1|kr	v-maf musculoaponeurotic fibrosarcoma oncogene family, protein B (avian)	protein-coding
D4H8_peak_3221	chr16	55321679	55322531	5.83903	11.3064	7.48827	74	NA	Intergenic	Intergenic	-38868	NM_178720	239852	Mm.245045	NM_178720	ENSMUSG00000064310	Zpld1	9430016A21Rik	zona pellucida like domain containing 1	protein-coding
D4H8_peak_3225	chr16	56075738	56076005	4.57793	6.80893	3.48668	34	NA	intron (NM_001003972, intron 1 of 6)	CpG	391	NM_001304503	66315	Mm.255784	NM_025483	ENSMUSG00000052917	Senp7	2410152H17Rik|2810413I22Rik|2900036C23Rik|6030449K19Rik|AI790676	SUMO1/sentrin specific peptidase 7	protein-coding
D4H8_peak_3226	chr16	56717387	56717631	4.74978	7.67368	4.23643	42	NA	promoter-TSS (NM_001252443)	promoter-TSS (NM_001252443)	-59	NM_019678	21787	Mm.425970	NM_019678	ENSMUSG00000022757	Tfg	AI173908	Trk-fused gene	protein-coding
D4H8_peak_3229	chr16	57391267	57391678	36.6616	349.319	342.951	3429	NA	intron (NM_001040397, intron 1 of 4)	LSU-rRNA_Hsa|rRNA|rRNA	38195	NM_001040397	78749	Mm.328360	NM_001040397	ENSMUSG00000043336	Filip1l	4631422O05Rik|Doc1	filamin A interacting protein 1-like	protein-coding
D4H8_peak_4836	chr2	161177643	161177849	5.51366	8.30364	4.79076	47	NA	Intergenic	Intergenic	-68660	NR_126509	71389	Mm.122738	NM_173368	ENSMUSG00000057133	Chd6	5430439G14Rik|6330406J24Rik|CHD-6	chromodomain helicase DNA binding protein 6	protein-coding
D4H8_peak_4837	chr2	161339149	161339704	5.59859	10.1328	6.42325	64	NA	Intergenic	Intergenic	-230340	NR_126509	71389	Mm.122738	NM_173368	ENSMUSG00000057133	Chd6	5430439G14Rik|6330406J24Rik|CHD-6	chromodomain helicase DNA binding protein 6	protein-coding
D4H8_peak_3233	chr16	59604362	59604682	4.6332	8.39284	4.86925	48	NA	Intergenic	Intergenic	-32423	NR_040564	75145	Mm.399348	NR_040564		4930547E14Rik	-	RIKEN cDNA 4930547E14 gene	ncRNA
D4H8_peak_3236	chr16	63091332	63091859	5.43922	9.8533	6.1732	61	NA	Intergenic	Intergenic	237288	NM_011173	19128	Mm.127156	NM_011173	ENSMUSG00000022912	Pros1	AW214361	protein S (alpha)	protein-coding
D4H8_peak_4840	chr2	163054260	163054629	4.99711	7.77865	4.32942	43	NA	promoter-TSS (NM_008652)	promoter-TSS (NM_008652)	-191	NM_008652	17865	Mm.4594	NM_008652	ENSMUSG00000017861	Mybl2	B-Myb|Bmyb	myeloblastosis oncogene-like 2	protein-coding
D4H8_peak_3244	chr16	65815220	65815507	5.64009	8.81618	5.24508	52	NA	promoter-TSS (NM_028572)	promoter-TSS (NM_028572)	-270	NM_028572	73569	Mm.25670	NM_028572	ENSMUSG00000091243	Vgll3	1700110N18Rik|4832416J22|C80713|Vgl-3|Vito-2	vestigial like family member 3	protein-coding
D4H8_peak_3245	chr16	70314066	70314585	6.7178	13.2812	9.29767	92	NA	intron (NM_028803, intron 1 of 15)	CpG	376	NM_028803	74185	Mm.396102	NM_028803	ENSMUSG00000022707	Gbe1	2310045H19Rik|2810426P10Rik|D16Ertd536e	glucan (1,4-alpha-), branching enzyme 1	protein-coding
D4H8_peak_3248	chr16	72605018	72605245	4.25658	5.38963	2.28829	22	NA	Intergenic	Intergenic	-58018	NM_019413	19876	Mm.310772	NM_019413	ENSMUSG00000022883	Robo1	AW494633|AW742721|DUTT1|Gm310	roundabout guidance receptor 1	protein-coding
D4H8_peak_4859	chr2	165886515	165887122	4.38428	7.62809	4.19605	41	NA	Intergenic	Intergenic	-1980	NM_027230	228880	Mm.227598	NM_027230	ENSMUSG00000039671	Zmynd8	1110013E22Rik|2010005I16Rik|3632413B07Rik|AI316811|AL024039|Prkcbp1|RACK7	zinc finger, MYND-type containing 8	protein-coding
D4H8_peak_3256	chr16	74464551	74464995	5.69124	10.294	6.56933	65	NA	Intergenic	Intergenic	-53861	NM_175549	268902	Mm.171736	NM_175549	ENSMUSG00000052516	Robo2	2600013A04Rik|9430089E08Rik|BB097918|D230004I22Rik|mKIAA1568	roundabout guidance receptor 2	protein-coding
D4H8_peak_4860	chr2	165907291	165907500	3.97284	5.13134	2.08119	20	NA	Intergenic	Intergenic	-22557	NM_027230	228880	Mm.227598	NM_027230	ENSMUSG00000039671	Zmynd8	1110013E22Rik|2010005I16Rik|3632413B07Rik|AI316811|AL024039|Prkcbp1|RACK7	zinc finger, MYND-type containing 8	protein-coding
D4H8_peak_4863	chr2	166330061	166330411	4.11262	6.05104	2.84015	28	NA	Intergenic	Intergenic	56328	NR_033467	670775	Mm.384326	NR_033467	ENSMUSG00000084840	Gm11468	OTTMUSG00000001131	predicted gene 11468	ncRNA
D4H8_peak_4864	chr2	166653764	166654199	4.6745	9.10334	5.50092	55	NA	intron (NM_177782, intron 1 of 39)	intron (NM_177782, intron 1 of 39)	-18737	NR_105783	102465188		NR_105783	ENSMUSG00000098675	Mir6364	Gm27327|mmu-mir-6364	microRNA 6364	ncRNA
D4H8_peak_4869	chr2	167299274	167299611	4.86081	8.17286	4.67555	46	NA	3' UTR (NM_019835, exon 9 of 9)	3' UTR (NM_019835, exon 9 of 9)	49736	NM_019835	56336	Mm.200886	NM_019835	ENSMUSG00000017929	B4galt5	9430078I07Rik|AW049941|AW539721	UDP-Gal:betaGlcNAc beta 1,4-galactosyltransferase, polypeptide 5	protein-coding
D4H8_peak_3264	chr16	77644143	77644514	4.43361	6.0648	2.85139	28	NA	Intergenic	(TC)n|Simple_repeat|Simple_repeat	-1945	NR_029540	723952		NR_029540	ENSMUSG00000065472	Mir125b-2	Mirn125b-2|mir-125b-2	microRNA 125b-2	ncRNA
D4H8_peak_3267	chr16	80272479	80272959	7.71015	14.0982	10.0497	100	NA	Intergenic	Intergenic	-927978	NM_010954	17968	Mm.433941	NM_010954	ENSMUSG00000022762	Ncam2	Ncam-2|Ocam|RNCAM	neural cell adhesion molecule 2	protein-coding
D4H8_peak_4875	chr2	168154338	168154775	6.08097	10.5855	6.83441	68	NA	promoter-TSS (NR_040327)	promoter-TSS (NR_040327)	-43	NR_040327	77017	Mm.407822	NR_040327	ENSMUSG00000087648	E130018N17Rik	-	RIKEN cDNA E130018N17 gene	ncRNA
D4H8_peak_4876	chr2	168207107	168207507	8.76857	22.9938	18.417	184	NA	promoter-TSS (NM_009628)	promoter-TSS (NM_009628)	-195	NM_001310088	11538	Mm.201322	NM_009628	ENSMUSG00000051149	Adnp	AA589558|mKIAA0784	activity-dependent neuroprotective protein	protein-coding
D4H8_peak_3277	chr16	87917031	87917239	4.74561	6.55268	3.2661	32	NA	intron (NM_146072, intron 14 of 16)	intron (NM_146072, intron 14 of 16)	218181	NM_007520	12013	Mm.26147	NM_007520	ENSMUSG00000025612	Bach1	6230421P05Rik|AI323795	BTB and CNC homology 1, basic leucine zipper transcription factor 1	protein-coding
D4H8_peak_4883	chr2	168990599	168991057	4.87643	8.19982	4.69917	46	NA	Intergenic	Intergenic	12559	NR_040326	75508	Mm.271256	NR_040326	ENSMUSG00000086348	1700017J07Rik	-	RIKEN cDNA 1700017J07 gene	ncRNA
D4H8_peak_3282	chr16	90143613	90144238	10.3062	28.9404	24.1327	241	NA	non-coding (NR_033476, exon 1 of 1)	non-coding (NR_033476, exon 1 of 1)	1688	NR_033476	100038709	Mm.484070	NR_033476		Gm10789	ENSMUSG00000074924	predicted gene 10789	ncRNA
D4H8_peak_7300	chr7	119861824	119862164	3.80861	5.31143	2.22879	22	NA	intron (NM_001163703, intron 1 of 2)	intron (NM_001163703, intron 1 of 2)	33464	NM_173408	233805	Mm.31539	NM_173408	ENSMUSG00000048787	Dcun1d3	1700020A13Rik|BC030335	DCN1, defective in cullin neddylation 1, domain containing 3 (S. cerevisiae)	protein-coding
D4H8_peak_7302	chr7	120102376	120102597	5.29711	7.95909	4.48697	44	NA	promoter-TSS (NM_145586)	promoter-TSS (NM_145586)	60	NM_145586	233806	Mm.257952	NM_145586	ENSMUSG00000030917	Tmem159	8430420C20Rik	transmembrane protein 159	protein-coding
D4H8_peak_7310	chr7	123500566	123500897	4.68392	6.97962	3.63294	36	NA	promoter-TSS (NM_001081329)	promoter-TSS (NM_001081329)	-282	NM_001081329	210162	Mm.135397	NM_175435	ENSMUSG00000030757	Zkscan2	9430065N20Rik|AW493225|Zfp694	zinc finger with KRAB and SCAN domains 2	protein-coding
D4H8_peak_7314	chr7	126008644	126008870	4.94896	8.00814	4.52957	45	NA	intron (NM_001101488, intron 2 of 6)	intron (NM_001101488, intron 2 of 6)	73654	NM_001101488	269994	Mm.39599	NM_001101488	ENSMUSG00000046182	Gsg1l	AI852434|C230098I05Rik|G630023A01Rik|Gm637|g1l	GSG1-like	protein-coding
D4H8_peak_7316	chr7	126271983	126272413	5.98276	11.9574	8.08033	80	NA	promoter-TSS (NM_145587)	promoter-TSS (NM_145587)	-421	NM_145587	104175	Mm.29660	NM_145587	ENSMUSG00000042978	Sbk1	Sbk	SH3-binding kinase 1	protein-coding
D4H8_peak_7317	chr7	126377462	126378018	7.50209	15.0961	10.9751	109	NA	non-coding (NR_045537, exon 1 of 13)	non-coding (NR_045537, exon 1 of 13)	194	NM_023712	73658	Mm.11112	NM_023712	ENSMUSG00000030741	Spns1	2210013K02Rik|Spin1|Spinl	spinster homolog 1	protein-coding
D4H8_peak_7321	chr7	126502141	126502433	6.95773	18.2113	13.8852	138	NA	intron (NM_183020, intron 1 of 22)	CpG	138	NM_001347658	233871	Mm.231450	NM_183020	ENSMUSG00000032637	Atxn2l	A2D|A2LG|A2RP|A2lp|Atxnl2	ataxin 2-like	protein-coding
D4H8_peak_7329	chr7	126884750	126884988	6.65154	13.1641	9.18972	91	NA	promoter-TSS (NM_001163775)	promoter-TSS (NM_001163775)	98	NM_001163774	381921	Mm.259634	NM_001163774	ENSMUSG00000059981	Taok2	1110033K02Rik|B230344N16|MAP3K17|PSK|PSK1|TAO1|TAO2|mKIAA0881	TAO kinase 2	protein-coding
D4H8_peak_7334	chr7	127027152	127027509	8.98113	22.8718	18.3006	183	NA	promoter-TSS (NM_010772)	promoter-TSS (NM_010772)	-851	NM_010772	17188	Mm.378964	NM_010772	ENSMUSG00000030678	Maz	MAZI|PUR1|Pur-1|SAF-1|SAF-2	MYC-associated zinc finger protein (purine-binding transcription factor)	protein-coding
D4H8_peak_7338	chr7	127254187	127254522	5.94668	9.99653	6.30186	63	NA	exon (NM_177362, exon 3 of 3)	exon (NM_177362, exon 3 of 3)	6313	NM_023203	66422	Mm.29898	NM_023203	ENSMUSG00000042462	Dctpp1	2410015N17Rik|AI854235|RS21-C6	dCTP pyrophosphatase 1	protein-coding
D4H8_peak_7356	chr7	127912568	127912764	4.75734	7.09755	3.734	37	NA	exon (NM_026370, exon 1 of 11)	exon (NM_026370, exon 1 of 11)	149	NM_026370	67773	Mm.425492	NM_026370	ENSMUSG00000030801	Kat8	2010203C02Rik|5830450F21Rik|D7Ertd629e|MOF|Myst1	K(lysine) acetyltransferase 8	protein-coding
D4H8_peak_7360	chr7	128288757	128289266	6.24522	10.8586	7.08046	70	NA	promoter-TSS (NR_037290)	promoter-TSS (NR_037290)	-576	NR_037290	100526559		NR_037290	ENSMUSG00000093215	Mir3103	mir-3103|mmu-mir-3103	microRNA 3103	ncRNA
D4H8_peak_7382	chr7	132247290	132248025	3.93362	5.28347	2.20638	22	NA	intron (NM_029935, intron 6 of 7)	intron (NM_029935, intron 6 of 7)	-68007	NR_028578	100043682	Mm.482794	NR_028578	ENSMUSG00000109270	Gm10584	ENSMUSG00000073814	predicted gene 10584	ncRNA
D4H8_peak_7383	chr7	132282140	132282359	4.73025	8.25789	4.75009	47	NA	intron (NM_029935, intron 1 of 7)	intron (NM_029935, intron 1 of 7)	-33415	NR_028578	100043682	Mm.482794	NR_028578	ENSMUSG00000109270	Gm10584	ENSMUSG00000073814	predicted gene 10584	ncRNA
D4H8_peak_7393	chr7	134193160	134193641	5.29061	9.94022	6.25108	62	NA	intron (NM_007400, intron 1 of 22)	intron (NM_007400, intron 1 of 22)	31697	NM_007400	11489	Mm.439714	NM_007400	ENSMUSG00000054555	Adam12	Mltna	a disintegrin and metallopeptidase domain 12 (meltrin alpha)	protein-coding
D4H8_peak_7396	chr7	137228801	137229137	3.78638	5.05214	2.0176	20	NA	intron (NM_010096, intron 8 of 15)	intron (NM_010096, intron 8 of 15)	-5714	NR_045885	100038555	Mm.444788	NR_045885	ENSMUSG00000109722	Gm10578	ENSMUSG00000073800	predicted gene 10578	ncRNA
D4H8_peak_7398	chr7	137316877	137317398	3.17771	5.46827	2.35374	23	NA	Intergenic	Intergenic	-2692	NM_001113415	13593	Mm.258708	NM_010096	ENSMUSG00000010476	Ebf3	3110018A08Rik|O/E-2|mKIAA4201	early B cell factor 3	protein-coding
D4H8_peak_4902	chr2	174049741	174050658	8.07277	24.6616	20.0141	200	NA	Intergenic	Intergenic	-26852	NM_001102424	228960	Mm.277977	NM_172675	ENSMUSG00000027522	Stx16	4930401D03|5430410K23Rik|6330500A18Rik|AI648908|AW553605|Syn16	syntaxin 16	protein-coding
D4H8_peak_4908	chr2	179976882	179977094	3.61068	4.7747	1.79678	17	NA	promoter-TSS (NM_001081092)	promoter-TSS (NM_001081092)	135	NR_033782	66730	Mm.31773	NR_033782	ENSMUSG00000085704	4921531C22Rik	-	RIKEN cDNA 4921531C22 gene	ncRNA
D4H8_peak_4909	chr2	180024574	180024906	8.95016	20.6551	16.1984	161	NA	promoter-TSS (NM_177727)	promoter-TSS (NM_177727)	-247	NM_177727	241846	Mm.21577	NM_177727	ENSMUSG00000039108	Lsm14b	9430078B04|BC040823	LSM family member 14B	protein-coding
D4H8_peak_4914	chr2	180227504	180227808	4.01005	6.3947	3.13207	31	NA	Intergenic	Intergenic	-1797	NM_001081171	16776	Mm.4339	NM_001081171	ENSMUSG00000015647	Lama5	AA408760|AA408762|AI853660|[a]5|laminin-511|mKIAA0533	laminin, alpha 5	protein-coding
D4H8_peak_3311	chr16	94312747	94313562	8.7036	23.9406	19.3247	193	NA	Intergenic	Intergenic	-15268	NM_133229	170765	Mm.42604	NM_133229	ENSMUSG00000022941	Ripply3	Dscr6	ripply transcriptional repressor 3	protein-coding
D4H8_peak_3312	chr16	94370283	94371484	4.05477	7.01074	3.66004	36	NA	promoter-TSS (NM_001159620)	promoter-TSS (NM_001159620)	132	NM_001159617	56176	Mm.474449	NM_019543	ENSMUSG00000022940	Pigp	Dcrc|Dscr5	phosphatidylinositol glycan anchor biosynthesis, class P	protein-coding
D4H8_peak_3313	chr16	94526506	94527056	6.51302	13.3372	9.34933	93	NA	promoter-TSS (NM_007834)	promoter-TSS (NM_007834)	-152	NM_007834	13185	Mm.7472	NM_007834	ENSMUSG00000022898	Dscr3	AW538125|Dcra	Down syndrome critical region gene 3	protein-coding
D4H8_peak_4922	chr2	180954586	180954832	4.63328	6.62735	3.3299	33	NA	promoter-TSS (NM_001141933)	promoter-TSS (NM_001141933)	-10	NM_021426	58237	Mm.40361	NM_021426	ENSMUSG00000027574	Nkain4	AB030182|C030019F02Rik	Na+/K+ transporting ATPase interacting 4	protein-coding
D4H8_peak_4923	chr2	181043738	181044116	5.53171	10.3777	6.6461	66	NA	Intergenic	Intergenic	-4750	NM_015730	11438	Mm.252369	NM_015730	ENSMUSG00000027577	Chrna4	Acra-4|Acra4|EBN1|ENFL1	cholinergic receptor, nicotinic, alpha polypeptide 4	protein-coding
D4H8_peak_4924	chr2	181186822	181187878	5.96441	12.318	8.41118	84	NA	promoter-TSS (NM_025598)	promoter-TSS (NM_025598)	7	NM_025598	66496	Mm.213943	NM_025598	ENSMUSG00000016344	Ppdpf	0610012G23Rik|2610317A05Rik|2700038C09Rik|3110053G12Rik	pancreatic progenitor cell differentiation and proliferation factor	protein-coding
D4H8_peak_3325	chr17	3081502	3082460	8.34725	32.7725	27.8481	278	NA	intron (NR_003519, intron 1 of 7)	intron (NR_003519, intron 1 of 7)	2202	NR_003519	328734	Mm.335641	NR_003519		Pisd-ps2	D030013I16Rik	phosphatidylserine decarboxylase, pseudogene 2	pseudo
D4H8_peak_4933	chr3	5755101	5755299	5.32072	7.4637	4.05359	40	NA	Intergenic	Intergenic	-178952	NM_001163301	19302	Mm.132336	NM_008994	ENSMUSG00000040374	Pex2	D3Ertd138e|PAF-1|PMP35|Pxmp3	peroxisomal biogenesis factor 2	protein-coding
D4H8_peak_4934	chr3	5860336	5860801	27.2887	363.622	357.199	3571	NA	Intergenic	LSU-rRNA_Hsa|rRNA|rRNA	-284320	NM_001163301	19302	Mm.132336	NM_008994	ENSMUSG00000040374	Pex2	D3Ertd138e|PAF-1|PMP35|Pxmp3	peroxisomal biogenesis factor 2	protein-coding
D4H8_peak_4936	chr3	8016774	8017188	4.22833	5.98542	2.78451	27	NA	Intergenic	Intergenic	-62094	NR_040587	75476	Mm.491752	NR_040587	ENSMUSG00000100010	1700010I02Rik	-	RIKEN cDNA 1700010I02 gene	ncRNA
D4H8_peak_4938	chr3	8705825	8706314	5.14772	7.43921	4.03258	40	NA	Intergenic	Intergenic	-39031	NM_010423	15213	Mm.29581	NM_010423	ENSMUSG00000040289	Hey1	AI316788|AI414254|CHF2|HRT1|Herp2|Hesr1|bHLHb31|hesr-1	hairy/enhancer-of-split related with YRPW motif 1	protein-coding
D4H8_peak_4939	chr3	8865685	8866735	5.96264	13.5132	9.51184	95	NA	intron (NM_025434, intron 2 of 2)	intron (NM_025434, intron 2 of 2)	57647	NM_025434	66230	Mm.38460	NM_025434	ENSMUSG00000040269	Mrps28	1500012D08Rik|AW061224	mitochondrial ribosomal protein S28	protein-coding
D4H8_peak_3337	chr17	6476897	6477112	6.62139	11.0971	7.29638	72	NA	Intergenic	CpG	-26010	NR_033520	547127	Mm.297552	NM_001045538		Tmem181b-ps	Tmem181b	transmembrane protein 181B, pseudogene	pseudo
D4H8_peak_4942	chr3	9355745	9356085	4.4932	6.67203	3.36852	33	NA	Intergenic	Intergenic	-47163	NR_015499	320088	Mm.212908	NR_015499	ENSMUSG00000097365	C030034L19Rik	A130044O20Rik	RIKEN cDNA C030034L19 gene	ncRNA
D4H8_peak_4943	chr3	9885894	9886196	5.32033	7.99603	4.51915	45	NA	Intergenic	Intergenic	-52366	NM_053182	94212	Mm.23897	NM_053182	ENSMUSG00000027508	Pag1	Cbp|F730007C19Rik|Pag	phosphoprotein associated with glycosphingolipid microdomains 1	protein-coding
D4H8_peak_4948	chr3	16858641	16859030	5.43268	10.1989	6.48208	64	NA	Intergenic	Intergenic	675652	NR_027375	229096	Mm.23834	NM_172677	ENSMUSG00000047213	Ythdf3	9130022A11Rik	YTH domain family 3	protein-coding
D4H8_peak_3348	chr17	10209065	10209920	5.6026	11.6241	7.77848	77	NA	TTS (NM_001159516)	TTS (NM_001159516)	109869	NM_021881	19317	Mm.130694	NM_021881	ENSMUSG00000062078	Qk	1110003F05Rik|1500005P18|QkI|l(17)-1Wis|l17Wis1	quaking	protein-coding
D4H8_peak_4952	chr3	18625664	18626104	4.68914	8.18394	4.68592	46	NA	Intergenic	Intergenic	-145407	NR_040544	73959	Mm.60616	NR_040544	ENSMUSG00000102699	4930433B08Rik	-	RIKEN cDNA 4930433B08 gene	ncRNA
D4H8_peak_4955	chr3	21935263	21936466	7.58937	23.0081	18.4308	184	NA	Intergenic	Intergenic	-140788	NM_030732	81004	Mm.202966	NM_030732	ENSMUSG00000027630	Tbl1xr1	8030499H02Rik|A630076E03Rik|AW539987|C21|C230089I12Rik|DC42|Ira1|TBLR1	transducin (beta)-like 1X-linked receptor 1	protein-coding
D4H8_peak_3358	chr17	13590986	13591282	8.58718	17.4379	13.1598	131	NA	Intergenic	Intergenic	-37040	NR_045436	72578	Mm.46549	NR_045436	ENSMUSG00000038347	2700054A10Rik	-	RIKEN cDNA 2700054A10 gene	ncRNA
D4H8_peak_4966	chr3	31093564	31094114	6.03407	15.7071	11.5432	115	NA	Intergenic	CpG	-1219	NM_011386	20482	Mm.15406	NM_011386	ENSMUSG00000027660	Skil	Skir|SnoN|sno	SKI-like	protein-coding
D4H8_peak_4967	chr3	31208864	31209143	5.49859	8.58897	5.04346	50	NA	3' UTR (NM_172861, exon 8 of 8)	3' UTR (NM_172861, exon 8 of 8)	59083	NM_008770	18417	Mm.4425	NM_008770	ENSMUSG00000037625	Cldn11	Claudin-11|Claudin11|Osp|Otm	claudin 11	protein-coding
D4H8_peak_3363	chr17	15247887	15248574	6.75831	15.9794	11.7966	117	NA	Intergenic	Intergenic	-7447	NR_046164	328747	Mm.256835	NR_046164	ENSMUSG00000097624	Gm5091	C330048F19	predicted gene 5091	ncRNA
D4H8_peak_3367	chr17	15378437	15378819	2.63767	6.12124	2.89944	28	NA	Intergenic	Intergenic	-2805	NM_007865	13388	Mm.4875	NM_007865	ENSMUSG00000014773	Dll1	Delta1	delta-like 1 (Drosophila)	protein-coding
D4H8_peak_3368	chr17	15380760	15380982	2.70738	6.2031	2.96883	29	NA	Intergenic	CpG	-5048	NM_007865	13388	Mm.4875	NM_007865	ENSMUSG00000014773	Dll1	Delta1	delta-like 1 (Drosophila)	protein-coding
D4H8_peak_3372	chr17	15564470	15564734	4.89154	7.31249	3.92198	39	NA	Intergenic	Intergenic	-1279	NM_144809	213389	Mm.215162	NM_144809	ENSMUSG00000051977	Prdm9	BC012016|Dsbc1|G1-419-29|Meisetz|PRDM9-B|Rcr1|repro7	PR domain containing 9	protein-coding
D4H8_peak_4981	chr3	36000412	36000695	6.79007	12.5649	8.63861	86	NA	exon (NM_023644, exon 1 of 19)	exon (NM_023644, exon 1 of 19)	125	NM_023644	72039	Mm.249016	NM_023644	ENSMUSG00000027709	Mccc1	1810045E08Rik|2310058B18Rik|MCCalpha|Mcca|R75106	methylcrotonoyl-Coenzyme A carboxylase 1 (alpha)	protein-coding
D4H8_peak_4988	chr3	37666590	37666806	5.55481	9.3484	5.72067	57	NA	Intergenic	(TC)n|Simple_repeat|Simple_repeat	26751	NM_001305440	24063	Mm.330986	NM_011896	ENSMUSG00000037211	Spry1	sprouty1|spry-1	sprouty homolog 1 (Drosophila)	protein-coding
D4H8_peak_3387	chr17	21449917	21450172	4.01162	5.40567	2.30143	23	NA	promoter-TSS (NM_009558)	promoter-TSS (NM_009558)	-330	NM_001308323	22709	Mm.293030	NM_009558	ENSMUSG00000023892	Zfp51	Zfp-51|zfec12	zinc finger protein 51	protein-coding
D4H8_peak_4995	chr3	41082997	41083630	6.17238	12.7087	8.77046	87	NA	promoter-TSS (NM_027558)	promoter-TSS (NM_027558)	-267	NM_027558	70804	Mm.40321	NM_027558	ENSMUSG00000049940	Pgrmc2	4631434O19Rik|5730409G06Rik|DG6|PMBP	progesterone receptor membrane component 2	protein-coding
D4H8_peak_3391	chr17	22424139	22424453	5.59212	8.7392	5.17677	51	NA	promoter-TSS (NM_001331197)	promoter-TSS (NM_001331197)	94	NM_001331195	74149	Mm.30767	NM_198003	ENSMUSG00000071266	Zfp946	1300003B13Rik	zinc finger protein 946	protein-coding
D4H8_peak_3399	chr17	23924626	23925193	4.97819	7.74786	4.30161	43	NA	Intergenic	Intergenic	7451	NM_001077633	620253	Mm.390964	NM_001077633	ENSMUSG00000057417	Dcpp3	Dcpp-3|EG620253|SPT-3	demilune cell and parotid protein 3	protein-coding
D4H8_peak_7401	chr7	137438082	137438613	4.28691	6.33679	3.08264	30	NA	intron (NR_033611, intron 1 of 10)	intron (NR_033611, intron 1 of 10)	673	NR_033611	620016	Mm.388932	NR_033611	ENSMUSG00000100863	Gm12669	OTTMUSG00000007920	glutaredoxin 3 pseudogene	pseudo
D4H8_peak_7428	chr7	141950394	141950971	5.17585	8.71172	5.15198	51	NA	intron (NM_001009930, intron 1 of 19)	intron (NM_001009930, intron 1 of 19)	931	NM_001276763	75770	Mm.274868	NM_029426	ENSMUSG00000053046	Brsk2	4833424K13Rik|SAD-A|SADA	BR serine/threonine kinase 2	protein-coding
D4H8_peak_7441	chr7	143783841	143784221	4.77606	7.12757	3.76042	37	NA	intron (NM_175534, intron 1 of 1)	intron (NM_175534, intron 1 of 1)	469	NM_175534	244238	Mm.183561	NM_175534	ENSMUSG00000048965	Mrgpre	C130069N09Rik|Ebrt3|Mgrf|MrgE	MAS-related GPR, member E	protein-coding
D4H8_peak_7443	chr7	143829664	143830201	6.22707	11.2119	7.40141	74	NA	intron (NM_007856, intron 1 of 8)	intron (NM_007856, intron 1 of 8)	6765	NM_007856	13360	Mm.249342	NM_007856	ENSMUSG00000058454	Dhcr7	AA409147	7-dehydrocholesterol reductase	protein-coding
D4H8_peak_7444	chr7	144106635	144106873	7.14485	14.0271	9.98367	99	NA	intron (NR_037302, intron 1 of 5)	intron (NR_037302, intron 1 of 5)	-68766	NM_001113373	210274	Mm.483624	NM_001081370	ENSMUSG00000037541	Shank2	ProSAP1|mKIAA1022	SH3/ankyrin domain gene 2	protein-coding
D4H8_peak_7447	chr7	144914809	144915416	6.52287	12.9355	8.97951	89	NA	promoter-TSS (NM_028184)	promoter-TSS (NM_028184)	12	NM_001347536	72284	Mm.273049	NM_028184	ENSMUSG00000031072	Oraov1	2210010N10Rik|TAOS1	oral cancer overexpressed 1	protein-coding
D4H8_peak_7451	chr8	3395144	3395359	4.3609	6.19622	2.96239	29	NA	intron (NM_133962, intron 1 of 19)	intron (NM_133962, intron 1 of 19)	2243	NM_133962	102098	Mm.170461	NM_133962	ENSMUSG00000004568	Arhgef18	AI467246|D030053O22Rik	rho/rac guanine nucleotide exchange factor (GEF) 18	protein-coding
D4H8_peak_7469	chr8	10173350	10174178	5.72297	10.7198	6.95478	69	NA	intron (NM_001319151, intron 1 of 34)	intron (NM_001319151, intron 1 of 34)	19853	NM_001319151	244281	Mm.422761	NM_001081397	ENSMUSG00000039057	Myo16	BM140241|C230040D10Rik|Gm1105|NYAP3|mKIAA0865	myosin XVI	protein-coding
D4H8_peak_7492	chr8	18694176	18694759	6.55321	13.4105	9.41651	94	NA	exon (NM_007426, exon 8 of 9)	exon (NM_007426, exon 8 of 9)	47095	NM_007426	11601	Mm.439874	NM_007426	ENSMUSG00000031465	Angpt2	Agpt2|Ang-2|Ang2	angiopoietin 2	protein-coding
D4H8_peak_7494	chr8	19707188	19707385	5.45299	8.51565	4.97747	49	NA	Intergenic	(TAAA)n|Simple_repeat|Simple_repeat	-22290	NM_001039553	626415	Mm.425517	NM_001039553	ENSMUSG00000096265	4930467E23Rik	ENSMUSG00000074453|OTTMUSG00000018948|TSAP	RIKEN cDNA 4930467E23 gene	protein-coding
D4H8_peak_7497	chr8	20297236	20297576	4.25658	5.38963	2.28829	22	NA	promoter-TSS (NR_030708)	promoter-TSS (NR_030708)	26	NR_030708	547150	Mm.359054	NR_030708	ENSMUSG00000071796	6820431F20Rik	-	cadherin 11 pseudogene	pseudo
D4H8_peak_3411	chr17	24549674	24550477	7.50006	17.9198	13.6103	136	NA	5' UTR (NM_013630, exon 1 of 46)	5' UTR (NM_013630, exon 1 of 46)	125	NM_013630	18763	Mm.30435	NM_013630	ENSMUSG00000032855	Pkd1	PC1|mFLJ00285	polycystic kidney disease 1 homolog	protein-coding
D4H8_peak_3443	chr17	27555235	27556546	5.3105	12.1406	8.24869	82	NA	promoter-TSS (NM_001166545)	promoter-TSS (NM_001166545)	-684	NM_001166539	15361	Mm.4438	NM_016660	ENSMUSG00000046711	Hmga1	AL023995|Hmga1a|Hmga1b|Hmgi|Hmgiy|Hmgy	high mobility group AT-hook 1	protein-coding
D4H8_peak_3460	chr17	29438218	29438495	3.71949	5.16665	2.10943	21	NA	Intergenic	Intergenic	-52689	NM_008842	18712	Mm.405293	NM_008842	ENSMUSG00000024014	Pim1	Pim-1	proviral integration site 1	protein-coding
D4H8_peak_3464	chr17	30378078	30378724	9.53325	25.0652	20.4032	204	NA	intron (NM_172618, intron 6 of 11)	intron (NM_172618, intron 6 of 11)	17779	NR_030688	623169	Mm.440508	NR_030688		Gm6402	EG623169	ribosomal protein S17 pseudogene	pseudo
D4H8_peak_3469	chr17	31564199	31564577	5.68362	11.0234	7.22837	72	NA	promoter-TSS (NM_016670)	promoter-TSS (NM_016670)	-385	NM_016670	18771	Mm.259295	NM_016670	ENSMUSG00000006705	Pknox1	D17Wsu76e|PREP1	Pbx/knotted 1 homeobox	protein-coding
D4H8_peak_3481	chr17	33817727	33817996	3.97175	5.57481	2.44212	24	NA	exon (NM_030697, exon 3 of 11)	exon (NM_030697, exon 3 of 11)	6637	NM_016844	54127	Mm.352374	NM_016844	ENSMUSG00000067288	Rps28	-	ribosomal protein S28	protein-coding
D4H8_peak_3490	chr17	33951224	33951523	4.76149	8.63128	5.08064	50	NA	TTS (NM_011296)	TTS (NM_011296)	115	NM_019420	54218	Mm.11132	NM_019420	ENSMUSG00000067370	B3galt4	Gal-T2|Galt2	UDP-Gal:betaGlcNAc beta 1,3-galactosyltransferase, polypeptide 4	protein-coding
D4H8_peak_1	chr1	4785494	4786192	6.4854	11.6468	7.799	77	NA	promoter-TSS (NM_001177658)	promoter-TSS (NM_001177658)	-117	NR_033530	27395	Mm.182927	NM_025300	ENSMUSG00000033845	Mrpl15	HSPC145|MRP-L7|Rpml7	mitochondrial ribosomal protein L15	protein-coding
D4H8_peak_5	chr1	6729381	6729843	6.50593	14.6014	10.5152	105	NA	promoter-TSS (NR_045189)	promoter-TSS (NR_045189)	-439	NR_045188	240690	Mm.234612	NM_173868	ENSMUSG00000033740	St18	AV348974|Myt3|NZF-3|Nzf3|mKIAA0535	suppression of tumorigenicity 18	protein-coding
D4H8_peak_8	chr1	9583571	9583974	5.9959	12.7764	8.83268	88	NA	intron (NR_015470, intron 3 of 4)	intron (NR_015470, intron 3 of 4)	-17495	NM_178399	76982	Mm.491098	NM_178399	ENSMUSG00000067879	3110035E14Rik	AI415019|AV164974|R75066	RIKEN cDNA 3110035E14 gene	protein-coding
D4H8_peak_7501	chr8	22060518	22060773	4.10358	5.78627	2.61807	26	NA	promoter-TSS (NM_001243161)	promoter-TSS (NM_001243161)	-76	NM_001243161	207958	Mm.267439	NM_183142	ENSMUSG00000063362	Alg11	AI849156|AW492253|B230397C21|Mmat-4(5)	asparagine-linked glycosylation 11 (alpha-1,2-mannosyltransferase)	protein-coding
D4H8_peak_7509	chr8	23256734	23257363	4.86763	7.56749	4.14299	41	NA	promoter-TSS (NM_020585)	promoter-TSS (NM_020585)	32	NM_001042484	57437	Mm.196269	NM_020585	ENSMUSG00000015341	Golga7	AB041568|C130038N16Rik|GCP16|GOLGA3AP1|HSPC041|R75586	golgi autoantigen, golgin subfamily a, 7	protein-coding
D4H8_peak_7515	chr8	25240227	25240475	4.31022	6.11573	2.89487	28	NA	Intergenic	Intergenic	-38809	NM_177089	320165	Mm.308452	NM_177089	ENSMUSG00000065954	Tacc1	4833447E04Rik|AA960202|B230378H13Rik	transforming, acidic coiled-coil containing protein 1	protein-coding
D4H8_peak_7516	chr8	25465677	25466134	3.57825	4.3437	1.47492	14	NA	Intergenic	Intergenic	-52854	NM_001079909	14182	Mm.265716	NM_010206	ENSMUSG00000031565	Fgfr1	AW208770|Eask|FGFR-I|FLG|Fgfr-1|Flt-2|Hspy|MFR|bFGF-R-1|c-fgr	fibroblast growth factor receptor 1	protein-coding
D4H8_peak_7517	chr8	25514822	25515166	3.7699	5.24862	2.17735	21	NA	Intergenic	Intergenic	-3765	NM_001079909	14182	Mm.265716	NM_010206	ENSMUSG00000031565	Fgfr1	AW208770|Eask|FGFR-I|FLG|Fgfr-1|Flt-2|Hspy|MFR|bFGF-R-1|c-fgr	fibroblast growth factor receptor 1	protein-coding
D4H8_peak_7518	chr8	25543161	25543593	5.14681	8.33713	4.81983	48	NA	intron (NM_001079909, intron 2 of 16)	intron (NM_001079909, intron 2 of 16)	12706	NR_110510	102633315	Mm.437828	NR_110510	ENSMUSG00000086134	Gm16159	OTTMUSG00000031030	predicted gene 16159	ncRNA
D4H8_peak_7541	chr8	32292886	32293329	4.31022	6.11573	2.89487	28	NA	Intergenic	Intergenic	141212	NR_046039	666589	Mm.367675	NR_046039		Gm8179	EG666589	predicted gene 8179	ncRNA
D4H8_peak_7548	chr8	34451122	34451739	6.48108	12.8609	8.91067	89	NA	Intergenic	Intergenic	188886	NR_040706	330734	Mm.149998	NR_040706	ENSMUSG00000109819	B930018H19Rik	B930018H19	RIKEN cDNA B930018H19 gene	ncRNA
D4H8_peak_7549	chr8	34680011	34680261	4.97231	8.36471	4.84494	48	NA	Intergenic	Intergenic	-39820	NR_040706	330734	Mm.149998	NR_040706	ENSMUSG00000109819	B930018H19Rik	B930018H19	RIKEN cDNA B930018H19 gene	ncRNA
D4H8_peak_7562	chr8	41239271	41239997	6.74064	14.619	10.5309	105	NA	promoter-TSS (NM_023662)	promoter-TSS (NM_023662)	-125	NM_023662	18536	Mm.117896	NM_023662	ENSMUSG00000031592	Pcm1	2600002H09Rik|9430077F19Rik|C030044G17Rik	pericentriolar material 1	protein-coding
D4H8_peak_7570	chr8	46686739	46687215	5.35646	9.35867	5.72946	57	NA	Intergenic	L1M6|LINE|L1	52538	NR_045750	100503498	Mm.187358	NR_045750	ENSMUSG00000097534	Gm16675	-	predicted gene, 16675	ncRNA
D4H8_peak_7580	chr8	48554977	48555236	5.24031	9.50063	5.85719	58	NA	intron (NM_011857, intron 2 of 28)	CpG	119584	NM_001145937	23965	Mm.42191	NM_011857	ENSMUSG00000031561	Tenm3	2610100B16Rik|Odz1|Odz3|Ten-m3|mKIAA1455	teneurin transmembrane protein 3	protein-coding
D4H8_peak_7596	chr8	61386794	61387003	4.66647	7.83524	4.37927	43	NA	intron (NM_021506, intron 11 of 11)	intron (NM_021506, intron 11 of 11)	-98026	NR_045475	69279	Mm.417857	NR_045475	ENSMUSG00000099419	1700001D01Rik	-	RIKEN cDNA 1700001D01 gene	ncRNA
D4H8_peak_7599	chr8	61590732	61591528	6.43982	12.7871	8.84235	88	NA	promoter-TSS (NM_001293774)	promoter-TSS (NM_001293774)	39	NM_001293774	72333	Mm.29933	NM_001081390	ENSMUSG00000058056	Palld	2410003B16Rik|6030492A02	palladin, cytoskeletal associated protein	protein-coding
D4H8_peak_3510	chr17	35058940	35059695	5.5398	9.67315	6.01164	60	NA	TTS (NM_033444)	TTS (NM_033444)	282	NM_001190449	51793	Mm.1457	NM_016765	ENSMUSG00000007039	Ddah2	1110003M04Rik|AU019324|AW413173|DDAH-2|DDAHII|Ddah|G6a|NG30	dimethylarginine dimethylaminohydrolase 2	protein-coding
D4H8_peak_3522	chr17	35918202	35919036	6.19454	24.5858	19.9433	199	NA	TTS (NR_035445)	TTS (NR_035445)	730	NR_035445	100316810		NR_035445	ENSMUSG00000084751	Mir1894	Mirn1894|mmu-mir-1894	microRNA 1894	ncRNA
D4H8_peak_3528	chr17	37028717	37029108	8.47786	19.7867	15.3719	153	NA	Intergenic	Intergenic	-5514	NM_010814	17441	Mm.210857	NM_010814	ENSMUSG00000076439	Mog	B230317G11Rik	myelin oligodendrocyte glycoprotein	protein-coding
D4H8_peak_3529	chr17	39843070	39846776	2.79744	109.563	104.159	1041	NA	non-coding (NR_046233, exon 1 of 1)	non-coding (NR_046233, exon 1 of 1)	1926	NR_046233	100861531		NR_046233		Rn45s	-	45S pre-ribosomal RNA	rRNA
D4H8_peak_3530	chr17	39847478	39848737	2.59583	89.6129	84.2696	842	NA	non-coding (NR_046233, exon 1 of 1)	non-coding (NR_046233, exon 1 of 1)	5110	NR_046233	100861531		NR_046233		Rn45s	-	45S pre-ribosomal RNA	rRNA
D4H8_peak_3536	chr17	45572795	45573914	7.64541	20.1641	15.7306	157	NA	promoter-TSS (NM_008302)	promoter-TSS (NM_008302)	-93	NM_008302	15516	Mm.2180	NM_008302	ENSMUSG00000023944	Hsp90ab1	90kDa|AL022974|C81438|Hsp84|Hsp84-1|Hsp90|Hspcb	heat shock protein 90 alpha (cytosolic), class B member 1	protein-coding
D4H8_peak_3543	chr17	46552996	46553340	5.24885	14.1944	10.1383	101	NA	TTS (NR_105942)	TTS (NR_105942)	721	NR_105942	102466778		NR_105942	ENSMUSG00000106514	Mir6976	mmu-mir-6976	microRNA 6976	ncRNA
D4H8_peak_3555	chr17	47887553	47887761	4.87643	8.19982	4.69917	46	NA	intron (NM_001110824, intron 3 of 16)	intron (NM_001110824, intron 3 of 16)	36975	NM_001110824	74123	Mm.240062	NM_028767	ENSMUSG00000023991	Foxp4	1200010K03Rik|2310007G05Rik|mFKHLA	forkhead box P4	protein-coding
D4H8_peak_3559	chr17	47989897	47990449	4.19643	5.93459	2.74209	27	NA	Intergenic	Intergenic	48120	NM_029689	76651	Mm.76918	NM_029689	ENSMUSG00000094928	1700122O11Rik	-	RIKEN cDNA 1700122O11 gene	protein-coding
D4H8_peak_3565	chr17	49887029	49887561	7.06995	13.8973	9.86442	98	NA	intron (NM_177052, intron 16 of 22)	intron (NM_177052, intron 16 of 22)	272123	NM_177052	319991	Mm.441340	NM_177052	ENSMUSG00000023999	Kif6	D130004B10Rik|D130084M03Rik	kinesin family member 6	protein-coding
D4H8_peak_3567	chr17	50407516	50407768	5.97313	9.35003	5.7221	57	NA	Intergenic	Intergenic	-101905	NM_013880	224860	Mm.217362	NM_013880	ENSMUSG00000038910	Plcl2	PLC-L2|PRIP-2|Plce2|mKIAA1092	phospholipase C-like 2	protein-coding
D4H8_peak_3569	chr17	51179087	51179573	4.83311	7.21899	3.84069	38	NA	promoter-TSS (NM_001285991)	promoter-TSS (NM_001285991)	22	NM_001285991	72238	Mm.120650	NM_028162	ENSMUSG00000023923	Tbc1d5	1600014N05Rik	TBC1 domain family, member 5	protein-coding
D4H8_peak_3577	chr17	55959124	55959450	12.2962	32.1228	27.2135	272	NA	promoter-TSS (NM_028381)	promoter-TSS (NM_028381)	100	NM_028381	72886	Mm.22796	NM_028381	ENSMUSG00000003208	Ccdc94	2900016D05Rik|AI413813	coiled-coil domain containing 94	protein-coding
D4H8_peak_3579	chr17	56036532	56036853	6.85496	15.2781	11.1439	111	NA	promoter-TSS (NM_013664)	promoter-TSS (NM_013664)	-55	NM_013664	20405	Mm.1773	NM_013664	ENSMUSG00000003200	Sh3gl1	C77078|EEN|SH3P8|Sh3d2b	SH3-domain GRB2-like 1	protein-coding
D4H8_peak_3586	chr17	56302859	56303176	6.28538	13.7471	9.72678	97	NA	promoter-TSS (NM_010931)	promoter-TSS (NM_010931)	-320	NM_001111079	18140	Mm.42196	NM_010931	ENSMUSG00000001228	Uhrf1	AL022808|ICBP90|Np95|RNF106	ubiquitin-like, containing PHD and RING finger domains, 1	protein-coding
D4H8_peak_3589	chr17	56461948	56462901	11.0082	44.2751	39.1445	391	NA	promoter-TSS (NM_001252456)	promoter-TSS (NM_001252456)	-203	NM_001252456	19280	Mm.258771	NM_011218	ENSMUSG00000013236	Ptprs	AL022616|PTP|PTP-NU3|PTPNU-3|PTPsigma|Ptpt9|R-PTP-S|RPTPsigma	protein tyrosine phosphatase, receptor type, S	protein-coding
D4H8_peak_7608	chr8	69121349	69122252	6.24843	13.2613	9.27974	92	NA	Intergenic	Intergenic	19153	NM_199364	211134	Mm.409446	NM_199364	ENSMUSG00000036306	Lzts1	F37|FEZ1|PSD-Zip70	leucine zipper, putative tumor suppressor 1	protein-coding
D4H8_peak_7609	chr8	69176223	69176510	3.81438	4.70373	1.73997	17	NA	Intergenic	Intergenic	-32680	NM_001013379	234358	Mm.334577	NM_001013379	ENSMUSG00000059897	Zfp930	-	zinc finger protein 930	protein-coding
D4H8_peak_6000	chr5	45857288	45857915	4.7542	7.98818	4.5124	45	NA	promoter-TSS (NM_178142)	promoter-TSS (NM_178142)	-61	NM_001163073	209707	Mm.71498	NM_172153	ENSMUSG00000015882	Lcorl	Mlr1	ligand dependent nuclear receptor corepressor-like	protein-coding
D4H8_peak_7613	chr8	69749618	69750268	9.12967	20.9804	16.5051	165	NA	promoter-TSS (NM_001200023)	promoter-TSS (NM_001200023)	19	NM_001200023	620419	Mm.460423	NM_001200023	ENSMUSG00000092260	Zfp963	-	zinc finger protein 963	protein-coding
D4H8_peak_7616	chr8	69808803	69809180	4.23135	5.53063	2.40505	24	NA	intron (NM_198101, intron 1 of 20)	intron (NM_198101, intron 1 of 20)	304	NM_198101	78816	Mm.324305	NM_198101	ENSMUSG00000036246	Gmip	5031419I10Rik	Gem-interacting protein	protein-coding
D4H8_peak_7624	chr8	70212346	70212870	10.2427	30.0124	25.1677	251	NA	promoter-TSS (NM_001007570)	promoter-TSS (NM_001007570)	-327	NM_001007570	73095	Mm.185413	NM_001007570	ENSMUSG00000002346	Slc25a42	2900084M01Rik	solute carrier family 25, member 42	protein-coding
D4H8_peak_7626	chr8	70282635	70282955	5.88207	10.2526	6.5315	65	NA	promoter-TSS (NM_001146153)	promoter-TSS (NM_001146153)	-204	NM_001146153	26558	Mm.388127	NM_011984	ENSMUSG00000003573	Homer3	AW146114	homer scaffolding protein 3	protein-coding
D4H8_peak_7628	chr8	70353399	70353687	4.01474	5.64389	2.49877	24	NA	promoter-TSS (NM_001122829)	promoter-TSS (NM_001122829)	-264	NM_001122829	19704	Mm.258280	NM_030680	ENSMUSG00000058301	Upf1	B430202H16Rik|NORF1|PNORF-1|Rent1|Upflp	UPF1 regulator of nonsense transcripts homolog (yeast)	protein-coding
D4H8_peak_7629	chr8	70477081	70477534	5.6165	9.45103	5.81223	58	NA	promoter-TSS (NM_001122830)	promoter-TSS (NM_001122830)	-364	NM_001122830	234378	Mm.187090	NM_172052	ENSMUSG00000055707	Klhl26	C630013N10Rik|Klkl26	kelch-like 26	protein-coding
D4H8_peak_7635	chr8	70698495	70699115	8.4408	33.5836	28.6346	286	NA	5' UTR (NM_001286944, exon 1 of 1)	5' UTR (NM_001286944, exon 1 of 1)	1066	NM_001286944	16478	Mm.419851	NM_010592	ENSMUSG00000071076	Jund	Jund1	jun D proto-oncogene	protein-coding
D4H8_peak_7640	chr8	70839383	70839887	6.84627	16.1566	11.9634	119	NA	promoter-TSS (NM_027560)	promoter-TSS (NM_027560)	85	NM_027560	70807	Mm.24215	NM_027560	ENSMUSG00000002910	Arrdc2	4632416I05Rik|Ilad1	arrestin domain containing 2	protein-coding
D4H8_peak_7649	chr8	71382036	71382639	5.41258	11.6198	7.77434	77	NA	promoter-TSS (NM_010150)	promoter-TSS (NM_010150)	-385	NM_010150	13864	Mm.28989	NM_010150	ENSMUSG00000002393	Nr2f6	AV090102|COUP-TF3|EAR2|Erbal2	nuclear receptor subfamily 2, group F, member 6	protein-coding
D4H8_peak_6042	chr5	74156080	74156356	4.22719	6.23917	2.99932	29	NA	Intergenic	MT2A|LTR|ERVL	-39108	NM_026878	68939	Mm.293316	NM_026878	ENSMUSG00000049907	Rasl11b	1190017B18Rik	RAS-like, family 11, member B	protein-coding
D4H8_peak_7656	chr8	71908642	71909018	5.98853	10.8062	7.03364	70	NA	intron (NM_001166645, intron 1 of 2)	CpG	224	NM_001166645	382019	Mm.251482	NM_001166645	ENSMUSG00000089857	Zfp882	ENSMUSG00000052439|Gm15468|OTTMUSG00000022410	zinc finger protein 882	protein-coding
D4H8_peak_6051	chr5	76664815	76665997	4.14438	8.30678	4.79303	47	NA	Intergenic	Intergenic	73692	NM_199032	381644	Mm.332452	NM_199032	ENSMUSG00000036403	Cep135	BC062951|Cep4|Gm1044	centrosomal protein 135	protein-coding
D4H8_peak_6059	chr5	77310147	77310758	8.28135	17.9033	13.5948	135	NA	promoter-TSS (NM_019836)	promoter-TSS (NM_019836)	-32	NM_153798	231329	Mm.273217	NM_153798	ENSMUSG00000029250	Polr2b	Pol2rb|Rpb140|Rpb2	polymerase (RNA) II (DNA directed) polypeptide B	protein-coding
D4H8_peak_7662	chr8	72548278	72548514	6.40774	11.9145	8.04203	80	NA	promoter-TSS (NM_027485)	promoter-TSS (NM_027485)	-86	NM_027485	70625	Mm.235885	NM_027485	ENSMUSG00000045248	Med26	5730493L18Rik|AI414941|AW495270|Crsp7	mediator complex subunit 26	protein-coding
D4H8_peak_6066	chr5	86172805	86173144	5.94642	9.6435	5.98535	59	NA	promoter-TSS (NM_172712)	promoter-TSS (NM_172712)	-231	NM_172712	231380	Mm.34012	NM_172712	ENSMUSG00000035898	Uba6	4930542H01|5730469D23Rik|AU021846|AW124799|E1-L2|Ube1l2	ubiquitin-like modifier activating enzyme 6	protein-coding
D4H8_peak_6067	chr5	86804192	86804480	5.36402	8.37244	4.85097	48	NA	promoter-TSS (NM_177680)	promoter-TSS (NM_177680)	70	NM_001347376	231386	Mm.196325	NM_177680	ENSMUSG00000035851	Ythdc1	A730098D12Rik|C80342|mKIAA1966	YTH domain containing 1	protein-coding
D4H8_peak_7674	chr8	79639117	79639678	8.39964	19.641	15.2342	152	NA	promoter-TSS (NM_001256033)	promoter-TSS (NM_001256033)	-279	NM_001256033	73945	Mm.34348	NM_001081164	ENSMUSG00000036990	Otud4	4930431L18Rik|AI449692|D8Ertd69e|mKIAA1046	OTU domain containing 4	protein-coding
D4H8_peak_7678	chr8	80055699	80056326	3.83714	6.84943	3.52112	35	NA	intron (NM_020259, intron 1 of 12)	intron (NM_020259, intron 1 of 12)	1996	NM_020259	15245	Mm.254493	NM_020259	ENSMUSG00000064325	Hhip	Hhip1	Hedgehog-interacting protein	protein-coding
D4H8_peak_6073	chr5	90366306	90366851	4.7542	7.98818	4.5124	45	NA	promoter-TSS (NM_030886)	promoter-TSS (NM_030886)	-393	NM_030886	81702	Mm.245522	NM_030886	ENSMUSG00000055204	Ankrd17	4933425K22Rik|A130069E23Rik|A930008M01|AA407558|AA516750|AU040470|Foe|Gtar|Mask|mKIAA0697	ankyrin repeat domain 17	protein-coding
D4H8_peak_7683	chr8	83332239	83332498	5.52168	8.62608	5.07597	50	NA	5' UTR (NM_178736, exon 1 of 9)	5' UTR (NM_178736, exon 1 of 9)	118	NM_001170691	244548	Mm.38762	NM_178736	ENSMUSG00000035151	Elmod2	9830169G11Rik	ELMO/CED-12 domain containing 2	protein-coding
D4H8_peak_6081	chr5	92813325	92813539	4.18067	5.90944	2.72125	27	NA	intron (NM_001077595, intron 1 of 9)	intron (NM_001077595, intron 1 of 9)	4050	NM_001077595	27428	Mm.46014	NM_015756	ENSMUSG00000029381	Shroom3	AL022960|D5Ertd287e|Shrm|Shrm3	shroom family member 3	protein-coding
D4H8_peak_6087	chr5	97194898	97195610	9.67428	30.5587	25.6985	256	NA	Intergenic	Intergenic	-83658	NM_198422	231474	Mm.332505	NM_198422	ENSMUSG00000055725	Paqr3	6330415A20Rik|AY424292|RKTG	progestin and adipoQ receptor family member III	protein-coding
D4H8_peak_6091	chr5	97299944	97301072	5.9486	16.7353	12.5016	125	NA	Intergenic	Intergenic	91822	NM_001033191	97243	Mm.11746	NM_001033191	ENSMUSG00000046000	Naa11	Ard1b|Ard2|C80008	N(alpha)-acetyltransferase 11, NatA catalytic subunit	protein-coding
D4H8_peak_6099	chr5	100038741	100039333	3.93716	7.58377	4.15815	41	NA	promoter-TSS (NM_001163035)	promoter-TSS (NM_001163035)	185	NM_016690	50926	Mm.389579	NM_016690	ENSMUSG00000029328	Hnrnpdl	AA407431|AA959857|D5Ertd650e|D5Wsu145e|Hnrnpdl1|Hnrpdl|JKTBP|hnRNP DL|hnRNP-DL	heterogeneous nuclear ribonucleoprotein D-like	protein-coding
D4H8_peak_3606	chr17	62853516	62853805	4.64873	8.11104	4.62062	46	NA	intron (NM_010109, intron 1 of 3)	intron (NM_010109, intron 1 of 3)	27657	NM_207654	13640	Mm.7978	NM_010109	ENSMUSG00000048915	Efna5	AL-1|AV158822|EFL-5|Ephrin-A5|Epl7|LERK-7|RAGS	ephrin A5	protein-coding
D4H8_peak_2002	chr12	110696128	110696491	4.4512	7.16515	3.7935	37	NA	promoter-TSS (NM_010480)	promoter-TSS (NM_010480)	86	NM_010480	15519	Mm.1843	NM_010480	ENSMUSG00000021270	Hsp90aa1	86kDa|89kDa|AL024080|AL024147|Hsp86-1|Hsp89|Hsp90|Hspca|hsp4	heat shock protein 90, alpha (cytosolic), class A member 1	protein-coding
D4H8_peak_3617	chr17	66235097	66235465	3.93846	5.07837	2.03916	20	NA	Intergenic	Intergenic	111761	NM_001003919	320209	Mm.259605	NM_001003919	ENSMUSG00000035842	Ddx11	4732462I11Rik|CHL1|CHLR1|KRG2|essa15a	DEAD/H (Asp-Glu-Ala-Asp/His) box helicase 11	protein-coding
D4H8_peak_3619	chr17	66479845	66480588	9.87101	30.4092	25.5519	255	NA	Intergenic	Intergenic	-30466	NM_001114098	68617	Mm.33421	NM_172963	ENSMUSG00000052105	Mtcl1	1110012J17Rik|Ccdc165|D130071O13|Kiaa0802|Soga2|mKIAA0802|t8219b25	microtubule crosslinking factor 1	protein-coding
D4H8_peak_2011	chr12	111908169	111908405	5.03353	7.53926	4.11938	41	NA	promoter-TSS (NM_011625)	promoter-TSS (NM_011625)	-232	NM_011625	21981	Mm.313076	NM_011625	ENSMUSG00000021285	Ppp1r13b	AI449786|ASPP1|AW545810|Tp53bp2|Trp53bp2|p85	protein phosphatase 1, regulatory (inhibitor) subunit 13B	protein-coding
D4H8_peak_2021	chr12	113014063	113014336	7.58243	15.2354	11.1045	111	NA	promoter-TSS (NM_001291445)	promoter-TSS (NM_001291445)	-309	NM_001081170	217893	Mm.35754	NM_198165	ENSMUSG00000021143	Pacs2	6720425G15Rik|AW208651|AW489976|E230011J22|Pacs1l|mKIAA0602	phosphofurin acidic cluster sorting protein 2	protein-coding
D4H8_peak_2022	chr12	113140136	113140440	8.8745	21.0495	16.5696	165	NA	promoter-TSS (NM_024223)	promoter-TSS (NM_024223)	52	NM_024223	68337	Mm.133825	NM_024223	ENSMUSG00000006356	Crip2	0610010I23Rik|AW743261|C77570|CRP2|CRP4|Crp|ESP1|Hlp	cysteine rich protein 2	protein-coding
D4H8_peak_2028	chr12	117172515	117173461	4.9934	10.067	6.36498	63	NA	intron (NM_011215, intron 13 of 22)	intron (NM_011215, intron 13 of 22)	-21719	NR_033538	100038689	Mm.445351	NR_033538	ENSMUSG00000099907	Gm10421	ENSMUSG00000072792	predicted gene 10421	ncRNA
D4H8_peak_2030	chr12	118650619	118651375	4.96782	9.00968	5.41793	54	NA	Intergenic	Intergenic	-120804	NR_045947	100384890	Mm.484658	NR_045947		D230030E09Rik	Npe	Riken cDNA D230030E09 gene	ncRNA
D4H8_peak_2031	chr12	118659524	118659851	4.5958	7.71137	4.27016	42	NA	Intergenic	Intergenic	-129494	NR_045947	100384890	Mm.484658	NR_045947		D230030E09Rik	Npe	Riken cDNA D230030E09 gene	ncRNA
D4H8_peak_3640	chr17	74994180	74994503	3.99577	5.38086	2.28582	22	NA	Intergenic	Intergenic	-11188	NM_019919	268977	Mm.269747	NM_019919	ENSMUSG00000001870	Ltbp1	9430031G15Rik|9830146M04|Ltbp-1|Ltbp1L|TGF-beta1-BP-1|Tgfb|b2b1000Clo	latent transforming growth factor beta binding protein 1	protein-coding
D4H8_peak_3642	chr17	75551655	75552115	6.01743	10.1127	6.40428	64	NA	promoter-TSS (NM_133747)	promoter-TSS (NM_133747)	61	NM_133747	72722	Mm.24641	NM_133747	ENSMUSG00000002017	Fam98a	2810405J04Rik|AL024114	family with sequence similarity 98, member A	protein-coding
D4H8_peak_2046	chr13	9276949	9277451	4.18067	5.90944	2.72125	27	NA	intron (NM_001081426, intron 1 of 36)	GC_rich|Low_complexity|Low_complexity	675	NM_001081426	208440	Mm.217326	NM_172459	ENSMUSG00000048264	Dip2c	2900024P20Rik|9630044M06|mKIAA0934	disco interacting protein 2 homolog C	protein-coding
D4H8_peak_3657	chr17	80659990	80660345	5.81092	11.639	7.79171	77	NA	intron (NM_001290345, intron 3 of 33)	intron (NM_001290345, intron 3 of 33)	67858	NM_001290345	225028	Mm.311948	NM_001081357	ENSMUSG00000024242	Map4k3	4833416M01Rik|4833416M07Rik|9530052P13Rik|Glk|MAPKKKK3|MEKKK 3|MEKKK3|RAB8IPL1	mitogen-activated protein kinase kinase kinase kinase 3	protein-coding
D4H8_peak_3659	chr17	80982139	80982447	4.9201	7.07991	3.71946	37	NA	intron (NM_026516, intron 1 of 3)	intron (NM_026516, intron 1 of 3)	37661	NM_026516	68027	Mm.357108	NM_026516	ENSMUSG00000024245	Tmem178	2810417M05Rik|Tmem178a	transmembrane protein 178	protein-coding
D4H8_peak_2050	chr13	13589944	13590649	4.97231	8.36471	4.84494	48	NA	promoter-TSS (NM_010748)	promoter-TSS (NM_010748)	-113	NM_010748	17101	Mm.342337	NM_010748	ENSMUSG00000019726	Lyst	D13Sfk13|beige|bg	lysosomal trafficking regulator	protein-coding
D4H8_peak_2053	chr13	14039386	14039882	5.17407	8.06577	4.58063	45	NA	promoter-TSS (NM_178337)	promoter-TSS (NM_178337)	4	NM_178337	70430	Mm.260209	NM_178337	ENSMUSG00000039233	Tbce	2610206D02Rik|C530005D02Rik|pmn	tubulin-specific chaperone E	protein-coding
D4H8_peak_2054	chr13	14062956	14063929	6.6874	15.3945	11.2523	112	NA	promoter-TSS (NM_001331176)	promoter-TSS (NM_001331176)	46	NM_001331176	14593	Mm.148039	NM_010282	ENSMUSG00000021302	Ggps1	1810026C22Rik|9530089B04Rik|AI843169|C79210	geranylgeranyl diphosphate synthase 1	protein-coding
D4H8_peak_2063	chr13	20232355	20232561	3.97284	5.13134	2.08119	20	NA	intron (NM_080288, intron 4 of 21)	intron (NM_080288, intron 4 of 21)	141951	NM_080288	140580	Mm.342392	NM_080288	ENSMUSG00000041112	Elmo1	6330578D22Rik|C230095H21Rik|CED-12	engulfment and cell motility 1	protein-coding
D4H8_peak_2068	chr13	21233605	21233973	4.30163	5.85882	2.67946	26	NA	Intergenic	Intergenic	53858	NM_009054	19720	Mm.314056	NM_009054	ENSMUSG00000021326	Trim27	AW538890|Gm19403|Rfp	tripartite motif-containing 27	protein-coding
D4H8_peak_3675	chr17	86962576	86962959	5.5398	9.67315	6.01164	60	NA	promoter-TSS (NM_145491)	promoter-TSS (NM_145491)	-344	NM_145491	104215	Mm.826	NM_145491	ENSMUSG00000024143	Rhoq	Arhq|TC10A|Tc10	ras homolog family member Q	protein-coding
D4H8_peak_3682	chr17	87745591	87745890	4.64804	6.92191	3.58336	35	NA	TTS (NM_199251)	TTS (NM_199251)	52254	NM_199251	210741	Mm.312046	NM_199251	ENSMUSG00000050138	Kcnk12	mntk1	potassium channel, subfamily K, member 12	protein-coding
D4H8_peak_3690	chr17	90696617	90696881	4.07628	5.50685	2.3846	23	NA	intron (NM_001346957, intron 6 of 18)	intron (NM_001346957, intron 6 of 18)	96727	NR_136930	102634634		NR_136930		Gm20491	-	enolase 1, alpha non-neuron pseudogene	pseudo
D4H8_peak_2093	chr13	23412566	23412913	4.44385	6.5921	3.30056	33	NA	Intergenic	Intergenic	11127	NM_013924	30946	Mm.292094	NM_013924	ENSMUSG00000036376	Abt1	-	activator of basal transcription 1	protein-coding
D4H8_peak_7700	chr8	84655980	84656203	4.31308	8.07866	4.59184	45	NA	Intergenic	Intergenic	6761	NM_010499	15936	Mm.399	NM_010499	ENSMUSG00000053560	Ier2	AI317238|Ch1|Pip92	immediate early response 2	protein-coding
D4H8_peak_6106	chr5	101425614	101426552	4.53452	9.13445	5.52838	55	NA	Intergenic	Intergenic	238628	NM_144955	18096	Mm.193072	NM_144955	ENSMUSG00000035187	Nkx6-1	NKX6A|Nkx6.1	NK6 homeobox 1	protein-coding
D4H8_peak_7710	chr8	85492223	85492734	4.95942	7.71729	4.27452	42	NA	promoter-TSS (NM_173866)	promoter-TSS (NM_173866)	-139	NM_173866	108682	Mm.200423	NM_173866	ENSMUSG00000031700	Gpt2	4631422C05Rik|ALT2|AU014768|AU041193|C87201	glutamic pyruvate transaminase (alanine aminotransferase) 2	protein-coding
D4H8_peak_7726	chr8	90031438	90031943	6.51165	12.501	8.57909	85	NA	Intergenic	Intergenic	316562	NM_172913	244579	Mm.302755	NM_172913	ENSMUSG00000043668	Tox3	500-9|BC052044|C230068E13|CAGF9|Tnrc9	TOX high mobility group box family member 3	protein-coding
D4H8_peak_7728	chr8	90244537	90244868	4.1203	6.32345	3.07166	30	NA	Intergenic	Intergenic	103550	NM_172913	244579	Mm.302755	NM_172913	ENSMUSG00000043668	Tox3	500-9|BC052044|C230068E13|CAGF9|Tnrc9	TOX high mobility group box family member 3	protein-coding
D4H8_peak_6126	chr5	106964346	106964550	3.8586	5.16571	2.10928	21	NA	promoter-TSS (NM_001271566)	promoter-TSS (NM_001271566)	-113	NM_001271566	12545	Mm.20842	NM_009863	ENSMUSG00000029283	Cdc7	AI597260|Cdc7l1|muCdc7	cell division cycle 7 (S. cerevisiae)	protein-coding
D4H8_peak_6127	chr5	107289368	107289615	5.68889	8.89446	5.31459	53	NA	5' UTR (NM_011578, exon 1 of 17)	5' UTR (NM_011578, exon 1 of 17)	104	NM_011578	21814	Mm.200775	NM_011578	ENSMUSG00000029287	Tgfbr3	1110036H20Rik|AU015626|AW215636|TBRIII	transforming growth factor, beta receptor III	protein-coding
D4H8_peak_7742	chr8	94066641	94066990	3.75824	5.00783	1.98316	19	NA	3' UTR (NM_001093757, exon 12 of 12)	3' UTR (NM_001093757, exon 12 of 12)	29617	NM_177767	270086	Mm.251085	NM_177767	ENSMUSG00000033009	Ogfod1	4930415J21Rik|AA387199|AA939912|AW061076|mKIAA1612	2-oxoglutarate and iron-dependent oxygenase domain containing 1	protein-coding
D4H8_peak_7747	chr8	94387085	94387408	3.87733	5.90665	2.71937	27	NA	intron (NM_022331, intron 1 of 7)	intron (NM_022331, intron 1 of 7)	746	NM_022331	64209	Mm.29151	NM_022331	ENSMUSG00000031770	Herpud1	Herp|Mifl|SUP	homocysteine-inducible, endoplasmic reticulum stress-inducible, ubiquitin-like domain member 1	protein-coding
D4H8_peak_6148	chr5	112002120	112002407	6.06617	11.3239	7.5044	75	NA	Intergenic	Intergenic	-204500	NR_045377	75569	Mm.243721	NR_045377	ENSMUSG00000101683	1700028D13Rik	-	RIKEN cDNA 1700028D13 gene	ncRNA
D4H8_peak_6149	chr5	112225626	112226526	3.40236	6.1752	2.94483	29	NA	intron (NR_003718, intron 3 of 6)	MIRc|SINE|MIR	2872	NR_033657	330166	Mm.44854	NR_003718	ENSMUSG00000097767	Miat	3632434I06|A230057G18Rik|Rncr2|gomafu	myocardial infarction associated transcript (non-protein coding)	ncRNA
D4H8_peak_6151	chr5	112237242	112238015	4.81536	10.706	6.94239	69	NA	Intergenic	Intergenic	-8680	NR_003718	330166	Mm.44854	NR_003718	ENSMUSG00000097767	Miat	3632434I06|A230057G18Rik|Rncr2|gomafu	myocardial infarction associated transcript (non-protein coding)	ncRNA
D4H8_peak_6152	chr5	112276392	112276734	9.71608	24.849	20.1948	201	NA	promoter-TSS (NM_009419)	promoter-TSS (NM_009419)	-128	NM_001326590	22022	Mm.250631	NM_009419	ENSMUSG00000029344	Tpst2	AI448750|D5Ucla3|Tango13b|grm|grt	protein-tyrosine sulfotransferase 2	protein-coding
D4H8_peak_6156	chr5	113041719	113041919	5.59408	9.0715	5.47274	54	NA	Intergenic	Intergenic	-26281	NM_177078	320129	Mm.285619	NM_177078	ENSMUSG00000042249	Grk3	4833444A01Rik|AI851927|AW551196|Adrbk-2|Adrbk2|Bark-2	G protein-coupled receptor kinase 3	protein-coding
D4H8_peak_7763	chr8	104591327	104591939	4.4932	6.67203	3.36852	33	NA	intron (NM_001024606, intron 1 of 1)	CpG	165	NM_001024606	382051	Mm.290750	NM_001024606	ENSMUSG00000048371	Pdp2	4833426J09Rik|Gm1705|mKIAA1348	pyruvate dehyrogenase phosphatase catalytic subunit 2	protein-coding
D4H8_peak_7764	chr8	105178102	105178485	3.6897	4.89969	1.89663	18	NA	intron (NM_001161456, intron 2 of 4)	intron (NM_001161456, intron 2 of 4)	7619	NM_022309	12400	Mm.2018	NM_022309	ENSMUSG00000031885	Cbfb	AI893578|PEA2|PEBP2b|Pebp2|Pebpb2	core binding factor beta	protein-coding
D4H8_peak_7765	chr8	105289239	105289575	10.8979	29.4978	24.672	246	NA	TTS (NM_177788)	TTS (NM_177788)	121	NM_001166394	74356	Mm.204876	NM_028888	ENSMUSG00000014837	4931428F04Rik	AI426165|Kiaa0895l	RIKEN cDNA 4931428F04 gene	protein-coding
D4H8_peak_7767	chr8	105446115	105446375	9.04453	21.3641	16.8665	168	NA	exon (NM_001170788, exon 7 of 14)	exon (NM_001170788, exon 7 of 14)	18605	NM_001033371	270091	Mm.212709	NM_001033371	ENSMUSG00000054320	Lrrc36	BC036564	leucine rich repeat containing 36	protein-coding
D4H8_peak_7768	chr8	105471183	105471715	6.25725	12.0544	8.1699	81	NA	promoter-TSS (NM_026481)	promoter-TSS (NM_026481)	-27	NM_026481	67971	Mm.29358	NM_026481	ENSMUSG00000014846	Tppp3	2700055K07Rik|CGI-38|Ceacam9|mmCGM8	tubulin polymerization-promoting protein family member 3	protein-coding
D4H8_peak_6166	chr5	113921377	113922288	5.42161	10.9032	7.11977	71	NA	Intergenic	Intergenic	-13126	NM_011779	23790	Mm.260158	NM_011779	ENSMUSG00000004530	Coro1c	AL022675|AW455561|AW548837	coronin, actin binding protein 1C	protein-coding
D4H8_peak_6176	chr5	114795158	114795465	5.91086	11.4362	7.60642	76	NA	intron (NM_026718, intron 6 of 14)	intron (NM_026718, intron 6 of 14)	18665	NR_027818	66236	Mm.268546	NR_027817	ENSMUSG00000072694	1500011B03Rik	AI415201|AV141149|AW556386	RIKEN cDNA 1500011B03 gene	ncRNA
D4H8_peak_6182	chr5	115204671	115205082	4.6106	7.4378	4.03144	40	NA	Intergenic	Intergenic	-10495	NM_001310712	29867	Mm.38551	NM_013879	ENSMUSG00000029544	Cabp1	caldendrin	calcium binding protein 1	protein-coding
D4H8_peak_6185	chr5	115317546	115317795	6.85347	11.8594	7.99226	79	NA	non-coding (NR_131932, exon 2 of 2)	non-coding (NR_131932, exon 2 of 2)	-9507	NR_036616	108014	Mm.287826	NM_025573	ENSMUSG00000029538	Srsf9	25kDa|2610029M16Rik|SRp30c|Sfrs9	serine/arginine-rich splicing factor 9	protein-coding
D4H8_peak_6187	chr5	115340930	115341144	4.77606	7.12757	3.76042	37	NA	promoter-TSS (NM_026933)	promoter-TSS (NM_026933)	124	NM_029645	384281	Mm.229308	NM_029645	ENSMUSG00000029536	Gatc	2010003O18Rik	glutamyl-tRNA(Gln) amidotransferase, subunit C	protein-coding
D4H8_peak_7796	chr8	110217574	110218096	4.66061	7.2276	3.84793	38	NA	promoter-TSS (NM_146215)	promoter-TSS (NM_146215)	-125	NM_146215	234728	Mm.275341	NM_146215	ENSMUSG00000046441	Cmtr2	AU022703|C730036L12Rik|Ftsjd1|MTr2	cap methyltransferase 2	protein-coding
D4H8_peak_6196	chr5	116591704	116593148	8.35724	26.3856	21.6702	216	NA	promoter-TSS (NM_026886)	promoter-TSS (NM_026886)	-609	NM_026886	68955	Mm.146779	NM_026886	ENSMUSG00000063919	Srrm4	1500001A10Rik|B230202K19Rik|bv|mKIAA1853|nSR100	serine/arginine repetitive matrix 4	protein-coding
D4H8_peak_3700	chr18	5428371	5428610	3.68781	5.34244	2.25489	22	NA	Intergenic	Intergenic	-94051	NM_178722	240186	Mm.118257	NM_178722	ENSMUSG00000050945	Zfp438	9430031G09|9430091M14Rik|B830013J05Rik	zinc finger protein 438	protein-coding
D4H8_peak_3702	chr18	5819358	5819775	4.63031	6.89337	3.55845	35	NA	Intergenic	Intergenic	-227129	NR_033552	791318	Mm.84339	NR_033552	ENSMUSG00000063087	Gm10125	ENSMUSG00000063087|Zeb1os	predicted gene 10125	ncRNA
D4H8_peak_3705	chr18	6135945	6136549	6.79739	15.1676	11.042	110	NA	promoter-TSS (NM_001039692)	promoter-TSS (NM_001039692)	-149	NM_029277	75415	Mm.239675	NM_029277	ENSMUSG00000041225	Arhgap12	2810011M08Rik	Rho GTPase activating protein 12	protein-coding
D4H8_peak_3714	chr18	10181838	10182360	6.46038	12.8239	8.87637	88	NA	promoter-TSS (NM_009071)	promoter-TSS (NM_009071)	-307	NM_009071	19877	Mm.6710	NM_009071	ENSMUSG00000024290	Rock1	1110055K06Rik|Rock-I	Rho-associated coiled-coil containing protein kinase 1	protein-coding
D4H8_peak_3717	chr18	10735261	10736401	9.34502	28.0928	23.3145	233	NA	intron (NM_144860, intron 1 of 20)	intron (NM_144860, intron 1 of 20)	10206	NM_144860	225164	Mm.21500	NM_144860	ENSMUSG00000024294	Mib1	DIP-1|E430019M12Rik|Mib|mKIAA1323	mindbomb E3 ubiquitin protein ligase 1	protein-coding
D4H8_peak_2116	chr13	24831748	24831988	4.44029	6.86224	3.53286	35	NA	promoter-TSS (NM_025790)	promoter-TSS (NM_025790)	209	NM_019551	56196	Mm.427162	NM_019551	ENSMUSG00000035958	Tdp2	D13Ertd656e|Ttrap	tyrosyl-DNA phosphodiesterase 2	protein-coding
D4H8_peak_2118	chr13	26154538	26155471	4.06384	7.30125	3.91336	39	NA	Intergenic	Intergenic	157402	NR_045933	73576	Mm.45473	NR_045933		1700092E19Rik	-	RIKEN cDNA 1700092E19 gene	ncRNA
D4H8_peak_3722	chr18	12862278	12862692	4.31741	6.38654	3.12581	31	NA	5' UTR (NM_001252492, exon 1 of 14)	5' UTR (NM_001252492, exon 1 of 14)	228	NM_001252493	64291	Mm.259470	NM_020573	ENSMUSG00000044252	Osbpl1a	G430090F17Rik|Gm753|ORP-1|Osbpl1b	oxysterol binding protein-like 1A	protein-coding
D4H8_peak_2122	chr13	28481413	28481713	4.0885	5.76214	2.59827	25	NA	intron (NR_045054, intron 7 of 7)	intron (NR_045054, intron 7 of 7)	229310	NR_105787	102466635		NR_105787	ENSMUSG00000099158	Mir6368	Gm27800|mmu-mir-6368	microRNA 6368	ncRNA
D4H8_peak_2126	chr13	28793429	28793642	4.8004	8.38354	4.86142	48	NA	intron (NR_045053, intron 2 of 8)	intron (NR_045053, intron 2 of 8)	-82662	NR_105787	102466635		NR_105787	ENSMUSG00000099158	Mir6368	Gm27800|mmu-mir-6368	microRNA 6368	ncRNA
D4H8_peak_3735	chr18	21001325	21001804	6.82317	14.3345	10.2685	102	NA	promoter-TSS (NM_207623)	promoter-TSS (NM_207623)	264	NM_019706	56515	Mm.253542	NM_019706	ENSMUSG00000024317	Rnf138	2410015A17Rik|2810480D20Rik|STRIN|Trif|Trif-d	ring finger protein 138	protein-coding
D4H8_peak_3737	chr18	22290462	22290823	4.59472	6.31645	3.06534	30	NA	Intergenic	Intergenic	-54447	NM_001167777	211961	Mm.392310	NM_001167777	ENSMUSG00000045215	Asxl3	C230079D11Rik|D430002O22Rik|D930044O18Rik|Gm329|Gm945	additional sex combs like 3 (Drosophila)	protein-coding
D4H8_peak_2131	chr13	29609849	29610961	6.02495	13.2354	9.25581	92	NA	intron (NR_131896, intron 9 of 16)	intron (NR_131896, intron 9 of 16)	245268	NM_001308486	68916	Mm.212227	NM_144536	ENSMUSG00000006191	Cdkal1	1190005B03Rik|6620401C13Rik	CDK5 regulatory subunit associated protein 1-like 1	protein-coding
D4H8_peak_2134	chr13	30966289	30966812	4.66591	6.95066	3.60843	36	NA	intron (NM_025588, intron 1 of 27)	intron (NM_025588, intron 1 of 27)	7497	NM_025588	66482	Mm.293510	NM_025588	ENSMUSG00000021357	Exoc2	2410030I24Rik|AI648199|Sec5|Sec5l1	exocyst complex component 2	protein-coding
D4H8_peak_3744	chr18	25121577	25122153	4.85569	6.97831	3.63254	36	NA	intron (NM_175276, intron 24 of 26)	intron (NM_175276, intron 24 of 26)	44100	NM_001142697	66648	Mm.263189	NM_001004361	ENSMUSG00000024269	Tpgs2	5730437P09Rik|5730494M16Rik|AI666318|Pgs2	tubulin polyglutamylase complex subunit 2	protein-coding
D4H8_peak_2142	chr13	34814758	34815023	4.19643	5.93459	2.74209	27	NA	Intergenic	Intergenic	-60604	NM_013830	19134	Mm.10027	NM_013830	ENSMUSG00000021413	Prpf4b	2610037H07|Prp4|Prp4k|Prpk|cbp143	pre-mRNA processing factor 4B	protein-coding
D4H8_peak_2146	chr13	36282314	36283286	6.38526	11.8759	8.00743	80	NA	intron (NM_001039189, intron 3 of 5)	intron (NM_001039189, intron 3 of 5)	165157	NM_024274	69955	Mm.70690	NM_024274	ENSMUSG00000021420	Fars2	Fars1|pheRS	phenylalanine-tRNA synthetase 2 (mitochondrial)	protein-coding
D4H8_peak_2154	chr13	39877508	39878161	6.77053	18.2526	13.9249	139	NA	Intergenic	Intergenic	410177	NM_172143	218165	Mm.364096	NM_172143	ENSMUSG00000047094	Ofcc1	opo	orofacial cleft 1 candidate 1	protein-coding
D4H8_peak_2156	chr13	41249396	41250134	6.67679	13.6347	9.62245	96	NA	promoter-TSS (NM_001135577)	promoter-TSS (NM_001135577)	-79	NM_001135577	108934	Mm.38578	NM_001135577	ENSMUSG00000091264	Smim13	2900036K02Rik	small integral membrane protein 13	protein-coding
D4H8_peak_2158	chr13	41605288	41605880	6.15702	11.8768	8.00772	80	NA	promoter-TSS (NM_001163572)	promoter-TSS (NM_001163572)	-632	NM_001163572	621976	Mm.259830	NM_001163572	ENSMUSG00000087370	Tmem170b	EG621976	transmembrane protein 170B	protein-coding
D4H8_peak_3762	chr18	34103015	34103260	5.38598	8.40782	4.88278	48	NA	Intergenic	Intergenic	-95931	NM_013512	13824	Mm.3465	NM_013512	ENSMUSG00000024376	Epb41l4a	Epb4.1l4|Epb4.1l4a|NBL4	erythrocyte membrane protein band 4.1 like 4a	protein-coding
D4H8_peak_3766	chr18	34561439	34561791	6.82457	11.8121	7.9489	79	NA	Intergenic	Intergenic	17491	NM_080637	75533	Mm.275430	NM_080637	ENSMUSG00000035984	Nme5	1700019D05Rik|Nm23-M5	NME/NM23 family member 5	protein-coding
D4H8_peak_3777	chr18	35814926	35815141	4.1483	7.18787	3.81373	38	NA	Intergenic	Intergenic	-14785	NM_133687	67393	Mm.94560	NM_133687	ENSMUSG00000046668	Cxxc5	4930415K17Rik	CXXC finger 5	protein-coding
D4H8_peak_2189	chr13	51833400	51834169	4.86081	8.17286	4.67555	46	NA	Intergenic	Intergenic	-12891	NM_011817	23882	Mm.281298	NM_011817	ENSMUSG00000021453	Gadd45g	AI327420|C86281|CR6|DDIT2|OIG37	growth arrest and DNA-damage-inducible 45 gamma	protein-coding
D4H8_peak_3796	chr18	38601754	38602027	3.93912	5.76391	2.59946	25	NA	promoter-TSS (NM_011898)	promoter-TSS (NM_011898)	-622	NM_011898	24066	Mm.42038	NM_011898	ENSMUSG00000024427	Spry4	A030006O18Rik|sprouty4	sprouty homolog 4 (Drosophila)	protein-coding
D4H8_peak_3798	chr18	40308048	40308290	10.6412	23.0651	18.486	184	NA	intron (NM_026135, intron 1 of 1)	intron (NM_026135, intron 1 of 1)	49808	NM_026135	383348	Mm.76366	NM_026135	ENSMUSG00000051401	Kctd16	4930434H12Rik|Gm1267	potassium channel tetramerisation domain containing 16	protein-coding
D4H8_peak_3799	chr18	42261909	42262220	5.66438	8.85516	5.28049	52	NA	promoter-TSS (NM_134137)	promoter-TSS (NM_134137)	7	NM_134137	107045	Mm.312170	NM_134137	ENSMUSG00000024493	Lars	2310045K21Rik|3110009L02Rik|AW536573|mKIAA1352	leucyl-tRNA synthetase	protein-coding
D4H8_peak_2190	chr13	51845679	51846861	5.34697	20.8169	16.3505	163	NA	promoter-TSS (NM_011817)	promoter-TSS (NM_011817)	-405	NM_011817	23882	Mm.281298	NM_011817	ENSMUSG00000021453	Gadd45g	AI327420|C86281|CR6|DDIT2|OIG37	growth arrest and DNA-damage-inducible 45 gamma	protein-coding
D4H8_peak_2191	chr13	51902379	51902692	3.58758	4.95101	1.93742	19	NA	Intergenic	Intergenic	55860	NM_011817	23882	Mm.281298	NM_011817	ENSMUSG00000021453	Gadd45g	AI327420|C86281|CR6|DDIT2|OIG37	growth arrest and DNA-damage-inducible 45 gamma	protein-coding
D4H8_peak_2192	chr13	51920333	51921104	4.2264	10.8307	7.05564	70	NA	Intergenic	Intergenic	74043	NM_011817	23882	Mm.281298	NM_011817	ENSMUSG00000021453	Gadd45g	AI327420|C86281|CR6|DDIT2|OIG37	growth arrest and DNA-damage-inducible 45 gamma	protein-coding
D4H8_peak_6207	chr5	121757987	121758561	5.32139	9.64494	5.9862	59	NA	intron (NM_009125, intron 5 of 24)	intron (NM_009125, intron 5 of 24)	46665	NM_009125	20239	Mm.260900	NM_009125	ENSMUSG00000042605	Atxn2	9630045M23Rik|ATX2|AW544490|Sca2	ataxin 2	protein-coding
D4H8_peak_7818	chr8	116732681	116732995	4.26535	5.8022	2.63242	26	NA	5' UTR (NM_029441, exon 1 of 7)	5' UTR (NM_029441, exon 1 of 7)	153	NM_029441	75796	Mm.159575	NM_029441	ENSMUSG00000031758	Cdyl2	1700029M19Rik|4930453I21Rik|Gm20194	chromodomain protein, Y chromosome-like 2	protein-coding
D4H8_peak_6215	chr5	122821090	122821695	7.5013	16.0222	11.8366	118	NA	promoter-TSS (NM_021505)	promoter-TSS (NM_021505)	-50	NM_001289520	59008	Mm.332667	NM_021505	ENSMUSG00000029472	Anapc5	2510006G12Rik|AA408751|AA536819|AA986414|APC5|Anpc5	anaphase-promoting complex subunit 5	protein-coding
D4H8_peak_7825	chr8	119440441	119440793	7.40727	13.1724	9.19783	91	NA	intron (NM_027950, intron 1 of 5)	intron (NM_027950, intron 1 of 5)	3455	NM_027950	71839	Mm.272357	NM_027950	ENSMUSG00000074063	Osgin1	1700012B18Rik|Okl38	oxidative stress induced growth inhibitor 1	protein-coding
D4H8_peak_7828	chr8	119630705	119630902	4.64804	6.92191	3.58336	35	NA	intron (NM_025734, intron 2 of 2)	intron (NM_025734, intron 2 of 2)	4877	NM_025734	66733	Mm.358699	NM_025734	ENSMUSG00000045246	Kcng4	4921535I01Rik|AW049024|KV6.3|KV6.4	potassium voltage-gated channel, subfamily G, member 4	protein-coding
D4H8_peak_6221	chr5	123346130	123346476	6.23094	13.228	9.24951	92	NA	intron (NM_029850, intron 1 of 5)	intron (NM_029850, intron 1 of 5)	1855	NM_029850	77045	Mm.151960	NM_029850	ENSMUSG00000029438	Bcl7a	4432415N06Rik|AI448316	B cell CLL/lymphoma 7A	protein-coding
D4H8_peak_7831	chr8	120177453	120177830	6.81967	14.7677	10.6692	106	NA	promoter-TSS (NM_001033980)	promoter-TSS (NM_001033980)	-172	NM_001033980	436062	Mm.334852	NM_001033980	ENSMUSG00000042269	Fam92b	1700120B06Rik	family with sequence similarity 92, member B	protein-coding
D4H8_peak_7834	chr8	120276342	120276697	4.73935	7.96236	4.48945	44	NA	Intergenic	Intergenic	-48289	NR_110496	434353	Mm.411793	NR_110496	ENSMUSG00000097960	A330074K22Rik	-	RIKEN cDNA A330074K22 gene	ncRNA
D4H8_peak_7836	chr8	120335420	120336396	5.2347	10.1884	6.47348	64	NA	Intergenic	Intergenic	-107678	NR_110496	434353	Mm.411793	NR_110496	ENSMUSG00000097960	A330074K22Rik	-	RIKEN cDNA A330074K22 gene	ncRNA
D4H8_peak_7838	chr8	120416599	120417260	6.21109	14.4326	10.3598	103	NA	Intergenic	Intergenic	-71937	NM_198671	382034	Mm.334856	NM_198671	ENSMUSG00000031822	Gse1	2210013I18Rik|mKIAA0182	genetic suppressor element 1, coiled-coil protein	protein-coding
D4H8_peak_7839	chr8	120425335	120425685	4.05477	7.01074	3.66004	36	NA	Intergenic	Intergenic	-63356	NM_198671	382034	Mm.334856	NM_198671	ENSMUSG00000031822	Gse1	2210013I18Rik|mKIAA0182	genetic suppressor element 1, coiled-coil protein	protein-coding
D4H8_peak_6233	chr5	124351998	124352349	4.788	8.68025	5.12474	51	NA	intron (NM_013812, intron 1 of 3)	intron (NM_013812, intron 1 of 3)	2455	NM_013812	13445	Mm.391838	NM_013812	ENSMUSG00000029394	Cdk2ap1	Apc10|Cdkap1|DORC1|Doc1|ST19|doc-1|p12	CDK2 (cyclin-dependent kinase 2)-associated protein 1	protein-coding
D4H8_peak_7842	chr8	120537044	120537384	4.16241	10.3647	6.63385	66	NA	promoter-TSS (NM_001145896)	promoter-TSS (NM_001145896)	-195	NM_001145896	382034	Mm.334856	NM_198671	ENSMUSG00000031822	Gse1	2210013I18Rik|mKIAA0182	genetic suppressor element 1, coiled-coil protein	protein-coding
D4H8_peak_7843	chr8	120565094	120565510	4.49357	7.23789	3.8573	38	NA	intron (NM_001145897, intron 3 of 15)	intron (NM_001145897, intron 3 of 15)	23773	NM_178856	272551	Mm.275910	NM_178856	ENSMUSG00000031821	Gins2	2210013I18Rik|4833427B12Rik|AI323585|Pfs2	GINS complex subunit 2 (Psf2 homolog)	protein-coding
D4H8_peak_7849	chr8	121590220	121590683	4.22624	6.503	3.22358	32	NA	promoter-TSS (NM_026160)	promoter-TSS (NM_026160)	-17	NM_026160	67443	Mm.28357	NM_026160	ENSMUSG00000031812	Map1lc3b	1010001C15Rik|Atg8|LC3b|Map1lc3	microtubule-associated protein 1 light chain 3 beta	protein-coding
D4H8_peak_6240	chr5	124862689	124862890	4.18067	5.90944	2.72125	27	NA	promoter-TSS (NM_001081750)	promoter-TSS (NM_001081750)	84	NM_001081750	269704	Mm.138617	NM_001081750	ENSMUSG00000079215	Zfp664	AW060232|D930038J03Rik|ZFOC1|Znf664	zinc finger protein 664	protein-coding
D4H8_peak_7852	chr8	121841116	121841494	8.10305	16.1285	11.9376	119	NA	Intergenic	Intergenic	-11736	NM_145605	234825	Mm.209329	NM_145605	ENSMUSG00000040263	Klhdc4	AA408426|AV352552|BC012312|G430025P05Rik	kelch domain containing 4	protein-coding
D4H8_peak_7853	chr8	121898061	121899146	4.27646	6.86295	3.53286	35	NA	intron (NM_011404, intron 1 of 9)	intron (NM_011404, intron 1 of 9)	9083	NM_011404	20539	Mm.22374	NM_011404	ENSMUSG00000040010	Slc7a5	4F2LC|D0H16S474E|LAT1|TA1	solute carrier family 7 (cationic amino acid transporter, y+ system), member 5	protein-coding
D4H8_peak_7858	chr8	122443274	122443795	6.29945	12.5347	8.61063	86	NA	promoter-TSS (NM_138656)	promoter-TSS (NM_138656)	-112	NR_028354	192156	Mm.28146	NM_138656	ENSMUSG00000006517	Mvd	C78718|Mpd	mevalonate (diphospho) decarboxylase	protein-coding
D4H8_peak_6253	chr5	129019681	129020162	5.28647	9.23779	5.62113	56	NA	promoter-TSS (NM_009391)	promoter-TSS (NM_009391)	-235	NM_009391	19384	Mm.297440	NM_009391	ENSMUSG00000029430	Ran	-	RAN, member RAS oncogene family	protein-coding
D4H8_peak_7861	chr8	122639636	122639966	4.3609	6.19622	2.96239	29	NA	intron (NM_177289, intron 4 of 10)	intron (NM_177289, intron 4 of 10)	-17066	NM_001007462	382035	Mm.25449	NM_001007462	ENSMUSG00000069867	Pabpn1l	Gm1108|Pabpnl1|ePABP2	poly(A)binding protein nuclear 1-like	protein-coding
D4H8_peak_7862	chr8	122775094	122775488	4.71176	6.75125	3.43737	34	NA	promoter-TSS (NM_144932)	promoter-TSS (NM_144932)	-195	NM_144932	257633	Mm.334875	NM_144932	ENSMUSG00000015016	Acsf3	BB101783	acyl-CoA synthetase family member 3	protein-coding
D4H8_peak_7876	chr8	124477031	124477234	5.03134	7.25541	3.87249	38	NA	Intergenic	Intergenic	-43196	NM_171824	209966	Mm.234233	NM_171824	ENSMUSG00000050751	Pgbd5	2900019M05Rik|AI854313	piggyBac transposable element derived 5	protein-coding
D4H8_peak_6273	chr5	131680711	131681006	6.23227	11.6124	7.76727	77	NA	intron (NM_177047, intron 5 of 18)	intron (NM_177047, intron 5 of 18)	-199411	NR_040704	75369	Mm.389696	NR_040704	ENSMUSG00000105773	4930563F08Rik	-	RIKEN cDNA 4930563F08 gene	ncRNA
D4H8_peak_6274	chr5	131833050	131833285	4.86763	7.56749	4.14299	41	NA	intron (NM_177047, intron 4 of 18)	intron (NM_177047, intron 4 of 18)	-47102	NR_040704	75369	Mm.389696	NR_040704	ENSMUSG00000105773	4930563F08Rik	-	RIKEN cDNA 4930563F08 gene	ncRNA
D4H8_peak_6275	chr5	131972568	131972782	4.71176	6.75125	3.43737	34	NA	intron (NM_177047, intron 4 of 18)	L2c|LINE|L2	92406	NR_040704	75369	Mm.389696	NR_040704	ENSMUSG00000105773	4930563F08Rik	-	RIKEN cDNA 4930563F08 gene	ncRNA
D4H8_peak_6276	chr5	132048008	132048244	5.39676	9.08421	5.48417	54	NA	intron (NM_177047, intron 3 of 18)	intron (NM_177047, intron 3 of 18)	167857	NR_040704	75369	Mm.389696	NR_040704	ENSMUSG00000105773	4930563F08Rik	-	RIKEN cDNA 4930563F08 gene	ncRNA
D4H8_peak_7887	chr8	127054934	127055147	4.73877	7.06774	3.70919	37	NA	Intergenic	MER58B|DNA|hAT-Charlie	-9016	NM_001309391	93742	Mm.299254	NM_033620	ENSMUSG00000025812	Pard3	AA960621|AI256638|Asip|D8Ertd580e|Par-3|Par3|Pard-3|Pard3a|Phip	par-3 family cell polarity regulator	protein-coding
D4H8_peak_6285	chr5	134313288	134313956	6.14109	16.3709	12.1605	121	NA	intron (NM_001080746, intron 1 of 34)	CpG	1138	NM_001080746	14886	Mm.261570	NM_010365	ENSMUSG00000060261	Gtf2i	6030441I21Rik|BAP-135|Diws1t|GtfII-I|Spin|TFII-I|WBSCR6	general transcription factor II I	protein-coding
D4H8_peak_7893	chr8	128654666	128654879	5.18486	9.0614	5.46401	54	NA	Intergenic	Intergenic	-30882	NM_010578	16412	Mm.263396	NM_010578	ENSMUSG00000025809	Itgb1	4633401G24Rik|AA409975|AA960159|CD29|ENSMUSG00000051907|Fnrb|Gm9863|gpIIa	integrin beta 1 (fibronectin receptor beta)	protein-coding
D4H8_peak_7897	chr9	3000105	3000642	12.7262	127.971	122.518	1225	NA	Intergenic	GSAT_MM|Satellite|Satellite	38370	NR_039546	100628572		NR_039546	ENSMUSG00000106183	Mir101c	mir-101c|mmu-mir-101c	microRNA 101c	ncRNA
D4H8_peak_6292	chr5	135149068	135149643	15.3603	64.562	59.3105	593	NA	promoter-TSS (NM_013763)	promoter-TSS (NM_013763)	-356	NM_013763	27368	Mm.36746	NM_013763	ENSMUSG00000005374	Tbl2	C76179|WS-bTRP	transducin (beta)-like 2	protein-coding
D4H8_peak_6293	chr5	135168441	135168981	6.11782	11.8071	7.94443	79	NA	intron (NM_009745, intron 1 of 5)	CpG	339	NM_009745	12054	Mm.405834	NM_009745	ENSMUSG00000029681	Bcl7b	-	B cell CLL/lymphoma 7B	protein-coding
D4H8_peak_6294	chr5	135186639	135187451	9.83422	29.151	24.3359	243	NA	promoter-TSS (NM_011714)	promoter-TSS (NM_011714)	-278	NM_011714	22385	Mm.40331	NM_011714	ENSMUSG00000002748	Baz1b	C87820|WSTF|Wbscr9	bromodomain adjacent to zinc finger domain, 1B	protein-coding
D4H8_peak_3806	chr18	43392975	43393356	4.56601	7.3618	3.96532	39	NA	5' UTR (NM_009468, exon 1 of 14)	5' UTR (NM_009468, exon 1 of 14)	212	NM_009468	22240	Mm.8180	NM_009468	ENSMUSG00000024501	Dpysl3	CRMP-4|DRP-3|TUC4|ULIP-1|Ulip|Ulip1	dihydropyrimidinase-like 3	protein-coding
D4H8_peak_2207	chr13	55171606	55172060	5.13367	8.00036	4.52266	45	NA	Intergenic	Intergenic	19015	NM_008011	14186	Mm.276715	NM_008011	ENSMUSG00000005320	Fgfr4	Fgfr-4	fibroblast growth factor receptor 4	protein-coding
D4H8_peak_3813	chr18	45015748	45016016	6.15688	9.33236	5.70553	57	NA	Intergenic	Intergenic	187217	NM_001163013	240255	Mm.244482	NM_001163013	ENSMUSG00000034653	Ythdc2	3010002F02Rik|BC037178	YTH domain containing 2	protein-coding
D4H8_peak_2211	chr13	55329846	55330602	6.44757	13.6376	9.62509	96	NA	promoter-TSS (NM_016662)	promoter-TSS (NM_016662)	-494	NM_016662	17121	Mm.20350	NM_016662	ENSMUSG00000021485	Mxd3	4631412E13Rik|Mad3|bHLHc13	Max dimerization protein 3	protein-coding
D4H8_peak_2214	chr13	55464221	55464743	4.83186	7.50897	4.09279	40	NA	intron (NM_001030296, intron 1 of 2)	CpG	215	NM_001030296	432763	Mm.315457	NM_001030296	ENSMUSG00000034686	Prr7	XM_484263	proline rich 7 (synaptic)	protein-coding
D4H8_peak_3825	chr18	52847814	52848019	5.38809	9.76307	6.09239	60	NA	intron (NM_001199154, intron 2 of 10)	intron (NM_001199154, intron 2 of 10)	54731	NR_035420	100316749		NR_035420	ENSMUSG00000080573	Mir467f	Mirn467f|mmu-mir-467f	microRNA 467f	ncRNA
D4H8_peak_2226	chr13	56260267	56260472	3.9751	6.85862	3.52992	35	NA	Intergenic	Intergenic	-8206	NM_010896	18014	Mm.266665	NM_010896	ENSMUSG00000048904	Neurog1	AKA|Math4C|Neurod3|bHLHa6|ngn1	neurogenin 1	protein-coding
D4H8_peak_2227	chr13	56581688	56582525	7.28015	17.4847	13.202	132	NA	Intergenic	Intergenic	-27497	NM_009369	21810	Mm.14455	NM_009369	ENSMUSG00000035493	Tgfbi	68kDa|AI181842|AI747162|Beta-ig|big-h3	transforming growth factor, beta induced	protein-coding
D4H8_peak_3832	chr18	54452591	54453134	5.63231	11.6818	7.83082	78	NA	non-coding (NR_040338, exon 3 of 3)	non-coding (NR_040338, exon 3 of 3)	30567	NR_040338	77433	Mm.159919	NR_040338		Redrum	9430076G02Rik	Redrum, erythroid developmental long intergenic non-protein coding transcript	ncRNA
D4H8_peak_2236	chr13	59656939	59657276	4.44029	6.86224	3.53286	35	NA	intron (NM_027307, intron 4 of 10)	intron (NM_027307, intron 4 of 10)	18677	NM_027307	105348	Mm.171335	NM_027307	ENSMUSG00000021556	Golm1	2310001L02Rik|AW125446|D030064E01Rik|GP73|Golph2|PSEC0257	golgi membrane protein 1	protein-coding
D4H8_peak_2245	chr13	63430893	63431750	5.64867	11.335	7.51425	75	NA	intron (NM_001347515, intron 1 of 15)	(CCCCG)n|Simple_repeat|Simple_repeat	424	NM_001347514	14088	Mm.126106	NM_007985	ENSMUSG00000021461	Fancc	Facc	Fanconi anemia, complementation group C	protein-coding
D4H8_peak_2248	chr13	63719703	63719940	5.17721	9.38776	5.7558	57	NA	intron (NR_126476, intron 4 of 4)	intron (NR_126476, intron 4 of 4)	14477	NR_126476	75522	Mm.54259	NR_126476		1700024I08Rik	-	RIKEN cDNA 1700024I08 gene	ncRNA
D4H8_peak_3854	chr18	55453823	55454173	4.34387	6.16919	2.93947	29	NA	Intergenic	Intergenic	-463818	NM_175751	269023	Mm.192984	NM_175751	ENSMUSG00000052713	Zfp608	4932417D18Rik|D430007A19Rik|Znf608	zinc finger protein 608	protein-coding
D4H8_peak_3855	chr18	55485297	55485662	5.74101	10.7519	6.98398	69	NA	Intergenic	Intergenic	-495299	NM_175751	269023	Mm.192984	NM_175751	ENSMUSG00000052713	Zfp608	4932417D18Rik|D430007A19Rik|Znf608	zinc finger protein 608	protein-coding
D4H8_peak_3857	chr18	55519665	55519864	4.25078	6.81824	3.49422	34	NA	Intergenic	Intergenic	-529584	NM_175751	269023	Mm.192984	NM_175751	ENSMUSG00000052713	Zfp608	4932417D18Rik|D430007A19Rik|Znf608	zinc finger protein 608	protein-coding
D4H8_peak_2254	chr13	64020965	64021247	8.57382	18.4197	14.0815	140	NA	Intergenic	Intergenic	68095	NM_008291	15487	Mm.5109	NM_008291	ENSMUSG00000033122	Hsd17b3	-	hydroxysteroid (17-beta) dehydrogenase 3	protein-coding
D4H8_peak_2255	chr13	64107148	64108003	6.11415	14.6453	10.5561	105	NA	intron (NM_001001321, intron 7 of 11)	intron (NM_001001321, intron 7 of 11)	-18374	NM_008291	15487	Mm.5109	NM_008291	ENSMUSG00000033122	Hsd17b3	-	hydroxysteroid (17-beta) dehydrogenase 3	protein-coding
D4H8_peak_2257	chr13	64205444	64205756	6.40318	12.3113	8.40519	84	NA	intron (NM_172587, intron 12 of 13)	intron (NM_172587, intron 12 of 13)	42938	NM_001122989	218294	Mm.25335	NM_172587	ENSMUSG00000033102	Cdc14b	2810432N10Rik|A530086E13Rik|AA472821|CDC14B3|Cdc14B1	CDC14 cell division cycle 14B	protein-coding
D4H8_peak_3874	chr18	60653353	60653921	6.23094	13.228	9.24951	92	NA	Intergenic	Intergenic	-9773	NR_045401	328963	Mm.417203	NR_045401		G630071F17Rik	G630071F17	RIKEN cDNA G630071F17 gene	ncRNA
D4H8_peak_2274	chr13	69611519	69611990	6.99474	14.6477	10.5578	105	NA	promoter-TSS (NM_175283)	promoter-TSS (NM_175283)	-262	NM_145354	28114	Mm.260009	NM_145354	ENSMUSG00000021595	Nsun2	D13Wsu123e|Misu	NOL1/NOP2/Sun domain family member 2	protein-coding
D4H8_peak_3881	chr18	61707382	61708223	5.26926	9.20799	5.59407	55	NA	promoter-TSS (NM_172832)	promoter-TSS (NM_172832)	-167	NM_172832	240334	Mm.234457	NM_172832	ENSMUSG00000024579	Pcyox1l	BC060677|C630049M13	prenylcysteine oxidase 1 like	protein-coding
D4H8_peak_2281	chr13	73467033	73467316	4.43035	6.30637	3.05685	30	NA	promoter-TSS (NM_145376)	promoter-TSS (NM_145376)	-209	NM_145376	210992	Mm.284649	NM_145376	ENSMUSG00000021608	Lpcat1	2900035H07Rik|Aytl2|BB137372|BC005662|C87117|LPCAT|rd11	lysophosphatidylcholine acyltransferase 1	protein-coding
D4H8_peak_3891	chr18	64466596	64466826	4.92229	7.65676	4.22102	42	NA	intron (NM_007998, intron 6 of 10)	intron (NM_007998, intron 6 of 10)	22355	NM_007998	14151	Mm.1070	NM_007998	ENSMUSG00000024588	Fech	AI894116|Fcl|fch	ferrochelatase	protein-coding
D4H8_peak_3898	chr18	66226462	66226723	5.70091	9.59108	5.93841	59	NA	intron (NM_178793, intron 2 of 10)	intron (NM_178793, intron 2 of 10)	-7259	NR_030467	751558		NR_030467	ENSMUSG00000076147	Mir694	Mirn694|mir-694|mmu-mir-694	microRNA 694	ncRNA
D4H8_peak_7900	chr9	3035904	3036104	14.2005	51.3157	46.1271	461	NA	Intergenic	GSAT_MM|Satellite|Satellite	2739	NR_039546	100628572		NR_039546	ENSMUSG00000106183	Mir101c	mir-101c|mmu-mir-101c	microRNA 101c	ncRNA
D4H8_peak_7905	chr9	7837026	7837534	6.22666	12.8098	8.86378	88	NA	promoter-TSS (NM_007465)	promoter-TSS (NM_007465)	-223	NM_007465	11797	Mm.335659	NM_007465	ENSMUSG00000057367	Birc2	AW146227|Api1|Api2|Birc3|C-IAP1|C330006D17Rik|HIAP1|HIAP2|IAP1|IAP2|MIAP1|MIAP2|MIHB|MIHC|RNF48|cIAP1|cIAP2|mcIAP1	baculoviral IAP repeat-containing 2	protein-coding
D4H8_peak_6306	chr5	136245428	136245931	5.26566	8.86364	5.28662	52	NA	promoter-TSS (NM_018825)	promoter-TSS (NM_018825)	-739	NM_001302938	23921	Mm.425294	NM_018825	ENSMUSG00000005057	Sh2b2	Aps	SH2B adaptor protein 2	protein-coding
D4H8_peak_7919	chr9	15357572	15357888	4.67974	6.44948	3.17746	31	NA	promoter-TSS (NM_176976)	promoter-TSS (NM_176976)	58	NM_176976	319675	Mm.218317	NM_176976	ENSMUSG00000046111	Cep295	5830418K08Rik|5832426L23Rik|Gm1131|Kiaa1731	centrosomal protein 295	protein-coding
D4H8_peak_6315	chr5	137349657	137350086	6.36079	12.2369	8.33649	83	NA	promoter-TSS (NM_010144)	promoter-TSS (NM_010144)	-238	NM_001159571	13846	Mm.34533	NM_010144	ENSMUSG00000029710	Ephb4	AI042935|Htk|MDK2|Myk1|Tyro11	Eph receptor B4	protein-coding
D4H8_peak_6318	chr5	137600752	137601240	11.4964	32.5476	27.6301	276	NA	promoter-TSS (NM_030037)	promoter-TSS (NM_030037)	63	NM_030037	68929	Mm.41355	NM_030037	ENSMUSG00000037221	Mospd3	1190005J19Rik|5133401H10Rik|Gtig2|R124	motile sperm domain containing 3	protein-coding
D4H8_peak_6321	chr5	137786331	137786865	6.19099	15.2262	11.0966	110	NA	5' UTR (NM_144913, exon 1 of 4)	5' UTR (NM_144913, exon 1 of 4)	103	NM_144913	231803	Mm.61193	NM_144913	ENSMUSG00000029726	Mepce	Bcdin3|D5Wsu46e	methylphosphate capping enzyme	protein-coding
D4H8_peak_7933	chr9	21091757	21092095	6.83589	13.0622	9.09567	90	NA	promoter-TSS (NM_027911)	promoter-TSS (NM_027911)	62	NM_027911	71766	Mm.196137	NM_027911	ENSMUSG00000010205	Raver1	1300006N24Rik|AA050359|mKIAA1978	ribonucleoprotein, PTB-binding 1	protein-coding
D4H8_peak_7934	chr9	21161333	21161782	3.48577	4.20336	1.37141	13	NA	Intergenic	CpG	-4157	NM_183408	18577	Mm.191749	NM_019798	ENSMUSG00000032177	Pde4a	D9Ertd60e|Dpde2	phosphodiesterase 4A, cAMP specific	protein-coding
D4H8_peak_7939	chr9	21367459	21368070	8.36296	22.6943	18.1314	181	NA	promoter-TSS (NM_001042707)	promoter-TSS (NM_001042707)	-107	NM_001042708	16201	Mm.440026	NM_010561	ENSMUSG00000032178	Ilf3	MBII-26|MPHOSPH4|NF90|NFAR	interleukin enhancer binding factor 3	protein-coding
D4H8_peak_7944	chr9	21615688	21616595	8.40579	23.312	18.7215	187	NA	promoter-TSS (NM_001174078)	promoter-TSS (NM_001174078)	-28	NM_011417	20586	Mm.286593	NM_011417	ENSMUSG00000032187	Smarca4	Brg1|HP1-BP72|SNF2beta|SW1/SNF|b2b508.1Clo|b2b692Clo	SWI/SNF related, matrix associated, actin dependent regulator of chromatin, subfamily a, member 4	protein-coding
D4H8_peak_7946	chr9	21852376	21853016	7.14864	14.4773	10.4001	104	NA	promoter-TSS (NM_177030)	promoter-TSS (NM_177030)	-61	NM_177030	319899	Mm.128153	NM_177030	ENSMUSG00000032198	Dock6	2410095B20Rik|4931431C02Rik|C330023D02Rik|mKIAA1395	dedicator of cytokinesis 6	protein-coding
D4H8_peak_6340	chr5	140583765	140584369	5.20634	10.1347	6.42481	64	NA	Intergenic	Intergenic	-19000	NM_030022	77998	Mm.160040	NM_030022	ENSMUSG00000036586	Grifin	E130101O17Rik	galectin-related inter-fiber protein	protein-coding
D4H8_peak_6354	chr5	142961688	142962213	5.53819	13.7716	9.74922	97	NA	intron (NM_007984, intron 1 of 4)	CpG	1595	NM_007984	14086	Mm.289707	NM_007984	ENSMUSG00000029581	Fscn1	AI663989|Fan1|fascin-1	fascin actin-bundling protein 1	protein-coding
D4H8_peak_6356	chr5	143654663	143654968	4.29118	5.6234	2.48169	24	NA	intron (NM_001163548, intron 1 of 12)	intron (NM_001163548, intron 1 of 12)	3574	NM_001163548	19159	Mm.281003	NM_011182	ENSMUSG00000018001	Cyth3	AI648983|ARNO3|CLM3|Grp1|Pscd3	cytohesin 3	protein-coding
D4H8_peak_7962	chr9	23061360	23061702	3.97175	5.57481	2.44212	24	NA	Intergenic	Intergenic	-161545	NM_028472	73230	Mm.335020	NM_028472	ENSMUSG00000031963	Bmper	3110056H04Rik|CV-2|Crim3|Cv2	BMP-binding endothelial regulator	protein-coding
D4H8_peak_7963	chr9	24282827	24283205	4.83459	6.94503	3.60379	36	NA	intron (NM_175678, intron 4 of 9)	L1MC2|LINE|L1	184998	NM_175678	319239	Mm.130824	NM_175678	ENSMUSG00000043659	Npsr1	9330128H10Rik|GPRA|Gpr154|MVTR|PGR14|VRR1	neuropeptide S receptor 1	protein-coding
D4H8_peak_6365	chr5	146260990	146261348	22.1849	123.402	117.96	1179	NA	intron (NM_153599, intron 2 of 12)	LSU-rRNA_Hsa|rRNA|rRNA	29494	NM_153599	264064	Mm.260576	NM_153599	ENSMUSG00000029635	Cdk8	-	cyclin-dependent kinase 8	protein-coding
D4H8_peak_6369	chr5	147076421	147076632	3.84813	5.37541	2.28223	22	NA	promoter-TSS (NM_080795)	promoter-TSS (NM_080795)	46	NM_080795	140887	Mm.272203	NM_080795	ENSMUSG00000016520	Lnx2	9630046H24|AW209022	ligand of numb-protein X 2	protein-coding
D4H8_peak_7970	chr9	27030202	27030644	6.35885	12.6418	8.70899	87	NA	promoter-TSS (NM_178027)	promoter-TSS (NM_178027)	248	NM_178113	78658	Mm.251777	NM_178113	ENSMUSG00000035024	Ncapd3	2810487N22Rik|4632407J06Rik|AI195468|AU018739|B130055D15Rik|mKIAA0056	non-SMC condensin II complex, subunit D3	protein-coding
D4H8_peak_7971	chr9	27191874	27192222	4.94195	7.11438	3.74981	37	NA	Intergenic	Intergenic	-36627	NM_023277	83964	Mm.28770	NM_023277	ENSMUSG00000031990	Jam3	1110002N23Rik|JAM-3|JAM-C|Jcam3	junction adhesion molecule 3	protein-coding
D4H8_peak_7972	chr9	31029987	31030667	4.01734	5.89372	2.70734	27	NA	promoter-TSS (NM_001115130)	promoter-TSS (NM_001115130)	-317	NM_001115130	235132	Mm.239355	NM_172765	ENSMUSG00000047412	Zbtb44	6030404E16Rik|Btbd15|E230011F09	zinc finger and BTB domain containing 44	protein-coding
D4H8_peak_7977	chr9	32716060	32716286	5.32085	8.62426	5.07455	50	NA	intron (NM_011808, intron 1 of 7)	intron (NM_011808, intron 1 of 7)	20131	NM_011808	23871	Mm.292415	NM_011808	ENSMUSG00000032035	Ets1	AI196000|AI448617|D230050P06|Ets-1|Tpl1|vs	E26 avian leukemia oncogene 1, 5' domain	protein-coding
D4H8_peak_7979	chr9	35305225	35305585	27.2886	540.599	533.735	5337	NA	Intergenic	GSAT_MM|Satellite|Satellite	24300	NR_040715	71133	Mm.158577	NR_040715	ENSMUSG00000111746	4933422A05Rik	-	RIKEN cDNA 4933422A05 gene	ncRNA
D4H8_peak_6374	chr5	148453431	148454573	6.71042	17.2192	12.9565	129	NA	Intergenic	Intergenic	-54098	NM_007513	11987	Mm.275489	NM_007513	ENSMUSG00000041313	Slc7a1	4831426K01Rik|AI447493|Atrc-1|Atrc1|Cat1|Rec-1|Rev-1|mCAT-1	solute carrier family 7 (cationic amino acid transporter, y+ system), member 1	protein-coding
D4H8_peak_7981	chr9	35379177	35379739	5.86077	10.2168	6.49857	64	NA	Intergenic	Intergenic	-72618	NM_021339	57810	Mm.80509	NM_021339	ENSMUSG00000038119	Cdon	CDO|Cd0|Orcam	cell adhesion molecule-related/down-regulated by oncogenes	protein-coding
D4H8_peak_7988	chr9	37053788	37054297	6.86527	14.4116	10.3397	103	NA	intron (NM_001029838, intron 2 of 12)	intron (NM_001029838, intron 2 of 12)	93280	NM_148950	208076	Mm.260335	NM_148950	ENSMUSG00000035934	Pknox2	D230005H23Rik|Prep2	Pbx/knotted 1 homeobox 2	protein-coding
D4H8_peak_7994	chr9	40638206	40638838	6.70181	14.5457	10.4639	104	NA	Intergenic	Intergenic	-47442	NM_133733	71566	Mm.280560	NM_133733	ENSMUSG00000032024	Clmp	9030425E11Rik|ACAM|ASP5|AW557819	CXADR-like membrane protein	protein-coding
D4H8_peak_7995	chr9	40730913	40731323	4.76576	7.70065	4.26038	42	NA	intron (NM_133733, intron 1 of 6)	intron (NM_133733, intron 1 of 6)	45154	NM_133733	71566	Mm.280560	NM_133733	ENSMUSG00000032024	Clmp	9030425E11Rik|ACAM|ASP5|AW557819	CXADR-like membrane protein	protein-coding
D4H8_peak_6390	chr5	151368495	151368864	6.2799	12.4994	8.57847	85	NA	promoter-TSS (NR_045700)	promoter-TSS (NR_045700)	4	NR_045699	625175	Mm.443286	NR_045699	ENSMUSG00000097321	1700028E10Rik	A630054D14|Gm6561	RIKEN cDNA 1700028E10 gene	ncRNA
D4H8_peak_6397	chr6	5380400	5381367	3.97995	8.49364	4.95894	49	NA	Intergenic	Intergenic	-2503	NM_023048	65255	Mm.51340	NM_023048	ENSMUSG00000042607	Asb4	8430401O13Rik|AV117194|AW060255	ankyrin repeat and SOCS box-containing 4	protein-coding
D4H8_peak_3907	chr18	68692067	68692271	27.0935	113.162	107.747	1077	NA	Intergenic	LSU-rRNA_Hsa|rRNA|rRNA	-47231	NR_105774	102465183		NR_105774	ENSMUSG00000099300	Mir6356	Gm27461|mmu-mir-6356	microRNA 6356	ncRNA
D4H8_peak_3910	chr18	69404366	69404843	6.12004	13.4234	9.42914	94	NA	intron (NM_013685, intron 3 of 19)	intron (NM_013685, intron 3 of 19)	58883	NM_001083967	21413	Mm.4269	NM_013685	ENSMUSG00000053477	Tcf4	5730422P05Rik|ASP-I2|E2-2|E2.2|ITF-2|ITF-2b|ITF2|ME2|MITF-2A|MITF-2B|SEF-2|SEF2|SEF2-1|TFE|Tcf-4|bHLHb19	transcription factor 4	protein-coding
D4H8_peak_3919	chr18	74778856	74779182	7.14864	14.4773	10.4001	104	NA	promoter-TSS (NR_028560)	promoter-TSS (NR_028560)	-193	NM_177470	52538	Mm.245724	NM_177470	ENSMUSG00000036880	Acaa2	0610011L04Rik|AI255831|AI265397|D18Ertd240e	acetyl-Coenzyme A acyltransferase 2 (mitochondrial 3-oxoacyl-Coenzyme A thiolase)	protein-coding
D4H8_peak_2314	chr13	84348024	84348514	5.85395	12.4999	8.57878	85	NA	Intergenic	Intergenic	125973	NR_029418	72745	Mm.295063	NM_175187	ENSMUSG00000035762	Tmem161b	2810446P07Rik|AI843389	transmembrane protein 161B	protein-coding
D4H8_peak_3929	chr18	76987903	76988103	5.07424	7.90399	4.43843	44	NA	Intergenic	Intergenic	43585	NM_001039201	76987	Mm.236127	NM_029826	ENSMUSG00000025421	Hdhd2	0610039H12Rik|3110052N05Rik	haloacid dehalogenase-like hydrolase domain containing 2	protein-coding
D4H8_peak_2326	chr13	90143156	90143591	6.12741	11.4306	7.60155	76	NA	Intergenic	Intergenic	53706	NM_025335	66074	Mm.241387	NM_025335	ENSMUSG00000012422	Tmem167	0610041E09Rik|5730424F14Rik|AU041184|AW537806|ENSMUSG00000060669|Gm10085|Tmem167a	transmembrane protein 167	protein-coding
D4H8_peak_3933	chr18	77561562	77562267	3.7925	9.34761	5.7204	57	NA	intron (NM_001164504, intron 1 of 7)	intron (NM_001164504, intron 1 of 7)	3222	NM_001164504	225743	Mm.23293	NM_001164504	ENSMUSG00000025427	Rnf165	2900024M11Rik|AI427432|Akd2|Ark2c|G630064H08Rik|Gm96	ring finger protein 165	protein-coding
D4H8_peak_3939	chr18	78983916	78984510	5.1961	12.611	8.68086	86	NA	intron (NM_053099, intron 2 of 5)	intron (NM_053099, intron 2 of 5)	125178	NM_053099	240427	Mm.312871	NM_053099	ENSMUSG00000024548	Setbp1	C130092E12|Seb|mKIAA0437	SET binding protein 1	protein-coding
D4H8_peak_2334	chr13	92354727	92355108	11.5183	30.6797	25.8143	258	NA	promoter-TSS (NM_010829)	promoter-TSS (NM_010829)	86	NM_001311120	17686	Mm.343101	NM_010829	ENSMUSG00000014850	Msh3	D13Em1|Rep-3|Rep3	mutS homolog 3	protein-coding
D4H8_peak_2335	chr13	92483616	92484025	4.43361	6.0648	2.85139	28	NA	intron (NM_001163627, intron 1 of 5)	intron (NM_001163627, intron 1 of 5)	211	NM_001163627	73942	Mm.85935	NM_001163627	ENSMUSG00000034334	Fam151b	4930405M20Rik	family with sequence similarity 151, member B	protein-coding
D4H8_peak_3946	chr18	80256000	80256246	3.93362	5.28347	2.20638	22	NA	promoter-TSS (NM_001164424)	promoter-TSS (NM_001164424)	-103	NM_001164422	66943	Mm.29247	NM_025861	ENSMUSG00000034006	Pqlc1	2310009N05Rik|4933425L21Rik|5730564E11Rik|C78974	PQ loop repeat containing 1	protein-coding
D4H8_peak_2347	chr13	95774813	95776113	10.3302	41.2037	36.1077	361	NA	intron (NM_027711, intron 2 of 35)	intron (NM_027711, intron 2 of 35)	78543	NM_010170	14064	Mm.440952	NM_010170	ENSMUSG00000021675	F2rl2	F730031A08|PAR3	coagulation factor II (thrombin) receptor-like 2	protein-coding
D4H8_peak_3950	chr18	82810456	82811737	7.51037	25.7832	21.091	210	NA	Intergenic	Intergenic	-44801	NR_125720	73985	Mm.399211	NR_125720	ENSMUSG00000097738	4930445N18Rik	3010027C24Rik	RIKEN cDNA 4930445N18 gene	ncRNA
D4H8_peak_3954	chr18	83656839	83657314	7.33574	15.7218	11.5563	115	NA	Intergenic	Intergenic	-331192	NR_045361	70960	Mm.410834	NR_045361		4921531P14Rik	1700108N05Rik	RIKEN cDNA 4921531P14 gene	ncRNA
D4H8_peak_2358	chr13	99413749	99413986	4.84968	7.53813	4.11906	41	NA	intron (NM_173757, intron 10 of 10)	intron (NM_173757, intron 10 of 10)	-1041	NR_015515	320893	Mm.470842	NR_015515		6430562O15Rik	-	RIKEN cDNA 6430562O15 gene	ncRNA
D4H8_peak_2368	chr13	102132332	102132718	4.31741	6.38654	3.12581	31	NA	Intergenic	Intergenic	-364308	NM_001077495	18708	Mm.259333	NM_001024955	ENSMUSG00000041417	Pik3r1	PI3K|p50alpha|p55alpha|p85alpha	phosphatidylinositol 3-kinase, regulatory subunit, polypeptide 1 (p85 alpha)	protein-coding
D4H8_peak_3978	chr19	4397482	4397678	4.61158	7.14664	3.7775	37	NA	promoter-TSS (NM_001001984)	promoter-TSS (NM_001001984)	-503	NM_001001984	225876	Mm.31941	NM_001001984	ENSMUSG00000054611	Kdm2a	100043628|5530401A10Rik|AA589516|AW536790|Cxxc8|Fbl11|Fbl7|Fbxl11|Gm4560|Jhdm1|Jhdm1a|lalina	lysine (K)-specific demethylase 2A	protein-coding
D4H8_peak_2371	chr13	102905841	102906340	5.05514	8.5064	4.97016	49	NA	intron (NM_175171, intron 4 of 28)	intron (NM_175171, intron 4 of 28)	145835	NR_130318	76624	Mm.426384	NR_130171	ENSMUSG00000091906	1700099I09Rik	-	RIKEN cDNA 1700099I09 gene	ncRNA
D4H8_peak_2372	chr13	103773970	103774586	6.95313	15.4657	11.319	113	NA	Intergenic	CpG	-9696	NM_172592	218543	Mm.458176	NM_172592	ENSMUSG00000032621	Srek1	8430401B01|AI450757|AI462342|SRrp508|SRrp86|Sfrs12|Srsf12	splicing regulatory glutamine/lysine-rich protein 1	protein-coding
D4H8_peak_3981	chr19	4698345	4698666	5.19451	8.09884	4.60935	46	NA	exon (NM_001033447, exon 1 of 15)	exon (NM_001033447, exon 1 of 15)	163	NM_001033447	381196	Mm.297789	NM_001033447	ENSMUSG00000071691	Gm960	TOPOVIBL|Top6bl	predicted gene 960	protein-coding
D4H8_peak_3982	chr19	4755776	4756783	7.60269	19.583	15.179	151	NA	promoter-TSS (NM_025717)	promoter-TSS (NM_025717)	-246	NM_025717	66704	Mm.396734	NM_025717	ENSMUSG00000033760	Rbm4b	4921506I22Rik|AI504630|AI506404|Lark2|Neosin	RNA binding motif protein 4B	protein-coding
D4H8_peak_3990	chr19	5071715	5072063	4.52723	7.5906	4.16424	41	NA	Intergenic	Intergenic	3811	NM_054042	70445	Mm.29597	NM_054042	ENSMUSG00000056481	Cd248	2610111G01Rik|AI842296|Cd164l1|Tem1	CD248 antigen, endosialin	protein-coding
D4H8_peak_3998	chr19	5490452	5490724	3.42594	7.82783	4.37292	43	NA	5' UTR (NM_007687, exon 1 of 4)	5' UTR (NM_007687, exon 1 of 4)	133	NM_007687	12631	Mm.329655	NM_007687	ENSMUSG00000056201	Cfl1	AA959946|Cof	cofilin 1, non-muscle	protein-coding
D4H8_peak_2390	chr13	112800664	112801101	7.52556	16.066	11.8784	118	NA	5' UTR (NM_008903, exon 1 of 6)	5' UTR (NM_008903, exon 1 of 6)	105	NM_008903	19012	Mm.291029	NM_008247	ENSMUSG00000021759	Plpp1	Hic53|Hpic53|LPP-1|LPP1|PAP-2a|PAP2-alpha|PAP2a|Ppap2a|mPAP	phospholipid phosphatase 1	protein-coding
D4H8_peak_2392	chr13	113343930	113344173	4.26071	6.03698	2.82784	28	NA	Intergenic	Intergenic	134392	NM_023612	71690	Mm.38929	NM_023612	ENSMUSG00000042379	Esm1	0610042H23Rik|AV004503|ESM-1	endothelial cell-specific molecule 1	protein-coding
D4H8_peak_6408	chr6	8897570	8897793	4.84732	7.83791	4.38119	43	NA	Intergenic	Intergenic	-52338	NM_008751	18231	Mm.46954	NM_008751	ENSMUSG00000046178	Nxph1	C130005L03Rik	neurexophilin 1	protein-coding
D4H8_peak_6421	chr6	21851676	21851995	4.04392	5.69072	2.539	25	NA	intron (NM_173007, intron 2 of 8)	CpG	680	NM_173007	269831	Mm.21950	NM_173007	ENSMUSG00000029669	Tspan12	9030619E17|AI426782|AI663988|AW111457|Tm4sf12	tetraspanin 12	protein-coding
D4H8_peak_6423	chr6	21949360	21949971	5.94728	11.116	7.31278	73	NA	promoter-TSS (NM_023626)	promoter-TSS (NM_023626)	50	NM_023626	71777	Mm.39999	NM_023626	ENSMUSG00000029670	Ing3	1300013A07Rik|P47ING3	inhibitor of growth family, member 3	protein-coding
D4H8_peak_6430	chr6	29435628	29435877	3.75956	4.80283	1.81839	18	NA	intron (NM_001311074, intron 1 of 46)	intron (NM_001311074, intron 1 of 46)	2404	NM_001311074	68794	Mm.39046	NM_026839	ENSMUSG00000068699	Flnc	1110055E19Rik|ABP-280|ABPL|Fln2	filamin C, gamma	protein-coding
D4H8_peak_6431	chr6	29467718	29467995	5.38598	8.40782	4.88278	48	NA	promoter-TSS (NM_025381)	promoter-TSS (NM_025381)	73	NM_025381	66144	Mm.371614	NM_025381	ENSMUSG00000004285	Atp6v1f	1110004G16Rik	ATPase, H+ transporting, lysosomal V1 subunit F	protein-coding
D4H8_peak_6444	chr6	32601832	32602227	6.80823	13.4404	9.44466	94	NA	Intergenic	Intergenic	-13837	NM_175750	243743	Mm.444029	NM_175750	ENSMUSG00000029765	Plxna4	9330117B14|Plxa4|mKIAA1550	plexin A4	protein-coding
D4H8_peak_6450	chr6	34709651	34710075	4.30933	6.643	3.34457	33	NA	intron (NM_145575, intron 1 of 11)	intron (NM_145575, intron 1 of 11)	419	NM_145575	109624	Mm.308134	NM_145575	ENSMUSG00000029761	Cald1	4833423D12Rik|AI195384|AV071549|AW536160|C920027I18Rik	caldesmon 1	protein-coding
D4H8_peak_6457	chr6	38207024	38207280	4.79056	6.62319	3.3268	33	NA	intron (NM_194061, intron 1 of 19)	intron (NM_194061, intron 1 of 19)	46857	NM_194061	330286	Mm.277163	NM_194061	ENSMUSG00000063455	D630045J12Rik	Kiaa1549|mKIAA1549	RIKEN cDNA D630045J12 gene	protein-coding
D4H8_peak_6461	chr6	38534976	38535249	4.0046	6.9151	3.57788	35	NA	intron (NM_025363, intron 1 of 1)	intron (NM_025363, intron 1 of 1)	251	NM_025363	66117	Mm.158971	NM_025363	ENSMUSG00000019689	Fmc1	1110001J03Rik	formation of mitochondrial complex V assembly factor 1	protein-coding
D4H8_peak_6468	chr6	39226313	39226563	3.87147	4.97517	1.95693	19	NA	Intergenic	Intergenic	-19665	NM_001033430	338523	Mm.293175	NM_001033430	ENSMUSG00000042599	Kdm7a	A630082K20Rik|BB041802|ENSMUSG00000073143|Jhdm1d|mKIAA1718	lysine (K)-specific demethylase 7A	protein-coding
D4H8_peak_6471	chr6	39434973	39435227	4.65608	7.51509	4.09801	40	NA	Intergenic	Intergenic	-14731	NM_018810	54484	Mm.270484	NM_018810	ENSMUSG00000029922	Mkrn1	RFP	makorin, ring finger protein, 1	protein-coding
D4H8_peak_6476	chr6	40470998	40471226	4.24445	6.01111	2.80563	28	NA	promoter-TSS (NM_028358)	promoter-TSS (NM_028358)	-303	NM_028358	381760	Mm.276356	NM_028358	ENSMUSG00000029911	Ssbp1	2810480P10Rik|G630031O20Rik|MtSSB|mtDBP	single-stranded DNA binding protein 1	protein-coding
D4H8_peak_6480	chr6	43666039	43666293	5.99366	10.0737	6.37059	63	NA	5' UTR (NM_013861, exon 1 of 9)	5' UTR (NM_013861, exon 1 of 9)	112	NM_001311111	29807	Mm.320979	NM_013861	ENSMUSG00000029735	Tpk1	-	thiamine pyrophosphokinase	protein-coding
D4H8_peak_6483	chr6	46704827	46705162	4.50205	6.41991	3.15156	31	NA	intron (NM_001004357, intron 13 of 23)	MIRb|SINE|MIR	-539402	NM_025771	66797	Mm.440084	NM_025771	ENSMUSG00000039419	Cntnap2	5430425M22Rik|Caspr2|mKIAA0868	contactin associated protein-like 2	protein-coding
D4H8_peak_6486	chr6	47650948	47651172	5.12401	7.40175	3.9999	39	NA	Intergenic	(CAA)n|Simple_repeat|Simple_repeat	4034	NR_002841	19799		NR_002841		Rn4.5s	-	4.5S RNA	rRNA
D4H8_peak_6493	chr6	48593568	48593994	4.70246	7.5937	4.16621	41	NA	promoter-TSS (NM_001079905)	promoter-TSS (NM_001079905)	-102	NM_001079902	58887	Mm.219183	NM_175099	ENSMUSG00000052751	Repin1	AI425994|Ap4|E430037F08Rik|Zfp-464|Zfp464	replication initiator 1	protein-coding
D4H8_peak_2400	chr13	115687273	115687854	5.05579	10.1908	6.4757	64	NA	Intergenic	Intergenic	-585599	NM_001033228	109700	Mm.317280	NM_001033228	ENSMUSG00000042284	Itga1	CD49A|E130012M19Rik|Vla1	integrin alpha 1	protein-coding
D4H8_peak_2402	chr13	115751077	115751309	4.5958	7.71137	4.27016	42	NA	Intergenic	Intergenic	558495	NM_021459	16392	Mm.42242	NM_021459	ENSMUSG00000042258	Isl1	-	ISL1 transcription factor, LIM/homeodomain	protein-coding
D4H8_peak_2404	chr13	116514670	116515587	8.25382	19.8787	15.4588	154	NA	Intergenic	Intergenic	-205440	NM_021459	16392	Mm.42242	NM_021459	ENSMUSG00000042258	Isl1	-	ISL1 transcription factor, LIM/homeodomain	protein-coding
D4H8_peak_2407	chr13	119409061	119409506	5.49132	9.94496	6.25523	62	NA	promoter-TSS (NM_008710)	promoter-TSS (NM_008710)	-26	NM_001308506	18115	Mm.132584	NM_008710	ENSMUSG00000025453	Nnt	4930423F13Rik|AI323702|BB168308	nicotinamide nucleotide transhydrogenase	protein-coding
D4H8_peak_2410	chr13	119597740	119598025	3.70318	9.60197	5.94882	59	NA	intron (NM_001039244, intron 2 of 2)	intron (NM_001039244, intron 2 of 2)	-25937	NM_020279	56838	Mm.143745	NM_020279	ENSMUSG00000074715	Ccl28	CCK1|MEC|Scya28	chemokine (C-C motif) ligand 28	protein-coding
D4H8_peak_2437	chr14	19986932	19987468	6.30533	15.4724	11.3248	113	NA	Intergenic	Intergenic	-9951	NM_001285908	14702	Mm.41737	NM_010315	ENSMUSG00000043004	Gng2	-	guanine nucleotide binding protein (G protein), gamma 2	protein-coding
D4H8_peak_2445	chr14	21252483	21252972	10.4083	27.9415	23.1694	231	NA	intron (NM_001243041, intron 6 of 10)	intron (NM_001243041, intron 6 of 10)	176575	NM_001243041	11534	Mm.188734	NM_134079	ENSMUSG00000039197	Adk	2310026J05Rik|5033405D03Rik|AI255373|AI987814|Ak	adenosine kinase	protein-coding
D4H8_peak_2446	chr14	21499963	21501264	8.62001	35.7501	30.749	307	NA	intron (NM_017479, intron 1 of 16)	CpG	828	NM_017479	54169	Mm.248967	NM_017479	ENSMUSG00000021767	Kat6b	AI507552|B130044K16Rik|MYST-4|Morf|Myst4|mKIAA0383|qkf|querkopf	K(lysine) acetyltransferase 6B	protein-coding
D4H8_peak_2462	chr14	24578741	24578943	4.63684	6.38233	3.12246	31	NA	Intergenic	(TG)n|Simple_repeat|Simple_repeat	88161	NM_207634	20088	Mm.16775	NM_011297	ENSMUSG00000025290	Rps24	-	ribosomal protein S24	protein-coding
D4H8_peak_2464	chr14	24778938	24779517	5.85682	11.3386	7.51734	75	NA	Intergenic	CpG	288546	NM_207634	20088	Mm.16775	NM_011297	ENSMUSG00000025290	Rps24	-	ribosomal protein S24	protein-coding
D4H8_peak_2467	chr14	25317797	25318546	6.54886	15.1182	10.9957	109	NA	Intergenic	Intergenic	-141014	NM_183208	328365	Mm.227484	NM_183208	ENSMUSG00000007817	Zmiz1	BC065120|E330020C23|ENSMUSG00000072684|Gm10397|I920194n01|Rai17|Zimp10	zinc finger, MIZ-type containing 1	protein-coding
D4H8_peak_2470	chr14	25457257	25457745	4.09965	8.4914	4.9568	49	NA	Intergenic	CpG	-1684	NM_183208	328365	Mm.227484	NM_183208	ENSMUSG00000007817	Zmiz1	BC065120|E330020C23|ENSMUSG00000072684|Gm10397|I920194n01|Rai17|Zimp10	zinc finger, MIZ-type containing 1	protein-coding
D4H8_peak_2482	chr14	28958542	28959023	6.07312	10.9506	7.16232	71	NA	intron (NM_009785, intron 31 of 37)	intron (NM_009785, intron 31 of 37)	-59426	NM_176920	319476	Mm.95780	NM_176920	ENSMUSG00000045776	Lrtm1	A930016D02Rik	leucine-rich repeats and transmembrane domains 1	protein-coding
D4H8_peak_2486	chr14	30715437	30715943	4.44385	6.5921	3.30056	33	NA	promoter-TSS (NM_001166532)	promoter-TSS (NM_001166532)	75	NM_001166532	54650	Mm.294662	NM_019460	ENSMUSG00000006527	Sfmbt1	4930442N21Rik|9330180L21Rik|AA536974|Sfmbt|Smr	Scm-like with four mbt domains 1	protein-coding
D4H8_peak_2490	chr14	31251167	31251416	5.97008	10.035	6.33657	63	NA	promoter-TSS (NM_027088)	promoter-TSS (NM_027088)	-73	NM_027949	71838	Mm.5348	NM_027949	ENSMUSG00000021902	Phf7	1700006H01Rik|1700010P14Rik|AI427892|AW555949	PHD finger protein 7	protein-coding
D4H8_peak_2497	chr14	32246250	32246791	5.23016	10.8887	7.1068	71	NA	intron (NM_011960, intron 9 of 17)	(TG)n|Simple_repeat|Simple_repeat	44549	NM_011960	26430	Mm.15962	NM_011960	ENSMUSG00000021911	Parg	AI413217	poly (ADP-ribose) glycohydrolase	protein-coding
D4H8_peak_6526	chr6	53971966	53972206	4.47048	6.91255	3.57551	35	NA	intron (NM_001289713, intron 2 of 12)	intron (NM_001289713, intron 2 of 12)	6587	NM_001289714	71287	Mm.158654	NM_027749	ENSMUSG00000052955	Cpvl	4933436L16Rik|HVLP	carboxypeptidase, vitellogenic-like	protein-coding
D4H8_peak_6527	chr6	53982310	53982800	6.1899	11.539	7.70014	77	NA	intron (NR_110484, intron 1 of 3)	L2b|LINE|L2	3864	NR_110484	320178	Mm.320413	NR_110484	ENSMUSG00000108060	4921529L05Rik	-	RIKEN cDNA 4921529L05 gene	ncRNA
D4H8_peak_6529	chr6	54133421	54133902	5.57207	9.03561	5.44129	54	NA	intron (NM_001163640, intron 1 of 12)	intron (NM_001163640, intron 1 of 12)	93729	NM_001163640	69993	Mm.321147	NM_023543	ENSMUSG00000004633	Chn2	1700026N20Rik|4930557O16Rik|ARHGAP3|Bch	chimerin 2	protein-coding
D4H8_peak_6549	chr6	66077211	66078293	8.12478	19.1243	14.7439	147	NA	Intergenic	Intergenic	125181	NM_001161773	67653	Mm.389756	NM_001161773	ENSMUSG00000036463	4930544G11Rik	-	RIKEN cDNA 4930544G11 gene	protein-coding
D4H8_peak_6573	chr6	77979594	77979871	6.79282	12.1594	8.26596	82	NA	promoter-TSS (NM_145732)	promoter-TSS (NM_145732)	-65	NM_145732	12386	Mm.34637	NM_009819	ENSMUSG00000063063	Ctnna2	AI481747|Catna|Catna2|cdf|chp	catenin (cadherin associated protein), alpha 2	protein-coding
D4H8_peak_2513	chr14	45350852	45351579	4.00031	5.62071	2.47959	24	NA	promoter-TSS (NM_019637)	promoter-TSS (NM_019637)	29	NM_019637	56291	Mm.202561	NM_019637	ENSMUSG00000053205	Styx	0610039A20Rik|hStyxb	serine/threonine/tyrosine interaction protein	protein-coding
D4H8_peak_2527	chr14	50062103	50062530	4.28342	5.83039	2.65552	26	NA	Intergenic	LSU-rRNA_Hsa|rRNA|rRNA	22363	NM_146316	258313	Mm.463727	NM_146316	ENSMUSG00000060523	Olfr726	MOR246-4	olfactory receptor 726	protein-coding
D4H8_peak_2548	chr14	54553977	54554673	6.26046	12.4643	8.54566	85	NA	promoter-TSS (NM_145462)	promoter-TSS (NM_145462)	36	NM_145462	219072	Mm.202152	NM_145462	ENSMUSG00000022177	Haus4	9430093H08Rik|AU016300|D14Ertd500e	HAUS augmin-like complex, subunit 4	protein-coding
D4H8_peak_2569	chr14	56571576	56572024	5.49132	9.94496	6.25523	62	NA	promoter-TSS (NM_001014996)	promoter-TSS (NM_001014996)	46	NM_001014996	219103	Mm.212525	NM_001014996	ENSMUSG00000064128	Cenpj	4932437H03Rik|CPAP|Gm81|LAP|LIP1|Sas4	centromere protein J	protein-coding
D4H8_peak_2595	chr14	62761114	62761584	6.45953	15.3689	11.2282	112	NA	promoter-TSS (NM_008715)	promoter-TSS (NM_008715)	-237	NM_008715	18130	Mm.319684	NM_008715	ENSMUSG00000035161	Ints6	2900075H24Rik|AI480962|DICE1|Ddx26|HDB|Notch2l	integrator complex subunit 6	protein-coding
D4H8_peak_6600	chr6	85587568	85587776	3.43344	4.29973	1.44351	14	NA	exon (NM_145223, exon 1 of 23)	exon (NM_145223, exon 1 of 23)	141	NM_145223	236266	Mm.246967	NM_145223	ENSMUSG00000063810	Alms1	bbb	Alstrom syndrome 1	protein-coding
D4H8_peak_5006	chr3	51365116	51365340	4.43035	6.30637	3.05685	30	NA	Intergenic	RMER15-int|LTR|ERVL	-24584	NM_023502	69257	Mm.131038	NM_023502	ENSMUSG00000037174	Elf2	2610036A20Rik|A230104O07Rik|AW111824|BB183398|EU32|NERF|NERF-1A|NERF-1B|NERF-2	E74-like factor 2	protein-coding
D4H8_peak_5008	chr3	51483917	51484251	8.26011	18.3665	14.0327	140	NA	5' UTR (NM_016858, exon 1 of 2)	5' UTR (NM_016858, exon 1 of 2)	118	NM_016858	19338	Mm.1664	NM_016858	ENSMUSG00000027739	Rab33b	-	RAB33B, member RAS oncogene family	protein-coding
D4H8_peak_6615	chr6	87277265	87277639	5.15379	8.03294	4.55203	45	NA	intron (NM_054041, intron 8 of 17)	intron (NM_054041, intron 8 of 17)	58323	NM_054041	69538	Mm.232525	NM_054041	ENSMUSG00000033420	Antxr1	2310008J16Rik|2810405N18Rik|Antrx1|Tem8	anthrax toxin receptor 1	protein-coding
D4H8_peak_5011	chr3	51701568	51702376	4.98635	9.37705	5.74637	57	NA	intron (NM_001004176, intron 2 of 4)	intron (NM_001004176, intron 2 of 4)	40793	NM_174995	211666	Mm.24679	NM_174995	ENSMUSG00000074604	Mgst2	GST2|MGST-II	microsomal glutathione S-transferase 2	protein-coding
D4H8_peak_5012	chr3	51788732	51789607	8.17158	25.9396	21.2424	212	NA	intron (NM_001004176, intron 2 of 4)	intron (NM_001004176, intron 2 of 4)	127990	NM_174995	211666	Mm.24679	NM_174995	ENSMUSG00000074604	Mgst2	GST2|MGST-II	microsomal glutathione S-transferase 2	protein-coding
D4H8_peak_5013	chr3	51805347	51805595	2.91477	4.16847	1.34587	13	NA	intron (NM_001004176, intron 2 of 4)	intron (NM_001004176, intron 2 of 4)	144292	NM_174995	211666	Mm.24679	NM_174995	ENSMUSG00000074604	Mgst2	GST2|MGST-II	microsomal glutathione S-transferase 2	protein-coding
D4H8_peak_5016	chr3	52007619	52008075	4.86641	9.15131	5.54193	55	NA	intron (NM_001004176, intron 1 of 4)	CpG	97159	NM_001004176	433586	Mm.234972	NM_001004176	ENSMUSG00000061143	Maml3	AV234550|BC049812|Mam-2|mKIAA1816	mastermind like 3 (Drosophila)	protein-coding
D4H8_peak_5019	chr3	52102133	52103002	6.65542	22.4888	17.9336	179	NA	intron (NM_001004176, intron 1 of 4)	CpG	2439	NM_001004176	433586	Mm.234972	NM_001004176	ENSMUSG00000061143	Maml3	AV234550|BC049812|Mam-2|mKIAA1816	mastermind like 3 (Drosophila)	protein-coding
D4H8_peak_6626	chr6	88841922	88842455	11.8381	39.114	34.0487	340	NA	promoter-TSS (NM_030251)	promoter-TSS (NM_030251)	-253	NM_030251	80283	Mm.166858	NM_030251	ENSMUSG00000030083	Abtb1	AI847549|BC003234|BPOZ|EF1ABP	ankyrin repeat and BTB (POZ) domain containing 1	protein-coding
D4H8_peak_5027	chr3	55873157	55873650	6.08097	10.5855	6.83441	68	NA	intron (NM_030595, intron 36 of 57)	intron (NM_030595, intron 36 of 57)	26298	NR_033592	71182	Mm.195603	NR_033592	ENSMUSG00000106572	4933417G07Rik	-	SEC13 homolog pseudogene	pseudo
D4H8_peak_6631	chr6	89613524	89613972	4.18067	5.90944	2.72125	27	NA	Intergenic	Intergenic	-18096	NM_025351	66098	Mm.20313	NM_025351	ENSMUSG00000030086	Chchd6	0710001P09Rik|1700021B03Rik	coiled-coil-helix-coiled-coil-helix domain containing 6	protein-coding
D4H8_peak_6632	chr6	89644504	89644769	6.64676	12.7359	8.79556	87	NA	intron (NM_001178060, intron 1 of 13)	CpG	648	NM_153162	232223	Mm.229332	NM_153162	ENSMUSG00000000811	Txnrd3	AI196535|TR2|Tgr	thioredoxin reductase 3	protein-coding
D4H8_peak_6635	chr6	90736889	90737097	4.28342	5.83039	2.65552	26	NA	intron (NM_001134384, intron 1 of 13)	CpG	-20464	NM_001134383	232227	Mm.196943	NM_182784	ENSMUSG00000034312	Iqsec1	AW561907|BC026481|BRAG2|D6Ertd349e|cI-43	IQ motif and Sec7 domain 1	protein-coding
D4H8_peak_6638	chr6	91116800	91117062	4.62566	7.46342	4.05359	40	NA	promoter-TSS (NM_018815)	promoter-TSS (NM_018815)	-105	NM_018815	54563	Mm.28162	NM_018815	ENSMUSG00000030091	Nup210	9830001L10|AI836801|Pom210|gp190|gp210	nucleoporin 210	protein-coding
D4H8_peak_6639	chr6	91156338	91156666	7.02561	15.1519	11.0273	110	NA	promoter-TSS (NM_144919)	promoter-TSS (NM_144919)	-313	NM_144919	232232	Mm.206218	NM_144919	ENSMUSG00000034245	Hdac11	-	histone deacetylase 11	protein-coding
D4H8_peak_5030	chr3	58112479	58113036	5.41017	9.45113	5.81223	58	NA	Intergenic	Intergenic	51050	NR_040538	67850	Mm.416968	NR_040538	ENSMUSG00000100666	1700007F19Rik	-	RIKEN cDNA 1700007F19 gene	ncRNA
D4H8_peak_5031	chr3	58525669	58526267	5.8482	9.48445	5.84242	58	NA	promoter-TSS (NM_030685)	promoter-TSS (NM_030685)	-84	NM_030685	28146	Mm.29702	NM_030685	ENSMUSG00000027808	Serp1	D3Ucla1|Ramp4	stress-associated endoplasmic reticulum protein 1	protein-coding
D4H8_peak_5037	chr3	61363464	61364403	4.3963	7.94561	4.47474	44	NA	promoter-TSS (NM_028712)	promoter-TSS (NM_028712)	-574	NM_028712	74012	Mm.422674	NM_028712	ENSMUSG00000036894	Rap2b	4021402C18Rik|AA408554	RAP2B, member of RAS oncogene family	protein-coding
D4H8_peak_6640	chr6	91277776	91278495	4.29526	6.61934	3.32383	33	NA	Intergenic	Intergenic	65371	NM_001081437	14115	Mm.249146	NM_007992	ENSMUSG00000064080	Fbln2	5730577E14Rik|FIBL-2	fibulin 2	protein-coding
D4H8_peak_6642	chr6	91683642	91684010	4.31022	6.11573	2.89487	28	NA	promoter-TSS (NM_009320)	promoter-TSS (NM_009320)	-241	NM_009320	21366	Mm.395650	NM_009320	ENSMUSG00000030096	Slc6a6	AA589629|C80501|Taut	solute carrier family 6 (neurotransmitter transporter, taurine), member 6	protein-coding
D4H8_peak_6643	chr6	91713477	91713682	4.18067	5.90944	2.72125	27	NA	intron (NM_009320, intron 2 of 14)	intron (NM_009320, intron 2 of 14)	29512	NM_009320	21366	Mm.395650	NM_009320	ENSMUSG00000030096	Slc6a6	AA589629|C80501|Taut	solute carrier family 6 (neurotransmitter transporter, taurine), member 6	protein-coding
D4H8_peak_6648	chr6	93820187	93820619	4.73935	7.96236	4.48945	44	NA	intron (NM_001029850, intron 2 of 23)	intron (NM_001029850, intron 2 of 23)	92560	NR_104594	14924	Mm.217216	NM_010367	ENSMUSG00000045095	Magi1	AIP3|BAP1|Baiap1|Gukmi1|MAGI1c|Magi-1|TNRC19|WWP3|mKIAA4129	membrane associated guanylate kinase, WW and PDZ domain containing 1	protein-coding
D4H8_peak_6650	chr6	93912793	93913328	7.4115	18.2229	13.896	138	NA	promoter-TSS (NR_104594)	promoter-TSS (NR_104594)	-97	NR_104594	14924	Mm.217216	NM_010367	ENSMUSG00000045095	Magi1	AIP3|BAP1|Baiap1|Gukmi1|MAGI1c|Magi-1|TNRC19|WWP3|mKIAA4129	membrane associated guanylate kinase, WW and PDZ domain containing 1	protein-coding
D4H8_peak_6652	chr6	94283847	94284329	4.51377	7.56681	4.14299	41	NA	promoter-TSS (NM_010367)	promoter-TSS (NM_010367)	-171	NM_010367	14924	Mm.217216	NM_010367	ENSMUSG00000045095	Magi1	AIP3|BAP1|Baiap1|Gukmi1|MAGI1c|Magi-1|TNRC19|WWP3|mKIAA4129	membrane associated guanylate kinase, WW and PDZ domain containing 1	protein-coding
D4H8_peak_5058	chr3	73708040	73708702	4.68392	6.97962	3.63294	36	NA	promoter-TSS (NM_009738)	promoter-TSS (NM_009738)	44	NM_009738	12038	Mm.250719	NM_009738	ENSMUSG00000027792	Bche	C730038G20Rik	butyrylcholinesterase	protein-coding
D4H8_peak_5059	chr3	75556605	75557475	7.47845	16.9233	12.678	126	NA	promoter-TSS (NM_009250)	promoter-TSS (NM_009250)	-188	NM_019745	56426	Mm.316473	NM_019745	ENSMUSG00000027835	Pdcd10	2410003B13Rik|Ccm3|Tfa15|Tfar15	programmed cell death 10	protein-coding
D4H8_peak_6660	chr6	97528776	97529891	9.21199	30.6353	25.7712	257	NA	intron (NM_145148, intron 1 of 23)	intron (NM_145148, intron 1 of 23)	-41513	NM_001346637	232288	Mm.27789	NM_145148	ENSMUSG00000030064	Frmd4b	6030440G05Rik|C87375|GOBLIN|GRSP1|R74720	FERM domain containing 4B	protein-coding
D4H8_peak_6664	chr6	97666598	97667532	7.35017	20.4954	16.0459	160	NA	Intergenic	Intergenic	-49408	NM_145148	232288	Mm.27789	NM_145148	ENSMUSG00000030064	Frmd4b	6030440G05Rik|C87375|GOBLIN|GRSP1|R74720	FERM domain containing 4B	protein-coding
D4H8_peak_5068	chr3	83980395	83980741	5.48349	9.5769	5.92622	59	NA	intron (NM_172681, intron 3 of 34)	intron (NM_172681, intron 3 of 34)	59593	NM_172681	229473	Mm.28838	NM_172681	ENSMUSG00000033767	D930015E06Rik	Kiaa0922|mKIAA0922	RIKEN cDNA D930015E06 gene	protein-coding
D4H8_peak_6677	chr6	101197941	101199072	5.0553	8.83489	5.2613	52	NA	intron (NM_018884, intron 3 of 9)	intron (NM_018884, intron 3 of 9)	179391	NM_018884	55983	Mm.321654	NM_018884	ENSMUSG00000035357	Pdzrn3	1110020C07Rik|AI429718|AL023082|LNX3|SEMACAP3|Semcap3	PDZ domain containing RING finger 3	protein-coding
D4H8_peak_5078	chr3	86223755	86224129	5.78789	9.73495	6.06656	60	NA	promoter-TSS (NM_030695)	promoter-TSS (NM_030695)	-748	NM_001077687	80877	Mm.439825	NM_030695	ENSMUSG00000028080	Lrba	C80285|D3Ertd775e|Lab300|Lba	LPS-responsive beige-like anchor	protein-coding
D4H8_peak_6682	chr6	103649060	103649291	39.9673	501.441	494.65	4946	NA	intron (NM_007697, intron 4 of 26)	SYNREP_MM|Satellite|Satellite	138299	NM_007697	12661	Mm.251288	NM_007697	ENSMUSG00000030077	Chl1	A530023M13Rik|AI465420|CALL|LICAM2	cell adhesion molecule L1-like	protein-coding
D4H8_peak_5081	chr3	87789488	87789894	5.38598	8.40782	4.88278	48	NA	intron (NM_001033124, intron 3 of 16)	intron (NM_001033124, intron 3 of 16)	5471	NM_001033124	18211	Mm.80682	NM_001033124	ENSMUSG00000028072	Ntrk1	C80751|Tkr|TrkA|trk	neurotrophic tyrosine kinase, receptor, type 1	protein-coding
D4H8_peak_5087	chr3	87974120	87974484	6.61741	15.2553	11.1235	111	NA	intron (NM_016701, intron 2 of 3)	intron (NM_016701, intron 2 of 3)	3209	NM_016701	18008	Mm.331129	NM_016701	ENSMUSG00000004891	Nes	AA166324|C78523|ESTM46	nestin	protein-coding
D4H8_peak_6692	chr6	112728770	112729197	4.93128	7.37603	3.97732	39	NA	intron (NM_080448, intron 20 of 21)	intron (NM_080448, intron 20 of 21)	-32313	NM_001167730	58186	Mm.103812	NM_021385	ENSMUSG00000030254	Rad18	2810024C04Rik|Rad18sc	RAD18 E3 ubiquitin protein ligase	protein-coding
D4H8_peak_5094	chr3	88425031	88425308	5.61627	9.10765	5.50462	55	NA	promoter-TSS (NM_001281795)	promoter-TSS (NM_001281795)	-28	NM_178696	229517	Mm.301740	NM_178696	ENSMUSG00000050144	Slc25a44	6720482A19|B430110G05Rik	solute carrier family 25, member 44	protein-coding
D4H8_peak_2607	chr14	64173631	64173964	6.01319	10.4724	6.73193	67	NA	intron (NM_001347639, intron 5 of 5)	intron (NM_001347639, intron 5 of 5)	69474	NM_028525	73382	Mm.481055	NM_028525	ENSMUSG00000021966	Prss52	1700049K14Rik|Tesp3	protease, serine 52	protein-coding
D4H8_peak_1003	chr11	6415409	6416103	5.90052	12.5909	8.66239	86	NA	promoter-TSS (NM_008907)	promoter-TSS (NM_008907)	-114	NM_008907	268373	Mm.5246	NM_008907	ENSMUSG00000071866	Ppia	2700098C05|Cphn|CyP-18|CypA	peptidylprolyl isomerase A	protein-coding
D4H8_peak_2610	chr14	64300174	64300611	4.81437	7.78252	4.33229	43	NA	intron (NM_001253714, intron 1 of 4)	intron (NM_001253714, intron 1 of 4)	116564	NM_001253716	110265	Mm.26713	NM_026322	ENSMUSG00000054733	Msra	2310045J23Rik|6530413P12Rik|MSR-A	methionine sulfoxide reductase A	protein-coding
D4H8_peak_2612	chr14	64589747	64590267	4.04495	8.09012	4.60286	46	NA	promoter-TSS (NR_029813)	promoter-TSS (NR_029813)	-650	NR_029813	387233		NR_029813	ENSMUSG00000065597	Mir124a-1	Mirn124a|Mirn124a-1	microRNA 124a-1	ncRNA
D4H8_peak_2619	chr14	65275160	65275522	6.17997	10.0208	6.32363	63	NA	intron (NM_015795, intron 2 of 7)	B2_Mm1a|SINE|B2	8640	NM_015795	50759	Mm.65308	NM_015795	ENSMUSG00000034532	Fbxo16	4932435C24Rik|Fbx16	F-box protein 16	protein-coding
D4H8_peak_1012	chr11	11808879	11809584	6.86752	17.5583	13.2701	132	NA	promoter-TSS (NM_021891)	promoter-TSS (NM_021891)	-269	NM_001163359	60530	Mm.236114	NM_021891	ENSMUSG00000035455	Fignl1	-	fidgetin-like 1	protein-coding
D4H8_peak_1019	chr11	16591576	16591798	6.03053	10.8779	7.09688	70	NA	Intergenic	Intergenic	-83203	NM_001109971	20335	Mm.325350	NM_011343	ENSMUSG00000078974	Sec61g	-	SEC61, gamma subunit	protein-coding
D4H8_peak_2623	chr14	66324874	66325136	9.84245	25.667	20.9822	209	NA	Intergenic	Intergenic	-19291	NM_001310522	56471	Mm.35474	NM_019675	ENSMUSG00000022044	Stmn4	Lagl|R75359|RB3	stathmin-like 4	protein-coding
D4H8_peak_2629	chr14	67116282	67116823	5.55023	8.99998	5.40962	54	NA	Intergenic	Intergenic	-44081	NM_028032	71978	Mm.273997	NM_028032	ENSMUSG00000022052	Ppp2r2a	2410004D02Rik|mKIAA1541	protein phosphatase 2, regulatory subunit B, alpha	protein-coding
D4H8_peak_2632	chr14	67242158	67242642	4.17817	6.96587	3.62143	36	NA	intron (NM_010095, intron 6 of 16)	intron (NM_010095, intron 6 of 16)	9108	NM_001276387	13592	Mm.319947	NM_010095	ENSMUSG00000022053	Ebf2	D14Ggc1e|EBF-2|Mmot1|O/E-3|OE-3	early B cell factor 2	protein-coding
D4H8_peak_2633	chr14	67344678	67344952	3.73197	5.18696	2.12641	21	NA	intron (NR_045961, intron 5 of 5)	intron (NR_045961, intron 5 of 5)	-30104	NM_001037931	628416	Mm.390723	NM_001037931		Gm6878	EG628416	predicted gene 6878	protein-coding
D4H8_peak_1033	chr11	19925572	19925875	4.01244	6.66289	3.36142	33	NA	intron (NM_033523, intron 1 of 5)	CpG	1281	NM_033523	114716	Mm.266627	NM_033523	ENSMUSG00000045671	Spred2	C79158	sprouty-related, EVH1 domain containing 2	protein-coding
D4H8_peak_1034	chr11	20200763	20201395	7.81582	21.0236	16.5449	165	NA	promoter-TSS (NM_008996)	promoter-TSS (NM_008996)	-523	NM_008996	19324	Mm.271944	NM_008996	ENSMUSG00000020149	Rab1a	Gtbp|Rab-1|Rab1|Ypt1|mKIAA3012	RAB1A, member RAS oncogene family	protein-coding
D4H8_peak_1037	chr11	20561199	20561401	4.89844	7.04574	3.6901	36	NA	intron (NM_021372, intron 1 of 1)	intron (NM_021372, intron 1 of 1)	18047	NM_021372	58172	Mm.339676	NM_021372	ENSMUSG00000049800	Sertad2	AB041541|AU021878|Kiaa0127|MNCb-1504|SEI-2|Sei2|TRIP-Br2|mKIAA0127	SERTA domain containing 2	protein-coding
D4H8_peak_1038	chr11	20631398	20632507	6.08801	13.3603	9.37133	93	NA	promoter-TSS (NM_001038625)	promoter-TSS (NM_001038625)	-25	NM_001038625	58172	Mm.339676	NM_021372	ENSMUSG00000049800	Sertad2	AB041541|AU021878|Kiaa0127|MNCb-1504|SEI-2|Sei2|TRIP-Br2|mKIAA0127	SERTA domain containing 2	protein-coding
D4H8_peak_2646	chr14	70351349	70351978	4.01005	6.3947	3.13207	31	NA	promoter-TSS (NM_144808)	promoter-TSS (NM_144808)	-239	NM_144808	213053	Mm.270647	NM_144808	ENSMUSG00000022094	Slc39a14	FAD-123|ZIP-14|Zip14|fad123	solute carrier family 39 (zinc transporter), member 14	protein-coding
D4H8_peak_2649	chr14	70473844	70474106	4.44806	6.33443	3.08122	30	NA	TTS (NM_009755)	TTS (NM_009755)	16458	NM_145981	105653	Mm.192598	NM_145981	ENSMUSG00000003469	Phyhip	AW049870|C630010D02Rik|Lnap1ip|PAHX-AP#1|PAHX-AP1	phytanoyl-CoA hydroxylase interacting protein	protein-coding
D4H8_peak_1045	chr11	23255312	23256017	7.88241	22.6841	18.1217	181	NA	promoter-TSS (NM_134014)	promoter-TSS (NM_134014)	-377	NM_134014	103573	Mm.217547	NM_134014	ENSMUSG00000020290	Xpo1	AA420417|Crm1|Exp1	exportin 1	protein-coding
D4H8_peak_1047	chr11	23497582	23497914	4.83079	7.81013	4.35641	43	NA	intron (NM_001290655, intron 1 of 8)	CpG	291	NM_001290654	268390	Mm.13148	NM_172391	ENSMUSG00000020288	Ahsa2	-	AHA1, activator of heat shock protein ATPase 2	protein-coding
D4H8_peak_2657	chr14	73231546	73231838	6.23694	12.0185	8.13734	81	NA	intron (NM_009029, intron 17 of 26)	intron (NM_009029, intron 17 of 26)	-6199	NM_175116	67168	Mm.390681	NM_175116	ENSMUSG00000033446	Lpar6	2610302I02Rik|P2ry5|P2y5	lysophosphatidic acid receptor 6	protein-coding
D4H8_peak_1057	chr11	28693166	28693420	4.81454	8.09286	4.60497	46	NA	TTS (NR_045906)	TTS (NR_045906)	11729	NR_045906	72818	Mm.410846	NR_045906	ENSMUSG00000084966	2810471M01Rik	-	RIKEN cDNA 2810471M01 gene	ncRNA
D4H8_peak_1058	chr11	28735080	28735376	7.22188	15.5137	11.3626	113	NA	Intergenic	Intergenic	-10963	NR_030419	735308		NR_030419	ENSMUSG00000076318	Mir216b	Mirn216b|mir-216b	microRNA 216b	ncRNA
D4H8_peak_2663	chr14	74731962	74732577	4.07124	5.98282	2.78301	27	NA	promoter-TSS (NM_016903)	promoter-TSS (NM_016903)	-28	NM_016903	13885	Mm.38055	NM_016903	ENSMUSG00000021996	Esd	Es-10|Es10|FGH|sid478	esterase D/formylglutathione hydrolase	protein-coding
D4H8_peak_1070	chr11	32642357	32642745	8.16988	17.7048	13.4088	134	NA	promoter-TSS (NM_134015)	promoter-TSS (NM_134015)	-4	NM_001271349	103583	Mm.28017	NM_134015	ENSMUSG00000020271	Fbxw11	2310065A07Rik|AA536858|BTRC2|BTRCP2|Fbxw1b|HOS	F-box and WD-40 domain protein 11	protein-coding
D4H8_peak_2690	chr14	79842905	79843220	5.83962	10.1813	6.4668	64	NA	Intergenic	Intergenic	26114	NR_033535	100038734	Mm.387484	NR_033535		Gm10845	ENSMUSG00000075496	predicted gene 10845	ncRNA
D4H8_peak_2691	chr14	79872811	79873281	5.21511	8.13215	4.63951	46	NA	Intergenic	Intergenic	-3870	NR_033535	100038734	Mm.387484	NR_033535		Gm10845	ENSMUSG00000075496	predicted gene 10845	ncRNA
D4H8_peak_2693	chr14	87141319	87141533	3.64976	4.83657	1.84617	18	NA	promoter-TSS (NM_019670)	promoter-TSS (NM_019670)	-312	NM_019670	56419	Mm.440585	NM_019670	ENSMUSG00000022021	Diaph3	4930417P13Rik|Dia2|Diap3|Drf3|mDia2|mKIAA4117|p134MDia2	diaphanous related formin 3	protein-coding
D4H8_peak_1090	chr11	43539793	43540339	4.37607	5.97499	2.77615	27	NA	intron (NM_001045530, intron 2 of 5)	intron (NM_001045530, intron 2 of 5)	11317	NM_001045530	380694	Mm.247595	NM_001045530	ENSMUSG00000044707	Ccnjl	Gm877	cyclin J-like	protein-coding
D4H8_peak_1091	chr11	43559689	43560132	5.63863	9.14407	5.53699	55	NA	intron (NM_001045530, intron 3 of 5)	intron (NM_001045530, intron 3 of 5)	31161	NM_001045530	380694	Mm.247595	NM_001045530	ENSMUSG00000044707	Ccnjl	Gm877	cyclin J-like	protein-coding
D4H8_peak_1098	chr11	44696751	44696987	5.65596	9.87085	6.18938	61	NA	intron (NM_007897, intron 6 of 15)	intron (NM_007897, intron 6 of 15)	78769	NM_007897	13591	Mm.439662	NM_007897	ENSMUSG00000057098	Ebf1	Ebf|O/E-1|OE-1|Olf-1|Olf1	early B cell factor 1	protein-coding
D4H8_peak_6703	chr6	113326684	113327219	7.34083	15.2707	11.1372	111	NA	promoter-TSS (NM_010957)	promoter-TSS (NM_010957)	-25	NM_010957	18294	Mm.43612	NM_010957	ENSMUSG00000030271	Ogg1	Mmh	8-oxoguanine DNA-glycosylase 1	protein-coding
D4H8_peak_6718	chr6	117526158	117526842	4.7626	6.36276	3.10468	31	NA	Intergenic	Intergenic	225269	NR_045731	72263	Mm.443289	NR_045731	ENSMUSG00000099869	1700030F04Rik	-	RIKEN cDNA 1700030F04 gene	ncRNA
D4H8_peak_5116	chr3	89998420	89998952	5.59728	9.77112	6.0993	60	NA	promoter-TSS (NM_011826)	promoter-TSS (NM_011826)	30	NM_001282032	23897	Mm.256035	NM_011826	ENSMUSG00000027944	Hax1	HAX-1|HSP1BP-1|Hs1bp1|SIG-111|Silg111|mHAX-1s	HCLS1 associated X-1	protein-coding
D4H8_peak_5120	chr3	90231569	90231955	5.94691	10.3614	6.6307	66	NA	5' UTR (NM_206924, exon 1 of 5)	5' UTR (NM_206924, exon 1 of 5)	165	NM_206924	23922	Mm.13912	NM_206924	ENSMUSG00000027937	Jtb	Gm622	jumping translocation breakpoint	protein-coding
D4H8_peak_6734	chr6	120039358	120039705	4.21252	6.21514	2.97927	29	NA	promoter-TSS (NM_001185020)	promoter-TSS (NM_001185020)	-876	NM_001185020	232341	Mm.333349	NM_198703	ENSMUSG00000045962	Wnk1	6430573H23Rik|EG406236|Hsn2|Prkwnk1|mKIAA0344	WNK lysine deficient protein kinase 1	protein-coding
D4H8_peak_6736	chr6	120665405	120666186	4.88738	8.53844	4.99795	49	NA	promoter-TSS (NM_001128151)	promoter-TSS (NM_001128151)	-626	NM_001128151	330409	Mm.333357	NM_001128151	ENSMUSG00000071226	Cecr2	2610101O16Rik|2810409N01Rik|Gtl4|mKIAA1740	cat eye syndrome chromosome region, candidate 2	protein-coding
D4H8_peak_5139	chr3	95111071	95111310	5.63528	10.1967	6.4805	64	NA	exon (NM_009336, exon 1 of 6)	exon (NM_009336, exon 1 of 6)	148	NM_009336	21427	Mm.133919	NM_009336	ENSMUSG00000008958	Vps72	Tcfl1|YL-1	vacuolar protein sorting 72	protein-coding
D4H8_peak_6741	chr6	122340035	122340260	5.5398	9.67315	6.01164	60	NA	promoter-TSS (NM_001271579)	promoter-TSS (NM_001271579)	80	NM_001271579	13619	Mm.6822	NM_007905	ENSMUSG00000040669	Phc1	AW557034|Edr|Edr1|Mph1|Rae-28|rae28	polyhomeotic-like 1 (Drosophila)	protein-coding
D4H8_peak_6743	chr6	122491445	122491660	3.64636	5.04731	2.01548	20	NA	Intergenic	Intergenic	-5247	NM_027664	108653	Mm.277939	NM_027664	ENSMUSG00000040649	Rimklb	4931417E21Rik|4933426K21Rik|AA097693|AI325948|AU015629|Naags	ribosomal modification protein rimK-like family member B	protein-coding
D4H8_peak_6745	chr6	122874170	122874716	4.2511	5.56125	2.43023	24	NA	promoter-TSS (NM_026267)	promoter-TSS (NM_026267)	-114	NM_026267	67602	Mm.288114	NM_026267	ENSMUSG00000030327	Necap1	1200016B17Rik|AI747569|mFLJ00061	NECAP endocytosis associated 1	protein-coding
D4H8_peak_6751	chr6	124903837	124904265	6.65587	13.5969	9.58751	95	NA	TTS (NM_008479)	TTS (NM_008479)	7654	NM_008479	16768	Mm.4528	NM_008479	ENSMUSG00000030124	Lag3	CD223|LAG-3|Ly66	lymphocyte-activation gene 3	protein-coding
D4H8_peak_6765	chr6	127561311	127561682	6.84691	12.2492	8.34815	83	NA	Intergenic	Intergenic	-16479	NM_001033464	381812	Mm.296093	NM_001033464	ENSMUSG00000061414	Cracr2a	Efcab4b|Gm1073|Gm462	calcium release activated channel regulator 2A	protein-coding
D4H8_peak_6766	chr6	127701145	127701882	5.38448	10.1114	6.40375	64	NA	intron (NM_201371, intron 7 of 9)	intron (NM_201371, intron 7 of 9)	67646	NM_201371	381813	Mm.39750	NM_201371	ENSMUSG00000030350	Prmt8	Hrmt1l3|Hrmt1l4	protein arginine N-methyltransferase 8	protein-coding
D4H8_peak_6768	chr6	128022082	128022530	5.53171	10.3777	6.6461	66	NA	intron (NM_175414, intron 3 of 8)	intron (NM_175414, intron 3 of 8)	121272	NM_175414	109246	Mm.21814	NM_175414	ENSMUSG00000030352	Tspan9	6720474K14Rik|9430079M16Rik|AU018597	tetraspanin 9	protein-coding
D4H8_peak_5167	chr3	96557850	96558066	4.97756	8.69807	5.14038	51	NA	promoter-TSS (NM_023719)	promoter-TSS (NM_023719)	1	NM_023719	56338	Mm.410189	NM_023719	ENSMUSG00000038393	Txnip	1200008J08Rik|AA682105|Hyplip1|THIF|Tbp-2|VDUP1	thioredoxin interacting protein	protein-coding
D4H8_peak_5173	chr3	96696900	96697436	5.5398	9.67315	6.01164	60	NA	promoter-TSS (NM_001165949)	promoter-TSS (NM_001165949)	92	NM_018812	229615	Mm.1635	NM_018812	ENSMUSG00000028101	Pias3	Pias3l	protein inhibitor of activated STAT 3	protein-coding
D4H8_peak_5177	chr3	97768014	97768351	8.51029	18.8169	14.4541	144	NA	promoter-TSS (NM_178080)	promoter-TSS (NM_178080)	-168	NR_110360	83679	Mm.129840	NM_031401	ENSMUSG00000038170	Pde4dip	4732458A06Rik|9430063L05Rik|C87016|D130016K21Rik|D3Bwg1078e|Usmg4|mKIAA0454	phosphodiesterase 4D interacting protein (myomegalin)	protein-coding
D4H8_peak_6784	chr6	134928117	134928690	6.93656	16.3372	12.1292	121	NA	promoter-TSS (NR_037955)	promoter-TSS (NR_037955)	-689	NR_037956	381822	Mm.5935	NR_037955	ENSMUSG00000098318	Lockd	1190002F15Rik|AI120476|Droc	lncRNA downstream of Cdkn1b	ncRNA
D4H8_peak_6786	chr6	136470588	136470938	7.09988	21.8132	17.2929	172	NA	Intergenic	MIR|SINE|MIR	-48088	NM_019426	54343	Mm.173271	NM_019426	ENSMUSG00000030213	Atf7ip	2610204M12Rik|AM|Mcaf1	activating transcription factor 7 interacting protein	protein-coding
D4H8_peak_5182	chr3	101604248	101604739	5.1156	9.27711	5.65615	56	NA	5' UTR (NM_144900, exon 1 of 23)	5' UTR (NM_144900, exon 1 of 23)	214	NM_144900	11928	Mm.193670	NM_144900	ENSMUSG00000033161	Atp1a1	Atpa-1|BC010319	ATPase, Na+/K+ transporting, alpha 1 polypeptide	protein-coding
D4H8_peak_5183	chr3	102012070	102012455	4.65187	9.05837	5.46171	54	NA	intron (NM_178777, intron 2 of 2)	CpG	2117	NM_178777	18072	Mm.137286	NM_178777	ENSMUSG00000048540	Nhlh2	6230401I09Rik|Hen2|NSCL2|Nscl-2|bHLHa34	nescient helix loop helix 2	protein-coding
D4H8_peak_5184	chr3	102023673	102023947	4.25777	8.55092	5.0097	50	NA	Intergenic	A-rich|Low_complexity|Low_complexity	13665	NM_178777	18072	Mm.137286	NM_178777	ENSMUSG00000048540	Nhlh2	6230401I09Rik|Hen2|NSCL2|Nscl-2|bHLHa34	nescient helix loop helix 2	protein-coding
D4H8_peak_5186	chr3	102049507	102049851	7.37849	17.6801	13.3851	133	NA	Intergenic	Intergenic	-36776	NM_009814	12373	Mm.15343	NM_009814	ENSMUSG00000027861	Casq2	AA033488|AW146219|Csq2|ESTM52|cCSQ	calsequestrin 2	protein-coding
D4H8_peak_5187	chr3	102055546	102055895	4.38337	7.33519	3.94303	39	NA	Intergenic	Intergenic	-30735	NM_009814	12373	Mm.15343	NM_009814	ENSMUSG00000027861	Casq2	AA033488|AW146219|Csq2|ESTM52|cCSQ	calsequestrin 2	protein-coding
D4H8_peak_6794	chr6	140336668	140337112	5.82621	10.5275	6.78204	67	NA	Intergenic	Intergenic	-87209	NM_144920	109135	Mm.247670	NM_144920	ENSMUSG00000030231	Plekha5	2810431N21Rik|AI428202|AK129423|AMH-Cre|Ayu21-9|Gt(pU21)9Imeg|Pepp2|Tg(AMH-cre)1Flor	pleckstrin homology domain containing, family A member 5	protein-coding
D4H8_peak_6798	chr6	142964801	142965156	4.1601	5.63786	2.49466	24	NA	promoter-TSS (NM_011374)	promoter-TSS (NM_011374)	-526	NM_011374	20449	Mm.260838	NM_011374	ENSMUSG00000030283	St8sia1	9330109E03Rik|GD3S|Sia-T|Siat8|Siat8a	ST8 alpha-N-acetyl-neuraminide alpha-2,8-sialyltransferase 1	protein-coding
D4H8_peak_5198	chr3	103640245	103640527	5.63442	10.5619	6.81232	68	NA	intron (NM_001276680, intron 4 of 4)	intron (NM_001276680, intron 4 of 4)	5682	NM_174875	666468	Mm.102230	NM_174875	ENSMUSG00000079418	Atg4a	AI627006|AV169859|Apg4a|Atg4al|Autl2	autophagy related 4A, cysteine peptidase	protein-coding
D4H8_peak_5199	chr3	103738056	103738390	6.95353	20.5159	16.0655	160	NA	promoter-TSS (NM_133859)	promoter-TSS (NM_133859)	-222	NM_133859	99543	Mm.211535	NM_133859	ENSMUSG00000027848	Olfml3	2810002E22Rik|AI115209|AW550633|HNOEL-iso|ONT3|mONT3	olfactomedin-like 3	protein-coding
D4H8_peak_2703	chr14	98156472	98156874	4.95607	8.33684	4.81983	48	NA	intron (NM_007826, intron 1 of 11)	intron (NM_007826, intron 1 of 11)	13092	NM_001038610	13134	Mm.320593	NM_007826	ENSMUSG00000055639	Dach1	Dac|Dach	dachshund 1 (Drosophila)	protein-coding
D4H8_peak_1101	chr11	47640445	47640905	4.53211	7.01501	3.66306	36	NA	Intergenic	Intergenic	-261373	NM_011891	24052	Mm.338890	NM_011891	ENSMUSG00000020354	Sgcd	35kDa|delta-SG	sarcoglycan, delta (dystrophin-associated glycoprotein)	protein-coding
D4H8_peak_2714	chr14	103651176	103651425	3.85163	5.61797	2.47821	24	NA	intron (NM_198014, intron 1 of 6)	intron (NM_198014, intron 1 of 6)	1057	NM_198014	105439	Mm.27548	NM_198014	ENSMUSG00000055717	Slain1	9630044O09Rik|AA675320|AW742596	SLAIN motif family, member 1	protein-coding
D4H8_peak_2717	chr14	105483223	105483609	4.26071	6.03698	2.82784	28	NA	Intergenic	Intergenic	-15372	NR_045921	74864	Mm.159344	NR_045921	ENSMUSG00000022116	4930449E01Rik	-	RIKEN cDNA 4930449E01 gene	ncRNA
D4H8_peak_1113	chr11	50292281	50292536	7.43448	16.8403	12.6002	126	NA	promoter-TSS (NM_175334)	promoter-TSS (NM_175334)	-72	NM_175334	103806	Mm.51116	NM_175334	ENSMUSG00000050567	Maml1	AI644666|AW743257|D930008C07Rik|Mam-1|Mam1|mKIAA0200	mastermind like 1 (Drosophila)	protein-coding
D4H8_peak_1126	chr11	52641339	52641844	5.80029	9.40677	5.77291	57	NA	Intergenic	Intergenic	-123115	NM_177059	320027	Mm.44518	NM_177059	ENSMUSG00000036264	Fstl4	B230374F23Rik|SPIG1|mKIAA1061	follistatin-like 4	protein-coding
D4H8_peak_2731	chr14	114952260	114952472	3.86389	5.63847	2.49474	24	NA	Intergenic	Intergenic	-6418	NR_126549	74982		NR_126548		1700100I10Rik	1700085D13Rik|4930481K08Rik	RIKEN cDNA 1700100I10 gene	ncRNA
D4H8_peak_2742	chr14	120477635	120478305	9.37665	27.0217	22.2818	222	NA	promoter-TSS (NM_029519)	promoter-TSS (NM_029519)	-491	NM_029519	76108	Mm.261448	NM_029519	ENSMUSG00000051615	Rap2a	5830461H18Rik	RAS related protein 2a	protein-coding
D4H8_peak_1146	chr11	55633591	55634403	5.45647	9.88369	6.20032	62	NA	Intergenic	Intergenic	-25799	NM_020492	14654	Mm.89320	NM_020492	ENSMUSG00000000263	Glra1	nmf11|oscillator|ot|spasmodic|spd	glycine receptor, alpha 1 subunit	protein-coding
D4H8_peak_1148	chr11	55684749	55685693	4.46632	11.4774	7.64447	76	NA	Intergenic	Intergenic	-77023	NM_020492	14654	Mm.89320	NM_020492	ENSMUSG00000000263	Glra1	nmf11|oscillator|ot|spasmodic|spd	glycine receptor, alpha 1 subunit	protein-coding
D4H8_peak_2753	chr15	3995497	3996036	7.07719	14.351	10.2833	102	NA	promoter-TSS (NR_045740)	promoter-TSS (NR_045740)	-14	NM_145930	106064	Mm.21299	NM_145930	ENSMUSG00000041935	AW549877	AI195826	expressed sequence AW549877	protein-coding
D4H8_peak_2755	chr15	7078635	7078850	6.69027	12.3961	8.48266	84	NA	Intergenic	Intergenic	-50830	NM_001113386	16880	Mm.149720	NM_013584	ENSMUSG00000054263	Lifr	A230075M04Rik|AW061234|LIF	leukemia inhibitory factor receptor	protein-coding
D4H8_peak_1161	chr11	59068747	59069035	7.65876	14.9074	10.799	107	NA	intron (NM_199152, intron 38 of 89)	intron (NM_199152, intron 38 of 89)	67484	NM_001171512	380698	Mm.339542	NM_199152	ENSMUSG00000061462	Obscn	BC046431|Gm878|OTTMUSG00000005786|UNC89	obscurin, cytoskeletal calmodulin and titin-interacting RhoGEF	protein-coding
D4H8_peak_1163	chr11	59202346	59202550	3.64268	4.44166	1.5313	15	NA	promoter-TSS (NM_026035)	promoter-TSS (NM_026035)	-17	NR_037964	72203	Mm.339566	NR_037964		2610507I01Rik	5033414D05Rik	RIKEN cDNA 2610507I01 gene	ncRNA
D4H8_peak_2777	chr15	25754184	25754667	4.36519	9.98824	6.29481	62	NA	intron (NM_019472, intron 19 of 40)	intron (NM_019472, intron 19 of 40)	-88873	NM_001034851	66270	Mm.25311	NM_025459	ENSMUSG00000022270	Fam134b	1810015C04Rik|AU015349	family with sequence similarity 134, member B	protein-coding
D4H8_peak_2778	chr15	25761966	25762532	5.5119	13.3308	9.34368	93	NA	intron (NM_019472, intron 19 of 40)	ID_B1|SINE|B4	-81049	NM_001034851	66270	Mm.25311	NM_025459	ENSMUSG00000022270	Fam134b	1810015C04Rik|AU015349	family with sequence similarity 134, member B	protein-coding
D4H8_peak_1174	chr11	60417083	60417511	5.98853	10.8062	7.03364	70	NA	promoter-TSS (NM_145427)	promoter-TSS (NM_145427)	152	NM_025757	66771	Mm.29950	NM_025757	ENSMUSG00000018415	Gid4	4933439F18Rik	GID complex subunit 4, VID24 homolog	protein-coding
D4H8_peak_1175	chr11	60537190	60537867	5.11235	9.61187	5.95741	59	NA	promoter-TSS (NM_172943)	promoter-TSS (NM_172943)	-155	NM_172943	268420	Mm.262056	NM_172943	ENSMUSG00000042650	Alkbh5	AW050020|AW215868|Abh5|E130207K11|Ofoxd	alkB homolog 5, RNA demethylase	protein-coding
D4H8_peak_1181	chr11	60913698	60914099	4.89844	7.04574	3.6901	36	NA	promoter-TSS (NM_025294)	promoter-TSS (NM_025294)	-106	NM_025294	24083	Mm.22780	NM_025294	ENSMUSG00000018931	Natd1	AI256713|F3-2|Gm16515|Gtlf3b	N-acetyltransferase domain containing 1	protein-coding
D4H8_peak_1185	chr11	61484466	61485212	5.63528	10.1967	6.4805	64	NA	promoter-TSS (NM_029568)	promoter-TSS (NM_029568)	-592	NM_001347545	76293	Mm.272278	NM_029568	ENSMUSG00000042436	Mfap4	1110007F23Rik	microfibrillar-associated protein 4	protein-coding
D4H8_peak_1186	chr11	61494182	61494685	7.20061	15.9334	11.7541	117	NA	promoter-TSS (NM_001291037)	promoter-TSS (NM_001291037)	-167	NM_001291035	23939	Mm.38172	NM_011841	ENSMUSG00000001034	Mapk7	BMK-1|BMK1|ERK-5|ERK5|Erk5-T|PRKM7	mitogen-activated protein kinase 7	protein-coding
D4H8_peak_2796	chr15	36792572	36792834	3.91311	7.53216	4.11406	41	NA	intron (NM_001253806, intron 1 of 5)	CpG	-1771	NM_001253807	22631	Mm.3360	NM_011740	ENSMUSG00000022285	Ywhaz	1110013I11Rik|14-3-3zeta|AI596267|AL022924|AU020854	tyrosine 3-monooxygenase/tryptophan 5-monooxygenase activation protein, zeta polypeptide	protein-coding
D4H8_peak_1196	chr11	62613899	62614163	6.6289	11.4915	7.65708	76	NA	intron (NM_198861, intron 2 of 3)	intron (NM_198861, intron 2 of 3)	9501	NR_028541	100217444		NR_028541		Snord65	MBII-135|snoRNA135	small nucleolar RNA, C/D box 65	snoRNA
D4H8_peak_6814	chr6	146577406	146577876	11.7963	35.0839	30.0978	300	NA	promoter-TSS (NM_026218)	promoter-TSS (NM_026218)	194	NM_138757	71177	Mm.271774	NM_138757	ENSMUSG00000040250	Asun	4933424B01Rik|Spata30	asunder, spermatogenesis regulator	protein-coding
D4H8_peak_5212	chr3	105359958	105360218	4.26535	5.8022	2.63242	26	NA	Intergenic	Intergenic	-92242	NM_001039347	56543	Mm.44530	NM_019931	ENSMUSG00000040896	Kcnd3	AW045978|Kncd3|Kv4.3	potassium voltage-gated channel, Shal-related family, member 3	protein-coding
D4H8_peak_6826	chr7	3290289	3290567	5.84602	10.5617	6.81232	68	NA	promoter-TSS (NM_016969)	promoter-TSS (NM_016969)	-127	NM_016969	50918	Mm.29874	NM_016969	ENSMUSG00000068566	Myadm	D7Wsu62e	myeloid-associated differentiation marker	protein-coding
D4H8_peak_6827	chr7	3331752	3332145	5.19356	8.74175	5.17851	51	NA	TTS (NM_011102)	TTS (NM_011102)	-4637	NM_133189	81904	Mm.214994	NM_133189	ENSMUSG00000069806	Cacng7	-	calcium channel, voltage-dependent, gamma subunit 7	protein-coding
D4H8_peak_5220	chr3	108017618	108018087	6.7398	12.48	8.55993	85	NA	5' UTR (NM_010358, exon 1 of 8)	5' UTR (NM_010358, exon 1 of 8)	121	NM_010358	14862	Mm.37199	NM_010358	ENSMUSG00000058135	Gstm1	Gstb-1|Gstb1	glutathione S-transferase, mu 1	protein-coding
D4H8_peak_5228	chr3	108433333	108433798	6.63994	13.9966	9.95507	99	NA	intron (NM_001204979, intron 4 of 10)	intron (NM_001204979, intron 4 of 10)	11694	NM_001204979	20226	Mm.28688	NM_011319	ENSMUSG00000068739	Sars	Sars1|Strs|serRS	seryl-aminoacyl-tRNA synthetase	protein-coding
D4H8_peak_6834	chr7	4136944	4137342	9.85436	22.2706	17.7256	177	NA	promoter-TSS (NM_172736)	promoter-TSS (NM_172736)	87	NM_172736	232798	Mm.22831	NM_172736	ENSMUSG00000035545	Leng8	AW049671	leukocyte receptor cluster (LRC) member 8	protein-coding
D4H8_peak_6842	chr7	4915244	4915749	7.69625	15.8997	11.7223	117	NA	intron (NM_170759, intron 1 of 2)	CpG	279	NM_170759	232816	Mm.27442	NM_170759	ENSMUSG00000074406	Zfp628	Zec|Znf628	zinc finger protein 628	protein-coding
D4H8_peak_6843	chr7	4925782	4926093	5.22273	8.46263	4.93093	49	NA	promoter-TSS (NM_173008)	promoter-TSS (NM_173008)	93	NM_173008	269855	Mm.44190	NM_173008	ENSMUSG00000035279	Ssc5d	A430110N23Rik|S5D-SRCRB	scavenger receptor cysteine rich family, 5 domains	protein-coding
D4H8_peak_6844	chr7	5014439	5015670	11.8525	58.5306	53.3074	533	NA	promoter-TSS (NM_001110329)	promoter-TSS (NM_001110329)	-326	NM_001110329	23877	Mm.38911	NM_011813	ENSMUSG00000061374	Fiz1	AI790204|mFLJ00416	Flt3 interacting zinc finger protein 1	protein-coding
D4H8_peak_5240	chr3	116424264	116425038	4.55949	8.25468	4.74735	47	NA	promoter-TSS (NM_001173553)	promoter-TSS (NM_001173553)	-619	NM_001080818	229776	Mm.17647	NM_001080818	ENSMUSG00000033502	Cdc14a	A830059A17Rik|CDC14A2|CDC14a1|Cdc14	CDC14 cell division cycle 14A	protein-coding
D4H8_peak_6868	chr7	16119719	16120118	7.2511	12.916	8.96144	89	NA	promoter-TSS (NM_133727)	promoter-TSS (NM_133727)	42	NM_133727	70394	Mm.41101	NM_133727	ENSMUSG00000006021	Kptn	2310042D10Rik|2E4|C030013F01Rik	kaptin	protein-coding
D4H8_peak_5266	chr3	127257503	127258098	5.83297	10.9148	7.12964	71	NA	intron (NM_001327938, intron 1 of 47)	intron (NM_001327938, intron 1 of 47)	96495	NR_105030	100862268	Mm.444603	NR_105029	ENSMUSG00000097456	LOC100862268	-	uncharacterized LOC100862268	ncRNA
D4H8_peak_6870	chr7	16172279	16172880	5.49274	11.782	7.92162	79	NA	Intergenic	(CA)n|Simple_repeat|Simple_repeat	-2816	NM_008627	17537	Mm.360516	NM_008627	ENSMUSG00000041420	Meis3	AI573393|Mrg2	Meis homeobox 3	protein-coding
D4H8_peak_6874	chr7	16312586	16313093	4.11415	7.95938	4.48716	44	NA	intron (NM_133234, intron 2 of 3)	intron (NM_133234, intron 2 of 3)	3256	NM_133234	170770	Mm.7660	NM_133234	ENSMUSG00000002083	Bbc3	PUMA|PUMA/JFY1	BCL2 binding component 3	protein-coding
D4H8_peak_5270	chr3	127745704	127746060	6.79137	16.4941	12.2736	122	NA	intron (NM_027808, intron 1 of 13)	intron (NM_027808, intron 1 of 13)	34645	NM_027808	71481	Mm.158704	NM_027808	ENSMUSG00000028028	Alpk1	8430410J10Rik|LAK	alpha-kinase 1	protein-coding
D4H8_peak_6882	chr7	16924113	16924589	9.98584	25.3615	20.6874	206	NA	promoter-TSS (NM_007590)	promoter-TSS (NM_007590)	-319	NM_007590	12315	Mm.288630	NM_007590	ENSMUSG00000019370	Calm3	CaMA|R75142	calmodulin 3	protein-coding
D4H8_peak_6884	chr7	18924124	18924377	5.21485	9.8012	6.12636	61	NA	Intergenic	Intergenic	-1638	NM_001029877	384569	Mm.262724	NM_001029877	ENSMUSG00000030411	Nova2	Gm1424	neuro-oncological ventral antigen 2	protein-coding
D4H8_peak_6885	chr7	18949650	18950372	4.32874	6.95377	3.61089	36	NA	intron (NM_001029877, intron 2 of 3)	intron (NM_001029877, intron 2 of 3)	24123	NM_001029877	384569	Mm.262724	NM_001029877	ENSMUSG00000030411	Nova2	Gm1424	neuro-oncological ventral antigen 2	protein-coding
D4H8_peak_6888	chr7	19093623	19094303	6.39537	13.1216	9.15084	91	NA	promoter-TSS (NM_011383)	promoter-TSS (NM_011383)	-581	NM_011383	20475	Mm.3410	NM_011383	ENSMUSG00000040841	Six5	Dmahp|MDMAHP|TrexBF	sine oculis-related homeobox 5	protein-coding
D4H8_peak_5285	chr3	134238510	134238956	3.76632	7.46953	4.05931	40	NA	intron (NM_001004367, intron 2 of 3)	intron (NM_001004367, intron 2 of 3)	1850	NR_035435	100316832		NR_035435	ENSMUSG00000084564	Mir1895	Mirn1895|mmu-mir-1895	microRNA 1895	ncRNA
D4H8_peak_5288	chr3	135437861	135438690	5.28579	11.7232	7.86863	78	NA	promoter-TSS (NM_025356)	promoter-TSS (NM_025356)	390	NR_030689	319587	Mm.358971	NR_030689	ENSMUSG00000097032	4930539J05Rik	8030475D13Rik	RIKEN cDNA 4930539J05 gene	ncRNA
D4H8_peak_5299	chr3	138854458	138855033	5.13343	13.8978	9.86484	98	NA	intron (NM_019571, intron 1 of 7)	intron (NM_019571, intron 1 of 7)	112537	NR_121195	56224	Mm.31927	NM_019571	ENSMUSG00000028152	Tspan5	2810455A09Rik|4930505M03Rik|NET-4|Tm4sf9	tetraspanin 5	protein-coding
D4H8_peak_2804	chr15	38518251	38518652	4.16967	7.22813	3.84825	38	NA	intron (NR_125913, intron 1 of 11)	CpG	815	NM_018745	54375	Mm.250214	NM_018745	ENSMUSG00000037458	Azin1	1700085L02Rik|AZI|Oazi|Oazin	antizyme inhibitor 1	protein-coding
D4H8_peak_1202	chr11	63180545	63180846	5.47464	9.21462	5.60005	56	NA	intron (NR_105772, intron 5 of 6)	intron (NR_105772, intron 5 of 6)	47892	NM_001302260	18858	Mm.1237	NM_008885	ENSMUSG00000018217	Pmp22	22kDa|Gas-3|HNPP|Tr|trembler	peripheral myelin protein 22	protein-coding
D4H8_peak_1206	chr11	63922239	63922670	3.89761	7.23422	3.85418	38	NA	promoter-TSS (NM_018805)	promoter-TSS (NM_018805)	-170	NM_018805	54710	Mm.274426	NM_018805	ENSMUSG00000070407	Hs3st3b1	3-OST-3B|3OST3B1|3Ost3b|AU041882|AW536289|Hs3st3b|m3-OST-3B	heparan sulfate (glucosamine) 3-O-sulfotransferase 3B1	protein-coding
D4H8_peak_1207	chr11	63952367	63952823	6.79007	12.5649	8.63861	86	NA	Intergenic	Intergenic	-11631	NR_131111	78883	Mm.410764	NR_131111	ENSMUSG00000086359	9630013K17Rik	-	RIKEN cDNA 9630013K17 gene	ncRNA
D4H8_peak_2816	chr15	52161871	52162096	4.02554	5.21259	2.14681	21	NA	Intergenic	Intergenic	121876	NM_175503	239435	Mm.24204	NM_175503	ENSMUSG00000068522	Aard	A5D3|AV328152	alanine and arginine rich domain containing protein	protein-coding
D4H8_peak_2817	chr15	52964187	52964388	4.4932	6.67203	3.36852	33	NA	Intergenic	Intergenic	251842	NM_027212	69790	Mm.195562	NM_027212	ENSMUSG00000038622	Med30	1810038N03Rik|2510044J04Rik|TRAP25|Thrap6	mediator complex subunit 30	protein-coding
D4H8_peak_1213	chr11	67379885	67380419	6.43411	13.1928	9.21665	92	NA	Intergenic	Intergenic	53049	NM_001081250	544791	Mm.461064	NM_001081250	ENSMUSG00000060180	Myh13	MyHC-eo	myosin, heavy polypeptide 13, skeletal muscle	protein-coding
D4H8_peak_1228	chr11	69059475	69059869	4.59616	8.63418	5.08335	50	NA	promoter-TSS (NM_028005)	promoter-TSS (NM_028005)	-103	NM_028005	71923	Mm.340257	NM_028005	ENSMUSG00000045176	Borcs6	2310047M10Rik	BLOC-1 related complex subunit 6	protein-coding
D4H8_peak_2834	chr15	59040841	59041145	5.49132	9.94496	6.25523	62	NA	intron (NM_001146180, intron 3 of 13)	intron (NM_001146180, intron 3 of 13)	41033	NM_001146180	211401	Mm.215481	NM_144800	ENSMUSG00000022353	Mtss1	2310003N14Rik|BC024131|D130001D01Rik|Mim|mKIAA0429	metastasis suppressor 1	protein-coding
D4H8_peak_2836	chr15	59567701	59568133	9.7843	23.8363	19.2249	192	NA	intron (NM_026746, intron 4 of 6)	intron (NM_026746, intron 4 of 6)	-80737	NM_144549	211770	Mm.40298	NM_144549	ENSMUSG00000032501	Trib1	A530090O15Rik|TRB-1|Trb1	tribbles pseudokinase 1	protein-coding
D4H8_peak_2837	chr15	59647519	59648512	8.79313	27.4095	22.6551	226	NA	promoter-TSS (NM_144549)	promoter-TSS (NM_144549)	-639	NM_144549	211770	Mm.40298	NM_144549	ENSMUSG00000032501	Trib1	A530090O15Rik|TRB-1|Trb1	tribbles pseudokinase 1	protein-coding
D4H8_peak_2843	chr15	63532553	63533016	8.11734	16.6328	12.4049	124	NA	Intergenic	Intergenic	-53176	NR_045279	432958	Mm.255105	NR_045279		Gm20740	-	predicted gene, 20740	ncRNA
D4H8_peak_2844	chr15	63998203	63998549	4.65216	7.81021	4.35641	43	NA	intron (NM_144846, intron 1 of 11)	CpG	62072	NM_144846	223601	Mm.246108	NM_144846	ENSMUSG00000022378	Fam49b	0910001A06Rik|AW122079	family with sequence similarity 49, member B	protein-coding
D4H8_peak_1244	chr11	69561333	69561634	4.35212	6.71481	3.40574	34	NA	TTS (NM_144824)	TTS (NM_144824)	-1246	NM_007911	13643	Mm.249637	NM_007911	ENSMUSG00000003934	Efnb3	EFL-6|ELF-3|Elk-L3|Epl8|LERK-8|NLERK-2	ephrin B3	protein-coding
D4H8_peak_1247	chr11	69605688	69605904	4.27105	5.59217	2.45662	24	NA	5' UTR (NM_013415, exon 1 of 7)	5' UTR (NM_013415, exon 1 of 7)	164	NM_013415	11932	Mm.235204	NM_013415	ENSMUSG00000041329	Atp1b2	Amog|Atpb-2	ATPase, Na+/K+ transporting, beta 2 polypeptide	protein-coding
D4H8_peak_2853	chr15	71010790	71011501	5.24206	8.49453	4.95926	49	NA	Intergenic	Intergenic	716693	NM_177819	70363	Mm.126450	NM_177819	ENSMUSG00000036800	Fam135b	1700010C24Rik|A830008O07Rik	family with sequence similarity 135, member B	protein-coding
D4H8_peak_2857	chr15	73732318	73732727	5.17164	7.47702	4.06518	40	NA	intron (NM_001166388, intron 1 of 5)	intron (NM_001166388, intron 1 of 5)	7592	NM_001166388	19245	Mm.390807	NM_008975	ENSMUSG00000059895	Ptp4a3	AV088979|Prl-3|pPtp4a3	protein tyrosine phosphatase 4a3	protein-coding
D4H8_peak_1254	chr11	69800524	69800730	5.39215	9.42014	5.78454	57	NA	intron (NM_001291104, intron 1 of 5)	intron (NM_001291104, intron 1 of 5)	1089	NM_001291104	14166	Mm.269011	NM_010198	ENSMUSG00000042826	Fgf11	Fgf-11|Fhf-3|Fhf3	fibroblast growth factor 11	protein-coding
D4H8_peak_2862	chr15	75085496	75085916	5.80631	43.9274	38.8009	388	NA	Intergenic	B1_Mus1|SINE|Alu	26243	NM_001099217	100041546	Mm.482110	NM_001099217	ENSMUSG00000022584	Ly6c2	Ly-6C.2|Ly-6C2	lymphocyte antigen 6 complex, locus C2	protein-coding
D4H8_peak_2863	chr15	75086264	75087039	17.1206	250.441	244.434	2444	NA	Intergenic	Intergenic	25298	NM_001099217	100041546	Mm.482110	NM_001099217	ENSMUSG00000022584	Ly6c2	Ly-6C.2|Ly-6C2	lymphocyte antigen 6 complex, locus C2	protein-coding
D4H8_peak_1265	chr11	70029299	70030051	8.37942	21.157	16.67	166	NA	intron (NM_001109752, intron 2 of 19)	intron (NM_001109752, intron 2 of 19)	11070	NM_001109752	13385	Mm.27256	NM_007864	ENSMUSG00000020886	Dlg4	Dlgh4|PSD-95|PSD95|SAP90|SAP90A	discs, large homolog 4 (Drosophila)	protein-coding
D4H8_peak_1269	chr11	70432120	70432856	6.42458	12.3488	8.44011	84	NA	promoter-TSS (NM_001271358)	promoter-TSS (NM_001271358)	-92	NM_001271360	216869	Mm.203747	NM_145429	ENSMUSG00000060216	Arrb2	AI326910|AW122872	arrestin, beta 2	protein-coding
D4H8_peak_2874	chr15	76639681	76639991	10.2875	20.812	16.3459	163	NA	promoter-TSS (NM_183091)	promoter-TSS (NM_183091)	93	NM_183091	72749	Mm.358749	NM_183091	ENSMUSG00000059323	Tonsl	2810439M11Rik|Nfkbil2	tonsoku-like, DNA repair protein	protein-coding
D4H8_peak_1272	chr11	70646941	70647596	8.65139	22.7577	18.1921	181	NA	promoter-TSS (NM_024211)	promoter-TSS (NM_024211)	-19	NM_027445	70510	Mm.261818	NM_027445	ENSMUSG00000040746	Rnf167	0610010G05Rik|5730408C10Rik|AU019305|AV328608	ring finger protein 167	protein-coding
D4H8_peak_1276	chr11	71389582	71389960	4.55737	6.50741	3.22717	32	NA	Intergenic	Intergenic	-104539	NR_027858	627984	Mm.390378	NM_001039234	ENSMUSG00000092528	Nlrp1c-ps	Nalp1c|Nlrp1c|OTTMUSG00000006090	NLR family, pyrin domain containing 1C, pseudogene	pseudo
D4H8_peak_1277	chr11	71636679	71636902	4.11877	5.81056	2.63881	26	NA	Intergenic	MamRep1527|LTR|LTR	-113913	NM_177618	216881	Mm.48648	NM_177618	ENSMUSG00000020811	Wscd1	mKIAA0523	WSC domain containing 1	protein-coding
D4H8_peak_1278	chr11	71763717	71763988	4.91133	7.34414	3.94941	39	NA	intron (NM_177618, intron 2 of 8)	intron (NM_177618, intron 2 of 8)	13149	NM_177618	216881	Mm.48648	NM_177618	ENSMUSG00000020811	Wscd1	mKIAA0523	WSC domain containing 1	protein-coding
D4H8_peak_117	chr1	59912621	59912982	6.80823	13.4404	9.44466	94	NA	promoter-TSS (NM_001037725)	promoter-TSS (NM_001037725)	-205	NM_001037725	72750	Mm.258250	NM_001037725	ENSMUSG00000041040	Fam117b	2810425F24Rik|6330416D14Rik|Als2cr13	family with sequence similarity 117, member B	protein-coding
D4H8_peak_2880	chr15	77104734	77104981	6.11442	10.2716	6.54843	65	NA	intron (NM_001286418, intron 2 of 9)	intron (NM_001286418, intron 2 of 9)	20459	NR_108037	74303	Mm.444304	NR_108037	ENSMUSG00000097267	1700109K24Rik	4933425G21Rik	RIKEN cDNA 1700109K24 gene	ncRNA
D4H8_peak_2881	chr15	77153386	77153621	4.28941	6.88548	3.55205	35	NA	intron (NM_053104, intron 2 of 13)	intron (NM_053104, intron 2 of 13)	309	NM_001110829	93686	Mm.202774	NM_053104	ENSMUSG00000033565	Rbfox2	Fbm2|Fxh|Hrnbp2|Rbm9	RNA binding protein, fox-1 homolog (C. elegans) 2	protein-coding
D4H8_peak_2882	chr15	77306620	77307195	5.55862	11.5384	7.69993	76	NA	5' UTR (NM_175387, exon 1 of 13)	5' UTR (NM_175387, exon 1 of 13)	146	NM_053104	93686	Mm.202774	NM_053104	ENSMUSG00000033565	Rbfox2	Fbm2|Fxh|Hrnbp2|Rbm9	RNA binding protein, fox-1 homolog (C. elegans) 2	protein-coding
D4H8_peak_2883	chr15	77366911	77367311	4.83186	7.50897	4.09279	40	NA	Intergenic	Intergenic	31999	NM_029419	75761	Mm.232636	NM_029419	ENSMUSG00000010601	Apol7a	9130022K13Rik|Apol3	apolipoprotein L 7a	protein-coding
D4H8_peak_2884	chr15	77827347	77827663	4.52034	6.44885	3.17723	31	NA	intron (NM_022410, intron 1 of 40)	intron (NM_022410, intron 1 of 40)	14670	NM_022410	17886	Mm.29677	NM_022410	ENSMUSG00000022443	Myh9	Fltn|Myhn-1|Myhn1|NMHCIIA|NMMHC-A|NMMHC-IIA|TU72.6	myosin, heavy polypeptide 9, non-muscle	protein-coding
D4H8_peak_2888	chr15	77956404	77957101	5.1401	7.70913	4.26838	42	NA	promoter-TSS (NM_001017983)	promoter-TSS (NM_001017983)	-30	NM_001017983	239554	Mm.295605	NM_001017983	ENSMUSG00000016552	Foxred2	A430097D04Rik|D15Bwg0759e|Gm304	FAD-dependent oxidoreductase domain containing 2	protein-coding
D4H8_peak_124	chr1	61913135	61913590	5.01617	7.80966	4.35641	43	NA	intron (NM_001081050, intron 2 of 22)	intron (NM_001081050, intron 2 of 22)	274538	NM_001081050	72823	Mm.35153	NM_001081050	ENSMUSG00000052062	Pard3b	1810008K04Rik|2010002N16Rik|2810455B10Rik|Als2cr19|PAR3B|PAR3L|PAR3beta	par-3 family cell polarity regulator beta	protein-coding
D4H8_peak_127	chr1	62783727	62784130	9.67655	23.0734	18.4935	184	NA	intron (NM_001077405, intron 13 of 15)	intron (NM_001077405, intron 13 of 15)	10804	NR_040601	74992	Mm.401979	NR_040601		4930487H11Rik	-	RIKEN cDNA 4930487H11 gene	ncRNA
D4H8_peak_2895	chr15	78770602	78771512	4.43927	8.32815	4.81266	48	NA	intron (NM_008595, intron 1 of 7)	intron (NM_008595, intron 1 of 7)	2388	NM_008595	17305	Mm.149235	NM_008595	ENSMUSG00000018169	Mfng	AW546563	MFNG O-fucosylpeptide 3-beta-N-acetylglucosaminyltransferase	protein-coding
D4H8_peak_2899	chr15	79044770	79045322	4.63542	8.08697	4.5998	45	NA	Intergenic	Intergenic	3161	NM_015738	14429	Mm.390805	NM_015738	ENSMUSG00000006378	Galr3	Galnr3	galanin receptor 3	protein-coding
D4H8_peak_164	chr1	74397441	74397786	4.4512	7.16515	3.7935	37	NA	TTS (NM_153088)	TTS (NM_153088)	3303	NR_029743	387219		NR_029743	ENSMUSG00000065468	Mir26b	Mirn26b|mir-26b|mmu-mir-26b	microRNA 26b	ncRNA
D4H8_peak_168	chr1	75124720	75125068	7.367	13.5304	9.52671	95	NA	TTS (NM_194333)	TTS (NM_194333)	8996	NM_194333	22626	Mm.68157	NM_194333	ENSMUSG00000026205	Slc23a3	SVCT3|Yspl1	solute carrier family 23 (nucleobase transporters), member 3	protein-coding
D4H8_peak_171	chr1	75191759	75192104	4.50205	6.41991	3.15156	31	NA	promoter-TSS (NM_001288613)	promoter-TSS (NM_001288613)	79	NM_001288612	245860	Mm.238266	NM_001003917	ENSMUSG00000033124	Atg9a	AU019532|Apg9l1|Atg9|Atg9l1	autophagy related 9A	protein-coding
D4H8_peak_192	chr1	84839575	84840478	7.09538	15.7354	11.5689	115	NA	promoter-TSS (NM_133975)	promoter-TSS (NM_133975)	185	NM_025386	66153	Mm.381192	NM_025386	ENSMUSG00000073633	Fbxo36	0610008D19Rik|1110020F21Rik|2410002G19Rik|D1Ertd757e	F-box protein 36	protein-coding
D4H8_peak_194	chr1	85090710	85091094	6.83972	14.8054	10.7038	107	NA	intron (NM_213615, intron 5 of 6)	intron (NM_213615, intron 5 of 6)	18951	NM_213615	381287	Mm.487565	NM_213615	ENSMUSG00000089844	A530032D15Rik	Gm1888	RIKEN cDNA A530032D15Rik gene	protein-coding
D4H8_peak_6902	chr7	19628468	19628889	9.39904	24.801	20.1485	201	NA	intron (NM_001290457, intron 1 of 10)	intron (NM_001290457, intron 1 of 10)	760	NM_009046	19698	Mm.1741	NM_009046	ENSMUSG00000002983	Relb	shep	avian reticuloendotheliosis viral (v-rel) oncogene related B	protein-coding
D4H8_peak_5308	chr3	144643167	144643790	5.89559	11.7963	7.9352	79	NA	Intergenic	Intergenic	73051	NM_053102	93684	Mm.29812	NM_053102	ENSMUSG00000037072	Selenof	9430015P09Rik|Sep15	selenoprotein F	protein-coding
D4H8_peak_6912	chr7	24507017	24507411	5.28866	9.58677	5.93502	59	NA	non-coding (NR_110958, exon 1 of 3)	non-coding (NR_110958, exon 1 of 3)	127	NM_146183	232969	Mm.181332	NM_146183	ENSMUSG00000064264	Zfp428	2410005H09Rik|AV271806|AW047854|Znf428	zinc finger protein 428	protein-coding
D4H8_peak_5311	chr3	144720225	144720498	6.03053	10.8779	7.09688	70	NA	promoter-TSS (NM_019464)	promoter-TSS (NM_019464)	-26	NM_001282037	54673	Mm.271775	NM_019464	ENSMUSG00000037062	Sh3glb1	AA409932|AI314629|AU015566|Bif-1|mKIAA0491	SH3-domain GRB2-like B1 (endophilin)	protein-coding
D4H8_peak_6922	chr7	25267548	25268339	12.1573	51.9744	46.7803	467	NA	intron (NM_001302811, intron 1 of 20)	intron (NM_001302811, intron 1 of 20)	244	NM_001302811	71722	Mm.28833	NM_027882	ENSMUSG00000005442	Cic	1200010B10Rik|mKIAA0306	capicua transcriptional repressor	protein-coding
D4H8_peak_5321	chr3	148989510	148989807	5.19767	11.1791	7.37094	73	NA	Intergenic	CpG	-35023	NM_001081298	99633	Mm.9776	NM_001081298	ENSMUSG00000028184	Adgrl2	AI450192|CIRL-2|Gm619|Lec1|Lphh1|Lphn2|mKIAA0786	adhesion G protein-coupled receptor L2	protein-coding
D4H8_peak_5323	chr3	151294290	151294660	4.65819	6.41575	3.14839	31	NA	Intergenic	Intergenic	-143407	NM_133222	170757	Mm.317261	NM_133222	ENSMUSG00000039167	Adgrl4	1110033N21Rik|ETL1|Eltd1|Etl	adhesion G protein-coupled receptor L4	protein-coding
D4H8_peak_5338	chr4	6689251	6689673	3.70321	4.92102	1.91423	19	NA	intron (NM_145711, intron 7 of 8)	intron (NM_145711, intron 7 of 8)	-235191	NM_010945	18201	Mm.3059	NM_010945	ENSMUSG00000028245	Nsmaf	AA959567|C630007J05|Fan	neutral sphingomyelinase (N-SMase) activation associated factor	protein-coding
D4H8_peak_6942	chr7	27473301	27473801	10.2962	30.1238	25.2761	252	NA	promoter-TSS (NM_133210)	promoter-TSS (NM_133210)	-289	NM_133210	170742	Mm.200120	NM_133210	ENSMUSG00000055200	Sertad3	AW124805|D1Mgi51|Rbt1|Sei3	SERTA domain containing 3	protein-coding
D4H8_peak_6949	chr7	27689042	27689482	5.16558	8.3682	4.84783	48	NA	promoter-TSS (NM_001112731)	promoter-TSS (NM_001112731)	-78	NM_001112731	112415	Mm.145362	NM_198417	ENSMUSG00000057093	Zfp607b	C030039L03Rik	zinc finger protein 607B	protein-coding
D4H8_peak_5348	chr4	8750676	8750891	4.38232	7.04648	3.6903	36	NA	intron (NM_001277149, intron 1 of 37)	intron (NM_001277149, intron 1 of 37)	60377	NM_001277149	320790	Mm.138792	NM_001033395	ENSMUSG00000041235	Chd7	A730019I05Rik|Cycn|Cyn|Dz|Edy|Flo|GENA 47|GENA 60|Gena 52|Lda|Mt|Obt|Todo|WBE1|Whi|metis	chromodomain helicase DNA binding protein 7	protein-coding
D4H8_peak_5349	chr4	8799351	8799710	5.6502	10.9622	7.17273	71	NA	intron (NM_001277149, intron 3 of 37)	intron (NM_001277149, intron 3 of 37)	109124	NM_001277149	320790	Mm.138792	NM_001033395	ENSMUSG00000041235	Chd7	A730019I05Rik|Cycn|Cyn|Dz|Edy|Flo|GENA 47|GENA 60|Gena 52|Lda|Mt|Obt|Todo|WBE1|Whi|metis	chromodomain helicase DNA binding protein 7	protein-coding
D4H8_peak_6951	chr7	27756137	27757148	7.66853	18.249	13.9215	139	NA	Intergenic	Intergenic	-9031	NR_033484	100043229	Mm.458666	NR_033484	ENSMUSG00000109143	Gm10046	ENSMUSG00000058661	predicted gene 10046	ncRNA
D4H8_peak_6952	chr7	28050060	28050518	5.36402	8.37244	4.85097	48	NA	promoter-TSS (NM_011874)	promoter-TSS (NM_011874)	-197	NM_011874	23996	Mm.29582	NM_011874	ENSMUSG00000030603	Psmc4	CIP21|MIP224	proteasome (prosome, macropain) 26S subunit, ATPase, 4	protein-coding
D4H8_peak_6955	chr7	28301882	28302221	5.00004	9.40268	5.76946	57	NA	promoter-TSS (NM_007866)	promoter-TSS (NM_007866)	-266	NM_007866	13389	Mm.12896	NM_007866	ENSMUSG00000003436	Dll3	pu|pudgy	delta-like 3 (Drosophila)	protein-coding
D4H8_peak_5352	chr4	8957646	8957888	5.16167	9.3599	5.73017	57	NA	Intergenic	Intergenic	267361	NM_001277149	320790	Mm.138792	NM_001033395	ENSMUSG00000041235	Chd7	A730019I05Rik|Cycn|Cyn|Dz|Edy|Flo|GENA 47|GENA 60|Gena 52|Lda|Mt|Obt|Todo|WBE1|Whi|metis	chromodomain helicase DNA binding protein 7	protein-coding
D4H8_peak_5354	chr4	9028861	9029218	4.23514	7.35095	3.9559	39	NA	Intergenic	Intergenic	-240278	NM_028940	74438	Mm.473368	NM_028940	ENSMUSG00000041216	Clvs1	4933402J24Rik|Clvl1|Rlbp1l1	clavesin 1	protein-coding
D4H8_peak_5356	chr4	9184691	9185583	5.18538	10.4457	6.70772	67	NA	Intergenic	Intergenic	-84180	NM_028940	74438	Mm.473368	NM_028940	ENSMUSG00000041216	Clvs1	4933402J24Rik|Clvl1|Rlbp1l1	clavesin 1	protein-coding
D4H8_peak_6966	chr7	28809865	28811268	6.55118	25.3246	20.6526	206	NA	promoter-TSS (NM_177301)	promoter-TSS (NM_177301)	-324	NM_177301	15388	Mm.9043	NM_177301	ENSMUSG00000015165	Hnrnpl	C79783|D830027H13Rik|Hnrpl	heterogeneous nuclear ribonucleoprotein L	protein-coding
D4H8_peak_6967	chr7	28953557	28953800	4.76149	8.63128	5.08064	50	NA	intron (NM_021895, intron 1 of 20)	intron (NM_021895, intron 1 of 20)	8602	NM_021895	60595	Mm.81144	NM_021895	ENSMUSG00000054808	Actn4	C77391	actinin alpha 4	protein-coding
D4H8_peak_5360	chr4	11007601	11007927	5.02392	8.77974	5.21209	52	NA	promoter-TSS (NM_175175)	promoter-TSS (NM_175175)	-145	NM_175175	71801	Mm.34351	NM_175175	ENSMUSG00000049969	Plekhf2	1110070J07Rik|AA673237|ZFYVE18	pleckstrin homology domain containing, family F (with FYVE domain) member 2	protein-coding
D4H8_peak_5364	chr4	11485717	11485942	6.71645	12.8564	8.90675	89	NA	promoter-TSS (NM_001347055)	promoter-TSS (NM_001347055)	-129	NM_001081183	66185	Mm.331487	NM_001081183	ENSMUSG00000040720	1110037F02Rik	4930422M05Rik|Kiaa1429|mKIAA1429	RIKEN cDNA 1110037F02 gene	protein-coding
D4H8_peak_5368	chr4	13339730	13340045	4.61568	6.34924	3.09383	30	NA	Intergenic	Intergenic	-403415	NM_001111026	12395	Mm.4909	NM_009822	ENSMUSG00000006586	Runx1t1	Cbfa2t1h|ETO|MTG8	runt-related transcription factor 1; translocated to, 1 (cyclin D-related)	protein-coding
D4H8_peak_6972	chr7	29291896	29292495	4.63032	10.937	7.15061	71	NA	intron (NM_026731, intron 3 of 3)	intron (NM_026731, intron 3 of 3)	2875	NM_026731	68458	Mm.2343	NM_026731	ENSMUSG00000037166	Ppp1r14a	1110001M11Rik|Cpi17	protein phosphatase 1, regulatory (inhibitor) subunit 14A	protein-coding
D4H8_peak_5379	chr4	22835308	22836071	6.48989	25.1271	20.4623	204	NA	Intergenic	Intergenic	345141	NR_131335	105500046		NR_131335	ENSMUSG00000107859	Gm30731	Pnky|lnc-pou3f2	predicted gene, 30731	ncRNA
D4H8_peak_5381	chr4	22997809	22998351	4.1667	6.94503	3.60379	36	NA	Intergenic	Intergenic	507532	NR_131335	105500046		NR_131335	ENSMUSG00000107859	Gm30731	Pnky|lnc-pou3f2	predicted gene, 30731	ncRNA
D4H8_peak_5385	chr4	25281385	25281645	4.11655	5.35306	2.26398	22	NA	intron (NM_026194, intron 1 of 18)	CpG	306	NM_026194	67490	Mm.226295	NM_026194	ENSMUSG00000040359	Ufl1	1810074P20Rik|AI429228|Kiaa0776|Maxer|Rcad|mKIAA0776	UFM1 specific ligase 1	protein-coding
D4H8_peak_5394	chr4	32531323	32531799	4.65608	7.51509	4.09801	40	NA	intron (NM_001109661, intron 2 of 4)	intron (NM_001109661, intron 2 of 4)	40101	NR_026843	414068	Mm.389550	NR_026843	ENSMUSG00000086150	Bach2os	-	BTB and CNC homology 2, opposite strand	ncRNA
D4H8_peak_10	chr1	9649008	9649708	6.84901	13.9447	9.90707	99	NA	Intergenic	Intergenic	-18266	NR_015470	72481	Mm.279818	NR_015470	ENSMUSG00000079671	2610203C22Rik	2310007M24Rik	RIKEN cDNA 2610203C22 gene	ncRNA
D4H8_peak_43	chr1	34182698	34183650	6.75777	16.4247	12.2098	122	NA	3' UTR (NM_010081, exon 24 of 24)	3' UTR (NM_010081, exon 24 of 24)	22844	NM_010081	13518	Mm.336625	NM_010081	ENSMUSG00000026131	Dst	2310001O04Rik|A830042E19Rik|AW554249|BP230|BPAG1-n|Bpag|Bpag1|Macf2|ah|athetoid|dt|mKIAA0728|nmf203|nmf339	dystonin	protein-coding
D4H8_peak_48	chr1	35385579	35385975	5.21829	9.11956	5.51425	55	NA	Intergenic	MLT2F|LTR|ERVL	535818	NM_145516	226971	Mm.292751	NM_145516	ENSMUSG00000026123	Plekhb2	2310009M15Rik|AU018239|Evt2|Phdc|evt-2	pleckstrin homology domain containing, family B (evectins) member 2	protein-coding
D4H8_peak_1301	chr11	75348179	75348529	5.14681	8.33713	4.81983	48	NA	promoter-TSS (NM_026653)	promoter-TSS (NM_026653)	29	NM_001164223	68275	Mm.102574	NM_026653	ENSMUSG00000000751	Rpa1	5031405K23Rik|70kDa|AA589576|AW557552|RF-A|RP-A|Rpa	replication protein A1	protein-coding
D4H8_peak_50	chr1	36060840	36061082	4.70992	7.91111	4.44476	44	NA	Intergenic	Intergenic	-7439	NM_015818	50785	Mm.213566	NM_015818	ENSMUSG00000045216	Hs6st1	6Ost1	heparan sulfate 6-O-sulfotransferase 1	protein-coding
D4H8_peak_1318	chr11	77685834	77686143	4.60837	8.34639	4.82809	48	NA	promoter-TSS (NM_001024205)	promoter-TSS (NM_001024205)	-151	NM_001024205	68564	Mm.428996	NM_001024205	ENSMUSG00000037857	Nufip2	1110001M19Rik|9530056D24Rik|AI256692|AI461731|PIG1|mKIAA1321	nuclear fragile X mental retardation protein interacting protein 2	protein-coding
D4H8_peak_2923	chr15	81810756	81811717	12.9393	45.6338	40.4941	404	NA	promoter-TSS (NM_017376)	promoter-TSS (NM_017376)	-178	NM_017376	21685	Mm.270278	NM_017376	ENSMUSG00000022389	Tef	2310028D20Rik	thyrotroph embryonic factor	protein-coding
D4H8_peak_2924	chr15	81831666	81831877	4.07353	5.73817	2.57847	25	NA	Intergenic	Intergenic	20357	NM_017376	21685	Mm.270278	NM_017376	ENSMUSG00000022389	Tef	2310028D20Rik	thyrotroph embryonic factor	protein-coding
D4H8_peak_70	chr1	41390082	41390697	5.1683	9.03256	5.43897	54	NA	Intergenic	Intergenic	-209137	NR_040475	74897	Mm.243822	NR_040475	ENSMUSG00000104072	4930448I06Rik	-	RIKEN cDNA 4930448I06 gene	ncRNA
D4H8_peak_72	chr1	43098212	43099166	5.94668	9.99653	6.30186	63	NA	promoter-TSS (NM_001013025)	promoter-TSS (NM_001013025)	-21	NM_133818	98404	Mm.28817	NM_133818	ENSMUSG00000010290	AI597479	-	expressed sequence AI597479	protein-coding
D4H8_peak_2931	chr15	82146743	82147476	6.80381	17.4213	13.144	131	NA	promoter-TSS (NM_033218)	promoter-TSS (NM_033218)	-160	NM_033218	20788	Mm.9002	NM_033218	ENSMUSG00000022463	Srebf2	AI608257|SREBP-2|SREBP2|SREBP2gc|bHLHd2|lop13|nuc	sterol regulatory element binding factor 2	protein-coding
D4H8_peak_1336	chr11	79646545	79646872	4.16502	5.88446	2.70085	27	NA	intron (NM_175543, intron 3 of 14)	intron (NM_175543, intron 3 of 14)	-23545	NR_003283	790912	Mm.447313	NR_003283	ENSMUSG00000087434	Rab11fip4os1	Gm11202|OTTMUSG00000000185	RAB11 family interacting protein 4 (class II), opposite strand 1	ncRNA
D4H8_peak_87	chr1	51650588	51650824	6.18229	11.1361	7.33141	73	NA	Intergenic	Intergenic	-172307	NM_001310549	109019	Mm.196290	NM_028696	ENSMUSG00000026107	Nabp1	4930434H03Rik|4930442A21Rik|4930488J04Rik|4933440J18Rik|5830411E10Rik|AI852561|Nbp1|Obfc2a|Ssb2	nucleic acid binding protein 1	protein-coding
D4H8_peak_2942	chr15	84681528	84681729	3.51607	4.2493	1.40527	14	NA	intron (NM_001346662, intron 2 of 8)	CpG	630	NM_146061	109270	Mm.291372	NM_146061	ENSMUSG00000036106	Prr5	AU043908|Arhgap8|C030017C09Rik|C78947|Protor-1|Protor1	proline rich 5 (renal)	protein-coding
D4H8_peak_2949	chr15	85811297	85811861	4.73877	7.06774	3.70919	37	NA	intron (NM_197998, intron 1 of 4)	CpG	118	NM_001164626	72355	Mm.33706	NM_197998	ENSMUSG00000064284	Cdpf1	2210021J22Rik	cysteine rich, DPF motif domain containing 1	protein-coding
D4H8_peak_1342	chr11	80301380	80301648	4.09114	6.53826	3.2539	32	NA	intron (NM_139228, intron 1 of 8)	CpG	602	NM_139228	246104	Mm.194148	NM_139228	ENSMUSG00000017692	Rhbdl3	AI847581|Rhbdl4|Rhomr1|Vrho	rhomboid, veinlet-like 3 (Drosophila)	protein-coding
D4H8_peak_1344	chr11	80335657	80335995	5.82134	11.2743	7.45918	74	NA	intron (NM_139228, intron 6 of 8)	intron (NM_139228, intron 6 of 8)	34914	NM_139228	246104	Mm.194148	NM_139228	ENSMUSG00000017692	Rhbdl3	AI847581|Rhbdl4|Rhomr1|Vrho	rhomboid, veinlet-like 3 (Drosophila)	protein-coding
D4H8_peak_94	chr1	54193449	54194146	5.16167	9.3599	5.73017	57	NA	intron (NM_001001883, intron 1 of 28)	intron (NM_001001883, intron 1 of 28)	1237	NM_172655	329152	Mm.132150	NM_172655	ENSMUSG00000042807	Hecw2	A730039N16Rik|D030049F17Rik|Gm971|Nedl2|mKIAA1301	HECT, C2 and WW domain containing E3 ubiquitin protein ligase 2	protein-coding
D4H8_peak_96	chr1	54639954	54640475	5.45496	9.18171	5.5695	55	NA	Intergenic	Intergenic	-82530	NM_001163314	241062	Mm.103539	NM_175508	ENSMUSG00000073678	Pgap1	5033403E17Rik|9030223K07Rik|A530084K22|D230012E17Rik|oto	post-GPI attachment to proteins 1	protein-coding
D4H8_peak_2956	chr15	87200588	87200793	6.26593	10.519	6.77475	67	NA	Intergenic	Intergenic	-343609	NM_001252310	106014	Mm.244319	NM_134096	ENSMUSG00000054863	Fam19a5	TAFA5|Tafa-5|Tara-5	family with sequence similarity 19, member A5	protein-coding
D4H8_peak_2964	chr15	89275816	89276047	4.43035	6.30637	3.05685	30	NA	intron (NM_026813, intron 14 of 24)	B1_Mur2|SINE|Alu	29801	NR_105924	102465981		NR_105924	ENSMUSG00000098442	Mir6959	Gm27807|mmu-mir-6959	microRNA 6959	ncRNA
D4H8_peak_2968	chr15	89591646	89592104	4.30163	5.85882	2.67946	26	NA	promoter-TSS (NM_026817)	promoter-TSS (NM_026817)	48	NM_026817	68708	Mm.23258	NM_026817	ENSMUSG00000022621	Rabl2	1110031N17Rik|AW549303|Rabl2a	RAB, member RAS oncogene family-like 2	protein-coding
D4H8_peak_202	chr1	86359059	86359614	7.9681	19.8288	15.4122	154	NA	promoter-TSS (NR_015507)	promoter-TSS (NR_015507)	119	NM_010880	17975	Mm.154378	NM_010880	ENSMUSG00000026234	Ncl	B530004O11Rik|C23|D0Nds28|D1Nds28|Nucl	nucleolin	protein-coding
D4H8_peak_203	chr1	86434212	86435020	7.53812	18.9621	14.592	145	NA	Intergenic	CpG	8287	NM_027966	71863	Mm.179627	NM_027966	ENSMUSG00000036574	1700019O17Rik	-	RIKEN cDNA 1700019O17 gene	protein-coding
D4H8_peak_207	chr1	86532305	86532503	3.97002	7.11556	3.75091	37	NA	Intergenic	Intergenic	5668	NM_008972	19231	Mm.19187	NM_008972	ENSMUSG00000026238	Ptma	Thym	prothymosin alpha	protein-coding
D4H8_peak_2971	chr15	91017994	91018751	4.55021	8.54502	5.00412	50	NA	intron (NM_001109040, intron 1 of 36)	intron (NM_001109040, intron 1 of 36)	31579	NM_001109041	16564	Mm.41379	NM_016705	ENSMUSG00000022629	Kif21a	-	kinesin family member 21A	protein-coding
D4H8_peak_1371	chr11	85234861	85235223	3.6897	4.89969	1.89663	18	NA	promoter-TSS (NM_025825)	promoter-TSS (NM_025825)	78	NM_025825	66884	Mm.271997	NM_025825	ENSMUSG00000018481	Appbp2	1300003O07Rik|AI465480|PAT1	amyloid beta precursor protein (cytoplasmic tail) binding protein 2	protein-coding
D4H8_peak_2982	chr15	95790648	95791055	4.19796	6.19127	2.95884	29	NA	promoter-TSS (NM_001253813)	promoter-TSS (NM_001253813)	8	NM_001253813	105722	Mm.38087	NM_175344	ENSMUSG00000064210	Ano6	2900059G15Rik|AA407480|AW554778|F730003B03Rik|Tmem16f	anoctamin 6	protein-coding
D4H8_peak_2983	chr15	95827612	95828034	5.92661	10.7001	6.93724	69	NA	intron (NM_175344, intron 1 of 19)	MLT1B|LTR|ERVL-MaLR	36980	NM_001253813	105722	Mm.38087	NM_175344	ENSMUSG00000064210	Ano6	2900059G15Rik|AA407480|AW554778|F730003B03Rik|Tmem16f	anoctamin 6	protein-coding
D4H8_peak_2989	chr15	97963931	97964213	4.92229	7.65676	4.22102	42	NA	promoter-TSS (NM_201359)	promoter-TSS (NM_201359)	-157	NM_001252153	380967	Mm.196630	NM_201359	ENSMUSG00000052369	Tmem106c	AI046681|BC046621|D15Ertd405e	transmembrane protein 106C	protein-coding
D4H8_peak_222	chr1	91412997	91414034	5.42101	13.1259	9.1546	91	NA	promoter-TSS (NM_019479)	promoter-TSS (NM_019479)	-293	NM_019479	55927	Mm.280029	NM_019479	ENSMUSG00000067071	Hes6	AI326893|bHLHb41	hairy and enhancer of split 6	protein-coding
D4H8_peak_2990	chr15	97989715	97990230	6.77841	15.1311	11.0082	110	NA	intron (NM_031163, intron 18 of 53)	intron (NM_031163, intron 18 of 53)	14752	NM_031163	12824	Mm.2423	NM_031163	ENSMUSG00000022483	Col2a1	Col2|Col2a|Col2a-1|Del1|Dmm|Lpk|Rgsc856	collagen, type II, alpha 1	protein-coding
D4H8_peak_2991	chr15	98145708	98145955	4.89154	7.31249	3.92198	39	NA	promoter-TSS (NM_030121)	promoter-TSS (NM_030121)	-129	NM_001170710	78541	Mm.200766	NM_030121	ENSMUSG00000048175	Asb8	4930539L19Rik|AI788835|C430011H06Rik	ankyrin repeat and SOCS box-containing 8	protein-coding
D4H8_peak_1399	chr11	88161075	88161391	5.96127	14.7241	10.6288	106	NA	intron (NM_198013, intron 1 of 10)	intron (NM_198013, intron 1 of 10)	-8332	NM_001172099	103841	Mm.374846	NM_198013	ENSMUSG00000018378	Cuedc1	AI841487|C330016O16Rik	CUE domain containing 1	protein-coding
D4H8_peak_244	chr1	98190091	98190790	6.13816	11.0612	7.26315	72	NA	Intergenic	Intergenic	58973	NR_040439	69030	Mm.402692	NR_040439	ENSMUSG00000100182	1810006J02Rik	-	RIKEN cDNA 1810006J02 gene	ncRNA
D4H8_peak_245	chr1	98349937	98350133	4.97819	7.74786	4.30161	43	NA	Intergenic	Intergenic	-71089	NM_027584	70866	Mm.389164	NM_027584	ENSMUSG00000026336	Slco6d1	4921511I05Rik	solute carrier organic anion transporter family, member 6d1	protein-coding
D4H8_peak_253	chr1	118435011	118435213	3.98598	5.59768	2.46049	24	NA	intron (NM_001293300, intron 2 of 40)	intron (NM_001293300, intron 2 of 40)	24153	NR_027901	68204	Mm.443536	NR_027901	ENSMUSG00000107722	2900060B14Rik	-	RIKEN cDNA 2900060B14 gene	ncRNA
D4H8_peak_256	chr1	119648658	119649022	7.43363	14.5238	10.4441	104	NA	5' UTR (NM_001113416, exon 1 of 17)	5' UTR (NM_001113416, exon 1 of 17)	160	NM_145506	226352	Mm.253156	NM_145506	ENSMUSG00000026383	Epb41l5	1700030C16Rik|AL022914|BE37|E230025E14Rik|Epb4.1l5|Lulu1|NBL5	erythrocyte membrane protein band 4.1 like 5	protein-coding
D4H8_peak_260	chr1	121327864	121328075	5.14772	7.43921	4.03258	40	NA	promoter-TSS (NM_001271531)	promoter-TSS (NM_001271531)	55	NM_001271532	72999	Mm.27136	NM_133748	ENSMUSG00000003721	Insig2	2900053I11Rik|C730043J18Rik|Insig-2	insulin induced gene 2	protein-coding
D4H8_peak_262	chr1	125435651	125435994	8.73106	22.3811	17.8313	178	NA	promoter-TSS (NM_023735)	promoter-TSS (NM_023735)	-95	NM_001205385	74117	Mm.183102	NM_023735	ENSMUSG00000026341	Actr3	1200003A09Rik|Arp3	ARP3 actin-related protein 3	protein-coding
D4H8_peak_264	chr1	126597578	126597873	3.52405	5.28642	2.20805	22	NA	intron (NM_001081756, intron 2 of 16)	intron (NM_001081756, intron 2 of 16)	-104798	NM_172484	210356	Mm.377234	NM_172484	ENSMUSG00000049690	Nckap5	8430408F21|D130011D22Rik|E030049G20Rik|Erih1|Erih2|Gm1548|Nap5	NCK-associated protein 5	protein-coding
D4H8_peak_271	chr1	127531065	127531806	5.33581	10.7381	6.97158	69	NA	intron (NM_028135, intron 4 of 7)	intron (NM_028135, intron 4 of 7)	146586	NM_028135	72160	Mm.281287	NM_028135	ENSMUSG00000026347	Tmem163	2610024A01Rik|SV31	transmembrane protein 163	protein-coding
D4H8_peak_272	chr1	127556054	127556493	5.29711	7.95909	4.48697	44	NA	intron (NM_028135, intron 2 of 7)	intron (NM_028135, intron 2 of 7)	121748	NM_028135	72160	Mm.281287	NM_028135	ENSMUSG00000026347	Tmem163	2610024A01Rik|SV31	transmembrane protein 163	protein-coding
D4H8_peak_282	chr1	131078892	131079370	4.18793	6.70841	3.40036	34	NA	intron (NM_008551, intron 1 of 9)	intron (NM_008551, intron 1 of 9)	18712	NM_008551	17164	Mm.221235	NM_008551	ENSMUSG00000016528	Mapkapk2	AA960234|MAPKAP-K2|MK-2|MK2|Rps6kc1	MAP kinase-activated protein kinase 2	protein-coding
D4H8_peak_292	chr1	132281803	132282176	4.0885	5.76214	2.59827	25	NA	Intergenic	Intergenic	-16637	NM_144810	213417	Mm.39723	NM_144810	ENSMUSG00000042115	Klhdc8a	A630065K24Rik	kelch domain containing 8A	protein-coding
D4H8_peak_293	chr1	132322306	132323251	5.32214	12.1658	8.27139	82	NA	intron (NM_001195025, intron 1 of 7)	intron (NM_001195025, intron 1 of 7)	6653	NM_028778	74137	Mm.100666	NM_028778	ENSMUSG00000009772	Nuak2	1200013B22Rik|Omphk2|Snark|mKIAA0537	NUAK family, SNF1-like kinase, 2	protein-coding
D4H8_peak_296	chr1	132531051	132531284	3.59784	4.75435	1.78081	17	NA	intron (NM_177129, intron 2 of 22)	intron (NM_177129, intron 2 of 22)	11773	NM_177129	21367	Mm.260861	NM_011531	ENSMUSG00000053024	Cntn2	D130012K04Rik|TAG-1|Tax	contactin 2	protein-coding
D4H8_peak_297	chr1	132558112	132559517	4.72177	10.8259	7.051	70	NA	Intergenic	Intergenic	-15874	NM_177129	21367	Mm.260861	NM_011531	ENSMUSG00000053024	Cntn2	D130012K04Rik|TAG-1|Tax	contactin 2	protein-coding
D4H8_peak_298	chr1	132660303	132660691	4.88572	7.59704	4.16883	41	NA	intron (NM_001160318, intron 2 of 26)	intron (NM_001160318, intron 2 of 26)	-17639	NM_001160316	269116	Mm.326702	NM_182716	ENSMUSG00000026442	Nfasc	AA387016|D430023G06Rik|NF|mKIAA0756	neurofascin	protein-coding
D4H8_peak_5421	chr4	41464772	41465093	5.94744	11.5021	7.66691	76	NA	promoter-TSS (NM_025539)	promoter-TSS (NM_025539)	-84	NM_024241	109242	Mm.370288	NM_024241	ENSMUSG00000028438	Kif24	4933425J19Rik|9430029L23Rik	kinesin family member 24	protein-coding
D4H8_peak_5424	chr4	41628348	41628681	5.26154	8.52663	4.98755	49	NA	intron (NM_175138, intron 13 of 19)	intron (NM_175138, intron 13 of 19)	11788	NM_027147	69638	Mm.372459	NM_027147	ENSMUSG00000028445	Enho	1110065P19Rik|2310040A07Rik	energy homeostasis associated	protein-coding
D4H8_peak_5438	chr4	43630354	43630752	5.48574	8.89461	5.31459	53	NA	Intergenic	Intergenic	-1382	NM_173788	230103	Mm.103477	NM_173788	ENSMUSG00000028469	Npr2	GC-B|GC-B2|GC-B3|cn|mNPR-B|pwe	natriuretic peptide receptor 2	protein-coding
D4H8_peak_5452	chr4	45012007	45012710	8.46131	27.1695	22.4239	224	NA	promoter-TSS (NM_001163284)	promoter-TSS (NM_001163284)	54	NM_001163284	230119	Mm.44222	NM_173399	ENSMUSG00000049657	Zbtb5	5930421I10|9430083K24Rik|AI646847|mKIAA0354	zinc finger and BTB domain containing 5	protein-coding
D4H8_peak_5455	chr4	45824317	45824920	3.39906	5.72085	2.56352	25	NA	intron (NM_018741, intron 1 of 4)	intron (NM_018741, intron 1 of 4)	2209	NM_018741	75426	Mm.3919	NM_018741	ENSMUSG00000035551	Igfbpl1	2810011G06Rik|2810453O06Rik|IGFBPL	insulin-like growth factor binding protein-like 1	protein-coding
D4H8_peak_5461	chr4	47474094	47474617	8.01835	16.945	12.6987	126	NA	promoter-TSS (NM_024171)	promoter-TSS (NM_024171)	12	NM_019998	56737	Mm.22218	NM_019998	ENSMUSG00000039740	Alg2	1110018A23Rik|1300013N08Rik|ALPG2|CDGIi|MNCb-5081	asparagine-linked glycosylation 2 (alpha-1,3-mannosyltransferase)	protein-coding
D4H8_peak_5462	chr4	48042965	48043524	3.8717	6.919	3.58159	35	NA	Intergenic	CpG	-2061	NM_015743	18124	Mm.247261	NM_015743	ENSMUSG00000028341	Nr4a3	AI573420|CHN|CSMF|MINOR|NOR-1|Nor1|TEC	nuclear receptor subfamily 4, group A, member 3	protein-coding
D4H8_peak_5474	chr4	54073206	54073565	6.49158	10.5233	6.77839	67	NA	Intergenic	Intergenic	247340	NM_028053	52076	Mm.27184	NM_028053	ENSMUSG00000028420	Tmem38b	1600017F22Rik|AA437809|AV051057|D4Ertd89e|TRIC-B|mg33b	transmembrane protein 38B	protein-coding
D4H8_peak_5475	chr4	54354281	54354485	4.26535	5.8022	2.63242	26	NA	Intergenic	Intergenic	528338	NM_028053	52076	Mm.27184	NM_028053	ENSMUSG00000028420	Tmem38b	1600017F22Rik|AA437809|AV051057|D4Ertd89e|TRIC-B|mg33b	transmembrane protein 38B	protein-coding
D4H8_peak_5492	chr4	57824524	57825318	6.45366	13.2286	9.24974	92	NA	intron (NM_001304544, intron 6 of 8)	intron (NM_001304544, intron 6 of 8)	-20327	NM_009649	11641	Mm.467752	NM_009649	ENSMUSG00000038729	Akap2	AA959716|AI649048|Akap-2|Akap-kl|B230340M18Rik|Prka2	A kinase (PRKA) anchor protein 2	protein-coding
D4H8_peak_1400	chr11	88161766	88162325	7.89665	23.225	18.6394	186	NA	intron (NM_198013, intron 1 of 10)	intron (NM_198013, intron 1 of 10)	-7520	NM_001172099	103841	Mm.374846	NM_198013	ENSMUSG00000018378	Cuedc1	AI841487|C330016O16Rik	CUE domain containing 1	protein-coding
D4H8_peak_1401	chr11	88180783	88181000	4.14948	5.85966	2.67946	26	NA	intron (NM_198013, intron 3 of 10)	intron (NM_198013, intron 3 of 10)	11326	NM_001172099	103841	Mm.374846	NM_198013	ENSMUSG00000018378	Cuedc1	AI841487|C330016O16Rik	CUE domain containing 1	protein-coding
D4H8_peak_1405	chr11	88274748	88275425	5.54039	11.13	7.32567	73	NA	Intergenic	Intergenic	-18957	NM_028859	74297	Mm.207320	NM_028859	ENSMUSG00000034031	Ccdc182	1700106J16Rik	coiled-coil domain containing 182	protein-coding
D4H8_peak_1407	chr11	88308985	88309755	4.36284	7.88167	4.4194	44	NA	Intergenic	Intergenic	15327	NM_028859	74297	Mm.207320	NM_028859	ENSMUSG00000034031	Ccdc182	1700106J16Rik	coiled-coil domain containing 182	protein-coding
D4H8_peak_1408	chr11	88406522	88407149	5.30697	10.3247	6.5979	65	NA	intron (NM_054043, intron 8 of 13)	MER58A|DNA|hAT-Charlie	54062	NR_039545	100628571		NR_039545	ENSMUSG00000092985	Mir378b	mir-378b|mmu-mir-378b	microRNA 378b	ncRNA
D4H8_peak_1415	chr11	89528172	89528451	4.67144	7.54114	4.12007	41	NA	intron (NM_001327810, intron 3 of 19)	intron (NM_001327810, intron 3 of 19)	-109363	NM_172534	382543	Mm.60997	NM_172534	ENSMUSG00000047773	Ankfn1	4932411E22Rik|Gm1175|nmf9	ankyrin-repeat and fibronectin type III domain containing 1	protein-coding
D4H8_peak_1420	chr11	93955551	93955872	3.71949	5.16665	2.10943	21	NA	promoter-TSS (NM_001077529)	promoter-TSS (NM_001077529)	72	NM_001077529	18103	Mm.1260	NM_008705	ENSMUSG00000020857	Nme2	NM23-H2|NM23B|nm23-M2	NME/NM23 nucleoside diphosphate kinase 2	protein-coding
D4H8_peak_1425	chr11	94548984	94549320	5.64179	8.50766	4.9712	49	NA	promoter-TSS (NM_001013381)	promoter-TSS (NM_001013381)	55	NM_001013381	237926	Mm.342275	NM_001013381	ENSMUSG00000039096	Rsad1	B430319G23|BC056485	radical S-adenosyl methionine domain containing 1	protein-coding
D4H8_peak_1427	chr11	94978787	94979132	6.81166	13.0205	9.05716	90	NA	Intergenic	Intergenic	-2632	NM_009161	20391	Mm.18709	NM_009161	ENSMUSG00000001508	Sgca	50DAG|Asg	sarcoglycan, alpha (dystrophin-associated glycoprotein)	protein-coding
D4H8_peak_1431	chr11	95414107	95415068	7.40579	15.8492	11.6757	116	NA	intron (NM_025287, intron 2 of 10)	intron (NM_025287, intron 2 of 10)	504	NM_025287	20747	Mm.285454	NM_025287	ENSMUSG00000057522	Spop	AI315626|Pcif1|TEF2	speckle-type POZ protein	protein-coding
D4H8_peak_1435	chr11	95991151	95991452	5.38809	9.76307	6.09239	60	NA	intron (NM_009951, intron 2 of 14)	intron (NM_009951, intron 2 of 14)	14643	NM_009951	140486	Mm.294769	NM_009951	ENSMUSG00000013415	Igf2bp1	AL024068|AW549074|CRD-BP|Crdbp|D030026A21Rik|D11Moh40e|D11Moh45|IMP-1|IMP1|Neilsen|ZBP-1|Zbp1|mir-3063	insulin-like growth factor 2 mRNA binding protein 1	protein-coding
D4H8_peak_1442	chr11	96578726	96579018	4.05755	18.0117	13.6974	136	NA	intron (NM_001033186, intron 4 of 12)	intron (NM_001033186, intron 4 of 12)	114281	NM_001177899	78473	Mm.395840	NM_001033186	ENSMUSG00000057058	Skap1	1700091G21Rik|Scap1|Skap-55	src family associated phosphoprotein 1	protein-coding
D4H8_peak_1447	chr11	96713521	96713719	3.77226	5.0299	1.99958	19	NA	intron (NM_001177898, intron 9 of 10)	intron (NM_001177898, intron 9 of 10)	63935	NM_028965	74479	Mm.270781	NM_028965	ENSMUSG00000020876	Snx11	4933439F10Rik|A930041K09Rik|AI117694	sorting nexin 11	protein-coding
D4H8_peak_300	chr1	132800499	132800727	5.69577	9.93835	6.24976	62	NA	Intergenic	Intergenic	-58816	NM_001160317	269116	Mm.326702	NM_182716	ENSMUSG00000026442	Nfasc	AA387016|D430023G06Rik|NF|mKIAA0756	neurofascin	protein-coding
D4H8_peak_302	chr1	133079662	133080393	8.57359	21.0115	16.5341	165	NA	intron (NM_001099276, intron 11 of 32)	intron (NM_001099276, intron 11 of 32)	34015	NM_001099276	240752	Mm.387308	NM_001099276	ENSMUSG00000026447	Pik3c2b	C330011J12Rik|Gm199|PI3K-C2beta|PI3KC2beta	phosphoinositide-3-kinase, class 2, beta polypeptide	protein-coding
D4H8_peak_304	chr1	133181350	133181650	4.06621	6.76166	3.44633	34	NA	Intergenic	Intergenic	50334	NM_133819	108954	Mm.293628	NM_133819	ENSMUSG00000046062	Ppp1r15b	1810033K10Rik|AI606441|C530022L24Rik|CReP	protein phosphatase 1, regulatory (inhibitor) subunit 15b	protein-coding
D4H8_peak_305	chr1	133182547	133182992	3.50526	5.25292	2.18056	21	NA	Intergenic	Intergenic	51603	NM_133819	108954	Mm.293628	NM_133819	ENSMUSG00000046062	Ppp1r15b	1810033K10Rik|AI606441|C530022L24Rik|CReP	protein phosphatase 1, regulatory (inhibitor) subunit 15b	protein-coding
D4H8_peak_306	chr1	133397398	133398188	5.61718	10.9015	7.1184	71	NA	intron (NM_011439, intron 1 of 13)	intron (NM_011439, intron 1 of 13)	26419	NM_011439	20668	Mm.8575	NM_011439	ENSMUSG00000070643	Sox13	AA407916|AW259412|AW540933|Sox-13	SRY (sex determining region Y)-box 13	protein-coding
D4H8_peak_1470	chr11	98149408	98150020	4.76576	7.70065	4.26038	42	NA	promoter-TSS (NM_028149)	promoter-TSS (NM_028149)	-98	NM_028149	72194	Mm.218350	NM_028149	ENSMUSG00000020883	Fbxl20	2610511F20Rik|4632423N09Rik|AI849362|AL117906|C86145|Fbl2|Scr|mKIAA4147	F-box and leucine-rich repeat protein 20	protein-coding
D4H8_peak_1475	chr11	98682239	98682507	8.60421	18.4731	14.1319	141	NA	promoter-TSS (NM_009439)	promoter-TSS (NM_009439)	-181	NM_009439	22123	Mm.12194	NM_009439	ENSMUSG00000017221	Psmd3	AI255837|AntP91a|D11Bwg1349e|Psd3|Tstap91a	proteasome (prosome, macropain) 26S subunit, non-ATPase, 3	protein-coding
D4H8_peak_311	chr1	134060997	134061345	3.95041	9.24116	5.6242	56	NA	Intergenic	Intergenic	17984	NM_007570	12227	Mm.392646	NM_007570	ENSMUSG00000020423	Btg2	AA959598|APRO1|Pc3|TIS21	B cell translocation gene 2, anti-proliferative	protein-coding
D4H8_peak_312	chr1	134062914	134063850	5.6016	17.806	13.5033	135	NA	Intergenic	Intergenic	15773	NM_007570	12227	Mm.392646	NM_007570	ENSMUSG00000020423	Btg2	AA959598|APRO1|Pc3|TIS21	B cell translocation gene 2, anti-proliferative	protein-coding
D4H8_peak_318	chr1	134713520	134714321	5.39875	13.0755	9.10834	91	NA	intron (NM_009307, intron 2 of 9)	intron (NM_009307, intron 2 of 9)	67239	NM_009307	20980	Mm.5102	NM_009307	ENSMUSG00000026452	Syt2	IP4BP|R74640|mKIAA4194	synaptotagmin II	protein-coding
D4H8_peak_1481	chr11	99147434	99147744	5.07725	7.32789	3.93654	39	NA	intron (NM_001301713, intron 1 of 1)	intron (NM_001301713, intron 1 of 1)	7488	NM_007719	12775	Mm.2932	NM_007719	ENSMUSG00000037944	Ccr7	CC-CKR-7|CCR-7|CD197|Cdw197|Cmkbr7|EBI1|Ebi1h	chemokine (C-C motif) receptor 7	protein-coding
D4H8_peak_324	chr1	135740945	135741143	5.47569	8.55217	5.01042	50	NA	intron (NM_007791, intron 2 of 5)	intron (NM_007791, intron 2 of 5)	11847	NM_007791	13007	Mm.196484	NM_007791	ENSMUSG00000026421	Csrp1	AA408841|AA959891|AW545626|CRP1|Csrp	cysteine and glycine-rich protein 1	protein-coding
D4H8_peak_326	chr1	136234084	136234346	8.49673	21.3883	16.8897	168	NA	promoter-TSS (NM_028872)	promoter-TSS (NM_028872)	65	NM_028872	67313	Mm.36763	NM_028872	ENSMUSG00000041605	5730559C18Rik	1700034M08Rik|4933426C09Rik|AI586180|D1Mgi54	RIKEN cDNA 5730559C18 gene	protein-coding
D4H8_peak_1498	chr11	101442191	101442391	6.11782	11.8071	7.94443	79	NA	promoter-TSS (NM_011289)	promoter-TSS (NM_011289)	46	NM_011289	19942	Mm.340658	NM_011289	ENSMUSG00000063316	Rpl27	-	ribosomal protein L27	protein-coding
D4H8_peak_334	chr1	138029720	138029935	4.44806	6.33443	3.08122	30	NA	Intergenic	LTR89|LTR|ERVL?	63188	NR_029820	723890		NR_029820	ENSMUSG00000065458	Mir181b-1	Mirn181b-1|mir-181b-1	microRNA 181b-1	ncRNA
D4H8_peak_346	chr1	152766341	152766604	4.49357	7.23789	3.8573	38	NA	promoter-TSS (NM_026369)	promoter-TSS (NM_026369)	-70	NM_026369	67771	Mm.288974	NM_026369	ENSMUSG00000008475	Arpc5	5830443F10Rik|p16-Arc	actin related protein 2/3 complex, subunit 5	protein-coding
D4H8_peak_351	chr1	153641602	153642122	5.6502	10.9622	7.17273	71	NA	Intergenic	Intergenic	-11175	NM_026380	67792	Mm.379143	NM_026380	ENSMUSG00000042671	Rgs8	6530413N01Rik	regulator of G-protein signaling 8	protein-coding
D4H8_peak_355	chr1	155229975	155230213	4.44806	6.33443	3.08122	30	NA	Intergenic	Intergenic	71391	NM_021433	58244	Mm.66264	NM_021433	ENSMUSG00000026470	Stx6	2310039E05Rik|2410005I16Rik|AA437559|AI415714|AI845861	syntaxin 6	protein-coding
D4H8_peak_358	chr1	155809994	155810208	5.68721	10.6562	6.89822	68	NA	intron (NM_001024945, intron 1 of 11)	intron (NM_001024945, intron 1 of 11)	2798	NM_023268	104009	Mm.27035	NM_023268	ENSMUSG00000033684	Qsox1	1300003H02Rik|QSOX|Qscn6|SOx	quiescin Q6 sulfhydryl oxidase 1	protein-coding
D4H8_peak_363	chr1	156754503	156754713	3.6904	6.06084	2.84925	28	NA	Intergenic	Intergenic	-35698	NM_145413	215015	Mm.229107	NM_145413	ENSMUSG00000033557	Fam20b	C530043G21Rik|mKIAA0475	family with sequence similarity 20, member B	protein-coding
D4H8_peak_364	chr1	156997803	156998098	7.45324	15.9353	11.7555	117	NA	Intergenic	Intergenic	-58324	NR_027640	78255	Mm.28376	NM_023884	ENSMUSG00000026594	Ralgps2	1810020P17Rik|2210408F11Rik|4921528G01Rik|9130014M22Rik|AU043409|AW046161	Ral GEF with PH domain and SH3 binding motif 2	protein-coding
D4H8_peak_396	chr1	166002797	166003290	7.01339	15.5802	11.4251	114	NA	promoter-TSS (NM_198932)	promoter-TSS (NM_198932)	-409	NM_198932	18986	Mm.245261	NM_011137	ENSMUSG00000026565	Pou2f1	2810482H01Rik|NF-A1|Oct-1|Oct1|Otf-1|Otf1	POU domain, class 2, transcription factor 1	protein-coding
D4H8_peak_5506	chr4	65252083	65252411	3.6835	4.68567	1.72488	17	NA	intron (NM_021362, intron 9 of 21)	intron (NM_021362, intron 9 of 21)	128073	NM_021362	18491	Mm.317854	NM_021362	ENSMUSG00000028370	Pappa	8430414N03Rik|IGFBP-4ase|PAG1|PAPP-A	pregnancy-associated plasma protein A	protein-coding
D4H8_peak_5507	chr4	65830618	65831211	8.54881	15.0407	10.9232	109	NA	intron (NM_019514, intron 9 of 21)	intron (NM_019514, intron 9 of 21)	225928	NM_001161782	69807	Mm.22786	NM_053084	ENSMUSG00000051675	Trim32	1810045E12Rik|3f3|BBS11|Zfp117	tripartite motif-containing 32	protein-coding
D4H8_peak_5508	chr4	66716077	66716284	5.32072	7.4637	4.05359	40	NA	Intergenic	Intergenic	-111371	NM_021297	21898	Mm.38049	NM_021297	ENSMUSG00000039005	Tlr4	Lps|Ly87|Ran/M1|Rasl2-8	toll-like receptor 4	protein-coding
D4H8_peak_5514	chr4	71764866	71765717	5.68813	14.1135	10.064	100	NA	Intergenic	Intergenic	435602	NM_001285532	21885	Mm.278444	NM_011599	ENSMUSG00000008305	Tle1	C230057C06Rik|Estm14|Grg-1|Grg1|Tle4l	transducin-like enhancer of split 1	protein-coding
D4H8_peak_5517	chr4	72200729	72201186	5.56828	15.3827	11.2415	112	NA	promoter-TSS (NM_001285532)	promoter-TSS (NM_001285532)	-64	NM_001285530	21885	Mm.278444	NM_011599	ENSMUSG00000008305	Tle1	C230057C06Rik|Estm14|Grg-1|Grg1|Tle4l	transducin-like enhancer of split 1	protein-coding
D4H8_peak_5523	chr4	80910656	80910881	4.52671	6.72623	3.41541	34	NA	promoter-TSS (NM_026821)	promoter-TSS (NM_026821)	82	NM_026821	52829	Mm.273986	NM_026821	ENSMUSG00000048706	Lurap1l	1110029A09Rik|AV077978|AV175137|D4Bwg0951e|WI-13707|bM350F23.1	leucine rich adaptor protein 1-like	protein-coding
D4H8_peak_5531	chr4	84109876	84110355	5.86596	10.596	6.8436	68	NA	Intergenic	Intergenic	-65236	NR_130998	78238	Mm.243903	NR_130998	ENSMUSG00000085217	6030471H07Rik	-	RIKEN cDNA 6030471H07 gene	ncRNA
D4H8_peak_5534	chr4	87555616	87555847	5.37137	7.79336	4.34239	43	NA	Intergenic	Intergenic	250592	NM_029931	70122	Mm.288898	NM_027326	ENSMUSG00000028496	Mllt3	2210011H10Rik|2610012I03Rik|3830408D16Rik|Af9|D4Ertd321e	myeloid/lymphoid or mixed-lineage leukemia; translocated to, 3	protein-coding
D4H8_peak_5545	chr4	98321574	98321823	4.45313	6.09527	2.87745	28	NA	Intergenic	Intergenic	61567	NM_053157	94043	Mm.331719	NM_053157	ENSMUSG00000028563	Tm2d1	2310026L18Rik|AA990549|Bbp	TM2 domain containing 1	protein-coding
D4H8_peak_5559	chr4	103313785	103314301	6.84109	12.651	8.71758	87	NA	intron (NM_025909, intron 1 of 8)	CpG	197	NM_025909	67013	Mm.30021	NM_025909	ENSMUSG00000035069	Oma1	2010001O09Rik|MPRP-1|ZMPOMA1	OMA1 zinc metallopeptidase	protein-coding
D4H8_peak_5566	chr4	106977573	106978139	5.72336	11.8578	7.99099	79	NA	intron (NM_023672, intron 4 of 17)	intron (NM_023672, intron 4 of 17)	66386	NM_023672	72475	Mm.195635	NM_023672	ENSMUSG00000061887	Ssbp3	2610021L12Rik|2610200M23Rik|5730488C10Rik|AI854733|AW551939|LAST|SSDP1	single-stranded DNA binding protein 3	protein-coding
D4H8_peak_5573	chr4	107314019	107314417	4.30163	5.85882	2.67946	26	NA	promoter-TSS (NM_001205156)	promoter-TSS (NM_001205156)	-145	NM_145550	230584	Mm.29118	NM_145550	ENSMUSG00000057375	Yipf1	C030002N13Rik	Yip1 domain family, member 1	protein-coding
D4H8_peak_5592	chr4	110287692	110287895	3.67243	8.75541	5.191	51	NA	promoter-TSS (NM_010488)	promoter-TSS (NM_010488)	-266	NM_001347178	15572	Mm.3970	NM_010488	ENSMUSG00000028546	Elavl4	Elav|Hud|PNEM	ELAV (embryonic lethal, abnormal vision, Drosophila)-like 4 (Hu antigen D)	protein-coding
D4H8_peak_5599	chr4	115657503	115657753	4.98379	8.06628	4.58063	45	NA	Intergenic	MMVL30-int|LTR|ERV1	-9923	NM_007823	13120	Mm.1840	NM_007823	ENSMUSG00000028713	Cyp4b1	-	cytochrome P450, family 4, subfamily b, polypeptide 1	protein-coding
D4H8_peak_1500	chr11	101477387	101478073	4.18971	6.9868	3.63982	36	NA	Intergenic	Intergenic	9392	NM_009708	11858	Mm.378883	NM_009708	ENSMUSG00000001313	Rnd2	Arhn|Rohn	Rho family GTPase 2	protein-coding
D4H8_peak_1508	chr11	101726895	101727162	4.37972	6.48797	3.21035	32	NA	Intergenic	Intergenic	-5928	NM_144831	217207	Mm.28186	NM_144831	ENSMUSG00000034931	Dhx8	Ddx8|mDEAH6|mKIAA4096	DEAH (Asp-Glu-Ala-His) box polypeptide 8	protein-coding
D4H8_peak_1510	chr11	101785372	101785672	4.75734	7.09755	3.734	37	NA	promoter-TSS (NM_001316366)	promoter-TSS (NM_001316366)	-212	NM_001316366	18612	Mm.5025	NM_008815	ENSMUSG00000017724	Etv4	AW414408|Pea-3|Pea3	ets variant 4	protein-coding
D4H8_peak_1518	chr11	102296709	102297425	4.99669	9.06215	5.46426	54	NA	promoter-TSS (NM_001098836)	promoter-TSS (NM_001098836)	-438	NM_001098837	217218	Mm.390381	NM_001098836	ENSMUSG00000059995	Atxn7l3	E030022H21Rik	ataxin 7-like 3	protein-coding
D4H8_peak_1523	chr11	102555862	102556449	5.54444	10.0381	6.33889	63	NA	promoter-TSS (NM_001159492)	promoter-TSS (NM_001159492)	3	NM_001159492	237943	Mm.260282	NM_001159492	ENSMUSG00000034621	Gpatch8	5430405G24Rik|AU018890|ENSMUSG00000075516|Fbm1|Gpatc8|mKIAA0553	G patch domain containing 8	protein-coding
D4H8_peak_1530	chr11	103158916	103159151	4.46592	6.3627	3.10468	31	NA	Intergenic	Intergenic	-12105	NM_001077698	57778	Mm.138913	NM_019679	ENSMUSG00000055805	Fmnl1	8030453N10Rik|AI553564|Fmnl|Fnrl|Frls	formin-like 1	protein-coding
D4H8_peak_1532	chr11	103412809	103413006	4.3609	6.19622	2.96239	29	NA	promoter-TSS (NM_183034)	promoter-TSS (NM_183034)	-243	NM_183034	353047	Mm.18556	NM_183034	ENSMUSG00000034247	Plekhm1	AP162|B2|BC038943|D330036J23Rik	pleckstrin homology domain containing, family M (with RUN domain) member 1	protein-coding
D4H8_peak_1536	chr11	104231121	104231331	3.93362	5.28347	2.20638	22	NA	promoter-TSS (NM_010838)	promoter-TSS (NM_010838)	-210	NM_001285456	17762	Mm.1287	NM_010838	ENSMUSG00000018411	Mapt	AI413597|AW045860|Mtapt|Tau	microtubule-associated protein tau	protein-coding
D4H8_peak_1541	chr11	105507697	105508612	8.0146	18.4156	14.0784	140	NA	Intergenic	Intergenic	-51419	NM_172568	632687	Mm.121570	NM_172568	ENSMUSG00000078627	March10	4933417C16Rik|AV039223|OTTMUSG00000002847|Rnf190	membrane-associated ring finger (C3HC4) 10	protein-coding
D4H8_peak_1543	chr11	105589408	105589667	4.95607	8.33684	4.81983	48	NA	promoter-TSS (NM_181071)	promoter-TSS (NM_181071)	-449	NM_181071	77097	Mm.22501	NM_175492	ENSMUSG00000053580	Tanc2	3526402J09Rik|5730590C14Rik	tetratricopeptide repeat, ankyrin repeat and coiled-coil containing 2	protein-coding
D4H8_peak_1552	chr11	106500716	106501806	5.26636	10.6035	6.85066	68	NA	TTS (NR_030703)	TTS (NR_030703)	270	NR_030703	100216537		NR_030703	ENSMUSG00000065126	Snord104	-	small nucleolar RNA, C/D box 104	snoRNA
D4H8_peak_1560	chr11	109011653	109012107	27.2581	231.446	225.534	2255	NA	Intergenic	LSU-rRNA_Hsa|rRNA|rRNA	91531	NM_015732	12006	Mm.71710	NM_015732	ENSMUSG00000000142	Axin2	Axi1|Axil|Conductin	axin 2	protein-coding
D4H8_peak_1566	chr11	109650226	109651021	4.36657	6.73903	3.4264	34	NA	promoter-TSS (NM_021880)	promoter-TSS (NM_021880)	-298	NM_001313975	19084	Mm.30039	NM_021880	ENSMUSG00000020612	Prkar1a	1300018C22Rik|RIalpha|Tse-1|Tse1	protein kinase, cAMP dependent regulatory, type I, alpha	protein-coding
D4H8_peak_410	chr1	169969219	169969647	6.03053	10.8779	7.09688	70	NA	promoter-TSS (NM_010476)	promoter-TSS (NM_010476)	24	NR_040438	67303	Mm.396611	NR_040438	ENSMUSG00000097503	3110045C21Rik	AI838577	RIKEN cDNA 3110045C21 gene	ncRNA
D4H8_peak_1579	chr11	113439549	113439989	5.25216	9.17835	5.56718	55	NA	intron (NM_027216, intron 5 of 9)	intron (NM_027216, intron 5 of 9)	126046	NM_001166503	69806	Mm.341021	NM_027216	ENSMUSG00000041654	Slc39a11	1810074D23Rik	solute carrier family 39 (metal ion transporter), member 11	protein-coding
D4H8_peak_1580	chr11	113583737	113584458	7.25834	18.3847	14.0492	140	NA	Intergenic	Intergenic	-18282	NM_027216	69806	Mm.341021	NM_027216	ENSMUSG00000041654	Slc39a11	1810074D23Rik	solute carrier family 39 (metal ion transporter), member 11	protein-coding
D4H8_peak_1581	chr11	113611841	113612463	5.69639	11.4248	7.59648	75	NA	Intergenic	Intergenic	-7329	NM_001042606	20606		NM_009217	ENSMUSG00000047904	Sstr2	SRIF-1|SS2R|SSTR-2|Smstr-2|Smstr2|sst2	somatostatin receptor 2	protein-coding
D4H8_peak_1582	chr11	113651115	113651395	5.63294	11.3053	7.48783	74	NA	intron (NM_013581, intron 1 of 13)	intron (NM_013581, intron 1 of 13)	1726	NM_013581	16834	Mm.261620	NM_013581	ENSMUSG00000018661	Cog1	6030445I15|Ldlb|mKIAA1381	component of oligomeric golgi complex 1	protein-coding
D4H8_peak_1585	chr11	113785038	113786264	6.16605	16.4291	12.2132	122	NA	intron (NM_172800, intron 44 of 44)	intron (NM_172800, intron 44 of 44)	-33836	NM_001163346	56699	Mm.293378	NM_020006	ENSMUSG00000041598	Cdc42ep4	1500041M20Rik|Borg4|CEP4	CDC42 effector protein (Rho GTPase binding) 4	protein-coding
D4H8_peak_1589	chr11	114795309	114796220	8.94707	29.4345	24.6115	246	NA	exon (NM_028055, exon 1 of 3)	exon (NM_028055, exon 1 of 3)	128	NM_028055	72014	Mm.38347	NM_028055	ENSMUSG00000000202	Btbd17	1500005I02Rik|Tango10a	BTB (POZ) domain containing 17	protein-coding
D4H8_peak_1595	chr11	115536178	115536490	7.07719	14.351	10.2833	102	NA	promoter-TSS (NM_133354)	promoter-TSS (NM_133354)	-104	NM_133354	170930	Mm.29923	NM_133354	ENSMUSG00000020738	Sumo2	SUMO-2|Smt3A|Smt3b|Smt3h2	small ubiquitin-like modifier 2	protein-coding
D4H8_peak_1599	chr11	115708572	115709038	6.05996	11.7038	7.85023	78	NA	promoter-TSS (NM_008163)	promoter-TSS (NM_008163)	-208	NM_008163	14784	Mm.439649	NM_008163	ENSMUSG00000059923	Grb2	AA408164|Ash	growth factor receptor bound protein 2	protein-coding
D4H8_peak_434	chr1	172350092	172350336	6.17997	10.0208	6.32363	63	NA	intron (NM_001039484, intron 1 of 1)	intron (NM_001039484, intron 1 of 1)	9004	NM_001039484	16513	Mm.254563	NM_020269	ENSMUSG00000044708	Kcnj10	BIR10|BIRK-1|Kir1.2|Kir4.1	potassium inwardly-rectifying channel, subfamily J, member 10	protein-coding
D4H8_peak_444	chr1	176994404	176995050	5.72827	12.6398	8.70786	87	NA	intron (NM_029756, intron 16 of 17)	intron (NM_029756, intron 16 of 17)	-158594	NR_037996	15365	Mm.441435	NR_037996		Hmga2-ps1	EG666235|Gm7996|Hmgic-ps1|[y]i-c	high mobility group AT-hook 2, pseudogene 1	pseudo
D4H8_peak_445	chr1	177150158	177150456	4.70817	10.4674	6.72814	67	NA	intron (NM_011785, intron 1 of 12)	intron (NM_011785, intron 1 of 12)	98460	NM_011785	23797	Mm.235194	NM_011785	ENSMUSG00000019699	Akt3	AI851531|D930002M15Rik|Nmf350	thymoma viral proto-oncogene 3	protein-coding
D4H8_peak_448	chr1	177441589	177442121	5.11678	15.2897	11.1548	111	NA	Intergenic	CpG	-2806	NM_001012330	30928	Mm.330700	NM_013915	ENSMUSG00000063659	Zbtb18	RP58|Zfp238|Znf238	zinc finger and BTB domain containing 18	protein-coding
D4H8_peak_449	chr1	177444283	177444546	3.85401	10.0526	6.35196	63	NA	promoter-TSS (NM_001012330)	promoter-TSS (NM_001012330)	-247	NM_001012330	30928	Mm.330700	NM_013915	ENSMUSG00000063659	Zbtb18	RP58|Zfp238|Znf238	zinc finger and BTB domain containing 18	protein-coding
D4H8_peak_479	chr1	183299152	183299588	16.9261	107.296	101.898	1018	NA	intron (NM_181732, intron 1 of 9)	RLTR33|LTR|ERVK	2310	NM_181732	108909	Mm.290502	NM_145626	ENSMUSG00000042901	Aida	2610208M17Rik|BC004835	axin interactor, dorsalization associated	protein-coding
D4H8_peak_480	chr1	184033877	184034705	8.31792	22.0766	17.5443	175	NA	promoter-TSS (NM_028516)	promoter-TSS (NM_028516)	-170	NM_022019	63953	Mm.404024	NM_022019	ENSMUSG00000039384	Dusp10	2610306G15Rik|AI158871|MKP-5|MKP5	dual specificity phosphatase 10	protein-coding
D4H8_peak_8005	chr9	42530131	42530723	6.22121	10.8188	7.04468	70	NA	intron (NM_175481, intron 19 of 20)	intron (NM_175481, intron 19 of 20)	-58201	NM_173038	272589	Mm.34483	NM_173038	ENSMUSG00000037287	Tbcel	D330014K23|E130107N23Rik|Lrrc35	tubulin folding cofactor E-like	protein-coding
D4H8_peak_8006	chr9	42897545	42897780	5.15379	8.03294	4.55203	45	NA	intron (NM_175481, intron 1 of 20)	CpG	46709	NM_175481	110637	Mm.370291	NM_175481	ENSMUSG00000032017	Grik4	6330551K01Rik|GluK4|GluRgamma1|KA-1|KA1	glutamate receptor, ionotropic, kainate 4	protein-coding
D4H8_peak_8023	chr9	46328943	46329237	5.58042	10.101	6.39531	63	NA	Intergenic	Intergenic	-9104	NM_183104	74361	Mm.159169	NM_183104	ENSMUSG00000056617	4931429L15Rik	-	RIKEN cDNA 4931429L15 gene	protein-coding
D4H8_peak_8024	chr9	46480336	46480571	4.53211	7.01501	3.66306	36	NA	Intergenic	Intergenic	-160467	NM_183104	74361	Mm.159169	NM_183104	ENSMUSG00000056617	4931429L15Rik	-	RIKEN cDNA 4931429L15 gene	protein-coding
D4H8_peak_8025	chr9	47384369	47385054	5.19284	9.41577	5.78125	57	NA	Intergenic	Intergenic	-145459	NM_001310841	54725	Mm.234832	NM_018770	ENSMUSG00000032076	Cadm1	2900073G06Rik|3100001I08Rik|AI987920|Bl2|Igsf4|Igsf4a|Necl2|RA175|RA175A|RA175B|RA175C|RA175N|ST17|SgIGSF|SynCam|Tslc1	cell adhesion molecule 1	protein-coding
D4H8_peak_8027	chr9	47838803	47839279	5.88207	10.2526	6.5315	65	NA	intron (NM_001310841, intron 10 of 11)	intron (NM_001310841, intron 10 of 11)	-20833	NR_046048	100038460	Mm.447649	NR_046048		Gm10677	ENSMUSG00000074363	predicted gene 10677	ncRNA
D4H8_peak_8030	chr9	48649279	48649884	5.73883	11.8876	8.01762	80	NA	Intergenic	Intergenic	-44458	NM_010924	18113	Mm.8362	NM_010924	ENSMUSG00000032271	Nnmt	-	nicotinamide N-methyltransferase	protein-coding
D4H8_peak_8034	chr9	48984736	48985340	5.44221	10.5778	6.82723	68	NA	promoter-TSS (NM_175482)	promoter-TSS (NM_175482)	-347	NM_175482	235323	Mm.21630	NM_175482	ENSMUSG00000032267	Usp28	9830148O20Rik|AU022237|mKIAA1515	ubiquitin specific peptidase 28	protein-coding
D4H8_peak_8035	chr9	49087330	49087871	4.53675	7.31183	3.92198	39	NA	Intergenic	Intergenic	-15179	NM_030709	80893	Mm.72799	NM_030709	ENSMUSG00000032268	Tmprss5	spinesin	transmembrane protease, serine 5 (spinesin)	protein-coding
D4H8_peak_8039	chr9	49962188	49962947	6.92922	16.7769	12.5407	125	NA	Intergenic	Intergenic	-163174	NM_001311065	17967	Mm.4974	NM_010875	ENSMUSG00000039542	Ncam1	CD56|E-NCAM|NCAM-1|Ncam	neural cell adhesion molecule 1	protein-coding
D4H8_peak_8041	chr9	50727852	50728051	4.99212	7.47319	4.06201	40	NA	promoter-TSS (NM_178118)	promoter-TSS (NM_178118)	33	NM_178118	330938	Mm.82598	NM_178118	ENSMUSG00000032064	Dixdc1	4930563F16Rik|BC048182|Ccd1|Ccd1Aalpha1L|Ccd1Abeta1L|Ccd1BalphaL|Ccd1BbetaL|Ccd1CL|mKIAA1735	DIX domain containing 1	protein-coding
D4H8_peak_8048	chr9	52148594	52149848	4.15617	11.2179	7.40713	74	NA	intron (NM_001162921, intron 1 of 5)	intron (NM_001162921, intron 1 of 5)	18890	NM_001162921	244871	Mm.295686	NM_001162921	ENSMUSG00000035164	Zc3h12c	A230108E06|C230027N18Rik|mKIAA1726	zinc finger CCCH type containing 12C	protein-coding
D4H8_peak_8056	chr9	54537319	54537629	4.59526	6.83688	3.51115	35	NA	Intergenic	Intergenic	-1510	NM_173778	244885	Mm.358924	NM_173778	ENSMUSG00000046460	Sh2d7	4933412E14Rik	SH2 domain containing 7	protein-coding
D4H8_peak_8061	chr9	55089759	55090701	7.60342	24.535	19.8944	198	NA	Intergenic	Intergenic	-41686	NM_148944	108015	Mm.32694	NM_148944	ENSMUSG00000035200	Chrnb4	Acrb-4|Acrb4	cholinergic receptor, nicotinic, beta polypeptide 4	protein-coding
D4H8_peak_8069	chr9	56418045	56419016	7.06521	19.3782	14.9856	149	NA	promoter-TSS (NM_025812)	promoter-TSS (NM_025812)	-316	NM_025812	66867	Mm.150856	NM_025812	ENSMUSG00000032329	Hmg20a	1200004E06Rik|5730490E10Rik|Hmgxb1|Ibraf	high mobility group 20A	protein-coding
D4H8_peak_8081	chr9	57708482	57708770	4.26535	5.8022	2.63242	26	NA	promoter-TSS (NM_153799)	promoter-TSS (NM_153799)	57	NM_153799	353190	Mm.268104	NM_153799	ENSMUSG00000038957	Edc3	AA517853|Lsm16|Yjdc	enhancer of mRNA decapping 3	protein-coding
D4H8_peak_8099	chr9	61361223	61361528	5.20857	9.44391	5.80688	58	NA	Intergenic	Intergenic	-10991	NM_001083927	21887	Mm.24255	NM_009389	ENSMUSG00000032280	Tle3	2610103N05Rik|ESG|Grg3a|Grg3b|mKIAA1547	transducin-like enhancer of split 3	protein-coding
D4H8_peak_5606	chr4	116556827	116557437	4.77471	8.65571	5.10315	51	NA	promoter-TSS (NM_029868)	promoter-TSS (NM_029868)	-595	NM_029868	77110	Mm.41715	NM_029868	ENSMUSG00000034042	Gpbp1l1	5330440M15Rik|BC002292	GC-rich promoter binding protein 1-like 1	protein-coding
D4H8_peak_4008	chr19	5846779	5846997	4.60565	10.2366	6.51655	65	NA	Intergenic	Intergenic	-1408	NR_003513	66961	Mm.281895	NR_003513	ENSMUSG00000092274	Neat1	2310043N10Rik|VINC	nuclear paraspeckle assembly transcript 1 (non-protein coding)	ncRNA
D4H8_peak_5615	chr4	116994363	116994986	5.80654	10.4936	6.75126	67	NA	promoter-TSS (NM_009478)	promoter-TSS (NM_009478)	-261	NM_009478	22275	Mm.46484	NM_009478	ENSMUSG00000028684	Urod	AI323803|UPD|Uro-d	uroporphyrinogen decarboxylase	protein-coding
D4H8_peak_5616	chr4	117040438	117040888	4.37972	6.48797	3.21035	32	NA	intron (NM_175135, intron 3 of 9)	intron (NM_175135, intron 3 of 9)	21255	NM_175135	108067	Mm.34612	NM_175135	ENSMUSG00000028683	Eif2b3	1190002P15Rik	eukaryotic translation initiation factor 2B, subunit 3	protein-coding
D4H8_peak_5619	chr4	117131508	117132687	5.38112	12.2932	8.38809	83	NA	intron (NM_001313916, intron 5 of 14)	intron (NM_001313916, intron 5 of 14)	1866	NM_013807	12795	Mm.259022	NM_013807	ENSMUSG00000028680	Plk3	Cnk|Fnk|PLK-3|PRK	polo-like kinase 3	protein-coding
D4H8_peak_4014	chr19	6077006	6077221	4.59501	6.5669	3.27808	32	NA	promoter-TSS (NM_001081041)	promoter-TSS (NM_001081041)	74	NM_001081041	68505	Mm.227361	NM_001081041	ENSMUSG00000024797	Vps51	1110014N23Rik|3110057M17Rik|AI837850|Ffr	VPS51 GARP complex subunit	protein-coding
D4H8_peak_5620	chr4	117139057	117139396	4.72763	7.33797	3.94425	39	NA	Intergenic	B1_Mur4|SINE|Alu	-5263	NM_001313916	12795	Mm.259022	NM_013807	ENSMUSG00000028680	Plk3	Cnk|Fnk|PLK-3|PRK	polo-like kinase 3	protein-coding
D4H8_peak_5626	chr4	117283660	117283977	4.38337	7.33519	3.94303	39	NA	intron (NM_025739, intron 8 of 14)	intron (NM_025739, intron 8 of 14)	5637	NM_001310730	66743	Mm.318331	NM_025739	ENSMUSG00000028677	Rnf220	4732477A13|4931406I20Rik|5730503K05Rik|AV302541	ring finger protein 220	protein-coding
D4H8_peak_5628	chr4	117317546	117317903	4.74834	8.60696	5.05921	50	NA	intron (NM_025739, intron 2 of 14)	intron (NM_025739, intron 2 of 14)	-28269	NM_001310731	66743	Mm.318331	NM_025739	ENSMUSG00000028677	Rnf220	4732477A13|4931406I20Rik|5730503K05Rik|AV302541	ring finger protein 220	protein-coding
D4H8_peak_4023	chr19	6363502	6364164	8.78093	23.5595	18.9572	189	NA	non-coding (NR_122118, exon 1 of 12)	non-coding (NR_122118, exon 1 of 12)	143	NM_011750	22668	Mm.256422	NM_011750	ENSMUSG00000024949	Sf1	BBP|MZFM|WBP4|Zfp162	splicing factor 1	protein-coding
D4H8_peak_4027	chr19	6855476	6855861	4.45313	6.09527	2.87745	28	NA	exon (NM_001081291, exon 9 of 27)	exon (NM_001081291, exon 9 of 27)	2543	NM_001081291	78317	Mm.329596	NM_198008	ENSMUSG00000047810	Ccdc88b	2610041P08Rik|Ccdc88	coiled-coil domain containing 88B	protein-coding
D4H8_peak_5630	chr4	117373571	117374418	4.55021	8.54502	5.00412	50	NA	intron (NM_025739, intron 2 of 14)	intron (NM_025739, intron 2 of 14)	1467	NM_001310729	66743	Mm.318331	NM_025739	ENSMUSG00000028677	Rnf220	4732477A13|4931406I20Rik|5730503K05Rik|AV302541	ring finger protein 220	protein-coding
D4H8_peak_5634	chr4	117549980	117550575	4.01734	5.89372	2.70734	27	NA	promoter-TSS (NM_080469)	promoter-TSS (NM_080469)	-47	NM_001285902	140546	Mm.235891	NM_080469	ENSMUSG00000033423	Eri3	PINT1|Prnpip1	exoribonuclease 3	protein-coding
D4H8_peak_4034	chr19	7039894	7040377	8.74488	22.9462	18.3714	183	NA	promoter-TSS (NM_016737)	promoter-TSS (NM_016737)	-109	NM_016737	20867	Mm.258633	NM_016737	ENSMUSG00000024966	Stip1	Hop|Sti1|p60	stress-induced phosphoprotein 1	protein-coding
D4H8_peak_5642	chr4	119071136	119072214	4.16701	10.0868	6.38196	63	NA	Intergenic	L1M5|LINE|L1	-2564	NR_131914	433751	Mm.224312	NR_131914	ENSMUSG00000066060	Gm12866	OTTMUSG00000008833	predicted gene 12866	ncRNA
D4H8_peak_4040	chr19	7266179	7266788	4.89893	12.5967	8.66798	86	NA	promoter-TSS (NM_054048)	promoter-TSS (NM_054048)	-911	NM_054048	104383	Mm.283859	NM_054048	ENSMUSG00000024968	Rcor2	1A13|AW122124|CoREST|Rcor|Rcor1	REST corepressor 2	protein-coding
D4H8_peak_4041	chr19	7267607	7268147	3.68351	7.78107	4.33148	43	NA	promoter-TSS (NM_001320554)	promoter-TSS (NM_001320554)	-402	NM_001320554	104383	Mm.283859	NM_054048	ENSMUSG00000024968	Rcor2	1A13|AW122124|CoREST|Rcor|Rcor1	REST corepressor 2	protein-coding
D4H8_peak_5651	chr4	120389360	120389699	3.90211	5.46262	2.3482	23	NA	Intergenic	MIRb|SINE|MIR	-15752	NM_013883	29871	Mm.427014	NM_013883	ENSMUSG00000000085	Scmh1	AI315320|AI851618|Scml1|Scml3	sex comb on midleg homolog 1	protein-coding
D4H8_peak_5664	chr4	123183376	123183700	4.43361	6.0648	2.85139	28	NA	promoter-TSS (NM_174998)	promoter-TSS (NM_174998)	34	NM_174998	170638	Mm.270641	NM_174998	ENSMUSG00000046093	Hpcal4	AI846570|NVP-2	hippocalcin-like 4	protein-coding
D4H8_peak_5672	chr4	124485722	124486360	4.93206	8.61765	5.06924	50	NA	promoter-TSS (NR_040774)	promoter-TSS (NR_040774)	-82	NR_040774	78460	Mm.452060	NR_040774		1700057H15Rik	-	RIKEN cDNA 1700057H15 gene	ncRNA
D4H8_peak_5676	chr4	124906249	124906479	4.07965	5.29609	2.21608	22	NA	intron (NM_001256432, intron 8 of 16)	intron (NM_001256432, intron 8 of 16)	-11582	NR_040651	73628	Mm.398337	NR_040651	ENSMUSG00000085263	1700125G02Rik	-	RIKEN cDNA 1700125G02 gene	ncRNA
D4H8_peak_5678	chr4	125282672	125282900	4.85569	6.97831	3.63254	36	NA	Intergenic	Intergenic	-154905	NM_153159	230738	Mm.402	NM_153159	ENSMUSG00000042677	Zc3h12a	BC036563|MCPIP|MCPIP-1|Mcpip1|Reg1	zinc finger CCCH type containing 12A	protein-coding
D4H8_peak_5689	chr4	126467979	126468598	4.14603	9.1684	5.55865	55	NA	intron (NM_001317174, intron 1 of 18)	intron (NM_001317174, intron 1 of 18)	295	NM_001317173	236511	Mm.30800	NM_153403	ENSMUSG00000041530	Ago1	Eif2c1	argonaute RISC catalytic subunit 1	protein-coding
D4H8_peak_5695	chr4	127227209	127227613	4.76576	7.70065	4.26038	42	NA	intron (NM_001302081, intron 8 of 11)	intron (NM_001302081, intron 8 of 11)	-16373	NM_030252	80284	Mm.139607	NM_030252	ENSMUSG00000042380	Smim12	BC003266	small integral membrane protein 12	protein-coding
D4H8_peak_5698	chr4	128715395	128716442	7.14681	23.358	18.7654	187	NA	intron (NM_001195130, intron 7 of 14)	intron (NM_001195130, intron 7 of 14)	-11653	NM_001195083	54383	Mm.473738	NM_018774	ENSMUSG00000028796	Phc2	A3galt2|AA415044|D130050K19Rik|D4Ertd810e|Edr2|Mph2|p36	polyhomeotic-like 2 (Drosophila)	protein-coding
D4H8_peak_4091	chr19	21037356	21037561	5.48349	9.5769	5.92622	59	NA	Intergenic	Intergenic	-67252	NR_126458	75354	Mm.243873	NR_126458		4930554I06Rik	-	RIKEN cDNA 4930554I06 gene	ncRNA
D4H8_peak_4094	chr19	21784626	21785037	3.5712	7.50397	4.08916	40	NA	intron (NM_031997, intron 2 of 24)	intron (NM_031997, intron 2 of 24)	6491	NM_001033759	83921	Mm.329776	NM_031997	ENSMUSG00000024754	Tmem2	-	transmembrane protein 2	protein-coding
D4H8_peak_4095	chr19	21789332	21790370	8.06967	29.3406	24.5197	245	NA	intron (NM_031997, intron 2 of 24)	intron (NM_031997, intron 2 of 24)	11511	NM_001033759	83921	Mm.329776	NM_031997	ENSMUSG00000024754	Tmem2	-	transmembrane protein 2	protein-coding
D4H8_peak_1618	chr11	117114759	117114981	4.31741	6.38654	3.12581	31	NA	promoter-TSS (NM_001166506)	promoter-TSS (NM_001166506)	-302	NM_001166506	74136	Mm.272312	NM_028777	ENSMUSG00000020823	Sec14l1	1200017E04Rik|2810012L19Rik|Naa-35	SEC14-like lipid binding 1	protein-coding
D4H8_peak_1622	chr11	117478985	117479589	5.22936	8.80233	5.23282	52	NA	Intergenic	Intergenic	-5081	NR_130966	432615	Mm.126359	NR_130966	ENSMUSG00000069588	Gm11733	OTTMUSG00000003802	predicted gene 11733	ncRNA
D4H8_peak_1626	chr11	117848881	117849296	5.787	10.4599	6.72133	67	NA	promoter-TSS (NM_009689)	promoter-TSS (NM_009689)	-149	NM_009689	11799	Mm.8552	NM_009689	ENSMUSG00000017716	Birc5	AAC-11|Api4|TIAP|survivin40	baculoviral IAP repeat-containing 5	protein-coding
D4H8_peak_1646	chr11	120098672	120099156	4.78185	7.72778	4.28424	42	NA	promoter-TSS (NM_183137)	promoter-TSS (NM_183137)	-20	NM_001110242	208501	Mm.46699	NM_001110242	ENSMUSG00000078572	Ndufaf8	1810043H04Rik	NADH dehydrogenase (ubiquinone) 1 alpha subcomplex assembly factor 8	protein-coding
D4H8_peak_1651	chr11	120307884	120308185	4.59593	8.01543	4.53557	45	NA	Intergenic	PB1D10|SINE|Alu	39379	NR_105900	102465564		NR_105900	ENSMUSG00000098955	Mir6935	Gm27344|mmu-mir-6935	microRNA 6935	ncRNA
D4H8_peak_1652	chr11	120315886	120316247	4.58078	7.38699	3.98676	39	NA	Intergenic	Intergenic	31347	NR_105900	102465564		NR_105900	ENSMUSG00000098955	Mir6935	Gm27344|mmu-mir-6935	microRNA 6935	ncRNA
D4H8_peak_1658	chr11	120491506	120492120	5.5209	9.64088	5.98311	59	NA	promoter-TSS (NM_013770)	promoter-TSS (NM_013770)	-24	NM_013770	27376	Mm.3991	NM_013770	ENSMUSG00000025792	Slc25a10	Dic	solute carrier family 25 (mitochondrial carrier, dicarboxylate transporter), member 10	protein-coding
D4H8_peak_1659	chr11	120572936	120573573	6.31983	15.0787	10.9586	109	NA	promoter-TSS (NM_011032)	promoter-TSS (NM_011032)	-318	NM_011032	18453	Mm.16660	NM_011032	ENSMUSG00000025130	P4hb	ERp59|PDI|Pdia1|Thbp	prolyl 4-hydroxylase, beta polypeptide	protein-coding
D4H8_peak_1665	chr11	120823884	120825109	6.27635	15.4102	11.2673	112	NA	promoter-TSS (NM_007988)	promoter-TSS (NM_007988)	51	NM_007988	14104	Mm.236443	NM_007988	ENSMUSG00000025153	Fasn	A630082H08Rik|FAS	fatty acid synthase	protein-coding
D4H8_peak_1672	chr12	3109874	3110109	39.2556	486.299	479.569	4795	NA	Intergenic	GSAT_MM|Satellite|Satellite	-125800	NR_015551	74173	Mm.309774	NM_028796	ENSMUSG00000079179	Rab10os	1700012B15Rik|1810036A22Rik	RAB10, member RAS oncogene family, opposite strand	ncRNA
D4H8_peak_1673	chr12	3309875	3310114	5.73614	10.0067	6.31038	63	NA	promoter-TSS (NM_016676)	promoter-TSS (NM_016676)	-25	NM_016676	19325	Mm.378993	NM_016676	ENSMUSG00000020671	Rab10	AW107754	RAB10, member RAS oncogene family	protein-coding
D4H8_peak_510	chr1	192834637	192835438	4.87643	8.19982	4.69917	46	NA	Intergenic	CpG	-6668	NR_040468	73455	Mm.414869	NR_040468		1700065J18Rik	-	RIKEN cDNA 1700065J18 gene	ncRNA
D4H8_peak_518	chr1	194363006	194363668	4.95607	8.33684	4.81983	48	NA	Intergenic	Intergenic	-140578	NR_040477	74942	Mm.60689	NR_040477	ENSMUSG00000103692	4930503O07Rik	-	RIKEN cDNA 4930503O07 gene	ncRNA
D4H8_peak_1688	chr12	8673872	8674135	3.80336	5.5371	2.40987	24	NA	promoter-TSS (NM_001160219)	promoter-TSS (NM_001160219)	-131	NM_001310519	80913	Mm.341243	NM_030723	ENSMUSG00000020594	Pum2	5730503J23Rik|Pumm2	pumilio RNA-binding family member 2	protein-coding
D4H8_peak_521	chr1	194976416	194976822	4.59472	6.31645	3.06534	30	NA	non-coding (NR_033564, exon 1 of 5)	non-coding (NR_033564, exon 1 of 5)	340	NR_033564	320400	Mm.417608	NR_033564	ENSMUSG00000097325	Gm16897	C030002c11rik	predicted gene, 16897	ncRNA
D4H8_peak_522	chr1	195131140	195131552	6.69027	12.3961	8.48266	84	NA	5' UTR (NM_013499, exon 1 of 10)	5' UTR (NM_013499, exon 1 of 10)	224	NM_013499	12946	Mm.301652	NM_013499	ENSMUSG00000016481	Cr1l	Crry|Mcp|mCRY	complement component (3b/4b) receptor 1-like	protein-coding
D4H8_peak_523	chr1	195241381	195241860	7.66489	13.1818	9.20674	92	NA	Intergenic	CpG	-64905	NM_007758	12902	Mm.235387	NM_007758	ENSMUSG00000026616	Cr2	C3DR|CD21|CD35|Cr-1|Cr-2|Cr1	complement receptor 2	protein-coding
D4H8_peak_525	chr10	4386525	4387082	4.90574	9.22559	5.60943	56	NA	intron (NM_001033466, intron 1 of 2)	CpG	1305	NM_001033466	381990	Mm.262466	NM_001033466	ENSMUSG00000075327	Zbtb2	Gm1103	zinc finger and BTB domain containing 2	protein-coding
D4H8_peak_1694	chr12	11265615	11265881	4.42535	6.83731	3.51115	35	NA	promoter-TSS (NM_177331)	promoter-TSS (NM_177331)	39	NM_177331	209334	Mm.215295	NM_177331	ENSMUSG00000051235	Gen1	5830483C08Rik	GEN1, Holliday junction 5' flap endonuclease	protein-coding
D4H8_peak_534	chr10	11280810	11281194	5.75437	11.9175	8.04464	80	NA	promoter-TSS (NM_027968)	promoter-TSS (NM_027968)	-328	NM_027968	71865	Mm.276229	NM_027968	ENSMUSG00000047648	Fbxo30	1700026A16Rik|MUSA1	F-box protein 30	protein-coding
D4H8_peak_547	chr10	17229905	17230798	7.03633	16.9948	12.7455	127	NA	Intergenic	Intergenic	-134569	NR_038020	100504235	Mm.84044	NR_038020	ENSMUSG00000101969	Gm20125	-	predicted gene, 20125	ncRNA
D4H8_peak_548	chr10	17374284	17374504	3.42054	4.27977	1.42747	14	NA	Intergenic	Intergenic	-278612	NR_038020	100504235	Mm.84044	NR_038020	ENSMUSG00000101969	Gm20125	-	predicted gene, 20125	ncRNA
D4H8_peak_549	chr10	17478878	17479343	5.65191	10.5932	6.84131	68	NA	Intergenic	Intergenic	-244118	NM_010828	17684	Mm.272321	NM_010828	ENSMUSG00000039910	Cited2	AI835299|ER154-like|Mrg1|Msg2|p35srj	Cbp/p300-interacting transactivator, with Glu/Asp-rich carboxy-terminal domain, 2	protein-coding
D4H8_peak_551	chr10	18022165	18022420	5.99875	15.2157	11.0867	110	NA	intron (NM_028440, intron 1 of 2)	intron (NM_028440, intron 1 of 2)	960	NM_028440	73112	Mm.276041	NM_028440	ENSMUSG00000078453	Abracl	1700028I04Rik|3110003A17Rik	ABRA C-terminal like	protein-coding
D4H8_peak_556	chr10	19207831	19208345	4.69189	6.71989	3.41016	34	NA	TTS (NR_038021)	TTS (NR_038021)	40850	NR_038022	100504265	Mm.383417	NR_038021		Gm20139	-	predicted gene, 20139	ncRNA
D4H8_peak_557	chr10	19277604	19277988	4.85569	6.97831	3.63254	36	NA	Intergenic	Intergenic	-78743	NM_053008	94222	Mm.156946	NM_053008	ENSMUSG00000045591	Olig3	Bhlhb7|bHLHe20|oligo3	oligodendrocyte transcription factor 3	protein-coding
D4H8_peak_558	chr10	19310006	19310324	4.15485	6.12051	2.89879	28	NA	Intergenic	Intergenic	-46374	NM_053008	94222	Mm.156946	NM_053008	ENSMUSG00000045591	Olig3	Bhlhb7|bHLHe20|oligo3	oligodendrocyte transcription factor 3	protein-coding
D4H8_peak_565	chr10	21701626	21701855	5.18332	7.2439	3.86316	38	NA	Intergenic	Intergenic	10895	NR_045843	432436	Mm.244553	NM_001004162		Gm5420	EG432436	predicted gene 5420	ncRNA
D4H8_peak_573	chr10	26772128	26772391	6.73931	11.6725	7.82247	78	NA	promoter-TSS (NM_176837)	promoter-TSS (NM_176837)	-253	NM_176837	73910	Mm.356496	NM_176837	ENSMUSG00000039031	Arhgap18	4833419J07Rik|AI314906|AI843501	Rho GTPase activating protein 18	protein-coding
D4H8_peak_584	chr10	31609580	31609898	5.20624	7.81446	4.35999	43	NA	promoter-TSS (NM_001146349)	promoter-TSS (NM_001146349)	-14	NM_001146349	268291	Mm.295212	NM_001146349	ENSMUSG00000063760	Rnf217	AU016819|Ibrdc1	ring finger protein 217	protein-coding
D4H8_peak_589	chr10	34316748	34317592	5.77744	10.8165	7.04277	70	NA	intron (NM_001347463, intron 7 of 10)	intron (NM_001347463, intron 7 of 10)	19749	NM_030203	72480	Mm.21485	NM_030203	ENSMUSG00000039485	Tspyl4	2610102M01Rik|B230210I21Rik|D10Bwg0791e	TSPY-like 4	protein-coding
D4H8_peak_592	chr10	37101662	37102824	4.30869	7.20148	3.82513	38	NA	Intergenic	Intergenic	36683	NM_008538	17118	Mm.30059	NM_008538	ENSMUSG00000069662	Marcks	Macs|PKCSL	myristoylated alanine rich protein kinase C substrate	protein-coding
D4H8_peak_594	chr10	37140176	37141310	3.51776	8.79648	5.22773	52	NA	Intergenic	Intergenic	-1817	NM_008538	17118	Mm.30059	NM_008538	ENSMUSG00000069662	Marcks	Macs|PKCSL	myristoylated alanine rich protein kinase C substrate	protein-coding
D4H8_peak_596	chr10	37397054	37397676	3.87623	5.65908	2.51228	25	NA	Intergenic	Intergenic	-258439	NM_008538	17118	Mm.30059	NM_008538	ENSMUSG00000069662	Marcks	Macs|PKCSL	myristoylated alanine rich protein kinase C substrate	protein-coding
D4H8_peak_8101	chr9	61370524	61371201	3.45294	9.29814	5.67515	56	NA	Intergenic	CpG	-1504	NM_001083927	21887	Mm.24255	NM_009389	ENSMUSG00000032280	Tle3	2610103N05Rik|ESG|Grg3a|Grg3b|mKIAA1547	transducin-like enhancer of split 3	protein-coding
D4H8_peak_8103	chr9	61468359	61469286	4.67371	10.0661	6.36426	63	NA	Intergenic	Intergenic	96456	NM_009389	21887	Mm.24255	NM_009389	ENSMUSG00000032280	Tle3	2610103N05Rik|ESG|Grg3a|Grg3b|mKIAA1547	transducin-like enhancer of split 3	protein-coding
D4H8_peak_8104	chr9	61470965	61471431	4.40575	9.16865	5.55865	55	NA	Intergenic	Intergenic	98832	NM_009389	21887	Mm.24255	NM_009389	ENSMUSG00000032280	Tle3	2610103N05Rik|ESG|Grg3a|Grg3b|mKIAA1547	transducin-like enhancer of split 3	protein-coding
D4H8_peak_8119	chr9	63756315	63756789	4.49406	8.43553	4.90707	49	NA	intron (NM_016769, intron 1 of 8)	intron (NM_016769, intron 1 of 8)	1442	NM_016769	17127	Mm.7320	NM_016769	ENSMUSG00000032402	Smad3	AU022421|Madh3	SMAD family member 3	protein-coding
D4H8_peak_8126	chr9	64811324	64811748	7.22172	15.0576	10.9386	109	NA	5' UTR (NM_001162917, exon 2 of 35)	5' UTR (NM_001162917, exon 2 of 35)	525	NM_001162917	102442	Mm.222473	NM_176935	ENSMUSG00000053641	Dennd4a	AI115600|AI851943|F730015K02Rik	DENN/MADD domain containing 4A	protein-coding
D4H8_peak_8129	chr9	65178513	65179099	6.54664	20.8456	16.3777	163	NA	intron (NM_008988, intron 5 of 13)	intron (NM_008988, intron 5 of 13)	-35884	NM_177460	214424	Mm.31129	NM_177460	ENSMUSG00000032392	Parp16	ARTD15|BC055447|C79952|PARP-16	poly (ADP-ribose) polymerase family, member 16	protein-coding
D4H8_peak_8131	chr9	65201330	65202170	5.11757	12.073	8.18696	81	NA	Intergenic	U5|snRNA|snRNA	-12940	NM_177460	214424	Mm.31129	NM_177460	ENSMUSG00000032392	Parp16	ARTD15|BC055447|C79952|PARP-16	poly (ADP-ribose) polymerase family, member 16	protein-coding
D4H8_peak_8137	chr9	65580638	65581045	4.18588	6.43474	3.16529	31	NA	promoter-TSS (NM_153119)	promoter-TSS (NM_153119)	-754	NM_153119	102595	Mm.247303	NM_153119	ENSMUSG00000050721	Plekho2	AI840980|Plekhq1	pleckstrin homology domain containing, family O member 2	protein-coding
D4H8_peak_8145	chr9	67043701	67044004	4.74733	9.57206	5.92207	59	NA	promoter-TSS (NM_001164256)	promoter-TSS (NM_001164256)	19	NM_001164254	22003	Mm.121878	NM_024427	ENSMUSG00000032366	Tpm1	AA986836|AI854628|TM2|Tm3|Tmpa|Tpm-1|alpha-TM	tropomyosin 1, alpha	protein-coding
D4H8_peak_8156	chr9	71975837	71976354	4.68914	8.18394	4.68592	46	NA	intron (NM_001253862, intron 5 of 19)	intron (NM_001253862, intron 5 of 19)	12654	NR_029879	723889		NR_029879	ENSMUSG00000105200	Mir378a	Mir378|Mirn378|mmu-mir-378|mmu-mir-378a	microRNA 378a	ncRNA
D4H8_peak_8160	chr9	72834087	72834373	4.50109	6.96347	3.61948	36	NA	intron (NM_175485, intron 2 of 19)	intron (NM_175485, intron 2 of 19)	26956	NM_175485	235472	Mm.31696	NM_175485	ENSMUSG00000036030	Prtg	A230098A12Rik|Igdcc5	protogenin	protein-coding
D4H8_peak_8162	chr9	72871271	72871934	3.79184	6.25249	3.01072	30	NA	intron (NM_175485, intron 11 of 19)	intron (NM_175485, intron 11 of 19)	-54048	NM_028116	72135	Mm.273605	NM_028116	ENSMUSG00000034910	Pygo1	2600014C22Rik	pygopus 1	protein-coding
D4H8_peak_8164	chr9	72985349	72985611	5.6167	9.80416	6.12857	61	NA	promoter-TSS (NM_001286546)	promoter-TSS (NM_001286546)	-24	NM_001286546	72278	Mm.268475	NM_028181	ENSMUSG00000034563	Ccpg1	1700030B06Rik|1810073J13Rik|9430028F23Rik|AI426686|AI875170|CPR8|D9Ertd392e	cell cycle progression 1	protein-coding
D4H8_peak_8174	chr9	77750534	77751046	5.82134	11.2743	7.45918	74	NA	Intergenic	CpG	-3745	NM_010295	14629	Mm.89888	NM_010295	ENSMUSG00000032350	Gclc	D9Wsu168e|GLCL-H|Ggcs-hs|Glclc	glutamate-cysteine ligase, catalytic subunit	protein-coding
D4H8_peak_8178	chr9	78175582	78176134	6.8939	15.3527	11.2133	112	NA	promoter-TSS (NR_040401)	promoter-TSS (NR_040401)	-56	NR_040401	320295	Mm.131285	NR_040401	ENSMUSG00000097574	C920006O11Rik	-	RIKEN cDNA C920006O11 gene	ncRNA
D4H8_peak_8180	chr9	78520326	78520918	4.80137	8.7049	5.14635	51	NA	Intergenic	RLTR51A_Mm|LTR|ERVK?	-38898	NM_010106	13627	Mm.138471	NM_010106	ENSMUSG00000037742	Eef1a1	-	eukaryotic translation elongation factor 1 alpha 1	protein-coding
D4H8_peak_8182	chr9	78587817	78588154	4.59526	6.83688	3.51115	35	NA	promoter-TSS (NM_172773)	promoter-TSS (NM_172773)	60	NM_172773	235504	Mm.46932	NM_172773	ENSMUSG00000049624	Slc17a5	4631416G20Rik|4732491M05|AST|ISSD|NSD|SD|SIALIN|SIASD|SLD	solute carrier family 17 (anion/sugar transporter), member 5	protein-coding
D4H8_peak_8184	chr9	79793282	79793704	3.9215	5.05223	2.0176	20	NA	promoter-TSS (NR_040734)	promoter-TSS (NR_040734)	-63	NM_133718	69981	Mm.486324	NM_133718	ENSMUSG00000032328	Tmem30a	2010200I23Rik|AW540225|Cdc50a|D9Wsu20e	transmembrane protein 30A	protein-coding
D4H8_peak_8186	chr9	82829569	82829951	4.02554	5.21259	2.14681	21	NA	promoter-TSS (NM_001168240)	promoter-TSS (NM_001168240)	-46	NM_022986	65099	Mm.41415	NM_022986	ENSMUSG00000032251	Irak1bp1	4921528N06Rik|AI851240|Aabp3|Aip70|Simpl	interleukin-1 receptor-associated kinase 1 binding protein 1	protein-coding
D4H8_peak_8192	chr9	86464404	86464703	4.39508	6.00467	2.80166	28	NA	intron (NM_027394, intron 1 of 9)	CpG	363	NM_027394	70348	Mm.53469	NM_027394	ENSMUSG00000032415	Ube2cbp	2610018I03Rik|Ube3d	ubiquitin-conjugating enzyme E2C binding protein	protein-coding
D4H8_peak_8199	chr9	89704747	89705121	5.90043	9.92047	6.23352	62	NA	5' UTR (NM_025360, exon 1 of 3)	5' UTR (NM_025360, exon 1 of 3)	109	NM_025360	66111	Mm.27606	NM_025360	ENSMUSG00000032353	Tmed3	1200002G13Rik|AW546672|P24b	transmembrane p24 trafficking protein 3	protein-coding
D4H8_peak_4104	chr19	26747843	26748338	4.00186	6.64339	3.34471	33	NA	promoter-TSS (NM_026003)	promoter-TSS (NM_026003)	-75	NM_001347439	67155	Mm.342988	NM_011416	ENSMUSG00000024921	Smarca2	2610209L14Rik|SNF2alpha|Snf2l2|brahma|brm	SWI/SNF related, matrix associated, actin dependent regulator of chromatin, subfamily a, member 2	protein-coding
D4H8_peak_4108	chr19	26978144	26978792	6.03678	13.6644	9.65027	96	NA	Intergenic	Intergenic	92543	NM_001033407	329047	Mm.293289	NM_001033407	ENSMUSG00000074913	Gm815	-	predicted gene 815	protein-coding
D4H8_peak_5714	chr4	130519941	130520682	6.45316	11.9923	8.11248	81	NA	Intergenic	Intergenic	53725	NM_025998	67149	Mm.423029	NM_025998	ENSMUSG00000078532	Nkain1	2610200G18Rik|2810426C15Rik	Na+/K+ transporting ATPase interacting 1	protein-coding
D4H8_peak_5715	chr4	130546901	130547098	4.01734	5.89372	2.70734	27	NA	intron (NM_025998, intron 1 of 6)	intron (NM_025998, intron 1 of 6)	27037	NM_025998	67149	Mm.423029	NM_025998	ENSMUSG00000078532	Nkain1	2610200G18Rik|2810426C15Rik	Na+/K+ transporting ATPase interacting 1	protein-coding
D4H8_peak_5718	chr4	131983062	131983348	6.03053	10.8779	7.09688	70	NA	intron (NM_001128606, intron 7 of 17)	intron (NM_001128606, intron 7 of 17)	61434	NM_001201367	623230	Mm.421179	NM_001201367	ENSMUSG00000070720	Tmem200b	EG623230	transmembrane protein 200B	protein-coding
D4H8_peak_4112	chr19	28382424	28382642	4.47282	6.12601	2.90346	29	NA	intron (NM_001305671, intron 3 of 9)	intron (NM_001305671, intron 3 of 9)	-295691	NR_045330	320176	Mm.406716	NR_045330	ENSMUSG00000097735	D930032P07Rik	-	RIKEN cDNA D930032P07 gene	ncRNA
D4H8_peak_4121	chr19	32712235	32712444	5.22273	8.46263	4.93093	49	NA	promoter-TSS (NM_026487)	promoter-TSS (NM_026487)	-41	NM_026487	67979	Mm.27123	NM_026487	ENSMUSG00000013662	Atad1	4921525H23Rik|AW107648|Thorase	ATPase family, AAA domain containing 1	protein-coding
D4H8_peak_5730	chr4	133339286	133339631	5.92661	10.7001	6.93724	69	NA	promoter-TSS (NM_199306)	promoter-TSS (NM_199306)	-143	NM_199306	230796	Mm.226576	NM_199306	ENSMUSG00000037622	Wdtc1	Gm695|adipose|adp	WD and tetratricopeptide repeats 1	protein-coding
D4H8_peak_5731	chr4	133432746	133432977	5.56844	8.70118	5.14323	51	NA	Intergenic	MTEa|LTR|ERVL-MaLR	-47272	NM_175307	100342	Mm.204656	NM_175307	ENSMUSG00000046694	Fam46b	4732473B16Rik|AU045678|AU046069	family with sequence similarity 46, member B	protein-coding
D4H8_peak_5732	chr4	133440094	133440355	4.73179	6.78287	3.46389	34	NA	Intergenic	Intergenic	-39909	NM_175307	100342	Mm.204656	NM_175307	ENSMUSG00000046694	Fam46b	4732473B16Rik|AU045678|AU046069	family with sequence similarity 46, member B	protein-coding
D4H8_peak_5734	chr4	133729822	133730303	6.86527	14.4116	10.3397	103	NA	intron (NM_001080819, intron 1 of 19)	intron (NM_001080819, intron 1 of 19)	-12954	NR_106086	102465707		NR_106086	ENSMUSG00000104566	Mir7227	mmu-mir-7227	microRNA 7227	ncRNA
D4H8_peak_5737	chr4	133813644	133814235	3.86768	6.14032	2.91646	29	NA	Intergenic	CpG	-60328	NM_001080819	93760	Mm.22478	NM_001080819	ENSMUSG00000007880	Arid1a	1110030E03Rik|BAF250a|Osa1|Smarcf1	AT rich interactive domain 1A (SWI-like)	protein-coding
D4H8_peak_5739	chr4	133910781	133911108	7.99885	17.8905	13.5824	135	NA	Intergenic	CpG	-23147	NM_001285505	20111	Mm.301827	NM_009097	ENSMUSG00000003644	Rps6ka1	Mapkapk-1a|Rsk|Rsk-1|Rsk1|S6K-alpha-1|p90-Rsk1|p90Rsk1|p90S6K|p90rsk	ribosomal protein S6 kinase polypeptide 1	protein-coding
D4H8_peak_4138	chr19	40513621	40514193	5.74831	10.393	6.6606	66	NA	promoter-TSS (NM_009166)	promoter-TSS (NM_009166)	-95	NM_009166	20411	Mm.210815	NM_009166	ENSMUSG00000025006	Sorbs1	2310065E01Rik|9530001P15Rik|CAP|SH3P12|Sh3d5|mKIAA1296	sorbin and SH3 domain containing 1	protein-coding
D4H8_peak_4151	chr19	41980899	41981648	8.00372	20.4053	15.9594	159	NA	promoter-TSS (NM_028152)	promoter-TSS (NM_028152)	-137	NM_028152	72199	Mm.218940	NM_028152	ENSMUSG00000025159	Mms19	2410001K24Rik|2610042O15Rik|AI316855|C79368|C86341|Mms19l	MMS19 (MET18 S. cerevisiae)	protein-coding
D4H8_peak_5769	chr4	137468540	137469014	4.34834	6.43693	3.16628	31	NA	promoter-TSS (NM_008305)	promoter-TSS (NM_008305)	-26	NM_008305	15530	Mm.273662	NM_008305	ENSMUSG00000028763	Hspg2	AI852380|Pcn|Plc|per	perlecan (heparan sulfate proteoglycan 2)	protein-coding
D4H8_peak_4160	chr19	43879303	43879691	5.33879	9.3282	5.70245	57	NA	intron (NM_028029, intron 4 of 15)	intron (NM_028029, intron 4 of 15)	271	NM_001306088	71972	Mm.159024	NM_028029	ENSMUSG00000025195	Dnmbp	2410003L07Rik|2410003M15Rik|TUBA	dynamin binding protein	protein-coding
D4H8_peak_4168	chr19	44930928	44931499	4.22471	7.05016	3.69339	36	NA	promoter-TSS (NM_001081225)	promoter-TSS (NM_001081225)	94	NM_001081225	226151	Mm.212609	NM_172638	ENSMUSG00000036097	Fam178a	3632432H19|6030443O07Rik|AU014917|Slf2	family with sequence similarity 178, member A	protein-coding
D4H8_peak_5775	chr4	138251936	138252206	4.46018	6.61856	3.32367	33	NA	intron (NM_001099631, intron 1 of 9)	intron (NM_001099631, intron 1 of 9)	1660	NM_001099631	230863	Mm.482408	NM_001099631	ENSMUSG00000045349	Sh2d5	BC036961	SH2 domain containing 5	protein-coding
D4H8_peak_5776	chr4	138304684	138304990	7.29596	14.7364	10.6394	106	NA	promoter-TSS (NM_007838)	promoter-TSS (NM_007838)	99	NM_007838	13200	Mm.7236	NM_007838	ENSMUSG00000028757	Ddost	-	dolichyl-di-phosphooligosaccharide-protein glycotransferase	protein-coding
D4H8_peak_4172	chr19	45041271	45041469	4.42764	6.56581	3.27792	32	NA	intron (NM_001195265, intron 1 of 15)	intron (NM_001195265, intron 1 of 15)	4402	NM_001195265	100503041	Mm.329877	NM_177605	ENSMUSG00000074818	Pdzd7	9130207N01|EG435601|Pdzk7	PDZ domain containing 7	protein-coding
D4H8_peak_4178	chr19	45458764	45458973	4.45672	7.76142	4.31343	43	NA	intron (NM_001286465, intron 3 of 14)	intron (NM_001286465, intron 3 of 14)	95134	NM_001286465	12234	Mm.119717	NM_009771	ENSMUSG00000025217	Btrc	Beta-Trcp1|E3RS-IkappaB|E3RSIkappaB|FWD1|Fbw1a|HOS|Slimb|b-TrCP|beta-TrCP	beta-transducin repeat containing protein	protein-coding
D4H8_peak_5784	chr4	139589948	139590778	4.68392	6.97962	3.63294	36	NA	intron (NM_001205173, intron 1 of 8)	intron (NM_001205173, intron 1 of 8)	15643	NM_001205173	212632	Mm.30464	NM_183148	ENSMUSG00000041025	Iffo2	C79267	intermediate filament family orphan 2	protein-coding
D4H8_peak_5785	chr4	139622868	139623073	6.45316	11.9923	8.11248	81	NA	promoter-TSS (NM_175438)	promoter-TSS (NM_175438)	76	NM_175438	212647	Mm.273571	NM_175438	ENSMUSG00000028737	Aldh4a1	A930035F14Rik|Ahd-1|Ahd1|Aldh4|Aldh5a1|E330022C09|P5cd|P5cdh|P5cdhl|P5cdhs|Ssdh1	aldehyde dehydrogenase 4 family, member A1	protein-coding
D4H8_peak_5788	chr4	140029418	140030636	5.04319	10.1658	6.45271	64	NA	intron (NM_198610, intron 6 of 9)	intron (NM_198610, intron 6 of 9)	-62001	NM_173427	242721	Mm.60400	NM_173427	ENSMUSG00000078234	Klhdc7a	B230308G19Rik	kelch domain containing 7A	protein-coding
D4H8_peak_1702	chr12	16850643	16850875	4.86397	7.86585	4.40552	44	NA	Intergenic	ERV3-16A3_LTR|LTR|ERVL	39794	NM_033270	50496	Mm.23296	NM_033270	ENSMUSG00000057469	E2f6	AI462434|E2F6a|E2F6b|EMA	E2F transcription factor 6	protein-coding
D4H8_peak_1705	chr12	17544356	17544918	4.54078	7.61451	4.18452	41	NA	promoter-TSS (NM_013614)	promoter-TSS (NM_013614)	-236	NM_013614	18263	Mm.34102	NM_013614	ENSMUSG00000011179	Odc1	ODC	ornithine decarboxylase, structural 1	protein-coding
D4H8_peak_1707	chr12	17557836	17558065	3.95195	5.78523	2.61795	26	NA	Intergenic	Intergenic	13077	NM_013614	18263	Mm.34102	NM_013614	ENSMUSG00000011179	Odc1	ODC	ornithine decarboxylase, structural 1	protein-coding
D4H8_peak_1719	chr12	24651144	24652085	6.41991	14.432	10.3594	103	NA	intron (NM_178357, intron 1 of 3)	CpG	243	NM_178357	194655	Mm.9616	NM_178357	ENSMUSG00000020653	Klf11	9830142A17|D12Ertd427e|Tieg2|Tieg2b|Tieg3	Kruppel-like factor 11	protein-coding
D4H8_peak_1723	chr12	25124521	25124935	5.94758	11.8925	8.02197	80	NA	Intergenic	Intergenic	-4446	NR_045844	432641	Mm.112955	NR_045844		Gm17746	-	predicted gene, 17746	ncRNA
D4H8_peak_1724	chr12	25305059	25305272	4.41426	6.0346	2.82652	28	NA	Intergenic	Intergenic	175991	NR_045844	432641	Mm.112955	NR_045844		Gm17746	-	predicted gene, 17746	ncRNA
D4H8_peak_1725	chr12	25475286	25475832	8.29285	16.4503	12.2329	122	NA	Intergenic	Intergenic	346385	NR_045844	432641	Mm.112955	NR_045844		Gm17746	-	predicted gene, 17746	ncRNA
D4H8_peak_1730	chr12	26734115	26734784	5.92792	11.082	7.28209	72	NA	Intergenic	Intergenic	265234	NM_020557	22169	Mm.271839	NM_020557	ENSMUSG00000020638	Cmpk2	1200004E04Rik|TDKI|Tyki	cytidine monophosphate (UMP-CMP) kinase 2, mitochondrial	protein-coding
D4H8_peak_1734	chr12	27064907	27065381	4.66316	9.08081	5.48156	54	NA	Intergenic	Intergenic	49851	NR_045052	100504347	Mm.130500	NR_045052		Gm20187	-	predicted gene, 20187	ncRNA
D4H8_peak_1735	chr12	27082990	27083345	4.59593	8.01543	4.53557	45	NA	Intergenic	Intergenic	31828	NR_045052	100504347	Mm.130500	NR_045052		Gm20187	-	predicted gene, 20187	ncRNA
D4H8_peak_1746	chr12	28817270	28817622	4.84732	7.83791	4.38119	43	NA	intron (NM_201357, intron 3 of 8)	intron (NM_201357, intron 3 of 8)	65618	NM_201357	380752	Mm.273724	NM_201357	ENSMUSG00000036613	Tssc1	D12Ertd604e|Eipr1	tumor suppressing subtransferable candidate 1	protein-coding
D4H8_peak_1748	chr12	29049184	29049394	6.2146	10.4353	6.69866	66	NA	Intergenic	HAL1|LINE|L1	297461	NM_201357	380752	Mm.273724	NM_201357	ENSMUSG00000036613	Tssc1	D12Ertd604e|Eipr1	tumor suppressing subtransferable candidate 1	protein-coding
D4H8_peak_1752	chr12	29527350	29527579	4.45534	6.88732	3.55329	35	NA	promoter-TSS (NM_008666)	promoter-TSS (NM_008666)	-920	NM_008666	17933	Mm.253067	NM_008666	ENSMUSG00000061911	Myt1l	2900046C06Rik|2900093J19Rik|C630034G21Rik|Nztf1|Pmng1|Png-1|mKIAA1106	myelin transcription factor 1-like	protein-coding
D4H8_peak_1753	chr12	29938021	29938448	5.01617	7.80966	4.35641	43	NA	exon (NM_181395, exon 1 of 23)	exon (NM_181395, exon 1 of 23)	198	NM_181395	69675	Mm.251774	NM_181395	ENSMUSG00000020674	Pxdn	2310075M15Rik|C85409|E330004E07|VPO1|mKIAA0230	peroxidasin	protein-coding
D4H8_peak_602	chr10	39638762	39639424	5.17585	8.71172	5.15198	51	NA	intron (NM_134000, intron 3 of 8)	intron (NM_134000, intron 3 of 8)	26159	NM_134000	103213	Mm.436686	NM_134000	ENSMUSG00000019842	Traf3ip2	AI429613|Act1|CIKS	TRAF3 interacting protein 2	protein-coding
D4H8_peak_1774	chr12	44269161	44269754	7.29596	14.7364	10.6394	106	NA	intron (NM_026164, intron 1 of 9)	CpG	303	NM_026164	67452	Mm.54126	NM_026164	ENSMUSG00000036257	Pnpla8	1200006O19Rik|AI467579|Ipla2(gamma)	patatin-like phospholipase domain containing 8	protein-coding
D4H8_peak_1776	chr12	46417259	46417478	3.50085	4.22623	1.38792	13	NA	Intergenic	Intergenic	401407	NM_021361	664883	Mm.247195	NM_021361	ENSMUSG00000021047	Nova1	9430099M15Rik|G630039L02|Nova-1	neuro-oncological ventral antigen 1	protein-coding
D4H8_peak_1779	chr12	47162458	47162688	4.44029	6.86224	3.53286	35	NA	Intergenic	Intergenic	-343798	NM_021361	664883	Mm.247195	NM_021361	ENSMUSG00000021047	Nova1	9430099M15Rik|G630039L02|Nova-1	neuro-oncological ventral antigen 1	protein-coding
D4H8_peak_1789	chr12	52671584	52672065	5.10312	8.91871	5.33697	53	NA	Intergenic	Intergenic	-27559	NM_198111	238161	Mm.310822	NM_198111	ENSMUSG00000061603	Akap6	AI482140|Akapalpha|Akapbeta|PRKA	A kinase (PRKA) anchor protein 6	protein-coding
D4H8_peak_623	chr10	43043559	43043762	4.47048	6.91255	3.57551	35	NA	intron (NM_175407, intron 5 of 6)	intron (NM_175407, intron 5 of 6)	130870	NM_175407	109205	Mm.153750	NM_175407	ENSMUSG00000038248	Sobp	2900009C16Rik|5330439J01Rik|JXC1|jc	sine oculis-binding protein homolog (Drosophila)	protein-coding
D4H8_peak_638	chr10	45799703	45800075	4.41426	6.0346	2.82652	28	NA	Intergenic	Intergenic	-7815	NR_040624	320363	Mm.123343	NR_040624	ENSMUSG00000110874	D030045P18Rik	-	RIKEN cDNA D030045P18 gene	ncRNA
D4H8_peak_642	chr10	51257617	51258211	6.11782	11.8071	7.94443	79	NA	Intergenic	Intergenic	-222698	NM_001291892	14727	Mm.439661	NM_008147	ENSMUSG00000062593	Lilr4b	Gp49a|gp49	leukocyte immunoglobulin-like receptor, subfamily B, member 4B	protein-coding
D4H8_peak_652	chr10	57572059	57572564	4.57611	6.53704	3.25303	32	NA	Intergenic	MIRb|SINE|MIR	-39782	NM_019760	56442	Mm.29344	NM_019760	ENSMUSG00000019877	Serinc1	1500011D18Rik|AI315070|AIGP-2|TMS-2|Tde1l|Tde2|Tms2|mKIAA1253	serine incorporator 1	protein-coding
D4H8_peak_661	chr10	59951598	59952290	5.61718	10.9015	7.1184	71	NA	promoter-TSS (NM_029083)	promoter-TSS (NM_029083)	-174	NM_029083	74747	Mm.21697	NM_029083	ENSMUSG00000020108	Ddit4	5830413E08Rik|AA415483|REDD1|Rtp801|dig2	DNA-damage-inducible transcript 4	protein-coding
D4H8_peak_663	chr10	60105598	60106302	6.68256	14.5092	10.4303	104	NA	promoter-TSS (NM_052994)	promoter-TSS (NM_052994)	-307	NM_052994	94214	Mm.153429	NM_052994	ENSMUSG00000058297	Spock2	AA407235|Gcap26|mKIAA0275	sparc/osteonectin, cwcv and kazal-like domains proteoglycan 2	protein-coding
D4H8_peak_671	chr10	60985233	60985464	4.98624	7.18425	3.81071	38	NA	Intergenic	Intergenic	24625	NR_130327	100316671		NR_130327	ENSMUSG00000080526	Mir466j	Mirn466j|mmu-mir-466j	microRNA 466j	ncRNA
D4H8_peak_687	chr10	63308856	63309105	4.77238	6.84691	3.51877	35	NA	intron (NM_030114, intron 20 of 25)	intron (NM_030114, intron 20 of 25)	30055	NM_001159589	93759	Mm.351459	NM_019812	ENSMUSG00000020063	Sirt1	AA673258|SIR2L1|Sir2|Sir2a|Sir2alpha	sirtuin 1	protein-coding
D4H8_peak_695	chr10	67537089	67537743	4.84732	7.83791	4.38119	43	NA	promoter-TSS (NM_010118)	promoter-TSS (NM_010118)	-453	NM_010118	13654	Mm.290421	NM_010118	ENSMUSG00000037868	Egr2	Egr-2|Krox-20|Krox20|NGF1-B|Zfp-25|Zfp-6	early growth response 2	protein-coding
D4H8_peak_696	chr10	67549109	67549608	9.09925	20.9254	16.4539	164	NA	promoter-TSS (NM_001005419)	promoter-TSS (NM_001005419)	-403	NM_001005419	211488	Mm.297250	NM_001005419	ENSMUSG00000057134	Ado	Gm237	2-aminoethanethiol (cysteamine) dioxygenase	protein-coding
D4H8_peak_8217	chr9	96989412	96990341	5.76669	14.6868	10.5946	105	NA	intron (NM_145134, intron 2 of 2)	intron (NM_145134, intron 2 of 2)	28479	NM_145134	211949	Mm.491271	NM_145134	ENSMUSG00000046997	Spsb4	D030068E18Rik|SSB-4|Ssb4	splA/ryanodine receptor domain and SOCS box containing 4	protein-coding
D4H8_peak_8219	chr9	97051037	97051435	4.81468	8.40904	4.88345	48	NA	Intergenic	Intergenic	-32881	NM_145134	211949	Mm.491271	NM_145134	ENSMUSG00000046997	Spsb4	D030068E18Rik|SSB-4|Ssb4	splA/ryanodine receptor domain and SOCS box containing 4	protein-coding
D4H8_peak_8242	chr9	102690008	102691060	5.73719	13.0475	9.08321	90	NA	Intergenic	Intergenic	-27270	NM_019764	56332	Mm.21145	NM_019764	ENSMUSG00000032531	Amotl2	AW549739|C79691|Lccp|MASCOT|mKIAA0989	angiomotin-like 2	protein-coding
D4H8_peak_8249	chr9	104063200	104063637	7.13083	12.7182	8.7786	87	NA	promoter-TSS (NM_175324)	promoter-TSS (NM_175324)	-285	NM_175324	102632	Mm.41274	NM_175324	ENSMUSG00000090150	Acad11	5730439E10Rik|AI987948	acyl-Coenzyme A dehydrogenase family, member 11	protein-coding
D4H8_peak_8266	chr9	107554734	107554957	3.52266	4.635	1.68493	16	NA	exon (NM_019713, exon 1 of 5)	exon (NM_019713, exon 1 of 5)	262	NM_019713	56289	Mm.12091	NM_019713	ENSMUSG00000010067	Rassf1	123F2|AA536941|AU044980|NORE2A|RDA32|REH3P21|Rassf1A|Rassf1B|Rassf1C	Ras association (RalGDS/AF-6) domain family member 1	protein-coding
D4H8_peak_8283	chr9	108578477	108578863	4.39576	6.78788	3.46797	34	NA	promoter-TSS (NM_031392)	promoter-TSS (NM_031392)	0	NM_031392	83669	Mm.335454	NM_031392	ENSMUSG00000066357	Wdr6	mWDR6	WD repeat domain 6	protein-coding
D4H8_peak_8292	chr9	109875324	109875652	6.00614	11.2191	7.40769	74	NA	promoter-TSS (NM_007658)	promoter-TSS (NM_007658)	-91	NM_007658	12530	Mm.307103	NM_007658	ENSMUSG00000032477	Cdc25a	D9Ertd393e	cell division cycle 25A	protein-coding
D4H8_peak_8294	chr9	110047424	110047873	8.85837	21.5544	17.0486	170	NA	intron (NM_001205330, intron 8 of 18)	intron (NM_001205330, intron 8 of 18)	-4373	NM_001311164	17758	Mm.217318	NM_008633	ENSMUSG00000032479	Map4	AA407148|MAP-4|Mtap-4|Mtap4	microtubule-associated protein 4	protein-coding
D4H8_peak_8295	chr9	110053402	110054139	5.51021	11.0726	7.27343	72	NA	intron (NM_001311163, intron 1 of 10)	intron (NM_001311163, intron 1 of 10)	1749	NM_001311163	17758	Mm.217318	NM_008633	ENSMUSG00000032479	Map4	AA407148|MAP-4|Mtap-4|Mtap4	microtubule-associated protein 4	protein-coding
D4H8_peak_4217	chr19	55556478	55556772	5.63442	10.5619	6.81232	68	NA	intron (NM_001293686, intron 7 of 7)	intron (NM_001293686, intron 7 of 7)	145579	NR_045318	77594	Mm.329924	NR_045318	ENSMUSG00000097632	4930552P12Rik	-	RIKEN cDNA 4930552P12 gene	ncRNA
D4H8_peak_5828	chr4	149445190	149445918	4.61158	7.14664	3.7775	37	NA	Intergenic	CpG	9414	NM_022020	63954	Mm.46023	NM_022020	ENSMUSG00000028996	Rbp7	1110002J23Rik|CRBP-III	retinol binding protein 7, cellular	protein-coding
D4H8_peak_4226	chr19	56903762	56904007	4.69189	6.71989	3.41016	34	NA	intron (NM_172840, intron 9 of 13)	intron (NM_172840, intron 9 of 13)	29468	NM_172840	240675	Mm.129534	NM_172840	ENSMUSG00000025082	Vwa2	Amaco	von Willebrand factor A domain containing 2	protein-coding
D4H8_peak_5839	chr4	150236833	150237467	4.01454	6.93407	3.5945	35	NA	promoter-TSS (NM_001025388).2	promoter-TSS (NM_001025388).2	-47	NM_023119	13806	Mm.70666	NM_023119	ENSMUSG00000063524	Eno1	0610008I15|AL022784|Eno-1|MBP-1	enolase 1, alpha non-neuron	protein-coding
D4H8_peak_4232	chr19	58456190	58456678	3.48677	5.44366	2.33244	23	NA	Intergenic	Intergenic	-1036	NM_010279	14585	Mm.88367	NM_010279	ENSMUSG00000025089	Gfra1	AU042498	glial cell line derived neurotrophic factor family receptor alpha 1	protein-coding
D4H8_peak_4234	chr19	59267469	59267793	4.6869	7.56735	4.14299	41	NA	intron (NM_172523, intron 3 of 15)	intron (NM_172523, intron 3 of 15)	6753	NM_172523	214084	Mm.268797	NM_172523	ENSMUSG00000025094	Slc18a2	1110037L13Rik|9330105E13|Vmat2	solute carrier family 18 (vesicular monoamine), member 2	protein-coding
D4H8_peak_4241	chr2	3050141	3050358	10.6414	19.8654	15.4466	154	NA	Intergenic	ORR1A1|LTR|ERVL-MaLR	-63975	NM_001310434	269233	Mm.23044	NM_001081161	ENSMUSG00000050530	Fam171a1	9630050M13Rik|AA409679	family with sequence similarity 171, member A1	protein-coding
D4H8_peak_4246	chr2	4152723	4153493	5.33879	9.3282	5.70245	57	NA	exon (NM_172475, exon 1 of 23)	exon (NM_172475, exon 1 of 23)	245	NM_172475	209630	Mm.37932	NM_172475	ENSMUSG00000026657	Frmd4a	2700017I06Rik|5330420J21|AI594879|C230040M21Rik|Frmd4|Gm13190|OTTMUSG00000010806|mKIAA1294	FERM domain containing 4A	protein-coding
D4H8_peak_4248	chr2	4436386	4437037	5.9959	12.7764	8.83268	88	NA	intron (NM_001347086, intron 3 of 24)	intron (NM_001347086, intron 3 of 24)	35735	NM_001177843	209630	Mm.37932	NM_172475	ENSMUSG00000026657	Frmd4a	2700017I06Rik|5330420J21|AI594879|C230040M21Rik|Frmd4|Gm13190|OTTMUSG00000010806|mKIAA1294	FERM domain containing 4A	protein-coding
D4H8_peak_5850	chr4	152177808	152178248	5.85489	9.84548	6.16612	61	NA	promoter-TSS (NM_133348)	promoter-TSS (NM_133348)	-72	NM_133348	70025	Mm.296191	NM_133348	ENSMUSG00000028937	Acot7	2410041A17Rik|Ach1|Act|Bach|CTE-IIa|Cte-II|Lach1	acyl-CoA thioesterase 7	protein-coding
D4H8_peak_5853	chr4	153224834	153225038	3.95557	5.10474	2.06015	20	NA	Intergenic	Intergenic	257894	NM_001099299	230959	Mm.318874	NM_001099299	ENSMUSG00000039546	Ajap1	Gm573	adherens junction associated protein 1	protein-coding
D4H8_peak_4257	chr2	5379085	5379380	28.7851	137.013	131.531	1315	NA	promoter-TSS (NR_030601)	promoter-TSS (NR_030601)	-158	NR_030601	100124465		NR_030601	ENSMUSG00000078031	Mir466d	Mirn466d	microRNA 466d	ncRNA
D4H8_peak_5860	chr4	155173371	155173711	3.94306	6.27538	3.03121	30	NA	intron (NM_011385, intron 1 of 6)	intron (NM_011385, intron 1 of 6)	48994	NM_011385	20481	Mm.28520	NM_011385	ENSMUSG00000029050	Ski	2310012I02Rik|2610001A11Rik|AA062172|AA589460|BC004088	ski sarcoma viral oncogene homolog (avian)	protein-coding
D4H8_peak_4263	chr2	6261191	6261548	5.07114	8.86269	5.28639	52	NA	intron (NR_040333, intron 3 of 6)	intron (NR_040333, intron 3 of 6)	-48375	NM_024208	67856	Mm.38342	NM_024208	ENSMUSG00000039063	Echdc3	2310005D12Rik|AI662097	enoyl Coenzyme A hydratase domain containing 3	protein-coding
D4H8_peak_4265	chr2	8498707	8499025	4.24744	5.77424	2.60843	26	NA	Intergenic	Intergenic	-690649	NR_038180	73438	Mm.23558	NR_038180	ENSMUSG00000085580	1700061F12Rik	-	RIKEN cDNA 1700061F12 gene	ncRNA
D4H8_peak_4275	chr2	14604346	14604554	3.57825	4.3437	1.47492	14	NA	5' UTR (NM_023116, exon 1 of 14)	5' UTR (NM_023116, exon 1 of 14)	144	NM_023116	12296	Mm.313930	NM_023116	ENSMUSG00000057914	Cacnb2	AW060387|CAB2|Cavbeta2|Cchb2	calcium channel, voltage-dependent, beta 2 subunit	protein-coding
D4H8_peak_5883	chr5	8622823	8623083	4.66591	6.95066	3.60843	36	NA	promoter-TSS (NM_198620)	promoter-TSS (NM_198620)	-1	NM_198620	242819	Mm.332192	NM_198620	ENSMUSG00000040570	Rundc3b	Gm440	RUN domain containing 3B	protein-coding
D4H8_peak_5884	chr5	8997045	8997497	4.68392	6.97962	3.63294	36	NA	promoter-TSS (NM_023733)	promoter-TSS (NM_023733)	-125	NM_023733	74114	Mm.28197	NM_023733	ENSMUSG00000003623	Crot	1200003H03Rik	carnitine O-octanoyltransferase	protein-coding
D4H8_peak_5892	chr5	15850375	15850604	3.59784	4.75435	1.78081	17	NA	Intergenic	Intergenic	33277	NR_045974	75058	Mm.183467	NR_045974	ENSMUSG00000105185	4930519H02Rik	-	RIKEN cDNA 4930519H02 gene	ncRNA
D4H8_peak_5899	chr5	20701657	20702313	7.13083	12.7182	8.7786	87	NA	intron (NM_001170746, intron 22 of 22)	CpG	180139	NM_172992	68770	Mm.86410	NM_172992	ENSMUSG00000039987	Phtf2	1110054G21Rik|9530062N20Rik|AI447096|C77923	putative homeodomain transcription factor 2	protein-coding
D4H8_peak_4291	chr2	24521554	24521753	4.56073	6.78117	3.4631	34	NA	Intergenic	Intergenic	-46054	NM_011040	18510	Mm.2533	NM_011040	ENSMUSG00000026976	Pax8	Pax-8	paired box 8	protein-coding
D4H8_peak_4299	chr2	25185683	25186263	4.36066	7.58443	4.15857	41	NA	Intergenic	CpG	5215	NM_025980	67122	Mm.46539	NM_025980	ENSMUSG00000078202	Nrarp	2700054M22Rik	Notch-regulated ankyrin repeat protein	protein-coding
D4H8_peak_1825	chr12	70070300	70070541	3.88903	6.43434	3.16529	31	NA	intron (NM_001081453, intron 3 of 28)	intron (NM_001081453, intron 3 of 28)	32434	NM_001081453	18080	Mm.244047	NM_008697	ENSMUSG00000021068	Nin	3110068G20Rik|AI385615|AU024711|mKIAA1565	ninein	protein-coding
D4H8_peak_1828	chr12	70422553	70423170	7.52294	17.0071	12.7565	127	NA	intron (NR_037248, intron 2 of 4)	intron (NR_037248, intron 2 of 4)	-30293	NM_028339	72736	Mm.204670	NM_028339	ENSMUSG00000021072	Tmx1	2810425A04Rik|AI465319|Txndc1	thioredoxin-related transmembrane protein 1	protein-coding
D4H8_peak_1836	chr12	71376461	71377122	6.99659	13.7698	9.7476	97	NA	Intergenic	Intergenic	7417	NR_136902	67348	Mm.54261	NR_136902	ENSMUSG00000100668	1700083H02Rik	100041190|Gm3190	RIKEN cDNA 1700083H02 gene	ncRNA
D4H8_peak_1841	chr12	72304183	72304506	5.28866	9.58677	5.93502	59	NA	exon (NM_153457, exon 3 of 9)	exon (NM_153457, exon 3 of 9)	-67617	NM_001007596	104001	Mm.221275	NM_153457	ENSMUSG00000021087	Rtn1	Nsp	reticulon 1	protein-coding
D4H8_peak_1842	chr12	72305272	72305521	5.63442	10.5619	6.81232	68	NA	intron (NM_153457, intron 2 of 8)	intron (NM_153457, intron 2 of 8)	-68669	NM_001007596	104001	Mm.221275	NM_153457	ENSMUSG00000021087	Rtn1	Nsp	reticulon 1	protein-coding
D4H8_peak_1848	chr12	73907546	73908195	6.39537	13.1216	9.15084	91	NA	promoter-TSS (NM_010431)	promoter-TSS (NM_010431)	3	NM_010431	15251	Mm.3879	NM_010431	ENSMUSG00000021109	Hif1a	AA959795|HIF-1-alpha|HIF1-alpha|HIF1alpha|MOP1|bHLHe78	hypoxia inducible factor 1, alpha subunit	protein-coding
D4H8_peak_1849	chr12	74316887	74317135	5.61533	8.18206	4.6845	46	NA	Intergenic	Intergenic	19537	NM_198866	386753	Mm.341686	NM_198866	ENSMUSG00000029878	Dbpht2	Spot2	DNA binding protein with his-thr domain	protein-coding
D4H8_peak_1857	chr12	76820753	76821028	4.54365	6.7536	3.43856	34	NA	intron (NM_134050, intron 1 of 6)	intron (NM_134050, intron 1 of 6)	1634	NM_134050	104886	Mm.172847	NM_134050	ENSMUSG00000021062	Rab15	2310012G06Rik|AI840042	RAB15, member RAS oncogene family	protein-coding
D4H8_peak_1861	chr12	77742529	77742815	6.47611	12.0315	8.14858	81	NA	Intergenic	Intergenic	332531	NM_001252616	53618	Mm.35628	NM_016893	ENSMUSG00000021065	Fut8	-	fucosyltransferase 8	protein-coding
D4H8_peak_1864	chr12	78350886	78351152	20.1594	69.2998	64.0287	640	NA	intron (NM_145965, intron 2 of 22)	LSU-rRNA_Hsa|rRNA|rRNA	124364	NM_172952	268566	Mm.341742	NM_145965	ENSMUSG00000047454	Gphn	5730552E08Rik|AI662856|BC027112|C230040D23|GPH|GPHRYN|geph	gephyrin	protein-coding
D4H8_peak_703	chr10	70599295	70599605	5.65596	9.87085	6.18938	61	NA	promoter-TSS (NM_178621)	promoter-TSS (NM_178621)	-159	NM_178621	70911	Mm.19825	NM_178621	ENSMUSG00000037747	Phyhipl	4921522K17Rik|AI267048	phytanoyl-CoA hydroxylase interacting protein-like	protein-coding
D4H8_peak_709	chr10	75098310	75098915	4.8435	8.46042	4.92941	49	NA	intron (NM_001081412, intron 1 of 22)	intron (NM_001081412, intron 1 of 22)	37716	NM_001081412	110279	Mm.333722	NM_001081412	ENSMUSG00000009681	Bcr	5133400C09Rik|AI561783|AI853148|mKIAA3017	breakpoint cluster region	protein-coding
D4H8_peak_717	chr10	75944424	75944687	6.06554	10.1915	6.47606	64	NA	Intergenic	Intergenic	-3757	NM_009514	22364	Mm.333851	NM_009514	ENSMUSG00000000903	Vpreb3	8HS-20|AI528709|Vpreb-3	pre-B lymphocyte gene 3	protein-coding
D4H8_peak_718	chr10	76442379	76442804	8.34186	18.5142	14.1693	141	NA	exon (NM_001282992, exon 1 of 42)	exon (NM_001282992, exon 1 of 42)	321	NM_008787	18541	Mm.251794	NM_008787	ENSMUSG00000001151	Pcnt	AW476095|C86676|KEN|Pcnt2|kendrin|m239Asp|m275Asp	pericentrin (kendrin)	protein-coding
D4H8_peak_1883	chr12	80816602	80816807	4.15896	7.20795	3.83121	38	NA	intron (NM_001242419, intron 1 of 6)	intron (NM_001242419, intron 1 of 6)	26172	NM_178682	217684	Mm.341776	NM_178682	ENSMUSG00000021133	Susd6	4933426M11Rik|mKIAA0247	sushi domain containing 6	protein-coding
D4H8_peak_1884	chr12	80857746	80858357	4.75547	9.26349	5.64404	56	NA	intron (NM_001242419, intron 3 of 6)	intron (NM_001242419, intron 3 of 6)	66396	NR_033786	67340	Mm.386790	NR_033786	ENSMUSG00000101912	1700052I22Rik	-	RIKEN cDNA 1700052I22 gene	ncRNA
D4H8_peak_1887	chr12	81817032	81817324	5.36738	8.07089	4.58472	45	NA	Intergenic	Intergenic	-36008	NM_001174107	338372	Mm.35284	NM_177395	ENSMUSG00000042724	Map3k9	E130314H24Rik|Mlk1|Prke1	mitogen-activated protein kinase kinase kinase 9	protein-coding
D4H8_peak_736	chr10	79681762	79682126	8.80587	20.3918	15.9476	159	NA	promoter-TSS (NM_177613)	promoter-TSS (NM_177613)	-251	NM_177613	216150	Mm.21981	NM_177613	ENSMUSG00000020307	Cdc34	AI327276|UBE2R1	cell division cycle 34	protein-coding
D4H8_peak_737	chr10	79704256	79704479	8.33431	17.4988	13.2147	132	NA	promoter-TSS (NM_001077184)	promoter-TSS (NM_001077184)	9	NM_001077184	12215	Mm.726	NM_009768	ENSMUSG00000023175	Bsg	AI115436|AI325119|CD147|EMMPRIN|HT-7	basigin	protein-coding
D4H8_peak_750	chr10	80141488	80141735	3.99873	6.37458	3.1154	31	NA	promoter-TSS (NM_025313)	promoter-TSS (NM_025313)	-664	NM_001347092	66043	Mm.278560	NM_025313	ENSMUSG00000003072	Atp5d	0610008F14Rik|1500000I11Rik|AA960090|AI876556|AU020773|C85518	ATP synthase, H+ transporting, mitochondrial F1 complex, delta subunit	protein-coding
D4H8_peak_763	chr10	80590376	80590677	6.87767	13.5622	9.55525	95	NA	promoter-TSS (NM_145421)	promoter-TSS (NM_145421)	-185	NM_145421	216169	Mm.29802	NM_145421	ENSMUSG00000003346	Abhd17a	1700013O15Rik|BC005632|D10Bwg1364e|Fam108a	abhydrolase domain containing 17A	protein-coding
D4H8_peak_775	chr10	81037205	81037419	8.51369	18.3141	13.9831	139	NA	Intergenic	Intergenic	-3400	NM_134135	106947	Mm.5353	NM_134135	ENSMUSG00000046822	Slc39a3	AI845814|Zip3	solute carrier family 39 (zinc transporter), member 3	protein-coding
D4H8_peak_778	chr10	81105883	81106651	6.96253	15.0347	10.9172	109	NA	intron (NM_023138, intron 1 of 10)	CpG	352	NM_023138	26396	Mm.275436	NM_023138	ENSMUSG00000035027	Map2k2	AA589381|MEK2|MK2|Prkmk2	mitogen-activated protein kinase kinase 2	protein-coding
D4H8_peak_781	chr10	81175025	81175316	4.16331	6.66524	3.36321	33	NA	Intergenic	Intergenic	-1461	NM_007907	13629	Mm.2903	NM_007907	ENSMUSG00000034994	Eef2	Ef-2	eukaryotic translation elongation factor 2	protein-coding
D4H8_peak_788	chr10	81378425	81378825	8.54458	21.4822	16.9798	169	NA	promoter-TSS (NM_019757)	promoter-TSS (NM_019757)	-255	NM_019757	56371	Mm.24202	NM_019757	ENSMUSG00000020235	Fzr1	AW108046|Cdh1|FZR|FZR2|Fyr|HCDH|HCDH1	fizzy/cell division cycle 20 related 1 (Drosophila)	protein-coding
D4H8_peak_797	chr10	82083324	82083611	8.66403	15.6651	11.5047	115	NA	Intergenic	CpG	35340	NM_001024626	408062	Mm.391409	NM_001024626	ENSMUSG00000061371	Zfp873	-	zinc finger protein 873	protein-coding
D4H8_peak_8308	chr9	113792890	113793279	4.59526	6.83688	3.51115	35	NA	promoter-TSS (NM_001286603)	promoter-TSS (NM_001286603)	-246	NM_001286603	76499	Mm.222272	NM_029633	ENSMUSG00000033392	Clasp2	1500004F14Rik|8030404L10Rik|C77448|CLASP2beta|mKIAA0627	CLIP associating protein 2	protein-coding
D4H8_peak_8313	chr9	114528073	114528568	3.94272	7.06117	3.70421	37	NA	intron (NM_001042503, intron 1 of 3)	intron (NM_001042503, intron 1 of 3)	-31776	NM_009916	12773	Mm.1337	NM_009916	ENSMUSG00000047898	Ccr4	C-C CKR-4|CHEMR1|Cmkbr4|LESTR|Sdf1r	chemokine (C-C motif) receptor 4	protein-coding
D4H8_peak_8326	chr9	119341064	119341350	5.57522	9.38239	5.75091	57	NA	promoter-TSS (NM_130864)	promoter-TSS (NM_130864)	-87	NM_130864	113868	Mm.205266	NM_130864	ENSMUSG00000036138	Acaa1a	Acaa|Acaa1|D9Ertd25e|PTL	acetyl-Coenzyme A acyltransferase 1A	protein-coding
D4H8_peak_8332	chr9	120691909	120692131	3.47082	4.18069	1.35603	13	NA	Intergenic	(CA)n|Simple_repeat|Simple_repeat	114689	NR_073359	76100	Mm.48212	NR_073359	ENSMUSG00000052658	5830454E08Rik	-	RIKEN cDNA 5830454E08 gene	ncRNA
D4H8_peak_8337	chr9	121313831	121314452	3.76486	5.95466	2.75942	27	NA	Intergenic	Intergenic	-36969	NM_177589	209012	Mm.371804	NM_177589	ENSMUSG00000040936	Ulk4	4932415A06Rik|A730098P15	unc-51-like kinase 4	protein-coding
D4H8_peak_8338	chr9	121331743	121332234	5.55883	9.70561	6.03978	60	NA	Intergenic	(CA)n|Simple_repeat|Simple_repeat	-34970	NM_175114	67095	Mm.491112	NM_175114	ENSMUSG00000032536	Trak1	2310001H13Rik|AI413908|AI467545|hyrt|mKIAA1042	trafficking protein, kinesin binding 1	protein-coding
D4H8_peak_8339	chr9	121352289	121352745	4.83186	7.50897	4.09279	40	NA	Intergenic	Intergenic	-14441	NM_175114	67095	Mm.491112	NM_175114	ENSMUSG00000032536	Trak1	2310001H13Rik|AI413908|AI467545|hyrt|mKIAA1042	trafficking protein, kinesin binding 1	protein-coding
D4H8_peak_8340	chr9	121371406	121372045	5.41602	9.11651	5.51188	55	NA	intron (NM_175114, intron 1 of 15)	intron (NM_175114, intron 1 of 15)	4767	NM_175114	67095	Mm.491112	NM_175114	ENSMUSG00000032536	Trak1	2310001H13Rik|AI413908|AI467545|hyrt|mKIAA1042	trafficking protein, kinesin binding 1	protein-coding
D4H8_peak_8351	chr9	123461804	123462194	36.7095	358.615	352.211	3522	NA	3' UTR (NM_153168, exon 21 of 21)	3' UTR (NM_153168, exon 21 of 21)	-16702	NM_013860	29806	Mm.10987	NM_013860	ENSMUSG00000025239	Limd1	AW822033|D9Ertd192e	LIM domains containing 1	protein-coding
D4H8_peak_8355	chr9	123924596	123925403	5.44659	9.51365	5.86921	58	NA	Intergenic	CpG	43693	NM_009912	12768	Mm.274927	NM_009912	ENSMUSG00000025804	Ccr1	Cmkbr1|Mip-1a-R	chemokine (C-C motif) receptor 1	protein-coding
D4H8_peak_8356	chr9	124423013	124425687	5.63754	23.0318	18.4538	184	NA	non-coding (NR_015516, exon 1 of 1)	non-coding (NR_015516, exon 1 of 1)	563	NR_102721	75135	Mm.476814	NR_015516		4930526I15Rik	1600027J15Rik	RIKEN cDNA 4930526I15 gene	ncRNA
D4H8_peak_8357	chrMT	103	6494	2.38185	351.985	345.604	3456	NA	NA	NA	NA	NA
D4H8_peak_8358	chrMT	10965	16206	3.33076	907.351	897.916	8979	NA	NA	NA	NA	NA
D4H8_peak_8379	chrX	12839773	12840321	6.44126	10.1018	6.39608	63	NA	Intergenic	Intergenic	77769	NR_045852	552913	Mm.216846	NR_045852	ENSMUSG00000085891	Gm14634	OTTMUSG00000017535	predicted gene 14634	ncRNA
D4H8_peak_8391	chrX	20687790	20688309	6.1641	10.3528	6.62326	66	NA	promoter-TSS (NM_011049)	promoter-TSS (NM_011049)	95	NM_001310456	18555	Mm.102574	NM_011049	ENSMUSG00000031065	Cdk16	Crk5|Pctaire1|Pctk1	cyclin-dependent kinase 16	protein-coding
D4H8_peak_5907	chr5	23386550	23387026	6.34079	11.7995	7.93748	79	NA	Intergenic	Intergenic	47565	NR_040469	269630	Mm.425231	NR_040469	ENSMUSG00000073147	5031425E22Rik	-	RIKEN cDNA 5031425E22 gene	ncRNA
D4H8_peak_5908	chr5	23414399	23415178	4.56946	10.1545	6.44261	64	NA	Intergenic	MIR|SINE|MIR	19565	NR_040469	269630	Mm.425231	NR_040469	ENSMUSG00000073147	5031425E22Rik	-	RIKEN cDNA 5031425E22 gene	ncRNA
D4H8_peak_5909	chr5	23432988	23434274	6.49487	25.5879	20.9079	209	NA	promoter-TSS (NM_026984)	promoter-TSS (NM_026984)	722	NR_040469	269630	Mm.425231	NR_040469	ENSMUSG00000073147	5031425E22Rik	-	RIKEN cDNA 5031425E22 gene	ncRNA
D4H8_peak_5918	chr5	24352229	24352790	4.1203	6.32345	3.07166	30	NA	promoter-TSS (NM_013569)	promoter-TSS (NM_013569)	-905	NM_013569	16511	Mm.6539	NM_013569	ENSMUSG00000038319	Kcnh2	AI326795|ERG1|LQT|Lqt2|M-erg|Merg1|merg1a|merg1b	potassium voltage-gated channel, subfamily H (eag-related), member 2	protein-coding
D4H8_peak_4313	chr2	26298695	26298951	5.66117	9.18076	5.5692	55	NA	Intergenic	(CA)n|Simple_repeat|Simple_repeat	-4266	NM_177841	329366	Mm.77712	NM_177841	ENSMUSG00000048038	Ccdc187	4932418E24Rik	coiled-coil domain containing 187	protein-coding
D4H8_peak_4318	chr2	26487033	26487824	5.33344	12.558	8.63229	86	NA	intron (NM_008714, intron 2 of 33)	intron (NM_008714, intron 2 of 33)	16394	NM_008714	18128	Mm.290610	NM_008714	ENSMUSG00000026923	Notch1	9930111A19Rik|Mis6|N1|Tan1|lin-12	notch 1	protein-coding
D4H8_peak_5924	chr5	24685326	24685960	9.84529	28.0011	23.2265	232	NA	promoter-TSS (NM_001305264)	promoter-TSS (NM_001305264)	-172	NM_001305264	53312	Mm.5856	NM_016736	ENSMUSG00000028954	Nub1	4931404D21Rik|6330412F12Rik|BS4|NY-REN-18	negative regulator of ubiquitin-like proteins 1	protein-coding
D4H8_peak_5927	chr5	25499369	25499891	4.56357	7.06717	3.70919	37	NA	promoter-TSS (NM_001081383)	promoter-TSS (NM_001081383)	-167	NR_030700	320965	Mm.32025	NR_030700		4831440E17Rik	-	RIKEN cDNA 4831440E17 gene	ncRNA
D4H8_peak_5929	chr5	27768286	27768525	3.78638	5.05214	2.0176	20	NA	intron (NM_018878, intron 6 of 20)	B1_Mur3|SINE|Alu	23145	NM_018878	55982	Mm.277190	NM_018878	ENSMUSG00000002221	Paxip1	D5Ertd149e|PTIP	PAX interacting (with transcription-activation domain) protein 1	protein-coding
D4H8_peak_5931	chr5	28070956	28071979	4.88318	8.85518	5.28049	52	NA	promoter-TSS (NM_153526)	promoter-TSS (NM_153526)	55	NM_153526	231070	Mm.30221	NM_153526	ENSMUSG00000045294	Insig1	1810013C12Rik|Insig-1	insulin induced gene 1	protein-coding
D4H8_peak_5934	chr5	29485172	29485612	4.29359	6.08929	2.87221	28	NA	Intergenic	Intergenic	-6922	NM_019944	15285	Mm.103760	NM_019944	ENSMUSG00000001566	Mnx1	HB9|Hlxb9|MNR2	motor neuron and pancreas homeobox 1	protein-coding
D4H8_peak_4333	chr2	28908542	28908769	3.48577	4.20336	1.37141	13	NA	3' UTR (NM_019446, exon 3 of 3)	3' UTR (NM_019446, exon 3 of 3)	7766	NM_019446	54422	Mm.21390	NM_019446	ENSMUSG00000026805	Barhl1	Dres115|MBH2	BarH-like 1 (Drosophila)	protein-coding
D4H8_peak_4335	chr2	29124685	29125319	6.15702	11.8768	8.00772	80	NA	promoter-TSS (NM_198033)	promoter-TSS (NM_198033)	10	NM_198033	269254	Mm.41867	NM_198033	ENSMUSG00000043535	Setx	A130090N03|A930037J23Rik|AOA2|AW060766|Als4|SCAR1|Sen1|mKIAA0625	senataxin	protein-coding
D4H8_peak_5942	chr5	30907515	30908099	4.86763	7.56749	4.14299	41	NA	promoter-TSS (NM_001134692)	promoter-TSS (NM_001134692)	-19	NM_001134692	67695	Mm.21450	NM_024460	ENSMUSG00000038803	Ost4	2310016E02Rik	oligosaccharyltransferase complex subunit 4 (non-catalytic)	protein-coding
D4H8_peak_4342	chr2	29839542	29839917	3.29966	5.73186	2.57358	25	NA	intron (NM_026615, intron 2 of 4)	intron (NM_026615, intron 2 of 4)	-5918	NR_106110	102466839		NR_106110	ENSMUSG00000105010	Mir219b	mmu-mir-219b	microRNA 219b	ncRNA
D4H8_peak_4343	chr2	29843944	29844272	3.15477	5.62143	2.48029	24	NA	3' UTR (NM_026615, exon 5 of 5)	3' UTR (NM_026615, exon 5 of 5)	-1539	NR_106110	102466839		NR_106110	ENSMUSG00000105010	Mir219b	mmu-mir-219b	microRNA 219b	ncRNA
D4H8_peak_4347	chr2	29965072	29965660	6.48515	13.7081	9.69051	96	NA	promoter-TSS (NM_001177668)	promoter-TSS (NM_001177668)	-194	NM_001309460	20740	Mm.204969	NM_001076554	ENSMUSG00000057738	Sptan1	2610027H02Rik|Spna-2|Spna2	spectrin alpha, non-erythrocytic 1	protein-coding
D4H8_peak_5952	chr5	32334988	32335282	4.33853	5.91641	2.72631	27	NA	intron (NM_001081407, intron 44 of 58)	intron (NM_001081407, intron 44 of 58)	-18445	NM_172147	665270	Mm.160067	NM_030072	ENSMUSG00000029134	Plb1	4632413E21Rik|4930433E17Rik|4930539A06Rik|BC033606	phospholipase B1	protein-coding
D4H8_peak_5957	chr5	33275082	33275294	4.11262	6.05104	2.84015	28	NA	promoter-TSS (NM_001198861)	promoter-TSS (NM_001198861)	-184	NM_001198861	13016	Mm.7286	NM_013502	ENSMUSG00000037373	Ctbp1	BARS|CtBP3/BARS|D4S115h|D5H4S115|D5H4S115E	C-terminal binding protein 1	protein-coding
D4H8_peak_4353	chr2	30363997	30364254	4.3021	6.36158	3.10468	31	NA	promoter-TSS (NM_001242407)	promoter-TSS (NM_001242407)	-108	NM_001242407	108958	Mm.254974	NM_175392	ENSMUSG00000026858	Miga2	5730472N09Rik|AA408683|AI790341|C9orf54|Fam73b|R74766	mitoguardin 2	protein-coding
D4H8_peak_4357	chr2	30441362	30442059	6.17238	12.7087	8.77046	87	NA	intron (NM_138748, intron 8 of 9)	intron (NM_138748, intron 8 of 9)	25660	NM_138748	110854	Mm.275393	NM_138748	ENSMUSG00000039515	Ptpa	2610042B21Rik|C77440|N28142|PR53|Ppp2r4	protein phosphatase 2 protein activator	protein-coding
D4H8_peak_5969	chr5	34288246	34288589	4.04369	5.45587	2.34334	23	NA	promoter-TSS (NM_001015039)	promoter-TSS (NM_001015039)	-93	NM_001015039	231125	Mm.113388	NM_001015039	ENSMUSG00000037224	Zfyve28	9630058O20Rik|Gm146|mKIAA1643	zinc finger, FYVE domain containing 28	protein-coding
D4H8_peak_4361	chr2	30658262	30659526	6.93244	17.6973	13.4021	134	NA	non-coding (NR_136917, exon 4 of 4)	non-coding (NR_136917, exon 4 of 4)	19117	NR_136917	665635	Mm.450149	NR_136917		Gm14486	OTTMUSG00000016802	predicted gene 14486	ncRNA
D4H8_peak_4362	chr2	30682472	30682749	4.39576	6.78788	3.46797	34	NA	Intergenic	Intergenic	-4599	NR_136917	665635	Mm.450149	NR_136917		Gm14486	OTTMUSG00000016802	predicted gene 14486	ncRNA
D4H8_peak_4363	chr2	30692424	30693033	3.83213	5.82829	2.65462	26	NA	Intergenic	Intergenic	-14717	NR_136917	665635	Mm.450149	NR_136917		Gm14486	OTTMUSG00000016802	predicted gene 14486	ncRNA
D4H8_peak_4369	chr2	30981938	30982342	12.9948	36.7653	31.7444	317	NA	promoter-TSS (NM_028846)	promoter-TSS (NM_028846)	-139	NM_028846	74270	Mm.346654	NM_028846	ENSMUSG00000026854	Usp20	1700055M05Rik|AI467231|Vdu2	ubiquitin specific peptidase 20	protein-coding
D4H8_peak_5986	chr5	36767572	36767855	4.89154	7.31249	3.92198	39	NA	Intergenic	MLTR73|LTR|ERV1	-19034	NM_133724	117197	Mm.46744	NM_133724	ENSMUSG00000060708	Bloc1s4	2610101N07Rik|Blos4|Cno	biogenesis of lysosomal organelles complex-1, subunit 4, cappuccino	protein-coding
D4H8_peak_5988	chr5	36988770	36989556	6.9294	14.5288	10.4478	104	NA	promoter-TSS (NM_011716)	promoter-TSS (NM_011716)	-181	NM_011716	22393	Mm.20916	NM_011716	ENSMUSG00000039474	Wfs1	AI481085|wolframin	Wolfram syndrome 1 homolog (human)	protein-coding
D4H8_peak_4384	chr2	32757330	32757801	4.92229	7.65676	4.22102	42	NA	exon (NM_001290563, exon 15 of 15)	exon (NM_001290563, exon 15 of 15)	331	NR_045485	30933	Mm.200695	NM_152800	ENSMUSG00000009563	Tor2a	Prosalusin	torsin family 2, member A	protein-coding
D4H8_peak_4386	chr2	32823332	32824317	4.49984	8.14221	4.64872	46	NA	intron (NM_009295, intron 1 of 18)	intron (NM_009295, intron 1 of 18)	23408	NM_009295	20910	Mm.278865	NM_009295	ENSMUSG00000026797	Stxbp1	AI317162|AI326233|MMS10-G|Ms10g|Munc-18a|Munc18-1|N-sec1|Rb-sec1|Sxtbp1|Unc18-1|Unc18h|nsec1	syntaxin binding protein 1	protein-coding
D4H8_peak_5994	chr5	43232876	43233492	5.46498	9.54518	5.89789	58	NA	promoter-TSS (NM_001177379)	promoter-TSS (NM_001177379)	-279	NM_175937	231207	Mm.7233	NM_175937	ENSMUSG00000039782	Cpeb2	A630055H10Rik|Cpe-bp2	cytoplasmic polyadenylation element binding protein 2	protein-coding
D4H8_peak_4399	chr2	34904976	34905420	8.54082	22.0032	17.4749	174	NA	intron (NM_028716, intron 6 of 14)	intron (NM_028716, intron 6 of 14)	8778	NM_028716	74016	Mm.65691	NM_028716	ENSMUSG00000026873	Phf19	3110009G19Rik|3321402G02Rik	PHD finger protein 19	protein-coding
D4H8_peak_1900	chr12	84487512	84487782	5.08535	9.22259	5.60684	56	NA	intron (NM_173756, intron 5 of 5)	intron (NM_173756, intron 5 of 5)	36139	NM_173756	217708	Mm.311904	NM_173756	ENSMUSG00000085793	Lin52	5830457H20Rik	lin-52 homolog (C. elegans)	protein-coding
D4H8_peak_1901	chr12	84590028	84590410	5.21511	8.13215	4.63951	46	NA	intron (NM_001301427, intron 3 of 4)	CpG	20391	NM_007701	12677	Mm.4405	NM_007701	ENSMUSG00000021239	Vsx2	Chx10|Hox-10|Hox10|or	visual system homeobox 2	protein-coding
D4H8_peak_1903	chr12	84893906	84894328	5.03353	7.53926	4.11938	41	NA	Intergenic	MLT1K|LTR|ERVL-MaLR	-17622	NM_013589	16997	Mm.3900	NM_013589	ENSMUSG00000002020	Ltbp2	AW208642	latent transforming growth factor beta binding protein 2	protein-coding
D4H8_peak_1918	chr12	86800996	86801618	5.66449	11.3648	7.54173	75	NA	Intergenic	Intergenic	66938	NM_001195767	627607	Mm.341880	NM_001195767	ENSMUSG00000059114	Lrrc74a	EG627607|Gm6772|Lrrc74	leucine rich repeat containing 74A	protein-coding
D4H8_peak_1928	chr12	90026979	90027499	4.61272	6.86502	3.53404	35	NA	intron (NM_001252074, intron 2 of 6)	intron (NM_001252074, intron 2 of 6)	214756	NM_001252074	18191	Mm.425766	NM_172544	ENSMUSG00000066392	Nrxn3	-	neurexin III	protein-coding
D4H8_peak_1933	chr12	91589754	91590727	4.91851	11.6161	7.77094	77	NA	promoter-TSS (NM_031391)	promoter-TSS (NM_031391)	247	NM_175335	83602	Mm.275728	NM_031391	ENSMUSG00000020962	Gtf2a1	6330549H03Rik|AA536742|AA959775|AW060250|TfIIAa/b|Tfiia1	general transcription factor II A, 1	protein-coding
D4H8_peak_1936	chr12	93886210	93886475	5.9715	9.68406	6.02155	60	NA	Intergenic	Intergenic	-40996	NR_106175	102465890		NR_106175	ENSMUSG00000098498	Mir8099-1	Gm27917|mmu-mir-8099-1	microRNA 8099-1	ncRNA
D4H8_peak_1941	chr12	99011086	99011828	5.53627	10.7523	6.98398	69	NA	Intergenic	Intergenic	90845	NM_198311	76260	Mm.282660	NM_029553	ENSMUSG00000021013	Ttc8	0610012F22Rik|AV001447|BBS8	tetratricopeptide repeat domain 8	protein-coding
D4H8_peak_1942	chr12	99220067	99220910	4.6583	8.43969	4.9108	49	NA	intron (NM_183186, intron 4 of 5)	intron (NM_183186, intron 4 of 5)	-57680	NR_038130	67639	Mm.87374	NR_038130		4930474N09Rik	-	RIKEN cDNA 4930474N09 gene	ncRNA
D4H8_peak_1945	chr12	99406221	99407350	4.88738	8.53844	4.99795	49	NA	intron (NM_183186, intron 1 of 5)	intron (NM_183186, intron 1 of 5)	43289	NM_183186	71375	Mm.341972	NM_183186	ENSMUSG00000033713	Foxn3	5430426H20Rik|AA589593|AW556347|Ches1|Ches1l|HTLFL1	forkhead box N3	protein-coding
D4H8_peak_1966	chr12	103388705	103389143	6.05821	10.5476	6.8004	68	NA	intron (NM_026580, intron 1 of 5)	CpG	242	NM_001177841	68149	Mm.127378	NM_026580	ENSMUSG00000021203	Otub2	2010015L18Rik|4930586I02Rik|AI413508|AW557219|OTB2|OTU2	OTU domain, ubiquitin aldehyde binding 2	protein-coding
D4H8_peak_800	chr10	82240997	82241255	5.10053	7.36465	3.96789	39	NA	intron (NM_001105557, intron 1 of 3)	intron (NM_001105557, intron 1 of 3)	149	NM_001105557	237411		NM_172789	ENSMUSG00000062931	Zfp938	B230315N10Rik	zinc finger protein 938	protein-coding
D4H8_peak_801	chr10	82354223	82354533	7.9601	15.4166	11.2732	112	NA	Intergenic	CpG	-113103	NM_001105557	237411		NM_172789	ENSMUSG00000062931	Zfp938	B230315N10Rik	zinc finger protein 938	protein-coding
D4H8_peak_1970	chr12	104907929	104908518	4.50989	6.69904	3.39171	33	NA	Intergenic	Intergenic	-43147	NR_104436	94040	Mm.244078	NM_053155	ENSMUSG00000021097	Clmn	9330188N17Rik|AI428889|AI788815|mKIAA1188	calmin	protein-coding
D4H8_peak_1972	chr12	105545818	105546343	4.21232	5.95991	2.76316	27	NA	Intergenic	Intergenic	-17092	NM_009747	12062	Mm.390475	NM_009747	ENSMUSG00000021070	Bdkrb2	B(2)|B2|B2R|BK-2|BK2|BK2R|BKR2|BRB2	bradykinin receptor, beta 2	protein-coding
D4H8_peak_1977	chr12	108240769	108241401	5.66951	10.6246	6.86915	68	NA	intron (NM_001159910, intron 1 of 5)	intron (NM_001159910, intron 1 of 5)	34332	NM_001159910	668158	Mm.482792	NM_001159910	ENSMUSG00000084883	Ccdc85c	EG668158|Gm265|Gm9010	coiled-coil domain containing 85C	protein-coding
D4H8_peak_820	chr10	85127965	85128467	4.95942	7.71729	4.27452	42	NA	promoter-TSS (NM_028832)	promoter-TSS (NM_028832)	-189	NM_028832	74238	Mm.255401	NM_028832	ENSMUSG00000049038	Mterf2	1700007D05Rik|Mterfd3	mitochondrial transcription termination factor 2	protein-coding
D4H8_peak_821	chr10	85185093	85185461	9.32845	23.5428	18.9411	189	NA	promoter-TSS (NM_007771)	promoter-TSS (NM_007771)	-223	NM_007771	12952	Mm.26237	NM_007771	ENSMUSG00000020038	Cry1	AU020726|AU021000|Phll1	cryptochrome 1 (photolyase-like)	protein-coding
D4H8_peak_1998	chr12	110418665	110418899	4.66498	6.20812	2.97356	29	NA	Intergenic	Intergenic	-28397	NM_001135001	26931	Mm.240396	NM_012023	ENSMUSG00000017843	Ppp2r5c	2610043M05Rik|2700063L20Rik|AI060890|AW545884|C85228|D12Bwg0916e|mKIAA0044	protein phosphatase 2, regulatory subunit B', gamma	protein-coding
D4H8_peak_832	chr10	87351281	87351502	4.6106	7.4378	4.03144	40	NA	Intergenic	Intergenic	142269	NM_008553	17172	Mm.136217	NM_008553	ENSMUSG00000020052	Ascl1	AI225900|ASH1|Mash1|bHLHa46	achaete-scute family bHLH transcription factor 1	protein-coding
D4H8_peak_845	chr10	93166176	93166381	5.40045	10.1404	6.43006	64	NA	intron (NM_146239, intron 1 of 16)	intron (NM_146239, intron 1 of 16)	3493	NR_035452	100316689		NR_035452	ENSMUSG00000089214	Mir1931	mir-1931|mmu-mir-1931	microRNA 1931	ncRNA
D4H8_peak_847	chr10	94093195	94093993	4.69388	7.28244	3.89643	38	NA	intron (NM_053072, intron 5 of 20)	intron (NM_053072, intron 5 of 20)	-54337	NM_011629	22025	Mm.107483	NM_011629	ENSMUSG00000005897	Nr2c1	4831444H07Rik|80.3|Eenr|TR2|Tr2-11	nuclear receptor subfamily 2, group C, member 1	protein-coding
D4H8_peak_848	chr10	94129220	94130144	5.48175	10.2877	6.56377	65	NA	intron (NM_053072, intron 14 of 20)	intron (NM_053072, intron 14 of 20)	-18249	NM_011629	22025	Mm.107483	NM_011629	ENSMUSG00000005897	Nr2c1	4831444H07Rik|80.3|Eenr|TR2|Tr2-11	nuclear receptor subfamily 2, group C, member 1	protein-coding
D4H8_peak_866	chr10	99197402	99197725	4.70206	7.00878	3.65835	36	NA	3' UTR (NM_027740, exon 12 of 12)	3' UTR (NM_027740, exon 12 of 12)	-65668	NM_026268	67603	Mm.1791	NM_026268	ENSMUSG00000019960	Dusp6	1300019I03Rik|MKP-3|MKP3|PYST1	dual specificity phosphatase 6	protein-coding
D4H8_peak_882	chr10	105638849	105640122	7.03215	17.9094	13.6006	136	NA	Intergenic	Intergenic	64934	NR_038032	327812	Mm.191660	NR_038032	ENSMUSG00000085282	Gm15663	9330159K06|OTTMUSG00000025047	predicted gene 15663	ncRNA
D4H8_peak_892	chr10	110919858	110920566	4.59546	7.11999	3.7537	37	NA	promoter-TSS (NM_007792)	promoter-TSS (NM_007792)	36	NM_007792	13008	Mm.2020	NM_007792	ENSMUSG00000020186	Csrp2	AW551867|Crp2|SmLim	cysteine and glycine-rich protein 2	protein-coding
D4H8_peak_895	chr10	111472855	111473095	4.54779	7.04101	3.68588	36	NA	promoter-TSS (NM_015781)	promoter-TSS (NM_015781)	-217	NM_015781	53605	Mm.290407	NM_015781	ENSMUSG00000058799	Nap1l1	AA407126|AI256722|D10Ertd68e|NAP-1	nucleosome assembly protein 1-like 1	protein-coding
D4H8_peak_8400	chrX	37085222	37085777	9.02545	17.19	12.9286	129	NA	promoter-TSS (NM_026055)	promoter-TSS (NM_026055)	-277	NM_026055	67248	Mm.30478	NM_026055	ENSMUSG00000079641	Rpl39	2810465O16Rik	ribosomal protein L39	protein-coding
D4H8_peak_8407	chrX	42432219	42432517	5.53158	8.04828	4.56504	45	NA	Intergenic	Intergenic	-70197	NR_132588	20400	Mm.441197	NM_011364	ENSMUSG00000005696	Sh2d1a	Gm686|SAP	SH2 domain containing 1A	protein-coding
D4H8_peak_8419	chrX	71816206	71816701	4.78865	6.4042	3.13933	31	NA	promoter-TSS (NM_001081356)	promoter-TSS (NM_001081356)	-305	NM_001081356	67048	Mm.41102	NM_001081356	ENSMUSG00000073131	Vma21	2610030H06Rik|AI840175	VMA21 vacuolar H+-ATPase homolog (S. cerevisiae)	protein-coding
D4H8_peak_8437	chrX	76598920	76599127	14.366	29.9115	25.0696	250	NA	intron (NM_001201395, intron 1 of 1)	SYNREP_MM|Satellite|Satellite	3901	NM_001201395	74987	Mm.107996	NM_001201395	ENSMUSG00000079525	Cldn34d	4930468A15Rik	claudin 34D	protein-coding
D4H8_peak_8441	chrX	84859330	84860255	6.19739	10.7793	7.00888	70	NA	intron (NM_007868, intron 60 of 78)	intron (NM_007868, intron 60 of 78)	-188503	NM_001314038	13405	Mm.275608	NM_007868	ENSMUSG00000045103	Dmd	DXSmh7|DXSmh9|Dp427|Dp71|dys|mdx|pke	dystrophin, muscular dystrophy	protein-coding
D4H8_peak_8455	chrX	101222322	101222597	8.34147	14.7007	10.6067	106	NA	5' UTR (NM_001110310, exon 1 of 4)	5' UTR (NM_001110310, exon 1 of 4)	104	NM_001110310	55988	Mm.206949	NM_018875	ENSMUSG00000046032	Snx12	2610001F05Rik|AW045757|SDP8	sorting nexin 12	protein-coding
D4H8_peak_8456	chrX	101260815	101261041	4.18959	5.28437	2.20672	22	NA	TTS (NM_001317221)	TTS (NM_001317221)	3064	NM_001317221	245536	Mm.212463	NM_001033362	ENSMUSG00000090141	Gm614	-	predicted gene 614	protein-coding
D4H8_peak_8458	chrX	101429596	101430047	4.41426	6.0346	2.82652	28	NA	intron (NM_001252518, intron 1 of 11)	CpG	170	NM_023144	53610	Mm.280069	NM_023144	ENSMUSG00000031311	Nono	AA407051|AV149256|NRB54|P54NRB|nonA	non-POU-domain-containing, octamer binding protein	protein-coding
D4H8_peak_8462	chrX	102081570	102081978	7.31831	12.6174	8.6865	86	NA	exon (NM_001163610, exon 7 of 8)	exon (NM_001163610, exon 7 of 8)	-10467	NM_001278534	331474	Mm.23297	NM_183318	ENSMUSG00000049191	Rgag4	6430402L03Rik|Mar5|Mart5|mKIAA2001	retrotransposon gag domain containing 4	protein-coding
D4H8_peak_8473	chrX	106026860	106027057	6.0646	9.18381	5.57159	55	NA	promoter-TSS (NM_009726)	promoter-TSS (NM_009726)	-266	NM_001109757	11977	Mm.254297	NM_009726	ENSMUSG00000033792	Atp7a	MNK	ATPase, Cu++ transporting, alpha polypeptide	protein-coding
D4H8_peak_8479	chrX	112370715	112371140	21.6877	77.5746	72.2694	722	NA	intron (NM_001313734, intron 6 of 6)	intron (NM_001313734, intron 6 of 6)	35852	NM_028655	73809	Mm.50508	NM_028655	ENSMUSG00000025527	Satl1	4930404K22Rik	spermidine/spermine N1-acetyl transferase-like 1	protein-coding
D4H8_peak_8481	chrX	113297784	113298214	5.32072	7.4637	4.05359	40	NA	promoter-TSS (NM_001142570)	promoter-TSS (NM_001142570)	-257	NM_033605	93837	Mm.79760	NM_033605	ENSMUSG00000025592	Dach2	9430028N04Rik	dachshund 2 (Drosophila)	protein-coding
D4H8_peak_8497	chrX	136741110	136741920	7.73367	18.3754	14.0406	140	NA	promoter-TSS (NM_019768)	promoter-TSS (NM_019768)	94	NM_019768	56397	Mm.27218	NM_019768	ENSMUSG00000031422	Morf4l2	2410017O14Rik|Mrgx|Sid393p|mKIAA0026	mortality factor 4 like 2	protein-coding
D4H8_peak_4409	chr2	38424720	38424925	4.83311	7.21899	3.84069	38	NA	Intergenic	Intergenic	73514	NM_010710	16870	Mm.142856	NM_010710	ENSMUSG00000000247	Lhx2	LH2A|Lh-2|Lim2|ap|apterous	LIM homeobox protein 2	protein-coding
D4H8_peak_4412	chr2	38782071	38782521	5.4727	11.3702	7.54662	75	NA	intron (NM_010264, intron 3 of 10)	intron (NM_010264, intron 3 of 10)	2219	NM_001159548	14536	Mm.439703	NM_010264	ENSMUSG00000063972	Nr6a1	1700113M01Rik|Gcnf|NCNF|RTR	nuclear receptor subfamily 6, group A, member 1	protein-coding
D4H8_peak_4419	chr2	44526700	44526899	4.52227	7.28705	3.90033	39	NA	Intergenic	Intergenic	334823	NM_172662	227835	Mm.314312	NM_172662	ENSMUSG00000036890	Gtdc1	E330008O22Rik	glycosyltransferase-like domain containing 1	protein-coding
D4H8_peak_4424	chr2	45031909	45032252	7.83011	22.5661	18.0081	180	NA	intron (NM_001289521, intron 1 of 8)	intron (NM_001289521, intron 1 of 8)	-8903	NR_039591	100628598		NR_039591	ENSMUSG00000092679	Mir5129	mir-5129|mmu-mir-5129|mu-mir-5129	microRNA 5129	ncRNA
D4H8_peak_4435	chr2	51768600	51768890	4.89844	7.04574	3.6901	36	NA	Intergenic	Intergenic	-36736	NR_040639	433426	Mm.244381	NR_040639	ENSMUSG00000085014	Gm13490	OTTMUSG00000012405	predicted gene 13490	ncRNA
D4H8_peak_4440	chr2	53190969	53192041	7.76026	21.4048	16.9057	169	NA	promoter-TSS (NM_018785)	promoter-TSS (NM_018785)	-318	NM_018785	56194	Mm.257474	NM_018785	ENSMUSG00000061136	Prpf40a	2810012K09Rik|FBP-11|FBP11|Fnbp11|Fnbp3	pre-mRNA processing factor 40A	protein-coding
D4H8_peak_4448	chr2	59882332	59882584	7.17017	14.0709	10.0239	100	NA	5' UTR (NM_028118, exon 1 of 11)	5' UTR (NM_028118, exon 1 of 11)	148	NM_001159636	72137	Mm.288734	NM_028118	ENSMUSG00000026988	Wdsub1	1700048E19Rik|2610014F08Rik	WD repeat, SAM and U-box domain containing 1	protein-coding
D4H8_peak_4450	chr2	60122499	60122963	4.13131	9.13322	5.52731	55	NA	intron (NM_001001182, intron 1 of 35)	intron (NM_001001182, intron 1 of 35)	3009	NM_001001182	407823	Mm.228071	NM_001001182	ENSMUSG00000026987	Baz2b	5830435C13Rik|BC053917|D2Ertd794e	bromodomain adjacent to zinc finger domain, 2B	protein-coding
D4H8_peak_4460	chr2	63702707	63703024	3.93846	5.07837	2.03916	20	NA	Intergenic	Intergenic	395173	NM_021716	60344	Mm.130769	NM_021716	ENSMUSG00000075324	Fign	fi|fidget	fidgetin	protein-coding
D4H8_peak_4489	chr2	74426552	74426785	5.86077	10.2168	6.49857	64	NA	Intergenic	Intergenic	-118951	NR_040501	73962	Mm.50289	NR_040501	ENSMUSG00000085405	4930441J16Rik	Astx1a|Astx1b|Astx1c	RIKEN cDNA 4930441J16 gene	ncRNA
D4H8_peak_912	chr10	118869499	118869789	6.03631	12.0558	8.17094	81	NA	promoter-TSS (NM_001014390)	promoter-TSS (NM_001014390)	-741	NM_001014390	69181	Mm.45565	NM_001014390	ENSMUSG00000028630	Dyrk2	1810038L18Rik	dual-specificity tyrosine-(Y)-phosphorylation regulated kinase 2	protein-coding
D4H8_peak_920	chr10	122097001	122097457	6.94853	13.686	9.66953	96	NA	promoter-TSS (NM_153059)	promoter-TSS (NM_153059)	-127	NM_153059	216395	Mm.236764	NM_153059	ENSMUSG00000034620	Tmem5	6330415D21Rik	transmembrane protein 5	protein-coding
D4H8_peak_924	chr10	122931511	122931805	4.29118	5.6234	2.48169	24	NA	intron (NM_001110218, intron 9 of 9)	intron (NM_001110218, intron 9 of 9)	54066	NR_029527	387251		NR_029527	ENSMUSG00000065406	Mirlet7i	Mirnlet7i|let-7i|mmu-let-7i	microRNA let7i	ncRNA
D4H8_peak_928	chr10	125800924	125801388	4.07628	5.50685	2.3846	23	NA	Intergenic	MIRc|SINE|MIR	-165063	NM_177152	320398	Mm.275586	NM_177152	ENSMUSG00000020105	Lrig3	9030421L11Rik|9130004I02Rik|9430095K15Rik|mKIAA3016	leucine-rich repeats and immunoglobulin-like domains 3	protein-coding
D4H8_peak_939	chr10	127380383	127380691	8.98713	21.2582	16.7652	167	NA	Intergenic	CpG	-9774	NM_001168292	71750	Mm.29342	NM_027900	ENSMUSG00000025404	R3hdm2	1300003K24Rik|AU041262|mKIAA1002	R3H domain containing 2	protein-coding
D4H8_peak_949	chr10	128368897	128369182	5.51444	9.28108	5.65954	56	NA	5' UTR (NM_001081040, exon 1 of 5)	5' UTR (NM_001081040, exon 1 of 5)	998	NM_001081040	210582	Mm.296876	NM_001081040	ENSMUSG00000039914	Coq10a	Gm1	coenzyme Q10A	protein-coding
D4H8_peak_966	chr10	130282113	130282619	6.77662	21.9108	17.3861	173	NA	Intergenic	Intergenic	-2112	NM_007501	11923	Mm.10695	NM_007501	ENSMUSG00000048015	Neurod4	AI846749|ATH-3|Atoh3|MATH-3|Math3|bHLHa4	neurogenic differentiation 4	protein-coding
D4H8_peak_967	chr10	130293570	130294242	4.82713	9.40425	5.77089	57	NA	Intergenic	Intergenic	-13652	NM_007501	11923	Mm.10695	NM_007501	ENSMUSG00000048015	Neurod4	AI846749|ATH-3|Atoh3|MATH-3|Math3|bHLHa4	neurogenic differentiation 4	protein-coding
D4H8_peak_970	chr11	3127097	3127497	3.43226	8.9988	5.40878	54	NA	intron (NR_003517, intron 2 of 6)	intron (NR_003517, intron 2 of 6)	3276	NR_003517	236604	Mm.247625	NM_001004146		Pisd-ps1	-	phosphatidylserine decarboxylase, pseudogene 1	pseudo
D4H8_peak_972	chr11	3199474	3199883	2.14365	5.25547	2.18305	21	NA	Intergenic	Intergenic	-2675	NM_001166548	74203	Mm.255649	NM_023743	ENSMUSG00000020454	Eif4enif1	2610509L04Rik|A930019J01Rik|AA410001|AU021239|Clast4|D11Ertd166e	eukaryotic translation initiation factor 4E nuclear import factor 1	protein-coding
D4H8_peak_976	chr11	3292506	3292881	3.89691	7.76294	4.31475	43	NA	intron (NM_019574, intron 1 of 3)	intron (NM_019574, intron 1 of 3)	2236	NM_001253690	56218	Mm.275563	NM_019574	ENSMUSG00000020453	Patz1	8430401L15Rik|AI447519|Mazr|Patz|Zfp278	POZ (BTB) and AT hook containing zinc finger 1	protein-coding
D4H8_peak_8501	chrX	143931588	143931792	4.76798	6.58776	3.29695	32	NA	intron (NM_001110224, intron 1 of 6)	intron (NM_001110224, intron 1 of 6)	1434	NM_001110222	13193	Mm.12871	NM_010025	ENSMUSG00000031285	Dcx	Dbct	doublecortin	protein-coding
D4H8_peak_8513	chrX	152368807	152369314	5.32072	7.4637	4.05359	40	NA	promoter-TSS (NM_001313748)	promoter-TSS (NM_001313748)	32	NR_045452	75693	Mm.287381	NR_045451	ENSMUSG00000084885	3010001F23Rik	-	RIKEN cDNA 3010001F23 gene	ncRNA
D4H8_peak_8517	chrX	160598388	160598968	5.4503	7.91879	4.45202	44	NA	3' UTR (NM_001177878, exon 33 of 33)	3' UTR (NM_001177878, exon 33 of 33)	96244	NM_172783	110094	Mm.350712	NM_172783	ENSMUSG00000031295	Phka2	6330505C01Rik|D330034O08|Phk	phosphorylase kinase alpha 2	protein-coding
D4H8_peak_8519	chrX	162009950	162010195	4.56073	6.78117	3.4631	34	NA	intron (NM_001081052, intron 1 of 7)	intron (NM_001081052, intron 1 of 7)	149369	NM_001290526	195727	Mm.336313	NM_001081052	ENSMUSG00000059493	Nhs	Gm389|Gm48|Nhs1|Xcat	Nance-Horan syndrome (human)	protein-coding
D4H8_peak_8531	chrX	166779738	166780074	5.15689	7.20182	3.82544	38	NA	Intergenic	Intergenic	117881	NR_046015	382255	Mm.336320	NR_046015	ENSMUSG00000086860	Gm1720	-	predicted gene 1720	ncRNA
D4H8_peak_8538	chrY	259021	259416	20.3127	50.4061	45.2242	452	NA	Intergenic	RMER12C|LTR|ERVK	53068	NR_126545	69438		NR_126545	ENSMUSG00000101796	1700020D14Rik	-	RIKEN cDNA 1700020D14 gene	ncRNA
D4H8_peak_8540	chrY	11858037	11858233	9.5773	17.172	12.9122	129	NA	Intergenic	Intergenic	-523854	NM_001199332	100041550	Mm.485768	NM_001199332	ENSMUSG00000095520	Gm20877	-	predicted gene, 20877	protein-coding
D4H8_peak_8545	chrY	90797951	90798324	6.91694	10.8735	7.09317	70	NA	intron (NM_133362, intron 2 of 3)	T-rich|Low_complexity|Low_complexity	12695	NR_137282	170942	Mm.76062	NM_133362	ENSMUSG00000096768	Erdr1	edr	erythroid differentiation regulator 1	protein-coding
D4H8_peak_4501	chr2	78189795	78190065	4.9201	7.07991	3.71946	37	NA	intron (NR_108098, intron 6 of 6)	intron (NR_108098, intron 6 of 6)	-47617	NM_177843	329436	Mm.235448	NM_177843		Gm14461	A830093M07|OTTMUSG00000016703	predicted gene 14461	protein-coding
D4H8_peak_4503	chr2	79378953	79379942	7.636	21.1321	16.6475	166	NA	intron (NM_001048176, intron 2 of 12)	intron (NM_001048176, intron 2 of 12)	49541	NM_001048176	228094	Mm.440704	NM_001033295	ENSMUSG00000075256	Cerkl	Gm1958|Rp26	ceramide kinase-like	protein-coding
D4H8_peak_4504	chr2	79399642	79399913	3.49943	4.40174	1.51768	15	NA	intron (NM_001048176, intron 1 of 12)	intron (NM_001048176, intron 1 of 12)	29211	NM_001048176	228094	Mm.440704	NM_001033295	ENSMUSG00000075256	Cerkl	Gm1958|Rp26	ceramide kinase-like	protein-coding
D4H8_peak_4506	chr2	79798512	79798954	3.78498	5.99113	2.78917	27	NA	intron (NR_110979, intron 4 of 4)	intron (NR_110979, intron 4 of 4)	90953	NM_001290744	75276	Mm.257373	NM_172420	ENSMUSG00000034683	Ppp1r1c	4930565M23Rik|4930579P15Rik	protein phosphatase 1, regulatory (inhibitor) subunit 1C	protein-coding
D4H8_peak_4512	chr2	84715122	84715727	13.6468	52.228	47.0318	470	NA	promoter-TSS (NM_144887)	promoter-TSS (NM_144887)	-260	NM_144887	228136	Mm.288508	NM_144887	ENSMUSG00000034075	Zdhhc5	1110032A17Rik|AI451382|Zisp	zinc finger, DHHC domain containing 5	protein-coding
D4H8_peak_4514	chr2	84742452	84742947	4.54497	10.4148	6.68022	66	NA	Intergenic	Intergenic	-1521	NR_029544	387149		NR_029544	ENSMUSG00000065484	Mir130a	Mirn130|Mirn130a|mir-130a	microRNA 130a	ncRNA
D4H8_peak_4515	chr2	84743800	84744082	3.87368	7.44721	4.03976	40	NA	Intergenic	Intergenic	-2763	NR_029544	387149		NR_029544	ENSMUSG00000065484	Mir130a	Mirn130|Mirn130a|mir-130a	microRNA 130a	ncRNA
D4H8_peak_4516	chr2	84774769	84775077	6.41469	13.1571	9.18357	91	NA	intron (NM_009776, intron 1 of 7)	intron (NM_009776, intron 1 of 7)	506	NM_009776	12258	Mm.38888	NM_009776	ENSMUSG00000023224	Serping1	C1INH|C1nh	serine (or cysteine) peptidase inhibitor, clade G, member 1	protein-coding
D4H8_peak_4541	chr2	93174215	93174938	4.13353	11.1518	7.34561	73	NA	Intergenic	Intergenic	-13008	NM_001025246	277414	Mm.41033	NM_001025246	ENSMUSG00000068735	Trp53i11	Tp53i11	transformation related protein 53 inducible protein 11	protein-coding
D4H8_peak_4542	chr2	93176587	93177413	4.71959	14.4619	10.3869	103	NA	Intergenic	Intergenic	-10584	NM_001025246	277414	Mm.41033	NM_001025246	ENSMUSG00000068735	Trp53i11	Tp53i11	transformation related protein 53 inducible protein 11	protein-coding
D4H8_peak_4544	chr2	93226831	93227077	4.45313	6.09527	2.87745	28	NA	intron (NM_183180, intron 2 of 9)	intron (NM_183180, intron 2 of 9)	39370	NM_001025246	277414	Mm.41033	NM_001025246	ENSMUSG00000068735	Trp53i11	Tp53i11	transformation related protein 53 inducible protein 11	protein-coding
D4H8_peak_4554	chr2	98662259	98662815	9.41111	803.613	795.593	7955	NA	Intergenic	SYNREP_MM|Satellite|Satellite	1194880	NM_001289744	241568	Mm.241682	NM_178725	ENSMUSG00000050587	Lrrc4c	6430556C10Rik|NGL-1	leucine rich repeat containing 4C	protein-coding
D4H8_peak_4555	chr2	98666252	98667319	8.32992	654.491	647.281	6472	NA	Intergenic	GSAT_MM|Satellite|Satellite	1199128	NM_001289744	241568	Mm.241682	NM_178725	ENSMUSG00000050587	Lrrc4c	6430556C10Rik|NGL-1	leucine rich repeat containing 4C	protein-coding
D4H8_peak_4556	chr2	101172519	101173506	6.98412	14.1859	10.1303	101	NA	Intergenic	Intergenic	-451736	NM_009020	19374	Mm.4988	NM_009020	ENSMUSG00000032864	Rag2	Rag-2	recombination activating gene 2	protein-coding
D4H8_peak_4562	chr2	102663671	102664058	9.25289	29.5939	24.7628	247	NA	intron (NM_001077514, intron 1 of 10)	intron (NM_001077514, intron 1 of 10)	5181	NM_001077514	20511	Mm.267547	NM_011393	ENSMUSG00000005089	Slc1a2	1700091C19Rik|2900019G14Rik|AI159670|Eaat2|GLT-1|GLT1|MGLT1	solute carrier family 1 (glial high affinity glutamate transporter), member 2	protein-coding
D4H8_peak_4577	chr2	105611803	105612454	5.6167	9.80416	6.12857	61	NA	intron (NR_002867, intron 1 of 3)	intron (NR_002867, intron 1 of 3)	49215	NR_117095	103164605	Mm.444995	NR_117095	ENSMUSG00000102424	Paupar	-	Pax6 upstream antisense RNA	ncRNA
D4H8_peak_4596	chr2	113327493	113327985	4.10459	5.15159	2.09794	20	NA	promoter-TSS (NM_010230)	promoter-TSS (NM_010230)	3	NM_010230	14260	Mm.4938	NM_010230	ENSMUSG00000044042	Fmn1	Fmn|formin-1|ld	formin 1	protein-coding
D4H8_peak_7008	chr7	37563521	37564083	6.91353	15.3902	11.2486	112	NA	intron (NM_172385, intron 4 of 5)	intron (NM_172385, intron 4 of 5)	205950	NM_172385	243937	Mm.322505	NM_172385	ENSMUSG00000043456	Zfp536	9630010P11Rik|Znf536|mKIAA0390	zinc finger protein 536	protein-coding
D4H8_peak_7020	chr7	41393474	41393731	6.95526	11.6384	7.79162	77	NA	promoter-TSS (NM_001199330)	promoter-TSS (NM_001199330)	-223	NM_001199330	233168	Mm.379390	NM_183167	ENSMUSG00000056383	AI987944	-	expressed sequence AI987944	protein-coding
D4H8_peak_7021	chr7	41499249	41499713	4.34387	6.16919	2.93947	29	NA	5' UTR (NM_001033530, exon 1 of 4)	5' UTR (NM_001033530, exon 1 of 4)	409	NM_001033530	101835	Mm.370336	NM_001033530	ENSMUSG00000074166	AW146154	AI451288	expressed sequence AW146154	protein-coding
D4H8_peak_7027	chr7	44246472	44247046	10.1707	26.8858	22.1531	221	NA	promoter-TSS (NM_025880)	promoter-TSS (NM_025880)	37	NM_025880	668661	Mm.274492	NM_025880	ENSMUSG00000045411	2410002F23Rik	-	RIKEN cDNA 2410002F23 gene	protein-coding
D4H8_peak_7037	chr7	44748551	44748949	4.44385	6.5921	3.30056	33	NA	promoter-TSS (NM_178734)	promoter-TSS (NM_178734)	121	NM_133945	101568	Mm.28816	NM_133945	ENSMUSG00000002205	Vrk3	AI428238	vaccinia related kinase 3	protein-coding
D4H8_peak_7055	chr7	45162152	45162404	6.17375	10.74	6.97296	69	NA	Intergenic	CpG	-1643	NM_182993	72961	Mm.255631	NM_182993	ENSMUSG00000070570	Slc17a7	2900052E22Rik|AI851913|Vglut1	solute carrier family 17 (sodium-dependent inorganic phosphate cotransporter), member 7	protein-coding
D4H8_peak_7056	chr7	45216266	45216546	5.49447	9.24775	5.63018	56	NA	intron (NM_001285498, intron 1 of 11)	intron (NM_001285498, intron 1 of 11)	653	NM_001285500	21677	Mm.3019	NM_011565	ENSMUSG00000030796	Tead2	ETF|Etdf|TEAD-2|TEF-4|TEF4	TEA domain family member 2	protein-coding
D4H8_peak_4602	chr2	115581383	115581605	6.8285	16.1208	11.9307	119	NA	promoter-TSS (NM_207264)	promoter-TSS (NM_207264)	-222	NM_207264	399568	Mm.134929	NM_207264	ENSMUSG00000040282	BC052040	-	cDNA sequence BC052040	protein-coding
D4H8_peak_4604	chr2	115860061	115860617	3.65977	6.97953	3.63294	36	NA	TTS (NM_010825)	TTS (NM_010825)	204280	NM_001346038	17536	Mm.247566	NM_010825	ENSMUSG00000027210	Meis2	A430109D20Rik|Mrg1|Stra10	Meis homeobox 2	protein-coding
D4H8_peak_3005	chr15	98968938	98969734	7.07122	18.4575	14.1182	141	NA	Intergenic	B4A|SINE|B4	-15835	NM_011653	22142	Mm.405359	NM_011653	ENSMUSG00000072235	Tuba1a	Tuba-1|Tuba1	tubulin, alpha 1A	protein-coding
D4H8_peak_4610	chr2	117120370	117121026	4.88318	8.85518	5.28049	52	NA	promoter-TSS (NM_001277256)	promoter-TSS (NM_001277256)	-373	NM_001277256	114715	Mm.245890	NM_033524	ENSMUSG00000027351	Spred1	5730461F13Rik|AL024345|AW047647	sprouty protein with EVH-1 domain 1, related sequence	protein-coding
D4H8_peak_3015	chr15	99607603	99607927	4.03068	5.9158	2.72631	27	NA	Intergenic	Intergenic	6365	NM_175087	11831	Mm.202309	NM_175087	ENSMUSG00000043144	Aqp6	AI790337	aquaporin 6	protein-coding
D4H8_peak_4625	chr2	119288579	119288914	4.48391	6.3912	3.12894	31	NA	promoter-TSS (NM_172269)	promoter-TSS (NM_172269)	4	NM_172269	228545	Mm.294761	NM_172269	ENSMUSG00000034216	Vps18	9930024E13Rik	VPS18 CORVET/HOPS core subunit	protein-coding
D4H8_peak_4627	chr2	119322380	119323264	4.78565	10.6402	6.88321	68	NA	intron (NR_030683, intron 3 of 3)	CpG	-2962	NM_019454	54485	Mm.143719	NM_019454	ENSMUSG00000027314	Dll4	Delta4	delta-like 4 (Drosophila)	protein-coding
D4H8_peak_3020	chr15	100040964	100041171	3.80336	5.5371	2.40987	24	NA	intron (NM_001159361, intron 1 of 37)	intron (NM_001159361, intron 1 of 37)	2403	NM_001159361	239667	Mm.243658	NM_172819	ENSMUSG00000023026	Dip2b	4932422C22|AI317237|AI854602|mKIAA1463	disco interacting protein 2 homolog B	protein-coding
D4H8_peak_4639	chr2	120352778	120353065	4.53878	6.47801	3.20243	32	NA	exon (NM_178851, exon 1 of 25)	exon (NM_178851, exon 1 of 25)	212	NM_178851	269338	Mm.246131	NM_147153	ENSMUSG00000027291	Vps39	A230065P22Rik|AW743070|Vam6|Vam6P|mVam6	VPS39 HOPS complex subunit	protein-coding
D4H8_peak_3034	chr15	101221240	101221990	5.56137	11.9201	8.04693	80	NA	non-coding (NR_045328, exon 3 of 3)	non-coding (NR_045328, exon 3 of 3)	368	NR_045996	105968	Mm.120798	NR_045996		AU021063	-	expressed sequence AU021063	ncRNA
D4H8_peak_3039	chr15	102203214	102203648	5.0939	7.93588	4.46631	44	NA	promoter-TSS (NM_001289691)	promoter-TSS (NM_001289691)	-214	NM_001289694	68744	Mm.352945	NM_153194	ENSMUSG00000046897	Zfp740	1110034O07Rik|AW548228|Znf740	zinc finger protein 740	protein-coding
D4H8_peak_4640	chr2	120539712	120540186	4.81368	6.91205	3.57549	35	NA	intron (NM_011743, intron 3 of 21)	intron (NM_011743, intron 3 of 21)	23882	NM_011743	20402	Mm.485295	NM_011743	ENSMUSG00000027288	Zfp106	Cd-1|D2Dcr28|H3a|Sh3bp3|Znf106|sirm	zinc finger protein 106	protein-coding
D4H8_peak_4646	chr2	121271182	121271941	6.21819	13.616	9.6052	96	NA	promoter-TSS (NM_013735)	promoter-TSS (NM_013735)	-154	NM_013735	27223	Mm.215389	NM_013735	ENSMUSG00000043909	Trp53bp1	53BP1|Tp53bp1|m53BP1|p53BP1	transformation related protein 53 binding protein 1	protein-coding
D4H8_peak_4649	chr2	121413478	121414208	6.48515	13.7081	9.69051	96	NA	promoter-TSS (NM_007952)	promoter-TSS (NM_007952)	-51	NM_153075	212670	Mm.384318	NM_153075	ENSMUSG00000033486	Catsper2	-	cation channel, sperm associated 2	protein-coding
D4H8_peak_3045	chr15	102625101	102625774	9.56055	25.1187	20.4545	204	NA	promoter-TSS (NM_001310070)	promoter-TSS (NM_001310070)	27	NM_001310066	223922	Mm.208714	NM_146065	ENSMUSG00000052414	Atf7	1110012F10Rik|9430065F09Rik|AI549878|C130020M04Rik	activating transcription factor 7	protein-coding
D4H8_peak_4651	chr2	121506798	121507000	4.44806	6.33443	3.08122	30	NA	promoter-TSS (NM_026220)	promoter-TSS (NM_026220)	176	NM_001290987	241627	Mm.293284	NM_030234	ENSMUSG00000027242	Wdr76	5830411K18Rik|6030457D09|AA517836	WD repeat domain 76	protein-coding
D4H8_peak_3050	chr15	103215071	103215715	7.28457	16.5556	12.3327	123	NA	promoter-TSS (NM_001110216)	promoter-TSS (NM_001110216)	-41	NM_001110216	12419	Mm.262059	NM_007626	ENSMUSG00000009575	Cbx5	2610029O15Rik|C75991|HP1|Hp1a|Hp1alpha	chromobox 5	protein-coding
D4H8_peak_3060	chr16	4559571	4560048	4.51894	7.8753	4.41368	44	NA	promoter-TSS (NM_031182)	promoter-TSS (NM_031182)	-89	NM_031182	83383	Mm.273210	NM_031182	ENSMUSG00000005718	Tfap4	AI642933|AP-4|D930048N17Rik|Tcfap4|bHLHc41	transcription factor AP4	protein-coding
D4H8_peak_3066	chr16	4679378	4679901	4.76576	7.70065	4.26038	42	NA	promoter-TSS (NM_030205)	promoter-TSS (NM_030205)	81	NM_030205	78885	Mm.325512	NM_030205	ENSMUSG00000039637	Coro7	0610011B16Rik|AW048373|AW556392	coronin 7	protein-coding
D4H8_peak_4680	chr2	128544708	128544975	5.22017	7.55377	4.13187	41	NA	Intergenic	Intergenic	-47500	NM_001310641	241634	Mm.297682	NM_001310641	ENSMUSG00000074812	Spdye4c	Gm355|SpeedyB3|SpyB3	speedy/RINGO cell cycle regulator family, member E4C	protein-coding
D4H8_peak_3081	chr16	10992744	10993083	5.12817	8.30626	4.79261	47	NA	intron (NM_019980, intron 1 of 3)	CpG	208	NM_019980	56722	Mm.294753	NM_019980	ENSMUSG00000022500	Litaf	3222402J11Rik|C85531|N4WBP3|TBX1	LPS-induced TN factor	protein-coding
D4H8_peak_3082	chr16	11066173	11066858	5.06965	9.53255	5.88616	58	NA	intron (NM_009223, intron 1 of 1)	CpG	217	NM_009223	20621	Mm.325800	NM_009223	ENSMUSG00000037972	Snn	2810407J07Rik|AI848521|AW547286	stannin	protein-coding
D4H8_peak_3084	chr16	11143922	11144313	37.789	414.626	408.08	4080	NA	intron (NR_027502, intron 19 of 22)	LSU-rRNA_Hsa|rRNA|rRNA	-9585	NM_029582	106200	Mm.291015	NM_029582	ENSMUSG00000022498	Txndc11	2810408E11Rik|AI427833|EFP1|Txdc11	thioredoxin domain containing 11	protein-coding
D4H8_peak_3085	chr16	11174781	11174980	4.59564	7.41232	4.00859	40	NA	intron (NM_145931, intron 1 of 22)	intron (NM_145931, intron 1 of 22)	1513	NR_027502	106205	Mm.226860	NM_145931	ENSMUSG00000037965	Zc3h7a	A430104C18Rik|AI447294|AW556219|HSPC055|Zc3h7|Zc3hdc7	zinc finger CCCH type containing 7 A	protein-coding
D4H8_peak_3086	chr16	11254233	11254768	6.41938	12.7505	8.80828	88	NA	promoter-TSS (NM_001130008)	promoter-TSS (NM_001130008)	-55	NR_035466	100316833		NR_035466	ENSMUSG00000088544	Mir1945	mir-1945|mmu-mir-1945	microRNA 1945	ncRNA
D4H8_peak_3088	chr16	13818726	13819502	9.5061	25.0119	20.3522	203	NA	promoter-TSS (NM_001346106)	promoter-TSS (NM_001346106)	-137	NR_144374	18203	Mm.380410	NM_010946	ENSMUSG00000022681	Ntan1	PNAA|PNAD	N-terminal Asn amidase	protein-coding
D4H8_peak_4694	chr2	131190507	131190771	6.36748	14.7523	10.6546	106	NA	intron (NM_023117, intron 3 of 15)	intron (NM_023117, intron 3 of 15)	3691	NM_023117	12531	Mm.38444	NM_023117	ENSMUSG00000027330	Cdc25b	AI604853	cell division cycle 25B	protein-coding
D4H8_peak_3097	chr16	16559244	16560188	6.77993	14.6931	10.5992	105	NA	intron (NM_001301817, intron 1 of 16)	intron (NM_001301817, intron 1 of 16)	503	NM_139232	224014	Mm.256131	NM_139232	ENSMUSG00000022788	Fgd4	9030023J02Rik|9330209B17Rik|Frabp|ZFYVE6	FYVE, RhoGEF and PH domain containing 4	protein-coding
D4H8_peak_3247	chr16	72553956	72554394	6.15241	13.4871	9.48713	94	NA	Intergenic	Intergenic	-108974	NM_019413	19876	Mm.310772	NM_019413	ENSMUSG00000022883	Robo1	AW494633|AW742721|DUTT1|Gm310	roundabout guidance receptor 1	protein-coding
D4H8_peak_3365	chr17	15343268	15343738	6.20846	12.7759	8.8324	88	NA	Intergenic	Intergenic	10958	NR_033511	100038481	Mm.387544	NR_033511		Gm10510	ENSMUSG00000073453	predicted gene 10510	ncRNA
D4H8_peak_3442	chr17	27315269	27315484	4.63328	6.62735	3.3299	33	NA	Intergenic	Intergenic	1719	NR_106073	102465700		NR_106073	ENSMUSG00000105142	Mir7214	mmu-mir-7214	microRNA 7214	ncRNA
D4H8_peak_3557	chr17	47898986	47899294	3.62976	5.70809	2.55389	25	NA	intron (NM_001110824, intron 2 of 16)	intron (NM_001110824, intron 2 of 16)	25492	NM_001110824	74123	Mm.240062	NM_028767	ENSMUSG00000023991	Foxp4	1200010K03Rik|2310007G05Rik|mFKHLA	forkhead box P4	protein-coding
D4H8_peak_6164	chr5	113873499	113873883	5.72366	13.0193	9.05662	90	NA	intron (NM_011779, intron 2 of 10)	intron (NM_011779, intron 2 of 10)	35015	NM_011779	23790	Mm.260158	NM_011779	ENSMUSG00000004530	Coro1c	AL022675|AW455561|AW548837	coronin, actin binding protein 1C	protein-coding
D4H8_peak_3779	chr18	35920195	35920399	3.96514	6.31478	3.06407	30	NA	Intergenic	CpG	-44533	NM_001289602	74002	Mm.196944	NM_028707	ENSMUSG00000024347	Psd2	6330404E20Rik|AW125584|EFA6C	pleckstrin and Sec7 domain containing 2	protein-coding
D4H8_peak_7810	chr8	114116413	114116710	4.22719	6.23917	2.99932	29	NA	Intergenic	Intergenic	-17013	NM_024446	67528	Mm.27889	NM_024437	ENSMUSG00000031767	Nudt7	1300007B24Rik|2210404C19Rik	nudix (nucleoside diphosphate linked moiety X)-type motif 7	protein-coding
D4H8_peak_2221	chr13	56208948	56209225	4.31308	8.07866	4.59184	45	NA	Intergenic	Intergenic	-30201	NM_001168615	212937	Mm.116697	NM_145976	ENSMUSG00000049625	Tifab	-	TRAF-interacting protein with forkhead-associated domain, family member B	protein-coding
D4H8_peak_2242	chr13	60602871	60603112	4.0885	5.76214	2.59827	25	NA	intron (NM_029653, intron 2 of 25)	intron (NM_029653, intron 2 of 25)	780	NM_134062	69635	Mm.24103	NM_029653	ENSMUSG00000021559	Dapk1	D13Ucla1|DAP-Kinase	death associated protein kinase 1	protein-coding
D4H8_peak_3928	chr18	76595571	76595782	4.07124	5.98282	2.78301	27	NA	Intergenic	Intergenic	-260729	NM_001109743	664805	Mm.329543	NM_001109743	ENSMUSG00000091519	Skor2	Corl2|EG664805|Fussel18|Gm7348	SKI family transcriptional corepressor 2	protein-coding
D4H8_peak_5044	chr3	65930150	65930449	4.35819	7.29019	3.90274	39	NA	Intergenic	Intergenic	27926	NM_019937	56706	Mm.175612	NM_019937	ENSMUSG00000027829	Ccnl1	2610030E23Rik|AU018493|Ccnl|ania-6a	cyclin L1	protein-coding
D4H8_peak_5075	chr3	84938423	84938682	4.05675	6.21512	2.97927	29	NA	intron (NM_001177773, intron 4 of 13)	intron (NM_001177773, intron 4 of 13)	-13659	NM_080428	50754	Mm.196475	NM_080428	ENSMUSG00000028086	Fbxw7	1110001A17Rik|AGO|Cdc4|Fbw7|Fbwd6|Fbx30|Fbxo30|Fbxw6|SEL-10	F-box and WD-40 domain protein 7	protein-coding
D4H8_peak_142	chr1	66266659	66266954	4.86935	8.82985	5.25726	52	NA	intron (NM_001039934, intron 3 of 14)	intron (NM_001039934, intron 3 of 14)	-54918	NM_001310634	17756	Mm.256966	NM_008632	ENSMUSG00000015222	Map2	G1-397-34|MAP-2|Mtap-2|Mtap2|repro4	microtubule-associated protein 2	protein-coding
D4H8_peak_6938	chr7	27258340	27258623	7.17278	14.5199	10.4403	104	NA	promoter-TSS (NM_010950)	promoter-TSS (NM_010950)	-280	NM_010950	18223	Mm.458153	NM_010950	ENSMUSG00000063160	Numbl	nbl	numb-like	protein-coding
D4H8_peak_5351	chr4	8911852	8912248	5.23041	11.9663	8.08912	80	NA	Intergenic	Intergenic	221644	NM_001277149	320790	Mm.138792	NM_001033395	ENSMUSG00000041235	Chd7	A730019I05Rik|Cycn|Cyn|Dz|Edy|Flo|GENA 47|GENA 60|Gena 52|Lda|Mt|Obt|Todo|WBE1|Whi|metis	chromodomain helicase DNA binding protein 7	protein-coding
D4H8_peak_1423	chr11	94044181	94045100	6.05376	14.9275	10.8167	108	NA	intron (NM_001025429, intron 1 of 26)	intron (NM_001025429, intron 1 of 26)	435	NM_001025429	70834	Mm.260737	NM_027569	ENSMUSG00000020859	Spag9	3110018C07Rik|4733401I23Rik|4831406C20Rik|AW552012|JLP|JSAP2|JSAP2a|Jip4|Mapk8ip4|syd1	sperm associated antigen 9	protein-coding
D4H8_peak_1578	chr11	113308819	113309392	4.93993	8.30913	4.79447	47	NA	intron (NM_001166503, intron 6 of 9)	intron (NM_001166503, intron 6 of 9)	-99436	NR_040276	319871	Mm.383743	NR_040276	ENSMUSG00000085421	4732490B19Rik	-	RIKEN cDNA 4732490B19 gene	ncRNA
D4H8_peak_427	chr1	171503696	171504017	3.49982	6.62187	3.32617	33	NA	exon (NM_019484, exon 1 of 1)	exon (NM_019484, exon 1 of 1)	378	NM_019484	56009	Mm.389208	NM_019484	ENSMUSG00000060244	Alyref2	C130042O11Rik|REF2|Refbp2	Aly/REF export factor 2	protein-coding
D4H8_peak_538	chr10	12554391	12554750	3.4476	6.96352	3.61952	36	NA	intron (NM_011682, intron 50 of 73)	intron (NM_011682, intron 50 of 73)	307165	NM_011682	22288	Mm.331784	NM_011682	ENSMUSG00000019820	Utrn	AA589569|DRP|Dmdl	utrophin	protein-coding
D4H8_peak_5795	chr4	141537165	141537472	3.53023	5.52442	2.40057	24	NA	intron (NM_001347235, intron 1 of 14)	CpG	1279	NM_001347235	56381	Mm.299906	NM_019763	ENSMUSG00000040761	Spen	Mint|mKIAA0929	SPEN homolog, transcriptional regulator (Drosophila)	protein-coding
D4H8_peak_5862	chr4	155190075	155190294	3.63732	5.95979	2.76316	27	NA	intron (NM_011385, intron 1 of 6)	intron (NM_011385, intron 1 of 6)	32351	NM_011385	20481	Mm.28520	NM_011385	ENSMUSG00000029050	Ski	2310012I02Rik|2610001A11Rik|AA062172|AA589460|BC004088	ski sarcoma viral oncogene homolog (avian)	protein-coding
D4H8_peak_8384	chrX	13281294	13281575	3.47657	4.98233	1.9635	19	NA	intron (NM_010028, intron 1 of 16)	CpG	412	NM_010028	13205	Mm.289662	NM_010028	ENSMUSG00000000787	Ddx3x	D1Pas1-rs2|Ddx3|Fin14	DEAD/H (Asp-Glu-Ala-Asp/His) box polypeptide 3, X-linked	protein-coding
D4H8_peak_1986	chr12	108547034	108547241	4.11262	6.05104	2.84015	28	NA	intron (NR_045751, intron 1 of 4)	intron (NR_045751, intron 1 of 4)	-7583	NM_001163394	14026	Mm.238841	NM_007965	ENSMUSG00000021262	Evl	AI528774	Ena-vasodilator stimulated phosphoprotein	protein-coding
