# Supplementary material for: Kdm6b-mediated epigenetic coordination of temporal precision during motor neuron differentiation
Source: EMBO Rep. 2026 May 26;27(13):3665–88. doi: 10.1038/s44319-026-00808-2 (PMC13354772; doi:10.1038/s44319-026-00808-2)
Supplement: Supplementary file 12 — Source data Fig. 6 [file 44319_2026_808_MOESM12_ESM.zip › Source data Fig 6/Fig 6B/D4H8_Olig2_Kdm6b common peaks.xls]

PeakID	Chr	Start	End	fe	#NAME?	#NAME?	Peak Score	Focus Ratio/Region Size	Annotation	Detailed Annotation	Distance to TSS	Nearest PromoterID	Entrez ID	Nearest Unigene	Nearest Refseq	Nearest Ensembl	Gene Name	Gene Alias	Gene Description	Gene Type	Olig2(bHLH)/Neuron-Olig2-ChIP-Seq(GSE30882)/Homer Distance From Peak(sequence,strand,conservation)
D4H8_peak_7282	chr7	115568374	115569202	6.88776	15.7892	11.6193	116	NA	intron (NM_001277327, intron 8 of 14)	intron (NM_001277327, intron 8 of 14)	232821	NM_001277328	20679	Mm.323365	NM_011445	ENSMUSG00000051910	Sox6	AI987981|SOX-LZ	SRY (sex determining region Y)-box 6	protein-coding	8
D4H8_peak_663	chr10	60105598	60106302	6.68256	14.5092	10.4303	104	NA	promoter-TSS (NM_052994)	promoter-TSS (NM_052994)	-307	NM_052994	94214	Mm.153429	NM_052994	ENSMUSG00000058297	Spock2	AA407235|Gcap26|mKIAA0275	sparc/osteonectin, cwcv and kazal-like domains proteoglycan 2	protein-coding	8
D4H8_peak_6166	chr5	113921377	113922288	5.42161	10.9032	7.11977	71	NA	Intergenic	Intergenic	-13126	NM_011779	23790	Mm.260158	NM_011779	ENSMUSG00000004530	Coro1c	AL022675|AW455561|AW548837	coronin, actin binding protein 1C	protein-coding	8
D4H8_peak_6718	chr6	117526158	117526842	4.7626	6.36276	3.10468	31	NA	Intergenic	Intergenic	225269	NR_045731	72263	Mm.443289	NR_045731	ENSMUSG00000099869	1700030F04Rik	-	RIKEN cDNA 1700030F04 gene	ncRNA	8
D4H8_peak_5784	chr4	139589948	139590778	4.68392	6.97962	3.63294	36	NA	intron (NM_001205173, intron 1 of 8)	intron (NM_001205173, intron 1 of 8)	15643	NM_001205173	212632	Mm.30464	NM_183148	ENSMUSG00000041025	Iffo2	C79267	intermediate filament family orphan 2	protein-coding	8
D4H8_peak_2347	chr13	95774813	95776113	10.3302	41.2037	36.1077	361	NA	intron (NM_027711, intron 2 of 35)	intron (NM_027711, intron 2 of 35)	78543	NM_010170	14064	Mm.440952	NM_010170	ENSMUSG00000021675	F2rl2	F730031A08|PAR3	coagulation factor II (thrombin) receptor-like 2	protein-coding	7
D4H8_peak_6527	chr6	53982310	53982800	6.1899	11.539	7.70014	77	NA	intron (NR_110484, intron 1 of 3)	L2b|LINE|L2	3864	NR_110484	320178	Mm.320413	NR_110484	ENSMUSG00000108060	4921529L05Rik	-	RIKEN cDNA 4921529L05 gene	ncRNA	7
D4H8_peak_2255	chr13	64107148	64108003	6.11415	14.6453	10.5561	105	NA	intron (NM_001001321, intron 7 of 11)	intron (NM_001001321, intron 7 of 11)	-18374	NM_008291	15487	Mm.5109	NM_008291	ENSMUSG00000033122	Hsd17b3	-	hydroxysteroid (17-beta) dehydrogenase 3	protein-coding	7
D4H8_peak_1405	chr11	88274748	88275425	5.54039	11.13	7.32567	73	NA	Intergenic	Intergenic	-18957	NM_028859	74297	Mm.207320	NM_028859	ENSMUSG00000034031	Ccdc182	1700106J16Rik	coiled-coil domain containing 182	protein-coding	7
D4H8_peak_4789	chr2	154568608	154569365	5.45767	10.6066	6.8529	68	NA	intron (NM_007891, intron 1 of 6)	intron (NM_007891, intron 1 of 6)	440	NM_001291105	13555	Mm.18036	NM_007891	ENSMUSG00000027490	E2f1	E2F-1|mKIAA4009	E2F transcription factor 1	protein-coding	7
D4H8_peak_5619	chr4	117131508	117132687	5.38112	12.2932	8.38809	83	NA	intron (NM_001313916, intron 5 of 14)	intron (NM_001313916, intron 5 of 14)	1866	NM_013807	12795	Mm.259022	NM_013807	ENSMUSG00000028680	Plk3	Cnk|Fnk|PLK-3|PRK	polo-like kinase 3	protein-coding	7
D4H8_peak_2625	chr14	66502260	66502945	4.70246	7.5937	4.16621	41	NA	Intergenic	Intergenic	-132649	NM_001271759	11549	Mm.57064	NM_013461	ENSMUSG00000045875	Adra1a	Adra1c	adrenergic receptor, alpha 1a	protein-coding	7
D4H8_peak_4786	chr2	154420960	154422034	4.30318	9.24175	5.62473	56	NA	Intergenic	Intergenic	-13413	NM_009228	20648	Mm.1541	NM_009228	ENSMUSG00000027488	Snta1	AW228934|Snt1	syntrophin, acidic 1	protein-coding	7
D4H8_peak_3267	chr16	80272479	80272959	7.71015	14.0982	10.0497	100	NA	Intergenic	Intergenic	-927978	NM_010954	17968	Mm.433941	NM_010954	ENSMUSG00000022762	Ncam2	Ncam-2|Ocam|RNCAM	neural cell adhesion molecule 2	protein-coding	6
D4H8_peak_1828	chr12	70422553	70423170	7.52294	17.0071	12.7565	127	NA	intron (NR_037248, intron 2 of 4)	intron (NR_037248, intron 2 of 4)	-30293	NM_028339	72736	Mm.204670	NM_028339	ENSMUSG00000021072	Tmx1	2810425A04Rik|AI465319|Txndc1	thioredoxin-related transmembrane protein 1	protein-coding	6
D4H8_peak_7264	chr7	111249248	111249798	7.10642	14.85	10.7453	107	NA	Intergenic	Intergenic	-126848	NR_015573	75479	Mm.381620	NR_015573	ENSMUSG00000110424	1700012D14Rik	-	RIKEN cDNA 1700012D14 gene	ncRNA	6
D4H8_peak_10	chr1	9649008	9649708	6.84901	13.9447	9.90707	99	NA	Intergenic	Intergenic	-18266	NR_015470	72481	Mm.279818	NR_015470	ENSMUSG00000079671	2610203C22Rik	2310007M24Rik	RIKEN cDNA 2610203C22 gene	ncRNA	6
D4H8_peak_7392	chr7	134114030	134114844	6.83972	14.8054	10.7038	107	NA	intron (NM_007400, intron 3 of 22)	intron (NM_007400, intron 3 of 22)	110660	NM_007400	11489	Mm.439714	NM_007400	ENSMUSG00000054555	Adam12	Mltna	a disintegrin and metallopeptidase domain 12 (meltrin alpha)	protein-coding	6
D4H8_peak_2976	chr15	93062083	93063291	6.33813	13.0162	9.05373	90	NA	Intergenic	Intergenic	212397	NM_001033275	223827	Mm.22819	NM_001033275	ENSMUSG00000036197	Gxylt1	Glt8d3|Gm1228|Gm87	glucoside xylosyltransferase 1	protein-coding	6
D4H8_peak_4939	chr3	8865685	8866735	5.96264	13.5132	9.51184	95	NA	intron (NM_025434, intron 2 of 2)	intron (NM_025434, intron 2 of 2)	57647	NM_025434	66230	Mm.38460	NM_025434	ENSMUSG00000040269	Mrps28	1500012D08Rik|AW061224	mitochondrial ribosomal protein S28	protein-coding	6
D4H8_peak_1729	chr12	26534685	26535665	5.87287	12.9319	8.97661	89	NA	Intergenic	Intergenic	65960	NM_020557	22169	Mm.271839	NM_020557	ENSMUSG00000020638	Cmpk2	1200004E04Rik|TDKI|Tyki	cytidine monophosphate (UMP-CMP) kinase 2, mitochondrial	protein-coding	6
D4H8_peak_6855	chr7	6727633	6729534	5.68524	16.465	12.2473	122	NA	intron (NM_008817, intron 1 of 8)	intron (NM_008817, intron 1 of 8)	1836	NM_008817	18616	Mm.389800	NM_008817	ENSMUSG00000002265	Peg3	AL022617|ASF-1|End4|Gcap4|Pw1|Zfp102|mKIAA0287	paternally expressed 3	protein-coding	6
D4H8_peak_1579	chr11	113439549	113439989	5.25216	9.17835	5.56718	55	NA	intron (NM_027216, intron 5 of 9)	intron (NM_027216, intron 5 of 9)	126046	NM_001166503	69806	Mm.341021	NM_027216	ENSMUSG00000041654	Slc39a11	1810074D23Rik	solute carrier family 39 (metal ion transporter), member 11	protein-coding	6
D4H8_peak_2655	chr14	73105442	73106491	5.0959	9.92435	6.23679	62	NA	Intergenic	Intergenic	-36544	NM_001170694	105670	Mm.280068	NM_134083	ENSMUSG00000022106	Rcbtb2	2610028E02Rik|2810420M18Rik|AI448345|AW240694|Chc1l|RC/BTB2	regulator of chromosome condensation (RCC1) and BTB (POZ) domain containing protein 2	protein-coding	6
D4H8_peak_3490	chr17	33951224	33951523	4.76149	8.63128	5.08064	50	NA	TTS (NM_011296)	TTS (NM_011296)	115	NM_019420	54218	Mm.11132	NM_019420	ENSMUSG00000067370	B3galt4	Gal-T2|Galt2	UDP-Gal:betaGlcNAc beta 1,3-galactosyltransferase, polypeptide 4	protein-coding	6
D4H8_peak_2899	chr15	79044770	79045322	4.63542	8.08697	4.5998	45	NA	Intergenic	Intergenic	3161	NM_015738	14429	Mm.390805	NM_015738	ENSMUSG00000006378	Galr3	Galnr3	galanin receptor 3	protein-coding	6
D4H8_peak_2192	chr13	51920333	51921104	4.2264	10.8307	7.05564	70	NA	Intergenic	Intergenic	74043	NM_011817	23882	Mm.281298	NM_011817	ENSMUSG00000021453	Gadd45g	AI327420|C86281|CR6|DDIT2|OIG37	growth arrest and DNA-damage-inducible 45 gamma	protein-coding	6
D4H8_peak_546	chr10	17196086	17196697	9.69057	23.6631	19.057	190	NA	Intergenic	Intergenic	-100609	NR_038020	100504235	Mm.84044	NR_038020	ENSMUSG00000101969	Gm20125	-	predicted gene, 20125	ncRNA	5
D4H8_peak_7039	chr7	44848657	44850269	9.1222	38.3742	33.3228	333	NA	promoter-TSS (NM_001290694)	promoter-TSS (NM_001290694)	-172	NM_001290694	67605	Mm.148007	NM_026270	ENSMUSG00000011096	Akt1s1	1110012J22Rik|AI227026|Lobe|Lobel|PRAS40	AKT1 substrate 1 (proline-rich)	protein-coding	5
D4H8_peak_1589	chr11	114795309	114796220	8.94707	29.4345	24.6115	246	NA	exon (NM_028055, exon 1 of 3)	exon (NM_028055, exon 1 of 3)	128	NM_028055	72014	Mm.38347	NM_028055	ENSMUSG00000000202	Btbd17	1500005I02Rik|Tango10a	BTB (POZ) domain containing 17	protein-coding	5
D4H8_peak_4727	chr2	146117216	146118069	8.74158	29.486	24.6603	246	NA	Intergenic	Intergenic	-104355	NM_016889	53626	Mm.379070	NM_016889	ENSMUSG00000068154	Insm1	IA-1	insulinoma-associated 1	protein-coding	5
D4H8_peak_49	chr1	35457386	35457873	8.47028	22.3895	17.8388	178	NA	Intergenic	Intergenic	607670	NM_145516	226971	Mm.292751	NM_145516	ENSMUSG00000026123	Plekhb2	2310009M15Rik|AU018239|Evt2|Phdc|evt-2	pleckstrin homology domain containing, family B (evectins) member 2	protein-coding	5
D4H8_peak_6298	chr5	135724820	135725834	8.06136	17.5107	13.2256	132	NA	intron (NM_008898, intron 2 of 15)	intron (NM_008898, intron 2 of 15)	10562	NR_106001	102466791		NR_106001	ENSMUSG00000099197	Mir7034	Gm27372|mmu-mir-7034	microRNA 7034	ncRNA	5
D4H8_peak_7437	chr7	143428278	143428918	7.28457	16.5556	12.3327	123	NA	Intergenic	Intergenic	32452	NM_009876	12577	Mm.168789	NM_009876	ENSMUSG00000037664	Cdkn1c	AL024410|CDKI|Kip2|p57(kip2)|p57Kip2	cyclin-dependent kinase inhibitor 1C (P57)	protein-coding	5
D4H8_peak_741	chr10	79853645	79854891	7.2386	20.243	15.8044	158	NA	promoter-TSS (NM_008956)	promoter-TSS (NM_008956)	-164	NM_001077363	19205	Mm.265610	NM_008956	ENSMUSG00000006498	Ptbp1	AA407203|AL033359|HNRPI|PTB-1|PTB2|PTB3|PTB4|Ptb|pPTB	polypyrimidine tract binding protein 1	protein-coding	5
D4H8_peak_2806	chr15	38932459	38932956	7.17278	14.5199	10.4403	104	NA	Intergenic	Intergenic	-1202	NM_080640	118452	Mm.233837	NM_080640		Baalc	2810457D07Rik	brain and acute leukemia, cytoplasmic	protein-coding	5
D4H8_peak_4752	chr2	150735623	150736405	6.88487	13.1463	9.17377	91	NA	Intergenic	Intergenic	-13067	NM_172117	12497	Mm.275524	NM_172117	ENSMUSG00000033068	Entpd6	2700026H11Rik|Cd39l2|NTPDase-6	ectonucleoside triphosphate diphosphohydrolase 6	protein-coding	5
D4H8_peak_6374	chr5	148453431	148454573	6.71042	17.2192	12.9565	129	NA	Intergenic	Intergenic	-54098	NM_007513	11987	Mm.275489	NM_007513	ENSMUSG00000041313	Slc7a1	4831426K01Rik|AI447493|Atrc-1|Atrc1|Cat1|Rec-1|Rev-1|mCAT-1	solute carrier family 7 (cationic amino acid transporter, y+ system), member 1	protein-coding	5
D4H8_peak_5492	chr4	57824524	57825318	6.45366	13.2286	9.24974	92	NA	intron (NM_001304544, intron 6 of 8)	intron (NM_001304544, intron 6 of 8)	-20327	NM_009649	11641	Mm.467752	NM_009649	ENSMUSG00000038729	Akap2	AA959716|AI649048|Akap-2|Akap-kl|B230340M18Rik|Prka2	A kinase (PRKA) anchor protein 2	protein-coding	5
D4H8_peak_1213	chr11	67379885	67380419	6.43411	13.1928	9.21665	92	NA	Intergenic	Intergenic	53049	NM_001081250	544791	Mm.461064	NM_001081250	ENSMUSG00000060180	Myh13	MyHC-eo	myosin, heavy polypeptide 13, skeletal muscle	protein-coding	5
D4H8_peak_3153	chr16	29657557	29658609	6.24843	13.2613	9.27974	92	NA	Intergenic	Intergenic	78749	NM_133752	74143	Mm.274285	NM_133752	ENSMUSG00000038084	Opa1	1200011N24Rik|AI225888|AI847218|lilr3|mKIAA0567	OPA1, mitochondrial dynamin like GTPase	protein-coding	5
D4H8_peak_7608	chr8	69121349	69122252	6.24843	13.2613	9.27974	92	NA	Intergenic	Intergenic	19153	NM_199364	211134	Mm.409446	NM_199364	ENSMUSG00000036306	Lzts1	F37|FEZ1|PSD-Zip70	leucine zipper, putative tumor suppressor 1	protein-coding	5
D4H8_peak_7838	chr8	120416599	120417260	6.21109	14.4326	10.3598	103	NA	Intergenic	Intergenic	-71937	NM_198671	382034	Mm.334856	NM_198671	ENSMUSG00000031822	Gse1	2210013I18Rik|mKIAA0182	genetic suppressor element 1, coiled-coil protein	protein-coding	5
D4H8_peak_4082	chr19	15837012	15838196	6.1899	11.539	7.70014	77	NA	Intergenic	Intergenic	87018	NM_001205339	107272	Mm.289936	NM_177420	ENSMUSG00000024640	Psat1	D8Ertd814e|EPIP|PSA|Psat	phosphoserine aminotransferase 1	protein-coding	5
D4H8_peak_1585	chr11	113785038	113786264	6.16605	16.4291	12.2132	122	NA	intron (NM_172800, intron 44 of 44)	intron (NM_172800, intron 44 of 44)	-33836	NM_001163346	56699	Mm.293378	NM_020006	ENSMUSG00000041598	Cdc42ep4	1500041M20Rik|Borg4|CEP4	CDC42 effector protein (Rho GTPase binding) 4	protein-coding	5
D4H8_peak_2482	chr14	28958542	28959023	6.07312	10.9506	7.16232	71	NA	intron (NM_009785, intron 31 of 37)	intron (NM_009785, intron 31 of 37)	-59426	NM_176920	319476	Mm.95780	NM_176920	ENSMUSG00000045776	Lrtm1	A930016D02Rik	leucine-rich repeats and transmembrane domains 1	protein-coding	5
D4H8_peak_4248	chr2	4436386	4437037	5.9959	12.7764	8.83268	88	NA	intron (NM_001347086, intron 3 of 24)	intron (NM_001347086, intron 3 of 24)	35735	NM_001177843	209630	Mm.37932	NM_172475	ENSMUSG00000026657	Frmd4a	2700017I06Rik|5330420J21|AI594879|C230040M21Rik|Frmd4|Gm13190|OTTMUSG00000010806|mKIAA1294	FERM domain containing 4A	protein-coding	5
D4H8_peak_1862	chr12	77854353	77855043	5.94771	12.2864	8.38241	83	NA	Intergenic	Intergenic	-371957	NM_145965	268566	Mm.341742	NM_145965	ENSMUSG00000047454	Gphn	5730552E08Rik|AI662856|BC027112|C230040D23|GPH|GPHRYN|geph	gephyrin	protein-coding	5
D4H8_peak_860	chr10	96646125	96646962	5.793	12.3802	8.46886	84	NA	Intergenic	Intergenic	29542	NM_007569	12226	Mm.23811	NM_007569	ENSMUSG00000036478	Btg1	AI426953|AW546738	B cell translocation gene 1, anti-proliferative	protein-coding	5
D4H8_peak_589	chr10	34316748	34317592	5.77744	10.8165	7.04277	70	NA	intron (NM_001347463, intron 7 of 10)	intron (NM_001347463, intron 7 of 10)	19749	NM_030203	72480	Mm.21485	NM_030203	ENSMUSG00000039485	Tspyl4	2610102M01Rik|B230210I21Rik|D10Bwg0791e	TSPY-like 4	protein-coding	5
D4H8_peak_444	chr1	176994404	176995050	5.72827	12.6398	8.70786	87	NA	intron (NM_029756, intron 16 of 17)	intron (NM_029756, intron 16 of 17)	-158594	NR_037996	15365	Mm.441435	NR_037996		Hmga2-ps1	EG666235|Gm7996|Hmgic-ps1|[y]i-c	high mobility group AT-hook 2, pseudogene 1	pseudo	5
D4H8_peak_7469	chr8	10173350	10174178	5.72297	10.7198	6.95478	69	NA	intron (NM_001319151, intron 1 of 34)	intron (NM_001319151, intron 1 of 34)	19853	NM_001319151	244281	Mm.422761	NM_001081397	ENSMUSG00000039057	Myo16	BM140241|C230040D10Rik|Gm1105|NYAP3|mKIAA0865	myosin XVI	protein-coding	5
D4H8_peak_3804	chr18	43277664	43278135	5.71443	16.5413	12.3189	123	NA	intron (NM_178749, intron 5 of 12)	intron (NM_178749, intron 5 of 12)	70202	NM_178749	269019	Mm.150401	NM_178749	ENSMUSG00000039954	Stk32a	A930015B13Rik|YANK1	serine/threonine kinase 32A	protein-coding	5
D4H8_peak_1202	chr11	63180545	63180846	5.47464	9.21462	5.60005	56	NA	intron (NR_105772, intron 5 of 6)	intron (NR_105772, intron 5 of 6)	47892	NM_001302260	18858	Mm.1237	NM_008885	ENSMUSG00000018217	Pmp22	22kDa|Gas-3|HNPP|Tr|trembler	peripheral myelin protein 22	protein-coding	5
D4H8_peak_1146	chr11	55633591	55634403	5.45647	9.88369	6.20032	62	NA	Intergenic	Intergenic	-25799	NM_020492	14654	Mm.89320	NM_020492	ENSMUSG00000000263	Glra1	nmf11|oscillator|ot|spasmodic|spd	glycine receptor, alpha 1 subunit	protein-coding	5
D4H8_peak_5030	chr3	58112479	58113036	5.41017	9.45113	5.81223	58	NA	Intergenic	Intergenic	51050	NR_040538	67850	Mm.416968	NR_040538	ENSMUSG00000100666	1700007F19Rik	-	RIKEN cDNA 1700007F19 gene	ncRNA	5
D4H8_peak_318	chr1	134713520	134714321	5.39875	13.0755	9.10834	91	NA	intron (NM_009307, intron 2 of 9)	intron (NM_009307, intron 2 of 9)	67239	NM_009307	20980	Mm.5102	NM_009307	ENSMUSG00000026452	Syt2	IP4BP|R74640|mKIAA4194	synaptotagmin II	protein-coding	5
D4H8_peak_1408	chr11	88406522	88407149	5.30697	10.3247	6.5979	65	NA	intron (NM_054043, intron 8 of 13)	MER58A|DNA|hAT-Charlie	54062	NR_039545	100628571		NR_039545	ENSMUSG00000092985	Mir378b	mir-378b|mmu-mir-378b	microRNA 378b	ncRNA	5
D4H8_peak_268	chr1	126861624	126862434	5.25269	10.577	6.82668	68	NA	Intergenic	Intergenic	-31397	NM_001081756	210356	Mm.377234	NM_172484	ENSMUSG00000049690	Nckap5	8430408F21|D130011D22Rik|E030049G20Rik|Erih1|Erih2|Gm1548|Nap5	NCK-associated protein 5	protein-coding	5
D4H8_peak_1366	chr11	84043636	84044081	5.24206	8.49453	4.95926	49	NA	3' UTR (NM_194341, exon 20 of 20)	3' UTR (NM_194341, exon 20 of 20)	24499	NM_019819	56405	Mm.240885	NM_019819	ENSMUSG00000018648	Dusp14	1110014C10Rik|2310042C07Rik|D11Ertd395e|MKP-L|Mkp6	dual specificity phosphatase 14	protein-coding	5
D4H8_peak_6532	chr6	54681348	54681890	5.05449	7.57269	4.14757	41	NA	promoter-TSS (NM_001289741)	promoter-TSS (NM_001289741)	-5	NM_001289740	68235	Mm.233860	NM_026629	ENSMUSG00000038065	Mturn	2410066E13Rik|AI448550|B230212L03Rik	maturin, neural progenitor differentiation regulator homolog (Xenopus)	protein-coding	5
D4H8_peak_1903	chr12	84893906	84894328	5.03353	7.53926	4.11938	41	NA	Intergenic	MLT1K|LTR|ERVL-MaLR	-17622	NM_013589	16997	Mm.3900	NM_013589	ENSMUSG00000002020	Ltbp2	AW208642	latent transforming growth factor beta binding protein 2	protein-coding	5
D4H8_peak_6027	chr5	67222928	67224180	4.99394	12.8351	8.88697	88	NA	Intergenic	Intergenic	-37011	NM_028975	67878	Mm.23217	NM_028975	ENSMUSG00000037720	Tmem33	1110006G02Rik|1600019D15Rik|2410089A21Rik|2700052H22Rik|5430406L04Rik|AA388285|AI314185|AI426615|db83	transmembrane protein 33	protein-coding	5
D4H8_peak_518	chr1	194363006	194363668	4.95607	8.33684	4.81983	48	NA	Intergenic	Intergenic	-140578	NR_040477	74942	Mm.60689	NR_040477	ENSMUSG00000103692	4930503O07Rik	-	RIKEN cDNA 4930503O07 gene	ncRNA	5
D4H8_peak_1838	chr12	71433588	71434297	4.83928	9.42803	5.7922	57	NA	Intergenic	Intergenic	-49734	NR_136902	67348	Mm.54261	NR_136902	ENSMUSG00000100668	1700083H02Rik	100041190|Gm3190	RIKEN cDNA 1700083H02 gene	ncRNA	5
D4H8_peak_4640	chr2	120539712	120540186	4.81368	6.91205	3.57549	35	NA	intron (NM_011743, intron 3 of 21)	intron (NM_011743, intron 3 of 21)	23882	NM_011743	20402	Mm.485295	NM_011743	ENSMUSG00000027288	Zfp106	Cd-1|D2Dcr28|H3a|Sh3bp3|Znf106|sirm	zinc finger protein 106	protein-coding	5
D4H8_peak_7441	chr7	143783841	143784221	4.77606	7.12757	3.76042	37	NA	intron (NM_175534, intron 1 of 1)	intron (NM_175534, intron 1 of 1)	469	NM_175534	244238	Mm.183561	NM_175534	ENSMUSG00000048965	Mrgpre	C130069N09Rik|Ebrt3|Mgrf|MrgE	MAS-related GPR, member E	protein-coding	5
D4H8_peak_297	chr1	132558112	132559517	4.72177	10.8259	7.051	70	NA	Intergenic	Intergenic	-15874	NM_177129	21367	Mm.260861	NM_011531	ENSMUSG00000053024	Cntn2	D130012K04Rik|TAG-1|Tax	contactin 2	protein-coding	5
D4H8_peak_6105	chr5	101414310	101414831	4.5958	7.71137	4.27016	42	NA	Intergenic	Intergenic	250141	NM_144955	18096	Mm.193072	NM_144955	ENSMUSG00000035187	Nkx6-1	NKX6A|Nkx6.1	NK6 homeobox 1	protein-coding	5
D4H8_peak_2971	chr15	91017994	91018751	4.55021	8.54502	5.00412	50	NA	intron (NM_001109040, intron 1 of 36)	intron (NM_001109040, intron 1 of 36)	31579	NM_001109041	16564	Mm.41379	NM_016705	ENSMUSG00000022629	Kif21a	-	kinesin family member 21A	protein-coding	5
D4H8_peak_3060	chr16	4559571	4560048	4.51894	7.8753	4.41368	44	NA	promoter-TSS (NM_031182)	promoter-TSS (NM_031182)	-89	NM_031182	83383	Mm.273210	NM_031182	ENSMUSG00000005718	Tfap4	AI642933|AP-4|D930048N17Rik|Tcfap4|bHLHc41	transcription factor AP4	protein-coding	5
D4H8_peak_4465	chr2	66367894	66368432	4.39558	6.51375	3.2323	32	NA	intron (NM_018733, intron 1 of 26)	intron (NM_018733, intron 1 of 26)	72674	NM_001313997	20265	Mm.439704	NM_018733	ENSMUSG00000064329	Scn1a	B230332M13|Nav1.1	sodium channel, voltage-gated, type I, alpha	protein-coding	5
D4H8_peak_3631	chr17	72076572	72076895	4.39508	6.00467	2.80166	28	NA	intron (NM_007439, intron 4 of 28)	intron (NM_007439, intron 4 of 28)	294786	NM_030179	78785	Mm.196382	NM_030179	ENSMUSG00000024059	Clip4	1700024K14Rik|1700074B05Rik|4833417L20Rik|5830409B12Rik|Rsnl2	CAP-GLY domain containing linker protein family, member 4	protein-coding	5
D4H8_peak_122	chr1	61145625	61146312	4.38337	7.33519	3.94303	39	NA	Intergenic	Intergenic	168054	NM_017480	54167	Mm.42044	NM_017480	ENSMUSG00000026009	Icos	AILIM|CCLP|CRP-1|H4|Ly115	inducible T cell co-stimulator	protein-coding	5
D4H8_peak_4299	chr2	25185683	25186263	4.36066	7.58443	4.15857	41	NA	Intergenic	CpG	5215	NM_025980	67122	Mm.46539	NM_025980	ENSMUSG00000078202	Nrarp	2700054M22Rik	Notch-regulated ankyrin repeat protein	protein-coding	5
D4H8_peak_6356	chr5	143654663	143654968	4.29118	5.6234	2.48169	24	NA	intron (NM_001163548, intron 1 of 12)	intron (NM_001163548, intron 1 of 12)	3574	NM_001163548	19159	Mm.281003	NM_011182	ENSMUSG00000018001	Cyth3	AI648983|ARNO3|CLM3|Grp1|Pscd3	cytohesin 3	protein-coding	5
D4H8_peak_633	chr10	45025313	45025572	4.27708	6.06304	2.8503	28	NA	Intergenic	Intergenic	-41772	NM_011156	19072	Mm.10281	NM_011156	ENSMUSG00000019849	Prep	AI047692|AI450383|D10Wsu136e|PEP|Pop	prolyl endopeptidase	protein-coding	5
D4H8_peak_2392	chr13	113343930	113344173	4.26071	6.03698	2.82784	28	NA	Intergenic	Intergenic	134392	NM_023612	71690	Mm.38929	NM_023612	ENSMUSG00000042379	Esm1	0610042H23Rik|AV004503|ESM-1	endothelial cell-specific molecule 1	protein-coding	5
D4H8_peak_399	chr1	167239882	167240697	4.1726	6.41224	3.14573	31	NA	intron (NM_030724, intron 1 of 6)	intron (NM_030724, intron 1 of 6)	44838	NM_030724	80914	Mm.280895	NM_030724	ENSMUSG00000026558	Uck2	AA407809|AI481316|AU018180|AU020720|TSA903|UK|UMK|Umpk	uridine-cytidine kinase 2	protein-coding	5
D4H8_peak_8048	chr9	52148594	52149848	4.15617	11.2179	7.40713	74	NA	intron (NM_001162921, intron 1 of 5)	intron (NM_001162921, intron 1 of 5)	18890	NM_001162921	244871	Mm.295686	NM_001162921	ENSMUSG00000035164	Zc3h12c	A230108E06|C230027N18Rik|mKIAA1726	zinc finger CCCH type containing 12C	protein-coding	5
D4H8_peak_874	chr10	102074712	102075022	4.13525	5.38195	2.28614	22	NA	intron (NM_001205098, intron 3 of 7)	intron (NM_001205098, intron 3 of 7)	-83991	NM_001162368	67569	Mm.25252	NM_026243	ENSMUSG00000019888	Mgat4c	9130411I17Rik|GntIVh	MGAT4 family, member C	protein-coding	5
D4H8_peak_3015	chr15	99607603	99607927	4.03068	5.9158	2.72631	27	NA	Intergenic	Intergenic	6365	NM_175087	11831	Mm.202309	NM_175087	ENSMUSG00000043144	Aqp6	AI790337	aquaporin 6	protein-coding	5
D4H8_peak_2782	chr15	27495800	27496610	3.95195	5.78523	2.61795	26	NA	intron (NM_020332, intron 1 of 11)	intron (NM_020332, intron 1 of 11)	29528	NM_020332	11732	Mm.265264	NM_020332	ENSMUSG00000022265	Ank	Ankh|D15Ertd221e|ank|mKIAA1581	progressive ankylosis	protein-coding	5
D4H8_peak_7382	chr7	132247290	132248025	3.93362	5.28347	2.20638	22	NA	intron (NM_029935, intron 6 of 7)	intron (NM_029935, intron 6 of 7)	-68007	NR_028578	100043682	Mm.482794	NR_028578	ENSMUSG00000109270	Gm10584	ENSMUSG00000073814	predicted gene 10584	ncRNA	5
D4H8_peak_4506	chr2	79798512	79798954	3.78498	5.99113	2.78917	27	NA	intron (NR_110979, intron 4 of 4)	intron (NR_110979, intron 4 of 4)	90953	NM_001290744	75276	Mm.257373	NM_172420	ENSMUSG00000034683	Ppp1r1c	4930565M23Rik|4930579P15Rik	protein phosphatase 1, regulatory (inhibitor) subunit 1C	protein-coding	5
D4H8_peak_6149	chr5	112225626	112226526	3.40236	6.1752	2.94483	29	NA	intron (NR_003718, intron 3 of 6)	MIRc|SINE|MIR	2872	NR_033657	330166	Mm.44854	NR_003718	ENSMUSG00000097767	Miat	3632434I06|A230057G18Rik|Rncr2|gomafu	myocardial infarction associated transcript (non-protein coding)	ncRNA	5
D4H8_peak_5455	chr4	45824317	45824920	3.39906	5.72085	2.56352	25	NA	intron (NM_018741, intron 1 of 4)	intron (NM_018741, intron 1 of 4)	2209	NM_018741	75426	Mm.3919	NM_018741	ENSMUSG00000035551	Igfbpl1	2810011G06Rik|2810453O06Rik|IGFBPL	insulin-like growth factor binding protein-like 1	protein-coding	5
D4H8_peak_7082	chr7	48749367	48750076	9.4454	21.5468	17.0418	170	NA	Intergenic	Intergenic	-39282	NM_028031	243983	Mm.279116	NM_028031	ENSMUSG00000030471	Zdhhc13	2410004E01Rik|C530010M18|HIP3RP|Hip14l|kojak|skc4	zinc finger, DHHC domain containing 13	protein-coding	4
D4H8_peak_4562	chr2	102663671	102664058	9.25289	29.5939	24.7628	247	NA	intron (NM_001077514, intron 1 of 10)	intron (NM_001077514, intron 1 of 10)	5181	NM_001077514	20511	Mm.267547	NM_011393	ENSMUSG00000005089	Slc1a2	1700091C19Rik|2900019G14Rik|AI159670|Eaat2|GLT-1|GLT1|MGLT1	solute carrier family 1 (glial high affinity glutamate transporter), member 2	protein-coding	4
D4H8_peak_7613	chr8	69749618	69750268	9.12967	20.9804	16.5051	165	NA	promoter-TSS (NM_001200023)	promoter-TSS (NM_001200023)	19	NM_001200023	620419	Mm.460423	NM_001200023	ENSMUSG00000092260	Zfp963	-	zinc finger protein 963	protein-coding	4
D4H8_peak_5479	chr4	54651806	54653024	9.1077	27.568	22.8081	228	NA	Intergenic	Intergenic	-295530	NM_172867	242466	Mm.102904	NM_172867	ENSMUSG00000060206	Zfp462	6030417H05|9430078C22Rik|Gt4-2|Zfpip	zinc finger protein 462	protein-coding	4
D4H8_peak_2837	chr15	59647519	59648512	8.79313	27.4095	22.6551	226	NA	promoter-TSS (NM_144549)	promoter-TSS (NM_144549)	-639	NM_144549	211770	Mm.40298	NM_144549	ENSMUSG00000032501	Trib1	A530090O15Rik|TRB-1|Trb1	tribbles pseudokinase 1	protein-coding	4
D4H8_peak_3375	chr17	16157647	16158294	8.34186	18.5142	14.1693	141	NA	Intergenic	Intergenic	-331384	NM_178615	68799	Mm.293466	NM_178615	ENSMUSG00000048027	Rgmb	1110059F19Rik|DRAGON	repulsive guidance molecule family member B	protein-coding	4
D4H8_peak_2404	chr13	116514670	116515587	8.25382	19.8787	15.4588	154	NA	Intergenic	Intergenic	-205440	NM_021459	16392	Mm.42242	NM_021459	ENSMUSG00000042258	Isl1	-	ISL1 transcription factor, LIM/homeodomain	protein-coding	4
D4H8_peak_4301	chr2	25224367	25225272	8.08154	25.2013	20.5337	205	NA	promoter-TSS (NM_146116)	promoter-TSS (NM_146116)	-117	NM_146116	227613	Mm.227260	NM_146116	ENSMUSG00000036752	Tubb4b	4930542G03Rik|Tubb2c|Tubb2c1	tubulin, beta 4B class IVB	protein-coding	4
D4H8_peak_4095	chr19	21789332	21790370	8.06967	29.3406	24.5197	245	NA	intron (NM_031997, intron 2 of 24)	intron (NM_031997, intron 2 of 24)	11511	NM_001033759	83921	Mm.329776	NM_031997	ENSMUSG00000024754	Tmem2	-	transmembrane protein 2	protein-coding	4
D4H8_peak_2071	chr13	21326406	21327240	7.71719	15.0065	10.8908	108	NA	Intergenic	Intergenic	14620	NM_145451	75512	Mm.46195	NM_145451	ENSMUSG00000004341	Gpx6	1700020G18Rik|Ry2d1|olfactory	glutathione peroxidase 6	protein-coding	4
D4H8_peak_6951	chr7	27756137	27757148	7.66853	18.249	13.9215	139	NA	Intergenic	Intergenic	-9031	NR_033484	100043229	Mm.458666	NR_033484	ENSMUSG00000109143	Gm10046	ENSMUSG00000058661	predicted gene 10046	ncRNA	4
D4H8_peak_8061	chr9	55089759	55090701	7.60342	24.535	19.8944	198	NA	Intergenic	Intergenic	-41686	NM_148944	108015	Mm.32694	NM_148944	ENSMUSG00000035200	Chrnb4	Acrb-4|Acrb4	cholinergic receptor, nicotinic, beta polypeptide 4	protein-coding	4
D4H8_peak_4955	chr3	21935263	21936466	7.58937	23.0081	18.4308	184	NA	Intergenic	Intergenic	-140788	NM_030732	81004	Mm.202966	NM_030732	ENSMUSG00000027630	Tbl1xr1	8030499H02Rik|A630076E03Rik|AW539987|C21|C230089I12Rik|DC42|Ira1|TBLR1	transducin (beta)-like 1X-linked receptor 1	protein-coding	4
D4H8_peak_1431	chr11	95414107	95415068	7.40579	15.8492	11.6757	116	NA	intron (NM_025287, intron 2 of 10)	intron (NM_025287, intron 2 of 10)	504	NM_025287	20747	Mm.285454	NM_025287	ENSMUSG00000057522	Spop	AI315626|Pcif1|TEF2	speckle-type POZ protein	protein-coding	4
D4H8_peak_4556	chr2	101172519	101173506	6.98412	14.1859	10.1303	101	NA	Intergenic	Intergenic	-451736	NM_009020	19374	Mm.4988	NM_009020	ENSMUSG00000032864	Rag2	Rag-2	recombination activating gene 2	protein-coding	4
D4H8_peak_4361	chr2	30658262	30659526	6.93244	17.6973	13.4021	134	NA	non-coding (NR_136917, exon 4 of 4)	non-coding (NR_136917, exon 4 of 4)	19117	NR_136917	665635	Mm.450149	NR_136917		Gm14486	OTTMUSG00000016802	predicted gene 14486	ncRNA	4
D4H8_peak_1736	chr12	27139595	27140548	6.92922	16.7769	12.5407	125	NA	TTS (NR_045869)	TTS (NR_045869)	20445	NR_045868	636791	Mm.423496	NM_001039248	ENSMUSG00000094002	Gm9866	EG636791|ENSMUSG00000052076	predicted gene 9866	ncRNA	4
D4H8_peak_43	chr1	34182698	34183650	6.75777	16.4247	12.2098	122	NA	3' UTR (NM_010081, exon 24 of 24)	3' UTR (NM_010081, exon 24 of 24)	22844	NM_010081	13518	Mm.336625	NM_010081	ENSMUSG00000026131	Dst	2310001O04Rik|A830042E19Rik|AW554249|BP230|BPAG1-n|Bpag|Bpag1|Macf2|ah|athetoid|dt|mKIAA0728|nmf203|nmf339	dystonin	protein-coding	4
D4H8_peak_6484	chr6	47366103	47366684	6.57851	12.6174	8.6865	86	NA	Intergenic	Intergenic	-87931	NM_012042	26965	Mm.87611	NM_012042	ENSMUSG00000029686	Cul1	-	cullin 1	protein-coding	4
D4H8_peak_4587	chr2	109942116	109943870	6.55619	18.6486	14.2947	142	NA	intron (NM_172671, intron 1 of 17)	intron (NM_172671, intron 1 of 17)	25346	NM_172671	107515	Mm.277351	NM_172671	ENSMUSG00000050199	Lgr4	9130225G07|A330106J01Rik|A930009A08Rik|Gpr48	leucine-rich repeat-containing G protein-coupled receptor 4	protein-coding	4
D4H8_peak_5379	chr4	22835308	22836071	6.48989	25.1271	20.4623	204	NA	Intergenic	Intergenic	345141	NR_131335	105500046		NR_131335	ENSMUSG00000107859	Gm30731	Pnky|lnc-pou3f2	predicted gene, 30731	ncRNA	4
D4H8_peak_6723	chr6	118186759	118187418	6.41469	13.1571	9.18357	91	NA	intron (NM_001080780, intron 1 of 18)	intron (NM_001080780, intron 1 of 18)	10656	NM_009050	19713	Mm.57199	NM_009050	ENSMUSG00000030110	Ret	PTC|RET51|RET9|c-Ret	ret proto-oncogene	protein-coding	4
D4H8_peak_2257	chr13	64205444	64205756	6.40318	12.3113	8.40519	84	NA	intron (NM_172587, intron 12 of 13)	intron (NM_172587, intron 12 of 13)	42938	NM_001122989	218294	Mm.25335	NM_172587	ENSMUSG00000033102	Cdc14b	2810432N10Rik|A530086E13Rik|AA472821|CDC14B3|Cdc14B1	CDC14 cell division cycle 14B	protein-coding	4
D4H8_peak_3949	chr18	82798407	82799368	6.36295	11.8376	7.97213	79	NA	Intergenic	Intergenic	-39848	NR_045389	76961	Mm.396392	NR_045389	ENSMUSG00000101773	2210420H20Rik	-	RIKEN cDNA 2210420H20 gene	ncRNA	4
D4H8_peak_5938	chr5	30718009	30718930	6.22245	14.0392	9.99445	99	NA	intron (NM_023047, intron 1 of 12)	(TG)n|Simple_repeat|Simple_repeat	6574	NM_023047	65254	Mm.27732	NM_023047	ENSMUSG00000029168	Dpysl5	CRAM|CRMP-5|Crmp5	dihydropyrimidinase-like 5	protein-coding	4
D4H8_peak_8005	chr9	42530131	42530723	6.22121	10.8188	7.04468	70	NA	intron (NM_175481, intron 19 of 20)	intron (NM_175481, intron 19 of 20)	-58201	NM_173038	272589	Mm.34483	NM_173038	ENSMUSG00000037287	Tbcel	D330014K23|E130107N23Rik|Lrrc35	tubulin folding cofactor E-like	protein-coding	4
D4H8_peak_3365	chr17	15343268	15343738	6.20846	12.7759	8.8324	88	NA	Intergenic	Intergenic	10958	NR_033511	100038481	Mm.387544	NR_033511		Gm10510	ENSMUSG00000073453	predicted gene 10510	ncRNA	4
D4H8_peak_3809	chr18	43509523	43510047	6.19587	14.4013	10.3303	103	NA	Intergenic	Intergenic	-71499	NM_001291455	22240	Mm.8180	NM_009468	ENSMUSG00000024501	Dpysl3	CRMP-4|DRP-3|TUC4|ULIP-1|Ulip|Ulip1	dihydropyrimidinase-like 3	protein-coding	4
D4H8_peak_2813	chr15	44427569	44428425	6.18512	13.5513	9.54541	95	NA	promoter-TSS (NM_175009)	promoter-TSS (NM_175009)	-114	NM_175009	223527	Mm.291828	NM_175009	ENSMUSG00000022338	Eny2	1810057B09Rik|6720481I12|DC6|Ey2	enhancer of yellow 2 homolog (Drosophila)	protein-coding	4
D4H8_peak_5027	chr3	55873157	55873650	6.08097	10.5855	6.83441	68	NA	intron (NM_030595, intron 36 of 57)	intron (NM_030595, intron 36 of 57)	26298	NR_033592	71182	Mm.195603	NR_033592	ENSMUSG00000106572	4933417G07Rik	-	SEC13 homolog pseudogene	pseudo	4
D4H8_peak_2131	chr13	29609849	29610961	6.02495	13.2354	9.25581	92	NA	intron (NR_131896, intron 9 of 16)	intron (NR_131896, intron 9 of 16)	245268	NM_001308486	68916	Mm.212227	NM_144536	ENSMUSG00000006191	Cdkal1	1190005B03Rik|6620401C13Rik	CDK5 regulatory subunit associated protein 1-like 1	protein-coding	4
D4H8_peak_3	chr1	5232356	5233009	6.02495	13.2354	9.25581	92	NA	Intergenic	Intergenic	149596	NM_133826	108664	Mm.27082	NM_133826	ENSMUSG00000033793	Atp6v1h	0710001F19Rik|AU022349|CGI-11|SFD|SFDalpha|SFDbeta|VMA13	ATPase, H+ transporting, lysosomal V1 subunit H	protein-coding	4
D4H8_peak_7703	chr8	84846504	84847362	5.96215	13.9154	9.88081	98	NA	promoter-TSS (NM_007591)	promoter-TSS (NM_007591)	-2	NM_007591	12317	Mm.1971	NM_007591	ENSMUSG00000003814	Calr	CRT|Calregulin	calreticulin	protein-coding	4
D4H8_peak_6091	chr5	97299944	97301072	5.9486	16.7353	12.5016	125	NA	Intergenic	Intergenic	91822	NM_001033191	97243	Mm.11746	NM_001033191	ENSMUSG00000046000	Naa11	Ard1b|Ard2|C80008	N(alpha)-acetyltransferase 11, NatA catalytic subunit	protein-coding	4
D4H8_peak_2397	chr13	115090247	115090766	5.92156	9.60326	5.9498	59	NA	promoter-TSS (NM_134058)	promoter-TSS (NM_134058)	-348	NM_134058	105083	Mm.486295	NM_134058	ENSMUSG00000042275	Pelo	AA409897|AI852218	pelota homolog (Drosophila)	protein-coding	4
D4H8_peak_3221	chr16	55321679	55322531	5.83903	11.3064	7.48827	74	NA	Intergenic	Intergenic	-38868	NM_178720	239852	Mm.245045	NM_178720	ENSMUSG00000064310	Zpld1	9430016A21Rik	zona pellucida like domain containing 1	protein-coding	4
D4H8_peak_5266	chr3	127257503	127258098	5.83297	10.9148	7.12964	71	NA	intron (NM_001327938, intron 1 of 47)	intron (NM_001327938, intron 1 of 47)	96495	NR_105030	100862268	Mm.444603	NR_105029	ENSMUSG00000097456	LOC100862268	-	uncharacterized LOC100862268	ncRNA	4
D4H8_peak_8217	chr9	96989412	96990341	5.76669	14.6868	10.5946	105	NA	intron (NM_145134, intron 2 of 2)	intron (NM_145134, intron 2 of 2)	28479	NM_145134	211949	Mm.491271	NM_145134	ENSMUSG00000046997	Spsb4	D030068E18Rik|SSB-4|Ssb4	splA/ryanodine receptor domain and SOCS box containing 4	protein-coding	4
D4H8_peak_636	chr10	45410496	45411119	5.75662	12.6974	8.76015	87	NA	intron (NM_001031772, intron 4 of 4)	intron (NM_001031772, intron 4 of 4)	59394	NM_001031772	380669	Mm.440328	NM_001031772	ENSMUSG00000063804	Lin28b	2810403D23Rik|D030047M17Rik|Lin-28.2	lin-28 homolog B (C. elegans)	protein-coding	4
D4H8_peak_1581	chr11	113611841	113612463	5.69639	11.4248	7.59648	75	NA	Intergenic	Intergenic	-7329	NM_001042606	20606		NM_009217	ENSMUSG00000047904	Sstr2	SRIF-1|SS2R|SSTR-2|Smstr-2|Smstr2|sst2	somatostatin receptor 2	protein-coding	4
D4H8_peak_5514	chr4	71764866	71765717	5.68813	14.1135	10.064	100	NA	Intergenic	Intergenic	435602	NM_001285532	21885	Mm.278444	NM_011599	ENSMUSG00000008305	Tle1	C230057C06Rik|Estm14|Grg-1|Grg1|Tle4l	transducin-like enhancer of split 1	protein-coding	4
D4H8_peak_8356	chr9	124423013	124425687	5.63754	23.0318	18.4538	184	NA	non-coding (NR_015516, exon 1 of 1)	non-coding (NR_015516, exon 1 of 1)	563	NR_102721	75135	Mm.476814	NR_015516		4930526I15Rik	1600027J15Rik	RIKEN cDNA 4930526I15 gene	ncRNA	4
D4H8_peak_5512	chr4	71484950	71485895	5.63074	12.8245	8.87674	88	NA	Intergenic	Intergenic	715471	NM_001285532	21885	Mm.278444	NM_011599	ENSMUSG00000008305	Tle1	C230057C06Rik|Estm14|Grg-1|Grg1|Tle4l	transducin-like enhancer of split 1	protein-coding	4
D4H8_peak_6137	chr5	109556940	109559025	5.61172	20.9723	16.4981	164	NA	intron (NM_001310694, intron 1 of 7)	intron (NM_001310694, intron 1 of 7)	1011	NM_001310694	57914	Mm.35771	NM_016715	ENSMUSG00000033467	Crlf2	CRLM2|Ly114|Tpte2|Tslpr	cytokine receptor-like factor 2	protein-coding	4
D4H8_peak_312	chr1	134062914	134063850	5.6016	17.806	13.5033	135	NA	Intergenic	Intergenic	15773	NM_007570	12227	Mm.392646	NM_007570	ENSMUSG00000020423	Btg2	AA959598|APRO1|Pc3|TIS21	B cell translocation gene 2, anti-proliferative	protein-coding	4
D4H8_peak_6156	chr5	113041719	113041919	5.59408	9.0715	5.47274	54	NA	Intergenic	Intergenic	-26281	NM_177078	320129	Mm.285619	NM_177078	ENSMUSG00000042249	Grk3	4833444A01Rik|AI851927|AW551196|Adrbk-2|Adrbk2|Bark-2	G protein-coupled receptor kinase 3	protein-coding	4
D4H8_peak_5343	chr4	8577128	8577977	5.59183	12.7425	8.801	88	NA	intron (NM_021518, intron 3 of 7)	intron (NM_021518, intron 3 of 7)	41908	NM_021518	59021	Mm.397471	NM_021518	ENSMUSG00000047187	Rab2a	9330148M11Rik|C80220|Rab2	RAB2A, member RAS oncogene family	protein-coding	4
D4H8_peak_4428	chr2	48538735	48539260	5.58453	10.8414	7.06521	70	NA	Intergenic	Intergenic	-275112	NM_007396	11480	Mm.314338	NM_007396	ENSMUSG00000052155	Acvr2a	ActrIIa|Acvr2|TactrII	activin receptor IIA	protein-coding	4
D4H8_peak_3034	chr15	101221240	101221990	5.56137	11.9201	8.04693	80	NA	non-coding (NR_045328, exon 3 of 3)	non-coding (NR_045328, exon 3 of 3)	368	NR_045996	105968	Mm.120798	NR_045996		AU021063	-	expressed sequence AU021063	ncRNA	4
D4H8_peak_6768	chr6	128022082	128022530	5.53171	10.3777	6.6461	66	NA	intron (NM_175414, intron 3 of 8)	intron (NM_175414, intron 3 of 8)	121272	NM_175414	109246	Mm.21814	NM_175414	ENSMUSG00000030352	Tspan9	6720474K14Rik|9430079M16Rik|AU018597	tetraspanin 9	protein-coding	4
D4H8_peak_2407	chr13	119409061	119409506	5.49132	9.94496	6.25523	62	NA	promoter-TSS (NM_008710)	promoter-TSS (NM_008710)	-26	NM_001308506	18115	Mm.132584	NM_008710	ENSMUSG00000025453	Nnt	4930423F13Rik|AI323702|BB168308	nicotinamide nucleotide transhydrogenase	protein-coding	4
D4H8_peak_848	chr10	94129220	94130144	5.48175	10.2877	6.56377	65	NA	intron (NM_053072, intron 14 of 20)	intron (NM_053072, intron 14 of 20)	-18249	NM_011629	22025	Mm.107483	NM_011629	ENSMUSG00000005897	Nr2c1	4831444H07Rik|80.3|Eenr|TR2|Tr2-11	nuclear receptor subfamily 2, group C, member 1	protein-coding	4
D4H8_peak_8517	chrX	160598388	160598968	5.4503	7.91879	4.45202	44	NA	3' UTR (NM_001177878, exon 33 of 33)	3' UTR (NM_001177878, exon 33 of 33)	96244	NM_172783	110094	Mm.350712	NM_172783	ENSMUSG00000031295	Phka2	6330505C01Rik|D330034O08|Phk	phosphorylase kinase alpha 2	protein-coding	4
D4H8_peak_8034	chr9	48984736	48985340	5.44221	10.5778	6.82723	68	NA	promoter-TSS (NM_175482)	promoter-TSS (NM_175482)	-347	NM_175482	235323	Mm.21630	NM_175482	ENSMUSG00000032267	Usp28	9830148O20Rik|AU022237|mKIAA1515	ubiquitin specific peptidase 28	protein-coding	4
D4H8_peak_3102	chr16	17208827	17209217	5.42207	9.82307	6.14556	61	NA	exon (NM_001033338, exon 1 of 1)	exon (NM_001033338, exon 1 of 1)	887	NM_001033338	239731	Mm.86671	NM_001033338	ENSMUSG00000071636	Rimbp3	Gm1759|Gm603|RIM-BP3|mKIAA1666	RIMS binding protein 3	protein-coding	4
D4H8_peak_7649	chr8	71382036	71382639	5.41258	11.6198	7.77434	77	NA	promoter-TSS (NM_010150)	promoter-TSS (NM_010150)	-385	NM_010150	13864	Mm.28989	NM_010150	ENSMUSG00000002393	Nr2f6	AV090102|COUP-TF3|EAR2|Erbal2	nuclear receptor subfamily 2, group F, member 6	protein-coding	4
D4H8_peak_2190	chr13	51845679	51846861	5.34697	20.8169	16.3505	163	NA	promoter-TSS (NM_011817)	promoter-TSS (NM_011817)	-405	NM_011817	23882	Mm.281298	NM_011817	ENSMUSG00000021453	Gadd45g	AI327420|C86281|CR6|DDIT2|OIG37	growth arrest and DNA-damage-inducible 45 gamma	protein-coding	4
D4H8_peak_1623	chr11	117498042	117498322	5.32	7.71188	4.27044	42	NA	Intergenic	Intergenic	13814	NR_130966	432615	Mm.126359	NR_130966	ENSMUSG00000069588	Gm11733	OTTMUSG00000003802	predicted gene 11733	ncRNA	4
D4H8_peak_1552	chr11	106500716	106501806	5.26636	10.6035	6.85066	68	NA	TTS (NR_030703)	TTS (NR_030703)	270	NR_030703	100216537		NR_030703	ENSMUSG00000065126	Snord104	-	small nucleolar RNA, C/D box 104	snoRNA	4
D4H8_peak_6544	chr6	61042968	61043567	5.23517	9.14888	5.54	55	NA	Intergenic	Intergenic	98950	NM_027613	70945	Mm.389770	NM_027613	ENSMUSG00000054641	Mmrn1	4921530G03Rik|Emilin4|Mmrn	multimerin 1	protein-coding	4
D4H8_peak_1622	chr11	117478985	117479589	5.22936	8.80233	5.23282	52	NA	Intergenic	Intergenic	-5081	NR_130966	432615	Mm.126359	NR_130966	ENSMUSG00000069588	Gm11733	OTTMUSG00000003802	predicted gene 11733	ncRNA	4
D4H8_peak_48	chr1	35385579	35385975	5.21829	9.11956	5.51425	55	NA	Intergenic	MLT2F|LTR|ERVL	535818	NM_145516	226971	Mm.292751	NM_145516	ENSMUSG00000026123	Plekhb2	2310009M15Rik|AU018239|Evt2|Phdc|evt-2	pleckstrin homology domain containing, family B (evectins) member 2	protein-coding	4
D4H8_peak_7555	chr8	36155542	36155979	5.20354	8.43095	4.90304	49	NA	Intergenic	Intergenic	60932	NM_172911	244418	Mm.244971	NM_172911	ENSMUSG00000050271	Prag1	9830148H23|D8Ertd82e|NACK|Sgk223|mFLJ00269	PEAK1 related kinase activating pseudokinase 1	protein-coding	4
D4H8_peak_602	chr10	39638762	39639424	5.17585	8.71172	5.15198	51	NA	intron (NM_134000, intron 3 of 8)	intron (NM_134000, intron 3 of 8)	26159	NM_134000	103213	Mm.436686	NM_134000	ENSMUSG00000019842	Traf3ip2	AI429613|Act1|CIKS	TRAF3 interacting protein 2	protein-coding	4
D4H8_peak_7250	chr7	109114861	109115451	5.10053	7.36465	3.96789	39	NA	Intergenic	Intergenic	-31825	NM_001311161	320360	Mm.71007	NM_178780	ENSMUSG00000048330	Ric3	E130307J04Rik	RIC3 acetylcholine receptor chaperone	protein-coding	4
D4H8_peak_7594	chr8	61247574	61248260	4.97819	7.74786	4.30161	43	NA	intron (NM_021506, intron 2 of 11)	intron (NM_021506, intron 2 of 11)	23746	NM_021506	59009	Mm.27949	NM_021506	ENSMUSG00000031642	Sh3rf1	2200003J05Rik|Posh|R75531|Sh3md2	SH3 domain containing ring finger 1	protein-coding	4
D4H8_peak_3263	chr16	77421293	77421901	4.92755	10.953	7.16466	71	NA	intron (NR_015543, intron 2 of 4)	intron (NR_015543, intron 2 of 4)	92269	NR_015543	77994	Mm.394688	NR_015543	ENSMUSG00000090386	Mir99ahg	2810055G20Rik|D730043B02Rik	Mir99a and Mirlet7c-1 host gene (non-protein coding)	ncRNA	4
D4H8_peak_4384	chr2	32757330	32757801	4.92229	7.65676	4.22102	42	NA	exon (NM_001290563, exon 15 of 15)	exon (NM_001290563, exon 15 of 15)	331	NR_045485	30933	Mm.200695	NM_152800	ENSMUSG00000009563	Tor2a	Prosalusin	torsin family 2, member A	protein-coding	4
D4H8_peak_510	chr1	192834637	192835438	4.87643	8.19982	4.69917	46	NA	Intergenic	CpG	-6668	NR_040468	73455	Mm.414869	NR_040468		1700065J18Rik	-	RIKEN cDNA 1700065J18 gene	ncRNA	4
D4H8_peak_2189	chr13	51833400	51834169	4.86081	8.17286	4.67555	46	NA	Intergenic	Intergenic	-12891	NM_011817	23882	Mm.281298	NM_011817	ENSMUSG00000021453	Gadd45g	AI327420|C86281|CR6|DDIT2|OIG37	growth arrest and DNA-damage-inducible 45 gamma	protein-coding	4
D4H8_peak_3270	chr16	84774078	84775019	4.86081	8.17286	4.67555	46	NA	exon (NM_023844, exon 1 of 10)	exon (NM_023844, exon 1 of 10)	425	NM_023844	67374	Mm.41758	NM_023844	ENSMUSG00000053062	Jam2	1110002N23Rik|2410030G21Rik|2410167M24Rik|JAM-2|JAM-B|Jcam2|VE-JAM	junction adhesion molecule 2	protein-coding	4
D4H8_peak_709	chr10	75098310	75098915	4.8435	8.46042	4.92941	49	NA	intron (NM_001081412, intron 1 of 22)	intron (NM_001081412, intron 1 of 22)	37716	NM_001081412	110279	Mm.333722	NM_001081412	ENSMUSG00000009681	Bcr	5133400C09Rik|AI561783|AI853148|mKIAA3017	breakpoint cluster region	protein-coding	4
D4H8_peak_8219	chr9	97051037	97051435	4.81468	8.40904	4.88345	48	NA	Intergenic	Intergenic	-32881	NM_145134	211949	Mm.491271	NM_145134	ENSMUSG00000046997	Spsb4	D030068E18Rik|SSB-4|Ssb4	splA/ryanodine receptor domain and SOCS box containing 4	protein-coding	4
D4H8_peak_8108	chr9	62438709	62439013	4.78865	6.4042	3.13933	31	NA	intron (NM_175484, intron 3 of 11)	intron (NM_175484, intron 3 of 11)	97518	NM_009672	11737	Mm.269088	NM_009672	ENSMUSG00000032249	Anp32a	Anp32|I1PP2A|LANP|PHAP1|W91701|pp32	acidic (leucine-rich) nuclear phosphoprotein 32 family, member A	protein-coding	4
D4H8_peak_6648	chr6	93820187	93820619	4.73935	7.96236	4.48945	44	NA	intron (NM_001029850, intron 2 of 23)	intron (NM_001029850, intron 2 of 23)	92560	NR_104594	14924	Mm.217216	NM_010367	ENSMUSG00000045095	Magi1	AIP3|BAP1|Baiap1|Gukmi1|MAGI1c|Magi-1|TNRC19|WWP3|mKIAA4129	membrane associated guanylate kinase, WW and PDZ domain containing 1	protein-coding	4
D4H8_peak_3294	chr16	91301190	91302045	4.73335	10.1958	6.48021	64	NA	Intergenic	Intergenic	31848	NM_016968	50914	Mm.39300	NM_016968	ENSMUSG00000046160	Olig1	AI836478|AW494459|Bhlhb6|Olg-1|Oligo1|bHLHe21	oligodendrocyte transcription factor 1	protein-coding	4
D4H8_peak_7267	chr7	111968250	111968610	4.72763	7.33797	3.94425	39	NA	Intergenic	Intergenic	-55076	NM_133758	74996	Mm.16974	NM_133758	ENSMUSG00000059263	Usp47	4930502N04Rik|A630020C16Rik	ubiquitin specific peptidase 47	protein-coding	4
D4H8_peak_4542	chr2	93176587	93177413	4.71959	14.4619	10.3869	103	NA	Intergenic	Intergenic	-10584	NM_001025246	277414	Mm.41033	NM_001025246	ENSMUSG00000068735	Trp53i11	Tp53i11	transformation related protein 53 inducible protein 11	protein-coding	4
D4H8_peak_847	chr10	94093195	94093993	4.69388	7.28244	3.89643	38	NA	intron (NM_053072, intron 5 of 20)	intron (NM_053072, intron 5 of 20)	-54337	NM_011629	22025	Mm.107483	NM_011629	ENSMUSG00000005897	Nr2c1	4831444H07Rik|80.3|Eenr|TR2|Tr2-11	nuclear receptor subfamily 2, group C, member 1	protein-coding	4
D4H8_peak_4952	chr3	18625664	18626104	4.68914	8.18394	4.68592	46	NA	Intergenic	Intergenic	-145407	NR_040544	73959	Mm.60616	NR_040544	ENSMUSG00000102699	4930433B08Rik	-	RIKEN cDNA 4930433B08 gene	ncRNA	4
D4H8_peak_8156	chr9	71975837	71976354	4.68914	8.18394	4.68592	46	NA	intron (NM_001253862, intron 5 of 19)	intron (NM_001253862, intron 5 of 19)	12654	NR_029879	723889		NR_029879	ENSMUSG00000105200	Mir378a	Mir378|Mirn378|mmu-mir-378|mmu-mir-378a	microRNA 378a	ncRNA	4
D4H8_peak_85	chr1	50927136	50927685	4.67974	6.44948	3.17746	31	NA	promoter-TSS (NM_019790)	promoter-TSS (NM_019790)	-113	NM_019790	56363	Mm.245154	NM_019790	ENSMUSG00000026109	Tmeff2	4832418D20Rik|7630402F16Rik|TR-2	transmembrane protein with EGF-like and two follistatin-like domains 2	protein-coding	4
D4H8_peak_5800	chr4	143279860	143280337	4.67144	7.54114	4.12007	41	NA	intron (NM_001290822, intron 1 of 4)	intron (NM_001290822, intron 1 of 4)	19466	NM_010329	14726	Mm.2976	NM_010329	ENSMUSG00000028583	Pdpn	Gp38|OTS-8|RANDAM-2|T1-alpha|T1a|T1alpha	podoplanin	protein-coding	4
D4H8_peak_2134	chr13	30966289	30966812	4.66591	6.95066	3.60843	36	NA	intron (NM_025588, intron 1 of 27)	intron (NM_025588, intron 1 of 27)	7497	NM_025588	66482	Mm.293510	NM_025588	ENSMUSG00000021357	Exoc2	2410030I24Rik|AI648199|Sec5|Sec5l1	exocyst complex component 2	protein-coding	4
D4H8_peak_5828	chr4	149445190	149445918	4.61158	7.14664	3.7775	37	NA	Intergenic	CpG	9414	NM_022020	63954	Mm.46023	NM_022020	ENSMUSG00000028996	Rbp7	1110002J23Rik|CRBP-III	retinol binding protein 7, cellular	protein-coding	4
D4H8_peak_3087	chr16	13438001	13438271	4.58078	7.38699	3.98676	39	NA	Intergenic	Intergenic	-11387	NR_030549	100124432		NR_030549	ENSMUSG00000076972	Mir193b	Mir193|Mirn193b|mir-193b	microRNA 193b	ncRNA	4
D4H8_peak_5908	chr5	23414399	23415178	4.56946	10.1545	6.44261	64	NA	Intergenic	MIR|SINE|MIR	19565	NR_040469	269630	Mm.425231	NR_040469	ENSMUSG00000073147	5031425E22Rik	-	RIKEN cDNA 5031425E22 gene	ncRNA	4
D4H8_peak_5458	chr4	46498658	46499143	4.54078	7.61451	4.18452	41	NA	intron (NM_053179, intron 2 of 5)	intron (NM_053179, intron 2 of 5)	9571	NM_053179	94181	Mm.249349	NM_053179	ENSMUSG00000028334	Nans	4632418E04Rik|BB056474|Sas	N-acetylneuraminic acid synthase (sialic acid synthase)	protein-coding	4
D4H8_peak_4386	chr2	32823332	32824317	4.49984	8.14221	4.64872	46	NA	intron (NM_009295, intron 1 of 18)	intron (NM_009295, intron 1 of 18)	23408	NM_009295	20910	Mm.278865	NM_009295	ENSMUSG00000026797	Stxbp1	AI317162|AI326233|MMS10-G|Ms10g|Munc-18a|Munc18-1|N-sec1|Rb-sec1|Sxtbp1|Unc18-1|Unc18h|nsec1	syntaxin binding protein 1	protein-coding	4
D4H8_peak_2592	chr14	62292625	62293495	4.49384	7.82944	4.37423	43	NA	promoter-TSS (NM_173419)	promoter-TSS (NM_173419)	-81	NM_173419	239133	Mm.127330	NM_173419	ENSMUSG00000048281	Dleu7	BC038059	deleted in lymphocytic leukemia, 7	protein-coding	4
D4H8_peak_7843	chr8	120565094	120565510	4.49357	7.23789	3.8573	38	NA	intron (NM_001145897, intron 3 of 15)	intron (NM_001145897, intron 3 of 15)	23773	NM_178856	272551	Mm.275910	NM_178856	ENSMUSG00000031821	Gins2	2210013I18Rik|4833427B12Rik|AI323585|Pfs2	GINS complex subunit 2 (Psf2 homolog)	protein-coding	4
D4H8_peak_365	chr1	157387757	157388730	4.44448	7.73895	4.29442	42	NA	intron (NM_177644, intron 1 of 17)	L2b|LINE|L2	-24109	NR_027984	69953	Mm.286863	NM_027274	ENSMUSG00000049881	2810025M15Rik	AI429618	RIKEN cDNA 2810025M15 gene	ncRNA	4
D4H8_peak_5211	chr3	105214850	105215202	4.41155	6.53969	3.25454	32	NA	Intergenic	Intergenic	148182	NM_029228	75269	Mm.307994	NM_029228	ENSMUSG00000051788	4930564D02Rik	-	RIKEN cDNA 4930564D02 gene	protein-coding	4
D4H8_peak_4591	chr2	110179527	110180194	4.40962	7.09357	3.73097	37	NA	Intergenic	Intergenic	125865	NM_130452	170442	Mm.27335	NM_130452	ENSMUSG00000041660	Bbox1	AI874739	butyrobetaine (gamma), 2-oxoglutarate dioxygenase 1 (gamma-butyrobetaine hydroxylase)	protein-coding	4
D4H8_peak_5037	chr3	61363464	61364403	4.3963	7.94561	4.47474	44	NA	promoter-TSS (NM_028712)	promoter-TSS (NM_028712)	-574	NM_028712	74012	Mm.422674	NM_028712	ENSMUSG00000036894	Rap2b	4021402C18Rik|AA408554	RAP2B, member of RAS oncogene family	protein-coding	4
D4H8_peak_7137	chr7	73716317	73716566	4.36657	6.73903	3.4264	34	NA	Intergenic	Intergenic	-23866	NM_001162532	100038347	Mm.425464	NM_001162532	ENSMUSG00000078670	Fam174b	-	family with sequence similarity 174, member B	protein-coding	4
D4H8_peak_8330	chr9	120155092	120155587	4.3333	7.24562	3.86454	38	NA	intron (NM_008614, intron 2 of 3)	intron (NM_008614, intron 2 of 3)	5597	NM_001039365	17433	Mm.486167	NM_008614	ENSMUSG00000032517	Mobp	AI835053|AI839848|MOBP155|MOBP170|MOBP69|MOBP73|MOBP81|R74645	myelin-associated oligodendrocytic basic protein	protein-coding	4
D4H8_peak_6885	chr7	18949650	18950372	4.32874	6.95377	3.61089	36	NA	intron (NM_001029877, intron 2 of 3)	intron (NM_001029877, intron 2 of 3)	24123	NM_001029877	384569	Mm.262724	NM_001029877	ENSMUSG00000030411	Nova2	Gm1424	neuro-oncological ventral antigen 2	protein-coding	4
D4H8_peak_5493	chr4	57832915	57833451	4.25684	6.28767	3.04054	30	NA	intron (NM_001304544, intron 6 of 8)	intron (NM_001304544, intron 6 of 8)	-12065	NM_009649	11641	Mm.467752	NM_009649	ENSMUSG00000038729	Akap2	AA959716|AI649048|Akap-2|Akap-kl|B230340M18Rik|Prka2	A kinase (PRKA) anchor protein 2	protein-coding	4
D4H8_peak_2744	chr14	121566723	121567224	4.22719	6.23917	2.99932	29	NA	intron (NM_001347596, intron 45 of 52)	ORR1F|LTR|ERVL-MaLR	-61719	NM_053079	56643	Mm.155618	NM_053079	ENSMUSG00000025557	Slc15a1	D630032F02|PECT1|PEPT1	solute carrier family 15 (oligopeptide transporter), member 1	protein-coding	4
D4H8_peak_8247	chr9	103563797	103564334	4.19643	5.93459	2.74209	27	NA	intron (NR_040764, intron 2 of 2)	intron (NR_040764, intron 2 of 2)	6975	NR_040764	319215	Mm.425597	NR_040764	ENSMUSG00000099616	4932413F04Rik	-	RIKEN cDNA 4932413F04 gene	ncRNA	4
D4H8_peak_7197	chr7	96304224	96304452	4.19237	5.47029	2.35493	23	NA	intron (NM_001310760, intron 1 of 32)	intron (NM_001310760, intron 1 of 32)	-1329	NR_105818	102465210		NR_105818	ENSMUSG00000099030	Mir6394	Gm27929|mmu-mir-6394	microRNA 6394	ncRNA	4
D4H8_peak_6651	chr6	93956889	93957683	4.19127	7.26872	3.88428	38	NA	intron (NM_001029850, intron 1 of 23)	intron (NM_001029850, intron 1 of 23)	-43596	NM_001286788	14924	Mm.217216	NM_010367	ENSMUSG00000045095	Magi1	AIP3|BAP1|Baiap1|Gukmi1|MAGI1c|Magi-1|TNRC19|WWP3|mKIAA4129	membrane associated guanylate kinase, WW and PDZ domain containing 1	protein-coding	4
D4H8_peak_1500	chr11	101477387	101478073	4.18971	6.9868	3.63982	36	NA	Intergenic	Intergenic	9392	NM_009708	11858	Mm.378883	NM_009708	ENSMUSG00000001313	Rnd2	Arhn|Rohn	Rho family GTPase 2	protein-coding	4
D4H8_peak_5381	chr4	22997809	22998351	4.1667	6.94503	3.60379	36	NA	Intergenic	Intergenic	507532	NR_131335	105500046		NR_131335	ENSMUSG00000107859	Gm30731	Pnky|lnc-pou3f2	predicted gene, 30731	ncRNA	4
D4H8_peak_4541	chr2	93174215	93174938	4.13353	11.1518	7.34561	73	NA	Intergenic	Intergenic	-13008	NM_001025246	277414	Mm.41033	NM_001025246	ENSMUSG00000068735	Trp53i11	Tp53i11	transformation related protein 53 inducible protein 11	protein-coding	4
D4H8_peak_6874	chr7	16312586	16313093	4.11415	7.95938	4.48716	44	NA	intron (NM_133234, intron 2 of 3)	intron (NM_133234, intron 2 of 3)	3256	NM_133234	170770	Mm.7660	NM_133234	ENSMUSG00000002083	Bbc3	PUMA|PUMA/JFY1	BCL2 binding component 3	protein-coding	4
D4H8_peak_6037	chr5	73330919	73331254	4.07353	5.73817	2.57847	25	NA	intron (NM_026950, intron 3 of 6)	intron (NM_026950, intron 3 of 6)	7861	NM_026950	433904	Mm.274892	NM_026950	ENSMUSG00000029153	Ociad2	1810027I20Rik	OCIA domain containing 2	protein-coding	4
D4H8_peak_2987	chr15	97664005	97664279	4.05992	5.48126	2.36364	23	NA	Intergenic	ORR1E|LTR|ERVL-MaLR	41680	NM_028003	71919	Mm.12255	NM_028003	ENSMUSG00000022466	Rpap3	2310042P20Rik|D15Ertd682e	RNA polymerase II associated protein 3	protein-coding	4
D4H8_peak_831	chr10	87114201	87115038	3.92967	5.50706	2.3846	23	NA	intron (NM_029685, intron 2 of 5)	intron (NM_029685, intron 2 of 5)	56573	NM_029685	76640	Mm.78423	NM_029685	ENSMUSG00000047129	1700113H08Rik	-	RIKEN cDNA 1700113H08 gene	protein-coding	4
D4H8_peak_4084	chr19	16353867	16354177	3.9215	5.05223	2.0176	20	NA	intron (NM_008139, intron 5 of 6)	intron (NM_008139, intron 5 of 6)	-39018	NR_105832	102465218		NR_105832	ENSMUSG00000098718	Mir496b	Gm28028|mmu-mir-496b	microRNA 496b	ncRNA	4
D4H8_peak_533	chr10	9957657	9957974	3.91838	5.25957	2.18589	21	NA	Intergenic	Intergenic	-56775	NM_001081344	78808	Mm.331751	NM_030191	ENSMUSG00000019790	Stxbp5	0710001E20Rik|4930565N16Rik|AW742610|LGL3|mKIAA1006	syntaxin binding protein 5 (tomosyn)	protein-coding	4
D4H8_peak_596	chr10	37397054	37397676	3.87623	5.65908	2.51228	25	NA	Intergenic	Intergenic	-258439	NM_008538	17118	Mm.30059	NM_008538	ENSMUSG00000069662	Marcks	Macs|PKCSL	myristoylated alanine rich protein kinase C substrate	protein-coding	4
D4H8_peak_7678	chr8	80055699	80056326	3.83714	6.84943	3.52112	35	NA	intron (NM_020259, intron 1 of 12)	intron (NM_020259, intron 1 of 12)	1996	NM_020259	15245	Mm.254493	NM_020259	ENSMUSG00000064325	Hhip	Hhip1	Hedgehog-interacting protein	protein-coding	4
D4H8_peak_7300	chr7	119861824	119862164	3.80861	5.31143	2.22879	22	NA	intron (NM_001163703, intron 1 of 2)	intron (NM_001163703, intron 1 of 2)	33464	NM_173408	233805	Mm.31539	NM_173408	ENSMUSG00000048787	Dcun1d3	1700020A13Rik|BC030335	DCN1, defective in cullin neddylation 1, domain containing 3 (S. cerevisiae)	protein-coding	4
D4H8_peak_5285	chr3	134238510	134238956	3.76632	7.46953	4.05931	40	NA	intron (NM_001004367, intron 2 of 3)	intron (NM_001004367, intron 2 of 3)	1850	NR_035435	100316832		NR_035435	ENSMUSG00000084564	Mir1895	Mirn1895|mmu-mir-1895	microRNA 1895	ncRNA	4
D4H8_peak_1726	chr12	26191712	26192062	3.61018	4.39222	1.51228	15	NA	intron (NR_131149, intron 2 of 4)	intron (NR_131149, intron 2 of 4)	18618	NR_131149	629481	Mm.390460	NR_131149		Gm29687	-	predicted gene, 29687	ncRNA	4
D4H8_peak_2191	chr13	51902379	51902692	3.58758	4.95101	1.93742	19	NA	Intergenic	Intergenic	55860	NM_011817	23882	Mm.281298	NM_011817	ENSMUSG00000021453	Gadd45g	AI327420|C86281|CR6|DDIT2|OIG37	growth arrest and DNA-damage-inducible 45 gamma	protein-coding	4
D4H8_peak_4608	chr2	116066953	116067317	3.24472	5.82462	2.65212	26	NA	5' UTR (NM_001346047, exon 1 of 14)	5' UTR (NM_001346047, exon 1 of 14)	309	NM_001346047	17536	Mm.247566	NM_010825	ENSMUSG00000027210	Meis2	A430109D20Rik|Mrg1|Stra10	Meis homeobox 2	protein-coding	4
D4H8_peak_425	chr1	171411003	171411547	12.6392	40.1538	35.0716	350	NA	promoter-TSS (NM_001305678)	promoter-TSS (NM_001305678)	-38	NM_001305677	22278	Mm.8	NM_009480	ENSMUSG00000026641	Usf1	bHLHb11	upstream transcription factor 1	protein-coding	3
D4H8_peak_7195	chr7	95688277	95689318	11.0666	43.7874	38.6626	386	NA	Intergenic	Intergenic	-482447	NM_001310762	23966	Mm.254610	NM_011858	ENSMUSG00000048078	Tenm4	Doc4|ELM2|Odz4|R75022|Ten-m4|l(7)-3Rn|l7Rn3|mKIAA1302	teneurin transmembrane protein 4	protein-coding	3
D4H8_peak_5407	chr4	40142982	40143418	11.0407	31.018	26.1427	261	NA	promoter-TSS (NM_007386)	promoter-TSS (NM_007386)	-65	NM_007386	11428	Mm.331547	NM_007386	ENSMUSG00000028405	Aco1	Aco-1|Irebp|Irp1	aconitase 1	protein-coding	3
D4H8_peak_6386	chr5	149636177	149636876	10.0197	26.008	21.3087	213	NA	promoter-TSS (NM_013559)	promoter-TSS (NM_013559)	-190	NM_001347534	15505	Mm.270681	NM_013559	ENSMUSG00000029657	Hsph1	105kDa|AI790491|Hsp105|Hsp110|hsp-E7I|hsp110/105	heat shock 105kDa/110kDa protein 1	protein-coding	3
D4H8_peak_2836	chr15	59567701	59568133	9.7843	23.8363	19.2249	192	NA	intron (NM_026746, intron 4 of 6)	intron (NM_026746, intron 4 of 6)	-80737	NM_144549	211770	Mm.40298	NM_144549	ENSMUSG00000032501	Trib1	A530090O15Rik|TRB-1|Trb1	tribbles pseudokinase 1	protein-coding	3
D4H8_peak_4231	chr19	58052649	58053217	9.66372	21.3836	16.8852	168	NA	intron (NM_181415, intron 28 of 28)	intron (NM_181415, intron 28 of 28)	1766	NR_049196	100885835		NR_049196	ENSMUSG00000093757	Mir5623	Gm26068|mir-5623|mmu-mir-5623	microRNA 5623	ncRNA	3
D4H8_peak_1600	chr11	115813752	115814695	9.62907	23.549	18.9471	189	NA	promoter-TSS (NM_080643)	promoter-TSS (NM_080643)	-516	NM_029557	76265	Mm.275438	NM_029557	ENSMUSG00000020781	Tsen54	0610034P02Rik	tRNA splicing endonuclease subunit 54	protein-coding	3
D4H8_peak_3717	chr18	10735261	10736401	9.34502	28.0928	23.3145	233	NA	intron (NM_144860, intron 1 of 20)	intron (NM_144860, intron 1 of 20)	10206	NM_144860	225164	Mm.21500	NM_144860	ENSMUSG00000024294	Mib1	DIP-1|E430019M12Rik|Mib|mKIAA1323	mindbomb E3 ubiquitin protein ligase 1	protein-coding	3
D4H8_peak_3801	chr18	42511155	42511596	9.28164	21.7988	17.2799	172	NA	promoter-TSS (NM_001289526)	promoter-TSS (NM_001289526)	-112	NR_110344	56070	Mm.270511	NM_001039474	ENSMUSG00000024498	Tcerg1	2410022J09Rik|2900090C16Rik|AI428505|CA150b|FBP23|FBP28|Taf2s|ca150|p144	transcription elongation regulator 1 (CA150)	protein-coding	3
D4H8_peak_3773	chr18	34954386	34955261	8.73498	23.4655	18.868	188	NA	promoter-TSS (NM_010481)	promoter-TSS (NM_010481)	-472	NM_010481	15526	Mm.209419	NM_010481	ENSMUSG00000024359	Hspa9	74kDa|Csa|Grp75|Hsc74|Hsp74|Hsp74a|Hspa9a|Mortalin|Mot-2|Mot2|Mthsp70|Pbp74	heat shock protein 9	protein-coding	3
D4H8_peak_5507	chr4	65830618	65831211	8.54881	15.0407	10.9232	109	NA	intron (NM_019514, intron 9 of 21)	intron (NM_019514, intron 9 of 21)	225928	NM_001161782	69807	Mm.22786	NM_053084	ENSMUSG00000051675	Trim32	1810045E12Rik|3f3|BBS11|Zfp117	tripartite motif-containing 32	protein-coding	3
D4H8_peak_3528	chr17	37028717	37029108	8.47786	19.7867	15.3719	153	NA	Intergenic	Intergenic	-5514	NM_010814	17441	Mm.210857	NM_010814	ENSMUSG00000076439	Mog	B230317G11Rik	myelin oligodendrocyte glycoprotein	protein-coding	3
D4H8_peak_3895	chr18	65520412	65521178	8.44817	22.3443	17.7954	177	NA	intron (NR_105742, intron 3 of 6)	intron (NR_105742, intron 3 of 6)	-59435	NM_207255	328977	Mm.286232	NM_207255	ENSMUSG00000042439	Zfp532	C530030I18Rik|Znf532|mKIAA1629	zinc finger protein 532	protein-coding	3
D4H8_peak_8019	chr9	45055124	45055410	7.60379	13.4943	9.49393	94	NA	promoter-TSS (NM_001093749)	promoter-TSS (NM_001093749)	86	NM_001093749	319742	Mm.49611	NM_176993	ENSMUSG00000070305	Mpzl3	5430427F17Rik|A530065I17Rik|rc	myelin protein zero-like 3	protein-coding	3
D4H8_peak_3950	chr18	82810456	82811737	7.51037	25.7832	21.091	210	NA	Intergenic	Intergenic	-44801	NR_125720	73985	Mm.399211	NR_125720	ENSMUSG00000097738	4930445N18Rik	3010027C24Rik	RIKEN cDNA 4930445N18 gene	ncRNA	3
D4H8_peak_7317	chr7	126377462	126378018	7.50209	15.0961	10.9751	109	NA	non-coding (NR_045537, exon 1 of 13)	non-coding (NR_045537, exon 1 of 13)	194	NM_023712	73658	Mm.11112	NM_023712	ENSMUSG00000030741	Spns1	2210013K02Rik|Spin1|Spinl	spinster homolog 1	protein-coding	3
D4H8_peak_3411	chr17	24549674	24550477	7.50006	17.9198	13.6103	136	NA	5' UTR (NM_013630, exon 1 of 46)	5' UTR (NM_013630, exon 1 of 46)	125	NM_013630	18763	Mm.30435	NM_013630	ENSMUSG00000032855	Pkd1	PC1|mFLJ00285	polycystic kidney disease 1 homolog	protein-coding	3
D4H8_peak_4743	chr2	147876365	147877377	7.4115	18.2229	13.896	138	NA	Intergenic	Intergenic	166178	NR_046014	381384	Mm.259809	NR_046014	ENSMUSG00000051986	A530006G24Rik	Gm1003	RIKEN cDNA A530006G24 gene	ncRNA	3
D4H8_peak_6650	chr6	93912793	93913328	7.4115	18.2229	13.896	138	NA	promoter-TSS (NR_104594)	promoter-TSS (NR_104594)	-97	NR_104594	14924	Mm.217216	NM_010367	ENSMUSG00000045095	Magi1	AIP3|BAP1|Baiap1|Gukmi1|MAGI1c|Magi-1|TNRC19|WWP3|mKIAA4129	membrane associated guanylate kinase, WW and PDZ domain containing 1	protein-coding	3
D4H8_peak_7409	chr7	139388650	139389059	7.267	15.5963	11.4407	114	NA	promoter-TSS (NM_001127363)	promoter-TSS (NM_001127363)	-255	NM_183144	212111	Mm.28308	NM_183144	ENSMUSG00000025477	Inpp5a	-	inositol polyphosphate-5-phosphatase A	protein-coding	3
D4H8_peak_1580	chr11	113583737	113584458	7.25834	18.3847	14.0492	140	NA	Intergenic	Intergenic	-18282	NM_027216	69806	Mm.341021	NM_027216	ENSMUSG00000041654	Slc39a11	1810074D23Rik	solute carrier family 39 (metal ion transporter), member 11	protein-coding	3
D4H8_peak_7886	chr8	126826136	126826907	7.11618	15.7746	11.6055	116	NA	Intergenic	Intergenic	119400	NM_024214	67952	Mm.6932	NM_024214	ENSMUSG00000093904	Tomm20	1810060K07Rik|BB284719|Gm19268|MAS20|MOM19|TOM20|mKIAA0016	translocase of outer mitochondrial membrane 20 homolog (yeast)	protein-coding	3
D4H8_peak_547	chr10	17229905	17230798	7.03633	16.9948	12.7455	127	NA	Intergenic	Intergenic	-134569	NR_038020	100504235	Mm.84044	NR_038020	ENSMUSG00000101969	Gm20125	-	predicted gene, 20125	ncRNA	3
D4H8_peak_882	chr10	105638849	105640122	7.03215	17.9094	13.6006	136	NA	Intergenic	Intergenic	64934	NR_038032	327812	Mm.191660	NR_038032	ENSMUSG00000085282	Gm15663	9330159K06|OTTMUSG00000025047	predicted gene 15663	ncRNA	3
D4H8_peak_247	chr1	104496274	104496683	6.99474	14.6477	10.5578	105	NA	Intergenic	Intergenic	-272341	NM_011800	23836	Mm.103640	NM_011800	ENSMUSG00000050840	Cdh20	Cdh7	cadherin 20	protein-coding	3
D4H8_peak_597	chr10	37666599	37667594	6.96253	15.0347	10.9172	109	NA	Intergenic	Intergenic	-508678	NR_131035	75877	Mm.402094	NR_131035	ENSMUSG00000111234	4930591E09Rik	-	RIKEN cDNA 4930591E09 gene	ncRNA	3
D4H8_peak_4273	chr2	14054912	14055904	6.95104	14.5682	10.4848	104	NA	intron (NM_001012396, intron 1 of 5)	CpG	627	NM_013935	30963	Mm.241205	NM_013935	ENSMUSG00000063275	Hacd1	Ptpla	3-hydroxyacyl-CoA dehydratase 1	protein-coding	3
D4H8_peak_8039	chr9	49962188	49962947	6.92922	16.7769	12.5407	125	NA	Intergenic	Intergenic	-163174	NM_001311065	17967	Mm.4974	NM_010875	ENSMUSG00000039542	Ncam1	CD56|E-NCAM|NCAM-1|Ncam	neural cell adhesion molecule 1	protein-coding	3
D4H8_peak_1316	chr11	77491356	77492093	6.8939	15.3527	11.2133	112	NA	Intergenic	CpG	-1688	NM_001004144	216963	Mm.290182	NM_001004144	ENSMUSG00000011877	Git1	Cat-1|p95Cat	G protein-coupled receptor kinase-interactor 1	protein-coding	3
D4H8_peak_8178	chr9	78175582	78176134	6.8939	15.3527	11.2133	112	NA	promoter-TSS (NR_040401)	promoter-TSS (NR_040401)	-56	NR_040401	320295	Mm.131285	NR_040401	ENSMUSG00000097574	C920006O11Rik	-	RIKEN cDNA C920006O11 gene	ncRNA	3
D4H8_peak_1693	chr12	10425951	10426655	6.87428	12.2945	8.38934	83	NA	Intergenic	MIRc|SINE|MIR	-20085	NR_110487	328061	Mm.56067	NR_110487		Gm38407	4931412M21	predicted gene, 38407	ncRNA	3
D4H8_peak_5734	chr4	133729822	133730303	6.86527	14.4116	10.3397	103	NA	intron (NM_001080819, intron 1 of 19)	intron (NM_001080819, intron 1 of 19)	-12954	NR_106086	102465707		NR_106086	ENSMUSG00000104566	Mir7227	mmu-mir-7227	microRNA 7227	ncRNA	3
D4H8_peak_4305	chr2	25371985	25372465	6.81975	12.2041	8.30622	83	NA	5' UTR (NM_001290407, exon 1 of 6)	5' UTR (NM_001290407, exon 1 of 6)	190	NM_001081085	72080	Mm.250293	NM_001081085	ENSMUSG00000026955	Sapcd2	2010317E24Rik|6030458L21Rik|AL033337|ang	suppressor APC domain containing 2	protein-coding	3
D4H8_peak_3705	chr18	6135945	6136549	6.79739	15.1676	11.042	110	NA	promoter-TSS (NM_001039692)	promoter-TSS (NM_001039692)	-149	NM_029277	75415	Mm.239675	NM_029277	ENSMUSG00000041225	Arhgap12	2810011M08Rik	Rho GTPase activating protein 12	protein-coding	3
D4H8_peak_6089	chr5	97218385	97219377	6.78842	26.5376	21.8176	218	NA	Intergenic	Intergenic	-107285	NM_198422	231474	Mm.332505	NM_198422	ENSMUSG00000055725	Paqr3	6330415A20Rik|AY424292|RKTG	progestin and adipoQ receptor family member III	protein-coding	3
D4H8_peak_2154	chr13	39877508	39878161	6.77053	18.2526	13.9249	139	NA	Intergenic	Intergenic	410177	NM_172143	218165	Mm.364096	NM_172143	ENSMUSG00000047094	Ofcc1	opo	orofacial cleft 1 candidate 1	protein-coding	3
D4H8_peak_3873	chr18	60605945	60606391	6.74077	15.0585	10.9393	109	NA	intron (NM_177340, intron 1 of 2)	intron (NM_177340, intron 1 of 2)	3936	NM_001109975	104027	Mm.252321	NM_177340	ENSMUSG00000043079	Synpo	9030217H17Rik|9130229N11|9330140I15Rik|AW046661	synaptopodin	protein-coding	3
D4H8_peak_7562	chr8	41239271	41239997	6.74064	14.619	10.5309	105	NA	promoter-TSS (NM_023662)	promoter-TSS (NM_023662)	-125	NM_023662	18536	Mm.117896	NM_023662	ENSMUSG00000031592	Pcm1	2600002H09Rik|9430077F19Rik|C030044G17Rik	pericentriolar material 1	protein-coding	3
D4H8_peak_1189	chr11	61930046	61930432	6.73931	11.6725	7.82247	78	NA	promoter-TSS (NM_019921)	promoter-TSS (NM_019921)	18	NM_019921	56697	Mm.274404	NM_019921	ENSMUSG00000047804	Akap10	1500031L16Rik|B130049N18Rik|D-AKAP-2|D-AKAP2|PRKA10	A kinase (PRKA) anchor protein 10	protein-coding	3
D4H8_peak_5188	chr3	102125697	102126499	6.65557	17.9914	13.6777	136	NA	intron (NM_009814, intron 5 of 10)	intron (NM_009814, intron 5 of 10)	39643	NM_009814	12373	Mm.15343	NM_009814	ENSMUSG00000027861	Casq2	AA033488|AW146219|Csq2|ESTM52|cCSQ	calsequestrin 2	protein-coding	3
D4H8_peak_5164	chr3	96431695	96432657	6.63976	21.5435	17.0387	170	NA	Intergenic	Intergenic	-17343	NR_001579	21748		NR_001579	ENSMUSG00000064796	Terc	mTER|mTR	telomerase RNA component	ncRNA	3
D4H8_peak_3940	chr18	79048956	79050207	6.63753	19.2912	14.9035	149	NA	intron (NM_053099, intron 2 of 5)	intron (NM_053099, intron 2 of 5)	59810	NM_053099	240427	Mm.312871	NM_053099	ENSMUSG00000024548	Setbp1	C130092E12|Seb|mKIAA0437	SET binding protein 1	protein-coding	3
D4H8_peak_1386	chr11	87108662	87109487	6.63437	18.836	14.4721	144	NA	promoter-TSS (NM_175563)	promoter-TSS (NM_175563)	-187	NM_025377	66140	Mm.45008	NM_025377	ENSMUSG00000020492	Ska2	1110001A07Rik|C78640|Fam33a	spindle and kinetochore associated complex subunit 2	protein-coding	3
D4H8_peak_932	chr10	127063232	127063993	6.62546	14.401	10.3302	103	NA	promoter-TSS (NM_009870)	promoter-TSS (NM_009870)	9	NM_009870	12567	Mm.6839	NM_009870	ENSMUSG00000006728	Cdk4	Crk3	cyclin-dependent kinase 4	protein-coding	3
D4H8_peak_1935	chr12	92292443	92293235	6.59389	13.4845	9.485	94	NA	Intergenic	Intergenic	-443682	NM_011344	20338	Mm.250605	NM_011344	ENSMUSG00000020964	Sel1l	AW493766|Sel1h|mKIAA4137	sel-1 suppressor of lin-12-like (C. elegans)	protein-coding	3
D4H8_peak_7492	chr8	18694176	18694759	6.55321	13.4105	9.41651	94	NA	exon (NM_007426, exon 8 of 9)	exon (NM_007426, exon 8 of 9)	47095	NM_007426	11601	Mm.439874	NM_007426	ENSMUSG00000031465	Angpt2	Agpt2|Ang-2|Ang2	angiopoietin 2	protein-coding	3
D4H8_peak_4380	chr2	32534622	32535229	6.52287	12.9355	8.97951	89	NA	promoter-TSS (NM_153560)	promoter-TSS (NM_153560)	-434	NM_153560	98952	Mm.4065	NM_153560	ENSMUSG00000039157	Fam102a	AI426465|C230093N12Rik|Eeig1	family with sequence similarity 102, member A	protein-coding	3
D4H8_peak_7447	chr7	144914809	144915416	6.52287	12.9355	8.97951	89	NA	promoter-TSS (NM_028184)	promoter-TSS (NM_028184)	12	NM_001347536	72284	Mm.273049	NM_028184	ENSMUSG00000031072	Oraov1	2210010N10Rik|TAOS1	oral cancer overexpressed 1	protein-coding	3
D4H8_peak_7726	chr8	90031438	90031943	6.51165	12.501	8.57909	85	NA	Intergenic	Intergenic	316562	NM_172913	244579	Mm.302755	NM_172913	ENSMUSG00000043668	Tox3	500-9|BC052044|C230068E13|CAGF9|Tnrc9	TOX high mobility group box family member 3	protein-coding	3
D4H8_peak_6565	chr6	72711367	72711982	6.49312	13.3008	9.3158	93	NA	intron (NM_001079822, intron 3 of 12)	intron (NM_001079822, intron 3 of 12)	77371	NM_009332	21415	Mm.440067	NM_009332	ENSMUSG00000055799	Tcf7l1	Tcf-3|Tcf3|bHLHb21	transcription factor 7 like 1 (T cell specific, HMG box)	protein-coding	3
D4H8_peak_1524	chr11	102603707	102604578	6.49243	18.4947	14.1523	141	NA	promoter-TSS (NM_020510)	promoter-TSS (NM_020510)	-289	NM_020510	57265	Mm.36416	NM_020510	ENSMUSG00000050288	Fzd2	AL033370|AW456835|Fz10|Fzd10|Mfz10|Mfz10a	frizzled class receptor 2	protein-coding	3
D4H8_peak_8454	chrX	100776950	100777174	6.47296	10.1529	6.44131	64	NA	promoter-TSS (NM_001177780)	promoter-TSS (NM_001177780)	-209	NM_001177780	53310	Mm.4615	NM_016747	ENSMUSG00000000881	Dlg3	Dlgh3|SAP102|mKIAA1232	discs, large homolog 3 (Drosophila)	protein-coding	3
D4H8_peak_5043	chr3	65929350	65929932	6.31941	13.396	9.4039	94	NA	Intergenic	Intergenic	28584	NM_019937	56706	Mm.175612	NM_019937	ENSMUSG00000027829	Ccnl1	2610030E23Rik|AU018493|Ccnl|ania-6a	cyclin L1	protein-coding	3
D4H8_peak_3243	chr16	64851677	64852104	6.31897	12.1633	8.26901	82	NA	promoter-TSS (NM_178647)	promoter-TSS (NM_178647)	-167	NM_001347245	72020	Mm.25960	NM_028059	ENSMUSG00000047141	Zfp654	1600021C16Rik|1810008K20Rik|433036|Gm5488|Znf654	zinc finger protein 654	protein-coding	3
D4H8_peak_634	chr10	45147081	45147616	6.31811	10.6041	6.85083	68	NA	intron (NM_011156, intron 10 of 14)	intron (NM_011156, intron 10 of 14)	80134	NM_011156	19072	Mm.10281	NM_011156	ENSMUSG00000019849	Prep	AI047692|AI450383|D10Wsu136e|PEP|Pop	prolyl endopeptidase	protein-coding	3
D4H8_peak_4215	chr19	55143449	55144099	6.2799	12.4994	8.57847	85	NA	Intergenic	Intergenic	-37111	NM_009348	21684	Mm.42139	NM_009348	ENSMUSG00000024979	Tectb	Tctnb	tectorin beta	protein-coding	3
D4H8_peak_3874	chr18	60653353	60653921	6.23094	13.228	9.24951	92	NA	Intergenic	Intergenic	-9773	NR_045401	328963	Mm.417203	NR_045401		G630071F17Rik	G630071F17	RIKEN cDNA G630071F17 gene	ncRNA	3
D4H8_peak_517	chr1	194160701	194161422	6.20063	14.8284	10.7249	107	NA	Intergenic	Intergenic	61698	NR_040477	74942	Mm.60689	NR_040477	ENSMUSG00000103692	4930503O07Rik	-	RIKEN cDNA 4930503O07 gene	ncRNA	3
D4H8_peak_4357	chr2	30441362	30442059	6.17238	12.7087	8.77046	87	NA	intron (NM_138748, intron 8 of 9)	intron (NM_138748, intron 8 of 9)	25660	NM_138748	110854	Mm.275393	NM_138748	ENSMUSG00000039515	Ptpa	2610042B21Rik|C77440|N28142|PR53|Ppp2r4	protein phosphatase 2 protein activator	protein-coding	3
D4H8_peak_244	chr1	98190091	98190790	6.13816	11.0612	7.26315	72	NA	Intergenic	Intergenic	58973	NR_040439	69030	Mm.402692	NR_040439	ENSMUSG00000100182	1810006J02Rik	-	RIKEN cDNA 1810006J02 gene	ncRNA	3
D4H8_peak_2430	chr14	16733268	16734006	6.12799	13.0311	9.06707	90	NA	intron (NM_001289760, intron 2 of 9)	intron (NM_001289760, intron 2 of 9)	-158161	NM_001289762	218772	Mm.259318	NM_011243	ENSMUSG00000017491	Rarb	A830025K23|Hap|Nr1b2	retinoic acid receptor, beta	protein-coding	3
D4H8_peak_642	chr10	51257617	51258211	6.11782	11.8071	7.94443	79	NA	Intergenic	Intergenic	-222698	NM_001291892	14727	Mm.439661	NM_008147	ENSMUSG00000062593	Lilr4b	Gp49a|gp49	leukocyte immunoglobulin-like receptor, subfamily B, member 4B	protein-coding	3
D4H8_peak_1916	chr12	86659290	86659896	6.10686	11.3948	7.56927	75	NA	Intergenic	Intergenic	-19107	NM_177354	238328	Mm.216101	NM_177354	ENSMUSG00000021256	Vash1	AI834978|D930046M13Rik|G630009D10Rik	vasohibin 1	protein-coding	3
D4H8_peak_4108	chr19	26978144	26978792	6.03678	13.6644	9.65027	96	NA	Intergenic	Intergenic	92543	NM_001033407	329047	Mm.293289	NM_001033407	ENSMUSG00000074913	Gm815	-	predicted gene 815	protein-coding	3
D4H8_peak_7235	chr7	102064931	102065748	6.02198	11.6359	7.78925	77	NA	promoter-TSS (NR_104582)	promoter-TSS (NR_104582)	-152	NM_001286690	102443350	Mm.292904	NM_001286689	ENSMUSG00000070425	Xndc1	Xndr	Xrcc1 N-terminal domain containing 1	protein-coding	3
D4H8_peak_4199	chr19	47029849	47030165	5.99093	10.4352	6.69866	66	NA	Intergenic	Intergenic	-14818	NM_001164363	76952	Mm.40965	NM_029810	ENSMUSG00000025041	Nt5c2	2010002I23Rik|CnII|ENSMUSG00000025039|Gm9751|Gmp|Nt5b|Pnt5|cN-II	5'-nucleotidase, cytosolic II	protein-coding	3
D4H8_peak_6162	chr5	113771678	113772653	5.98448	11.5687	7.72748	77	NA	promoter-TSS (NM_025526)	promoter-TSS (NM_025526)	-516	NM_016926	53890	Mm.29594	NM_016926	ENSMUSG00000018974	Sart3	AU045857|mKIAA0156	squamous cell carcinoma antigen recognized by T cells 3	protein-coding	3
D4H8_peak_1723	chr12	25124521	25124935	5.94758	11.8925	8.02197	80	NA	Intergenic	Intergenic	-4446	NR_045844	432641	Mm.112955	NR_045844		Gm17746	-	predicted gene, 17746	ncRNA	3
D4H8_peak_3303	chr16	91770546	91771423	5.93015	11.8603	7.99252	79	NA	intron (NM_001110275, intron 1 of 28)	intron (NM_001110275, intron 1 of 28)	41613	NM_010587	16443	Mm.40546	NM_010587	ENSMUSG00000022957	Itsn1	AA517634|AA545208|AI316805|AI839402|AI848451|Ehsh1|Ese1|Itsn|Sh3p17	intersectin 1 (SH3 domain protein 1A)	protein-coding	3
D4H8_peak_1730	chr12	26734115	26734784	5.92792	11.082	7.28209	72	NA	Intergenic	Intergenic	265234	NM_020557	22169	Mm.271839	NM_020557	ENSMUSG00000020638	Cmpk2	1200004E04Rik|TDKI|Tyki	cytidine monophosphate (UMP-CMP) kinase 2, mitochondrial	protein-coding	3
D4H8_peak_6176	chr5	114795158	114795465	5.91086	11.4362	7.60642	76	NA	intron (NM_026718, intron 6 of 14)	intron (NM_026718, intron 6 of 14)	18665	NR_027818	66236	Mm.268546	NR_027817	ENSMUSG00000072694	1500011B03Rik	AI415201|AV141149|AW556386	RIKEN cDNA 1500011B03 gene	ncRNA	3
D4H8_peak_6570	chr6	77075517	77075949	5.86596	10.596	6.8436	68	NA	intron (NM_001109764, intron 10 of 19)	intron (NM_001109764, intron 10 of 19)	-166984	NM_028880	74342	Mm.292568	NM_028880	ENSMUSG00000060780	Lrrtm1	4632401D06Rik|AW125451	leucine rich repeat transmembrane neuronal 1	protein-coding	3
D4H8_peak_7981	chr9	35379177	35379739	5.86077	10.2168	6.49857	64	NA	Intergenic	Intergenic	-72618	NM_021339	57810	Mm.80509	NM_021339	ENSMUSG00000038119	Cdon	CDO|Cd0|Orcam	cell adhesion molecule-related/down-regulated by oncogenes	protein-coding	3
D4H8_peak_2464	chr14	24778938	24779517	5.85682	11.3386	7.51734	75	NA	Intergenic	CpG	288546	NM_207634	20088	Mm.16775	NM_011297	ENSMUSG00000025290	Rps24	-	ribosomal protein S24	protein-coding	3
D4H8_peak_7837	chr8	120374465	120375342	5.82332	12.4398	8.52306	85	NA	Intergenic	(GA)n|Simple_repeat|Simple_repeat	-113963	NM_198671	382034	Mm.334856	NM_198671	ENSMUSG00000031822	Gse1	2210013I18Rik|mKIAA0182	genetic suppressor element 1, coiled-coil protein	protein-coding	3
D4H8_peak_1344	chr11	80335657	80335995	5.82134	11.2743	7.45918	74	NA	intron (NM_139228, intron 6 of 8)	intron (NM_139228, intron 6 of 8)	34914	NM_139228	246104	Mm.194148	NM_139228	ENSMUSG00000017692	Rhbdl3	AI847581|Rhbdl4|Rhomr1|Vrho	rhomboid, veinlet-like 3 (Drosophila)	protein-coding	3
D4H8_peak_7411	chr7	140057978	140058230	5.81863	10.1459	6.43485	64	NA	Intergenic	CpG	-9016	NM_010836	17703	Mm.4816	NM_010836	ENSMUSG00000025469	Msx3	AI323377	msh homeobox 3	protein-coding	3
D4H8_peak_1778	chr12	46698436	46698699	5.787	10.4599	6.72133	67	NA	3' UTR (NM_021361, exon 5 of 5)	3' UTR (NM_021361, exon 5 of 5)	120208	NM_021361	664883	Mm.247195	NM_021361	ENSMUSG00000021047	Nova1	9430099M15Rik|G630039L02|Nova-1	neuro-oncological ventral antigen 1	protein-coding	3
D4H8_peak_1756	chr12	31949308	31950887	5.77846	14.7139	10.6191	106	NA	intron (NM_177993, intron 1 of 8)	CpG	438	NM_153198	73389	Mm.390461	NM_153198	ENSMUSG00000002996	Hbp1	1700058O05Rik|BE629963|C330012F01Rik|C86454	high mobility group box transcription factor 1	protein-coding	3
D4H8_peak_7265	chr7	111739458	111740174	5.77773	11.5771	7.73504	77	NA	intron (NM_173739, intron 1 of 10)	intron (NM_173739, intron 1 of 10)	40161	NM_173739	233733	Mm.323322	NM_173739	ENSMUSG00000038296	Galnt18	2900011G21Rik|BC024988|Galntl4	UDP-N-acetyl-alpha-D-galactosamine:polypeptide N-acetylgalactosaminyltransferase 18	protein-coding	3
D4H8_peak_5566	chr4	106977573	106978139	5.72336	11.8578	7.99099	79	NA	intron (NM_023672, intron 4 of 17)	intron (NM_023672, intron 4 of 17)	66386	NM_023672	72475	Mm.195635	NM_023672	ENSMUSG00000061887	Ssbp3	2610021L12Rik|2610200M23Rik|5730488C10Rik|AI854733|AW551939|LAST|SSDP1	single-stranded DNA binding protein 3	protein-coding	3
D4H8_peak_1185	chr11	61484466	61485212	5.63528	10.1967	6.4805	64	NA	promoter-TSS (NM_029568)	promoter-TSS (NM_029568)	-592	NM_001347545	76293	Mm.272278	NM_029568	ENSMUSG00000042436	Mfap4	1110007F23Rik	microfibrillar-associated protein 4	protein-coding	3
D4H8_peak_1582	chr11	113651115	113651395	5.63294	11.3053	7.48783	74	NA	intron (NM_013581, intron 1 of 13)	intron (NM_013581, intron 1 of 13)	1726	NM_013581	16834	Mm.261620	NM_013581	ENSMUSG00000018661	Cog1	6030445I15|Ldlb|mKIAA1381	component of oligomeric golgi complex 1	protein-coding	3
D4H8_peak_2771	chr15	13212198	13213439	5.63074	12.8245	8.87674	88	NA	Intergenic	Intergenic	-39143	NM_007666	12563	Mm.57048	NM_007666	ENSMUSG00000039385	Cdh6	cad6	cadherin 6	protein-coding	3
D4H8_peak_2121	chr13	28415972	28417041	5.62989	13.594	9.58507	95	NA	Intergenic	Intergenic	274022	NM_023746	28078	Mm.155058	NM_023746	ENSMUSG00000017064	Prl5a1	1600013P04Rik|D13Wsu14e|Ghd24|PLP-L|Prlpl	prolactin family 5, subfamily a, member 1	protein-coding	3
D4H8_peak_4577	chr2	105611803	105612454	5.6167	9.80416	6.12857	61	NA	intron (NR_002867, intron 1 of 3)	intron (NR_002867, intron 1 of 3)	49215	NR_117095	103164605	Mm.444995	NR_117095	ENSMUSG00000102424	Paupar	-	Pax6 upstream antisense RNA	ncRNA	3
D4H8_peak_4146	chr19	41688184	41688831	5.59859	10.1328	6.42325	64	NA	intron (NM_015748, intron 4 of 36)	intron (NM_015748, intron 4 of 36)	55349	NM_015748	20562	Mm.39155	NM_015748	ENSMUSG00000025020	Slit1	Slil1|mKIAA0813	slit homolog 1 (Drosophila)	protein-coding	3
D4H8_peak_487	chr1	188805523	188806506	5.57798	9.73827	6.06923	60	NA	intron (NM_021408, intron 49 of 70)	intron (NM_021408, intron 49 of 70)	201826	NM_172650	226823	Mm.209880	NM_172650	ENSMUSG00000026608	Kctd3	4930438A20Rik|9330185B06|E330032J19Rik|NY-REN-45	potassium channel tetramerisation domain containing 3	protein-coding	3
D4H8_peak_6529	chr6	54133421	54133902	5.57207	9.03561	5.44129	54	NA	intron (NM_001163640, intron 1 of 12)	intron (NM_001163640, intron 1 of 12)	93729	NM_001163640	69993	Mm.321147	NM_023543	ENSMUSG00000004633	Chn2	1700026N20Rik|4930557O16Rik|ARHGAP3|Bch	chimerin 2	protein-coding	3
D4H8_peak_2629	chr14	67116282	67116823	5.55023	8.99998	5.40962	54	NA	Intergenic	Intergenic	-44081	NM_028032	71978	Mm.273997	NM_028032	ENSMUSG00000022052	Ppp2r2a	2410004D02Rik|mKIAA1541	protein phosphatase 2, regulatory subunit B, alpha	protein-coding	3
D4H8_peak_1993	chr12	109606444	109607076	5.54444	10.0381	6.33889	63	NA	intron (NR_028261, intron 2 of 20)	intron (NR_028261, intron 2 of 20)	2815	NR_028261	75745	Mm.293263	NR_028261		Rian	5530401N18Rik|C130089L09Rik|Meg8	RNA imprinted and accumulated in nucleus	ncRNA	3
D4H8_peak_2778	chr15	25761966	25762532	5.5119	13.3308	9.34368	93	NA	intron (NM_019472, intron 19 of 40)	ID_B1|SINE|B4	-81049	NM_001034851	66270	Mm.25311	NM_025459	ENSMUSG00000022270	Fam134b	1810015C04Rik|AU015349	family with sequence similarity 134, member B	protein-coding	3
D4H8_peak_6049	chr5	76571787	76572342	5.48574	8.89461	5.31459	53	NA	Intergenic	Intergenic	-19650	NM_199032	381644	Mm.332452	NM_199032	ENSMUSG00000036403	Cep135	BC062951|Cep4|Gm1044	centrosomal protein 135	protein-coding	3
D4H8_peak_324	chr1	135740945	135741143	5.47569	8.55217	5.01042	50	NA	intron (NM_007791, intron 2 of 5)	intron (NM_007791, intron 2 of 5)	11847	NM_007791	13007	Mm.196484	NM_007791	ENSMUSG00000026421	Csrp1	AA408841|AA959891|AW545626|CRP1|Csrp	cysteine and glycine-rich protein 1	protein-coding	3
D4H8_peak_8068	chr9	56303051	56303522	5.44894	10.2283	6.50949	65	NA	intron (NM_172924, intron 3 of 6)	intron (NM_172924, intron 3 of 6)	114764	NM_172924	244895	Mm.490331	NM_172924	ENSMUSG00000074305	Peak1	1110049L02Rik|9530046P14|AA690169|BE132841|C230081A13Rik|SGK269|mKIAA2002	pseudopodium-enriched atypical kinase 1	protein-coding	3
D4H8_peak_3236	chr16	63091332	63091859	5.43922	9.8533	6.1732	61	NA	Intergenic	Intergenic	237288	NM_011173	19128	Mm.127156	NM_011173	ENSMUSG00000022912	Pros1	AW214361	protein S (alpha)	protein-coding	3
D4H8_peak_3674	chr17	86324356	86324940	5.41652	10.1696	6.456	64	NA	intron (NM_011104, intron 1 of 14)	intron (NM_011104, intron 1 of 14)	-37470	NR_045435	72104	Mm.443401	NR_045435	ENSMUSG00000100738	2010106C02Rik	-	RIKEN cDNA 2010106C02 gene	ncRNA	3
D4H8_peak_1739	chr12	27566183	27566540	5.40502	9.79299	6.11943	61	NA	Intergenic	Intergenic	-223643	NM_009234	20666	Mm.41702	NM_009234	ENSMUSG00000063632	Sox11	1110038H03Rik|6230403H02Rik|AI836553|end1	SRY (sex determining region Y)-box 11	protein-coding	3
D4H8_peak_5707	chr4	129672513	129673088	5.38151	8.72389	5.16333	51	NA	promoter-TSS (NM_008468)	promoter-TSS (NM_008468)	-33	NM_008468	16650	Mm.202358	NM_008468	ENSMUSG00000003731	Kpna6	IPOA7|Kpna5|NPI-2	karyopherin (importin) alpha 6	protein-coding	3
D4H8_peak_5534	chr4	87555616	87555847	5.37137	7.79336	4.34239	43	NA	Intergenic	Intergenic	250592	NM_029931	70122	Mm.288898	NM_027326	ENSMUSG00000028496	Mllt3	2210011H10Rik|2610012I03Rik|3830408D16Rik|Af9|D4Ertd321e	myeloid/lymphoid or mixed-lineage leukemia; translocated to, 3	protein-coding	3
D4H8_peak_470	chr1	182018583	182019238	5.35453	9.7037	6.03845	60	NA	intron (NM_001083121, intron 1 of 13)	intron (NM_001083121, intron 1 of 13)	1070	NM_001083121	13800	Mm.87759	NM_008680	ENSMUSG00000022995	Enah	Mena|NDPP-1|Ndpp1|WBP8	enabled homolog (Drosophila)	protein-coding	3
D4H8_peak_4418	chr2	44304851	44305503	5.33879	9.3282	5.70245	57	NA	intron (NM_001301832, intron 13 of 14)	intron (NM_001301832, intron 13 of 14)	-239853	NR_040622	320872	Mm.445023	NR_040622	ENSMUSG00000085089	Arhgap15os	A430092G05Rik	Rho GTPase activating protein 15, opposite strand	ncRNA	3
D4H8_peak_293	chr1	132322306	132323251	5.32214	12.1658	8.27139	82	NA	intron (NM_001195025, intron 1 of 7)	intron (NM_001195025, intron 1 of 7)	6653	NM_028778	74137	Mm.100666	NM_028778	ENSMUSG00000009772	Nuak2	1200013B22Rik|Omphk2|Snark|mKIAA0537	NUAK family, SNF1-like kinase, 2	protein-coding	3
D4H8_peak_6207	chr5	121757987	121758561	5.32139	9.64494	5.9862	59	NA	intron (NM_009125, intron 5 of 24)	intron (NM_009125, intron 5 of 24)	46665	NM_009125	20239	Mm.260900	NM_009125	ENSMUSG00000042605	Atxn2	9630045M23Rik|ATX2|AW544490|Sca2	ataxin 2	protein-coding	3
D4H8_peak_7373	chr7	130835177	130835850	5.29235	10.2972	6.57196	65	NA	Intergenic	Intergenic	-30211	NM_001346515	101476	Mm.323554	NM_133942	ENSMUSG00000040268	Plekha1	AA960558|C920009D07Rik|TAPP1	pleckstrin homology domain containing, family A (phosphoinositide binding specific) member 1	protein-coding	3
D4H8_peak_7393	chr7	134193160	134193641	5.29061	9.94022	6.25108	62	NA	intron (NM_007400, intron 1 of 22)	intron (NM_007400, intron 1 of 22)	31697	NM_007400	11489	Mm.439714	NM_007400	ENSMUSG00000054555	Adam12	Mltna	a disintegrin and metallopeptidase domain 12 (meltrin alpha)	protein-coding	3
D4H8_peak_3881	chr18	61707382	61708223	5.26926	9.20799	5.59407	55	NA	promoter-TSS (NM_172832)	promoter-TSS (NM_172832)	-167	NM_172832	240334	Mm.234457	NM_172832	ENSMUSG00000024579	Pcyox1l	BC060677|C630049M13	prenylcysteine oxidase 1 like	protein-coding	3
D4H8_peak_2276	chr13	71158360	71158780	5.24745	8.8329	5.25973	52	NA	Intergenic	Intergenic	51481	NR_130325	100316804		NR_130325	ENSMUSG00000080580	Mir466f-4	Mirn466f-4|mmu-mir-466f-4	microRNA 466f-4	ncRNA	3
D4H8_peak_17	chr1	12835480	12836280	5.24031	9.50063	5.85719	58	NA	intron (NM_172294, intron 12 of 21)	intron (NM_172294, intron 12 of 21)	117335	NM_172294	240725	Mm.45563	NM_172294	ENSMUSG00000016918	Sulf1	AI467640|AW121680|mKIAA1077	sulfatase 1	protein-coding	3
D4H8_peak_3520	chr17	35909739	35910033	5.23587	8.1657	4.66929	46	NA	TTS (NM_025878)	TTS (NM_025878)	182	NM_001142745	73242	Mm.273155	NM_028476	ENSMUSG00000024426	Atat1	0610011P08Rik|2610008K08Rik|2610110G12Rik|3110080J08Rik|Mec17|TAT	alpha tubulin acetyltransferase 1	protein-coding	3
D4H8_peak_6504	chr6	50776806	50778135	5.22642	11.5974	7.7542	77	NA	intron (NR_045984, intron 2 of 4)	intron (NR_045984, intron 2 of 4)	1355	NR_045984	319981	Mm.131454	NR_045984	ENSMUSG00000107667	C530044C16Rik	-	RIKEN cDNA C530044C16 gene	ncRNA	3
D4H8_peak_3939	chr18	78983916	78984510	5.1961	12.611	8.68086	86	NA	intron (NM_053099, intron 2 of 5)	intron (NM_053099, intron 2 of 5)	125178	NM_053099	240427	Mm.312871	NM_053099	ENSMUSG00000024548	Setbp1	C130092E12|Seb|mKIAA0437	SET binding protein 1	protein-coding	3
D4H8_peak_4710	chr2	137705109	137705680	5.19111	12.2394	8.33883	83	NA	Intergenic	Intergenic	-551190	NM_001025431	228662	Mm.153405	NM_145534	ENSMUSG00000062098	Btbd3	mKIAA0952	BTB (POZ) domain containing 3	protein-coding	3
D4H8_peak_5356	chr4	9184691	9185583	5.18538	10.4457	6.70772	67	NA	Intergenic	Intergenic	-84180	NM_028940	74438	Mm.473368	NM_028940	ENSMUSG00000041216	Clvs1	4933402J24Rik|Clvl1|Rlbp1l1	clavesin 1	protein-coding	3
D4H8_peak_6112	chr5	101590548	101591368	5.15893	10.3939	6.6609	66	NA	Intergenic	Intergenic	73753	NM_144955	18096	Mm.193072	NM_144955	ENSMUSG00000035187	Nkx6-1	NKX6A|Nkx6.1	NK6 homeobox 1	protein-coding	3
D4H8_peak_8531	chrX	166779738	166780074	5.15689	7.20182	3.82544	38	NA	Intergenic	Intergenic	117881	NR_046015	382255	Mm.336320	NR_046015	ENSMUSG00000086860	Gm1720	-	predicted gene 1720	ncRNA	3
D4H8_peak_5022	chr3	52815809	52816032	5.1401	7.70913	4.26838	42	NA	Intergenic	Intergenic	76196	NR_038079	329639	Mm.131245	NR_038079	ENSMUSG00000102785	Gm2447	100039832|A530017F20	predicted gene 2447	ncRNA	3
D4H8_peak_2127	chr13	28810584	28811627	5.12307	9.97626	6.28312	62	NA	intron (NR_045053, intron 2 of 8)	intron (NR_045053, intron 2 of 8)	74317	NR_045054	72518	Mm.37454	NR_045053		2610307P16Rik	AI666457	RIKEN cDNA 2610307P16 gene	ncRNA	3
D4H8_peak_4467	chr2	68406913	68407807	5.08243	9.89856	6.21406	62	NA	intron (NM_016866, intron 2 of 17)	intron (NM_016866, intron 2 of 17)	64621	NM_016866	53416	Mm.198414	NM_016866	ENSMUSG00000027030	Stk39	AW227544|AW556857|DCHT|RF005|Rnl5|SPAK	serine/threonine kinase 39	protein-coding	3
D4H8_peak_1481	chr11	99147434	99147744	5.07725	7.32789	3.93654	39	NA	intron (NM_001301713, intron 1 of 1)	intron (NM_001301713, intron 1 of 1)	7488	NM_007719	12775	Mm.2932	NM_007719	ENSMUSG00000037944	Ccr7	CC-CKR-7|CCR-7|CD197|Cdw197|Cmkbr7|EBI1|Ebi1h	chemokine (C-C motif) receptor 7	protein-coding	3
D4H8_peak_1017	chr11	11941120	11941784	5.06631	11.9563	8.07982	80	NA	intron (NM_001177629, intron 10 of 15)	intron (NM_001177629, intron 10 of 15)	-43308	NM_001190448	13195	Mm.12906	NM_016672	ENSMUSG00000020182	Ddc	Aadc	dopa decarboxylase	protein-coding	3
D4H8_peak_5788	chr4	140029418	140030636	5.04319	10.1658	6.45271	64	NA	intron (NM_198610, intron 6 of 9)	intron (NM_198610, intron 6 of 9)	-62001	NM_173427	242721	Mm.60400	NM_173427	ENSMUSG00000078234	Klhdc7a	B230308G19Rik	kelch domain containing 7A	protein-coding	3
D4H8_peak_124	chr1	61913135	61913590	5.01617	7.80966	4.35641	43	NA	intron (NM_001081050, intron 2 of 22)	intron (NM_001081050, intron 2 of 22)	274538	NM_001081050	72823	Mm.35153	NM_001081050	ENSMUSG00000052062	Pard3b	1810008K04Rik|2010002N16Rik|2810455B10Rik|Als2cr19|PAR3B|PAR3L|PAR3beta	par-3 family cell polarity regulator beta	protein-coding	3
D4H8_peak_7881	chr8	125277071	125277833	5.00511	8.4209	4.89378	48	NA	Intergenic	Intergenic	215258	NM_001081337	244668	Mm.271668	NM_001081337	ENSMUSG00000001995	Sipa1l2	BC058408|mKIAA1389	signal-induced proliferation-associated 1 like 2	protein-coding	3
D4H8_peak_2028	chr12	117172515	117173461	4.9934	10.067	6.36498	63	NA	intron (NM_011215, intron 13 of 22)	intron (NM_011215, intron 13 of 22)	-21719	NR_033538	100038689	Mm.445351	NR_033538	ENSMUSG00000099907	Gm10421	ENSMUSG00000072792	predicted gene 10421	ncRNA	3
D4H8_peak_5011	chr3	51701568	51702376	4.98635	9.37705	5.74637	57	NA	intron (NM_001004176, intron 2 of 4)	intron (NM_001004176, intron 2 of 4)	40793	NM_174995	211666	Mm.24679	NM_174995	ENSMUSG00000074604	Mgst2	GST2|MGST-II	microsomal glutathione S-transferase 2	protein-coding	3
D4H8_peak_3913	chr18	71658093	71658649	4.98221	9.03585	5.44129	54	NA	intron (NM_007831, intron 7 of 28)	intron (NM_007831, intron 7 of 28)	692698	NM_007831	13176	Mm.167882	NM_007831	ENSMUSG00000060534	Dcc	C030036D22Rik|Igdcc1	deleted in colorectal carcinoma	protein-coding	3
D4H8_peak_1095	chr11	44335383	44335930	4.97231	8.36471	4.84494	48	NA	Intergenic	Intergenic	-64407	NM_001303244	16160	Mm.239707	NM_008352	ENSMUSG00000004296	Il12b	Il-12b|Il-12p40|Il12p40|p40	interleukin 12b	protein-coding	3
D4H8_peak_4763	chr2	152091208	152091917	4.95351	8.98363	5.39463	53	NA	intron (NM_001160410, intron 1 of 1)	intron (NM_001160410, intron 1 of 1)	10033	NM_001160410	545474	Mm.214317	NM_001160410	ENSMUSG00000060257	Scrt2	AW060659	scratch family zinc finger 2	protein-coding	3
D4H8_peak_5654	chr4	120815484	120816077	4.94714	8.64432	5.09287	50	NA	intron (NM_001048168, intron 1 of 9)	intron (NM_001048168, intron 1 of 9)	9961	NM_008692	18046	Mm.435590	NM_008692	ENSMUSG00000032897	Nfyc	-	nuclear transcription factor-Y gamma	protein-coding	3
D4H8_peak_1984	chr12	108444749	108445353	4.93928	8.9577	5.37122	53	NA	intron (NM_001043335, intron 1 of 21)	intron (NM_001043335, intron 1 of 21)	22235	NM_001043335	68519	Mm.236645	NM_001043335	ENSMUSG00000058070	Eml1	1110008N23Rik|A930030P13Rik|AA171013|AI847476|AI853955|ELP79|EMAP|EMAPL|heco	echinoderm microtubule associated protein like 1	protein-coding	3
D4H8_peak_6516	chr6	51993036	51993535	4.93928	8.9577	5.37122	53	NA	intron (NM_018773, intron 4 of 12)	intron (NM_018773, intron 4 of 12)	19264	NM_018773	54353	Mm.221479	NM_018773	ENSMUSG00000059182	Skap2	2610021A10Rik|AA960083|BB137539|RA70|SKAP-HOM|Saps|Scap2|mSKAP55R	src family associated phosphoprotein 2	protein-coding	3
D4H8_peak_4501	chr2	78189795	78190065	4.9201	7.07991	3.71946	37	NA	intron (NR_108098, intron 6 of 6)	intron (NR_108098, intron 6 of 6)	-47617	NM_177843	329436	Mm.235448	NM_177843		Gm14461	A830093M07|OTTMUSG00000016703	predicted gene 14461	protein-coding	3
D4H8_peak_3926	chr18	76542721	76543081	4.90798	8.25418	4.74713	47	NA	Intergenic	Intergenic	280456	NM_001311070	17126	Mm.152699	NM_010754	ENSMUSG00000024563	Smad2	7120426M23Rik|Madh2|Madr2|Smad-2|mMad2	SMAD family member 2	protein-coding	3
D4H8_peak_7928	chr9	20697258	20697952	4.90574	9.22559	5.60943	56	NA	intron (NM_173777, intron 1 of 5)	intron (NM_173777, intron 1 of 5)	30609	NM_173777	244723	Mm.293552	NM_173777	ENSMUSG00000032172	Olfm2	A030009A06Rik	olfactomedin 2	protein-coding	3
D4H8_peak_3555	chr17	47887553	47887761	4.87643	8.19982	4.69917	46	NA	intron (NM_001110824, intron 3 of 16)	intron (NM_001110824, intron 3 of 16)	36975	NM_001110824	74123	Mm.240062	NM_028767	ENSMUSG00000023991	Foxp4	1200010K03Rik|2310007G05Rik|mFKHLA	forkhead box P4	protein-coding	3
D4H8_peak_8229	chr9	99872749	99873153	4.86081	8.17286	4.67555	46	NA	Intergenic	Intergenic	3219	NM_011440	20669	Mm.261595	NM_011440	ENSMUSG00000053747	Sox14	-	SRY (sex determining region Y)-box 14	protein-coding	3
D4H8_peak_3744	chr18	25121577	25122153	4.85569	6.97831	3.63254	36	NA	intron (NM_175276, intron 24 of 26)	intron (NM_175276, intron 24 of 26)	44100	NM_001142697	66648	Mm.263189	NM_001004361	ENSMUSG00000024269	Tpgs2	5730437P09Rik|5730494M16Rik|AI666318|Pgs2	tubulin polyglutamylase complex subunit 2	protein-coding	3
D4H8_peak_1746	chr12	28817270	28817622	4.84732	7.83791	4.38119	43	NA	intron (NM_201357, intron 3 of 8)	intron (NM_201357, intron 3 of 8)	65618	NM_201357	380752	Mm.273724	NM_201357	ENSMUSG00000036613	Tssc1	D12Ertd604e|Eipr1	tumor suppressing subtransferable candidate 1	protein-coding	3
D4H8_peak_4759	chr2	151991017	151991655	4.84528	8.14605	4.65176	46	NA	Intergenic	Intergenic	-5175	NM_027172	69698	Mm.258262	NM_027172	ENSMUSG00000027463	Slc52a3	2310046K01Rik|RFT2	solute carrier protein family 52, member 3	protein-coding	3
D4H8_peak_7963	chr9	24282827	24283205	4.83459	6.94503	3.60379	36	NA	intron (NM_175678, intron 4 of 9)	L1MC2|LINE|L1	184998	NM_175678	319239	Mm.130824	NM_175678	ENSMUSG00000043659	Npsr1	9330128H10Rik|GPRA|Gpr154|MVTR|PGR14|VRR1	neuropeptide S receptor 1	protein-coding	3
D4H8_peak_3719	chr18	11954311	11954635	4.83311	7.21899	3.84069	38	NA	Intergenic	Intergenic	-114035	NR_035447	100316686		NR_035447	ENSMUSG00000084565	Mir1901	Mirn1901|mmu-mir-1901	microRNA 1901	ncRNA	3
D4H8_peak_6151	chr5	112237242	112238015	4.81536	10.706	6.94239	69	NA	Intergenic	Intergenic	-8680	NR_003718	330166	Mm.44854	NR_003718	ENSMUSG00000097767	Miat	3632434I06|A230057G18Rik|Rncr2|gomafu	myocardial infarction associated transcript (non-protein coding)	ncRNA	3
D4H8_peak_2610	chr14	64300174	64300611	4.81437	7.78252	4.33229	43	NA	intron (NM_001253714, intron 1 of 4)	intron (NM_001253714, intron 1 of 4)	116564	NM_001253716	110265	Mm.26713	NM_026322	ENSMUSG00000054733	Msra	2310045J23Rik|6530413P12Rik|MSR-A	methionine sulfoxide reductase A	protein-coding	3
D4H8_peak_2064	chr13	20512667	20513082	4.81394	7.18829	3.81373	38	NA	intron (NM_198093, intron 1 of 6)	intron (NM_198093, intron 1 of 6)	39884	NM_198093	140580	Mm.342392	NM_080288	ENSMUSG00000041112	Elmo1	6330578D22Rik|C230095H21Rik|CED-12	engulfment and cell motility 1	protein-coding	3
D4H8_peak_7862	chr8	122775094	122775488	4.71176	6.75125	3.43737	34	NA	promoter-TSS (NM_144932)	promoter-TSS (NM_144932)	-195	NM_144932	257633	Mm.334875	NM_144932	ENSMUSG00000015016	Acsf3	BB101783	acyl-CoA synthetase family member 3	protein-coding	3
D4H8_peak_5018	chr3	52088325	52088766	4.7107	7.31012	3.92107	39	NA	intron (NM_001004176, intron 1 of 4)	intron (NM_001004176, intron 1 of 4)	16461	NM_001004176	433586	Mm.234972	NM_001004176	ENSMUSG00000061143	Maml3	AV234550|BC049812|Mam-2|mKIAA1816	mastermind like 3 (Drosophila)	protein-coding	3
D4H8_peak_6592	chr6	84630454	84630939	4.70886	9.17145	5.56124	55	NA	intron (NM_177077, intron 20 of 21)	intron (NM_177077, intron 20 of 21)	-36788	NM_001177713	232174	Mm.255246	NM_175475	ENSMUSG00000063415	Cyp26b1	CP26|P450RAI-2	cytochrome P450, family 26, subfamily b, polypeptide 1	protein-coding	3
D4H8_peak_439	chr1	174930855	174931276	4.69189	6.71989	3.41016	34	NA	Intergenic	Intergenic	-9246	NM_011825	23893	Mm.25760	NM_011825	ENSMUSG00000050069	Grem2	Gremlin2|Prdc	gremlin 2, DAN family BMP antagonist	protein-coding	3
D4H8_peak_8103	chr9	61468359	61469286	4.67371	10.0661	6.36426	63	NA	Intergenic	Intergenic	96456	NM_009389	21887	Mm.24255	NM_009389	ENSMUSG00000032280	Tle3	2610103N05Rik|ESG|Grg3a|Grg3b|mKIAA1547	transducin-like enhancer of split 3	protein-coding	3
D4H8_peak_2164	chr13	44317247	44317621	4.67219	6.68879	3.3838	33	NA	Intergenic	Intergenic	-100947	NR_045088	100503592	Mm.184925	NR_045088		A330076C08Rik	-	RIKEN cDNA A330076C08 gene	ncRNA	3
D4H8_peak_7371	chr7	130692598	130692980	4.66061	7.2276	3.84793	38	NA	5' UTR (NM_021314, exon 1 of 18)	5' UTR (NM_021314, exon 1 of 18)	233	NM_001347637	57752	Mm.86322	NM_021314	ENSMUSG00000030852	Tacc2	mKIAA4180	transforming, acidic coiled-coil containing protein 2	protein-coding	3
D4H8_peak_1942	chr12	99220067	99220910	4.6583	8.43969	4.9108	49	NA	intron (NM_183186, intron 4 of 5)	intron (NM_183186, intron 4 of 5)	-57680	NR_038130	67639	Mm.87374	NR_038130		4930474N09Rik	-	RIKEN cDNA 4930474N09 gene	ncRNA	3
D4H8_peak_5394	chr4	32531323	32531799	4.65608	7.51509	4.09801	40	NA	intron (NM_001109661, intron 2 of 4)	intron (NM_001109661, intron 2 of 4)	40101	NR_026843	414068	Mm.389550	NR_026843	ENSMUSG00000086150	Bach2os	-	BTB and CNC homology 2, opposite strand	ncRNA	3
D4H8_peak_3233	chr16	59604362	59604682	4.6332	8.39284	4.86925	48	NA	Intergenic	Intergenic	-32423	NR_040564	75145	Mm.399348	NR_040564		4930547E14Rik	-	RIKEN cDNA 4930547E14 gene	ncRNA	3
D4H8_peak_1928	chr12	90026979	90027499	4.61272	6.86502	3.53404	35	NA	intron (NM_001252074, intron 2 of 6)	intron (NM_001252074, intron 2 of 6)	214756	NM_001252074	18191	Mm.425766	NM_172544	ENSMUSG00000066392	Nrxn3	-	neurexin III	protein-coding	3
D4H8_peak_451	chr1	177517790	177518981	4.59616	8.63418	5.08335	50	NA	Intergenic	Intergenic	72564	NM_013915	30928	Mm.330700	NM_013915	ENSMUSG00000063659	Zbtb18	RP58|Zfp238|Znf238	zinc finger and BTB domain containing 18	protein-coding	3
D4H8_peak_4446	chr2	58289530	58290259	4.5958	7.71137	4.27016	42	NA	intron (NM_001033369, intron 2 of 7)	intron (NM_001033369, intron 2 of 7)	13115	NR_040365	100502932	Mm.417207	NR_040365	ENSMUSG00000086995	Gm13544	OTTMUSG00000012672	predicted gene 13544	ncRNA	3
D4H8_peak_6254	chr5	129155838	129156268	4.59501	6.5669	3.27808	32	NA	intron (NM_001347486, intron 13 of 24)	intron (NM_001347486, intron 13 of 24)	59303	NM_001347486	243277	Mm.440501	NM_177734	ENSMUSG00000044017	Adgrd1	E230012M21Rik|Gpr133	adhesion G protein-coupled receptor D1	protein-coding	3
D4H8_peak_5305	chr3	143570040	143570312	4.57793	6.80893	3.48668	34	NA	Intergenic	Intergenic	141967	NR_040405	621809	Mm.360134	NR_040405	ENSMUSG00000105279	Gm6260	EG621809	predicted gene 6260	ncRNA	3
D4H8_peak_4529	chr2	91273003	91273407	4.55335	6.2518	3.01021	30	NA	TTS (NM_001311144)	TTS (NM_001311144)	8090	NM_023854	77038	Mm.43636	NM_023854	ENSMUSG00000027255	Arfgap2	2310032E02Rik|Zfp289	ADP-ribosylation factor GTPase activating protein 2	protein-coding	3
D4H8_peak_8035	chr9	49087330	49087871	4.53675	7.31183	3.92198	39	NA	Intergenic	Intergenic	-15179	NM_030709	80893	Mm.72799	NM_030709	ENSMUSG00000032268	Tmprss5	spinesin	transmembrane protease, serine 5 (spinesin)	protein-coding	3
D4H8_peak_1101	chr11	47640445	47640905	4.53211	7.01501	3.66306	36	NA	Intergenic	Intergenic	-261373	NM_011891	24052	Mm.338890	NM_011891	ENSMUSG00000020354	Sgcd	35kDa|delta-SG	sarcoglycan, delta (dystrophin-associated glycoprotein)	protein-coding	3
D4H8_peak_2884	chr15	77827347	77827663	4.52034	6.44885	3.17723	31	NA	intron (NM_022410, intron 1 of 40)	intron (NM_022410, intron 1 of 40)	14670	NM_022410	17886	Mm.29677	NM_022410	ENSMUSG00000022443	Myh9	Fltn|Myhn-1|Myhn1|NMHCIIA|NMMHC-A|NMMHC-IIA|TU72.6	myosin, heavy polypeptide 9, non-muscle	protein-coding	3
D4H8_peak_1970	chr12	104907929	104908518	4.50989	6.69904	3.39171	33	NA	Intergenic	Intergenic	-43147	NR_104436	94040	Mm.244078	NM_053155	ENSMUSG00000021097	Clmn	9330188N17Rik|AI428889|AI788815|mKIAA1188	calmin	protein-coding	3
D4H8_peak_294	chr1	132333435	132334220	4.50989	6.69904	3.39171	33	NA	TTS (NM_028778)	TTS (NM_028778)	17702	NM_028778	74137	Mm.100666	NM_028778	ENSMUSG00000009772	Nuak2	1200013B22Rik|Omphk2|Snark|mKIAA0537	NUAK family, SNF1-like kinase, 2	protein-coding	3
D4H8_peak_5684	chr4	126147722	126148235	4.50205	6.41991	3.15156	31	NA	promoter-TSS (NM_172145)	promoter-TSS (NM_172145)	-25	NM_172145	230752	Mm.41569	NM_172145	ENSMUSG00000050212	Eva1b	2610027C15Rik|Fam176b	eva-1 homolog B (C. elegans)	protein-coding	3
D4H8_peak_7183	chr7	89627713	89628625	4.48299	8.41389	4.88815	48	NA	Intergenic	Intergenic	-4649	NM_181407	109264	Mm.334011	NM_181407	ENSMUSG00000030621	Me3	1700020C08Rik|B230207H15Rik	malic enzyme 3, NADP(+)-dependent, mitochondrial	protein-coding	3
D4H8_peak_1148	chr11	55684749	55685693	4.46632	11.4774	7.64447	76	NA	Intergenic	Intergenic	-77023	NM_020492	14654	Mm.89320	NM_020492	ENSMUSG00000000263	Glra1	nmf11|oscillator|ot|spasmodic|spd	glycine receptor, alpha 1 subunit	protein-coding	3
D4H8_peak_4027	chr19	6855476	6855861	4.45313	6.09527	2.87745	28	NA	exon (NM_001081291, exon 9 of 27)	exon (NM_001081291, exon 9 of 27)	2543	NM_001081291	78317	Mm.329596	NM_198008	ENSMUSG00000047810	Ccdc88b	2610041P08Rik|Ccdc88	coiled-coil domain containing 88B	protein-coding	3
D4H8_peak_7567	chr8	45627499	45627895	4.45313	6.09527	2.87745	28	NA	promoter-TSS (NM_001310707)	promoter-TSS (NM_001310707)	-54	NM_001310707	234214	Mm.211096	NM_172752	ENSMUSG00000031626	Sorbs2	2010203O03Rik|9430041O17Rik|A530071H08|Argbp2|mKIAA0777|nArgBP2	sorbin and SH3 domain containing 2	protein-coding	3
D4H8_peak_355	chr1	155229975	155230213	4.44806	6.33443	3.08122	30	NA	Intergenic	Intergenic	71391	NM_021433	58244	Mm.66264	NM_021433	ENSMUSG00000026470	Stx6	2310039E05Rik|2410005I16Rik|AA437559|AI415714|AI845861	syntaxin 6	protein-coding	3
D4H8_peak_5357	chr4	9318286	9318622	4.44761	7.44958	4.04172	40	NA	intron (NM_028940, intron 2 of 5)	intron (NM_028940, intron 2 of 5)	49137	NM_028940	74438	Mm.473368	NM_028940	ENSMUSG00000041216	Clvs1	4933402J24Rik|Clvl1|Rlbp1l1	clavesin 1	protein-coding	3
D4H8_peak_5779	chr4	138596715	138597063	4.44385	6.5921	3.30056	33	NA	intron (NM_029401, intron 8 of 21)	intron (NM_029401, intron 8 of 21)	27103	NM_029401	75718	Mm.251530	NM_029401	ENSMUSG00000028753	Vwa5b1	4931403E03Rik	von Willebrand factor A domain containing 5B1	protein-coding	3
D4H8_peak_2895	chr15	78770602	78771512	4.43927	8.32815	4.81266	48	NA	intron (NM_008595, intron 1 of 7)	intron (NM_008595, intron 1 of 7)	2388	NM_008595	17305	Mm.149235	NM_008595	ENSMUSG00000018169	Mfng	AW546563	MFNG O-fucosylpeptide 3-beta-N-acetylglucosaminyltransferase	protein-coding	3
D4H8_peak_5309	chr3	144664606	144665294	4.39576	6.78788	3.46797	34	NA	Intergenic	Intergenic	55385	NM_019464	54673	Mm.271775	NM_019464	ENSMUSG00000037062	Sh3glb1	AA409932|AI314629|AU015566|Bif-1|mKIAA0491	SH3-domain GRB2-like B1 (endophilin)	protein-coding	3
D4H8_peak_1407	chr11	88308985	88309755	4.36284	7.88167	4.4194	44	NA	Intergenic	Intergenic	15327	NM_028859	74297	Mm.207320	NM_028859	ENSMUSG00000034031	Ccdc182	1700106J16Rik	coiled-coil domain containing 182	protein-coding	3
D4H8_peak_6257	chr5	129455000	129455347	4.33853	5.91641	2.72631	27	NA	Intergenic	ORSL|DNA|hAT-Tip100	-46058	NM_172276	231769	Mm.288714	NM_172276	ENSMUSG00000029439	Sfswap	1190005N23Rik|6330437E22Rik|AI197402|AW212079|SWAP|Sfrs8|Srsf8	splicing factor, suppressor of white-apricot homolog (Drosophila)	protein-coding	3
D4H8_peak_592	chr10	37101662	37102824	4.30869	7.20148	3.82513	38	NA	Intergenic	Intergenic	36683	NM_008538	17118	Mm.30059	NM_008538	ENSMUSG00000069662	Marcks	Macs|PKCSL	myristoylated alanine rich protein kinase C substrate	protein-coding	3
D4H8_peak_2968	chr15	89591646	89592104	4.30163	5.85882	2.67946	26	NA	promoter-TSS (NM_026817)	promoter-TSS (NM_026817)	48	NM_026817	68708	Mm.23258	NM_026817	ENSMUSG00000022621	Rabl2	1110031N17Rik|AW549303|Rabl2a	RAB, member RAS oncogene family-like 2	protein-coding	3
D4H8_peak_7833	chr8	120265124	120266053	4.24837	7.0929	3.73097	37	NA	Intergenic	Intergenic	-37358	NR_110496	434353	Mm.411793	NR_110496	ENSMUSG00000097960	A330074K22Rik	-	RIKEN cDNA A330074K22 gene	ncRNA	3
D4H8_peak_4265	chr2	8498707	8499025	4.24744	5.77424	2.60843	26	NA	Intergenic	Intergenic	-690649	NR_038180	73438	Mm.23558	NR_038180	ENSMUSG00000085580	1700061F12Rik	-	RIKEN cDNA 1700061F12 gene	ncRNA	3
D4H8_peak_4936	chr3	8016774	8017188	4.22833	5.98542	2.78451	27	NA	Intergenic	Intergenic	-62094	NR_040587	75476	Mm.491752	NR_040587	ENSMUSG00000100010	1700010I02Rik	-	RIKEN cDNA 1700010I02 gene	ncRNA	3
D4H8_peak_1026	chr11	18885582	18886189	4.21366	9.62161	5.96597	59	NA	intron (NM_001193271, intron 9 of 12)	intron (NM_001193271, intron 9 of 12)	133084	NM_001193271	17268	Mm.356578	NM_010789	ENSMUSG00000020160	Meis1	C530044H18Rik|Evi8	Meis homeobox 1	protein-coding	3
D4H8_peak_1377	chr11	86358081	86358712	4.19925	6.45737	3.18429	31	NA	promoter-TSS (NM_001080931)	promoter-TSS (NM_001080931)	-871	NM_001080931	327987	Mm.341886	NM_001080931	ENSMUSG00000034297	Med13	1110067M05Rik|D030023K18|Thrap1|Trap240	mediator complex subunit 13	protein-coding	3
D4H8_peak_2632	chr14	67242158	67242642	4.17817	6.96587	3.62143	36	NA	intron (NM_010095, intron 6 of 16)	intron (NM_010095, intron 6 of 16)	9108	NM_001276387	13592	Mm.319947	NM_010095	ENSMUSG00000022053	Ebf2	D14Ggc1e|EBF-2|Mmot1|O/E-3|OE-3	early B cell factor 2	protein-coding	3
D4H8_peak_2804	chr15	38518251	38518652	4.16967	7.22813	3.84825	38	NA	intron (NR_125913, intron 1 of 11)	CpG	815	NM_018745	54375	Mm.250214	NM_018745	ENSMUSG00000037458	Azin1	1700085L02Rik|AZI|Oazi|Oazin	antizyme inhibitor 1	protein-coding	3
D4H8_peak_5834	chr4	149893737	149894027	4.15485	6.12051	2.89879	28	NA	Intergenic	Intergenic	61124	NM_029035	74646	Mm.30	NM_029035	ENSMUSG00000039911	Spsb1	1110014L01Rik|4930422J18Rik|AI596360|AI854583|SSB-1|SSB1	splA/ryanodine receptor domain and SOCS box containing 1	protein-coding	3
D4H8_peak_6051	chr5	76664815	76665997	4.14438	8.30678	4.79303	47	NA	Intergenic	Intergenic	73692	NM_199032	381644	Mm.332452	NM_199032	ENSMUSG00000036403	Cep135	BC062951|Cep4|Gm1044	centrosomal protein 135	protein-coding	3
D4H8_peak_4626	chr2	119304949	119305247	4.12617	5.58483	2.45003	24	NA	Intergenic	Intergenic	16356	NM_172269	228545	Mm.294761	NM_172269	ENSMUSG00000034216	Vps18	9930024E13Rik	VPS18 CORVET/HOPS core subunit	protein-coding	3
D4H8_peak_5918	chr5	24352229	24352790	4.1203	6.32345	3.07166	30	NA	promoter-TSS (NM_013569)	promoter-TSS (NM_013569)	-905	NM_013569	16511	Mm.6539	NM_013569	ENSMUSG00000038319	Kcnh2	AI326795|ERG1|LQT|Lqt2|M-erg|Merg1|merg1a|merg1b	potassium voltage-gated channel, subfamily H (eag-related), member 2	protein-coding	3
D4H8_peak_7281	chr7	115501501	115501777	4.09873	6.02816	2.82079	28	NA	intron (NM_001025560, intron 13 of 15)	intron (NM_001025560, intron 13 of 15)	299970	NM_001277328	20679	Mm.323365	NM_011445	ENSMUSG00000051910	Sox6	AI987981|SOX-LZ	SRY (sex determining region Y)-box 6	protein-coding	3
D4H8_peak_3031	chr15	101066171	101067073	4.09024	7.63031	4.19819	41	NA	Intergenic	Intergenic	-12223	NM_001214911	668225	Mm.385011	NM_001214911	ENSMUSG00000095440	Fignl2	EG668225	fidgetin-like 2	protein-coding	3
D4H8_peak_2122	chr13	28481413	28481713	4.0885	5.76214	2.59827	25	NA	intron (NR_045054, intron 7 of 7)	intron (NR_045054, intron 7 of 7)	229310	NR_105787	102466635		NR_105787	ENSMUSG00000099158	Mir6368	Gm27800|mmu-mir-6368	microRNA 6368	ncRNA	3
D4H8_peak_304	chr1	133181350	133181650	4.06621	6.76166	3.44633	34	NA	Intergenic	Intergenic	50334	NM_133819	108954	Mm.293628	NM_133819	ENSMUSG00000046062	Ppp1r15b	1810033K10Rik|AI606441|C530022L24Rik|CReP	protein phosphatase 1, regulatory (inhibitor) subunit 15b	protein-coding	3
D4H8_peak_2118	chr13	26154538	26155471	4.06384	7.30125	3.91336	39	NA	Intergenic	Intergenic	157402	NR_045933	73576	Mm.45473	NR_045933		1700092E19Rik	-	RIKEN cDNA 1700092E19 gene	ncRNA	3
D4H8_peak_5570	chr4	107108147	107108368	4.06145	5.268	2.19307	21	NA	TTS (NM_172873)	TTS (NM_172873)	11366	NM_172873	242603	Mm.257231	NM_172873	ENSMUSG00000047636	Cdcp2	D030010E02Rik	CUB domain containing protein 2	protein-coding	3
D4H8_peak_4758	chr2	151979891	151980313	4.05763	5.96034	2.76316	27	NA	5' UTR (NM_146127, exon 1 of 2)	5' UTR (NM_146127, exon 1 of 2)	117	NM_146127	73847	Mm.272444	NM_028666	ENSMUSG00000027459	Fam110a	1700008J10Rik|5430432M24Rik|AI747080	family with sequence similarity 110, member A	protein-coding	3
D4H8_peak_5049	chr3	68283267	68283610	4.02554	5.21259	2.14681	21	NA	intron (NM_001113420, intron 1 of 6)	intron (NM_001113420, intron 1 of 6)	-184745	NM_001282045	30953	Mm.331064	NM_013928	ENSMUSG00000027777	Schip1	Nf2ip|Schip-1	schwannomin interacting protein 1	protein-coding	3
D4H8_peak_4272	chr2	13575738	13576584	3.9918	8.24705	4.74078	47	NA	intron (NM_011701, intron 2 of 8)	intron (NM_011701, intron 2 of 8)	1850	NM_011701	22352	Mm.268000	NM_011701	ENSMUSG00000026728	Vim	-	vimentin	protein-coding	3
D4H8_peak_6397	chr6	5380400	5381367	3.97995	8.49364	4.95894	49	NA	Intergenic	Intergenic	-2503	NM_023048	65255	Mm.51340	NM_023048	ENSMUSG00000042607	Asb4	8430401O13Rik|AV117194|AW060255	ankyrin repeat and SOCS box-containing 4	protein-coding	3
D4H8_peak_2063	chr13	20232355	20232561	3.97284	5.13134	2.08119	20	NA	intron (NM_080288, intron 4 of 21)	intron (NM_080288, intron 4 of 21)	141951	NM_080288	140580	Mm.342392	NM_080288	ENSMUSG00000041112	Elmo1	6330578D22Rik|C230095H21Rik|CED-12	engulfment and cell motility 1	protein-coding	3
D4H8_peak_311	chr1	134060997	134061345	3.95041	9.24116	5.6242	56	NA	Intergenic	Intergenic	17984	NM_007570	12227	Mm.392646	NM_007570	ENSMUSG00000020423	Btg2	AA959598|APRO1|Pc3|TIS21	B cell translocation gene 2, anti-proliferative	protein-coding	3
D4H8_peak_3948	chr18	81509353	81509788	3.93846	5.07837	2.03916	20	NA	Intergenic	Intergenic	482510	NR_039589	100628596		NR_039589	ENSMUSG00000093036	Mir5127	mmu-mir-5127|mu-mir-5127	microRNA 5127	ncRNA	3
D4H8_peak_1354	chr11	82487723	82488008	3.90468	5.02632	1.99811	19	NA	Intergenic	Intergenic	98965	NM_001304439	270893	Mm.341593	NM_023438	ENSMUSG00000020701	Tmem132e	Gm644	transmembrane protein 132E	protein-coding	3
D4H8_peak_8133	chr9	65386311	65386848	3.78638	5.05214	2.0176	20	NA	Intergenic	Intergenic	5073	NM_028974	74492	Mm.159223	NM_028974	ENSMUSG00000054978	Kbtbd13	5430433E21Rik	kelch repeat and BTB (POZ) domain containing 13	protein-coding	3
D4H8_peak_3168	chr16	31932728	31933271	3.64976	4.83657	1.84617	18	NA	promoter-TSS (NM_172822)	promoter-TSS (NM_172822)	-852	NM_172822	239827	Mm.440388	NM_172822	ENSMUSG00000045625	Pigz	F630022B06Rik	phosphatidylinositol glycan anchor biosynthesis, class Z	protein-coding	3
D4H8_peak_2896	chr15	78773506	78773817	3.64606	5.97646	2.77743	27	NA	promoter-TSS (NM_008595)	promoter-TSS (NM_008595)	-216	NM_008595	17305	Mm.149235	NM_008595	ENSMUSG00000018169	Mfng	AW546563	MFNG O-fucosylpeptide 3-beta-N-acetylglucosaminyltransferase	protein-coding	3
D4H8_peak_571	chr10	24927299	24927760	3.54769	5.10423	2.06015	20	NA	promoter-TSS (NM_007482)	promoter-TSS (NM_007482)	-59	NM_007482	11846	Mm.154144	NM_007482	ENSMUSG00000019987	Arg1	AI|AI256583|Arg-1|PGIF	arginase, liver	protein-coding	3
D4H8_peak_6392	chr6	4488219	4488450	3.53497	4.65457	1.70004	17	NA	Intergenic	Intergenic	-17284	NM_007743	12843	Mm.277792	NM_007743	ENSMUSG00000029661	Col1a2	AA960264|AI325291|Col1a-2|Cola-2|Cola2|oim	collagen, type I, alpha 2	protein-coding	3
D4H8_peak_2942	chr15	84681528	84681729	3.51607	4.2493	1.40527	14	NA	intron (NM_001346662, intron 2 of 8)	CpG	630	NM_146061	109270	Mm.291372	NM_146061	ENSMUSG00000036106	Prr5	AU043908|Arhgap8|C030017C09Rik|C78947|Protor-1|Protor1	proline rich 5 (renal)	protein-coding	3
D4H8_peak_4333	chr2	28908542	28908769	3.48577	4.20336	1.37141	13	NA	3' UTR (NM_019446, exon 3 of 3)	3' UTR (NM_019446, exon 3 of 3)	7766	NM_019446	54422	Mm.21390	NM_019446	ENSMUSG00000026805	Barhl1	Dres115|MBH2	BarH-like 1 (Drosophila)	protein-coding	3
D4H8_peak_548	chr10	17374284	17374504	3.42054	4.27977	1.42747	14	NA	Intergenic	Intergenic	-278612	NR_038020	100504235	Mm.84044	NR_038020	ENSMUSG00000101969	Gm20125	-	predicted gene, 20125	ncRNA	3
D4H8_peak_6295	chr5	135253522	135254151	3.41158	4.6606	1.70541	17	NA	Intergenic	Intergenic	-2789	NM_010246	14371	Mm.6256	NM_010246	ENSMUSG00000049551	Fzd9	mfz9	frizzled class receptor 9	protein-coding	3
D4H8_peak_6318	chr5	137600752	137601240	11.4964	32.5476	27.6301	276	NA	promoter-TSS (NM_030037)	promoter-TSS (NM_030037)	63	NM_030037	68929	Mm.41355	NM_030037	ENSMUSG00000037221	Mospd3	1190005J19Rik|5133401H10Rik|Gtig2|R124	motile sperm domain containing 3	protein-coding	2
D4H8_peak_3627	chr17	71002201	71002872	10.881	32.568	27.6497	276	NA	promoter-TSS (NM_026064)	promoter-TSS (NM_026064)	-3	NM_026064	67268	Mm.489605	NM_026064	ENSMUSG00000024048	Myl12a	2900073G15Rik|AI838292|C80200	myosin, light chain 12A, regulatory, non-sarcomeric	protein-coding	2
D4H8_peak_2874	chr15	76639681	76639991	10.2875	20.812	16.3459	163	NA	promoter-TSS (NM_183091)	promoter-TSS (NM_183091)	93	NM_183091	72749	Mm.358749	NM_183091	ENSMUSG00000059323	Tonsl	2810439M11Rik|Nfkbil2	tonsoku-like, DNA repair protein	protein-coding	2
D4H8_peak_7359	chr7	128282705	128283115	10.2761	25.3187	20.647	206	NA	intron (NM_145590, intron 6 of 12)	intron (NM_145590, intron 6 of 12)	5525	NR_037290	100526559		NR_037290	ENSMUSG00000093215	Mir3103	mir-3103|mmu-mir-3103	microRNA 3103	ncRNA	2
D4H8_peak_4715	chr2	142334409	142335545	10.1612	31.0418	26.1657	261	NA	intron (NM_001013802, intron 16 of 18)	intron (NM_001013802, intron 16 of 18)	566487	NM_001081133	16558	Mm.251934	NM_001081133	ENSMUSG00000038844	Kif16b	8430434E15Rik|AA623607|AI789011|C80253|C80902|mKIAA1590	kinesin family member 16B	protein-coding	2
D4H8_peak_442	chr1	176814061	176814745	10.0864	30.2817	25.4279	254	NA	promoter-TSS (NM_029756)	promoter-TSS (NM_029756)	-257	NM_029756	76816	Mm.171399	NM_029756	ENSMUSG00000026504	Sdccag8	2700048G21Rik|5730470G24Rik|Cccap	serologically defined colon cancer antigen 8	protein-coding	2
D4H8_peak_6882	chr7	16924113	16924589	9.98584	25.3615	20.6874	206	NA	promoter-TSS (NM_007590)	promoter-TSS (NM_007590)	-319	NM_007590	12315	Mm.288630	NM_007590	ENSMUSG00000019370	Calm3	CaMA|R75142	calmodulin 3	protein-coding	2
D4H8_peak_6905	chr7	19715483	19716161	9.95718	32.9809	28.05	280	NA	promoter-TSS (NM_001109748)	promoter-TSS (NM_001109748)	-393	NM_016871	53333	Mm.61682	NM_016871	ENSMUSG00000002984	Tomm40	AW539759|Mom35|Tom40	translocase of outer mitochondrial membrane 40 homolog (yeast)	protein-coding	2
D4H8_peak_7775	chr8	105860345	105860574	9.88518	26.9128	22.1787	221	NA	promoter-TSS (NM_026532)	promoter-TSS (NM_026532)	-175	NM_026532	68051	Mm.455474	NM_026532	ENSMUSG00000008450	Nutf2	2700067I02Rik|AI115459|AI413596|AW546000|Ntf2|Ntf3|PP15	nuclear transport factor 2	protein-coding	2
D4H8_peak_5944	chr5	31048155	31048873	9.68386	25.9336	21.2366	212	NA	promoter-TSS (NM_177870)	promoter-TSS (NM_177870)	48	NM_001177621	330064	Mm.205463	NM_177870	ENSMUSG00000006641	Slc5a6	E430023I20	solute carrier family 5 (sodium-dependent vitamin transporter), member 6	protein-coding	2
D4H8_peak_6087	chr5	97194898	97195610	9.67428	30.5587	25.6985	256	NA	Intergenic	Intergenic	-83658	NM_198422	231474	Mm.332505	NM_198422	ENSMUSG00000055725	Paqr3	6330415A20Rik|AY424292|RKTG	progestin and adipoQ receptor family member III	protein-coding	2
D4H8_peak_4484	chr2	73386449	73386918	9.52907	26.7693	22.0411	220	NA	promoter-TSS (NM_001276443)	promoter-TSS (NM_001276443)	-203	NM_001276444	68526	Mm.451014	NM_001080707	ENSMUSG00000041762	Gpr155	1110017O10Rik|DEPDC3|F730029F15Rik|PGR22	G protein-coupled receptor 155	protein-coding	2
D4H8_peak_3829	chr18	53744679	53745078	9.36735	25.302	20.6309	206	NA	promoter-TSS (NM_178686)	promoter-TSS (NM_178686)	-331	NM_178686	225523	Mm.193678	NM_178686	ENSMUSG00000048799	Cep120	A230075C01|AU016693|Ccdc100	centrosomal protein 120	protein-coding	2
D4H8_peak_2466	chr14	25108230	25109085	9.25156	30.1602	25.3111	253	NA	Intergenic	Intergenic	34584	NR_045718	75862	Mm.109191	NR_045718		4930572O13Rik	-	RIKEN cDNA 4930572O13 gene	ncRNA	2
D4H8_peak_3886	chr18	63864087	63864668	9.23563	27.8518	23.0826	230	NA	intron (NM_001014981, intron 20 of 27)	intron (NM_001014981, intron 20 of 27)	155682	NM_001014981	104082	Mm.30850	NM_001014981	ENSMUSG00000040560	Wdr7	AI462727|TRAG|mKIAA0541	WD repeat domain 7	protein-coding	2
D4H8_peak_6660	chr6	97528776	97529891	9.21199	30.6353	25.7712	257	NA	intron (NM_145148, intron 1 of 23)	intron (NM_145148, intron 1 of 23)	-41513	NM_001346637	232288	Mm.27789	NM_145148	ENSMUSG00000030064	Frmd4b	6030440G05Rik|C87375|GOBLIN|GRSP1|R74720	FERM domain containing 4B	protein-coding	2
D4H8_peak_696	chr10	67549109	67549608	9.09925	20.9254	16.4539	164	NA	promoter-TSS (NM_001005419)	promoter-TSS (NM_001005419)	-403	NM_001005419	211488	Mm.297250	NM_001005419	ENSMUSG00000057134	Ado	Gm237	2-aminoethanethiol (cysteamine) dioxygenase	protein-coding	2
D4H8_peak_2687	chr14	79587088	79587659	8.98713	21.2582	16.7652	167	NA	promoter-TSS (NM_026474)	promoter-TSS (NM_026474)	-318	NM_026474	67955	Mm.18972	NM_026474	ENSMUSG00000022024	Sugt1	2410174K12Rik|SGT1	SGT1, suppressor of G2 allele of SKP1 (S. cerevisiae)	protein-coding	2
D4H8_peak_3194	chr16	38088513	38089425	8.96667	39.6004	34.5292	345	NA	promoter-TSS (NM_019827)	promoter-TSS (NM_019827)	-32	NM_019827	56637	Mm.394930	NM_019827	ENSMUSG00000022812	Gsk3b	7330414F15Rik|8430431H08Rik|C86142|GSK-3|GSK-3beta|GSK3	glycogen synthase kinase 3 beta	protein-coding	2
D4H8_peak_5869	chr4	155669018	155669540	8.92036	19.0243	14.6507	146	NA	promoter-TSS (NM_001256107)	promoter-TSS (NM_001256107)	-25	NM_145124	76580	Mm.235738	NM_145124	ENSMUSG00000029060	Mib2	2210008I11Rik|Zzank1|skd	mindbomb E3 ubiquitin protein ligase 2	protein-coding	2
D4H8_peak_3259	chr16	76453508	76454044	8.76224	19.7867	15.3719	153	NA	Intergenic	Intergenic	-80727	NM_173440	268903	Mm.74711	NM_173440	ENSMUSG00000048490	Nrip1	6030458L20Rik|8430438I05Rik|9630050P12|AA959574|AW456757|RIP140	nuclear receptor interacting protein 1	protein-coding	2
D4H8_peak_1553	chr11	106788236	106789235	8.70293	32.6889	27.7669	277	NA	promoter-TSS (NM_177088)	promoter-TSS (NM_177088)	-241	NM_007840	13207	Mm.491096	NM_007840	ENSMUSG00000020719	Ddx5	2600009A06Rik|G17P1|HUMP68|Hlr1|p68	DEAD (Asp-Glu-Ala-Asp) box polypeptide 5	protein-coding	2
D4H8_peak_797	chr10	82083324	82083611	8.66403	15.6651	11.5047	115	NA	Intergenic	CpG	35340	NM_001024626	408062	Mm.391409	NM_001024626	ENSMUSG00000061371	Zfp873	-	zinc finger protein 873	protein-coding	2
D4H8_peak_1565	chr11	109611361	109611999	8.65302	24.3736	19.7391	197	NA	promoter-TSS (NM_145940)	promoter-TSS (NM_145940)	-291	NM_145940	52639	Mm.35817	NM_145940	ENSMUSG00000041895	Wipi1	4930533H01Rik|AW411817|D11Ertd498e	WD repeat domain, phosphoinositide interacting 1	protein-coding	2
D4H8_peak_1272	chr11	70646941	70647596	8.65139	22.7577	18.1921	181	NA	promoter-TSS (NM_024211)	promoter-TSS (NM_024211)	-19	NM_027445	70510	Mm.261818	NM_027445	ENSMUSG00000040746	Rnf167	0610010G05Rik|5730408C10Rik|AU019305|AV328608	ring finger protein 167	protein-coding	2
D4H8_peak_6787	chr6	136518801	136519454	8.63111	20.5948	16.1409	161	NA	intron (NM_019426, intron 1 of 14)	CpG	276	NM_019426	54343	Mm.173271	NM_019426	ENSMUSG00000030213	Atf7ip	2610204M12Rik|AM|Mcaf1	activating transcription factor 7 interacting protein	protein-coding	2
D4H8_peak_1021	chr11	17211642	17211867	8.62975	17.0177	12.7664	127	NA	promoter-TSS (NM_178909)	promoter-TSS (NM_178909)	-139	NM_178909	103784	Mm.298132	NM_178909	ENSMUSG00000078970	Wdr92	AI553587|HZGJ	WD repeat domain 92	protein-coding	2
D4H8_peak_2254	chr13	64020965	64021247	8.57382	18.4197	14.0815	140	NA	Intergenic	Intergenic	68095	NM_008291	15487	Mm.5109	NM_008291	ENSMUSG00000033122	Hsd17b3	-	hydroxysteroid (17-beta) dehydrogenase 3	protein-coding	2
D4H8_peak_2926	chr15	81871980	81872427	8.49907	20.8682	16.3994	163	NA	promoter-TSS (NM_080633)	promoter-TSS (NM_080633)	-260	NM_080633	11429	Mm.154581	NM_080633	ENSMUSG00000022477	Aco2	Aco-2|Aco3|D10Wsu183e	aconitase 2, mitochondrial	protein-coding	2
D4H8_peak_326	chr1	136234084	136234346	8.49673	21.3883	16.8897	168	NA	promoter-TSS (NM_028872)	promoter-TSS (NM_028872)	65	NM_028872	67313	Mm.36763	NM_028872	ENSMUSG00000041605	5730559C18Rik	1700034M08Rik|4933426C09Rik|AI586180|D1Mgi54	RIKEN cDNA 5730559C18 gene	protein-coding	2
D4H8_peak_6196	chr5	116591704	116593148	8.35724	26.3856	21.6702	216	NA	promoter-TSS (NM_026886)	promoter-TSS (NM_026886)	-609	NM_026886	68955	Mm.146779	NM_026886	ENSMUSG00000063919	Srrm4	1500001A10Rik|B230202K19Rik|bv|mKIAA1853|nSR100	serine/arginine repetitive matrix 4	protein-coding	2
D4H8_peak_480	chr1	184033877	184034705	8.31792	22.0766	17.5443	175	NA	promoter-TSS (NM_028516)	promoter-TSS (NM_028516)	-170	NM_022019	63953	Mm.404024	NM_022019	ENSMUSG00000039384	Dusp10	2610306G15Rik|AI158871|MKP-5|MKP5	dual specificity phosphatase 10	protein-coding	2
D4H8_peak_6059	chr5	77310147	77310758	8.28135	17.9033	13.5948	135	NA	promoter-TSS (NM_019836)	promoter-TSS (NM_019836)	-32	NM_153798	231329	Mm.273217	NM_153798	ENSMUSG00000029250	Polr2b	Pol2rb|Rpb140|Rpb2	polymerase (RNA) II (DNA directed) polypeptide B	protein-coding	2
D4H8_peak_7068	chr7	45589233	45589495	8.15257	15.7396	11.5726	115	NA	3' UTR (NM_001243053, exon 12 of 12)	3' UTR (NM_001243053, exon 12 of 12)	-14188	NR_038166	71661	Mm.439894	NR_038165	ENSMUSG00000109644	0610005C13Rik	AI182092	RIKEN cDNA 0610005C13 gene	ncRNA	2
D4H8_peak_6549	chr6	66077211	66078293	8.12478	19.1243	14.7439	147	NA	Intergenic	Intergenic	125181	NM_001161773	67653	Mm.389756	NM_001161773	ENSMUSG00000036463	4930544G11Rik	-	RIKEN cDNA 4930544G11 gene	protein-coding	2
D4H8_peak_2843	chr15	63532553	63533016	8.11734	16.6328	12.4049	124	NA	Intergenic	Intergenic	-53176	NR_045279	432958	Mm.255105	NR_045279		Gm20740	-	predicted gene, 20740	ncRNA	2
D4H8_peak_3200	chr16	42875101	42875845	8.11379	34.1924	29.2287	292	NA	non-coding (NR_040521, exon 1 of 4)	non-coding (NR_040521, exon 1 of 4)	114	NR_040521	75722	Mm.243747	NR_040521	ENSMUSG00000075070	4932412D23Rik	ENSMUSG00000075070|Gm10809	RIKEN cDNA 4932412D23 gene	ncRNA	2
D4H8_peak_7852	chr8	121841116	121841494	8.10305	16.1285	11.9376	119	NA	Intergenic	Intergenic	-11736	NM_145605	234825	Mm.209329	NM_145605	ENSMUSG00000040263	Klhdc4	AA408426|AV352552|BC012312|G430025P05Rik	kelch domain containing 4	protein-coding	2
D4H8_peak_3001	chr15	98917868	98918330	8.07673	19.0331	14.658	146	NA	promoter-TSS (NM_029098)	promoter-TSS (NM_029098)	-1	NM_029098	74775	Mm.385020	NM_029098	ENSMUSG00000022999	Lmbr1l	1110013E13Rik|AA415653|D15Ertd735e|Limr	limb region 1 like	protein-coding	2
D4H8_peak_1541	chr11	105507697	105508612	8.0146	18.4156	14.0784	140	NA	Intergenic	Intergenic	-51419	NM_172568	632687	Mm.121570	NM_172568	ENSMUSG00000078627	10-Mar	4933417C16Rik|AV039223|OTTMUSG00000002847|Rnf190	membrane-associated ring finger (C3HC4) 10	protein-coding	2
D4H8_peak_1799	chr12	55080162	55080702	7.9601	15.4166	11.2732	112	NA	promoter-TSS (NM_011899)	promoter-TSS (NM_011899)	-64	NM_011899	24067	Mm.471968	NM_011899	ENSMUSG00000073079	Srp54a	54kDa|Srp54	signal recognition particle 54A	protein-coding	2
D4H8_peak_7337	chr7	127232702	127233154	7.90814	19.2094	14.8254	148	NA	promoter-TSS (NM_146201)	promoter-TSS (NM_146201)	202	NR_030674	100043580	Mm.482209	NR_030674	ENSMUSG00000000486	Gm4532	-	predicted gene 4532	ncRNA	2
D4H8_peak_1400	chr11	88161766	88162325	7.89665	23.225	18.6394	186	NA	intron (NM_198013, intron 1 of 10)	intron (NM_198013, intron 1 of 10)	-7520	NM_001172099	103841	Mm.374846	NM_198013	ENSMUSG00000018378	Cuedc1	AI841487|C330016O16Rik	CUE domain containing 1	protein-coding	2
D4H8_peak_6983	chr7	30279802	30281027	7.87824	17.1809	12.9203	129	NA	promoter-TSS (NM_146186)	promoter-TSS (NM_146186)	7	NM_146186	233064	Mm.271677	NM_146186	ENSMUSG00000037020	Wdr62	2310038K02Rik	WD repeat domain 62	protein-coding	2
D4H8_peak_2301	chr13	80000482	80001250	7.87584	20.6476	16.1914	161	NA	Intergenic	Intergenic	-882556	NM_001042591	105171	Mm.423137	NM_001042591	ENSMUSG00000074794	Arrdc3	AI450344|mKIAA1376	arrestin domain containing 3	protein-coding	2
D4H8_peak_5930	chr5	27791346	27791982	7.82558	17.5715	13.2819	132	NA	promoter-TSS (NM_018878)	promoter-TSS (NM_018878)	-114	NM_018878	55982	Mm.277190	NM_018878	ENSMUSG00000002221	Paxip1	D5Ertd149e|PTIP	PAX interacting (with transcription-activation domain) protein 1	protein-coding	2
D4H8_peak_1542	chr11	105523924	105524883	7.68288	20.2433	15.8045	158	NA	Intergenic	Intergenic	-65583	NM_181071	77097	Mm.22501	NM_175492	ENSMUSG00000053580	Tanc2	3526402J09Rik|5730590C14Rik	tetratricopeptide repeat, ankyrin repeat and coiled-coil containing 2	protein-coding	2
D4H8_peak_8051	chr9	53536617	53536979	7.67889	16.8185	12.5797	125	NA	promoter-TSS (NM_001081152)	promoter-TSS (NM_001081152)	-127	NM_007499	11920	Mm.5088	NM_007499	ENSMUSG00000034218	Atm	AI256621|C030026E19Rik	ataxia telangiectasia mutated	protein-coding	2
D4H8_peak_1161	chr11	59068747	59069035	7.65876	14.9074	10.799	107	NA	intron (NM_199152, intron 38 of 89)	intron (NM_199152, intron 38 of 89)	67484	NM_001171512	380698	Mm.339542	NM_199152	ENSMUSG00000061462	Obscn	BC046431|Gm878|OTTMUSG00000005786|UNC89	obscurin, cytoskeletal calmodulin and titin-interacting RhoGEF	protein-coding	2
D4H8_peak_3290	chr16	91192761	91193527	7.65143	23.1562	18.5732	185	NA	Intergenic	Intergenic	-32406	NM_016967	50913	Mm.37289	NM_016967	ENSMUSG00000039830	Olig2	AI604895|Bhlhb1|Olg-2|Oligo2|RK17|bHLHe19	oligodendrocyte transcription factor 2	protein-coding	2
D4H8_peak_2458	chr14	22783502	22783882	7.64339	15.8068	11.6355	116	NA	intron (NM_028275, intron 5 of 6)	intron (NM_028275, intron 5 of 6)	-240894	NR_046307	74896	Mm.444661	NR_046307		4930405A10Rik	4930456G20Rik	RIKEN cDNA 4930405A10 gene	ncRNA	2
D4H8_peak_4503	chr2	79378953	79379942	7.636	21.1321	16.6475	166	NA	intron (NM_001048176, intron 2 of 12)	intron (NM_001048176, intron 2 of 12)	49541	NM_001048176	228094	Mm.440704	NM_001033295	ENSMUSG00000075256	Cerkl	Gm1958|Rp26	ceramide kinase-like	protein-coding	2
D4H8_peak_157	chr1	72805902	72806454	7.59124	15.7149	11.5507	115	NA	Intergenic	Intergenic	-18302	NM_008342	16008	Mm.141936	NM_008342	ENSMUSG00000039323	Igfbp2	AI255832|IBP-2|Igfbp-2|mIGFBP-2	insulin-like growth factor binding protein 2	protein-coding	2
D4H8_peak_7731	chr8	90496038	90496749	7.58336	18.083	13.7637	137	NA	Intergenic	Intergenic	-148141	NM_172913	244579	Mm.302755	NM_172913	ENSMUSG00000043668	Tox3	500-9|BC052044|C230068E13|CAGF9|Tnrc9	TOX high mobility group box family member 3	protein-coding	2
D4H8_peak_4437	chr2	52753882	52754381	7.57456	16.1543	11.9614	119	NA	Intergenic	MurERV4_19-int|LTR|ERVK	-11982	NM_019667	56324	Mm.263639	NM_019667	ENSMUSG00000055371	Stam2	1200004O12Rik|5730456G07Rik|BB145015|Hbp	signal transducing adaptor molecule (SH3 domain and ITAM motif) 2	protein-coding	2
D4H8_peak_6809	chr6	145210970	145211623	7.57456	16.1543	11.9614	119	NA	promoter-TSS (NM_177222)	promoter-TSS (NM_177222)	149	NM_133688	67636	Mm.486359	NM_133688	ENSMUSG00000040370	Lyrm5	4930469P12Rik|AL022899|Etfrf1|Ghiso	LYR motif containing 5	protein-coding	2
D4H8_peak_5346	chr4	8666672	8667315	7.57276	14.7612	10.663	106	NA	Intergenic	Intergenic	-23413	NM_001277149	320790	Mm.138792	NM_001033395	ENSMUSG00000041235	Chd7	A730019I05Rik|Cycn|Cyn|Dz|Edy|Flo|GENA 47|GENA 60|Gena 52|Lda|Mt|Obt|Todo|WBE1|Whi|metis	chromodomain helicase DNA binding protein 7	protein-coding	2
D4H8_peak_3923	chr18	75434313	75435098	7.56996	18.541	14.1951	141	NA	3' UTR (NM_201354, exon 12 of 12)	3' UTR (NM_201354, exon 12 of 12)	67340	NM_001042660	17131	Mm.34407	NM_008543	ENSMUSG00000025880	Smad7	Madh7	SMAD family member 7	protein-coding	2
D4H8_peak_1872	chr12	80062495	80063179	7.53588	16.5563	12.3331	123	NA	Intergenic	Intergenic	50176	NM_007564	12192	Mm.235132	NM_007564	ENSMUSG00000021127	Zfp36l1	AW742437|AW743212|Berg36|Brf1|D530020L18Rik|ERF1|TIS11b|cMG1	zinc finger protein 36, C3H type-like 1	protein-coding	2
D4H8_peak_1241	chr11	69417624	69418421	7.46948	23.7024	19.0954	190	NA	Intergenic	CpG	-4347	NM_001017426	216850	Mm.261201	NM_001017426	ENSMUSG00000018476	Kdm6b	1700064E03Rik|BC038313|Jmjd3|mKIAA0346	KDM1 lysine (K)-specific demethylase 6B	protein-coding	2
D4H8_peak_7295	chr7	118593710	118594328	7.46839	17.3797	13.1057	131	NA	intron (NM_001331203, intron 1 of 2)	intron (NM_001331203, intron 1 of 2)	1573	NM_001331204	381914	Mm.291232	NM_001331201	ENSMUSG00000109284	B230311B06Rik	Gm1695	RIKEN cDNA B230311B06 gene	protein-coding	2
D4H8_peak_3150	chr16	25058964	25059501	7.46394	15.4897	11.3404	113	NA	promoter-TSS (NR_040374)	promoter-TSS (NR_040374)	-407	NR_040374	319487	Mm.137341	NR_040374	ENSMUSG00000096960	A230028O05Rik	-	RIKEN cDNA A230028O05 gene	ncRNA	2
D4H8_peak_8385	chrX	13461732	13462063	7.44901	12.0773	8.19065	81	NA	Intergenic	CpG	-5775	NM_173415	236690	Mm.90233	NM_173415	ENSMUSG00000051228	Nyx	CLNP|CSNB1|CSNB4|nob	nyctalopin	protein-coding	2
D4H8_peak_3130	chr16	21204411	21205034	7.41269	16.7991	12.5618	125	NA	promoter-TSS (NM_010143)	promoter-TSS (NM_010143)	-73	NM_010143	13845	Mm.6972	NM_010143	ENSMUSG00000005958	Ephb3	AW456895|Cek10|Etk2|HEK2|MDK5|Sek4|Tyro6	Eph receptor B3	protein-coding	2
D4H8_peak_6962	chr7	28436388	28437104	7.39102	16.758	12.523	125	NA	promoter-TSS (NM_022024)	promoter-TSS (NM_022024)	-555	NM_175021	233033	Mm.54120	NM_175021	ENSMUSG00000109336	Samd4b	BC042901	sterile alpha motif domain containing 4B	protein-coding	2
D4H8_peak_899	chr10	115384488	115384975	7.36639	20.5319	16.0811	160	NA	promoter-TSS (NM_025780)	promoter-TSS (NM_025780)	-228	NM_001033261	216345	Mm.207621	NM_001033261	ENSMUSG00000034163	Zfc3h1	BC033596|Ccdc131|Psrc2	zinc finger, C3H1-type containing	protein-coding	2
D4H8_peak_4654	chr2	122118031	122118370	7.35894	15.7641	11.596	115	NA	exon (NM_145531, exon 1 of 40)	exon (NM_145531, exon 1 of 40)	186	NM_145531	214585	Mm.222303	NM_145531	ENSMUSG00000033396	Spg11	6030465E24Rik|A330015I11|C530005A01Rik	spastic paraplegia 11	protein-coding	2
D4H8_peak_6664	chr6	97666598	97667532	7.35017	20.4954	16.0459	160	NA	Intergenic	Intergenic	-49408	NM_145148	232288	Mm.27789	NM_145148	ENSMUSG00000030064	Frmd4b	6030440G05Rik|C87375|GOBLIN|GRSP1|R74720	FERM domain containing 4B	protein-coding	2
D4H8_peak_3954	chr18	83656839	83657314	7.33574	15.7218	11.5563	115	NA	Intergenic	Intergenic	-331192	NR_045361	70960	Mm.410834	NR_045361		4921531P14Rik	1700108N05Rik	RIKEN cDNA 4921531P14 gene	ncRNA	2
D4H8_peak_953	chr10	128525899	128526433	7.33574	15.7218	11.5563	115	NA	promoter-TSS (NM_011843)	promoter-TSS (NM_011843)	-307	NM_011843	23943	Mm.66056	NM_011843	ENSMUSG00000025366	Esyt1	Fam62a|Mbc2|vp115	extended synaptotagmin-like protein 1	protein-coding	2
D4H8_peak_3383	chr17	17827055	17828294	7.3309	18.5355	14.1898	141	NA	Intergenic	Intergenic	-2514	NR_029536	387230		NR_029536	ENSMUSG00000065396	Mir99b	Mirn99b|mmu-mir-99b	microRNA 99b	ncRNA	2
D4H8_peak_7926	chr9	20642291	20643271	7.3309	18.5355	14.1898	141	NA	promoter-TSS (NM_013911)	promoter-TSS (NM_013911)	25	NM_013911	30843	Mm.24608	NM_013911	ENSMUSG00000066892	Fbxl12	3110048D16Rik|Fbl12	F-box and leucine-rich repeat protein 12	protein-coding	2
D4H8_peak_2261	chr13	64432409	64432778	7.32111	14.7804	10.6802	106	NA	promoter-TSS (NM_053180)	promoter-TSS (NM_053180)	40	NM_053180	105278	Mm.74982	NM_053180	ENSMUSG00000021483	Cdk20	4932702G04Rik|AU019450|AW558027|CDCH|Ccrk|PNQLARE|p42	cyclin-dependent kinase 20	protein-coding	2
D4H8_peak_2227	chr13	56581688	56582525	7.28015	17.4847	13.202	132	NA	Intergenic	Intergenic	-27497	NM_009369	21810	Mm.14455	NM_009369	ENSMUSG00000035493	Tgfbi	68kDa|AI181842|AI747162|Beta-ig|big-h3	transforming growth factor, beta induced	protein-coding	2
D4H8_peak_4067	chr19	10388701	10388974	7.27328	14.2487	10.1887	101	NA	promoter-TSS (NM_018801)	promoter-TSS (NM_018801)	-253	NM_173067	54525	Mm.182654	NM_018801	ENSMUSG00000024743	Syt7	AI851541|B230112P13Rik	synaptotagmin VII	protein-coding	2
D4H8_peak_1058	chr11	28735080	28735376	7.22188	15.5137	11.3626	113	NA	Intergenic	Intergenic	-10963	NR_030419	735308		NR_030419	ENSMUSG00000076318	Mir216b	Mirn216b|mir-216b	microRNA 216b	ncRNA	2
D4H8_peak_7088	chr7	48995198	48995638	7.22092	13.2874	9.30374	93	NA	intron (NM_001111016, intron 2 of 38)	intron (NM_001111016, intron 2 of 38)	36345	NM_001111016	78286	Mm.333881	NM_175272	ENSMUSG00000052512	Nav2	5330421F07Rik|AU067780|BQ960892|HELAD1|POMFIL2|RAINB1|RAINB2|Unc53H2|mKIAA3015	neuron navigator 2	protein-coding	2
D4H8_peak_5698	chr4	128715395	128716442	7.14681	23.358	18.7654	187	NA	intron (NM_001195130, intron 7 of 14)	intron (NM_001195130, intron 7 of 14)	-11653	NM_001195083	54383	Mm.473738	NM_018774	ENSMUSG00000028796	Phc2	A3galt2|AA415044|D130050K19Rik|D4Ertd810e|Edr2|Mph2|p36	polyhomeotic-like 2 (Drosophila)	protein-coding	2
D4H8_peak_118	chr1	60097743	60098168	7.14066	13.5828	9.57426	95	NA	promoter-TSS (NM_139150)	promoter-TSS (NM_139150)	-48	NM_021312	57750	Mm.281079	NM_021312	ENSMUSG00000026019	Wdr12	4933402C23Rik|Ytm1|Ytm1p	WD repeat domain 12	protein-coding	2
D4H8_peak_8249	chr9	104063200	104063637	7.13083	12.7182	8.7786	87	NA	promoter-TSS (NM_175324)	promoter-TSS (NM_175324)	-285	NM_175324	102632	Mm.41274	NM_175324	ENSMUSG00000090150	Acad11	5730439E10Rik|AI987948	acyl-Coenzyme A dehydrogenase family, member 11	protein-coding	2
D4H8_peak_2522	chr14	48073448	48074559	7.12467	14.435	10.3618	103	NA	Intergenic	Intergenic	-46866	NM_033602	93834	Mm.296457	NM_033602	ENSMUSG00000021846	Peli2	AW047589|BB129927	pellino 2	protein-coding	2
D4H8_peak_1964	chr12	102970830	102971098	7.11971	13.9836	9.94329	99	NA	intron (NM_001081017, intron 1 of 48)	L1M4a1|LINE|L1	22105	NM_001081017	217843	Mm.387073	NM_177621	ENSMUSG00000021198	Unc79	9030205A07Rik|Mlca3	unc-79 homolog (C. elegans)	protein-coding	2
D4H8_peak_2634	chr14	67631782	67632334	7.11423	13.5379	9.53347	95	NA	Intergenic	MamSINE1|SINE|tRNA	83552	NM_001110162	108912	Mm.33831	NM_175384	ENSMUSG00000048922	Cdca2	2610311M19Rik|AI586158	cell division cycle associated 2	protein-coding	2
D4H8_peak_3785	chr18	37217563	37218240	7.10816	13.0993	9.13015	91	NA	intron (NM_001301259, intron 1 of 3)	intron (NM_001301259, intron 1 of 3)	-47097	NM_053126	93872	Mm.196703	NM_053126	ENSMUSG00000051663	Pcdhb1	PcdhbA	protocadherin beta 1	protein-coding	2
D4H8_peak_3837	chr18	54611167	54611910	7.09113	17.1057	12.8495	128	NA	promoter-TSS (NR_045400)	promoter-TSS (NR_045400)	-206	NR_045400	328957	Mm.402781	NR_045400		9330117O12Rik	9330117O12	RIKEN cDNA 9330117O12 gene	ncRNA	2
D4H8_peak_7103	chr7	63113505	63113892	7.04532	13.8546	9.82535	98	NA	intron (NM_007390, intron 4 of 9)	intron (NM_007390, intron 4 of 9)	98828	NM_007390	11441	Mm.113464	NM_007390	ENSMUSG00000030525	Chrna7	Acra7|alpha7|nAchR	cholinergic receptor, nicotinic, alpha polypeptide 7	protein-coding	2
D4H8_peak_1802	chr12	55492317	55492901	7.01043	13.3611	9.37157	93	NA	promoter-TSS (NM_010907)	promoter-TSS (NM_010907)	38	NM_010907	18035	Mm.170515	NM_010907	ENSMUSG00000021025	Nfkbia	AI462015|Nfkbi	nuclear factor of kappa light polypeptide gene enhancer in B cells inhibitor, alpha	protein-coding	2
D4H8_peak_1836	chr12	71376461	71377122	6.99659	13.7698	9.7476	97	NA	Intergenic	Intergenic	7417	NR_136902	67348	Mm.54261	NR_136902	ENSMUSG00000100668	1700083H02Rik	100041190|Gm3190	RIKEN cDNA 1700083H02 gene	ncRNA	2
D4H8_peak_7545	chr8	34154604	34155012	6.98495	13.3176	9.33163	93	NA	exon (NM_026432, exon 1 of 6)	exon (NM_026432, exon 1 of 6)	245	NM_026432	67887	Mm.290353	NM_026432	ENSMUSG00000031532	Saraf	1810045K07Rik|Tmem66	store-operated calcium entry-associated regulatory factor	protein-coding	2
D4H8_peak_8409	chrX	49096569	49097144	6.97207	12.8713	8.92031	89	NA	intron (NM_001271448, intron 2 of 14)	intron (NM_001271448, intron 2 of 14)	191386	NM_001271451	209224	Mm.327730	NM_145951	ENSMUSG00000031109	Enox2	APK1|Cova1|tNOX	ecto-NOX disulfide-thiol exchanger 2	protein-coding	2
D4H8_peak_8284	chr9	108587697	108588231	6.93455	13.2314	9.25223	92	NA	intron (NM_028944, intron 2 of 8)	intron (NM_028944, intron 2 of 8)	-9294	NM_031392	83669	Mm.335454	NM_031392	ENSMUSG00000066357	Wdr6	mWDR6	WD repeat domain 6	protein-coding	2
D4H8_peak_2295	chr13	78871671	78872651	6.924	21.8362	17.3143	173	NA	Intergenic	Intergenic	-673288	NM_010151	13865	Mm.439653	NM_010151	ENSMUSG00000069171	Nr2f1	COUP-TF1|COUP-TFI|COUPTFA|EAR-3|EAR3|Erbal3|SVP44|Tcfcoup1	nuclear receptor subfamily 2, group F, member 1	protein-coding	2
D4H8_peak_7821	chr8	116993309	116993707	6.90187	12.3402	8.43196	84	NA	promoter-TSS (NM_026572)	promoter-TSS (NM_026572)	-59	NM_026572	68133	Mm.258462	NM_026572	ENSMUSG00000034424	Gcsh	1100001L02Rik|5730591C18Rik	glycine cleavage system protein H (aminomethyl carrier)	protein-coding	2
D4H8_peak_1391	chr11	87462472	87463057	6.90058	14.9192	10.8089	108	NA	intron (NM_001199293, intron 2 of 30)	PB1D9|SINE|Alu	35173	NM_001199293	83560	Mm.440758	NM_031386	ENSMUSG00000010342	Tex14	C85585	testis expressed gene 14	protein-coding	2
D4H8_peak_4373	chr2	31572445	31572743	6.87428	12.2945	8.38934	83	NA	promoter-TSS (NM_001290548)	promoter-TSS (NM_001290548)	-57	NM_001290548	320267	Mm.207261	NM_001033389	ENSMUSG00000026843	Fubp3	A330051M14Rik|AV006371|FBP3|Marta2	far upstream element (FUSE) binding protein 3	protein-coding	2
D4H8_peak_7988	chr9	37053788	37054297	6.86527	14.4116	10.3397	103	NA	intron (NM_001029838, intron 2 of 12)	intron (NM_001029838, intron 2 of 12)	93280	NM_148950	208076	Mm.260335	NM_148950	ENSMUSG00000035934	Pknox2	D230005H23Rik|Prep2	Pbx/knotted 1 homeobox 2	protein-coding	2
D4H8_peak_605	chr10	40025023	40025292	6.85347	11.8594	7.99226	79	NA	5' UTR (NM_144821, exon 1 of 4)	5' UTR (NM_144821, exon 1 of 4)	111	NM_144821	215929	Mm.55513	NM_144821	ENSMUSG00000038522	Mfsd4b1	AI317395|AI482555|Naglt1a	major facilitator superfamily domain containing 4B1	protein-coding	2
D4H8_peak_1289	chr11	73177080	73177415	6.83589	13.0622	9.09567	90	NA	promoter-TSS (NM_025318)	promoter-TSS (NM_025318)	164	NM_029564	76281	Mm.371656	NM_029564	ENSMUSG00000040158	Tax1bp3	1300011C24Rik|TIP-1	Tax1 (human T cell leukemia virus type I) binding protein 3	protein-coding	2
D4H8_peak_2277	chr13	72210184	72210851	6.82457	11.8121	7.9489	79	NA	Intergenic	Intergenic	-246794	NM_010573	16371	Mm.316056	NM_010573	ENSMUSG00000060969	Irx1	-	Iroquois related homeobox 1 (Drosophila)	protein-coding	2
D4H8_peak_7831	chr8	120177453	120177830	6.81967	14.7677	10.6692	106	NA	promoter-TSS (NM_001033980)	promoter-TSS (NM_001033980)	-172	NM_001033980	436062	Mm.334852	NM_001033980	ENSMUSG00000042269	Fam92b	1700120B06Rik	family with sequence similarity 92, member B	protein-coding	2
D4H8_peak_1207	chr11	63952367	63952823	6.79007	12.5649	8.63861	86	NA	Intergenic	Intergenic	-11631	NR_131111	78883	Mm.410764	NR_131111	ENSMUSG00000086359	9630013K17Rik	-	RIKEN cDNA 9630013K17 gene	ncRNA	2
D4H8_peak_3097	chr16	16559244	16560188	6.77993	14.6931	10.5992	105	NA	intron (NM_001301817, intron 1 of 16)	intron (NM_001301817, intron 1 of 16)	503	NM_139232	224014	Mm.256131	NM_139232	ENSMUSG00000022788	Fgd4	9030023J02Rik|9330209B17Rik|Frabp|ZFYVE6	FYVE, RhoGEF and PH domain containing 4	protein-coding	2
D4H8_peak_3984	chr19	4811174	4812033	6.77993	14.6931	10.5992	105	NA	promoter-TSS (NM_019869)	promoter-TSS (NM_019869)	31	NM_001290127	102902673	Mm.426069	NM_001290127	ENSMUSG00000096370	Gm21992	Rbm14-rbm4	predicted gene 21992	protein-coding	2
D4H8_peak_966	chr10	130282113	130282619	6.77662	21.9108	17.3861	173	NA	Intergenic	Intergenic	-2112	NM_007501	11923	Mm.10695	NM_007501	ENSMUSG00000048015	Neurod4	AI846749|ATH-3|Atoh3|MATH-3|Math3|bHLHa4	neurogenic differentiation 4	protein-coding	2
D4H8_peak_2754	chr15	5116096	5116605	6.76372	12.938	8.98158	89	NA	promoter-TSS (NM_026069)	promoter-TSS (NM_026069)	-263	NM_026069	67281	Mm.10474	NM_026069	ENSMUSG00000041841	Rpl37	3110005M08Rik	ribosomal protein L37	protein-coding	2
D4H8_peak_3363	chr17	15247887	15248574	6.75831	15.9794	11.7966	117	NA	Intergenic	Intergenic	-7447	NR_046164	328747	Mm.256835	NR_046164	ENSMUSG00000097624	Gm5091	C330048F19	predicted gene 5091	ncRNA	2
D4H8_peak_4690	chr2	130424272	130424782	6.7398	12.48	8.55993	85	NA	promoter-TSS (NM_178762)	promoter-TSS (NM_178762)	114	NM_001114541	319513	Mm.482539	NM_178762	ENSMUSG00000037773	Pced1a	A930025D01Rik|AI480484|Fam113a	PC-esterase domain containing 1A	protein-coding	2
D4H8_peak_573	chr10	26772128	26772391	6.73931	11.6725	7.82247	78	NA	promoter-TSS (NM_176837)	promoter-TSS (NM_176837)	-253	NM_176837	73910	Mm.356496	NM_176837	ENSMUSG00000039031	Arhgap18	4833419J07Rik|AI314906|AI843501	Rho GTPase activating protein 18	protein-coding	2
D4H8_peak_1740	chr12	27575819	27576488	6.70181	14.5457	10.4639	104	NA	Intergenic	Intergenic	-233435	NM_009234	20666	Mm.41702	NM_009234	ENSMUSG00000063632	Sox11	1110038H03Rik|6230403H02Rik|AI836553|end1	SRY (sex determining region Y)-box 11	protein-coding	2
D4H8_peak_2238	chr13	59769855	59770410	6.6798	14.0704	10.0238	100	NA	promoter-TSS (NM_026921)	promoter-TSS (NM_026921)	166	NR_015349	13996	Mm.490435	NR_015349	ENSMUSG00000089875	Etohd2	AW491659	ethanol decreased 2	ncRNA	2
D4H8_peak_2156	chr13	41249396	41250134	6.67679	13.6347	9.62245	96	NA	promoter-TSS (NM_001135577)	promoter-TSS (NM_001135577)	-79	NM_001135577	108934	Mm.38578	NM_001135577	ENSMUSG00000091264	Smim13	2900036K02Rik	small integral membrane protein 13	protein-coding	2
D4H8_peak_5048	chr3	68271719	68272106	6.64439	14.4369	10.363	103	NA	intron (NM_001113420, intron 1 of 6)	intron (NM_001113420, intron 1 of 6)	-196271	NM_001282045	30953	Mm.331064	NM_013928	ENSMUSG00000027777	Schip1	Nf2ip|Schip-1	schwannomin interacting protein 1	protein-coding	2
D4H8_peak_5087	chr3	87974120	87974484	6.61741	15.2553	11.1235	111	NA	intron (NM_016701, intron 2 of 3)	intron (NM_016701, intron 2 of 3)	3209	NM_016701	18008	Mm.331129	NM_016701	ENSMUSG00000004891	Nes	AA166324|C78523|ESTM46	nestin	protein-coding	2
D4H8_peak_2871	chr15	76350855	76351742	6.61442	13.5218	9.51841	95	NA	promoter-TSS (NM_026859)	promoter-TSS (NM_026859)	4	NM_001164608	68877	Mm.289680	NM_026859	ENSMUSG00000022553	Maf1	1110068E11Rik|AU042856	MAF1 homolog, negative regulator of RNA polymerase III	protein-coding	2
D4H8_peak_7001	chr7	35555415	35555860	6.61283	10.7188	6.95437	69	NA	exon (NM_033080, exon 1 of 3)	exon (NM_033080, exon 1 of 3)	291	NM_033080	110959	Mm.410206	NM_033080	ENSMUSG00000034875	Nudt19	D7Rp2|D7Rp2-r|D7Rp2-s|D7Rp2e|RP2-r|RP2-s	nudix (nucleoside diphosphate linked moiety X)-type motif 19	protein-coding	2
D4H8_peak_1922	chr12	87147102	87147917	6.61004	11.8553	7.98878	79	NA	promoter-TSS (NM_001252556)	promoter-TSS (NM_001252556)	-198	NM_010363	14874	Mm.29652	NM_010363	ENSMUSG00000021033	Gstz1	MAAI	glutathione transferase zeta 1 (maleylacetoacetate isomerase)	protein-coding	2
D4H8_peak_1804	chr12	55926118	55926947	6.55866	14.7046	10.6103	106	NA	Intergenic	Intergenic	90166	NM_001037756	52592	Mm.24761	NM_027867	ENSMUSG00000012076	Brms1l	0710008O11Rik|AI159718|BRMS1|D12Ertd407e	breast cancer metastasis-suppressor 1-like	protein-coding	2
D4H8_peak_6966	chr7	28809865	28811268	6.55118	25.3246	20.6526	206	NA	promoter-TSS (NM_177301)	promoter-TSS (NM_177301)	-324	NM_177301	15388	Mm.9043	NM_177301	ENSMUSG00000015165	Hnrnpl	C79783|D830027H13Rik|Hnrpl	heterogeneous nuclear ribonucleoprotein L	protein-coding	2
D4H8_peak_2775	chr15	25622310	25623009	6.53305	13.3737	9.38301	93	NA	5' UTR (NM_019472, exon 1 of 41)	5' UTR (NM_019472, exon 1 of 41)	109	NM_019472	17909	Mm.60590	NM_019472	ENSMUSG00000022272	Myo10	AW048724|D15Ertd600e|mKIAA0799|myosin-X	myosin X	protein-coding	2
D4H8_peak_5115	chr3	89772768	89773470	6.52251	12.1108	8.22142	82	NA	promoter-TSS (NM_027315)	promoter-TSS (NM_027315)	281	NR_130957	74034	Mm.386816	NR_130957	ENSMUSG00000042579	4632404H12Rik	-	RIKEN cDNA 4632404H12 gene	ncRNA	2
D4H8_peak_3313	chr16	94526506	94527056	6.51302	13.3372	9.34933	93	NA	promoter-TSS (NM_007834)	promoter-TSS (NM_007834)	-152	NM_007834	13185	Mm.7472	NM_007834	ENSMUSG00000022898	Dscr3	AW538125|Dcra	Down syndrome critical region gene 3	protein-coding	2
D4H8_peak_2839	chr15	60968159	60968722	6.50995	11.688	7.83606	78	NA	Intergenic	Intergenic	-47170	NM_001081067	117586	Mm.291499	NM_001081067	ENSMUSG00000022347	A1bg	C44	alpha-1-B glycoprotein	protein-coding	2
D4H8_peak_6097	chr5	99906167	99906504	6.5078	10.9127	7.12873	71	NA	Intergenic	CpG	72603	NM_001077267	11991	Mm.150231	NM_007516	ENSMUSG00000000568	Hnrnpd	Auf1|Hnrpd	heterogeneous nuclear ribonucleoprotein D	protein-coding	2
D4H8_peak_80	chr1	45795122	45795414	6.5078	10.9127	7.12873	71	NA	promoter-TSS (NM_028599)	promoter-TSS (NM_028599)	-233	NM_028599	73674	Mm.270376	NM_028599	ENSMUSG00000025995	Wdr75	1300003A18Rik|2410118I19Rik|C77608	WD repeat domain 75	protein-coding	2
D4H8_peak_4649	chr2	121413478	121414208	6.48515	13.7081	9.69051	96	NA	promoter-TSS (NM_007952)	promoter-TSS (NM_007952)	-51	NM_153075	212670	Mm.384318	NM_153075	ENSMUSG00000033486	Catsper2	-	cation channel, sperm associated 2	protein-coding	2
D4H8_peak_2168	chr13	44839959	44840780	6.48499	15.8546	11.6801	116	NA	intron (NM_001205044, intron 3 of 18)	intron (NM_001205044, intron 3 of 18)	109098	NM_001205043	16468	Mm.25059	NM_021878	ENSMUSG00000038518	Jarid2	Jmj|jumonji	jumonji, AT rich interactive domain 2	protein-coding	2
D4H8_peak_1861	chr12	77742529	77742815	6.47611	12.0315	8.14858	81	NA	Intergenic	Intergenic	332531	NM_001252616	53618	Mm.35628	NM_016893	ENSMUSG00000021065	Fut8	-	fucosyltransferase 8	protein-coding	2
D4H8_peak_8209	chr9	96259075	96260348	6.44757	13.6376	9.62509	96	NA	intron (NM_001184710, intron 1 of 9)	intron (NM_001184710, intron 1 of 9)	463	NM_001184711	211586	Mm.17977	NM_178667	ENSMUSG00000032411	Tfdp2	1110029I05Rik|A330080J22Rik|DP-3|DP3	transcription factor Dp 2	protein-coding	2
D4H8_peak_1667	chr11	120991091	120991472	6.44613	12.3865	8.47386	84	NA	promoter-TSS (NM_139059)	promoter-TSS (NM_139059)	52	NM_027874	104318	Mm.216227	NM_027874	ENSMUSG00000025162	Csnk1d	1200006A05Rik|AA409348|D930010H05Rik	casein kinase 1, delta	protein-coding	2
D4H8_peak_8379	chrX	12839773	12840321	6.44126	10.1018	6.39608	63	NA	Intergenic	Intergenic	77769	NR_045852	552913	Mm.216846	NR_045852	ENSMUSG00000085891	Gm14634	OTTMUSG00000017535	predicted gene 14634	ncRNA	2
D4H8_peak_3403	chr17	24220921	24221132	6.41859	11.1454	7.34008	73	NA	promoter-TSS (NM_028056)	promoter-TSS (NM_028056)	-257	NM_028056	72016	Mm.23881	NM_028056	ENSMUSG00000024118	1600002H07Rik	-	RIKEN cDNA 1600002H07 gene	protein-coding	2
D4H8_peak_4516	chr2	84774769	84775077	6.41469	13.1571	9.18357	91	NA	intron (NM_009776, intron 1 of 7)	intron (NM_009776, intron 1 of 7)	506	NM_009776	12258	Mm.38888	NM_009776	ENSMUSG00000023224	Serping1	C1INH|C1nh	serine (or cysteine) peptidase inhibitor, clade G, member 1	protein-coding	2
D4H8_peak_4961	chr3	30192545	30192915	6.40318	12.3113	8.40519	84	NA	Intergenic	Intergenic	-179526	NM_007963	14013	Mm.56965	NM_007963	ENSMUSG00000027684	Mecom	D630039M04Rik|Evi-1|Evi1|Jbo|Mds|Mds1|Mds1-Evi1|Prdm3|Znfpr1b1	MDS1 and EVI1 complex locus	protein-coding	2
D4H8_peak_1491	chr11	100939454	100940062	6.39201	13.5331	9.52894	95	NA	promoter-TSS (NM_011486)	promoter-TSS (NM_011486)	-218	NM_213660	20848	Mm.249934	NM_011486	ENSMUSG00000004040	Stat3	1110034C02Rik|AW109958|Aprf	signal transducer and activator of transcription 3	protein-coding	2
D4H8_peak_8128	chr9	65162763	65163399	6.38613	14.3652	10.2968	102	NA	intron (NM_008988, intron 2 of 13)	CpG	21892	NM_008988	19289	Mm.41529	NM_008988	ENSMUSG00000032394	Igdcc3	2810401C09Rik|AI851425|Punc|WI-14920	immunoglobulin superfamily, DCC subclass, member 3	protein-coding	2
D4H8_peak_6426	chr6	28479945	28480510	6.38191	12.274	8.37077	83	NA	promoter-TSS (NM_019776)	promoter-TSS (NM_019776)	-121	NM_019776	56463	Mm.439987	NM_019776	ENSMUSG00000001424	Snd1	AL033314|Tudor-SN	staphylococcal nuclease and tudor domain containing 1	protein-coding	2
D4H8_peak_443	chr1	176879821	176880362	6.37692	16.0544	11.8673	118	NA	intron (NM_029756, intron 12 of 17)	intron (NM_029756, intron 12 of 17)	-43958	NR_037996	15365	Mm.441435	NR_037996		Hmga2-ps1	EG666235|Gm7996|Hmgic-ps1|[y]i-c	high mobility group AT-hook 2, pseudogene 1	pseudo	2
D4H8_peak_6415	chr6	17636740	17637048	6.36295	11.8376	7.97213	79	NA	promoter-TSS (NM_007604)	promoter-TSS (NM_007604)	-204	NM_007604	12343	Mm.392504	NM_007604	ENSMUSG00000015733	Capza2	1110053K06Rik|AW208808|Cappa2	capping protein (actin filament) muscle Z-line, alpha 2	protein-coding	2
D4H8_peak_5907	chr5	23386550	23387026	6.34079	11.7995	7.93748	79	NA	Intergenic	Intergenic	47565	NR_040469	269630	Mm.425231	NR_040469	ENSMUSG00000073147	5031425E22Rik	-	RIKEN cDNA 5031425E22 gene	ncRNA	2
D4H8_peak_6590	chr6	83914279	83914839	6.33981	12.2	8.30263	83	NA	intron (NM_008717, intron 1 of 26)	CpG	206	NM_001166371	18139	Mm.132392	NM_008717	ENSMUSG00000030016	Zfp638	AI323587|Np220|Zfml|Znf638|mNP220	zinc finger protein 638	protein-coding	2
D4H8_peak_5720	chr4	132269566	132270432	6.32015	16.7856	12.5493	125	NA	TTS (NR_002865)	TTS (NR_002865)	187	NR_002865	353373	Mm.424675	NR_002865		Rnu11	MBII-407|Mirn801|mir-801|mmu-mir-801	U11 small nuclear RNA	snRNA	2
D4H8_peak_6569	chr6	77050507	77050847	6.31879	11.7616	7.90359	79	NA	intron (NM_001109764, intron 10 of 19)	MER58A|DNA|hAT-Charlie	-192040	NM_028880	74342	Mm.292568	NM_028880	ENSMUSG00000060780	Lrrtm1	4632401D06Rik|AW125451	leucine rich repeat transmembrane neuronal 1	protein-coding	2
D4H8_peak_3975	chr19	4169402	4169853	6.31859	11.3665	7.5431	75	NA	exon (NM_134148, exon 9 of 10)	exon (NM_134148, exon 9 of 10)	5852	NM_134148	107239	Mm.482310	NM_134148	ENSMUSG00000075289	Carns1	AI790298|Atpgd1|mKIAA1394	carnosine synthase 1	protein-coding	2
D4H8_peak_7540	chr8	32068980	32069601	6.29693	11.724	7.86878	78	NA	Intergenic	Intergenic	-82605	NR_046039	666589	Mm.367675	NR_046039		Gm8179	EG666589	predicted gene 8179	ncRNA	2
D4H8_peak_998	chr11	5837776	5838330	6.29546	11.3275	7.50752	75	NA	promoter-TSS (NM_017401)	promoter-TSS (NM_017401)	-37	NM_017401	54125	Mm.260194	NM_017401	ENSMUSG00000020474	Polm	AI462166|B230309I03Rik|Tdt-N	polymerase (DNA directed), mu	protein-coding	2
D4H8_peak_6339	chr5	140505304	140505863	6.28976	10.1979	6.48147	64	NA	promoter-TSS (NM_021528)	promoter-TSS (NM_021528)	-26	NM_021528	59031	Mm.28934	NM_021528	ENSMUSG00000036599	Chst12	AI595374|C4S-2|C4ST2	carbohydrate sulfotransferase 12	protein-coding	2
D4H8_peak_7574	chr8	47674894	47675611	6.28831	14.591	10.5057	105	NA	promoter-TSS (NM_023503)	promoter-TSS (NM_023503)	-93	NM_023503	69260	Mm.430733	NM_023503	ENSMUSG00000063049	Ing2	2810011M06Rik|Ing1l|Ing2b|P33ING2	inhibitor of growth family, member 2	protein-coding	2
D4H8_peak_1845	chr12	72760474	72761055	6.2819	12.9122	8.95775	89	NA	promoter-TSS (NM_008910)	promoter-TSS (NM_008910)	-447	NM_008910	19042	Mm.261045	NM_008910	ENSMUSG00000021096	Ppm1a	2310003C21Rik|2900017D14Rik|AI427932|AU017636|MMPa-2|MPPa-1	protein phosphatase 1A, magnesium dependent, alpha isoform	protein-coding	2
D4H8_peak_6390	chr5	151368495	151368864	6.2799	12.4994	8.57847	85	NA	promoter-TSS (NR_045700)	promoter-TSS (NR_045700)	4	NR_045699	625175	Mm.443286	NR_045699	ENSMUSG00000097321	1700028E10Rik	A630054D14|Gm6561	RIKEN cDNA 1700028E10 gene	ncRNA	2
D4H8_peak_1665	chr11	120823884	120825109	6.27635	15.4102	11.2673	112	NA	promoter-TSS (NM_007988)	promoter-TSS (NM_007988)	51	NM_007988	14104	Mm.236443	NM_007988	ENSMUSG00000025153	Fasn	A630082H08Rik|FAS	fatty acid synthase	protein-coding	2
D4H8_peak_5406	chr4	35225897	35226447	6.26593	10.519	6.77475	67	NA	promoter-TSS (NM_001081343)	promoter-TSS (NM_001081343)	-292	NM_001081343	73205	Mm.331544	NM_001081343	ENSMUSG00000028300	3110043O21Rik	AI840585	RIKEN cDNA 3110043O21 gene	protein-coding	2
D4H8_peak_7360	chr7	128288757	128289266	6.24522	10.8586	7.08046	70	NA	promoter-TSS (NR_037290)	promoter-TSS (NR_037290)	-576	NR_037290	100526559		NR_037290	ENSMUSG00000093215	Mir3103	mir-3103|mmu-mir-3103	microRNA 3103	ncRNA	2
D4H8_peak_3421	chr17	25634848	25635363	6.24016	10.477	6.73593	67	NA	intron (NR_045520, intron 3 of 8)	intron (NR_045520, intron 3 of 8)	55931	NM_029624	76483	Mm.12787	NM_029624	ENSMUSG00000002279	Lmf1	2400010G15Rik|AW822050|Tmem112|cld	lipase maturation factor 1	protein-coding	2
D4H8_peak_8046	chr9	51364126	51364551	6.24016	10.477	6.73593	67	NA	Intergenic	Intergenic	-35421	NM_027217	69809	Mm.75315	NM_027217	ENSMUSG00000036027	1810046K07Rik	-	RIKEN cDNA 1810046K07 gene	protein-coding	2
D4H8_peak_4947	chr3	15112290	15113322	6.23844	14.0712	10.024	100	NA	Intergenic	Intergenic	141605	NR_040550	77127	Mm.195792	NR_040549	ENSMUSG00000098008	A930001A20Rik	-	RIKEN cDNA A930001A20 gene	ncRNA	2
D4H8_peak_150	chr1	72226402	72227269	6.23485	13.6486	9.63513	96	NA	Intergenic	Intergenic	-14528	NM_001005423	381269	Mm.422636	NM_001005423	ENSMUSG00000039395	Mreg	Gm974|Wdt2|dsu	melanoregulin	protein-coding	2
D4H8_peak_4344	chr2	29856529	29857209	6.21557	19.5198	15.1205	151	NA	Intergenic	Intergenic	-11142	NR_029838	723904		NR_029838	ENSMUSG00000065485	Mir219a-2	Mir219-2|Mirn219-2|mir-219a-2|mmu-mir-219a-2	microRNA 219a-2	ncRNA	2
D4H8_peak_1748	chr12	29049184	29049394	6.2146	10.4353	6.69866	66	NA	Intergenic	HAL1|LINE|L1	297461	NM_201357	380752	Mm.273724	NM_201357	ENSMUSG00000036613	Tssc1	D12Ertd604e|Eipr1	tumor suppressing subtransferable candidate 1	protein-coding	2
D4H8_peak_3093	chr16	14705503	14705784	6.2146	10.4353	6.69866	66	NA	promoter-TSS (NM_011415)	promoter-TSS (NM_011415)	-216	NM_011415	20583	Mm.4272	NM_011415	ENSMUSG00000022676	Snai2	Slug|Slugh|Snail2	snail family zinc finger 2	protein-coding	2
D4H8_peak_4822	chr2	158159846	158160126	6.21102	11.5756	7.73379	77	NA	Intergenic	Intergenic	-13594	NM_009373	21817	Mm.330731	NM_009373	ENSMUSG00000037820	Tgm2	G[a]h|TG2|TGase2|tTG|tTGas	transglutaminase 2, C polypeptide	protein-coding	2
D4H8_peak_53	chr1	36556792	36557897	6.17238	12.7087	8.77046	87	NA	intron (NM_001304330, intron 1 of 15)	CpG	213	NM_001304330	20353	Mm.29558	NM_001126047	ENSMUSG00000026121	Sema4c	AI426163|M-Sema F|Semacl1|Semaf|Semai|sema I	sema domain, immunoglobulin domain (Ig), transmembrane domain (TM) and short cytoplasmic domain, (semaphorin) 4C	protein-coding	2
D4H8_peak_3813	chr18	45015748	45016016	6.15688	9.33236	5.70553	57	NA	Intergenic	Intergenic	187217	NM_001163013	240255	Mm.244482	NM_001163013	ENSMUSG00000034653	Ythdc2	3010002F02Rik|BC037178	YTH domain containing 2	protein-coding	2
D4H8_peak_1992	chr12	109559927	109560324	6.1545	12.6753	8.74011	87	NA	non-coding (NR_003633, exon 5 of 5)	non-coding (NR_003633, exon 5 of 5)	-3567	NR_030427	791079		NR_030427	ENSMUSG00000076451	Mir770	Mirn770|mir-770|mmu-mir-770	microRNA 770	ncRNA	2
D4H8_peak_3247	chr16	72553956	72554394	6.15241	13.4871	9.48713	94	NA	Intergenic	Intergenic	-108974	NM_019413	19876	Mm.310772	NM_019413	ENSMUSG00000022883	Robo1	AW494633|AW742721|DUTT1|Gm310	roundabout guidance receptor 1	protein-coding	2
D4H8_peak_5234	chr3	109561218	109561872	6.1481	11.4665	7.63435	76	NA	intron (NM_020505, intron 15 of 26)	intron (NM_020505, intron 15 of 26)	-12462	NM_146139	57257	Mm.282257	NM_020505	ENSMUSG00000033721	Vav3	A530094I06Rik|AA986410|Idd18.1	vav 3 oncogene	protein-coding	2
D4H8_peak_6618	chr6	87737875	87738789	6.12089	14.2464	10.1869	101	NA	intron (NM_001159697, intron 2 of 7)	intron (NM_001159697, intron 2 of 7)	7463	NM_001159697	58229	Mm.333229	NM_021418	ENSMUSG00000068263	Efcc1	Ccdc48	EF hand and coiled-coil domain containing 1	protein-coding	2
D4H8_peak_3910	chr18	69404366	69404843	6.12004	13.4234	9.42914	94	NA	intron (NM_013685, intron 3 of 19)	intron (NM_013685, intron 3 of 19)	58883	NM_001083967	21413	Mm.4269	NM_013685	ENSMUSG00000053477	Tcf4	5730422P05Rik|ASP-I2|E2-2|E2.2|ITF-2|ITF-2b|ITF2|ME2|MITF-2A|MITF-2B|SEF-2|SEF2|SEF2-1|TFE|Tcf-4|bHLHb19	transcription factor 4	protein-coding	2
D4H8_peak_1140	chr11	54845708	54846100	6.11632	11.0241	7.22837	72	NA	intron (NM_029327, intron 4 of 4)	intron (NM_029327, intron 4 of 4)	14687	NM_029327	75530	Mm.83578	NM_029327	ENSMUSG00000020268	Lyrm7	1700024C24Rik|9330147L21Rik	LYR motif containing 7	protein-coding	2
D4H8_peak_246	chr1	100928651	100929215	6.11632	11.0241	7.22837	72	NA	Intergenic	Intergenic	-226835	NR_037989	100504525	Mm.87065	NR_037989	ENSMUSG00000100684	Gm20268	-	predicted gene, 20268	ncRNA	2
D4H8_peak_126	chr1	62748132	62748395	6.08988	10.2314	6.51145	65	NA	intron (NM_001077405, intron 6 of 15)	intron (NM_001077405, intron 6 of 15)	44946	NM_001077406	18187	Mm.266341	NM_010939	ENSMUSG00000025969	Nrp2	1110048P06Rik|Np-2|Np2|Npn-2|Npn2	neuropilin 2	protein-coding	2
D4H8_peak_717	chr10	75944424	75944687	6.06554	10.1915	6.47606	64	NA	Intergenic	Intergenic	-3757	NM_009514	22364	Mm.333851	NM_009514	ENSMUSG00000000903	Vpreb3	8HS-20|AI528709|Vpreb-3	pre-B lymphocyte gene 3	protein-coding	2
D4H8_peak_1019	chr11	16591576	16591798	6.03053	10.8779	7.09688	70	NA	Intergenic	Intergenic	-83203	NM_001109971	20335	Mm.325350	NM_011343	ENSMUSG00000078974	Sec61g	-	SEC61, gamma subunit	protein-coding	2
D4H8_peak_2220	chr13	56208184	56208717	6.01891	14.0343	9.98987	99	NA	Intergenic	Intergenic	-29565	NM_001168615	212937	Mm.116697	NM_145976	ENSMUSG00000049625	Tifab	-	TRAF-interacting protein with forkhead-associated domain, family member B	protein-coding	2
D4H8_peak_3642	chr17	75551655	75552115	6.01743	10.1127	6.40428	64	NA	promoter-TSS (NM_133747)	promoter-TSS (NM_133747)	61	NM_133747	72722	Mm.24641	NM_133747	ENSMUSG00000002017	Fam98a	2810405J04Rik|AL024114	family with sequence similarity 98, member A	protein-coding	2
D4H8_peak_3344	chr17	7169457	7170098	6.0069	13.6035	9.59305	95	NA	promoter-TSS (NM_011299)	promoter-TSS (NM_011299)	-338	NM_011299	20112	Mm.268383	NM_011299	ENSMUSG00000023809	Rps6ka2	90kDa|D17Wsu134e|Rps6ka-rs1|Rsk3|p90rsk|pp90rsk	ribosomal protein S6 kinase, polypeptide 2	protein-coding	2
D4H8_peak_6161	chr5	113735516	113735930	6.00614	11.2191	7.40769	74	NA	promoter-TSS (NM_001010825)	promoter-TSS (NM_001010825)	-59	NM_001010825	231630	Mm.21926	NM_001010825	ENSMUSG00000053334	Ficd	D5Ertd40e|Hype	FIC domain containing	protein-coding	2
D4H8_peak_551	chr10	18022165	18022420	5.99875	15.2157	11.0867	110	NA	intron (NM_028440, intron 1 of 2)	intron (NM_028440, intron 1 of 2)	960	NM_028440	73112	Mm.276041	NM_028440	ENSMUSG00000078453	Abracl	1700028I04Rik|3110003A17Rik	ABRA C-terminal like	protein-coding	2
D4H8_peak_2577	chr14	57571351	57571647	5.98853	10.8062	7.03364	70	NA	promoter-TSS (NM_026526)	promoter-TSS (NM_026526)	70	NM_026526	68043	Mm.45225	NM_026526	ENSMUSG00000021951	Eef1akmt1	2510005D08Rik|AW045965|Ayu21-96|Gt(pU21)96Imeg|GtAyu21-96|N6amt2	eukaryotic translation elongation factor 1 alpha lysine methyltransferase 1	protein-coding	2
D4H8_peak_7316	chr7	126271983	126272413	5.98276	11.9574	8.08033	80	NA	promoter-TSS (NM_145587)	promoter-TSS (NM_145587)	-421	NM_145587	104175	Mm.29660	NM_145587	ENSMUSG00000042978	Sbk1	Sbk	SH3-binding kinase 1	protein-coding	2
D4H8_peak_872	chr10	100128250	100128500	5.9715	9.68406	6.02155	60	NA	Intergenic	Intergenic	112554	NM_013598	17311	Mm.45124	NM_013598	ENSMUSG00000019966	Kitl	Clo|Con|Gb|Kitlg|Mgf|SCF|SF|SLF|Sl|blz|contrasted	kit ligand	protein-coding	2
D4H8_peak_2532	chr14	51787358	51787624	5.96884	10.3982	6.66447	66	NA	Intergenic	MMERGLN-int|LTR|ERV1	-12555	NM_194347	278676	Mm.34546	NM_194347	ENSMUSG00000050961	AY358078	-	cDNA sequence AY358078	protein-coding	2
D4H8_peak_6653	chr6	94401030	94401674	5.96884	10.3982	6.66447	66	NA	Intergenic	Intergenic	-98962	NM_026255	67582	Mm.280725	NM_026255	ENSMUSG00000045100	Slc25a26	4930433D19Rik|4933433F13Rik|AW557176|D6Bwg0781e|Slc25a6	solute carrier family 25 (mitochondrial carrier, phosphate carrier), member 26	protein-coding	2
D4H8_peak_1502	chr11	101604632	101605429	5.94744	11.5021	7.66691	76	NA	Intergenic	U2|snRNA|snRNA	-5670	NM_001256318	666331	Mm.303457	NM_001256318		LOC666331	-	uncharacterized LOC666331	protein-coding	2
D4H8_peak_5120	chr3	90231569	90231955	5.94691	10.3614	6.6307	66	NA	5' UTR (NM_206924, exon 1 of 5)	5' UTR (NM_206924, exon 1 of 5)	165	NM_206924	23922	Mm.13912	NM_206924	ENSMUSG00000027937	Jtb	Gm622	jumping translocation breakpoint	protein-coding	2
D4H8_peak_6066	chr5	86172805	86173144	5.94642	9.6435	5.98535	59	NA	promoter-TSS (NM_172712)	promoter-TSS (NM_172712)	-231	NM_172712	231380	Mm.34012	NM_172712	ENSMUSG00000035898	Uba6	4930542H01|5730469D23Rik|AU021846|AW124799|E1-L2|Ube1l2	ubiquitin-like modifier activating enzyme 6	protein-coding	2
D4H8_peak_868	chr10	99285504	99286533	5.93111	12.2549	8.3534	83	NA	Intergenic	Intergenic	22787	NM_026268	67603	Mm.1791	NM_026268	ENSMUSG00000019960	Dusp6	1300019I03Rik|MKP-3|MKP3|PYST1	dual specificity phosphatase 6	protein-coding	2
D4H8_peak_3629	chr17	71526754	71527281	5.92909	11.4691	7.63638	76	NA	promoter-TSS (NM_023294)	promoter-TSS (NM_023294)	-160	NM_023294	67052	Mm.225956	NM_023294	ENSMUSG00000024056	Ndc80	2610020P18Rik|AV139730|HEC|HEC1|Kntc2	NDC80 kinetochore complex component	protein-coding	2
D4H8_peak_2983	chr15	95827612	95828034	5.92661	10.7001	6.93724	69	NA	intron (NM_175344, intron 1 of 19)	MLT1B|LTR|ERVL-MaLR	36980	NM_001253813	105722	Mm.38087	NM_175344	ENSMUSG00000064210	Ano6	2900059G15Rik|AA407480|AW554778|F730003B03Rik|Tmem16f	anoctamin 6	protein-coding	2
D4H8_peak_3145	chr16	23258736	23259255	5.92513	10.3249	6.5979	65	NA	intron (NM_001252505, intron 2 of 7)	intron (NM_001252505, intron 2 of 7)	-31475	NM_001252506	20440	Mm.149029	NM_145933	ENSMUSG00000022885	St6gal1	AW742324|Siat1|St6Gal-I|St6gal|St6galI	beta galactoside alpha 2,6 sialyltransferase 1	protein-coding	2
D4H8_peak_7817	chr8	116229659	116229990	5.92513	10.3249	6.5979	65	NA	Intergenic	Intergenic	-275191	NM_029297	75465	Mm.23114	NM_029297	ENSMUSG00000034467	Dynlrb2	1700009A04Rik|DNLC2B|Dncl2b	dynein light chain roadblock-type 2	protein-coding	2
D4H8_peak_295	chr1	132417413	132418017	5.90625	10.6652	6.90522	69	NA	exon (NM_172516, exon 1 of 13)	exon (NM_172516, exon 1 of 13)	262	NM_172516	213452	Mm.257120	NM_172516	ENSMUSG00000042046	Dstyk	A930019K20Rik|C430014H23Rik|C820013G01|Ripk5	dual serine/threonine and tyrosine protein kinase	protein-coding	2
D4H8_peak_8199	chr9	89704747	89705121	5.90043	9.92047	6.23352	62	NA	5' UTR (NM_025360, exon 1 of 3)	5' UTR (NM_025360, exon 1 of 3)	109	NM_025360	66111	Mm.27606	NM_025360	ENSMUSG00000032353	Tmed3	1200002G13Rik|AW546672|P24b	transmembrane p24 trafficking protein 3	protein-coding	2
D4H8_peak_8234	chr9	101018034	101018238	5.89283	9.22136	5.60612	56	NA	intron (NM_025835, intron 5 of 14)	intron (NM_025835, intron 5 of 14)	16748	NM_001311149	66904	Mm.335385	NM_025835	ENSMUSG00000032527	Pccb	1300012P06Rik|AI314687|R74805	propionyl Coenzyme A carboxylase, beta polypeptide	protein-coding	2
D4H8_peak_139	chr1	65178431	65179272	5.89274	11.4035	7.57672	75	NA	intron (NM_001111320, intron 1 of 8)	intron (NM_001111320, intron 1 of 8)	291	NM_010497	15926	Mm.9925	NM_010497	ENSMUSG00000025950	Idh1	AI314845|AI788952|E030024J03Rik|Id-1|Idh-1|Idpc	isocitrate dehydrogenase 1 (NADP+), soluble	protein-coding	2
D4H8_peak_8027	chr9	47838803	47839279	5.88207	10.2526	6.5315	65	NA	intron (NM_001310841, intron 10 of 11)	intron (NM_001310841, intron 10 of 11)	-20833	NR_046048	100038460	Mm.447649	NR_046048		Gm10677	ENSMUSG00000074363	predicted gene 10677	ncRNA	2
D4H8_peak_8109	chr9	62531684	62531925	5.88207	10.2526	6.5315	65	NA	intron (NM_175484, intron 1 of 11)	intron (NM_175484, intron 1 of 11)	5240	NM_175484	235431	Mm.335229	NM_175484	ENSMUSG00000041729	Coro2b	CLIPINC|E130012P22Rik	coronin, actin binding protein, 2B	protein-coding	2
D4H8_peak_1406	chr11	88280473	88281017	5.88184	12.1613	8.26753	82	NA	Intergenic	Intergenic	-13298	NM_028859	74297	Mm.207320	NM_028859	ENSMUSG00000034031	Ccdc182	1700106J16Rik	coiled-coil domain containing 182	protein-coding	2
D4H8_peak_6385	chr5	149439697	149440514	5.87472	11.371	7.54696	75	NA	intron (NM_001310765, intron 1 of 5)	intron (NM_001310765, intron 1 of 5)	445	NM_001310765	75860	Mm.159605	NM_029464	ENSMUSG00000029660	Tex26	4930588N13Rik	testis expressed 26	protein-coding	2
D4H8_peak_4893	chr2	172728403	172728945	5.87058	10.9811	7.1902	71	NA	Intergenic	CpG	177683	NM_001159696	21420	Mm.3629	NM_009335	ENSMUSG00000028640	Tfap2c	AA409384|AP2gamma|Ap-2.2|Stra2|Tcfap2c	transcription factor AP-2, gamma	protein-coding	2
D4H8_peak_5531	chr4	84109876	84110355	5.86596	10.596	6.8436	68	NA	Intergenic	Intergenic	-65236	NR_130998	78238	Mm.243903	NR_130998	ENSMUSG00000085217	6030471H07Rik	-	RIKEN cDNA 6030471H07 gene	ncRNA	2
D4H8_peak_2555	chr14	54924769	54925674	5.86535	13.7114	9.69302	96	NA	intron (NM_010112, intron 1 of 5)	intron (NM_010112, intron 1 of 5)	1567	NM_010112	13644	Mm.236438	NM_010112	ENSMUSG00000022203	Efs	-	embryonal Fyn-associated substrate	protein-coding	2
D4H8_peak_2314	chr13	84348024	84348514	5.85395	12.4999	8.57878	85	NA	Intergenic	Intergenic	125973	NR_029418	72745	Mm.295063	NM_175187	ENSMUSG00000035762	Tmem161b	2810446P07Rik|AI843389	transmembrane protein 161B	protein-coding	2
D4H8_peak_2690	chr14	79842905	79843220	5.83962	10.1813	6.4668	64	NA	Intergenic	Intergenic	26114	NR_033535	100038734	Mm.387484	NR_033535		Gm10845	ENSMUSG00000075496	predicted gene 10845	ncRNA	2
D4H8_peak_5688	chr4	126429672	126430165	5.83962	10.1813	6.4668	64	NA	promoter-TSS (NM_153402)	promoter-TSS (NM_153402)	-376	NM_153402	214150	Mm.440915	NM_153402	ENSMUSG00000028842	Ago3	AW048688|C130014L07Rik|Eif2c3	argonaute RISC catalytic subunit 3	protein-coding	2
D4H8_peak_5947	chr5	31202027	31202473	5.83903	11.3064	7.48827	74	NA	promoter-TSS (NM_001177901)	promoter-TSS (NM_001177901)	53	NM_175311	101023	Mm.45033	NM_175311	ENSMUSG00000043059	Zfp513	AW990386|D430028M17Rik|Znf513	zinc finger protein 513	protein-coding	2
D4H8_peak_6979	chr7	30090517	30090848	5.8386	12.4698	8.55075	85	NA	promoter-TSS (NM_152814)	promoter-TSS (NM_152814)	-172	NM_152814	72556	Mm.441512	NM_152814	ENSMUSG00000078768	Zfp566	2700043M03Rik|mszf4	zinc finger protein 566	protein-coding	2
D4H8_peak_2598	chr14	62879722	62880216	5.81092	11.639	7.79171	77	NA	intron (NM_175546, intron 1 of 11)	intron (NM_175546, intron 1 of 11)	14427	NR_105860	102465311		NR_105860	ENSMUSG00000098858	Mir6541	Gm27311|mmu-mir-6541	microRNA 6541	ncRNA	2
D4H8_peak_5322	chr3	149462272	149462475	5.80654	10.4936	6.75126	67	NA	Intergenic	Intergenic	187636	NR_040591	381482	Mm.393866	NR_040591		Gm1653	-	predicted gene 1653	ncRNA	2
D4H8_peak_755	chr10	80261107	80261697	5.78572	11.9776	8.09981	80	NA	promoter-TSS (NM_001347119)	promoter-TSS (NM_001347119)	-390	NM_010255	14431	Mm.7329	NM_010255	ENSMUSG00000020150	Gamt	AA571402|Spintz1	guanidinoacetate methyltransferase	protein-coding	2
D4H8_peak_3041	chr15	102279127	102279710	5.77709	10.0759	6.3719	63	NA	promoter-TSS (NM_134100)	promoter-TSS (NM_134100)	-38	NM_134100	106073	Mm.287740	NM_134100	ENSMUSG00000045665	Mfsd5	AA409375|AW556797|D15Mgi27	major facilitator superfamily domain containing 5	protein-coding	2
D4H8_peak_4935	chr3	7366376	7366610	5.77663	9.36839	5.73827	57	NA	promoter-TSS (NM_008862)	promoter-TSS (NM_008862)	-111	NM_008862	18767	Mm.3193	NM_008862	ENSMUSG00000027499	Pkia	AI415001|PKIalpha	protein kinase inhibitor, alpha	protein-coding	2
D4H8_peak_4202	chr19	47731332	47731706	5.75917	10.7841	7.01273	70	NA	promoter-TSS (NM_026377)	promoter-TSS (NM_026377)	-237	NM_026377	67788	Mm.181610	NM_026377	ENSMUSG00000025066	Sfr1	6330577E15Rik|Meir5	SWI5 dependent recombination repair 1	protein-coding	2
D4H8_peak_833	chr10	87447900	87448162	5.75654	10.0412	6.34115	63	NA	Intergenic	Intergenic	45629	NM_008553	17172	Mm.136217	NM_008553	ENSMUSG00000020052	Ascl1	AI225900|ASH1|Mash1|bHLHa46	achaete-scute family bHLH transcription factor 1	protein-coding	2
D4H8_peak_8242	chr9	102690008	102691060	5.73719	13.0475	9.08321	90	NA	Intergenic	Intergenic	-27270	NM_019764	56332	Mm.21145	NM_019764	ENSMUSG00000032531	Amotl2	AW549739|C79691|Lccp|MASCOT|mKIAA0989	angiomotin-like 2	protein-coding	2
D4H8_peak_5272	chr3	127874190	127874685	5.72241	9.62668	5.97026	59	NA	intron (NM_027482, intron 1 of 1)	intron (NM_027482, intron 1 of 1)	21886	NM_027482	70617	Mm.317049	NM_027482	ENSMUSG00000050549	5730508B09Rik	2700063A17Rik|C80506	RIKEN cDNA 5730508B09 gene	protein-coding	2
D4H8_peak_1691	chr12	9029922	9031011	5.71744	11.0852	7.28484	72	NA	intron (NM_029321, intron 1 of 2)	CpG	469	NM_029321	75516	Mm.37581	NM_029321	ENSMUSG00000066637	Ttc32	1700013G20Rik	tetratricopeptide repeat domain 32	protein-coding	2
D4H8_peak_3176	chr16	33605929	33606598	5.71588	9.97241	6.28006	62	NA	intron (NM_001083902, intron 6 of 11)	intron (NM_001083902, intron 6 of 11)	-78203	NM_175256	77446	Mm.245741	NM_172934	ENSMUSG00000075254	Heg1	4632417D23Rik|5530401I02Rik|9530025L16Rik|BC038614|Gm629|OTTMUSG00000027315	heart development protein with EGF-like domains 1	protein-coding	2
D4H8_peak_6593	chr6	84640287	84641434	5.71553	13.7833	9.75986	97	NA	intron (NM_177077, intron 20 of 21)	intron (NM_177077, intron 20 of 21)	-46952	NM_001177713	232174	Mm.255246	NM_175475	ENSMUSG00000063415	Cyp26b1	CP26|P450RAI-2	cytochrome P450, family 26, subfamily b, polypeptide 1	protein-coding	2
D4H8_peak_3353	chr17	12118834	12119863	5.71247	11.455	7.62366	76	NA	promoter-TSS (NM_026644)	promoter-TSS (NM_026644)	64	NM_026644	68262	Mm.258300	NM_026644	ENSMUSG00000023827	Agpat4	1500003P24Rik	1-acylglycerol-3-phosphate O-acyltransferase 4 (lysophosphatidic acid acyltransferase, delta)	protein-coding	2
D4H8_peak_4730	chr2	146330890	146331408	5.69639	11.4248	7.59648	75	NA	intron (NM_001033348, intron 36 of 40)	intron (NM_001033348, intron 36 of 40)	71863	NR_040619	77806	Mm.392819	NR_040619	ENSMUSG00000085958	A930019D19Rik	-	RIKEN cDNA A930019D19 gene	ncRNA	2
D4H8_peak_609	chr10	40302195	40302788	5.69639	11.4248	7.59648	75	NA	promoter-TSS (NM_009665)	promoter-TSS (NM_009665)	-303	NM_009665	11702	Mm.253533	NM_009665	ENSMUSG00000075232	Amd1	AdoMetDC|Amd-1|SAMDC|SAMDC 1|adoMetDC1	S-adenosylmethionine decarboxylase 1	protein-coding	2
D4H8_peak_400	chr1	167283788	167284022	5.69577	9.93835	6.24976	62	NA	intron (NM_030724, intron 1 of 6)	CpG	1222	NM_030724	80914	Mm.280895	NM_030724	ENSMUSG00000026558	Uck2	AA407809|AI481316|AU018180|AU020720|TSA903|UK|UMK|Umpk	uridine-cytidine kinase 2	protein-coding	2
D4H8_peak_4468	chr2	69035290	69035886	5.69269	11.7987	7.9372	79	NA	intron (NM_172856, intron 4 of 9)	intron (NM_172856, intron 4 of 9)	-100212	NM_181547	329416	Mm.90047	NM_181547	ENSMUSG00000034738	Nostrin	Daip2|mDaIP2	nitric oxide synthase trafficker	protein-coding	2
D4H8_peak_3187	chr16	36874686	36875192	5.69124	10.294	6.56933	65	NA	promoter-TSS (NM_134111)	promoter-TSS (NM_134111)	-113	NM_134111	106389	Mm.432078	NM_134111	ENSMUSG00000022838	Eaf2	AW048865|FESTA-L|FESTA-S|Festa|Traits|U19	ELL associated factor 2	protein-coding	2
D4H8_peak_7405	chr7	139075307	139075787	5.68721	10.6562	6.89822	68	NA	intron (NM_028708, intron 19 of 19)	intron (NM_028708, intron 19 of 19)	-10454	NM_011993	26757	Mm.250414	NM_011993	ENSMUSG00000025478	Dpysl4	AI173505|CRMP-3|Crmp3|DPY4|Drp-4|Ulip4	dihydropyrimidinase-like 4	protein-coding	2
D4H8_peak_1977	chr12	108240769	108241401	5.66951	10.6246	6.86915	68	NA	intron (NM_001159910, intron 1 of 5)	intron (NM_001159910, intron 1 of 5)	34332	NM_001159910	668158	Mm.482792	NM_001159910	ENSMUSG00000084883	Ccdc85c	EG668158|Gm265|Gm9010	coiled-coil domain containing 85C	protein-coding	2
D4H8_peak_1918	chr12	86800996	86801618	5.66449	11.3648	7.54173	75	NA	Intergenic	Intergenic	66938	NM_001195767	627607	Mm.341880	NM_001195767	ENSMUSG00000059114	Lrrc74a	EG627607|Gm6772|Lrrc74	leucine rich repeat containing 74A	protein-coding	2
D4H8_peak_549	chr10	17478878	17479343	5.65191	10.5932	6.84131	68	NA	Intergenic	Intergenic	-244118	NM_010828	17684	Mm.272321	NM_010828	ENSMUSG00000039910	Cited2	AI835299|ER154-like|Mrg1|Msg2|p35srj	Cbp/p300-interacting transactivator, with Glu/Asp-rich carboxy-terminal domain, 2	protein-coding	2
D4H8_peak_351	chr1	153641602	153642122	5.6502	10.9622	7.17273	71	NA	Intergenic	Intergenic	-11175	NM_026380	67792	Mm.379143	NM_026380	ENSMUSG00000042671	Rgs8	6530413N01Rik	regulator of G-protein signaling 8	protein-coding	2
D4H8_peak_4078	chr19	14565915	14567206	5.64286	13.2358	9.25589	92	NA	intron (NM_001302947, intron 4 of 19)	intron (NM_001302947, intron 4 of 19)	30653	NM_001302951	21888	Mm.103638	NM_011600	ENSMUSG00000024642	Tle4	5730411M05Rik|AA792082|Bce-1|Bce1|ESTM13|ESTM14|Grg4|X83332|X83333|grg-4	transducin-like enhancer of split 4	protein-coding	2
D4H8_peak_3244	chr16	65815220	65815507	5.64009	8.81618	5.24508	52	NA	promoter-TSS (NM_028572)	promoter-TSS (NM_028572)	-270	NM_028572	73569	Mm.25670	NM_028572	ENSMUSG00000091243	Vgll3	1700110N18Rik|4832416J22|C80713|Vgl-3|Vito-2	vestigial like family member 3	protein-coding	2
D4H8_peak_4223	chr19	56344072	56344302	5.64009	8.81618	5.24508	52	NA	intron (NM_001286552, intron 26 of 39)	intron (NM_001286552, intron 26 of 39)	45851	NM_008733	18175	Mm.386769	NM_008733	ENSMUSG00000049134	Nrap	-	nebulin-related anchoring protein	protein-coding	2
D4H8_peak_7420	chr7	141215342	141216081	5.63442	10.5619	6.81232	68	NA	promoter-TSS (NM_025886)	promoter-TSS (NM_025886)	-149	NM_025886	66985	Mm.21202	NM_025886	ENSMUSG00000038618	Rassf7	2400009B11Rik|AW210608	Ras association (RalGDS/AF-6) domain family (N-terminal) member 7	protein-coding	2
D4H8_peak_1446	chr11	96620920	96621331	5.62883	14.7558	10.658	106	NA	intron (NM_001033186, intron 4 of 12)	intron (NM_001033186, intron 4 of 12)	156430	NM_028965	74479	Mm.270781	NM_028965	ENSMUSG00000020876	Snx11	4933439F10Rik|A930041K09Rik|AI117694	sorting nexin 11	protein-coding	2
D4H8_peak_5320	chr3	147378295	147378685	5.6167	9.80416	6.12857	61	NA	Intergenic	Intergenic	526123	NM_001302957	70892	Mm.187793	NM_027594	ENSMUSG00000036745	Ttll7	1110049N09Rik|4921517B04Rik|C630030B20|mTTLL7	tubulin tyrosine ligase-like family, member 7	protein-coding	2
D4H8_peak_2423	chr14	12082239	12082656	5.61627	9.10765	5.50462	55	NA	intron (NM_008981, intron 5 of 29)	intron (NM_008981, intron 5 of 29)	-107496	NM_001347593	19270	Mm.431266	NM_008981	ENSMUSG00000021745	Ptprg	5430405N12Rik|AW046354|AW549872|RPTPgamma	protein tyrosine phosphatase, receptor type, G	protein-coding	2
D4H8_peak_8390	chrX	20617380	20618127	5.616	8.77753	5.21078	52	NA	promoter-TSS (NM_145627)	promoter-TSS (NM_145627)	-6	NM_001167776	236732	Mm.279194	NM_145627	ENSMUSG00000031060	Rbm10	E430039K10Rik	RNA binding motif protein 10	protein-coding	2
D4H8_peak_8504	chrX	150956414	150957094	5.61569	8.46608	4.93407	49	NA	Intergenic	Intergenic	60539	NM_001168600	237107	Mm.45987	NM_198110	ENSMUSG00000025266	Gnl3l	BC020354	guanine nucleotide binding protein-like 3 (nucleolar)-like	protein-coding	2
D4H8_peak_8233	chr9	100642956	100643689	5.60474	12.7697	8.82686	88	NA	promoter-TSS (NM_009282)	promoter-TSS (NM_009282)	-301	NM_009282	20842	Mm.42135	NM_009282	ENSMUSG00000037286	Stag1	AU045003|SA-1|Scc3	stromal antigen 1	protein-coding	2
D4H8_peak_5015	chr3	51915932	51916579	5.60081	10.8714	7.09171	70	NA	intron (NM_001004176, intron 1 of 4)	intron (NM_001004176, intron 1 of 4)	188751	NM_001004176	433586	Mm.234972	NM_001004176	ENSMUSG00000061143	Maml3	AV234550|BC049812|Mam-2|mKIAA1816	mastermind like 3 (Drosophila)	protein-coding	2
D4H8_peak_4837	chr2	161339149	161339704	5.59859	10.1328	6.42325	64	NA	Intergenic	Intergenic	-230340	NR_126509	71389	Mm.122738	NM_173368	ENSMUSG00000057133	Chd6	5430439G14Rik|6330406J24Rik|CHD-6	chromodomain helicase DNA binding protein 6	protein-coding	2
D4H8_peak_1320	chr11	77981922	77982360	5.57722	12.3309	8.42293	84	NA	promoter-TSS (NM_174852)	promoter-TSS (NM_174852)	-675	NM_174852	268448	Mm.274329	NM_174852	ENSMUSG00000037791	Phf12	2410142K10Rik|F630045O13|PF1|mKIAA1523	PHD finger protein 12	protein-coding	2
D4H8_peak_2386	chr13	112241420	112242202	5.56553	10.4385	6.70109	67	NA	Intergenic	Intergenic	-46640	NM_029898	77318	Mm.159895	NM_029898	ENSMUSG00000049985	Ankrd55	C030011J08Rik	ankyrin repeat domain 55	protein-coding	2
D4H8_peak_8220	chr9	97110653	97111245	5.56553	10.4385	6.70109	67	NA	promoter-TSS (NM_138756)	promoter-TSS (NM_138756)	92	NM_138756	192287	Mm.228067	NM_138756	ENSMUSG00000032449	Slc25a36	C330005L02Rik	solute carrier family 25, member 36	protein-coding	2
D4H8_peak_2945	chr15	84988139	84988352	5.56421	8.3841	4.86181	48	NA	promoter-TSS (NM_001033273)	promoter-TSS (NM_001033273)	-274	NM_001033273	223739	Mm.323925	NM_001033273	ENSMUSG00000036046	5031439G07Rik	AW554572|mKIAA0930	RIKEN cDNA 5031439G07 gene	protein-coding	2
D4H8_peak_3239	chr16	63806281	63807192	5.56237	10.0695	6.36694	63	NA	intron (NM_010140, intron 2 of 16)	intron (NM_010140, intron 2 of 16)	57421	NM_010140	13837	Mm.1977	NM_010140	ENSMUSG00000052504	Epha3	AW492086|Cek4|ETK1|End3|Hek|Hek4|Mek4|Tyro4	Eph receptor A3	protein-coding	2
D4H8_peak_4988	chr3	37666590	37666806	5.55481	9.3484	5.72067	57	NA	Intergenic	(TC)n|Simple_repeat|Simple_repeat	26751	NM_001305440	24063	Mm.330986	NM_011896	ENSMUSG00000037211	Spry1	sprouty1|spry-1	sprouty homolog 1 (Drosophila)	protein-coding	2
D4H8_peak_6159	chr5	113448492	113448759	5.54444	10.0381	6.33889	63	NA	Intergenic	Intergenic	91331	NM_001012726	503692	Mm.348794	NM_001012726	ENSMUSG00000053873	Aym1	-	activator of yeast meiotic promoters 1	protein-coding	2
D4H8_peak_221	chr1	90544096	90544471	5.5398	9.67315	6.01164	60	NA	Intergenic	Intergenic	-59142	NM_133805	108679	Mm.119177	NM_133805	ENSMUSG00000034432	Cops8	9430009J09Rik|AA408242|Csn8|Sgn8	COP9 signalosome subunit 8	protein-coding	2
D4H8_peak_1409	chr11	88481561	88481902	5.53455	9.31463	5.69008	56	NA	intron (NM_054043, intron 6 of 13)	intron (NM_054043, intron 6 of 13)	128958	NR_039545	100628571		NR_039545	ENSMUSG00000092985	Mir378b	mir-378b|mmu-mir-378b	microRNA 378b	ncRNA	2
D4H8_peak_5502	chr4	62659122	62659588	5.53171	10.3777	6.6461	66	NA	3' UTR (NM_001081650, exon 11 of 11)	3' UTR (NM_001081650, exon 11 of 11)	-14619	NM_001310706	50780	Mm.286753	NM_019492	ENSMUSG00000059810	Rgs3	4930506N09Rik|C2PA-RGS3|C2pa|PDZ-RGS3|RGS3S	regulator of G-protein signaling 3	protein-coding	2
D4H8_peak_8407	chrX	42432219	42432517	5.53158	8.04828	4.56504	45	NA	Intergenic	Intergenic	-70197	NR_132588	20400	Mm.441197	NM_011364	ENSMUSG00000005696	Sh2d1a	Gm686|SAP	SH2 domain containing 1A	protein-coding	2
D4H8_peak_2346	chr13	95618457	95618688	5.5209	9.64088	5.98311	59	NA	promoter-TSS (NM_010169)	promoter-TSS (NM_010169)	-139	NM_010169	14062	Mm.24816	NM_010169	ENSMUSG00000048376	F2r	AI482343|Cf2r|Par1|ThrR	coagulation factor II (thrombin) receptor	protein-coding	2
D4H8_peak_4026	chr19	6609818	6610581	5.50891	9.97584	6.283	62	NA	Intergenic	Intergenic	-67129	NM_009203	20521	Mm.391146	NM_009203	ENSMUSG00000061742	Slc22a12	AI987855|OAT4L|Rst|Slc22al2|URAT1	solute carrier family 22 (organic anion/cation transporter), member 12	protein-coding	2
D4H8_peak_852	chr10	95199611	95200409	5.50707	8.92948	5.34633	53	NA	intron (NM_009950, intron 2 of 2)	intron (NM_009950, intron 2 of 2)	-54185	NR_131146	628062		NR_131146		Gm29684	-	predicted gene, 29684	ncRNA	2
D4H8_peak_6870	chr7	16172279	16172880	5.49274	11.782	7.92162	79	NA	Intergenic	(CA)n|Simple_repeat|Simple_repeat	-2816	NM_008627	17537	Mm.360516	NM_008627	ENSMUSG00000041420	Meis3	AI573393|Mrg2	Meis homeobox 3	protein-coding	2
D4H8_peak_2569	chr14	56571576	56572024	5.49132	9.94496	6.25523	62	NA	promoter-TSS (NM_001014996)	promoter-TSS (NM_001014996)	46	NM_001014996	219103	Mm.212525	NM_001014996	ENSMUSG00000064128	Cenpj	4932437H03Rik|CPAP|Gm81|LAP|LIP1|Sas4	centromere protein J	protein-coding	2
D4H8_peak_2834	chr15	59040841	59041145	5.49132	9.94496	6.25523	62	NA	intron (NM_001146180, intron 3 of 13)	intron (NM_001146180, intron 3 of 13)	41033	NM_001146180	211401	Mm.215481	NM_144800	ENSMUSG00000022353	Mtss1	2310003N14Rik|BC024131|D130001D01Rik|Mim|mKIAA0429	metastasis suppressor 1	protein-coding	2
D4H8_peak_5438	chr4	43630354	43630752	5.48574	8.89461	5.31459	53	NA	Intergenic	Intergenic	-1382	NM_173788	230103	Mm.103477	NM_173788	ENSMUSG00000028469	Npr2	GC-B|GC-B2|GC-B3|cn|mNPR-B|pwe	natriuretic peptide receptor 2	protein-coding	2
D4H8_peak_5941	chr5	30888184	30888843	5.46576	11.7275	7.87209	78	NA	promoter-TSS (NM_174849)	promoter-TSS (NM_174849)	-339	NM_174849	231093	Mm.440364	NM_174849	ENSMUSG00000029165	Agbl5	9430057O19Rik|CCP5	ATP/GTP binding protein-like 5	protein-coding	2
D4H8_peak_222	chr1	91412997	91414034	5.42101	13.1259	9.1546	91	NA	promoter-TSS (NM_019479)	promoter-TSS (NM_019479)	-293	NM_019479	55927	Mm.280029	NM_019479	ENSMUSG00000067071	Hes6	AI326893|bHLHb41	hairy and enhancer of split 6	protein-coding	2
D4H8_peak_6613	chr6	86849069	86849451	5.40813	8.44349	4.91398	49	NA	promoter-TSS (NM_177762)	promoter-TSS (NM_177762)	180	NR_028298	67170	Mm.119489	NR_028298	ENSMUSG00000100164	2610306M01Rik	-	RIKEN cDNA 2610306M01 gene	ncRNA	2
D4H8_peak_2727	chr14	114821213	114821714	5.40502	9.79299	6.11943	61	NA	Intergenic	LTR33|LTR|ERVL	-10502	NR_045661	75822	Mm.410813	NR_045661		4930524C18Rik	-	RIKEN cDNA 4930524C18 gene	ncRNA	2
D4H8_peak_6272	chr5	131645828	131646594	5.40363	13.8351	9.8077	98	NA	intron (NM_177047, intron 5 of 18)	intron (NM_177047, intron 5 of 18)	-234058	NR_040704	75369	Mm.389696	NR_040704	ENSMUSG00000105773	4930563F08Rik	-	RIKEN cDNA 4930563F08 gene	ncRNA	2
D4H8_peak_7985	chr9	36726382	36726881	5.40203	8.75756	5.19248	51	NA	promoter-TSS (NM_007691)	promoter-TSS (NM_007691)	27	NM_007691	12649	Mm.16753	NM_007691	ENSMUSG00000032113	Chek1	C85740|Chk1|rad27	checkpoint kinase 1	protein-coding	2
D4H8_peak_6766	chr6	127701145	127701882	5.38448	10.1114	6.40375	64	NA	intron (NM_201371, intron 7 of 9)	intron (NM_201371, intron 7 of 9)	67646	NM_201371	381813	Mm.39750	NM_201371	ENSMUSG00000030350	Prmt8	Hrmt1l3|Hrmt1l4	protein arginine N-methyltransferase 8	protein-coding	2
D4H8_peak_3603	chr17	57247388	57248442	5.38364	11.929	8.05526	80	NA	promoter-TSS (NM_030084)	promoter-TSS (NM_030084)	-226	NM_030084	78308	Mm.28468	NM_030084	ENSMUSG00000005823	Gpr108	1810015L19Rik|AA589464|C79132|Lustr2	G protein-coupled receptor 108	protein-coding	2
D4H8_peak_7660	chr8	72474973	72475366	5.38151	8.72389	5.16333	51	NA	promoter-TSS (NM_138585)	promoter-TSS (NM_138585)	64	NM_138585	27967	Mm.30136	NM_138585	ENSMUSG00000052488	Cherp	5730408I11Rik|D8Wsu96e|DAN16|Scaf6	calcium homeostasis endoplasmic reticulum protein	protein-coding	2
D4H8_peak_3205	chr16	44530439	44531097	5.37575	11.1789	7.37094	73	NA	intron (NM_172506, intron 1 of 18)	T-rich|Low_complexity|Low_complexity	27361	NR_037242	100526478		NR_037242	ENSMUSG00000093046	Mir3081	mir-3081|mmu-mir-3081	microRNA 3081	ncRNA	2
D4H8_peak_4438	chr2	52958027	52958530	5.37424	9.38932	5.75683	57	NA	intron (NM_172409, intron 1 of 26)	intron (NM_172409, intron 1 of 26)	100410	NM_172409	71409	Mm.394427	NM_172409	ENSMUSG00000036053	Fmnl2	5430425K04Rik|Man	formin-like 2	protein-coding	2
D4H8_peak_8075	chr9	57130792	57131326	5.36113	8.69045	5.13334	51	NA	non-coding (NR_102289, exon 1 of 2)	non-coding (NR_102289, exon 1 of 2)	231	NR_102289	76794	Mm.472839	NR_102289	ENSMUSG00000086728	Man2c1os	2410133F24Rik|AI851351	mannosidase, alpha, class 2C, member 1, opposite strand	ncRNA	2
D4H8_peak_1444	chr11	96595934	96596855	5.35893	14.8475	10.7431	107	NA	intron (NM_001033186, intron 4 of 12)	intron (NM_001033186, intron 4 of 12)	131803	NM_001177899	78473	Mm.395840	NM_001033186	ENSMUSG00000057058	Skap1	1700091G21Rik|Scap1|Skap-55	src family associated phosphoprotein 1	protein-coding	2
D4H8_peak_199	chr1	85933664	85934407	5.35282	10.0538	6.35275	63	NA	Intergenic	Intergenic	5552	NR_037692	71141	Mm.314965	NR_037692	ENSMUSG00000026224	4933407L21Rik	-	RIKEN cDNA 4933407L21 gene	ncRNA	2
D4H8_peak_1738	chr12	27342814	27343179	5.34183	14.0586	10.0133	100	NA	promoter-TSS (NM_009234)	promoter-TSS (NM_009234)	-278	NM_009234	20666	Mm.41702	NM_009234	ENSMUSG00000063632	Sox11	1110038H03Rik|6230403H02Rik|AI836553|end1	SRY (sex determining region Y)-box 11	protein-coding	2
D4H8_peak_4246	chr2	4152723	4153493	5.33879	9.3282	5.70245	57	NA	exon (NM_172475, exon 1 of 23)	exon (NM_172475, exon 1 of 23)	245	NM_172475	209630	Mm.37932	NM_172475	ENSMUSG00000026657	Frmd4a	2700017I06Rik|5330420J21|AI594879|C230040M21Rik|Frmd4|Gm13190|OTTMUSG00000010806|mKIAA1294	FERM domain containing 4A	protein-coding	2
D4H8_peak_123	chr1	61685410	61686190	5.33644	10.3801	6.64834	66	NA	intron (NM_001081050, intron 1 of 22)	intron (NM_001081050, intron 1 of 22)	46976	NM_001081050	72823	Mm.35153	NM_001081050	ENSMUSG00000052062	Pard3b	1810008K04Rik|2010002N16Rik|2810455B10Rik|Als2cr19|PAR3B|PAR3L|PAR3beta	par-3 family cell polarity regulator beta	protein-coding	2
D4H8_peak_271	chr1	127531065	127531806	5.33581	10.7381	6.97158	69	NA	intron (NM_028135, intron 4 of 7)	intron (NM_028135, intron 4 of 7)	146586	NM_028135	72160	Mm.281287	NM_028135	ENSMUSG00000026347	Tmem163	2610024A01Rik|SV31	transmembrane protein 163	protein-coding	2
D4H8_peak_4318	chr2	26487033	26487824	5.33344	12.558	8.63229	86	NA	intron (NM_008714, intron 2 of 33)	intron (NM_008714, intron 2 of 33)	16394	NM_008714	18128	Mm.290610	NM_008714	ENSMUSG00000026923	Notch1	9930111A19Rik|Mis6|N1|Tan1|lin-12	notch 1	protein-coding	2
D4H8_peak_74	chr1	43360993	43361529	5.3316	14.7767	10.6772	106	NA	Intergenic	Intergenic	-84490	NM_010879	17974	Mm.389903	NM_010879	ENSMUSG00000066877	Nck2	4833426I10Rik|Grb4|NCKbeta|Nck-2	non-catalytic region of tyrosine kinase adaptor protein 2	protein-coding	2
D4H8_peak_3956	chr18	83928478	83928991	5.32123	9.2979	5.67492	56	NA	Intergenic	Intergenic	157828	NM_001081300	110796	Mm.102136	NM_001081300	ENSMUSG00000046982	Tshz1	5730407I04Rik|D18Bwg1409e|Mtsh1|NY-CO-33|Sdccag33|Tsh1|mKIAA4206|teashirt1	teashirt zinc finger family member 1	protein-coding	2
D4H8_peak_8087	chr9	58849793	58850075	5.32105	8.95702	5.37115	53	NA	intron (NM_001081192, intron 2 of 7)	L2a|LINE|L2	26422	NM_001081192	330953	Mm.151967	NM_001081192	ENSMUSG00000032338	Hcn4	Bcng3|Hcn3	hyperpolarization-activated, cyclic nucleotide-gated K+ 4	protein-coding	2
D4H8_peak_5508	chr4	66716077	66716284	5.32072	7.4637	4.05359	40	NA	Intergenic	Intergenic	-111371	NM_021297	21898	Mm.38049	NM_021297	ENSMUSG00000039005	Tlr4	Lps|Ly87|Ran/M1|Rasl2-8	toll-like receptor 4	protein-coding	2
D4H8_peak_2730	chr14	114877585	114878215	5.30498	9.61578	5.96062	59	NA	Intergenic	Intergenic	45935	NR_045661	75822	Mm.410813	NR_045661		4930524C18Rik	-	RIKEN cDNA 4930524C18 gene	ncRNA	2
D4H8_peak_6686	chr6	107013141	107013428	5.30093	8.59149	5.04474	50	NA	Intergenic	Intergenic	-213197	NM_175357	58799	Mm.290085	NM_021449	ENSMUSG00000005362	Crbn	2610203G15Rik|2900045O07Rik|AF229032|AW108261|piL	cereblon	protein-coding	2
D4H8_peak_272	chr1	127556054	127556493	5.29711	7.95909	4.48697	44	NA	intron (NM_028135, intron 2 of 7)	intron (NM_028135, intron 2 of 7)	121748	NM_028135	72160	Mm.281287	NM_028135	ENSMUSG00000026347	Tmem163	2610024A01Rik|SV31	transmembrane protein 163	protein-coding	2
D4H8_peak_4494	chr2	75704339	75705058	5.29061	9.94022	6.25108	62	NA	promoter-TSS (NM_010902)	promoter-TSS (NM_010902)	-35	NM_010902	18024	Mm.1025	NM_010902	ENSMUSG00000015839	Nfe2l2	Nrf2	nuclear factor, erythroid derived 2, like 2	protein-coding	2
D4H8_peak_1700	chr12	16549043	16549428	5.26154	8.52663	4.98755	49	NA	intron (NM_172950, intron 13 of 19)	intron (NM_172950, intron 13 of 19)	40535	NM_172950	14245	Mm.153625	NM_015763	ENSMUSG00000020593	Lpin1	4631420P06|Kiaa0188|Lipin1|fld|mKIAA0188	lipin 1	protein-coding	2
D4H8_peak_5803	chr4	145034266	145035008	5.25604	10.9406	7.15366	71	NA	intron (NM_001276502, intron 64 of 68)	intron (NM_001276502, intron 64 of 68)	141500	NM_011303	20148	Mm.14063	NM_011303	ENSMUSG00000066026	Dhrs3	Rsdr1|retSDR1	dehydrogenase/reductase (SDR family) member 3	protein-coding	2
D4H8_peak_7291	chr7	118129092	118129823	5.25216	9.17835	5.56718	55	NA	intron (NM_019419, intron 1 of 5)	CpG	168	NM_019419	54208	Mm.29924	NM_019419	ENSMUSG00000030654	Arl6ip1	AIP-6|AL022945|ARMER|AU042858|Aip-1|Arl6ip|C85138|mKIAA0069	ADP-ribosylation factor-like 6 interacting protein 1	protein-coding	2
D4H8_peak_3543	chr17	46552996	46553340	5.24885	14.1944	10.1383	101	NA	TTS (NR_105942)	TTS (NR_105942)	721	NR_105942	102466778		NR_105942	ENSMUSG00000106514	Mir6976	mmu-mir-6976	microRNA 6976	ncRNA	2
D4H8_peak_7354	chr7	127876808	127877100	5.24489	9.85642	6.17574	61	NA	promoter-TSS (NM_146259)	promoter-TSS (NM_146259)	-131	NM_146259	244219	Mm.207872	NM_146259	ENSMUSG00000049728	Zfp668	BC030314|E130018B19Rik|Znf668	zinc finger protein 668	protein-coding	2
D4H8_peak_7217	chr7	100121090	100121591	5.24206	8.49453	4.95926	49	NA	intron (NM_133692, intron 1 of 11)	CpG	160	NM_133692	67967	Mm.37562	NM_133692	ENSMUSG00000030726	Pold3	2410142G14Rik|C85233|P66|P68	polymerase (DNA-directed), delta 3, accessory subunit	protein-coding	2
D4H8_peak_2139	chr13	34148847	34149348	5.23517	9.14888	5.54	55	NA	Intergenic	Intergenic	-13867	NM_001101430	69666	Mm.24788	NM_001101430	ENSMUSG00000071451	Psmg4	PAC-4|mPAC4	proteasome (prosome, macropain) assembly chaperone 4	protein-coding	2
D4H8_peak_7836	chr8	120335420	120336396	5.2347	10.1884	6.47348	64	NA	Intergenic	Intergenic	-107678	NR_110496	434353	Mm.411793	NR_110496	ENSMUSG00000097960	A330074K22Rik	-	RIKEN cDNA A330074K22 gene	ncRNA	2
D4H8_peak_2497	chr14	32246250	32246791	5.23016	10.8887	7.1068	71	NA	intron (NM_011960, intron 9 of 17)	(TG)n|Simple_repeat|Simple_repeat	44549	NM_011960	26430	Mm.15962	NM_011960	ENSMUSG00000021911	Parg	AI413217	poly (ADP-ribose) glycohydrolase	protein-coding	2
D4H8_peak_6843	chr7	4925782	4926093	5.22273	8.46263	4.93093	49	NA	promoter-TSS (NM_173008)	promoter-TSS (NM_173008)	93	NM_173008	269855	Mm.44190	NM_173008	ENSMUSG00000035279	Ssc5d	A430110N23Rik|S5D-SRCRB	scavenger receptor cysteine rich family, 5 domains	protein-coding	2
D4H8_peak_1075	chr11	35523705	35524213	5.2114	8.77195	5.20576	52	NA	intron (NM_011412, intron 5 of 35)	intron (NM_011412, intron 5 of 35)	-92857	NR_029799	723924		NR_029799	ENSMUSG00000065583	Mir218-2	Mirn218-2|mir-218-2	microRNA 218-2	ncRNA	2
D4H8_peak_8099	chr9	61361223	61361528	5.20857	9.44391	5.80688	58	NA	Intergenic	Intergenic	-10991	NM_001083927	21887	Mm.24255	NM_009389	ENSMUSG00000032280	Tle3	2610103N05Rik|ESG|Grg3a|Grg3b|mKIAA1547	transducin-like enhancer of split 3	protein-coding	2
D4H8_peak_6340	chr5	140583765	140584369	5.20634	10.1347	6.42481	64	NA	Intergenic	Intergenic	-19000	NM_030022	77998	Mm.160040	NM_030022	ENSMUSG00000036586	Grifin	E130101O17Rik	galectin-related inter-fiber protein	protein-coding	2
D4H8_peak_1375	chr11	86200910	86201606	5.20354	8.43095	4.90304	49	NA	promoter-TSS (NM_178309)	promoter-TSS (NM_178309)	-65	NM_178309	237911	Mm.186143	NM_178309	ENSMUSG00000034329	Brip1	3110009N10Rik|8030460J03Rik|Bach1|FACJ|Fancj|OF	BRCA1 interacting protein C-terminal helicase 1	protein-coding	2
D4H8_peak_5525	chr4	82120270	82120925	5.20354	8.43095	4.90304	49	NA	Intergenic	Intergenic	55217	NR_040659	545641	Mm.216028	NR_040659	ENSMUSG00000085022	Gm5860	EG545641	predicted gene 5860	ncRNA	2
D4H8_peak_3382	chr17	17624469	17625298	5.20152	9.0904	5.48876	54	NA	promoter-TSS (NM_172827)	promoter-TSS (NM_172827)	-394	NM_172827	240028	Mm.328807	NM_172827	ENSMUSG00000023845	Lnpep	2010309L07Rik|4732490P18Rik|CAP|IRAP|PLAP|gp160|vp165	leucyl/cystinyl aminopeptidase	protein-coding	2
D4H8_peak_3981	chr19	4698345	4698666	5.19451	8.09884	4.60935	46	NA	exon (NM_001033447, exon 1 of 15)	exon (NM_001033447, exon 1 of 15)	163	NM_001033447	381196	Mm.297789	NM_001033447	ENSMUSG00000071691	Gm960	TOPOVIBL|Top6bl	predicted gene 960	protein-coding	2
D4H8_peak_279	chr1	128687499	128687698	5.18486	9.0614	5.46401	54	NA	Intergenic	Intergenic	-95299	NM_009911	12767	Mm.1401	NM_009911	ENSMUSG00000045382	Cxcr4	CD184|Cmkar4|LESTR|PB-CKR|PBSF/SDF-1|Sdf1r|b2b220Clo	chemokine (C-X-C motif) receptor 4	protein-coding	2
D4H8_peak_5316	chr3	146379964	146380385	5.18486	9.0614	5.46401	54	NA	Intergenic	Intergenic	-1230	NR_033542	100038607	Mm.365888	NR_033542	ENSMUSG00000105602	Gm10636	ENSMUSG00000074175	predicted gene 10636	ncRNA	2
D4H8_peak_5612	chr4	116829891	116830287	5.17828	10.0814	6.37705	63	NA	Intergenic	Intergenic	-8581	NM_146256	242642	Mm.279897	NM_146256	ENSMUSG00000043155	Hpdl	A830048M07Rik|BC034099|Gloxd1	4-hydroxyphenylpyruvate dioxygenase-like	protein-coding	2
D4H8_peak_2860	chr15	74225007	74226096	5.17407	8.06577	4.58063	45	NA	Intergenic	Intergenic	262095	NR_144499	102634630		NR_144499		Gm32168	-	predicted gene, 32168	ncRNA	2
D4H8_peak_5307	chr3	144616939	144617265	5.17164	7.47702	4.06518	40	NA	Intergenic	Intergenic	46675	NM_053102	93684	Mm.29812	NM_053102	ENSMUSG00000037072	Selenof	9430015P09Rik|Sep15	selenoprotein F	protein-coding	2
D4H8_peak_1768	chr12	39741773	39742926	5.17042	9.71932	6.05261	60	NA	Intergenic	(CTCTG)n|Simple_repeat|Simple_repeat	295027	NM_007487	11861	Mm.12723	NM_007487	ENSMUSG00000047446	Arl4a	AI467555|Arl4	ADP-ribosylation factor-like 4A	protein-coding	2
D4H8_peak_70	chr1	41390082	41390697	5.1683	9.03256	5.43897	54	NA	Intergenic	Intergenic	-209137	NR_040475	74897	Mm.243822	NR_040475	ENSMUSG00000104072	4930448I06Rik	-	RIKEN cDNA 4930448I06 gene	ncRNA	2
D4H8_peak_2166	chr13	44509582	44509904	5.16558	8.3682	4.84783	48	NA	Intergenic	Intergenic	70016	NR_045489	69491	Mm.392410	NR_045489	ENSMUSG00000098144	1700029N11Rik	-	RIKEN cDNA 1700029N11 gene	ncRNA	2
D4H8_peak_7518	chr8	25543161	25543593	5.14681	8.33713	4.81983	48	NA	intron (NM_001079909, intron 2 of 16)	intron (NM_001079909, intron 2 of 16)	12706	NR_110510	102633315	Mm.437828	NR_110510	ENSMUSG00000086134	Gm16159	OTTMUSG00000031030	predicted gene 16159	ncRNA	2
D4H8_peak_2207	chr13	55171606	55172060	5.13367	8.00036	4.52266	45	NA	Intergenic	Intergenic	19015	NM_008011	14186	Mm.276715	NM_008011	ENSMUSG00000005320	Fgfr4	Fgfr-4	fibroblast growth factor receptor 4	protein-coding	2
D4H8_peak_6040	chr5	74068640	74068906	5.13367	8.00036	4.52266	45	NA	promoter-TSS (NM_177561)	promoter-TSS (NM_177561)	-362	NM_177561	69727	Mm.48795	NM_177561	ENSMUSG00000054814	Usp46	1190009E20Rik|2410018I08Rik|AI451644	ubiquitin specific peptidase 46	protein-coding	2
D4H8_peak_6781	chr6	134887804	134888229	5.13367	8.00036	4.52266	45	NA	promoter-TSS (NM_008157)	promoter-TSS (NM_008157)	-155	NM_001167699	14760	Mm.4787	NM_008157	ENSMUSG00000032641	Gpr19	-	G protein-coupled receptor 19	protein-coding	2
D4H8_peak_8008	chr9	43263988	43264242	5.13367	8.00036	4.52266	45	NA	intron (NM_001243261, intron 1 of 2)	intron (NM_001243261, intron 1 of 2)	4236	NM_001243261	235302	Mm.135745	NM_001243261	ENSMUSG00000095385	D630033O11Rik	Gm588	RIKEN cDNA D630033O11 gene	protein-coding	2
D4H8_peak_6802	chr6	144154930	144155668	5.13275	10.3425	6.61439	66	NA	intron (NM_001113559, intron 1 of 13)	intron (NM_001113559, intron 1 of 13)	54269	NM_001243163	20678	Mm.1752	NM_011444	ENSMUSG00000041540	Sox5	A730017D01Rik|AI528773	SRY (sex determining region Y)-box 5	protein-coding	2
D4H8_peak_8447	chrX	95166386	95166684	5.13073	7.16022	3.789	37	NA	promoter-TSS (NM_001290384)	promoter-TSS (NM_001290384)	4	NM_001290384	236915	Mm.44841	NM_001033329	ENSMUSG00000025656	Arhgef9	9630036L12Rik	CDC42 guanine nucleotide exchange factor (GEF) 9	protein-coding	2
D4H8_peak_2677	chr14	76678718	76678968	5.12817	8.30626	4.79261	47	NA	intron (NR_015485, intron 2 of 4)	intron (NR_015485, intron 2 of 4)	1275	NR_015485	73272	Mm.116804	NR_015485	ENSMUSG00000101009	1700108F19Rik	1700020I02Rik|BB065030	RIKEN cDNA 1700108F19 gene	ncRNA	2
D4H8_peak_6762	chr6	125773367	125773721	5.11842	7.6746	4.23662	42	NA	intron (NM_153589, intron 3 of 25)	Charlie25|DNA|hAT-Charlie	83125	NM_153589	243634	Mm.333398	NM_153589	ENSMUSG00000038115	Ano2	BC033409|Tmem16b	anoctamin 2	protein-coding	2
D4H8_peak_5055	chr3	69428110	69428471	5.11371	7.968	4.49389	44	NA	intron (NM_178726, intron 1 of 3)	intron (NM_178726, intron 1 of 3)	111372	NM_178726	242083	Mm.40577	NM_178726	ENSMUSG00000027784	Ppm1l	3222401G13|5930404J21Rik|AI481720|AW045850|PP2C|PP2Cepsilon|Pp2ce|Ppp2ce|mKIAA4175	protein phosphatase 1 (formerly 2C)-like	protein-coding	2
D4H8_peak_5080	chr3	87566197	87566641	5.10617	8.59338	5.04601	50	NA	Intergenic	Intergenic	40841	NM_001286844	27049	Mm.219460	NM_012051	ENSMUSG00000003382	Etv3	AI414410|METS|Pe1	ets variant 3	protein-coding	2
D4H8_peak_4735	chr2	146855762	146856001	5.08905	8.56422	5.02032	50	NA	promoter-TSS (NM_001033298)	promoter-TSS (NM_001033298)	-8	NM_001033298	228730	Mm.292352	NM_001033298	ENSMUSG00000074749	Kiz	Gm114|Ncrna00153|Plk1s1	kizuna centrosomal protein	protein-coding	2
D4H8_peak_3446	chr17	27679225	27679504	5.07562	7.60638	4.17714	41	NA	intron (NM_001286744, intron 1 of 9)	intron (NM_001286744, intron 1 of 9)	-5875	NM_178365	23969	Mm.4926	NM_011861	ENSMUSG00000040276	Pacsin1	A830061D09Rik|H74|mKIAA1379|syndapin	protein kinase C and casein kinase substrate in neurons 1	protein-coding	2
D4H8_peak_4508	chr2	83681621	83681861	5.07424	7.90399	4.43843	44	NA	Intergenic	Intergenic	37163	NM_026934	69082	Mm.27804	NM_026934	ENSMUSG00000027091	Zc3h15	1700006A17Rik|1810012H02Rik|2610312B22Rik|FM22|Ierepo4	zinc finger CCCH-type containing 15	protein-coding	2
D4H8_peak_4263	chr2	6261191	6261548	5.07114	8.86269	5.28639	52	NA	intron (NR_040333, intron 3 of 6)	intron (NR_040333, intron 3 of 6)	-48375	NM_024208	67856	Mm.38342	NM_024208	ENSMUSG00000039063	Echdc3	2310005D12Rik|AI662097	enoyl Coenzyme A hydratase domain containing 3	protein-coding	2
D4H8_peak_3082	chr16	11066173	11066858	5.06965	9.53255	5.88616	58	NA	intron (NM_009223, intron 1 of 1)	CpG	217	NM_009223	20621	Mm.325800	NM_009223	ENSMUSG00000037972	Snn	2810407J07Rik|AI848521|AW547286	stannin	protein-coding	2
D4H8_peak_2400	chr13	115687273	115687854	5.05579	10.1908	6.4757	64	NA	Intergenic	Intergenic	-585599	NM_001033228	109700	Mm.317280	NM_001033228	ENSMUSG00000042284	Itga1	CD49A|E130012M19Rik|Vla1	integrin alpha 1	protein-coding	2
D4H8_peak_6671	chr6	100046262	100046810	5.0553	8.83489	5.2613	52	NA	Intergenic	Intergenic	240822	NM_019743	56353	Mm.321633	NM_019743	ENSMUSG00000072872	Rybp	2410018J24Rik|DEDAF|YEAF1	RING1 and YY1 binding protein	protein-coding	2
D4H8_peak_6677	chr6	101197941	101199072	5.0553	8.83489	5.2613	52	NA	intron (NM_018884, intron 3 of 9)	intron (NM_018884, intron 3 of 9)	179391	NM_018884	55983	Mm.321654	NM_018884	ENSMUSG00000035357	Pdzrn3	1110020C07Rik|AI429718|AL023082|LNX3|SEMACAP3|Semcap3	PDZ domain containing RING finger 3	protein-coding	2
D4H8_peak_1115	chr11	50377272	50378404	5.04451	10.8596	7.08128	70	NA	intron (NM_001347487, intron 1 of 12)	CpG	119	NM_001347487	59013	Mm.21740	NM_021510	ENSMUSG00000007850	Hnrnph1	AI642080|E430005G16Rik|Hnrnph|Hnrph1	heterogeneous nuclear ribonucleoprotein H1	protein-coding	2
D4H8_peak_6282	chr5	133991955	133992574	5.03538	7.84088	4.38325	43	NA	Intergenic	Intergenic	-107484	NM_030719	80909	Mm.45218	NM_030719	ENSMUSG00000015944	Gatsl2	7530428J21Rik|AW742413|Gats|Gatsl1	GATS protein-like 2	protein-coding	2
D4H8_peak_1753	chr12	29938021	29938448	5.01617	7.80966	4.35641	43	NA	exon (NM_181395, exon 1 of 23)	exon (NM_181395, exon 1 of 23)	198	NM_181395	69675	Mm.251774	NM_181395	ENSMUSG00000020674	Pxdn	2310075M15Rik|C85409|E330004E07|VPO1|mKIAA0230	peroxidasin	protein-coding	2
D4H8_peak_2509	chr14	40010421	40010830	5.01617	7.80966	4.35641	43	NA	Intergenic	Intergenic	354962	NR_045936	73591	Mm.65499	NR_045936	ENSMUSG00000101261	1700109I08Rik	-	RIKEN cDNA 1700109I08 gene	ncRNA	2
D4H8_peak_3374	chr17	15993647	15994249	5.01381	9.42843	5.79239	57	NA	Intergenic	Intergenic	-167362	NM_178615	68799	Mm.293466	NM_178615	ENSMUSG00000048027	Rgmb	1110059F19Rik|DRAGON	repulsive guidance molecule family member B	protein-coding	2
D4H8_peak_486	chr1	187076462	187076850	5.01274	7.5061	4.09076	40	NA	intron (NM_028848, intron 9 of 9)	L1M5|LINE|L1	-48482	NR_040554	69308	Mm.490882	NR_040554	ENSMUSG00000089730	1700007P06Rik	-	RIKEN cDNA 1700007P06 gene	ncRNA	2
D4H8_peak_5633	chr4	117484660	117485318	5.00837	8.75238	5.18839	51	NA	intron (NM_025739, intron 2 of 14)	intron (NM_025739, intron 2 of 14)	12063	NM_025739	66743	Mm.318331	NM_025739	ENSMUSG00000028677	Rnf220	4732477A13|4931406I20Rik|5730503K05Rik|AV302541	ring finger protein 220	protein-coding	2
D4H8_peak_1731	chr12	26758873	26759077	4.97819	7.74786	4.30161	43	NA	Intergenic	Intergenic	289760	NM_020557	22169	Mm.271839	NM_020557	ENSMUSG00000020638	Cmpk2	1200004E04Rik|TDKI|Tyki	cytidine monophosphate (UMP-CMP) kinase 2, mitochondrial	protein-coding	2
D4H8_peak_5167	chr3	96557850	96558066	4.97756	8.69807	5.14038	51	NA	promoter-TSS (NM_023719)	promoter-TSS (NM_023719)	1	NM_023719	56338	Mm.410189	NM_023719	ENSMUSG00000038393	Txnip	1200008J08Rik|AA682105|Hyplip1|THIF|Tbp-2|VDUP1	thioredoxin interacting protein	protein-coding	2
D4H8_peak_7549	chr8	34680011	34680261	4.97231	8.36471	4.84494	48	NA	Intergenic	Intergenic	-39820	NR_040706	330734	Mm.149998	NR_040706	ENSMUSG00000109819	B930018H19Rik	B930018H19	RIKEN cDNA B930018H19 gene	ncRNA	2
D4H8_peak_2030	chr12	118650619	118651375	4.96782	9.00968	5.41793	54	NA	Intergenic	Intergenic	-120804	NR_045947	100384890	Mm.484658	NR_045947		D230030E09Rik	Npe	Riken cDNA D230030E09 gene	ncRNA	2
D4H8_peak_2852	chr15	70714024	70714264	4.94896	8.00814	4.52957	45	NA	Intergenic	Intergenic	789911	NR_045071	100503580	Mm.404646	NR_045071		Gm19782	-	predicted gene, 19782	ncRNA	2
D4H8_peak_7314	chr7	126008644	126008870	4.94896	8.00814	4.52957	45	NA	intron (NM_001101488, intron 2 of 6)	intron (NM_001101488, intron 2 of 6)	73654	NM_001101488	269994	Mm.39599	NM_001101488	ENSMUSG00000046182	Gsg1l	AI852434|C230098I05Rik|G630023A01Rik|Gm637|g1l	GSG1-like	protein-coding	2
D4H8_peak_1643	chr11	119602528	119603418	4.94079	7.68692	4.24767	42	NA	promoter-TSS (NM_001306081)	promoter-TSS (NM_001306081)	68	NM_001306081	74370	Mm.209933	NM_028898	ENSMUSG00000025583	Rptor	4932417H02Rik|Rap|Raptor|mKIAA1303	regulatory associated protein of MTOR, complex 1	protein-coding	2
D4H8_peak_1578	chr11	113308819	113309392	4.93993	8.30913	4.79447	47	NA	intron (NM_001166503, intron 6 of 9)	intron (NM_001166503, intron 6 of 9)	-99436	NR_040276	319871	Mm.383743	NR_040276	ENSMUSG00000085421	4732490B19Rik	-	RIKEN cDNA 4732490B19 gene	ncRNA	2
D4H8_peak_2821	chr15	56027394	56027946	4.93173	7.97933	4.50413	45	NA	Intergenic	Intergenic	-120721	NM_016667	20649	Mm.309425	NM_016667	ENSMUSG00000060429	Sntb1	-	syntrophin, basic 1	protein-coding	2
D4H8_peak_704	chr10	70637599	70638032	4.93173	7.97933	4.50413	45	NA	intron (NR_045291, intron 1 of 5)	intron (NR_045291, intron 1 of 5)	14110	NR_045291	319646	Mm.483039	NR_045291	ENSMUSG00000037747	D630013N20Rik	-	RIKEN cDNA D630013N20 gene	ncRNA	2
D4H8_peak_6163	chr5	113872802	113873117	4.92689	10.2719	6.54848	65	NA	intron (NM_011779, intron 2 of 10)	intron (NM_011779, intron 2 of 10)	35747	NM_011779	23790	Mm.260158	NM_011779	ENSMUSG00000004530	Coro1c	AL022675|AW455561|AW548837	coronin, actin binding protein 1C	protein-coding	2
D4H8_peak_3838	chr18	54719187	54720092	4.91713	10.9302	7.14476	71	NA	Intergenic	Intergenic	107895	NR_045400	328957	Mm.402781	NR_045400		9330117O12Rik	9330117O12	RIKEN cDNA 9330117O12 gene	ncRNA	2
D4H8_peak_4677	chr2	128125813	128126153	4.90011	10.5541	6.80595	68	NA	promoter-TSS (NM_009754)	promoter-TSS (NM_009754)	-55	NM_207680	12125	Mm.141083	NM_009754	ENSMUSG00000027381	Bcl2l11	1500006F24Rik|Bim|Bod|bcl2-L-11	BCL2-like 11 (apoptosis facilitator)	protein-coding	2
D4H8_peak_4261	chr2	6129908	6130258	4.89844	7.04574	3.6901	36	NA	5' UTR (NM_001159657, exon 1 of 4)	5' UTR (NM_001159657, exon 1 of 4)	102	NM_001159657	227545	Mm.133542	NM_144883	ENSMUSG00000045319	Proser2	5430407P10Rik|AU067770	proline and serine rich 2	protein-coding	2
D4H8_peak_6875	chr7	16365090	16365698	4.89215	8.22692	4.72312	47	NA	intron (NM_001285892, intron 5 of 8)	intron (NM_001285892, intron 5 of 8)	22502	NM_001285892	56459	Mm.258530	NM_019748	ENSMUSG00000052833	Sae1	2400010M20Rik|2610044L12Rik|AL033372|AOS1|AW743391|D7Ertd177e|HSPC140|Sua1|Uble1a	SUMO1 activating enzyme subunit 1	protein-coding	2
D4H8_peak_1945	chr12	99406221	99407350	4.88738	8.53844	4.99795	49	NA	intron (NM_183186, intron 1 of 5)	intron (NM_183186, intron 1 of 5)	43289	NM_183186	71375	Mm.341972	NM_183186	ENSMUSG00000033713	Foxn3	5430426H20Rik|AA589593|AW556347|Ches1|Ches1l|HTLFL1	forkhead box N3	protein-coding	2
D4H8_peak_2741	chr14	120355358	120355827	4.88572	7.59704	4.16883	41	NA	intron (NM_175341, intron 2 of 8)	intron (NM_175341, intron 2 of 8)	79923	NM_175341	105559	Mm.238266	NM_175341	ENSMUSG00000022139	Mbnl2	1110002M11Rik|AI047808|AI837313|AI849185|AL118326|MBLL|R75232|mKIAA4072	muscleblind-like 2	protein-coding	2
D4H8_peak_6214	chr5	122693549	122693946	4.88572	7.59704	4.16883	41	NA	Intergenic	Intergenic	-13797	NM_001310718	18438	Mm.290884	NM_011026	ENSMUSG00000029470	P2rx4	AI504491|AW555605|D5Ertd444e|P2X4	purinergic receptor P2X, ligand-gated ion channel 4	protein-coding	2
D4H8_peak_5931	chr5	28070956	28071979	4.88318	8.85518	5.28049	52	NA	promoter-TSS (NM_153526)	promoter-TSS (NM_153526)	55	NM_153526	231070	Mm.30221	NM_153526	ENSMUSG00000045294	Insig1	1810013C12Rik|Insig-1	insulin induced gene 1	protein-coding	2
D4H8_peak_7269	chr7	112685117	112685342	4.88318	8.85518	5.28049	52	NA	intron (NM_009346, intron 1 of 12)	intron (NM_009346, intron 1 of 12)	5909	NM_009346	21676	Mm.24685	NM_009346	ENSMUSG00000055320	Tead1	2610024B07Rik|B230114H05Rik|Gtrgeo5|TEAD-1|TEF-1|Tcf13|mTEF-1	TEA domain family member 1	protein-coding	2
D4H8_peak_1869	chr12	79813096	79813318	4.87267	8.5123	4.97496	49	NA	intron (NM_009014, intron 10 of 10)	intron (NM_009014, intron 10 of 10)	111526	NR_131075	77290	Mm.395042	NR_131073		9430078K24Rik	-	RIKEN cDNA 9430078K24 gene	ncRNA	2
D4H8_peak_7891	chr8	128263122	128264044	4.87267	8.5123	4.97496	49	NA	Intergenic	Intergenic	14642	NR_105822	102465212		NR_105822	ENSMUSG00000099326	Mir21c	Gm28013|mmu-mir-21c	microRNA 21c	ncRNA	2
D4H8_peak_142	chr1	66266659	66266954	4.86935	8.82985	5.25726	52	NA	intron (NM_001039934, intron 3 of 14)	intron (NM_001039934, intron 3 of 14)	-54918	NM_001310634	17756	Mm.256966	NM_008632	ENSMUSG00000015222	Map2	G1-397-34|MAP-2|Mtap-2|Mtap2|repro4	microtubule-associated protein 2	protein-coding	2
D4H8_peak_943	chr10	128090894	128091095	4.86935	8.82985	5.25726	52	NA	TTS (NM_016774)	TTS (NM_016774)	-1789	NM_054078	116848	Mm.252213	NM_054078	ENSMUSG00000040054	Baz2a	AA415431|C030005G16Rik|C78388|Tip5|Walp3|mKIAA0314	bromodomain adjacent to zinc finger domain, 2A	protein-coding	2
D4H8_peak_6274	chr5	131833050	131833285	4.86763	7.56749	4.14299	41	NA	intron (NM_177047, intron 4 of 18)	intron (NM_177047, intron 4 of 18)	-47102	NR_040704	75369	Mm.389696	NR_040704	ENSMUSG00000105773	4930563F08Rik	-	RIKEN cDNA 4930563F08 gene	ncRNA	2
D4H8_peak_6513	chr6	51857717	51858106	4.86763	7.56749	4.14299	41	NA	Intergenic	Intergenic	154638	NM_018773	54353	Mm.221479	NM_018773	ENSMUSG00000059182	Skap2	2610021A10Rik|AA960083|BB137539|RA70|SKAP-HOM|Saps|Scap2|mSKAP55R	src family associated phosphoprotein 2	protein-coding	2
D4H8_peak_7509	chr8	23256734	23257363	4.86763	7.56749	4.14299	41	NA	promoter-TSS (NM_020585)	promoter-TSS (NM_020585)	32	NM_001042484	57437	Mm.196269	NM_020585	ENSMUSG00000015341	Golga7	AB041568|C130038N16Rik|GCP16|GOLGA3AP1|HSPC041|R75586	golgi autoantigen, golgin subfamily a, 7	protein-coding	2
D4H8_peak_7633	chr8	70659439	70659868	4.86641	9.15131	5.54193	55	NA	promoter-TSS (NM_023217)	promoter-TSS (NM_023217)	85	NM_023217	66522	Mm.154906	NM_023217	ENSMUSG00000056204	Pgpep1	2810003H13Rik|Gm19458|PAP-I|PGP|PGP-I|PGPI|Pcp	pyroglutamyl-peptidase I	protein-coding	2
D4H8_peak_4869	chr2	167299274	167299611	4.86081	8.17286	4.67555	46	NA	3' UTR (NM_019835, exon 9 of 9)	3' UTR (NM_019835, exon 9 of 9)	49736	NM_019835	56336	Mm.200886	NM_019835	ENSMUSG00000017929	B4galt5	9430078I07Rik|AW049941|AW539721	UDP-Gal:betaGlcNAc beta 1,4-galactosyltransferase, polypeptide 5	protein-coding	2
D4H8_peak_5678	chr4	125282672	125282900	4.85569	6.97831	3.63254	36	NA	Intergenic	Intergenic	-154905	NM_153159	230738	Mm.402	NM_153159	ENSMUSG00000042677	Zc3h12a	BC036563|MCPIP|MCPIP-1|Mcpip1|Reg1	zinc finger CCCH type containing 12A	protein-coding	2
D4H8_peak_6404	chr6	8259144	8259370	4.85243	7.24992	3.86799	38	NA	promoter-TSS (NM_026632)	promoter-TSS (NM_026632)	-31	NM_001302353	100036521	Mm.446106	NM_001302353	ENSMUSG00000089862	Umad1	Gm16039|OTTMUSG00000029336	UMAP1-MVP12 associated (UMA) domain containing 1	protein-coding	2
D4H8_peak_6408	chr6	8897570	8897793	4.84732	7.83791	4.38119	43	NA	Intergenic	Intergenic	-52338	NM_008751	18231	Mm.46954	NM_008751	ENSMUSG00000046178	Nxph1	C130005L03Rik	neurexophilin 1	protein-coding	2
D4H8_peak_2883	chr15	77366911	77367311	4.83186	7.50897	4.09279	40	NA	Intergenic	Intergenic	31999	NM_029419	75761	Mm.232636	NM_029419	ENSMUSG00000010601	Apol7a	9130022K13Rik|Apol3	apolipoprotein L 7a	protein-coding	2
D4H8_peak_1540	chr11	105451419	105451771	4.81417	7.48	4.06741	40	NA	intron (NM_172568, intron 2 of 11)	intron (NM_172568, intron 2 of 11)	5140	NM_001039242	632687	Mm.121570	NM_172568	ENSMUSG00000078627	10-Mar	4933417C16Rik|AV039223|OTTMUSG00000002847|Rnf190	membrane-associated ring finger (C3HC4) 10	protein-coding	2
D4H8_peak_8180	chr9	78520326	78520918	4.80137	8.7049	5.14635	51	NA	Intergenic	RLTR51A_Mm|LTR|ERVK?	-38898	NM_010106	13627	Mm.138471	NM_010106	ENSMUSG00000037742	Eef1a1	-	eukaryotic translation elongation factor 1 alpha 1	protein-coding	2
D4H8_peak_8118	chr9	63750440	63750664	4.79806	7.75507	4.3081	43	NA	intron (NM_016769, intron 1 of 8)	intron (NM_016769, intron 1 of 8)	7442	NM_016769	17127	Mm.7320	NM_016769	ENSMUSG00000032402	Smad3	AU022421|Madh3	SMAD family member 3	protein-coding	2
D4H8_peak_8191	chr9	86089955	86090403	4.79661	7.45122	4.04281	40	NA	Intergenic	Intergenic	247327	NM_001164792	21983	Mm.20864	NM_011627	ENSMUSG00000035274	Tpbg	5T4|AW495680|WAIF1	trophoblast glycoprotein	protein-coding	2
D4H8_peak_3190	chr16	37584561	37584921	4.79294	6.87934	3.5471	35	NA	intron (NM_013547, intron 1 of 13)	intron (NM_013547, intron 1 of 13)	4588	NR_027778	15233	Mm.157442	NM_013547	ENSMUSG00000022821	Hgd	Hgo|aku	homogentisate 1, 2-dioxygenase	protein-coding	2
D4H8_peak_3575	chr17	55931800	55932112	4.79294	6.87934	3.5471	35	NA	Intergenic	MMVL30-int|LTR|ERV1	13303	NM_146249	240120	Mm.441018	NM_146249	ENSMUSG00000062101	Zfp119b	-	zinc finger protein 119b	protein-coding	2
D4H8_peak_4352	chr2	30286075	30286323	4.79294	6.87934	3.5471	35	NA	promoter-TSS (NM_198304)	promoter-TSS (NM_198304)	155	NM_177648	227697	Mm.26690	NM_177648	ENSMUSG00000075419	Dolk	BC026973|Tmem15|mKIAA1094	dolichol kinase	protein-coding	2
D4H8_peak_8419	chrX	71816206	71816701	4.78865	6.4042	3.13933	31	NA	promoter-TSS (NM_001081356)	promoter-TSS (NM_001081356)	-305	NM_001081356	67048	Mm.41102	NM_001081356	ENSMUSG00000073131	Vma21	2610030H06Rik|AI840175	VMA21 vacuolar H+-ATPase homolog (S. cerevisiae)	protein-coding	2
D4H8_peak_3734	chr18	20640171	20640823	4.78418	8.04024	4.55721	45	NA	Intergenic	(CA)n|Simple_repeat|Simple_repeat	-24753	NM_013697	22139	Mm.2108	NM_013697	ENSMUSG00000061808	Ttr	AA408768|AI787086|D17860|prealbumin	transthyretin	protein-coding	2
D4H8_peak_7427	chr7	141934730	141935116	4.78418	8.04024	4.55721	45	NA	Intergenic	Intergenic	-14828	NM_001009930	75770	Mm.274868	NM_029426	ENSMUSG00000053046	Brsk2	4833424K13Rik|SAD-A|SADA	BR serine/threonine kinase 2	protein-coding	2
D4H8_peak_8533	chrX	167208930	167209244	4.78418	8.04024	4.55721	45	NA	intron (NM_021278, intron 1 of 2)	intron (NM_021278, intron 1 of 2)	131	NM_021278	19241	Mm.142729	NM_021278	ENSMUSG00000049775	Tmsb4x	Ptmb4|Tb4	thymosin, beta 4, X chromosome	protein-coding	2
D4H8_peak_1646	chr11	120098672	120099156	4.78185	7.72778	4.28424	42	NA	promoter-TSS (NM_183137)	promoter-TSS (NM_183137)	-20	NM_001110242	208501	Mm.46699	NM_001110242	ENSMUSG00000078572	Ndufaf8	1810043H04Rik	NADH dehydrogenase (ubiquinone) 1 alpha subcomplex assembly factor 8	protein-coding	2
D4H8_peak_2133	chr13	30545204	30545591	4.77238	6.84691	3.51877	35	NA	promoter-TSS (NM_025710)	promoter-TSS (NM_025710)	-81	NM_025710	66694	Mm.181933	NM_025710	ENSMUSG00000038462	Uqcrfs1	4430402G14Rik|AI875505	ubiquinol-cytochrome c reductase, Rieske iron-sulfur polypeptide 1	protein-coding	2
D4H8_peak_6967	chr7	28953557	28953800	4.76149	8.63128	5.08064	50	NA	intron (NM_021895, intron 1 of 20)	intron (NM_021895, intron 1 of 20)	8602	NM_021895	60595	Mm.81144	NM_021895	ENSMUSG00000054808	Actn4	C77391	actinin alpha 4	protein-coding	2
D4H8_peak_819	chr10	85043932	85044735	4.7585	9.59477	5.9419	59	NA	Intergenic	Intergenic	58162	NM_010214	14202	Mm.46163	NM_010214	ENSMUSG00000050035	Fhl4	-	four and a half LIM domains 4	protein-coding	2
D4H8_peak_5134	chr3	94953752	94954174	4.75734	7.09755	3.734	37	NA	Intergenic	Intergenic	-1052	NM_017395	53970	Mm.24308	NM_017395	ENSMUSG00000005774	Rfx5	-	regulatory factor X, 5 (influences HLA class II expression)	protein-coding	2
D4H8_peak_1884	chr12	80857746	80858357	4.75547	9.26349	5.64404	56	NA	intron (NM_001242419, intron 3 of 6)	intron (NM_001242419, intron 3 of 6)	66396	NR_033786	67340	Mm.386790	NR_033786	ENSMUSG00000101912	1700052I22Rik	-	RIKEN cDNA 1700052I22 gene	ncRNA	2
D4H8_peak_1219	chr11	68273991	68274670	4.74469	7.36601	3.96841	39	NA	intron (NM_008744, intron 3 of 6)	intron (NM_008744, intron 3 of 6)	53438	NR_105833	102465219		NR_105833	ENSMUSG00000099174	Mir6406	Gm27981|mmu-mir-6406	microRNA 6406	ncRNA	2
D4H8_peak_1284	chr11	72607128	72608453	4.74412	8.28277	4.7715	47	NA	intron (NM_025985, intron 1 of 5)	CpG	529	NM_025985	67128	Mm.458052	NM_025985	ENSMUSG00000020794	Ube2g1	2700059C12Rik|AI256795|AU014992|AW552068|D130023C12Rik	ubiquitin-conjugating enzyme E2G 1	protein-coding	2
D4H8_peak_5145	chr3	95588705	95588932	4.7339	7.64687	4.21268	42	NA	promoter-TSS (NM_001177669)	promoter-TSS (NM_001177669)	-116	NM_001177669	229593	Mm.245830	NM_146133	ENSMUSG00000046519	Golph3l	2010204I15Rik|AU015439|AW549227|C77637|Gpp34r	golgi phosphoprotein 3-like	protein-coding	2
D4H8_peak_6167	chr5	113993153	113993761	4.73179	6.78287	3.46389	34	NA	intron (NM_198109, intron 1 of 14)	CpG	300	NM_198109	231637	Mm.389682	NM_198109	ENSMUSG00000042121	Ssh1	AW551225|Gm1394|Gm1395|SSH-1|SSH-1L	slingshot homolog 1 (Drosophila)	protein-coding	2
D4H8_peak_8171	chr9	75559397	75559615	4.73179	6.78287	3.46389	34	NA	5' UTR (NM_016963, exon 1 of 10)	5' UTR (NM_016963, exon 1 of 10)	151	NM_016963	50875	Mm.38445	NM_016963	ENSMUSG00000058587	Tmod3	U-Tmod|UTMOD	tropomodulin 3	protein-coding	2
D4H8_peak_4788	chr2	154466024	154466705	4.72742	8.88689	5.3088	53	NA	intron (NM_009823, intron 1 of 10)	intron (NM_009823, intron 1 of 10)	29880	NM_001285446	12396	Mm.29914	NM_009823	ENSMUSG00000038533	Cbfa2t2	A430091M07|C330013D05Rik|Cbfa2t2h|MTGR1	core-binding factor, runt domain, alpha subunit 2, translocated to, 2 (human)	protein-coding	2
D4H8_peak_5268	chr3	127404343	127405060	4.72331	10.174	6.46034	64	NA	intron (NM_001327939, intron 1 of 45)	intron (NM_001327939, intron 1 of 45)	4357	NM_001327939	109676	Mm.220242	NM_178655	ENSMUSG00000032826	Ank2	100043364|AI835472|AW491075|Ank-2|Gm4392	ankyrin 2, brain	protein-coding	2
D4H8_peak_1877	chr12	80259372	80259838	4.72226	8.55864	5.01647	50	NA	intron (NM_001346669, intron 1 of 20)	CpG	766	NM_134156	109711	Mm.253564	NM_134156	ENSMUSG00000015143	Actn1	3110023F10Rik|Actn1a	actinin, alpha 1	protein-coding	2
D4H8_peak_2545	chr14	54360645	54361289	4.72034	7.03815	3.68384	36	NA	intron (NM_026936, intron 1 of 9)	CpG	126	NM_026936	69089	Mm.182340	NM_026936	ENSMUSG00000000959	Oxa1l	1810020M02Rik|AI894287	oxidase assembly 1-like	protein-coding	2
D4H8_peak_438	chr1	172632597	172633290	4.72034	7.03815	3.68384	36	NA	promoter-TSS (NM_026725)	promoter-TSS (NM_026725)	31	NM_026725	68440	Mm.33024	NM_026725	ENSMUSG00000026544	Dusp23	1300005N15Rik|LDP-3	dual specificity phosphatase 23	protein-coding	2
D4H8_peak_1570	chr11	112982482	112982737	4.71813	7.62021	4.18914	41	NA	Intergenic	Intergenic	-157481	NR_130164	76393	Mm.86795	NR_130164		1700012H19Rik	-	RIKEN cDNA 1700012H19 gene	ncRNA	2
D4H8_peak_866	chr10	99197402	99197725	4.70206	7.00878	3.65835	36	NA	3' UTR (NM_027740, exon 12 of 12)	3' UTR (NM_027740, exon 12 of 12)	-65668	NM_026268	67603	Mm.1791	NM_026268	ENSMUSG00000019960	Dusp6	1300019I03Rik|MKP-3|MKP3|PYST1	dual specificity phosphatase 6	protein-coding	2
D4H8_peak_556	chr10	19207831	19208345	4.69189	6.71989	3.41016	34	NA	TTS (NR_038021)	TTS (NR_038021)	40850	NR_038022	100504265	Mm.383417	NR_038021		Gm20139	-	predicted gene, 20139	ncRNA	2
D4H8_peak_277	chr1	128472165	128472521	4.6869	7.56735	4.14299	41	NA	Intergenic	Intergenic	-54927	NM_177445	226414	Mm.28693	NM_145507	ENSMUSG00000026356	Dars	5730439G15Rik	aspartyl-tRNA synthetase	protein-coding	2
D4H8_peak_4234	chr19	59267469	59267793	4.6869	7.56735	4.14299	41	NA	intron (NM_172523, intron 3 of 15)	intron (NM_172523, intron 3 of 15)	6753	NM_172523	214084	Mm.268797	NM_172523	ENSMUSG00000025094	Slc18a2	1110037L13Rik|9330105E13|Vmat2	solute carrier family 18 (vesicular monoamine), member 2	protein-coding	2
D4H8_peak_5058	chr3	73708040	73708702	4.68392	6.97962	3.63294	36	NA	promoter-TSS (NM_009738)	promoter-TSS (NM_009738)	44	NM_009738	12038	Mm.250719	NM_009738	ENSMUSG00000027792	Bche	C730038G20Rik	butyrylcholinesterase	protein-coding	2
D4H8_peak_2736	chr14	118230381	118230946	4.67263	12.0183	8.13734	81	NA	Intergenic	Intergenic	-5569	NR_131970	105245869	Mm.460408	NR_131969	ENSMUSG00000090534	LOC105245869	-	uncharacterized LOC105245869	ncRNA	2
D4H8_peak_1415	chr11	89528172	89528451	4.67144	7.54114	4.12007	41	NA	intron (NM_001327810, intron 3 of 19)	intron (NM_001327810, intron 3 of 19)	-109363	NM_172534	382543	Mm.60997	NM_172534	ENSMUSG00000047773	Ankfn1	4932411E22Rik|Gm1175|nmf9	ankyrin-repeat and fibronectin type III domain containing 1	protein-coding	2
D4H8_peak_7596	chr8	61386794	61387003	4.66647	7.83524	4.37927	43	NA	intron (NM_021506, intron 11 of 11)	intron (NM_021506, intron 11 of 11)	-98026	NR_045475	69279	Mm.417857	NR_045475	ENSMUSG00000099419	1700001D01Rik	-	RIKEN cDNA 1700001D01 gene	ncRNA	2
D4H8_peak_3280	chr16	89851377	89851581	4.66591	6.95066	3.60843	36	NA	intron (NM_009384, intron 11 of 27)	intron (NM_009384, intron 11 of 27)	-33127	NM_001145887	21844	Mm.310902	NM_009384	ENSMUSG00000002489	Tiam1	AI847750|D16Ium10|D16Ium10e	T cell lymphoma invasion and metastasis 1	protein-coding	2
D4H8_peak_5183	chr3	102012070	102012455	4.65187	9.05837	5.46171	54	NA	intron (NM_178777, intron 2 of 2)	CpG	2117	NM_178777	18072	Mm.137286	NM_178777	ENSMUSG00000048540	Nhlh2	6230401I09Rik|Hen2|NSCL2|Nscl-2|bHLHa34	nescient helix loop helix 2	protein-coding	2
D4H8_peak_2434	chr14	18573199	18573721	4.63328	6.62735	3.3299	33	NA	TTS (NM_144839)	TTS (NM_144839)	-241616	NM_009455	22194	Mm.4429	NM_009455	ENSMUSG00000021774	Ube2e1	UbcM3|Ubce5|ubcM2	ubiquitin-conjugating enzyme E2E 1	protein-coding	2
D4H8_peak_8003	chr9	41950887	41951257	4.63031	6.89337	3.55845	35	NA	Intergenic	Intergenic	173217	NM_011436	20660	Mm.121920	NM_011436	ENSMUSG00000049313	Sorl1	2900010L19Rik|AI596264|AW261561|LR11|SorLA|gp250|mSorLA	sortilin-related receptor, LDLR class A repeats-containing	protein-coding	2
D4H8_peak_3884	chr18	62977836	62978068	4.61568	6.34924	3.09383	30	NA	promoter-TSS (NM_028017)	promoter-TSS (NM_028017)	36	NM_028017	108123	Mm.292687	NM_028017	ENSMUSG00000024581	Napg	2400003O04Rik|SNARE	N-ethylmaleimide sensitive fusion protein attachment protein gamma	protein-coding	2
D4H8_peak_6182	chr5	115204671	115205082	4.6106	7.4378	4.03144	40	NA	Intergenic	Intergenic	-10495	NM_001310712	29867	Mm.38551	NM_013879	ENSMUSG00000029544	Cabp1	caldendrin	calcium binding protein 1	protein-coding	2
D4H8_peak_862	chr10	96755385	96755882	4.6106	7.4378	4.03144	40	NA	Intergenic	Intergenic	138632	NM_007569	12226	Mm.23811	NM_007569	ENSMUSG00000036478	Btg1	AI426953|AW546738	B cell translocation gene 1, anti-proliferative	protein-coding	2
D4H8_peak_5632	chr4	117415104	117415920	4.60837	8.34639	4.82809	48	NA	intron (NM_025739, intron 2 of 14)	intron (NM_025739, intron 2 of 14)	-40051	NM_001310729	66743	Mm.318331	NM_025739	ENSMUSG00000028677	Rnf220	4732477A13|4931406I20Rik|5730503K05Rik|AV302541	ring finger protein 220	protein-coding	2
D4H8_peak_2402	chr13	115751077	115751309	4.5958	7.71137	4.27016	42	NA	Intergenic	Intergenic	558495	NM_021459	16392	Mm.42242	NM_021459	ENSMUSG00000042258	Isl1	-	ISL1 transcription factor, LIM/homeodomain	protein-coding	2
D4H8_peak_2305	chr13	81629478	81629811	4.58529	8.92545	5.34324	53	NA	intron (NM_054053, intron 1 of 89)	intron (NM_054053, intron 1 of 89)	3500	NM_054053	110789	Mm.288694	NM_054053	ENSMUSG00000069170	Adgrv1	Frings|Gpr98|Mass1|Mgr1|VLGR1	adhesion G protein-coupled receptor V1	protein-coding	2
D4H8_peak_5107	chr3	89214099	89214612	4.58192	7.68697	4.24767	42	NA	promoter-TSS (NM_013604)	promoter-TSS (NM_013604)	-20	NM_013604	17827	Mm.280943	NM_013604	ENSMUSG00000064068	Mtx1	Gcap6|Mtx	metaxin 1	protein-coding	2
D4H8_peak_652	chr10	57572059	57572564	4.57611	6.53704	3.25303	32	NA	Intergenic	MIRb|SINE|MIR	-39782	NM_019760	56442	Mm.29344	NM_019760	ENSMUSG00000019877	Serinc1	1500011D18Rik|AI315070|AIGP-2|TMS-2|Tde1l|Tde2|Tms2|mKIAA1253	serine incorporator 1	protein-coding	2
D4H8_peak_5794	chr4	141536556	141536926	4.57307	8.58942	5.04364	50	NA	intron (NM_001347235, intron 1 of 14)	CpG	1856	NM_001347235	56381	Mm.299906	NM_019763	ENSMUSG00000040761	Spen	Mint|mKIAA0929	SPEN homolog, transcriptional regulator (Drosophila)	protein-coding	2
D4H8_peak_5673	chr4	124708917	124709438	4.56357	7.06717	3.70919	37	NA	TTS (NM_010213)	TTS (NM_010213)	-5684	NM_029157	75062	Mm.25779	NM_029157	ENSMUSG00000028902	Sf3a3	4930512K19Rik|60kDa	splicing factor 3a, subunit 3	protein-coding	2
D4H8_peak_4355	chr2	30399465	30399834	4.56073	6.78117	3.4631	34	NA	TTS (NM_007760)	TTS (NM_007760)	7395	NM_001290508	57170	Mm.285167	NM_020329	ENSMUSG00000026856	Dolpp1	0610011H20Rik|AB030189|LSFR2	dolichyl pyrophosphate phosphatase 1	protein-coding	2
D4H8_peak_5447	chr4	44392441	44392906	4.56073	6.78117	3.4631	34	NA	Intergenic	Intergenic	91756	NM_010790	17279	Mm.268668	NM_010790	ENSMUSG00000035683	Melk	AI327312|MPK38|mKIAA0175	maternal embryonic leucine zipper kinase	protein-coding	2
D4H8_peak_8297	chr9	110255256	110255762	4.56073	6.78117	3.4631	34	NA	intron (NM_001166273, intron 3 of 4)	intron (NM_001166273, intron 3 of 4)	11726	NM_001166273	29873	Mm.38496	NM_013884	ENSMUSG00000032482	Cspg5	Caleb|Ngc	chondroitin sulfate proteoglycan 5	protein-coding	2
D4H8_peak_1276	chr11	71389582	71389960	4.55737	6.50741	3.22717	32	NA	Intergenic	Intergenic	-104539	NR_027858	627984	Mm.390378	NM_001039234	ENSMUSG00000092528	Nlrp1c-ps	Nalp1c|Nlrp1c|OTTMUSG00000006090	NLR family, pyrin domain containing 1C, pseudogene	pseudo	2
D4H8_peak_4606	chr2	116019785	116020567	4.55697	9.4949	5.8521	58	NA	intron (NM_001346047, intron 8 of 13)	intron (NM_001346047, intron 8 of 13)	44443	NM_001346038	17536	Mm.247566	NM_010825	ENSMUSG00000027210	Meis2	A430109D20Rik|Mrg1|Stra10	Meis homeobox 2	protein-coding	2
D4H8_peak_5630	chr4	117373571	117374418	4.55021	8.54502	5.00412	50	NA	intron (NM_025739, intron 2 of 14)	intron (NM_025739, intron 2 of 14)	1467	NM_001310729	66743	Mm.318331	NM_025739	ENSMUSG00000028677	Rnf220	4732477A13|4931406I20Rik|5730503K05Rik|AV302541	ring finger protein 220	protein-coding	2
D4H8_peak_3685	chr17	88255970	88256385	4.54779	7.04101	3.68588	36	NA	Intergenic	CpG	130665	NM_001190356	225058	Mm.312053	NM_001190356		Gm4832	EG225058	predicted gene 4832	protein-coding	2
D4H8_peak_1857	chr12	76820753	76821028	4.54365	6.7536	3.43856	34	NA	intron (NM_134050, intron 1 of 6)	intron (NM_134050, intron 1 of 6)	1634	NM_134050	104886	Mm.172847	NM_134050	ENSMUSG00000021062	Rab15	2310012G06Rik|AI840042	RAB15, member RAS oncogene family	protein-coding	2
D4H8_peak_4877	chr2	168694507	168694816	4.53295	6.21992	2.98297	29	NA	intron (NM_001289446, intron 4 of 27)	intron (NM_001289446, intron 4 of 27)	39678	NM_001289445	11981	Mm.330819	NM_015731	ENSMUSG00000027546	Atp9a	IIa	ATPase, class II, type 9A	protein-coding	2
D4H8_peak_6278	chr5	132500964	132501396	4.52723	7.5906	4.16424	41	NA	intron (NM_177047, intron 1 of 18)	intron (NM_177047, intron 1 of 18)	41163	NM_177047	319974	Mm.409595	NM_177047	ENSMUSG00000029673	Auts2	2700063G02Rik|A730011F23Rik|D830032G16Rik	autism susceptibility candidate 2	protein-coding	2
D4H8_peak_32	chr1	20302334	20303013	4.52671	6.72623	3.41541	34	NA	intron (NM_153179, intron 50 of 66)	intron (NM_153179, intron 50 of 66)	-53781	NR_045734	75028	Mm.417820	NR_045734	ENSMUSG00000089914	4930486I03Rik	-	RIKEN cDNA 4930486I03 gene	ncRNA	2
D4H8_peak_650	chr10	57486004	57486465	4.51377	7.56681	4.14299	41	NA	promoter-TSS (NM_008297)	promoter-TSS (NM_008297)	119	NR_045353	74928	Mm.416643	NR_045353	ENSMUSG00000097370	4930467K11Rik	-	RIKEN cDNA 4930467K11 gene	ncRNA	2
D4H8_peak_5591	chr4	110285247	110285484	4.51199	11.9146	8.04217	80	NA	intron (NM_001163397, intron 1 of 5)	intron (NM_001163397, intron 1 of 5)	1469	NM_010488	15572	Mm.3970	NM_010488	ENSMUSG00000028546	Elavl4	Elav|Hud|PNEM	ELAV (embryonic lethal, abnormal vision, Drosophila)-like 4 (Hu antigen D)	protein-coding	2
D4H8_peak_7984	chr9	35559007	35559726	4.50989	6.69904	3.39171	33	NA	promoter-TSS (NM_013932)	promoter-TSS (NM_013932)	-100	NM_023292	67049	Mm.425574	NM_023292	ENSMUSG00000032103	Pus3	2610020J05Rik|5730412F04Rik	pseudouridine synthase 3	protein-coding	2
D4H8_peak_4436	chr2	52742091	52742672	4.50205	6.41991	3.15156	31	NA	promoter-TSS (NM_019667)	promoter-TSS (NM_019667)	-232	NM_019667	56324	Mm.263639	NM_019667	ENSMUSG00000055371	Stam2	1200004O12Rik|5730456G07Rik|BB145015|Hbp	signal transducing adaptor molecule (SH3 domain and ITAM motif) 2	protein-coding	2
D4H8_peak_8160	chr9	72834087	72834373	4.50109	6.96347	3.61948	36	NA	intron (NM_175485, intron 2 of 19)	intron (NM_175485, intron 2 of 19)	26956	NM_175485	235472	Mm.31696	NM_175485	ENSMUSG00000036030	Prtg	A230098A12Rik|Igdcc5	protogenin	protein-coding	2
D4H8_peak_8119	chr9	63756315	63756789	4.49406	8.43553	4.90707	49	NA	intron (NM_016769, intron 1 of 8)	intron (NM_016769, intron 1 of 8)	1442	NM_016769	17127	Mm.7320	NM_016769	ENSMUSG00000032402	Smad3	AU022421|Madh3	SMAD family member 3	protein-coding	2
D4H8_peak_6064	chr5	85239800	85240270	4.4932	6.67203	3.36852	33	NA	Intergenic	Intergenic	-822653	NM_007937	13839	Mm.137991	NM_007937	ENSMUSG00000029245	Epha5	AI854630|AW125296|Cek7|Ehk1|Els1|Hek7|Rek7|bsk	Eph receptor A5	protein-coding	2
D4H8_peak_7763	chr8	104591327	104591939	4.4932	6.67203	3.36852	33	NA	intron (NM_001024606, intron 1 of 1)	CpG	165	NM_001024606	382051	Mm.290750	NM_001024606	ENSMUSG00000048371	Pdp2	4833426J09Rik|Gm1705|mKIAA1348	pyruvate dehyrogenase phosphatase catalytic subunit 2	protein-coding	2
D4H8_peak_6363	chr5	145280498	145280916	4.49268	6.15703	2.92977	29	NA	Intergenic	CpG	-2636	NM_001081431	666311	Mm.260773	NM_001081431	ENSMUSG00000070420	Zscan25	EG666311|Zfp498	zinc finger and SCAN domain containing 25	protein-coding	2
D4H8_peak_7597	chr8	61387597	61387794	4.47935	7.21352	3.83626	38	NA	intron (NM_021506, intron 11 of 11)	intron (NM_021506, intron 11 of 11)	-98823	NR_045475	69279	Mm.417857	NR_045475	ENSMUSG00000099419	1700001D01Rik	-	RIKEN cDNA 1700001D01 gene	ncRNA	2
D4H8_peak_2311	chr13	83655100	83655542	4.47048	6.91255	3.57551	35	NA	intron (NM_001347564, intron 9 of 11)	intron (NM_001347564, intron 9 of 11)	-72785	NR_015561	320203	Mm.245636	NM_177100	ENSMUSG00000050334	C130071C03Rik	2810449C10Rik	RIKEN cDNA C130071C03 gene	ncRNA	2
D4H8_peak_1079	chr11	36045928	36046329	4.46592	6.3627	3.10468	31	NA	intron (NM_011856, intron 23 of 28)	intron (NM_011856, intron 23 of 28)	-66039	NM_170779	211652	Mm.31267	NM_170779	ENSMUSG00000018849	Wwc1	AA408228|AU017197|BC037006|Kibra|mKIAA0869	WW, C2 and coiled-coil domain containing 1	protein-coding	2
D4H8_peak_5353	chr4	9016019	9016348	4.46018	6.61856	3.32367	33	NA	Intergenic	Intergenic	-253134	NM_028940	74438	Mm.473368	NM_028940	ENSMUSG00000041216	Clvs1	4933402J24Rik|Clvl1|Rlbp1l1	clavesin 1	protein-coding	2
D4H8_peak_4178	chr19	45458764	45458973	4.45672	7.76142	4.31343	43	NA	intron (NM_001286465, intron 3 of 14)	intron (NM_001286465, intron 3 of 14)	95134	NM_001286465	12234	Mm.119717	NM_009771	ENSMUSG00000025217	Btrc	Beta-Trcp1|E3RS-IkappaB|E3RSIkappaB|FWD1|Fbw1a|HOS|Slimb|b-TrCP|beta-TrCP	beta-transducin repeat containing protein	protein-coding	2
D4H8_peak_334	chr1	138029720	138029935	4.44806	6.33443	3.08122	30	NA	Intergenic	LTR89|LTR|ERVL?	63188	NR_029820	723890		NR_029820	ENSMUSG00000065458	Mir181b-1	Mirn181b-1|mir-181b-1	microRNA 181b-1	ncRNA	2
D4H8_peak_2236	chr13	59656939	59657276	4.44029	6.86224	3.53286	35	NA	intron (NM_027307, intron 4 of 10)	intron (NM_027307, intron 4 of 10)	18677	NM_027307	105348	Mm.171335	NM_027307	ENSMUSG00000021556	Golm1	2310001L02Rik|AW125446|D030064E01Rik|GP73|Golph2|PSEC0257	golgi membrane protein 1	protein-coding	2
D4H8_peak_7394	chr7	135325022	135325645	4.43035	6.30637	3.05685	30	NA	Intergenic	Intergenic	56714	NM_001163611	100043254	Mm.192092	NM_001163611	ENSMUSG00000073804	Nps	ENSMUSG00000073804	neuropeptide S	protein-coding	2
D4H8_peak_824	chr10	85916927	85917363	4.41278	6.27852	3.0334	30	NA	promoter-TSS (NM_181650)	promoter-TSS (NM_181650)	-159	NM_001302886	72843	Mm.25307	NM_181650	ENSMUSG00000035529	Prdm4	1700031E19Rik|2810470D21Rik|AW552272|SC-1|SC1	PR domain containing 4	protein-coding	2
D4H8_peak_8190	chr9	85749141	85749673	4.40962	7.09357	3.73097	37	NA	promoter-TSS (NM_001081282)	promoter-TSS (NM_001081282)	-73	NM_001081282	108837	Mm.22315	NM_175371	ENSMUSG00000035941	Ibtk	5430411K16Rik|AA409502|BTKI|mKIAA1417	inhibitor of Bruton agammaglobulinemia tyrosine kinase	protein-coding	2
D4H8_peak_8104	chr9	61470965	61471431	4.40575	9.16865	5.55865	55	NA	Intergenic	Intergenic	98832	NM_009389	21887	Mm.24255	NM_009389	ENSMUSG00000032280	Tle3	2610103N05Rik|ESG|Grg3a|Grg3b|mKIAA1547	transducin-like enhancer of split 3	protein-coding	2
D4H8_peak_4787	chr2	154426689	154426895	4.3963	7.94561	4.47474	44	NA	Intergenic	Intergenic	-9692	NM_172860	12396	Mm.29914	NM_009823	ENSMUSG00000038533	Cbfa2t2	A430091M07|C330013D05Rik|Cbfa2t2h|MTGR1	core-binding factor, runt domain, alpha subunit 2, translocated to, 2 (human)	protein-coding	2
D4H8_peak_1090	chr11	43539793	43540339	4.37607	5.97499	2.77615	27	NA	intron (NM_001045530, intron 2 of 5)	intron (NM_001045530, intron 2 of 5)	11317	NM_001045530	380694	Mm.247595	NM_001045530	ENSMUSG00000044707	Ccnjl	Gm877	cyclin J-like	protein-coding	2
D4H8_peak_5690	chr4	126556988	126557377	4.36397	6.46237	3.18839	31	NA	intron (NM_175554, intron 1 of 25)	CpG	202	NM_175554	269582	Mm.243962	NM_175554	ENSMUSG00000042489	Clspn	B130025E01|C85083|E130314M08Rik	claspin	protein-coding	2
D4H8_peak_4390	chr2	33215892	33216291	4.3609	6.19622	2.96239	29	NA	5' UTR (NM_011923, exon 1 of 5)	5' UTR (NM_011923, exon 1 of 5)	130	NM_011923	26360	Mm.208919	NM_011923	ENSMUSG00000004105	Angptl2	AI593246|AW260363|Arp2	angiopoietin-like 2	protein-coding	2
D4H8_peak_2193	chr13	52188381	52188644	4.35722	5.94557	2.75123	27	NA	Intergenic	Intergenic	91771	NR_045061	74050	Mm.84860	NR_045061		4921525O09Rik	-	RIKEN cDNA 4921525O09 gene	ncRNA	2
D4H8_peak_4880	chr2	168860658	168861316	4.35212	6.71481	3.40574	34	NA	Intergenic	Intergenic	-93786	NM_201396	99377	Mm.434054	NM_175303	ENSMUSG00000027547	Sall4	5730441M18Rik|AA407717|AL022809|AW536104|C330011P20Rik|C78083|C78563|Tex20	sal-like 4 (Drosophila)	protein-coding	2
D4H8_peak_5601	chr4	115767873	115768152	4.33282	6.41165	3.14571	31	NA	intron (NM_172698, intron 10 of 11)	intron (NM_172698, intron 10 of 11)	13022	NM_029196	75173	Mm.331798	NM_029196	ENSMUSG00000044556	Tex38	4930544O15Rik|Theg4	testis expressed 38	protein-coding	2
D4H8_peak_2368	chr13	102132332	102132718	4.31741	6.38654	3.12581	31	NA	Intergenic	Intergenic	-364308	NM_001077495	18708	Mm.259333	NM_001024955	ENSMUSG00000041417	Pik3r1	PI3K|p50alpha|p55alpha|p85alpha	phosphatidylinositol 3-kinase, regulatory subunit, polypeptide 1 (p85 alpha)	protein-coding	2
D4H8_peak_7700	chr8	84655980	84656203	4.31308	8.07866	4.59184	45	NA	Intergenic	Intergenic	6761	NM_010499	15936	Mm.399	NM_010499	ENSMUSG00000053560	Ier2	AI317238|Ch1|Pip92	immediate early response 2	protein-coding	2
D4H8_peak_7273	chr7	112825437	112826469	4.31222	8.66709	5.11294	51	NA	intron (NM_009346, intron 2 of 12)	intron (NM_009346, intron 2 of 12)	66569	NM_001166585	21676	Mm.24685	NM_009346	ENSMUSG00000055320	Tead1	2610024B07Rik|B230114H05Rik|Gtrgeo5|TEAD-1|TEF-1|Tcf13|mTEF-1	TEA domain family member 1	protein-coding	2
D4H8_peak_5996	chr5	44052928	44053213	4.30163	5.85882	2.67946	26	NA	intron (NM_001163582, intron 3 of 21)	intron (NM_001163582, intron 3 of 21)	41698	NM_001163582	19126	Mm.6250	NM_008935	ENSMUSG00000029086	Prom1	4932416E19Rik|AC133|CD133|Prom|Prom-1|Proml1	prominin 1	protein-coding	2
D4H8_peak_6640	chr6	91277776	91278495	4.29526	6.61934	3.32383	33	NA	Intergenic	Intergenic	65371	NM_001081437	14115	Mm.249146	NM_007992	ENSMUSG00000064080	Fbln2	5730577E14Rik|FIBL-2	fibulin 2	protein-coding	2
D4H8_peak_7401	chr7	137438082	137438613	4.28691	6.33679	3.08264	30	NA	intron (NR_033611, intron 1 of 10)	intron (NR_033611, intron 1 of 10)	673	NR_033611	620016	Mm.388932	NR_033611	ENSMUSG00000100863	Gm12669	OTTMUSG00000007920	glutaredoxin 3 pseudogene	pseudo	2
D4H8_peak_8031	chr9	48696563	48697275	4.28671	7.73546	4.29165	42	NA	intron (NM_001033324, intron 4 of 6)	intron (NM_001033324, intron 4 of 6)	-91796	NM_010924	18113	Mm.8362	NM_010924	ENSMUSG00000032271	Nnmt	-	nicotinamide N-methyltransferase	protein-coding	2
D4H8_peak_1573	chr11	113165298	113165546	4.27708	6.06304	2.8503	28	NA	intron (NR_015556, intron 1 of 2)	intron (NR_015556, intron 1 of 2)	36416	NR_015556	72386	Mm.266961	NR_015556	ENSMUSG00000087259	2610035D17Rik	-	RIKEN cDNA 2610035D17 gene	ncRNA	2
D4H8_peak_7989	chr9	37092878	37093597	4.27605	7.71491	4.27329	42	NA	intron (NM_148950, intron 1 of 11)	intron (NM_148950, intron 1 of 11)	54085	NM_148950	208076	Mm.260335	NM_148950	ENSMUSG00000035934	Pknox2	D230005H23Rik|Prep2	Pbx/knotted 1 homeobox 2	protein-coding	2
D4H8_peak_7080	chr7	47008353	47008767	4.27182	6.31215	3.06176	30	NA	promoter-TSS (NM_175318)	promoter-TSS (NM_175318)	-146	NM_175318	101685	Mm.155687	NM_175318	ENSMUSG00000049516	Spty2d1	5830435K17Rik|AI852426|P16H6	SPT2, Suppressor of Ty, domain containing 1 (S. cerevisiae)	protein-coding	2
D4H8_peak_828	chr10	87058174	87058886	4.26738	6.57241	3.28285	32	NA	intron (NM_029685, intron 1 of 5)	CpG	484	NM_029685	76640	Mm.78423	NM_029685	ENSMUSG00000047129	1700113H08Rik	-	RIKEN cDNA 1700113H08 gene	protein-coding	2
D4H8_peak_2448	chr14	21682788	21683186	4.26535	5.8022	2.63242	26	NA	intron (NM_001013826, intron 3 of 3)	intron (NM_001013826, intron 3 of 3)	31589	NM_001013826	435391	Mm.295860	NM_001013826	ENSMUSG00000063821	Dupd1	EG435391	dual specificity phosphatase and pro isomerase domain containing 1	protein-coding	2
D4H8_peak_4919	chr2	180854935	180855379	4.26071	6.03698	2.82784	28	NA	Intergenic	Intergenic	-38883	NR_029538	723951		NR_029538	ENSMUSG00000065454	Mir124a-3	Mirn124a-3|mir-124-3|mir-124a-3	microRNA 124a-3	ncRNA	2
D4H8_peak_2051	chr13	13889597	13889828	4.25658	5.38963	2.28829	22	NA	Intergenic	Intergenic	-64962	NM_178640	97884	Mm.21686	NM_178640	ENSMUSG00000039242	B3galnt2	A930105D20Rik|C80633|D230016N13Rik	UDP-GalNAc:betaGlcNAc beta 1,3-galactosaminyltransferase, polypeptide 2	protein-coding	2
D4H8_peak_8468	chrX	103533131	103533957	4.24744	5.77424	2.60843	26	NA	Intergenic	Intergenic	-11956	NR_033398	668415	Mm.483779	NR_033398		Gm9159	EG668415	predicted gene 9159	pseudo	2
D4H8_peak_6712	chr6	116107548	116107859	4.22833	5.98542	2.78451	27	NA	intron (NM_177412, intron 3 of 5)	intron (NM_177412, intron 3 of 5)	85671	NM_177412	330401	Mm.425352	NM_177412	ENSMUSG00000030126	Tmcc1	3632431M01Rik|mKIAA0779	transmembrane and coiled coil domains 1	protein-coding	2
D4H8_peak_4780	chr2	153426248	153426467	4.22719	6.23917	2.99932	29	NA	intron (NM_001001986, intron 2 of 7)	intron (NM_001001986, intron 2 of 7)	18122	NM_001001986	329540	Mm.50600	NM_001001986	ENSMUSG00000061411	Nol4l	4931410H15|8430427H17Rik|AI429157|Gm1636	nucleolar protein 4-like	protein-coding	2
D4H8_peak_6042	chr5	74156080	74156356	4.22719	6.23917	2.99932	29	NA	Intergenic	MT2A|LTR|ERVL	-39108	NM_026878	68939	Mm.293316	NM_026878	ENSMUSG00000049907	Rasl11b	1190017B18Rik	RAS-like, family 11, member B	protein-coding	2
D4H8_peak_7849	chr8	121590220	121590683	4.22624	6.503	3.22358	32	NA	promoter-TSS (NM_026160)	promoter-TSS (NM_026160)	-17	NM_026160	67443	Mm.28357	NM_026160	ENSMUSG00000031812	Map1lc3b	1010001C15Rik|Atg8|LC3b|Map1lc3	microtubule-associated protein 1 light chain 3 beta	protein-coding	2
D4H8_peak_1972	chr12	105545818	105546343	4.21232	5.95991	2.76316	27	NA	Intergenic	Intergenic	-17092	NM_009747	12062	Mm.390475	NM_009747	ENSMUSG00000021070	Bdkrb2	B(2)|B2|B2R|BK-2|BK2|BK2R|BKR2|BRB2	bradykinin receptor, beta 2	protein-coding	2
D4H8_peak_5613	chr4	116878385	116878665	4.20035	6.73016	3.41859	34	NA	intron (NM_001029912, intron 1 of 13)	intron (NM_001029912, intron 1 of 13)	1123	NM_001029912	74464	Mm.218946	NM_001029912	ENSMUSG00000033948	Zswim5	4933426E21Rik|AI503093|mKIAA1511	zinc finger SWIM-type containing 5	protein-coding	2
D4H8_peak_2933	chr15	82293156	82293616	4.19796	6.19127	2.95884	29	NA	3' UTR (NM_011889, exon 10 of 10)	3' UTR (NM_011889, exon 10 of 10)	-5598	NM_029066	74716	Mm.159315	NM_029066	ENSMUSG00000022455	Wbp2nl	4930521I23Rik|PAWP	WBP2 N-terminal like	protein-coding	2
D4H8_peak_2090	chr13	23298909	23299331	4.19643	5.93459	2.74209	27	NA	intron (NR_126444, intron 1 of 1)	tRNA-Ala-GCY|tRNA|tRNA	14287	NR_126443	75322	Mm.108666	NR_126443	ENSMUSG00000085488	4930557F10Rik	-	RIKEN cDNA 4930557F10 gene	ncRNA	2
D4H8_peak_5070	chr3	84412892	84413197	4.19643	5.93459	2.74209	27	NA	Intergenic	Intergenic	-33123	NR_040752	75309	Mm.159497	NR_040752	ENSMUSG00000104004	4930565D16Rik	-	RIKEN cDNA 4930565D16 gene	ncRNA	2
D4H8_peak_282	chr1	131078892	131079370	4.18793	6.70841	3.40036	34	NA	intron (NM_008551, intron 1 of 9)	intron (NM_008551, intron 1 of 9)	18712	NM_008551	17164	Mm.221235	NM_008551	ENSMUSG00000016528	Mapkapk2	AA960234|MAPKAP-K2|MK-2|MK2|Rps6kc1	MAP kinase-activated protein kinase 2	protein-coding	2
D4H8_peak_6631	chr6	89613524	89613972	4.18067	5.90944	2.72125	27	NA	Intergenic	Intergenic	-18096	NM_025351	66098	Mm.20313	NM_025351	ENSMUSG00000030086	Chchd6	0710001P09Rik|1700021B03Rik	coiled-coil-helix-coiled-coil-helix domain containing 6	protein-coding	2
D4H8_peak_7841	chr8	120505086	120505759	4.18044	7.24838	3.86707	38	NA	intron (NM_198671, intron 1 of 15)	intron (NM_198671, intron 1 of 15)	16556	NM_198671	382034	Mm.334856	NM_198671	ENSMUSG00000031822	Gse1	2210013I18Rik|mKIAA0182	genetic suppressor element 1, coiled-coil protein	protein-coding	2
D4H8_peak_777	chr10	81069835	81070188	4.17316	5.44056	2.32995	23	NA	promoter-TSS (NM_022653)	promoter-TSS (NM_022653)	-72	NM_022653	50492	Mm.26995	NM_022653	ENSMUSG00000004929	Thop1	AI131655|AI327041|EP24.15	thimet oligopeptidase 1	protein-coding	2
D4H8_peak_5202	chr3	103968062	103968554	4.1726	6.41224	3.14573	31	NA	promoter-TSS (NR_030676)	promoter-TSS (NR_030676)	8	NR_030676	100125931	Mm.400392	NR_030676	ENSMUSG00000089998	Phtf1os	A130049A11Rik	putative homeodomain transcription factor 1, opposite strand	ncRNA	2
D4H8_peak_5642	chr4	119071136	119072214	4.16701	10.0868	6.38196	63	NA	Intergenic	L1M5|LINE|L1	-2564	NR_131914	433751	Mm.224312	NR_131914	ENSMUSG00000066060	Gm12866	OTTMUSG00000008833	predicted gene 12866	ncRNA	2
D4H8_peak_1974	chr12	105973914	105974245	4.16502	5.88446	2.70085	27	NA	Intergenic	(CA)n|Simple_repeat|Simple_repeat	-36184	NM_011705	22367	Mm.2981	NM_011705	ENSMUSG00000021115	Vrk1	51PK	vaccinia related kinase 1	protein-coding	2
D4H8_peak_6937	chr7	27257534	27257992	4.14068	6.09721	2.87848	28	NA	promoter-TSS (NM_010950)	promoter-TSS (NM_010950)	-998	NM_010950	18223	Mm.458153	NM_010950	ENSMUSG00000063160	Numbl	nbl	numb-like	protein-coding	2
D4H8_peak_4672	chr2	126707029	126707578	4.13407	5.83503	2.65915	26	NA	promoter-TSS (NM_001252580)	promoter-TSS (NM_001252580)	-25	NM_019729	84092	Mm.272629	NM_019729	ENSMUSG00000027363	Usp8	AI574262|AW557536|Ubpy|mKIAA0055	ubiquitin specific peptidase 8	protein-coding	2
D4H8_peak_2401	chr13	115696441	115697217	4.12143	6.86262	3.53286	35	NA	Intergenic	Intergenic	-594865	NM_001033228	109700	Mm.317280	NM_001033228	ENSMUSG00000042284	Itga1	CD49A|E130012M19Rik|Vla1	integrin alpha 1	protein-coding	2
D4H8_peak_3859	chr18	55763710	55764090	4.11665	7.1281	3.76074	37	NA	Intergenic	Intergenic	-668232	NM_026240	107022	Mm.24356	NM_026240	ENSMUSG00000001700	Gramd3	9030613F08Rik|9130427A09Rik|AW061306|NS3TP2	GRAM domain containing 3	protein-coding	2
D4H8_peak_805	chr10	83069873	83070262	4.11655	5.35306	2.26398	22	NA	intron (NM_021439, intron 1 of 2)	intron (NM_021439, intron 1 of 2)	84570	NM_021439	58250	Mm.360747	NM_021439	ENSMUSG00000034612	Chst11	1110020P09Rik|C4ST|C4ST-1|C4ST1|C4s	carbohydrate sulfotransferase 11	protein-coding	2
D4H8_peak_7739	chr8	91867276	91867654	4.11262	6.05104	2.84015	28	NA	Intergenic	Intergenic	-65811	NM_008393	16373	Mm.238044	NM_008393	ENSMUSG00000031734	Irx3	AI894186	Iroquois related homeobox 3	protein-coding	2
D4H8_peak_1443	chr11	96582238	96582668	4.11142	15.3993	11.2571	112	NA	intron (NM_001033186, intron 4 of 12)	intron (NM_001033186, intron 4 of 12)	117862	NM_001177899	78473	Mm.395840	NM_001033186	ENSMUSG00000057058	Skap1	1700091G21Rik|Scap1|Skap-55	src family associated phosphoprotein 1	protein-coding	2
D4H8_peak_4596	chr2	113327493	113327985	4.10459	5.15159	2.09794	20	NA	promoter-TSS (NM_010230)	promoter-TSS (NM_010230)	3	NM_010230	14260	Mm.4938	NM_010230	ENSMUSG00000044042	Fmn1	Fmn|formin-1|ld	formin 1	protein-coding	2
D4H8_peak_3690	chr17	90696617	90696881	4.07628	5.50685	2.3846	23	NA	intron (NM_001346957, intron 6 of 18)	intron (NM_001346957, intron 6 of 18)	96727	NR_136930	102634634		NR_136930		Gm20491	-	enolase 1, alpha non-neuron pseudogene	pseudo	2
D4H8_peak_2924	chr15	81831666	81831877	4.07353	5.73817	2.57847	25	NA	Intergenic	Intergenic	20357	NM_017376	21685	Mm.270278	NM_017376	ENSMUSG00000022389	Tef	2310028D20Rik	thyrotroph embryonic factor	protein-coding	2
D4H8_peak_2663	chr14	74731962	74732577	4.07124	5.98282	2.78301	27	NA	promoter-TSS (NM_016903)	promoter-TSS (NM_016903)	-28	NM_016903	13885	Mm.38055	NM_016903	ENSMUSG00000021996	Esd	Es-10|Es10|FGH|sid478	esterase D/formylglutathione hydrolase	protein-coding	2
D4H8_peak_4421	chr2	44966689	44967052	4.05992	5.48126	2.36364	23	NA	Intergenic	MLT1L|LTR|ERVL-MaLR	56307	NR_039591	100628598		NR_039591	ENSMUSG00000092679	Mir5129	mir-5129|mmu-mir-5129|mu-mir-5129	microRNA 5129	ncRNA	2
D4H8_peak_2493	chr14	31661984	31662387	4.05867	5.71436	2.55889	25	NA	exon (NM_025295, exon 2 of 4)	exon (NM_025295, exon 2 of 4)	21128	NM_025295	26363	Mm.282679	NM_025295	ENSMUSG00000021900	Btd	-	biotinidase	protein-coding	2
D4H8_peak_6389	chr5	151142676	151143074	4.05763	5.96034	2.76316	27	NA	intron (NM_146258, intron 1 of 13)	intron (NM_146258, intron 1 of 13)	47318	NM_146258	243362	Mm.209272	NM_146258	ENSMUSG00000016128	Stard13	DLC2|GT650	StAR-related lipid transfer (START) domain containing 13	protein-coding	2
D4H8_peak_3882	chr18	62548517	62549109	4.04341	5.24017	2.1698	21	NA	promoter-TSS (NM_177829)	promoter-TSS (NM_177829)	-70	NM_134136	107035	Mm.21295	NM_134136	ENSMUSG00000042211	Fbxo38	6030410I24Rik|AU044865|AW214031|Moka|SP329	F-box protein 38	protein-coding	2
D4H8_peak_7772	chr8	105714240	105714588	4.04341	5.24017	2.1698	21	NA	Intergenic	Intergenic	6111	NM_027655	71046	Mm.280888	NM_027655	ENSMUSG00000013158	4933405L10Rik	-	RIKEN cDNA 4933405L10 gene	protein-coding	2
D4H8_peak_654	chr10	58446450	58446910	4.01474	5.64389	2.49877	24	NA	promoter-TSS (NM_011240)	promoter-TSS (NM_011240)	-172	NM_011240	19386	Mm.431695	NM_011240	ENSMUSG00000003226	Ranbp2	A430087B05Rik|AI256741|NUP358	RAN binding protein 2	protein-coding	2
D4H8_peak_4914	chr2	180227504	180227808	4.01005	6.3947	3.13207	31	NA	Intergenic	Intergenic	-1797	NM_001081171	16776	Mm.4339	NM_001081171	ENSMUSG00000015647	Lama5	AA408760|AA408762|AI853660|[a]5|laminin-511|mKIAA0533	laminin, alpha 5	protein-coding	2
D4H8_peak_6217	chr5	122994558	122994999	4.00409	5.87177	2.68977	26	NA	intron (NR_045820, intron 2 of 2)	intron (NR_045820, intron 2 of 2)	5424	NR_045820	109202	Mm.30769	NM_175405	ENSMUSG00000056735	A930024E05Rik	-	RIKEN cDNA A930024E05 gene	ncRNA	2
D4H8_peak_4104	chr19	26747843	26748338	4.00186	6.64339	3.34471	33	NA	promoter-TSS (NM_026003)	promoter-TSS (NM_026003)	-75	NM_001347439	67155	Mm.342988	NM_011416	ENSMUSG00000024921	Smarca2	2610209L14Rik|SNF2alpha|Snf2l2|brahma|brm	SWI/SNF related, matrix associated, actin dependent regulator of chromatin, subfamily a, member 2	protein-coding	2
D4H8_peak_3901	chr18	67536761	67537184	3.99093	5.84995	2.67233	26	NA	intron (NM_194355, intron 2 of 14)	intron (NM_194355, intron 2 of 14)	12201	NM_176832	68166	Mm.208723	NM_176832	ENSMUSG00000024533	Spire1	6030430B19Rik|AI415299|AU022898|AW550622|Spir-1	spire homolog 1 (Drosophila)	protein-coding	2
D4H8_peak_8214	chr9	96957827	96958376	3.98747	6.35455	3.09882	30	NA	intron (NM_145134, intron 2 of 2)	intron (NM_145134, intron 2 of 2)	60254	NM_145134	211949	Mm.491271	NM_145134	ENSMUSG00000046997	Spsb4	D030068E18Rik|SSB-4|Ssb4	splA/ryanodine receptor domain and SOCS box containing 4	protein-coding	2
D4H8_peak_253	chr1	118435011	118435213	3.98598	5.59768	2.46049	24	NA	intron (NM_001293300, intron 2 of 40)	intron (NM_001293300, intron 2 of 40)	24153	NR_027901	68204	Mm.443536	NR_027901	ENSMUSG00000107722	2900060B14Rik	-	RIKEN cDNA 2900060B14 gene	ncRNA	2
D4H8_peak_7084	chr7	48835107	48835331	3.98598	5.59768	2.46049	24	NA	intron (NM_013808, intron 3 of 5)	intron (NM_013808, intron 3 of 5)	8452	NM_013808	13009	Mm.17235	NM_013808	ENSMUSG00000030470	Csrp3	CRP3|MLP|MMLP	cysteine and glycine-rich protein 3	protein-coding	2
D4H8_peak_4479	chr2	72529332	72529749	3.97785	5.82825	2.65462	26	NA	Intergenic	Intergenic	53321	NM_025866	66953	Mm.270676	NM_025866	ENSMUSG00000055612	Cdca7	2310021G01Rik|AU044109|JPO1	cell division cycle associated 7	protein-coding	2
D4H8_peak_2226	chr13	56260267	56260472	3.9751	6.85862	3.52992	35	NA	Intergenic	Intergenic	-8206	NM_010896	18014	Mm.266665	NM_010896	ENSMUSG00000048904	Neurog1	AKA|Math4C|Neurod3|bHLHa6|ngn1	neurogenin 1	protein-coding	2
D4H8_peak_7962	chr9	23061360	23061702	3.97175	5.57481	2.44212	24	NA	Intergenic	Intergenic	-161545	NM_028472	73230	Mm.335020	NM_028472	ENSMUSG00000031963	Bmper	3110056H04Rik|CV-2|Crim3|Cv2	BMP-binding endothelial regulator	protein-coding	2
D4H8_peak_5597	chr4	114986909	114987129	3.96445	5.3318	2.24584	22	NA	exon (NM_025647, exon 1 of 6)	exon (NM_025647, exon 1 of 6)	209	NM_025647	66588	Mm.294159	NM_025647	ENSMUSG00000028719	Cmpk1	0610011D08Rik|CK|Cmpk|UMP-CMPk	cytidine monophosphate (UMP-CMP) kinase 1	protein-coding	2
D4H8_peak_1170	chr11	60176333	60176657	3.95195	5.78523	2.61795	26	NA	intron (NM_001037764, intron 1 of 4)	CpG	24122	NR_105886	102465555		NR_105886	ENSMUSG00000098547	Mir6921	Gm27352|mmu-mir-6921	microRNA 6921	ncRNA	2
D4H8_peak_514	chr1	193382693	193382979	3.9436	5.5295	2.40484	24	NA	Intergenic	Intergenic	-12554	NM_144817	215303	Mm.40329	NM_144817	ENSMUSG00000016179	Camk1g	CLICK-III|CaMKIgamma	calcium/calmodulin-dependent protein kinase I gamma	protein-coding	2
D4H8_peak_5860	chr4	155173371	155173711	3.94306	6.27538	3.03121	30	NA	intron (NM_011385, intron 1 of 6)	intron (NM_011385, intron 1 of 6)	48994	NM_011385	20481	Mm.28520	NM_011385	ENSMUSG00000029050	Ski	2310012I02Rik|2610001A11Rik|AA062172|AA589460|BC004088	ski sarcoma viral oncogene homolog (avian)	protein-coding	2
D4H8_peak_5038	chr3	63899608	63900059	3.92687	6.76597	3.44985	34	NA	Intergenic	Intergenic	29552	NM_177856	329659	Mm.39342	NM_177856	ENSMUSG00000048581	E130311K13Rik	-	RIKEN cDNA E130311K13 gene	protein-coding	2
D4H8_peak_4393	chr2	34080274	34080499	3.92638	5.74271	2.58201	25	NA	intron (NR_130173, intron 1 of 3)	intron (NR_130173, intron 1 of 3)	27349	NR_130173	329387	Mm.125817	NR_130173	ENSMUSG00000087461	C230014O12Rik	-	RIKEN cDNA C230014O12 gene	ncRNA	2
D4H8_peak_5964	chr5	33705519	33705755	3.90468	5.02632	1.99811	19	NA	Intergenic	Intergenic	-16087	NM_008010	14184	Mm.6904	NM_008010	ENSMUSG00000054252	Fgfr3	CD333|FR3|Fgfr-3|Flg-2|HBGFR|Mfr3|sam3	fibroblast growth factor receptor 3	protein-coding	2
D4H8_peak_1206	chr11	63922239	63922670	3.89761	7.23422	3.85418	38	NA	promoter-TSS (NM_018805)	promoter-TSS (NM_018805)	-170	NM_018805	54710	Mm.274426	NM_018805	ENSMUSG00000070407	Hs3st3b1	3-OST-3B|3OST3B1|3Ost3b|AU041882|AW536289|Hs3st3b|m3-OST-3B	heparan sulfate (glucosamine) 3-O-sulfotransferase 3B1	protein-coding	2
D4H8_peak_976	chr11	3292506	3292881	3.89691	7.76294	4.31475	43	NA	intron (NM_019574, intron 1 of 3)	intron (NM_019574, intron 1 of 3)	2236	NM_001253690	56218	Mm.275563	NM_019574	ENSMUSG00000020453	Patz1	8430401L15Rik|AI447519|Mazr|Patz|Zfp278	POZ (BTB) and AT hook containing zinc finger 1	protein-coding	2
D4H8_peak_3864	chr18	55816239	55816570	3.88921	6.95416	3.6112	36	NA	Intergenic	Intergenic	-615728	NM_026240	107022	Mm.24356	NM_026240	ENSMUSG00000001700	Gramd3	9030613F08Rik|9130427A09Rik|AW061306|NS3TP2	GRAM domain containing 3	protein-coding	2
D4H8_peak_1825	chr12	70070300	70070541	3.88903	6.43434	3.16529	31	NA	intron (NM_001081453, intron 3 of 28)	intron (NM_001081453, intron 3 of 28)	32434	NM_001081453	18080	Mm.244047	NM_008697	ENSMUSG00000021068	Nin	3110068G20Rik|AI385615|AU024711|mKIAA1565	ninein	protein-coding	2
D4H8_peak_5085	chr3	87958508	87958967	3.88903	6.43434	3.16529	31	NA	Intergenic	Intergenic	10044	NM_007759	12904	Mm.4757	NM_007759	ENSMUSG00000004885	Crabp2	AI893628|Crabp-2|CrabpII	cellular retinoic acid binding protein II	protein-coding	2
D4H8_peak_8036	chr9	49486007	49486283	3.88865	5.67981	2.52977	25	NA	promoter-TSS (NM_172770)	promoter-TSS (NM_172770)	80	NM_172770	235330	Mm.177413	NM_172770	ENSMUSG00000040219	Ttc12	E330017O07Rik	tetratricopeptide repeat domain 12	protein-coding	2
D4H8_peak_6124	chr5	106503196	106503442	3.888	5.00064	1.97745	19	NA	Intergenic	Intergenic	-45153	NM_001005477	104382	Mm.271593	NM_001005477	ENSMUSG00000034384	Barhl2	E130309B19Rik|MBH1	BarH-like 2 (Drosophila)	protein-coding	2
D4H8_peak_7251	chr7	109439181	109439604	3.87493	5.41874	2.31213	23	NA	promoter-TSS (NM_054103)	promoter-TSS (NM_054103)	-339	NM_054103	117229	Mm.389950	NM_054103	ENSMUSG00000031027	Stk33	4921505G21Rik|AW061264	serine/threonine kinase 33	protein-coding	2
D4H8_peak_5462	chr4	48042965	48043524	3.8717	6.919	3.58159	35	NA	Intergenic	CpG	-2061	NM_015743	18124	Mm.247261	NM_015743	ENSMUSG00000028341	Nr4a3	AI573420|CHN|CSMF|MINOR|NOR-1|Nor1|TEC	nuclear receptor subfamily 4, group A, member 3	protein-coding	2
D4H8_peak_7201	chr7	97183731	97184058	3.87147	4.97517	1.95693	19	NA	intron (NM_001162477, intron 1 of 9)	intron (NM_001162477, intron 1 of 9)	102143	NM_001162477	14389	Mm.42033	NM_010248	ENSMUSG00000004508	Gab2	AI463667|D130058I17Rik|p97	growth factor receptor bound protein 2-associated protein 2	protein-coding	2
D4H8_peak_2714	chr14	103651176	103651425	3.85163	5.61797	2.47821	24	NA	intron (NM_198014, intron 1 of 6)	intron (NM_198014, intron 1 of 6)	1057	NM_198014	105439	Mm.27548	NM_198014	ENSMUSG00000055717	Slain1	9630044O09Rik|AA675320|AW742596	SLAIN motif family, member 1	protein-coding	2
D4H8_peak_6241	chr5	125141216	125141673	3.84393	5.14267	2.09065	20	NA	intron (NM_011424, intron 1 of 46)	intron (NM_011424, intron 1 of 46)	37770	NM_001253904	20602	Mm.278646	NM_011424	ENSMUSG00000029478	Ncor2	N-CoR|SMRT|SMRTe	nuclear receptor co-repressor 2	protein-coding	2
D4H8_peak_4363	chr2	30692424	30693033	3.83213	5.82829	2.65462	26	NA	Intergenic	Intergenic	-14717	NR_136917	665635	Mm.450149	NR_136917		Gm14486	OTTMUSG00000016802	predicted gene 14486	ncRNA	2
D4H8_peak_4283	chr2	20496039	20496320	3.8227	4.90007	1.89663	18	NA	intron (NM_001081006, intron 2 of 21)	intron (NM_001081006, intron 2 of 21)	-13868	NM_029895	208618	Mm.237935	NM_029895	ENSMUSG00000036617	Etl4	6620402G01Rik|9430077C05Rik|BC026657|E330027G05Rik|Etl-4|Skt	enhancer trap locus 4	protein-coding	2
D4H8_peak_531	chr10	8760681	8761061	3.821	5.80894	2.63817	26	NA	intron (NM_175155, intron 8 of 19)	intron (NM_175155, intron 8 of 19)	125199	NM_175155	70097	Mm.338275	NM_175155	ENSMUSG00000015305	Sash1	1100001C18Rik|2500002E12Rik|A330076K04Rik|mKIAA0790	SAM and SH3 domain containing 1	protein-coding	2
D4H8_peak_8262	chr9	106456991	106457329	3.8201	6.81501	3.49148	34	NA	intron (NM_021567, intron 1 of 12)	intron (NM_021567, intron 1 of 12)	3322	NM_021567	59092	Mm.286394	NM_021567	ENSMUSG00000023495	Pcbp4	1200003L19Rik|AlphaCP-4	poly(rC) binding protein 4	protein-coding	2
D4H8_peak_8162	chr9	72871271	72871934	3.79184	6.25249	3.01072	30	NA	intron (NM_175485, intron 11 of 19)	intron (NM_175485, intron 11 of 19)	-54048	NM_028116	72135	Mm.273605	NM_028116	ENSMUSG00000034910	Pygo1	2600014C22Rik	pygopus 1	protein-coding	2
D4H8_peak_1324	chr11	78177593	78178251	3.78645	6.7469	3.43395	34	NA	promoter-TSS (NM_001291236)	promoter-TSS (NM_001291236)	-227	NM_001291235	68385	Mm.390375	NM_026708	ENSMUSG00000019437	Tlcd1	-	TLC domain containing 1	protein-coding	2
D4H8_peak_4458	chr2	63496979	63497506	3.78638	5.05214	2.0176	20	NA	Intergenic	Intergenic	-312955	NM_133207	170738	Mm.242532	NM_133207	ENSMUSG00000059742	Kcnh7	9330137I11Rik|Kv11.3|erg3	potassium voltage-gated channel, subfamily H (eag-related), member 7	protein-coding	2
D4H8_peak_4757	chr2	151973395	151973701	3.77299	6.21701	2.98074	29	NA	promoter-TSS (NM_001289151)	promoter-TSS (NM_001289151)	-154	NM_001289151	73847	Mm.272444	NM_028666	ENSMUSG00000027459	Fam110a	1700008J10Rik|5430432M24Rik|AI747080	family with sequence similarity 110, member A	protein-coding	2
D4H8_peak_7253	chr7	109579178	109579512	3.77226	5.0299	1.99958	19	NA	intron (NM_001001326, intron 1 of 19)	MER119|DNA|hAT-Charlie	37223	NR_037617	76954	Mm.252009	NM_029811	ENSMUSG00000031024	St5	2010004M01Rik|2610305K15Rik	suppression of tumorigenicity 5	protein-coding	2
D4H8_peak_5614	chr4	116943912	116944476	3.77132	6.46402	3.18988	31	NA	intron (NM_001029912, intron 1 of 13)	intron (NM_001029912, intron 1 of 13)	50219	NM_009478	22275	Mm.46484	NM_009478	ENSMUSG00000028684	Urod	AI323803|UPD|Uro-d	uroporphyrinogen decarboxylase	protein-coding	2
D4H8_peak_8337	chr9	121313831	121314452	3.76486	5.95466	2.75942	27	NA	Intergenic	Intergenic	-36969	NM_177589	209012	Mm.371804	NM_177589	ENSMUSG00000040936	Ulk4	4932415A06Rik|A730098P15	unc-51-like kinase 4	protein-coding	2
D4H8_peak_6764	chr6	127349647	127349861	3.74433	4.9859	1.96606	19	NA	Intergenic	Intergenic	-41787	NR_073373	232386	Mm.257367	NR_073373	ENSMUSG00000107153	Gm38404	D130058E03	predicted gene, 38404	ncRNA	2
D4H8_peak_8314	chr9	114536936	114537147	3.73197	5.18696	2.12641	21	NA	intron (NM_001042503, intron 1 of 3)	intron (NM_001042503, intron 1 of 3)	27328	NM_001042503	636931	Mm.17857	NM_001042503	ENSMUSG00000079259	Trim71	2610206G21Rik|AL022943|Gm1127|Lin41|lin-41|mLin41|mlin-41	tripartite motif-containing 71	protein-coding	2
D4H8_peak_3883	chr18	62781973	62782348	3.72876	4.75539	1.78081	17	NA	Intergenic	Intergenic	-25813	NR_037693	78449	Mm.262195	NR_037693	ENSMUSG00000041789	2700046A07Rik	A330042I05Rik	RIKEN cDNA 2700046A07 gene	ncRNA	2
D4H8_peak_1420	chr11	93955551	93955872	3.71949	5.16665	2.10943	21	NA	promoter-TSS (NM_001077529)	promoter-TSS (NM_001077529)	72	NM_001077529	18103	Mm.1260	NM_008705	ENSMUSG00000020857	Nme2	NM23-H2|NM23B|nm23-M2	NME/NM23 nucleoside diphosphate kinase 2	protein-coding	2
D4H8_peak_322	chr1	135430230	135430525	3.71682	4.9425	1.93139	19	NA	exon (NM_153774, exon 1 of 24)	exon (NM_153774, exon 1 of 24)	114	NM_153774	226432	Mm.271642	NM_153774	ENSMUSG00000041879	Ipo9	0710008K06Rik|AI845704|C78347|Imp9|Ranbp9|mKIAA1192	importin 9	protein-coding	2
D4H8_peak_1371	chr11	85234861	85235223	3.6897	4.89969	1.89663	18	NA	promoter-TSS (NM_025825)	promoter-TSS (NM_025825)	78	NM_025825	66884	Mm.271997	NM_025825	ENSMUSG00000018481	Appbp2	1300003O07Rik|AI465480|PAT1	amyloid beta precursor protein (cytoplasmic tail) binding protein 2	protein-coding	2
D4H8_peak_5817	chr4	148399516	148399718	3.66298	4.85747	1.86192	18	NA	Intergenic	Intergenic	45134	NM_027873	71707	Mm.292503	NM_027873	ENSMUSG00000047719	Ubiad1	1200002M06Rik|AI426463|AW320947|Tere1	UbiA prenyltransferase domain containing 1	protein-coding	2
D4H8_peak_6667	chr6	99028381	99028996	3.65789	5.75968	2.59683	25	NA	promoter-TSS (NM_001197322)	promoter-TSS (NM_001197322)	-390	NM_001197322	108655	Mm.234965	NM_053202	ENSMUSG00000030067	Foxp1	3110052D19Rik|4932443N09Rik|AI461938|AW494214	forkhead box P1	protein-coding	2
D4H8_peak_2693	chr14	87141319	87141533	3.64976	4.83657	1.84617	18	NA	promoter-TSS (NM_019670)	promoter-TSS (NM_019670)	-312	NM_019670	56419	Mm.440585	NM_019670	ENSMUSG00000022021	Diaph3	4930417P13Rik|Dia2|Diap3|Drf3|mDia2|mKIAA4117|p134MDia2	diaphanous related formin 3	protein-coding	2
D4H8_peak_5310	chr3	144719204	144719488	3.59784	4.75435	1.78081	17	NA	intron (NM_001282042, intron 1 of 9)	intron (NM_001282042, intron 1 of 9)	989	NM_019464	54673	Mm.271775	NM_019464	ENSMUSG00000037062	Sh3glb1	AA409932|AI314629|AU015566|Bif-1|mKIAA0491	SH3-domain GRB2-like B1 (endophilin)	protein-coding	2
D4H8_peak_5892	chr5	15850375	15850604	3.59784	4.75435	1.78081	17	NA	Intergenic	Intergenic	33277	NR_045974	75058	Mm.183467	NR_045974	ENSMUSG00000105185	4930519H02Rik	-	RIKEN cDNA 4930519H02 gene	ncRNA	2
D4H8_peak_1171	chr11	60199894	60200102	3.5625	4.31978	1.45728	14	NA	TTS (NR_105886)	TTS (NR_105886)	619	NR_105886	102465555		NR_105886	ENSMUSG00000098547	Mir6921	Gm27352|mmu-mir-6921	microRNA 6921	ncRNA	2
D4H8_peak_2715	chr14	103823583	103823800	3.52654	4.44361	1.53162	15	NA	intron (NM_007904, intron 1 of 6)	intron (NM_007904, intron 1 of 6)	20010	NM_001276296	13618	Mm.229532	NM_007904	ENSMUSG00000022122	Ednrb	ET-B|ET-BR|ETR-b|ETb|Sox10m1	endothelin receptor type B	protein-coding	2
D4H8_peak_264	chr1	126597578	126597873	3.52405	5.28642	2.20805	22	NA	intron (NM_001081756, intron 2 of 16)	intron (NM_001081756, intron 2 of 16)	-104798	NM_172484	210356	Mm.377234	NM_172484	ENSMUSG00000049690	Nckap5	8430408F21|D130011D22Rik|E030049G20Rik|Erih1|Erih2|Gm1548|Nap5	NCK-associated protein 5	protein-coding	2
D4H8_peak_594	chr10	37140176	37141310	3.51776	8.79648	5.22773	52	NA	Intergenic	Intergenic	-1817	NM_008538	17118	Mm.30059	NM_008538	ENSMUSG00000069662	Marcks	Macs|PKCSL	myristoylated alanine rich protein kinase C substrate	protein-coding	2
D4H8_peak_3274	chr16	85964619	85965150	3.50085	4.22623	1.38792	13	NA	Intergenic	Intergenic	-63759	NM_011782	23794	Mm.112933	NM_011782	ENSMUSG00000022894	Adamts5	9530092O11Rik|ADAM-TS5|ADAMTS1|ADAMTS11|ADMP-2|AI481094|ASMP-2	a disintegrin-like and metallopeptidase (reprolysin type) with thrombospondin type 1 motif, 5 (aggrecanase-2)	protein-coding	2
D4H8_peak_876	chr10	103727006	103727354	3.48655	4.99948	1.97745	19	NA	Intergenic	Intergenic	359372	NM_175328	103098	Mm.458408	NM_175328	ENSMUSG00000019894	Slc6a15	AA536730|AI326450|AI326451|v7-3	solute carrier family 6 (neurotransmitter transporter), member 15	protein-coding	2
D4H8_peak_1000	chr11	5887484	5887885	3.48641	4.78448	1.80435	18	NA	Intergenic	Intergenic	-9428	NM_008894	18972	Mm.35788	NM_008894	ENSMUSG00000020471	Pold2	50kDa|p50|po1D2	polymerase (DNA directed), delta 2, regulatory subunit	protein-coding	2
D4H8_peak_1238	chr11	69368173	69368377	3.06434	4.83174	1.84235	18	NA	intron (NM_146019, intron 1 of 39)	intron (NM_146019, intron 1 of 39)	1151	NM_146019	216848	Mm.178246	NM_146019	ENSMUSG00000018474	Chd3	2600010P09Rik|AF020312|Chd7|Prp7|Prp9-1	chromodomain helicase DNA binding protein 3	protein-coding	2
D4H8_peak_3529	chr17	39843070	39846776	2.79744	109.563	104.159	1041	NA	non-coding (NR_046233, exon 1 of 1)	non-coding (NR_046233, exon 1 of 1)	1926	NR_046233	100861531		NR_046233		Rn45s	-	45S pre-ribosomal RNA	rRNA	2
D4H8_peak_3368	chr17	15380760	15380982	2.70738	6.2031	2.96883	29	NA	Intergenic	CpG	-5048	NM_007865	13388	Mm.4875	NM_007865	ENSMUSG00000014773	Dll1	Delta1	delta-like 1 (Drosophila)	protein-coding	2
D4H8_peak_972	chr11	3199474	3199883	2.14365	5.25547	2.18305	21	NA	Intergenic	Intergenic	-2675	NM_001166548	74203	Mm.255649	NM_023743	ENSMUSG00000020454	Eif4enif1	2610509L04Rik|A930019J01Rik|AA410001|AU021239|Clast4|D11Ertd166e	eukaryotic translation initiation factor 4E nuclear import factor 1	protein-coding	2
D4H8_peak_3084	chr16	11143922	11144313	37.789	414.626	408.08	4080	NA	intron (NR_027502, intron 19 of 22)	LSU-rRNA_Hsa|rRNA|rRNA	-9585	NM_029582	106200	Mm.291015	NM_029582	ENSMUSG00000022498	Txndc11	2810408E11Rik|AI427833|EFP1|Txdc11	thioredoxin domain containing 11	protein-coding	1
D4H8_peak_2863	chr15	75086264	75087039	17.1206	250.441	244.434	2444	NA	Intergenic	Intergenic	25298	NM_001099217	100041546	Mm.482110	NM_001099217	ENSMUSG00000022584	Ly6c2	Ly-6C.2|Ly-6C2	lymphocyte antigen 6 complex, locus C2	protein-coding	1
D4H8_peak_6229	chr5	124111910	124112310	14.348	40.7126	35.6238	356	NA	promoter-TSS (NM_001347478)	promoter-TSS (NM_001347478)	-190	NM_001347478	66627	Mm.7050	NM_025671	ENSMUSG00000023707	Ogfod2	1300006G11Rik|5730405M13Rik|AU041636|AW552395	2-oxoglutarate and iron-dependent oxygenase domain containing 2	protein-coding	1
D4H8_peak_7232	chr7	101896302	101897001	13.1882	39.8939	34.8169	348	NA	intron (NM_001291349, intron 1 of 4)	intron (NM_001291349, intron 1 of 4)	320	NM_027532	75430	Mm.284491	NM_027532	ENSMUSG00000030649	Anapc15	3200002M19Rik|6330414C15Rik|APC15	anaphase prompoting complex C subunit 15	protein-coding	1
D4H8_peak_8361	chrX	7841314	7841832	12.5909	31.3486	26.4641	264	NA	promoter-TSS (NM_001290536)	promoter-TSS (NM_001290536)	-258	NM_001290536	54644	Mm.142827	NM_138604	ENSMUSG00000031154	Otud5	AA407879|AI553596|BB114028|DUBA|DXImx46e|Sfc7	OTU domain containing 5	protein-coding	1
D4H8_peak_5963	chr5	33657687	33658499	12.5295	37.2169	32.1863	321	NA	promoter-TSS (NM_026698)	promoter-TSS (NM_026698)	-35	NM_001310541	21335	Mm.379024	NM_011524	ENSMUSG00000037313	Tacc3	Aint|C86661|Eric1	transforming, acidic coiled-coil containing protein 3	protein-coding	1
D4H8_peak_6319	chr5	137628481	137629394	12.1886	43.9167	38.7903	387	NA	promoter-TSS (NM_146164)	promoter-TSS (NM_146164)	-186	NM_146164	231798	Mm.200763	NM_146164	ENSMUSG00000029720	Lrch4	2810008P14Rik|2900069C24Rik|AI558103|LRN|LRRN4|SAP25|mFLJ00248	leucine-rich repeats and calponin homology (CH) domain containing 4	protein-coding	1
D4H8_peak_7911	chr9	13826844	13827668	12.0245	48.2404	43.0754	430	NA	promoter-TSS (NM_001310721)	promoter-TSS (NM_001310721)	-149	NM_001310721	74360	Mm.157212	NM_026665	ENSMUSG00000031922	Cep57	3110002L15Rik|4921510P06Rik|4931428M20Rik|AI467480|Tsp57|mKIAA0092	centrosomal protein 57	protein-coding	1
D4H8_peak_1881	chr12	80643912	80644225	11.3337	31.593	26.7005	267	NA	promoter-TSS (NM_026244)	promoter-TSS (NM_026244)	43	NM_007951	13877	Mm.246551	NM_007951	ENSMUSG00000021131	Erh	Mer|Prei1	enhancer of rudimentary homolog (Drosophila)	protein-coding	1
D4H8_peak_6886	chr7	18990699	18991125	11.2341	30.1419	25.2934	252	NA	promoter-TSS (NM_145579)	promoter-TSS (NM_145579)	-333	NM_145579	232934	Mm.440069	NM_145579	ENSMUSG00000048481	Mypop	Myodysa|P42pop	Myb-related transcription factor, partner of profilin	protein-coding	1
D4H8_peak_2993	chr15	98534013	98534426	11.1742	33.1737	28.2374	282	NA	promoter-TSS (NM_001289439)	promoter-TSS (NM_001289439)	50	NM_133714	69612	Mm.229107	NM_133714	ENSMUSG00000022992	Kansl2	2310037I24Rik|B930009D17	KAT8 regulatory NSL complex subunit 2	protein-coding	1
D4H8_peak_5962	chr5	33652118	33652757	10.8933	31.3468	26.463	264	NA	TTS (NM_026698)	TTS (NM_026698)	137	NM_001289724	20492	Mm.4172	NM_009193	ENSMUSG00000004642	Slbp	-	stem-loop binding protein	protein-coding	1
D4H8_peak_6933	chr7	27178528	27179134	10.8724	31.9266	27.0235	270	NA	promoter-TSS (NM_029391)	promoter-TSS (NM_029391)	52	NM_029391	19342	Mm.482114	NM_029391	ENSMUSG00000053291	Rab4b	1500031G17Rik	RAB4B, member RAS oncogene family	protein-coding	1
D4H8_peak_3231	chr16	58408182	58408432	10.8441	28.1684	23.3882	233	NA	promoter-TSS (NM_028523)	promoter-TSS (NM_028523)	-228	NM_028523	73379	Mm.373589	NM_028523	ENSMUSG00000035107	Dcbld2	1700055P21Rik|AW146002|CLCP1|Esdn	discoidin, CUB and LCCL domain containing 2	protein-coding	1
D4H8_peak_4697	chr2	131261997	131262529	10.7282	31.6299	26.737	267	NA	promoter-TSS (NM_153501)	promoter-TSS (NM_153501)	-237	NM_153501	74450	Mm.101264	NM_153501	ENSMUSG00000037514	Pank2	4933409I19Rik|AI642621	pantothenate kinase 2	protein-coding	1
D4H8_peak_3051	chr15	103239683	103241027	10.4669	52.1637	46.9684	469	NA	promoter-TSS (NM_010447)	promoter-TSS (NM_010447)	-42	NM_010447	15382	Mm.237064	NM_010447	ENSMUSG00000046434	Hnrnpa1	HDP-1|Hdp|Hnrpa1|hnRNP A1|hnrnp-A1	heterogeneous nuclear ribonucleoprotein A1	protein-coding	1
D4H8_peak_2445	chr14	21252483	21252972	10.4083	27.9415	23.1694	231	NA	intron (NM_001243041, intron 6 of 10)	intron (NM_001243041, intron 6 of 10)	176575	NM_001243041	11534	Mm.188734	NM_134079	ENSMUSG00000039197	Adk	2310026J05Rik|5033405D03Rik|AI255373|AI987814|Ak	adenosine kinase	protein-coding	1
D4H8_peak_3598	chr17	56989838	56990235	10.3871	24.9351	20.2784	202	NA	promoter-TSS (NM_017393)	promoter-TSS (NM_017393)	-228	NM_017393	53895	Mm.287892	NM_017393	ENSMUSG00000002660	Clpp	AU019820|D17Wsu160e	caseinolytic mitochondrial matrix peptidase proteolytic subunit	protein-coding	1
D4H8_peak_1067	chr11	31870398	31870897	10.1111	27.9522	23.1793	231	NA	promoter-TSS (NM_026252)	promoter-TSS (NM_026252)	-293	NM_001290676	67579	Mm.339792	NM_026252	ENSMUSG00000020300	Cpeb4	Cpe-bp4|Cpeb-4|mCPEB-4	cytoplasmic polyadenylation element binding protein 4	protein-coding	1
D4H8_peak_7120	chr7	66689727	66690191	9.95992	25.8933	21.1982	211	NA	promoter-TSS (NR_003961)	promoter-TSS (NR_003961)	70	NR_034030	72635	Mm.289796	NM_152815	ENSMUSG00000053091	Lins1	2700083B01Rik|AW547219|Lins|Lins2|Wins2	lines homolog 1	protein-coding	1
D4H8_peak_3619	chr17	66479845	66480588	9.87101	30.4092	25.5519	255	NA	Intergenic	Intergenic	-30466	NM_001114098	68617	Mm.33421	NM_172963	ENSMUSG00000052105	Mtcl1	1110012J17Rik|Ccdc165|D130071O13|Kiaa0802|Soga2|mKIAA0802|t8219b25	microtubule crosslinking factor 1	protein-coding	1
D4H8_peak_6294	chr5	135186639	135187451	9.83422	29.151	24.3359	243	NA	promoter-TSS (NM_011714)	promoter-TSS (NM_011714)	-278	NM_011714	22385	Mm.40331	NM_011714	ENSMUSG00000002748	Baz1b	C87820|WSTF|Wbscr9	bromodomain adjacent to zinc finger domain, 1B	protein-coding	1
D4H8_peak_4681	chr2	128817535	128818581	9.72755	28.3395	23.5525	235	NA	promoter-TSS (NM_028248)	promoter-TSS (NM_028248)	-245	NM_028248	72477	Mm.259688	NM_028248	ENSMUSG00000014353	Tmem87b	2610301K12Rik|2810431I02Rik|AU014804	transmembrane protein 87B	protein-coding	1
D4H8_peak_127	chr1	62783727	62784130	9.67655	23.0734	18.4935	184	NA	intron (NM_001077405, intron 13 of 15)	intron (NM_001077405, intron 13 of 15)	10804	NR_040601	74992	Mm.401979	NR_040601		4930487H11Rik	-	RIKEN cDNA 4930487H11 gene	ncRNA	1
D4H8_peak_4708	chr2	136890966	136892157	9.51259	32.5126	27.5972	275	NA	promoter-TSS (NM_001286983)	promoter-TSS (NM_001286983)	-155	NM_001286983	59030	Mm.272570	NM_021527	ENSMUSG00000027274	Mkks	1300013E18Rik|AI463362|AI957237|Bbs6	McKusick-Kaufman syndrome	protein-coding	1
D4H8_peak_7262	chr7	111082664	111083352	9.48022	31.8538	26.9537	269	NA	promoter-TSS (NM_013507)	promoter-TSS (NM_013507)	22	NM_001040131	13690	Mm.185453	NM_013507	ENSMUSG00000005610	Eif4g2	DAP-5|E130105L11Rik|Nat1|Natm1|p97	eukaryotic translation initiation factor 4, gamma 2	protein-coding	1
D4H8_peak_3199	chr16	42781285	42782556	9.44323	37.571	32.5336	325	NA	intron (NR_040521, intron 1 of 3)	intron (NR_040521, intron 1 of 3)	93667	NR_040521	75722	Mm.243747	NR_040521	ENSMUSG00000075070	4932412D23Rik	ENSMUSG00000075070|Gm10809	RIKEN cDNA 4932412D23 gene	ncRNA	1
D4H8_peak_274	chr1	128102524	128103478	9.3718	27.5809	22.8205	228	NA	promoter-TSS (NM_001285945)	promoter-TSS (NM_001285945)	46	NM_001285945	226409	Mm.425048	NM_027678	ENSMUSG00000036086	Zranb3	4933425L19Rik|AH2|AI316834|C730006D09	zinc finger, RAN-binding domain containing 3	protein-coding	1
D4H8_peak_1311	chr11	76406802	76407163	9.30432	22.9416	18.3672	183	NA	promoter-TSS (NM_001291161)	promoter-TSS (NM_001291161)	57	NR_111896	56322	Mm.18803	NM_019818	ENSMUSG00000020843	Timm22	Tim22	translocase of inner mitochondrial membrane 22	protein-coding	1
D4H8_peak_129	chr1	63176488	63177096	9.22033	22.2334	17.6911	176	NA	promoter-TSS (NM_001160039)	promoter-TSS (NM_001160039)	30	NM_001160040	227197	Mm.290791	NM_145518	ENSMUSG00000025968	Ndufs1	5830412M15Rik|9930026A05Rik	NADH dehydrogenase (ubiquinone) Fe-S protein 1	protein-coding	1
D4H8_peak_3480	chr17	33760016	33760640	9.06715	24.1397	19.5142	195	NA	5' UTR (NM_008997, exon 1 of 5)	5' UTR (NM_008997, exon 1 of 5)	158	NM_008997	19326	Mm.387587	NM_008997	ENSMUSG00000077450	Rab11b	A730055L17Rik	RAB11B, member RAS oncogene family	protein-coding	1
D4H8_peak_6498	chr6	49319099	49319521	9.04967	21.9147	17.3895	173	NA	promoter-TSS (NM_175098)	promoter-TSS (NM_175098)	36	NM_001311112	57895	Mm.32416	NM_175098	ENSMUSG00000050786	Ccdc126	6330407D12Rik|AA675040|AI465320|AL022711	coiled-coil domain containing 126	protein-coding	1
D4H8_peak_8383	chrX	13280331	13281019	8.95548	22.8218	18.2538	182	NA	promoter-TSS (NM_010028)	promoter-TSS (NM_010028)	-347	NM_010028	13205	Mm.289662	NM_010028	ENSMUSG00000000787	Ddx3x	D1Pas1-rs2|Ddx3|Fin14	DEAD/H (Asp-Glu-Ala-Asp/His) box polypeptide 3, X-linked	protein-coding	1
D4H8_peak_7612	chr8	69716269	69717165	8.93936	21.7073	17.1928	171	NA	promoter-TSS (NM_181274)	promoter-TSS (NM_181274)	185	NM_001039967	66869	Mm.334581	NM_181274	ENSMUSG00000054648	Zfp869	1200003I07Rik	zinc finger protein 869	protein-coding	1
D4H8_peak_7042	chr7	44895616	44896113	8.91671	29.9183	25.0763	250	NA	promoter-TSS (NM_027376)	promoter-TSS (NM_027376)	-215	NM_027376	70300	Mm.276298	NM_027376	ENSMUSG00000011658	Fuz	2600013E07Rik|b2b1273Clo	fuzzy planar cell polarity protein	protein-coding	1
D4H8_peak_6837	chr7	4684768	4685281	8.89188	20.549	16.0973	160	NA	promoter-TSS (NM_024172)	promoter-TSS (NM_024172)	-61	NM_024172	66245	Mm.6803	NM_024172	ENSMUSG00000063802	Hspbp1	1500019G21Rik	HSPA (heat shock 70kDa) binding protein, cytoplasmic cochaperone 1	protein-coding	1
D4H8_peak_1843	chr12	72441657	72442361	8.8745	21.0495	16.5696	165	NA	promoter-TSS (NM_001142729)	promoter-TSS (NM_001142729)	143	NM_001142728	78257	Mm.266280	NM_030070	ENSMUSG00000021090	Lrrc9	4921529O18Rik|4930432K16Rik	leucine rich repeat containing 9	protein-coding	1
D4H8_peak_4395	chr2	34372713	34373285	8.86056	24.2673	19.6364	196	NA	promoter-TSS (NM_001290576)	promoter-TSS (NM_001290576)	-954	NM_001290576	18516	Mm.239941	NM_016768	ENSMUSG00000038718	Pbx3	-	pre B cell leukemia homeobox 3	protein-coding	1
D4H8_peak_7014	chr7	39517711	39518012	8.69667	18.6349	14.2818	142	NA	promoter-TSS (NM_001004139)	promoter-TSS (NM_001004139)	95	NM_001004139	70227	Mm.333800	NM_001004139	ENSMUSG00000068959	Zfp619	3000002G13Rik	zinc finger protein 619	protein-coding	1
D4H8_peak_4978	chr3	35088136	35088864	8.69184	27.7204	22.9568	229	NA	Intergenic	Intergenic	-165849	NR_105799	102466155		NR_105799	ENSMUSG00000098862	Mir6378	Gm27706|mmu-mir-6378	microRNA 6378	ncRNA	1
D4H8_peak_3485	chr17	33908838	33909718	8.624	21.1082	16.6248	166	NA	promoter-TSS (NM_001199733)	promoter-TSS (NM_001199733)	-100	NR_045146	407803	Mm.250393	NR_045146	ENSMUSG00000092564	BC051226	-	cDNA sequence BC051226	ncRNA	1
D4H8_peak_6039	chr5	73490566	73491029	8.60539	22.6646	18.103	181	NA	promoter-TSS (NM_178896)	promoter-TSS (NM_178896)	-229	NM_178896	100737	Mm.220312	NM_178896	ENSMUSG00000051674	Dcun1d4	AI836376	DCN1, defective in cullin neddylation 1, domain containing 4 (S. cerevisiae)	protein-coding	1
D4H8_peak_302	chr1	133079662	133080393	8.57359	21.0115	16.5341	165	NA	intron (NM_001099276, intron 11 of 32)	intron (NM_001099276, intron 11 of 32)	34015	NM_001099276	240752	Mm.387308	NM_001099276	ENSMUSG00000026447	Pik3c2b	C330011J12Rik|Gm199|PI3K-C2beta|PI3KC2beta	phosphoinositide-3-kinase, class 2, beta polypeptide	protein-coding	1
D4H8_peak_5968	chr5	34187493	34188255	8.55755	19.9346	15.5123	155	NA	promoter-TSS (NM_010753)	promoter-TSS (NM_010753)	-164	NM_010753	17122	Mm.259260	NM_010753	ENSMUSG00000037235	Mxd4	2810410A03Rik|Mad4|bHLHc12	Max dimerization protein 4	protein-coding	1
D4H8_peak_5894	chr5	15993454	15993978	8.52849	27.8709	23.1013	231	NA	intron (NM_001110846, intron 1 of 37)	intron (NM_001110846, intron 1 of 37)	59025	NM_001110846	12293	Mm.159842	NM_009784	ENSMUSG00000040118	Cacna2d1	Ca(v)alpha2delta1|Cacna2|Cchl2a	calcium channel, voltage-dependent, alpha2/delta subunit 1	protein-coding	1
D4H8_peak_3296	chr16	91334100	91334722	8.46678	23.9733	19.356	193	NA	Intergenic	Intergenic	-38372	NM_001110498	15976	Mm.6834	NM_010509	ENSMUSG00000022971	Ifnar2	AI747302|Ifnar-2	interferon (alpha and beta) receptor 2	protein-coding	1
D4H8_peak_7349	chr7	127745511	127746344	8.46295	26.1008	21.3983	213	NA	promoter-TSS (NM_172748)	promoter-TSS (NM_172748)	-848	NM_172748	233902	Mm.259353	NM_172748	ENSMUSG00000030811	Fbxl19	6030430O11|BC059812|Fbl19	F-box and leucine-rich repeat protein 19	protein-coding	1
D4H8_peak_617	chr10	42277812	42278150	8.44483	26.0586	21.3584	213	NA	Intergenic	CpG-1005	-1239	NM_019740	56484	Mm.338613	NM_019740	ENSMUSG00000048756	Foxo3	1110048B16Rik|2010203A17Rik|C76856|FKHRL1|Fkhr2|Foxo3a	forkhead box O3	protein-coding	1
D4H8_peak_5655	chr4	120825076	120826070	8.38254	22.2097	17.6689	176	NA	5' UTR (NM_001277095, exon 1 of 9)	5' UTR (NM_001277095, exon 1 of 9)	168	NM_008692	18046	Mm.435590	NM_008692	ENSMUSG00000032897	Nfyc	-	nuclear transcription factor-Y gamma	protein-coding	1
D4H8_peak_1265	chr11	70029299	70030051	8.37942	21.157	16.67	166	NA	intron (NM_001109752, intron 2 of 19)	intron (NM_001109752, intron 2 of 19)	11070	NM_001109752	13385	Mm.27256	NM_007864	ENSMUSG00000020886	Dlg4	Dlgh4|PSD-95|PSD95|SAP90|SAP90A	discs, large homolog 4 (Drosophila)	protein-coding	1
D4H8_peak_7408	chr7	139212925	139213338	8.36698	18.0551	13.738	137	NA	promoter-TSS (NM_001143755)	promoter-TSS (NM_001143755)	143	NM_027164	76612	Mm.17757	NM_027164	ENSMUSG00000015980	Lrrc27	1700071K18Rik|2310044E02Rik	leucine rich repeat containing 27	protein-coding	1
D4H8_peak_7593	chr8	60992739	60993445	8.36133	17.0524	12.7992	127	NA	promoter-TSS (NM_001293639)	promoter-TSS (NM_001293639)	-101	NM_001293638	18004	Mm.486881	NM_175089	ENSMUSG00000031644	Nek1	D8Ertd790e|kat	NIMA (never in mitosis gene a)-related expressed kinase 1	protein-coding	1
D4H8_peak_2889	chr15	77970593	77971123	8.31443	18.4647	14.1236	141	NA	promoter-TSS (NM_018749)	promoter-TSS (NM_018749)	-34	NM_018749	55944	Mm.3955	NM_018749	ENSMUSG00000016554	Eif3d	66/67kDa|AA407891|Eif3s7|eIF3p66	eukaryotic translation initiation factor 3, subunit D	protein-coding	1
D4H8_peak_1725	chr12	25475286	25475832	8.29285	16.4503	12.2329	122	NA	Intergenic	Intergenic	346385	NR_045844	432641	Mm.112955	NR_045844		Gm17746	-	predicted gene, 17746	ncRNA	1
D4H8_peak_3781	chr18	36559700	36560563	8.28521	25.6847	20.999	209	NA	promoter-TSS (NM_175375)	promoter-TSS (NM_175375)	-472	NM_175375	108857	Mm.482287	NM_175375	ENSMUSG00000024483	Ankhd1	1110004O12Rik|4933432B13Rik|9130019P20Rik|A530027J04Rik|A630021B20Rik|AA571404|Mask|mFLJ00246|mKIAA1085	ankyrin repeat and KH domain containing 1	protein-coding	1
D4H8_peak_1041	chr11	21370570	21371282	8.2406	18.8354	14.4717	144	NA	promoter-TSS (NM_139297)	promoter-TSS (NM_139297)	-297	NM_139297	216558	Mm.28877	NM_139297	ENSMUSG00000001891	Ugp2	UDPGP|UGPase	UDP-glucose pyrophosphorylase 2	protein-coding	1
D4H8_peak_4987	chr3	37419868	37420222	8.2406	18.8354	14.4717	144	NA	promoter-TSS (NM_001291044)	promoter-TSS (NM_001291044)	95	NM_021343	57815	Mm.172679	NM_021343	ENSMUSG00000027722	Spata5	2510048F20Rik|C78064|Spaf	spermatogenesis associated 5	protein-coding	1
D4H8_peak_4820	chr2	157566362	157566692	8.23657	20.3583	15.9152	159	NA	promoter-TSS (NM_016916)	promoter-TSS (NM_016916)	-166	NM_016916	53619	Mm.480461	NM_016916	ENSMUSG00000067787	Blcap	AI462828|Bc10	bladder cancer associated protein	protein-coding	1
D4H8_peak_5336	chr4	3938667	3938918	8.22984	19.8327	15.4156	154	NA	promoter-TSS (NM_019969)	promoter-TSS (NM_019969)	-96	NR_104355	66433	Mm.27406	NM_181391	ENSMUSG00000042198	Chchd7	1810049H20Rik	coiled-coil-helix-coiled-coil-helix domain containing 7	protein-coding	1
D4H8_peak_6911	chr7	24399512	24399952	8.2286	16.3416	12.1332	121	NA	5' UTR (NM_028047, exon 1 of 14)	5' UTR (NM_028047, exon 1 of 14)	104	NM_028047	71997	Mm.150977	NM_028047	ENSMUSG00000002210	Smg9	1500002O20Rik|AI429693|N28092	smg-9 homolog, nonsense mediated mRNA decay factor (C. elegans)	protein-coding	1
D4H8_peak_7261	chr7	111028676	111028998	8.19746	17.754	13.4551	134	NA	promoter-TSS (NM_009431)	promoter-TSS (NM_009431)	-114	NM_009431	22083	Mm.255858	NM_009431	ENSMUSG00000005609	Ctr9	AA409336|Sh2bp1|Tsbp|Tsp|mKIAA0155	CTR9 homolog, Paf1/RNA polymerase II complex component	protein-coding	1
D4H8_peak_6929	chr7	25680603	25681097	8.18555	15.7948	11.6246	116	NA	promoter-TSS (NM_172148)	promoter-TSS (NM_172148)	-308	NM_172148	232987	Mm.22849	NM_172148	ENSMUSG00000063439	B9d2	stumpy	B9 protein domain 2	protein-coding	1
D4H8_peak_6675	chr6	100432376	100433364	8.17579	24.9028	20.2473	202	NA	Intergenic	Intergenic	-94530	NR_040525	73395	Mm.69413	NR_040525	ENSMUSG00000101553	1700049E22Rik	-	RIKEN cDNA 1700049E22 gene	ncRNA	1
D4H8_peak_5012	chr3	51788732	51789607	8.17158	25.9396	21.2424	212	NA	intron (NM_001004176, intron 2 of 4)	intron (NM_001004176, intron 2 of 4)	127990	NM_174995	211666	Mm.24679	NM_174995	ENSMUSG00000074604	Mgst2	GST2|MGST-II	microsomal glutathione S-transferase 2	protein-coding	1
D4H8_peak_91	chr1	52844814	52845233	8.16534	16.2343	12.0357	120	NA	promoter-TSS (NM_146108)	promoter-TSS (NM_146108)	-15	NM_146108	227095	Mm.222063	NM_146108	ENSMUSG00000041426	Hibch	2610509I15Rik|HIBYL-COA-H	3-hydroxyisobutyryl-Coenzyme A hydrolase	protein-coding	1
D4H8_peak_7166	chr7	80860524	80861141	8.14248	17.6559	13.362	133	NA	Intergenic	Intergenic	-1276	NM_009553	22691	Mm.358645	NM_009553	ENSMUSG00000038797	Zscan2	Zfp-29|Zfp29	zinc finger and SCAN domain containing 2	protein-coding	1
D4H8_peak_6557	chr6	71632937	71633794	8.1299	21.6863	17.1731	171	NA	promoter-TSS (NM_173001)	promoter-TSS (NM_173001)	-448	NM_001038695	104263	Mm.260479	NM_173001	ENSMUSG00000053470	Kdm3a	1700105C21Rik|C230043E16Rik|JHDM2a|Jmjd1|Jmjd1a|KDM2A|TGSA|Tsga	lysine (K)-specific demethylase 3A	protein-coding	1
D4H8_peak_3238	chr16	63500734	63501735	8.09917	22.1364	17.6012	176	NA	Intergenic	Intergenic	362923	NM_010140	13837	Mm.1977	NM_010140	ENSMUSG00000052504	Epha3	AW492086|Cek4|ETK1|End3|Hek|Hek4|Mek4|Tyro4	Eph receptor A3	protein-coding	1
D4H8_peak_6678	chr6	101234222	101234862	8.07874	21.0673	16.5861	165	NA	intron (NM_018884, intron 3 of 9)	intron (NM_018884, intron 3 of 9)	143355	NM_018884	55983	Mm.321654	NM_018884	ENSMUSG00000035357	Pdzrn3	1110020C07Rik|AI429718|AL023082|LNX3|SEMACAP3|Semcap3	PDZ domain containing RING finger 3	protein-coding	1
D4H8_peak_495	chr1	190190222	190191153	8.07673	19.0331	14.658	146	NA	Intergenic	Intergenic	-20007	NM_008937	19130	Mm.132579	NM_008937	ENSMUSG00000010175	Prox1	A230003G05Rik	prospero homeobox 1	protein-coding	1
D4H8_peak_4902	chr2	174049741	174050658	8.07277	24.6616	20.0141	200	NA	Intergenic	Intergenic	-26852	NM_001102424	228960	Mm.277977	NM_172675	ENSMUSG00000027522	Stx16	4930401D03|5430410K23Rik|6330500A18Rik|AI648908|AW553605|Syn16	syntaxin 16	protein-coding	1
D4H8_peak_5461	chr4	47474094	47474617	8.01835	16.945	12.6987	126	NA	promoter-TSS (NM_024171)	promoter-TSS (NM_024171)	12	NM_019998	56737	Mm.22218	NM_019998	ENSMUSG00000039740	Alg2	1110018A23Rik|1300013N08Rik|ALPG2|CDGIi|MNCb-5081	asparagine-linked glycosylation 2 (alpha-1,3-mannosyltransferase)	protein-coding	1
D4H8_peak_6711	chr6	115853230	115853822	7.9823	18.8534	14.4887	144	NA	promoter-TSS (NM_031177)	promoter-TSS (NM_031177)	-2	NM_001167763	81896	Mm.333335	NM_031177	ENSMUSG00000030323	Ift122	C86139|Wdr10|sopb	intraflagellar transport 122	protein-coding	1
D4H8_peak_1913	chr12	85824659	85824942	7.92366	17.7524	13.4538	134	NA	promoter-TSS (NM_001081423)	promoter-TSS (NM_001081423)	-150	NM_001347395	320244	Mm.132172	NM_177114	ENSMUSG00000012609	Ttll5	1700048H13Rik|2310009M18Rik|4930556H18Rik|AI428864|D630041K24Rik|R75373|Stamp|mKIAA0998	tubulin tyrosine ligase-like family, member 5	protein-coding	1
D4H8_peak_4424	chr2	45031909	45032252	7.83011	22.5661	18.0081	180	NA	intron (NM_001289521, intron 1 of 8)	intron (NM_001289521, intron 1 of 8)	-8903	NR_039591	100628598		NR_039591	ENSMUSG00000092679	Mir5129	mir-5129|mmu-mir-5129|mu-mir-5129	microRNA 5129	ncRNA	1
D4H8_peak_2865	chr15	75633580	75634498	7.82623	24.0769	19.4534	194	NA	Intergenic	RLTR14-int|LTR|ERV1	17355	NM_001044718	22701	Mm.87210	NM_011759	ENSMUSG00000047003	Zfp41	CTfin92|Zfp-41	zinc finger protein 41	protein-coding	1
D4H8_peak_5217	chr3	107333118	107333980	7.82623	24.0769	19.4534	194	NA	promoter-TSS (NM_001045807)	promoter-TSS (NM_001045807)	-260	NM_001045807	229700	Mm.27966	NM_001045807	ENSMUSG00000048109	Rbm15	C230088J01Rik|mKIAA1438	RNA binding motif protein 15	protein-coding	1
D4H8_peak_6437	chr6	30401400	30401725	7.82227	18.5465	14.2	142	NA	promoter-TSS (NM_029742)	promoter-TSS (NM_029742)	-293	NM_001311087	76788	Mm.277308	NM_029742	ENSMUSG00000029775	Klhdc10	2410127E18Rik|AI593221|mKIAA0265	kelch domain containing 10	protein-coding	1
D4H8_peak_1034	chr11	20200763	20201395	7.81582	21.0236	16.5449	165	NA	promoter-TSS (NM_008996)	promoter-TSS (NM_008996)	-523	NM_008996	19324	Mm.271944	NM_008996	ENSMUSG00000020149	Rab1a	Gtbp|Rab-1|Rab1|Ypt1|mKIAA3012	RAB1A, member RAS oncogene family	protein-coding	1
D4H8_peak_4341	chr2	29826747	29827413	7.80144	17.5268	13.2406	132	NA	promoter-TSS (NM_026615)	promoter-TSS (NM_026615)	-309	NM_026615	68205	Mm.20273	NM_026615	ENSMUSG00000069020	Urm1	2900073H19Rik	ubiquitin related modifier 1	protein-coding	1
D4H8_peak_2145	chr13	36117439	36117847	7.74986	15.9937	11.8103	118	NA	promoter-TSS (NM_024274)	promoter-TSS (NM_024274)	0	NM_001039189	69955	Mm.70690	NM_024274	ENSMUSG00000021420	Fars2	Fars1|pheRS	phenylalanine-tRNA synthetase 2 (mitochondrial)	protein-coding	1
D4H8_peak_2536	chr14	52019509	52020290	7.73537	25.3717	20.6975	206	NA	promoter-TSS (NM_001253694)	promoter-TSS (NM_001253694)	-186	NM_001253694	69890	Mm.475652	NM_027248	ENSMUSG00000049295	Zfp219	2010302A17Rik	zinc finger protein 219	protein-coding	1
D4H8_peak_7910	chr9	13652283	13653107	7.73186	17.8834	13.5762	135	NA	intron (NM_001013813, intron 1 of 3)	intron (NM_001013813, intron 1 of 3)	-9765	NM_173776	270118	Mm.116898	NM_173776	ENSMUSG00000031925	Maml2	5930431H10|BC032967	mastermind like 2 (Drosophila)	protein-coding	1
D4H8_peak_5210	chr3	105052511	105053118	7.72547	16.425	12.2098	122	NA	intron (NM_030249, intron 1 of 5)	CpG	139	NM_001163332	80281	Mm.200327	NM_030249	ENSMUSG00000062127	Cttnbp2nl	AA552995|AA589392|AU018624|BC003236|mKIAA1433	CTTNBP2 N-terminal like	protein-coding	1
D4H8_peak_1957	chr12	101975736	101975981	7.69625	15.8997	11.7223	117	NA	promoter-TSS (NM_016856)	promoter-TSS (NM_016856)	-116	NM_016856	51786	Mm.716	NM_016856	ENSMUSG00000041781	Cpsf2	100kDa|2610024B04Rik|AI662483|Cpsf|MCPSF|mKIAA1367	cleavage and polyadenylation specific factor 2	protein-coding	1
D4H8_peak_1820	chr12	65073745	65073991	7.69334	18.7865	14.4257	144	NA	promoter-TSS (NM_013902)	promoter-TSS (NM_013902)	70	NM_013902	30795	Mm.28480	NM_013902	ENSMUSG00000020949	Fkbp3	25kDa|FKBP-3|FKBP25	FK506 binding protein 3	protein-coding	1
D4H8_peak_6559	chr6	71908786	71909287	7.64927	16.2886	12.0849	120	NA	promoter-TSS (NM_009088)	promoter-TSS (NM_009088)	-17	NM_009088	20019	Mm.135581	NM_009088	ENSMUSG00000049553	Polr1a	194kDa|3010014K16Rik|RPA194|Rpo1-4|mRPA1	polymerase (RNA) I polypeptide A	protein-coding	1
D4H8_peak_6804	chr6	144250895	144251572	7.64706	18.2073	13.8812	138	NA	Intergenic	Intergenic	-41665	NM_011444	20678	Mm.1752	NM_011444	ENSMUSG00000041540	Sox5	A730017D01Rik|AI528773	SRY (sex determining region Y)-box 5	protein-coding	1
D4H8_peak_3902	chr18	67641300	67641906	7.59124	15.7149	11.5507	115	NA	promoter-TSS (NM_001081073)	promoter-TSS (NM_001081073)	4	NM_134138	107047	Mm.150701	NM_134138	ENSMUSG00000024537	Psmg2	1700017I17Rik|AW545363|Clast3|Tnfsf5ip1	proteasome (prosome, macropain) assembly chaperone 2	protein-coding	1
D4H8_peak_8222	chr9	97672511	97672999	7.59069	17.1342	12.8767	128	NA	intron (NM_022319, intron 2 of 17)	intron (NM_022319, intron 2 of 17)	-302797	NM_030219	78911	Mm.108347	NM_030219	ENSMUSG00000032451	Trim42	4930486B16Rik	tripartite motif-containing 42	protein-coding	1
D4H8_peak_5879	chr5	4104505	4104749	7.57276	14.7612	10.663	106	NA	promoter-TSS (NM_020010)	promoter-TSS (NM_020010)	70	NM_020010	13121	Mm.140158	NM_020010	ENSMUSG00000001467	Cyp51	AI426508|CYPLI|Cyp51a1|Ldm|P450-14DM|P450LI	cytochrome P450, family 51	protein-coding	1
D4H8_peak_5711	chr4	130107323	130107849	7.52868	15.1422	11.0186	110	NA	promoter-TSS (NM_026441)	promoter-TSS (NM_026441)	30	NM_026441	67898	Mm.20818	NM_026441	ENSMUSG00000028779	Pef1	2600002E23Rik|Peflin	penta-EF hand domain containing 1	protein-coding	1
D4H8_peak_7040	chr7	44869734	44870089	7.51256	16.5133	12.2923	122	NA	promoter-TSS (NM_133949)	promoter-TSS (NM_133949)	-123	NM_133949	84113	Mm.42855	NM_133949	ENSMUSG00000038502	Ptov1	1110030G05Rik|AU041779|Gcap3	prostate tumor over expressed gene 1	protein-coding	1
D4H8_peak_6215	chr5	122821090	122821695	7.5013	16.0222	11.8366	118	NA	promoter-TSS (NM_021505)	promoter-TSS (NM_021505)	-50	NM_001289520	59008	Mm.332667	NM_021505	ENSMUSG00000029472	Anapc5	2510006G12Rik|AA408751|AA536819|AA986414|APC5|Anpc5	anaphase-promoting complex subunit 5	protein-coding	1
D4H8_peak_6989	chr7	30588833	30589511	7.5013	16.0222	11.8366	118	NA	promoter-TSS (NR_106134)	promoter-TSS (NR_106134)	-208	NR_106134	102465774		NR_106134	ENSMUSG00000098553	Mir3569	Gm27279|mmu-mir-3569	microRNA 3569	ncRNA	1
D4H8_peak_7257	chr7	110060995	110062024	7.49081	24.2489	19.6193	196	NA	promoter-TSS (NM_009281)	promoter-TSS (NM_009281)	-193	NM_009281	20841	Mm.10815	NM_009281	ENSMUSG00000061079	Zfp143	AA959806|AU015869|D7Ertd805e|KRAB14|SBF|Staf|Zfp79|Zfp80-rs1|Znf143|pHZ-1	zinc finger protein 143	protein-coding	1
D4H8_peak_2163	chr13	43864677	43865340	7.48938	16.4706	12.2521	122	NA	Intergenic	Intergenic	79896	NM_009856	12522	Mm.57175	NM_009856	ENSMUSG00000015396	Cd83	-	CD83 antigen	protein-coding	1
D4H8_peak_6861	chr7	13023337	13024335	7.48938	16.4706	12.2521	122	NA	promoter-TSS (NM_011588)	promoter-TSS (NM_011588)	-316	NM_011588	21849	Mm.15701	NM_011588	ENSMUSG00000005566	Trim28	AA408787|KAP-1|KRIP-1|MommeD9|Tif1b|Tif1beta	tripartite motif-containing 28	protein-coding	1
D4H8_peak_5059	chr3	75556605	75557475	7.47845	16.9233	12.678	126	NA	promoter-TSS (NM_009250)	promoter-TSS (NM_009250)	-188	NM_019745	56426	Mm.316473	NM_019745	ENSMUSG00000027835	Pdcd10	2410003B13Rik|Ccm3|Tfa15|Tfar15	programmed cell death 10	protein-coding	1
D4H8_peak_6926	chr7	25316592	25317306	7.46839	17.3797	13.1057	131	NA	promoter-TSS (NM_001160400)	promoter-TSS (NM_001160400)	-215	NM_001160400	269878	Mm.38527	NM_001160400	ENSMUSG00000045039	Megf8	AW049492|Egfl4|b2b1702.2Clo|b2b1702Clo|b2b288Clo|m687Ddg|mKIAA0817	multiple EGF-like-domains 8	protein-coding	1
D4H8_peak_5147	chr3	95818894	95819820	7.45049	18.3015	13.971	139	NA	promoter-TSS (NM_001081293)	promoter-TSS (NM_001081293)	-404	NM_001081293	75137	Mm.196275	NM_028328	ENSMUSG00000028106	Rprd2	2810036A19Rik|4930535B03Rik|6720469I21Rik|AL022841|AL022940|AU021304|BB077382|mKIAA0460	regulation of nuclear pre-mRNA domain containing 2	protein-coding	1
D4H8_peak_1001	chr11	6291602	6292515	7.42944	15.8921	11.716	117	NA	promoter-TSS (NM_001252288)	promoter-TSS (NM_001252288)	461	NM_001252283	18293	Mm.276348	NM_010956	ENSMUSG00000020456	Ogdh	2210403E04Rik|2210412K19Rik|AA409584|d1401|mKIAA4192	oxoglutarate (alpha-ketoglutarate) dehydrogenase (lipoamide)	protein-coding	1
D4H8_peak_1851	chr12	75669114	75669734	7.42344	14.9592	10.8463	108	NA	intron (NM_028203, intron 1 of 1)	CpG	113	NM_028203	72338	Mm.341719	NM_028203	ENSMUSG00000045690	Wdr89	2600001A11Rik	WD repeat domain 89	protein-coding	1
D4H8_peak_7614	chr8	69774632	69774906	7.4162	14.0485	10.0036	100	NA	intron (NM_177899, intron 1 of 3)	CpG	142	NM_177899	330788	Mm.41364	NM_177899	ENSMUSG00000043090	Zfp866	9830167H18Rik|AI875089|C85843|D330038O06Rik	zinc finger protein 866	protein-coding	1
D4H8_peak_1708	chr12	17625900	17626432	7.39215	18.1838	13.8586	138	NA	Intergenic	Intergenic	-64648	NM_016677	53602	Mm.313619	NM_016677	ENSMUSG00000071379	Hpcal1	NVP-3|Nvp3|VILIP3|Vnsl3|Vsnl3	hippocalcin-like 1	protein-coding	1
D4H8_peak_7617	chr8	69832364	69832608	7.38769	14.0006	9.95877	99	NA	promoter-TSS (NM_001024954)	promoter-TSS (NM_001024954)	-218	NM_001024954	80720	Mm.210823	NM_030555	ENSMUSG00000031860	Pbx4	2410015M21Rik|AI429113|AW045266	pre B cell leukemia homeobox 4	protein-coding	1
D4H8_peak_1531	chr11	103267270	103267827	7.37561	16.26	12.0591	120	NA	promoter-TSS (NM_016896)	promoter-TSS (NM_016896)	-147	NM_016896	53859	Mm.158981	NM_016896	ENSMUSG00000020941	Map3k14	Nik|aly	mitogen-activated protein kinase kinase kinase 14	protein-coding	1
D4H8_peak_7483	chr8	13104966	13105786	7.36948	16.7172	12.4845	124	NA	promoter-TSS (NM_178708)	promoter-TSS (NM_178708)	-33	NM_178708	234069	Mm.103427	NM_178708	ENSMUSG00000038542	Pcid2	A730042J05Rik	PCI domain containing 2	protein-coding	1
D4H8_peak_168	chr1	75124720	75125068	7.367	13.5304	9.52671	95	NA	TTS (NM_194333)	TTS (NM_194333)	8996	NM_194333	22626	Mm.68157	NM_194333	ENSMUSG00000026205	Slc23a3	SVCT3|Yspl1	solute carrier family 23 (nucleobase transporters), member 3	protein-coding	1
D4H8_peak_5391	chr4	32074470	32075107	7.35327	16.2185	12.0213	120	NA	Intergenic	Intergenic	110681	NM_172688	26409	Mm.258589	NM_009316	ENSMUSG00000028284	Map3k7	B430101B05|C87327|Tak1	mitogen-activated protein kinase kinase kinase 7	protein-coding	1
D4H8_peak_4019	chr19	6235926	6236294	7.35258	14.385	10.3154	103	NA	promoter-TSS (NM_198168)	promoter-TSS (NM_198168)	-270	NM_198168	225849	Mm.118076	NM_198168	ENSMUSG00000024777	Ppp2r5b	B'beta|BC026670	protein phosphatase 2, regulatory subunit B', beta	protein-coding	1
D4H8_peak_776	chr10	81060187	81060401	7.35258	14.385	10.3154	103	NA	promoter-TSS (NM_024499)	promoter-TSS (NM_024499)	-140	NM_024499	52551	Mm.30068	NM_024499	ENSMUSG00000004937	Sgta	5330427H01Rik|AI194281|D10Ertd190e|Sgt|Stg	small glutamine-rich tetratricopeptide repeat (TPR)-containing, alpha	protein-coding	1
D4H8_peak_2671	chr14	76152207	76152888	7.34642	14.8247	10.7213	107	NA	Intergenic	Intergenic	41656	NM_013745	27275	Mm.21138	NM_013745	ENSMUSG00000022009	Nufip1	Nufip	nuclear fragile X mental retardation protein interacting protein 1	protein-coding	1
D4H8_peak_5760	chr4	136159977	136160395	7.33107	16.1772	11.9833	119	NA	Intergenic	Intergenic	-12088	NM_177733	242705	Mm.307932	NM_177733	ENSMUSG00000018983	E2f2	E2F-2	E2F transcription factor 2	protein-coding	1
D4H8_peak_1249	chr11	69662344	69662906	7.31262	18.4976	14.155	141	NA	promoter-TSS (NR_035455)	promoter-TSS (NR_035455)	24	NM_011900	24070	Mm.89579	NM_011900	ENSMUSG00000018761	Mpdu1	LEC35|SL15|Supl15h	mannose-P-dolichol utilization defect 1	protein-coding	1
D4H8_peak_6873	chr7	16295015	16295568	7.309	16.136	11.9445	119	NA	Intergenic	Intergenic	-8496	NM_001136471	243846	Mm.482401	NM_172297	ENSMUSG00000041375	Ccdc9	2600011L02Rik	coiled-coil domain containing 9	protein-coding	1
D4H8_peak_352	chr1	153899534	153900413	7.25724	18.8564	14.4916	144	NA	promoter-TSS (NM_008131)	promoter-TSS (NM_008131)	44	NM_008131	14645	Mm.210745	NM_008131	ENSMUSG00000026473	Glul	GS|Glns	glutamate-ammonia ligase (glutamine synthetase)	protein-coding	1
D4H8_peak_6868	chr7	16119719	16120118	7.2511	12.916	8.96144	89	NA	promoter-TSS (NM_133727)	promoter-TSS (NM_133727)	42	NM_133727	70394	Mm.41101	NM_133727	ENSMUSG00000006021	Kptn	2310042D10Rik|2E4|C030013F01Rik	kaptin	protein-coding	1
D4H8_peak_4296	chr2	24975090	24975850	7.24618	14.6491	10.5587	105	NA	promoter-TSS (NM_001031808)	promoter-TSS (NM_001031808)	-372	NM_001031808	107733	Mm.23010	NM_001031808	ENSMUSG00000036850	Mrpl41	MRP-L27|Rpml27	mitochondrial ribosomal protein L41	protein-coding	1
D4H8_peak_4777	chr2	153161308	153161556	7.24523	15.0997	10.9783	109	NA	5' UTR (NM_133847, exon 1 of 18)	5' UTR (NM_133847, exon 1 of 18)	131	NM_133847	99237	Mm.330674	NM_133847	ENSMUSG00000068040	Tm9sf4	AA986553|AU045326|B930079E06|mKIAA0255	transmembrane 9 superfamily protein member 4	protein-coding	1
D4H8_peak_2483	chr14	29178917	29179703	7.24437	15.5549	11.4018	114	NA	intron (NM_009785, intron 12 of 37)	intron (NM_009785, intron 12 of 37)	161102	NM_176920	319476	Mm.95780	NM_176920	ENSMUSG00000045776	Lrtm1	A930016D02Rik	leucine-rich repeats and transmembrane domains 1	protein-coding	1
D4H8_peak_7263	chr7	111122277	111123047	7.22216	16.4364	12.2196	122	NA	promoter-TSS (NR_015573)	promoter-TSS (NR_015573)	13	NR_015573	75479	Mm.381620	NR_015573	ENSMUSG00000110424	1700012D14Rik	-	RIKEN cDNA 1700012D14 gene	ncRNA	1
D4H8_peak_8230	chr9	100272082	100272512	7.20159	16.397	12.1833	121	NA	Intergenic	GA-rich|Low_complexity|Low_complexity	214176	NM_001033543	213208	Mm.242896	NM_001033543	ENSMUSG00000044244	Il20rb	AV228068|Fndc6|Gm186|Il20R2	interleukin 20 receptor beta	protein-coding	1
D4H8_peak_7587	chr8	57404968	57405832	7.19953	15.4727	11.3248	113	NA	Intergenic	Intergenic	-50523	NM_009136	20284	Mm.12886	NM_009136	ENSMUSG00000031610	Scrg1	AW124307	scrapie responsive gene 1	protein-coding	1
D4H8_peak_4245	chr2	3512744	3513286	7.19836	15.0156	10.8995	108	NA	promoter-TSS (NR_103465)	promoter-TSS (NR_103465)	-50	NM_177647	227526	Mm.211455	NM_177647	ENSMUSG00000039496	Cdnf	9330140G23|Armetl1	cerebral dopamine neurotrophic factor	protein-coding	1
D4H8_peak_8289	chr9	108991611	108992009	7.19412	13.6735	9.65789	96	NA	promoter-TSS (NM_173019)	promoter-TSS (NM_173019)	-92	NM_173019	270198	Mm.132391	NM_173019	ENSMUSG00000025648	Pfkfb4	C230090D14	6-phosphofructo-2-kinase/fructose-2,6-biphosphatase 4	protein-coding	1
D4H8_peak_3101	chr16	17132081	17132509	7.17017	14.0709	10.0239	100	NA	promoter-TSS (NM_022324)	promoter-TSS (NM_022324)	88	NM_022324	64136	Mm.30222	NM_022324	ENSMUSG00000022769	Sdf2l1	-	stromal cell-derived factor 2-like 1	protein-coding	1
D4H8_peak_7439	chr7	143548858	143549383	7.15525	15.3913	11.2494	112	NA	promoter-TSS (NM_008672)	promoter-TSS (NM_008672)	0	NM_008672	17955	Mm.294625	NM_008672	ENSMUSG00000059119	Nap1l4	2810410H14Rik|AI316776|D7Wsu30e|Nap2	nucleosome assembly protein 1-like 4	protein-coding	1
D4H8_peak_3393	chr17	23673584	23673834	7.12467	14.435	10.3618	103	NA	promoter-TSS (NM_001008425)	promoter-TSS (NM_001008425)	61	NM_001008425	386612	Mm.328831	NM_001008425	ENSMUSG00000041319	Thoc6	F830014G06Rik|Wdr58	THO complex 6	protein-coding	1
D4H8_peak_2315	chr13	84515082	84515638	7.10023	18.0533	13.7365	137	NA	Intergenic	Intergenic	293064	NR_029418	72745	Mm.295063	NM_175187	ENSMUSG00000035762	Tmem161b	2810446P07Rik|AI843389	transmembrane protein 161B	protein-coding	1
D4H8_peak_6786	chr6	136470588	136470938	7.09988	21.8132	17.2929	172	NA	Intergenic	MIR|SINE|MIR	-48088	NM_019426	54343	Mm.173271	NM_019426	ENSMUSG00000030213	Atf7ip	2610204M12Rik|AM|Mcaf1	activating transcription factor 7 interacting protein	protein-coding	1
D4H8_peak_192	chr1	84839575	84840478	7.09538	15.7354	11.5689	115	NA	promoter-TSS (NM_133975)	promoter-TSS (NM_133975)	185	NM_025386	66153	Mm.381192	NM_025386	ENSMUSG00000073633	Fbxo36	0610008D19Rik|1110020F21Rik|2410002G19Rik|D1Ertd757e	F-box protein 36	protein-coding	1
D4H8_peak_6771	chr6	128424687	128424932	7.0838	14.8091	10.7069	107	NA	exon (NM_133927, exon 1 of 12)	exon (NM_133927, exon 1 of 12)	101	NM_133927	101142	Mm.31345	NM_133927	ENSMUSG00000001518	Itfg2	2700050P07Rik|AI646725	integrin alpha FG-GAP repeat containing 2	protein-coding	1
D4H8_peak_2753	chr15	3995497	3996036	7.07719	14.351	10.2833	102	NA	promoter-TSS (NR_045740)	promoter-TSS (NR_045740)	-14	NM_145930	106064	Mm.21299	NM_145930	ENSMUSG00000041935	AW549877	AI195826	expressed sequence AW549877	protein-coding	1
D4H8_peak_3005	chr15	98968938	98969734	7.07122	18.4575	14.1182	141	NA	Intergenic	B4A|SINE|B4	-15835	NM_011653	22142	Mm.405359	NM_011653	ENSMUSG00000072235	Tuba1a	Tuba-1|Tuba1	tubulin, alpha 1A	protein-coding	1
D4H8_peak_2330	chr13	91371111	91371344	7.06995	13.8973	9.86442	98	NA	non-coding (NR_045161, exon 3 of 3)	non-coding (NR_045161, exon 3 of 3)	16858	NR_045161	320297	Mm.375866	NR_045161	ENSMUSG00000097182	A830009L08Rik	-	RIKEN cDNA A830009L08 gene	ncRNA	1
D4H8_peak_3565	chr17	49887029	49887561	7.06995	13.8973	9.86442	98	NA	intron (NM_177052, intron 16 of 22)	intron (NM_177052, intron 16 of 22)	272123	NM_177052	319991	Mm.441340	NM_177052	ENSMUSG00000023999	Kif6	D130004B10Rik|D130084M03Rik	kinesin family member 6	protein-coding	1
D4H8_peak_4115	chr19	29100992	29101413	7.06132	14.7684	10.6693	106	NA	promoter-TSS (NM_021525)	promoter-TSS (NM_021525)	-173	NM_021525	59028	Mm.28630	NM_021525	ENSMUSG00000024785	Rcl1	2310040A02Rik|AI789745|C76567|RPCL1|Rnac	RNA terminal phosphate cyclase-like 1	protein-coding	1
D4H8_peak_5300	chr3	141111910	141113072	7.04118	16.0879	11.8992	118	NA	Intergenic	Intergenic	99864	NM_008811	18598	Mm.4223	NM_008811	ENSMUSG00000047674	Pdha2	Pdhal	pyruvate dehydrogenase E1 alpha 2	protein-coding	1
D4H8_peak_4141	chr19	40873125	40873457	7.02587	12.9615	9.00355	90	NA	intron (NR_045343, intron 1 of 4)	CpG	4975	NR_045343	381223	Mm.136844	NR_045343		E030044B06Rik	E030007J07Rik|Gm1618	RIKEN cDNA E030044B06 gene	ncRNA	1
D4H8_peak_229	chr1	92934290	92934684	7.01339	15.5802	11.4251	114	NA	promoter-TSS (NM_011796)	promoter-TSS (NM_011796)	79	NM_011796	23830	Mm.294315	NM_011796	ENSMUSG00000026270	Capn10	AW049679|Capn8|mKIAA1845	calpain 10	protein-coding	1
D4H8_peak_1769	chr12	40222472	40223426	7.00805	17.3971	13.1215	131	NA	promoter-TSS (NR_035459)	promoter-TSS (NR_035459)	-138	NR_035459	100316693		NR_035459	ENSMUSG00000089371	Mir1938	mir-1938|mmu-mir-1938	microRNA 1938	ncRNA	1
D4H8_peak_3052	chr15	103272566	103273104	6.99474	14.6477	10.5578	105	NA	promoter-TSS (NM_019817)	promoter-TSS (NM_019817)	-83	NM_019817	56447	Mm.29473	NM_019817	ENSMUSG00000060992	Copz1	5930435A22Rik|AA407760|D4Ertd360e	coatomer protein complex, subunit zeta 1	protein-coding	1
D4H8_peak_5376	chr4	21847599	21848450	6.99188	16.4474	12.2303	122	NA	non-coding (NR_028384, exon 1 of 1)	non-coding (NR_028384, exon 1 of 1)	424	NR_028384	67735	Mm.391650	NR_028384		4930528A17Rik	-	RIKEN cDNA 4930528A17 gene	ncRNA	1
D4H8_peak_3635	chr17	73804587	73805169	6.97155	12.0523	8.16821	81	NA	promoter-TSS (NM_020578)	promoter-TSS (NM_020578)	37	NM_020578	57440	Mm.18526	NM_020578	ENSMUSG00000024065	Ehd3	Ehd2	EH-domain containing 3	protein-coding	1
D4H8_peak_7355	chr7	127895504	127895822	6.97155	12.0523	8.16821	81	NA	promoter-TSS (NM_178600)	promoter-TSS (NM_178600)	-46	NM_178600	27973	Mm.29703	NM_178600	ENSMUSG00000096145	Vkorc1	D7Wsu86e	vitamin K epoxide reductase complex, subunit 1	protein-coding	1
D4H8_peak_7238	chr7	102209938	102210783	6.96123	14.1451	10.0931	100	NA	promoter-TSS (NM_001291358)	promoter-TSS (NM_001291358)	25	NM_001291358	233575	Mm.302013	NM_145583	ENSMUSG00000030990	Pgap2	1810006G21Rik|C76649|Frag1	post-GPI attachment to proteins 2	protein-coding	1
D4H8_peak_7089	chr7	49305846	49306365	6.95313	15.4657	11.319	113	NA	intron (NM_175272, intron 1 of 37)	intron (NM_175272, intron 1 of 37)	59916	NM_175272	78286	Mm.333881	NM_175272	ENSMUSG00000052512	Nav2	5330421F07Rik|AU067780|BQ960892|HELAD1|POMFIL2|RAINB1|RAINB2|Unc53H2|mKIAA3015	neuron navigator 2	protein-coding	1
D4H8_peak_5988	chr5	36988770	36989556	6.9294	14.5288	10.4478	104	NA	promoter-TSS (NM_011716)	promoter-TSS (NM_011716)	-181	NM_011716	22393	Mm.20916	NM_011716	ENSMUSG00000039474	Wfs1	AI481085|wolframin	Wolfram syndrome 1 homolog (human)	protein-coding	1
D4H8_peak_7743	chr8	94098202	94098494	6.92475	13.6445	9.63159	96	NA	exon (NM_026116, exon 1 of 17)	exon (NM_026116, exon 1 of 17)	463	NM_026116	67378	Mm.292107	NM_026116	ENSMUSG00000031755	Bbs2	2410125H22Rik|AI447581	Bardet-Biedl syndrome 2 (human)	protein-coding	1
D4H8_peak_8498	chrX	137805788	137806057	6.91694	10.8735	7.09317	70	NA	intron (NM_030688, intron 2 of 10)	Eulor9C|DNA|DNA	235168	NM_030688	60367	Mm.328321	NM_030688	ENSMUSG00000059203	Il1rapl2	-	interleukin 1 receptor accessory protein-like 2	protein-coding	1
D4H8_peak_2955	chr15	87090199	87090677	6.8939	15.3527	11.2133	112	NA	Intergenic	Intergenic	-453861	NM_001252310	106014	Mm.244319	NM_134096	ENSMUSG00000054863	Fam19a5	TAFA5|Tafa-5|Tara-5	family with sequence similarity 19, member A5	protein-coding	1
D4H8_peak_359	chr1	155973399	155973620	6.89289	12.7382	8.7977	87	NA	promoter-TSS (NM_001039184)	promoter-TSS (NM_001039184)	-254	NM_001039184	74081	Mm.260247	NM_001039184	ENSMUSG00000033671	Cep350	4933409L06Rik|6430546F08Rik	centrosomal protein 350	protein-coding	1
D4H8_peak_3262	chr16	77399937	77401231	6.88874	17.1483	12.8893	128	NA	intron (NR_015543, intron 2 of 4)	intron (NR_015543, intron 2 of 4)	71256	NR_015543	77994	Mm.394688	NR_015543	ENSMUSG00000090386	Mir99ahg	2810055G20Rik|D730043B02Rik	Mir99a and Mirlet7c-1 host gene (non-protein coding)	ncRNA	1
D4H8_peak_12	chr1	10037945	10038401	6.88017	14.8811	10.7743	107	NA	promoter-TSS (NM_013715)	promoter-TSS (NM_013715)	-14	NR_102282	26754	Mm.402384	NM_013715	ENSMUSG00000025917	Cops5	AI303502|CSN5|Jab1|Mov34|Sgn5	COP9 signalosome subunit 5	protein-coding	1
D4H8_peak_6	chr1	7088504	7089423	6.87767	13.5622	9.55525	95	NA	promoter-TSS (NM_183028)	promoter-TSS (NM_183028)	43	NM_183028	319263	Mm.21539	NM_183028	ENSMUSG00000051285	Pcmtd1	8430411F12Rik|A030012M09Rik	protein-L-isoaspartate (D-aspartate) O-methyltransferase domain containing 1	protein-coding	1
D4H8_peak_5905	chr5	21701160	21701980	6.87117	13.9844	9.94345	99	NA	promoter-TSS (NM_178728)	promoter-TSS (NM_178728)	-225	NM_178728	242864	Mm.153292	NM_178728	ENSMUSG00000044968	Napepld	A530089G06|Mbldc1|NAPE-PLD	N-acyl phosphatidylethanolamine phospholipase D	protein-coding	1
D4H8_peak_3254	chr16	74397345	74397881	6.8596	16.6344	12.4061	124	NA	intron (NM_175549, intron 1 of 27)	intron (NM_175549, intron 1 of 27)	13299	NM_175549	268902	Mm.171736	NM_175549	ENSMUSG00000052516	Robo2	2600013A04Rik|9430089E08Rik|BB097918|D230004I22Rik|mKIAA1568	roundabout guidance receptor 2	protein-coding	1
D4H8_peak_5216	chr3	106721779	106722175	6.85437	13.5213	9.51841	95	NA	5' UTR (NM_001039488, exon 1 of 4)	5' UTR (NM_001039488, exon 1 of 4)	295	NM_028081	321000	Mm.259638	NM_028081	ENSMUSG00000056260	Lrif1	2010012G17Rik|4933421E11Rik|AI450568	ligand dependent nuclear receptor interacting factor 1	protein-coding	1
D4H8_peak_4852	chr2	164823013	164823420	6.85347	11.8594	7.99226	79	NA	intron (NM_028028, intron 1 of 1)	intron (NM_028028, intron 1 of 1)	530	NM_028028	71971	Mm.161149	NM_028028	ENSMUSG00000017764	Zswim1	2410003H12Rik|AI850991|BB046916	zinc finger SWIM-type containing 1	protein-coding	1
D4H8_peak_5671	chr4	124477970	124478507	6.83566	15.2411	11.1097	111	NA	intron (NR_040774, intron 2 of 3)	intron (NR_040774, intron 2 of 3)	7721	NR_040774	78460	Mm.452060	NR_040774		1700057H15Rik	-	RIKEN cDNA 1700057H15 gene	ncRNA	1
D4H8_peak_8367	chrX	8145382	8145726	6.83003	11.4354	7.60622	76	NA	non-coding (NR_033561, exon 1 of 3)	non-coding (NR_033561, exon 1 of 3)	127	NR_033561	70226	Mm.391639	NR_033561	ENSMUSG00000055188	Rbm3os	2900002K06Rik	RNA binding motif protein 3, opposite strand	ncRNA	1
D4H8_peak_3766	chr18	34561439	34561791	6.82457	11.8121	7.9489	79	NA	Intergenic	Intergenic	17491	NM_080637	75533	Mm.275430	NM_080637	ENSMUSG00000035984	Nme5	1700019D05Rik|Nm23-M5	NME/NM23 family member 5	protein-coding	1
D4H8_peak_1427	chr11	94978787	94979132	6.81166	13.0205	9.05716	90	NA	Intergenic	Intergenic	-2632	NM_009161	20391	Mm.18709	NM_009161	ENSMUSG00000001508	Sgca	50DAG|Asg	sarcoglycan, alpha (dystrophin-associated glycoprotein)	protein-coding	1
D4H8_peak_3185	chr16	36071735	36072301	6.81166	13.0205	9.05716	90	NA	promoter-TSS (NM_027342)	promoter-TSS (NM_027342)	358	NM_001159421	381045	Mm.310434	NM_198645	ENSMUSG00000075229	Ccdc58	A930007B11Rik|AI413631	coiled-coil domain containing 58	protein-coding	1
D4H8_peak_6755	chr6	125039217	125039569	6.81166	13.0205	9.05716	90	NA	promoter-TSS (NM_133345)	promoter-TSS (NM_133345)	-455	NM_133345	28019	Mm.262547	NM_133345	ENSMUSG00000030330	Ing4	D6Wsu147e|D6Xrf92|p29ING4	inhibitor of growth family, member 4	protein-coding	1
D4H8_peak_3707	chr18	6516198	6516598	6.8083	16.529	12.3067	123	NA	promoter-TSS (NM_007935)	promoter-TSS (NM_007935)	-290	NM_007935	13831	Mm.312133	NM_007935	ENSMUSG00000024240	Epc1	2400007E14Rik|5730566F07Rik|A930032N02Rik|mir-1893	enhancer of polycomb homolog 1 (Drosophila)	protein-coding	1
D4H8_peak_5097	chr3	88553098	88553605	6.79739	15.1676	11.042	110	NA	promoter-TSS (NM_033526)	promoter-TSS (NM_033526)	-365	NM_033526	94232	Mm.303059	NM_033526	ENSMUSG00000008604	Ubqln4	A1Up|A1u|AI663987|CIP75|UBIN	ubiquilin 4	protein-coding	1
D4H8_peak_959	chr10	128696019	128696508	6.79522	15.6076	11.451	114	NA	promoter-TSS (NM_177411)	promoter-TSS (NM_177411)	5	NM_177411	19344	Mm.12815	NM_011229	ENSMUSG00000000711	Rab5b	C030027M18Rik	RAB5B, member RAS oncogene family	protein-coding	1
D4H8_peak_7835	chr8	120323063	120323645	6.79322	16.0498	11.8632	118	NA	Intergenic	Intergenic	-95124	NR_110496	434353	Mm.411793	NR_110496	ENSMUSG00000097960	A330074K22Rik	-	RIKEN cDNA A330074K22 gene	ncRNA	1
D4H8_peak_2990	chr15	97989715	97990230	6.77841	15.1311	11.0082	110	NA	intron (NM_031163, intron 18 of 53)	intron (NM_031163, intron 18 of 53)	14752	NM_031163	12824	Mm.2423	NM_031163	ENSMUSG00000022483	Col2a1	Col2|Col2a|Col2a-1|Del1|Dmm|Lpk|Rgsc856	collagen, type II, alpha 1	protein-coding	1
D4H8_peak_460	chr1	178405550	178406852	6.77701	15.5717	11.4173	114	NA	intron (NM_026626, intron 1 of 6)	CpG	320	NM_026626	68226	Mm.252132	NM_026626	ENSMUSG00000026495	Efcab2	1700073K01Rik|D830011E08Rik	EF-hand calcium binding domain 2	protein-coding	1
D4H8_peak_2263	chr13	65278490	65278802	6.76749	11.7187	7.86422	78	NA	promoter-TSS (NM_178364)	promoter-TSS (NM_178364)	-208	NM_178364	170936	Mm.151546	NM_178364	ENSMUSG00000021514	Zfp369	B930030B22Rik|D230020H11Rik|NRIF2	zinc finger protein 369	protein-coding	1
D4H8_peak_1833	chr12	71015356	71015967	6.76098	14.2202	10.1626	101	NA	promoter-TSS (NM_001081195)	promoter-TSS (NM_001081195)	162	NR_045056	73204	Mm.363770	NR_045055	ENSMUSG00000085622	3110056K07Rik	4921536K06Rik	RIKEN cDNA 3110056K07 gene	ncRNA	1
D4H8_peak_4011	chr19	6046193	6046968	6.71494	12.4379	8.52132	85	NA	promoter-TSS (NM_028769)	promoter-TSS (NM_028769)	4	NM_028769	74126	Mm.149870	NM_028769	ENSMUSG00000024807	Syvn1	1200010C09Rik|AW211966|C85322|D530017H19Rik|Hrd1	synovial apoptosis inhibitor 1, synoviolin	protein-coding	1
D4H8_peak_7005	chr7	36017098	36017350	6.71137	11.6267	7.78074	77	NA	Intergenic	Intergenic	-214235	NM_177739	668501	Mm.286296	NM_177739	ENSMUSG00000044452	Zfp507	1810022O10Rik|A230056M16Rik|AL024009|AU021817|BB105092|Gm480|Znf507|mKIAA1084	zinc finger protein 507	protein-coding	1
D4H8_peak_1821	chr12	69158880	69159777	6.69785	13.6728	9.65754	96	NA	promoter-TSS (NM_009093)	promoter-TSS (NM_009093)	-142	NM_009093	20090	Mm.379006	NM_009093	ENSMUSG00000034892	Rps29	-	ribosomal protein S29	protein-coding	1
D4H8_peak_2092	chr13	23369017	23369548	6.66578	12.3546	8.44452	84	NA	promoter-TSS (NM_001286156)	promoter-TSS (NM_001286156)	-74	NM_172586	218100	Mm.286454	NM_172586	ENSMUSG00000046351	Zfp322a	Znf322|Znf322a	zinc finger protein 322A	protein-coding	1
D4H8_peak_1195	chr11	62602669	62603103	6.66342	14.473	10.3965	103	NA	promoter-TSS (NR_028526)	promoter-TSS (NR_028526)	9	NR_030738	69221	Mm.270874	NR_030738	ENSMUSG00000086841	2410006H16Rik	-	RIKEN cDNA 2410006H16 gene	ncRNA	1
D4H8_peak_3212	chr16	48562567	48562887	6.65617	11.5362	7.698	76	NA	intron (NM_010816, intron 16 of 26)	intron (NM_010816, intron 16 of 26)	131490	NM_010816	17450	Mm.250060	NM_010816	ENSMUSG00000022652	Morc1	Morc	microrchidia 1	protein-coding	1
D4H8_peak_165	chr1	74505848	74506636	6.65222	15.3246	11.1874	111	NA	promoter-TSS (NM_001310662)	promoter-TSS (NM_001310662)	182	NM_021383	58184	Mm.291708	NM_021383	ENSMUSG00000026174	Cnot9	2610007F23Rik|AI593551|Fl10|Rqcd1	CCR4-NOT transcription complex, subunit 9	protein-coding	1
D4H8_peak_7983	chr9	35443201	35443767	6.65154	13.1641	9.18972	91	NA	Intergenic	Intergenic	-8592	NM_021339	57810	Mm.80509	NM_021339	ENSMUSG00000038119	Cdon	CDO|Cd0|Orcam	cell adhesion molecule-related/down-regulated by oncogenes	protein-coding	1
D4H8_peak_5228	chr3	108433333	108433798	6.63994	13.9966	9.95507	99	NA	intron (NM_001204979, intron 4 of 10)	intron (NM_001204979, intron 4 of 10)	11694	NM_001204979	20226	Mm.28688	NM_011319	ENSMUSG00000068739	Sars	Sars1|Strs|serRS	seryl-aminoacyl-tRNA synthetase	protein-coding	1
D4H8_peak_7466	chr8	9256164	9256370	6.6289	11.4915	7.65708	76	NA	intron (NM_001347127, intron 1 of 3)	intron (NM_001347127, intron 1 of 3)	111598	NR_073360	74688	Mm.159298	NR_073360	ENSMUSG00000109215	4930453L07Rik	-	RIKEN cDNA 4930453L07 gene	ncRNA	1
D4H8_peak_8076	chr9	57148234	57148475	6.61004	11.8553	7.98878	79	NA	Intergenic	Intergenic	-1320	NM_028347	72774	Mm.35749	NM_028347	ENSMUSG00000032298	Neil1	2810450N13Rik|Nei1	nei endonuclease VIII-like 1 (E. coli)	protein-coding	1
D4H8_peak_2529	chr14	50930853	50931431	6.59389	13.4845	9.485	94	NA	promoter-TSS (NM_001033271)	promoter-TSS (NM_001033271)	-293	NM_001310505	219024	Mm.239117	NM_001033271	ENSMUSG00000035953	Tmem55b	BC039161	transmembrane protein 55b	protein-coding	1
D4H8_peak_5041	chr3	65527624	65528319	6.59389	13.4845	9.485	94	NA	promoter-TSS (NM_178892)	promoter-TSS (NM_178892)	-476	NM_178892	99929	Mm.246398	NM_178892	ENSMUSG00000034640	Tiparp	ARTD14|AW558171|PARP7	TCDD-inducible poly(ADP-ribose) polymerase	protein-coding	1
D4H8_peak_3526	chr17	36836902	36837282	6.58473	11.813	7.9493	79	NA	promoter-TSS (NM_001286727)	promoter-TSS (NM_001286727)	-54	NM_001025599	22670	Mm.34587	NM_030698	ENSMUSG00000024457	Trim26	AI462198|Zfp173|Zfp1736	tripartite motif-containing 26	protein-coding	1
D4H8_peak_2309	chr13	81783205	81783843	6.58104	13.8871	9.855	98	NA	intron (NM_007684, intron 1 of 4)	CpG	232	NM_007684	12626	Mm.12481	NM_007684	ENSMUSG00000021537	Cetn3	MmCEN3	centrin 3	protein-coding	1
D4H8_peak_6599	chr6	85451247	85452253	6.57871	16.0518	11.8649	118	NA	promoter-TSS (NM_001163427)	promoter-TSS (NM_001163427)	220	NR_028081	73327	Mm.379221	NM_028505	ENSMUSG00000030008	Pradc1	1700040I03Rik|Pap21	protease-associated domain containing 1	protein-coding	1
D4H8_peak_7872	chr8	123442986	123443433	6.55961	11.7711	7.91156	79	NA	promoter-TSS (NM_001281803)	promoter-TSS (NM_001281803)	-50	NM_001281803	23854	Mm.275127	NM_054046	ENSMUSG00000001482	Def8	AI449518|D8Ertd713e|DEF-8	differentially expressed in FDCP 8	protein-coding	1
D4H8_peak_818	chr10	85022575	85023462	6.55866	14.7046	10.6103	106	NA	Intergenic	Intergenic	79477	NM_010214	14202	Mm.46163	NM_010214	ENSMUSG00000050035	Fhl4	-	four and a half LIM domains 4	protein-coding	1
D4H8_peak_3159	chr16	30129608	30130013	6.55321	13.4105	9.41651	94	NA	Intergenic	Intergenic	64453	NM_008235	15205	Mm.390859	NM_008235	ENSMUSG00000022528	Hes1	Hry|bHLHb39	hairy and enhancer of split 1 (Drosophila)	protein-coding	1
D4H8_peak_2467	chr14	25317797	25318546	6.54886	15.1182	10.9957	109	NA	Intergenic	Intergenic	-141014	NM_183208	328365	Mm.227484	NM_183208	ENSMUSG00000007817	Zmiz1	BC065120|E330020C23|ENSMUSG00000072684|Gm10397|I920194n01|Rai17|Zimp10	zinc finger, MIZ-type containing 1	protein-coding	1
D4H8_peak_8129	chr9	65178513	65179099	6.54664	20.8456	16.3777	163	NA	intron (NM_008988, intron 5 of 13)	intron (NM_008988, intron 5 of 13)	-35884	NM_177460	214424	Mm.31129	NM_177460	ENSMUSG00000032392	Parp16	ARTD15|BC055447|C79952|PARP-16	poly (ADP-ribose) polymerase family, member 16	protein-coding	1
D4H8_peak_8201	chr9	90113712	90114829	6.53245	14.2236	10.1656	101	NA	intron (NM_001039147, intron 1 of 12)	CpG	550	NM_024431	21761	Mm.426209	NM_024431	ENSMUSG00000062270	Morf4l1	MORFRG15|MRG15|TEG-189|Tex189|mKIAA4002	mortality factor 4 like 1	protein-coding	1
D4H8_peak_2652	chr14	70658789	70659273	6.52251	12.1108	8.22142	82	NA	3' UTR (NM_023045, exon 28 of 28)	3' UTR (NM_023045, exon 28 of 28)	-5947	NM_181345	328440	Mm.347749	NM_181345	ENSMUSG00000047911	Npm2	-	nucleophosmin/nucleoplasmin 2	protein-coding	1
D4H8_peak_4589	chr2	109989084	109989957	6.51512	15.0505	10.9324	109	NA	intron (NM_172671, intron 2 of 17)	intron (NM_172671, intron 2 of 17)	-28297	NM_026613	68201	Mm.181767	NM_026613	ENSMUSG00000027160	Ccdc34	2810027O19Rik|4930522P10Rik|AI596202	coiled-coil domain containing 34	protein-coding	1
D4H8_peak_2260	chr13	64369982	64370660	6.51416	14.1886	10.1328	101	NA	5' UTR (NM_009984, exon 1 of 8)	5' UTR (NM_009984, exon 1 of 8)	199	NM_009984	13039	Mm.930	NM_009984	ENSMUSG00000021477	Ctsl	1190035F06Rik|CatL|Ctsl1|MEP|fs|nkt	cathepsin L	protein-coding	1
D4H8_peak_7136	chr7	73617814	73618936	6.50042	15.8872	11.7112	117	NA	Intergenic	CpG	-59980	NR_037569	69170	Mm.34539	NR_037569	ENSMUSG00000101970	1810026B05Rik	-	RIKEN cDNA 1810026B05 gene	ncRNA	1
D4H8_peak_4286	chr2	21205191	21205930	6.4854	11.6468	7.799	77	NA	promoter-TSS (NM_027728)	promoter-TSS (NM_027728)	-164	NM_177588	208967	Mm.268841	NM_177588	ENSMUSG00000048550	Thnsl1	AW413632	threonine synthase-like 1 (bacterial)	protein-coding	1
D4H8_peak_4676	chr2	127792235	127792510	6.48	10.8675	7.08843	70	NA	non-coding (NR_015476, exon 1 of 2)	non-coding (NR_015476, exon 1 of 2)	116	NR_015476	67885	Mm.27359	NM_175125	ENSMUSG00000051319	1500011K16Rik	-	RIKEN cDNA 1500011K16 gene	ncRNA	1
D4H8_peak_4637	chr2	119896899	119897487	6.46038	12.8239	8.87637	88	NA	promoter-TSS (NM_013720)	promoter-TSS (NM_013720)	-35	NM_001164274	29808	Mm.87532	NM_013720	ENSMUSG00000033943	Mga	AV312082|C130042M01Rik|C80739|D030062C11Rik|Mad5	MAX gene associated	protein-coding	1
D4H8_peak_2626	chr14	66868726	66869228	6.45404	14.4993	10.4208	104	NA	promoter-TSS (NM_009955)	promoter-TSS (NM_009955)	127	NM_001034881	432870	Mm.425890	NM_001034881	ENSMUSG00000075553	Gm5464	EG432870	predicted gene 5464	protein-coding	1
D4H8_peak_7188	chr7	92561164	92561769	6.45316	11.9923	8.11248	81	NA	5' UTR (NM_025515, exon 1 of 9)	5' UTR (NM_025515, exon 1 of 9)	317	NM_025515	66365	Mm.21173	NM_025515	ENSMUSG00000030613	Ccdc90b	2310015N07Rik|C86558	coiled-coil domain containing 90B	protein-coding	1
D4H8_peak_1352	chr11	82406005	82406935	6.44614	17.9454	13.6344	136	NA	intron (NM_001304439, intron 1 of 8)	intron (NM_001304439, intron 1 of 8)	17570	NM_001304439	270893	Mm.341593	NM_023438	ENSMUSG00000020701	Tmem132e	Gm644	transmembrane protein 132E	protein-coding	1
D4H8_peak_2124	chr13	28717755	28718660	6.44505	16.6363	12.4076	124	NA	intron (NR_045053, intron 3 of 8)	intron (NR_045053, intron 3 of 8)	-7334	NR_105787	102466635		NR_105787	ENSMUSG00000099158	Mir6368	Gm27800|mmu-mir-6368	microRNA 6368	ncRNA	1
D4H8_peak_8305	chr9	110875068	110875511	6.42512	10.7783	7.00845	70	NA	intron (NM_146260, intron 2 of 5)	intron (NM_146260, intron 2 of 5)	4794	NM_146260	20776	Mm.390229	NM_146260	ENSMUSG00000049555	Tmie	5131400L21Rik|Mm.87012|sr	transmembrane inner ear	protein-coding	1
D4H8_peak_5787	chr4	139977242	139977823	6.42422	14.0159	9.97313	99	NA	Intergenic	Intergenic	-9506	NM_173427	242721	Mm.60400	NM_173427	ENSMUSG00000078234	Klhdc7a	B230308G19Rik	kelch domain containing 7A	protein-coding	1
D4H8_peak_267	chr1	126745155	126745883	6.41938	12.7505	8.80828	88	NA	intron (NM_001081756, intron 1 of 16)	intron (NM_001081756, intron 1 of 16)	85113	NM_176957	210356	Mm.377234	NM_172484	ENSMUSG00000049690	Nckap5	8430408F21|D130011D22Rik|E030049G20Rik|Erih1|Erih2|Gm1548|Nap5	NCK-associated protein 5	protein-coding	1
D4H8_peak_3086	chr16	11254233	11254768	6.41938	12.7505	8.80828	88	NA	promoter-TSS (NM_001130008)	promoter-TSS (NM_001130008)	-55	NR_035466	100316833		NR_035466	ENSMUSG00000088544	Mir1945	mir-1945|mmu-mir-1945	microRNA 1945	ncRNA	1
D4H8_peak_8043	chr9	50986174	50986765	6.41859	11.1454	7.34008	73	NA	intron (NM_178710, intron 3 of 15)	intron (NM_178710, intron 3 of 15)	22604	NM_178710	235344	Mm.104932	NM_178710	ENSMUSG00000037112	Sik2	G630080D20Rik|Snf1lk2	salt inducible kinase 2	protein-coding	1
D4H8_peak_5588	chr4	109676122	109676659	6.41284	11.5251	7.68811	76	NA	promoter-TSS (NM_007983)	promoter-TSS (NM_007983)	-237	NM_007983	14084	Mm.318259	NM_007983	ENSMUSG00000010517	Faf1	AA408698|Dffrx|Fam	Fas-associated factor 1	protein-coding	1
D4H8_peak_423	chr1	171328964	171329681	6.39201	13.5331	9.52894	95	NA	5' UTR (NM_001128609, exon 1 of 6)	5' UTR (NM_001128609, exon 1 of 6)	177	NM_011615	21945	Mm.270139	NM_011615	ENSMUSG00000013973	Dedd	CASP8IP1|DEFT|Dedpro1|FLDED1|KE05	death effector domain-containing	protein-coding	1
D4H8_peak_2146	chr13	36282314	36283286	6.38526	11.8759	8.00743	80	NA	intron (NM_001039189, intron 3 of 5)	intron (NM_001039189, intron 3 of 5)	165157	NM_024274	69955	Mm.70690	NM_024274	ENSMUSG00000021420	Fars2	Fars1|pheRS	phenylalanine-tRNA synthetase 2 (mitochondrial)	protein-coding	1
D4H8_peak_5747	chr4	134704045	134704496	6.38191	12.274	8.37077	83	NA	promoter-TSS (NM_207237)	promoter-TSS (NM_207237)	20	NM_207237	230815	Mm.18905	NM_207237	ENSMUSG00000037306	Man1c1	AI593348	mannosidase, alpha, class 1C, member 1	protein-coding	1
D4H8_peak_212	chr1	88840011	88840689	6.3789	12.6778	8.74208	87	NA	Intergenic	Intergenic	85460	NR_040493	78650	Mm.243767	NR_040493	ENSMUSG00000097398	Platr5	2410088K16Rik	pluripotency associated transcript 5	ncRNA	1
D4H8_peak_3361	chr17	13759709	13760354	6.3789	12.6778	8.74208	87	NA	promoter-TSS (NM_010806)	promoter-TSS (NM_010806)	-510	NM_010806	17356	Mm.59167	NM_010806	ENSMUSG00000068036	Afdn	5033403D15Rik|AF6|Af-6|Afadin|Gm314|I-afadin|Mllt4|S-afadin	afadin, adherens junction formation factor	protein-coding	1
D4H8_peak_4325	chr2	27027768	27028113	6.37877	10.0012	6.30624	63	NA	promoter-TSS (NM_172659)	promoter-TSS (NM_172659)	58	NM_001177627	227659	Mm.41203	NM_172659	ENSMUSG00000036067	Slc2a6	A330096C23|F630103L12Rik|Glut6|Glut9	solute carrier family 2 (facilitated glucose transporter), member 6	protein-coding	1
D4H8_peak_6472	chr6	39573915	39574287	6.37469	10.3348	6.60706	66	NA	5' UTR (NM_178873, exon 1 of 8)	5' UTR (NM_178873, exon 1 of 8)	225	NM_178873	57869	Mm.247957	NM_178873	ENSMUSG00000046947	Adck2	AA408112|BB006057	aarF domain containing kinase 2	protein-coding	1
D4H8_peak_6315	chr5	137349657	137350086	6.36079	12.2369	8.33649	83	NA	promoter-TSS (NM_010144)	promoter-TSS (NM_010144)	-238	NM_001159571	13846	Mm.34533	NM_010144	ENSMUSG00000029710	Ephb4	AI042935|Htk|MDK2|Myk1|Tyro11	Eph receptor B4	protein-coding	1
D4H8_peak_6407	chr6	8875289	8875949	6.3555	13.4642	9.46627	94	NA	Intergenic	Intergenic	-74400	NM_008751	18231	Mm.46954	NM_008751	ENSMUSG00000046178	Nxph1	C130005L03Rik	neurexophilin 1	protein-coding	1
D4H8_peak_8500	chrX	142390660	142390908	6.34798	9.95163	6.26113	62	NA	promoter-TSS (NM_207625)	promoter-TSS (NM_207625)	-249	NM_019477	50790	Mm.391337	NM_019477	ENSMUSG00000031278	Acsl4	9430020A05Rik|ACS4|AU018108|Facl4|Lacs4	acyl-CoA synthetase long-chain family member 4	protein-coding	1
D4H8_peak_4166	chr19	44407813	44408307	6.31879	11.7616	7.90359	79	NA	promoter-TSS (NM_009127)	promoter-TSS (NM_009127)	-351	NM_009127	20249	Mm.267377	NM_009127	ENSMUSG00000037071	Scd1	AA589638|AI265570|Scd|Scd-1|ab	stearoyl-Coenzyme A desaturase 1	protein-coding	1
D4H8_peak_1931	chr12	91400541	91400887	6.31748	9.90259	6.21801	62	NA	promoter-TSS (NM_001113404)	promoter-TSS (NM_001113404)	-279	NM_001113404	22095	Mm.173847	NM_011648	ENSMUSG00000020963	Tshr	AI481368|hypothroid|hyt|pet	thyroid stimulating hormone receptor	protein-coding	1
D4H8_peak_3345	chr17	7945640	7945915	6.31748	9.90259	6.21801	62	NA	5' UTR (NM_025789, exon 1 of 8)	5' UTR (NM_025789, exon 1 of 8)	163	NM_025789	66832	Mm.29830	NM_025789	ENSMUSG00000073471	Rsph3a	1700012G05Rik|4930524H12Rik|R74860|Rshl2|Rshl2a	radial spoke 3A homolog (Chlamydomonas)	protein-coding	1
D4H8_peak_2437	chr14	19986932	19987468	6.30533	15.4724	11.3248	113	NA	Intergenic	Intergenic	-9951	NM_001285908	14702	Mm.41737	NM_010315	ENSMUSG00000043004	Gng2	-	guanine nucleotide binding protein (G protein), gamma 2	protein-coding	1
D4H8_peak_7858	chr8	122443274	122443795	6.29945	12.5347	8.61063	86	NA	promoter-TSS (NM_138656)	promoter-TSS (NM_138656)	-112	NR_028354	192156	Mm.28146	NM_138656	ENSMUSG00000006517	Mvd	C78718|Mpd	mevalonate (diphospho) decarboxylase	protein-coding	1
D4H8_peak_3586	chr17	56302859	56303176	6.28538	13.7471	9.72678	97	NA	promoter-TSS (NM_010931)	promoter-TSS (NM_010931)	-320	NM_001111079	18140	Mm.42196	NM_010931	ENSMUSG00000001228	Uhrf1	AL022808|ICBP90|Np95|RNF106	ubiquitin-like, containing PHD and RING finger domains, 1	protein-coding	1
D4H8_peak_809	chr10	83914617	83914969	6.26941	10.8987	7.11617	71	NA	Intergenic	Intergenic	191928	NM_001145198	69784	Mm.271188	NM_001145198	ENSMUSG00000087651	1500009L16Rik	2700050C19Rik|OCC-1	RIKEN cDNA 1500009L16 gene	protein-coding	1
D4H8_peak_2658	chr14	73238019	73238552	6.26409	15.8071	11.6355	116	NA	5' UTR (NM_175116, exon 1 of 1)	5' UTR (NM_175116, exon 1 of 1)	394	NM_175116	67168	Mm.390681	NM_175116	ENSMUSG00000033446	Lpar6	2610302I02Rik|P2ry5|P2y5	lysophosphatidic acid receptor 6	protein-coding	1
D4H8_peak_6384	chr5	149322312	149322613	6.26046	12.4643	8.54566	85	NA	Intergenic	Intergenic	57458	NM_001308462	11690	Mm.19844	NM_009663	ENSMUSG00000060063	Alox5ap	Flap	arachidonate 5-lipoxygenase activating protein	protein-coding	1
D4H8_peak_8070	chr9	56928044	56928611	6.25368	11.6493	7.80098	78	NA	promoter-TSS (NM_175483)	promoter-TSS (NM_175483)	44	NM_175483	235406	Mm.191459	NM_175483	ENSMUSG00000032733	Snx33	E130307J07Rik|Sh3px3	sorting nexin 33	protein-coding	1
D4H8_peak_8232	chr9	100545846	100546262	6.24843	13.2613	9.27974	92	NA	promoter-TSS (NM_010878)	promoter-TSS (NM_010878)	80	NM_010878	17973	Mm.181485	NM_010878	ENSMUSG00000032475	Nck1	6330586M15Rik|D230010O13Rik|Nck|Nck-1	non-catalytic region of tyrosine kinase adaptor protein 1	protein-coding	1
D4H8_peak_2657	chr14	73231546	73231838	6.23694	12.0185	8.13734	81	NA	intron (NM_009029, intron 17 of 26)	intron (NM_009029, intron 17 of 26)	-6199	NM_175116	67168	Mm.390681	NM_175116	ENSMUSG00000033446	Lpar6	2610302I02Rik|P2ry5|P2y5	lysophosphatidic acid receptor 6	protein-coding	1
D4H8_peak_6221	chr5	123346130	123346476	6.23094	13.228	9.24951	92	NA	intron (NM_029850, intron 1 of 5)	intron (NM_029850, intron 1 of 5)	1855	NM_029850	77045	Mm.151960	NM_029850	ENSMUSG00000029438	Bcl7a	4432415N06Rik|AI448316	B cell CLL/lymphoma 7A	protein-coding	1
D4H8_peak_7443	chr7	143829664	143830201	6.22707	11.2119	7.40141	74	NA	intron (NM_007856, intron 1 of 8)	intron (NM_007856, intron 1 of 8)	6765	NM_007856	13360	Mm.249342	NM_007856	ENSMUSG00000058454	Dhcr7	AA409147	7-dehydrocholesterol reductase	protein-coding	1
D4H8_peak_7905	chr9	7837026	7837534	6.22666	12.8098	8.86378	88	NA	promoter-TSS (NM_007465)	promoter-TSS (NM_007465)	-223	NM_007465	11797	Mm.335659	NM_007465	ENSMUSG00000057367	Birc2	AW146227|Api1|Api2|Birc3|C-IAP1|C330006D17Rik|HIAP1|HIAP2|IAP1|IAP2|MIAP1|MIAP2|MIHB|MIHC|RNF48|cIAP1|cIAP2|mcIAP1	baculoviral IAP repeat-containing 2	protein-coding	1
D4H8_peak_7153	chr7	79525954	79526358	6.21102	11.5756	7.73379	77	NA	intron (NR_040311, intron 3 of 4)	intron (NR_040311, intron 3 of 4)	10721	NR_040312	101694	Mm.41661	NR_040311	ENSMUSG00000097023	Mir9-3hg	AI854517	Mir9-3 host gene	ncRNA	1
D4H8_peak_7290	chr7	117686145	117686737	6.21102	11.5756	7.73379	77	NA	Intergenic	Intergenic	305462	NM_175645	233781	Mm.461427	NM_175645	ENSMUSG00000030657	Xylt1	8030490L12	xylosyltransferase 1	protein-coding	1
D4H8_peak_6084	chr5	93267045	93267537	6.20654	14.0073	9.9649	99	NA	promoter-TSS (NM_007635)	promoter-TSS (NM_007635)	-282	NM_007635	12452	Mm.3527	NM_007635	ENSMUSG00000029385	Ccng2	-	cyclin G2	protein-coding	1
D4H8_peak_2940	chr15	83709930	83710635	6.2046	11.1739	7.36657	73	NA	intron (NM_022723, intron 2 of 21)	intron (NM_022723, intron 2 of 21)	14757	NM_022723	64706	Mm.40393	NM_022723	ENSMUSG00000016763	Scube1	7330410C13Rik|A630023E24Rik	signal peptide, CUB domain, EGF-like 1	protein-coding	1
D4H8_peak_8441	chrX	84859330	84860255	6.19739	10.7793	7.00888	70	NA	intron (NM_007868, intron 60 of 78)	intron (NM_007868, intron 60 of 78)	-188503	NM_001314038	13405	Mm.275608	NM_007868	ENSMUSG00000045103	Dmd	DXSmh7|DXSmh9|Dp427|Dp71|dys|mdx|pke	dystrophin, muscular dystrophy	protein-coding	1
D4H8_peak_1077	chr11	35769228	35769716	6.17681	11.912	8.03992	80	NA	promoter-TSS (NM_145962)	promoter-TSS (NM_145962)	-23	NM_145962	211347	Mm.255044	NM_145962	ENSMUSG00000018846	Pank3	-	pantothenate kinase 3	protein-coding	1
D4H8_peak_6260	chr5	129908537	129908830	6.17375	10.74	6.97296	69	NA	exon (NM_026916, exon 1 of 3)	exon (NM_026916, exon 1 of 3)	143	NM_026916	69034	Mm.211372	NM_026916	ENSMUSG00000095789	Nupr1l	1810010E01Rik|4930579G22Rik|Nupr2	nuclear protein transcriptional regulator 1 like	protein-coding	1
D4H8_peak_3352	chr17	12030126	12030579	6.16893	11.5027	7.66713	76	NA	intron (NM_016694, intron 10 of 11)	intron (NM_016694, intron 10 of 11)	-88932	NM_026644	68262	Mm.258300	NM_026644	ENSMUSG00000023827	Agpat4	1500003P24Rik	1-acylglycerol-3-phosphate O-acyltransferase 4 (lysophosphatidic acid acyltransferase, delta)	protein-coding	1
D4H8_peak_4335	chr2	29124685	29125319	6.15702	11.8768	8.00772	80	NA	promoter-TSS (NM_198033)	promoter-TSS (NM_198033)	10	NM_198033	269254	Mm.41867	NM_198033	ENSMUSG00000043535	Setx	A130090N03|A930037J23Rik|AOA2|AW060766|Als4|SCAR1|Sen1|mKIAA0625	senataxin	protein-coding	1
D4H8_peak_2616	chr14	64949764	64950525	6.1545	12.6753	8.74011	87	NA	promoter-TSS (NM_001253731)	promoter-TSS (NM_001253731)	99	NM_001253731	210925	Mm.71332	NM_153414	ENSMUSG00000021975	Ints9	BC028953|D14Ertd231e	integrator complex subunit 9	protein-coding	1
D4H8_peak_6738	chr6	120836077	120836643	6.15029	10.701	6.93744	69	NA	intron (NM_153516, intron 1 of 6)	CpG	130	NM_153516	94044	Mm.27990	NM_153516	ENSMUSG00000009112	Bcl2l13	BCL-RAMBO|E430016C20Rik|Mil-1|Mil1	BCL2-like 13 (apoptosis facilitator)	protein-coding	1
D4H8_peak_3155	chr16	29719784	29720579	6.14372	13.8809	9.85004	98	NA	Intergenic	Intergenic	140847	NM_133752	74143	Mm.274285	NM_133752	ENSMUSG00000038084	Opa1	1200011N24Rik|AI225888|AI847218|lilr3|mKIAA0567	OPA1, mitochondrial dynamin like GTPase	protein-coding	1
D4H8_peak_627	chr10	43439639	43440236	6.13816	11.0612	7.26315	72	NA	exon (NM_027772, exon 8 of 8)	exon (NM_027772, exon 8 of 8)	-39203	NM_199028	331623	Mm.490388	NM_199028	ENSMUSG00000038214	Bend3	mKIAA1553	BEN domain containing 3	protein-coding	1
D4H8_peak_3208	chr16	45724505	45724938	6.12799	13.0311	9.06707	90	NA	promoter-TSS (NM_019754)	promoter-TSS (NM_019754)	-190	NM_019754	56370	Mm.24183	NM_019754	ENSMUSG00000022658	Tagln3	2700038H05Rik|2900005O10Rik|AI426007|Np25	transgelin 3	protein-coding	1
D4H8_peak_2326	chr13	90143156	90143591	6.12741	11.4306	7.60155	76	NA	Intergenic	Intergenic	53706	NM_025335	66074	Mm.241387	NM_025335	ENSMUSG00000012422	Tmem167	0610041E09Rik|5730424F14Rik|AU041184|AW537806|ENSMUSG00000060669|Gm10085|Tmem167a	transmembrane protein 167	protein-coding	1
D4H8_peak_3689	chr17	88937991	88938760	6.11632	11.0241	7.22837	72	NA	Intergenic	Intergenic	-146399	NM_013582	16867	Mm.1644	NM_013582	ENSMUSG00000024107	Lhcgr	Gpcr19-rs1|LH-R|Lhr	luteinizing hormone/choriogonadotropin receptor	protein-coding	1
D4H8_peak_2624	chr14	66493982	66494887	6.11278	13.8185	9.79193	97	NA	Intergenic	Intergenic	-140817	NM_001271759	11549	Mm.57064	NM_013461	ENSMUSG00000045875	Adra1a	Adra1c	adrenergic receptor, alpha 1a	protein-coding	1
D4H8_peak_4015	chr19	6085071	6085657	6.10011	9.89189	6.20799	62	NA	promoter-TSS (NM_024231)	promoter-TSS (NM_024231)	267	NM_026410	67849	Mm.23526	NM_026410	ENSMUSG00000024791	Cdca5	2610036L13Rik|AL024086|AW536684|C85404	cell division cycle associated 5	protein-coding	1
D4H8_peak_2614	chr14	64641950	64642752	6.09429	15.0161	10.8999	108	NA	Intergenic	Intergenic	-10180	NM_001081177	16554	Mm.23611	NM_001081177	ENSMUSG00000060012	Kif13b	5330429L19Rik|6030414C01|AI429803|C130021D12Rik|GAKIN	kinesin family member 13B	protein-coding	1
D4H8_peak_1038	chr11	20631398	20632507	6.08801	13.3603	9.37133	93	NA	promoter-TSS (NM_001038625)	promoter-TSS (NM_001038625)	-25	NM_001038625	58172	Mm.339676	NM_021372	ENSMUSG00000049800	Sertad2	AB041541|AU021878|Kiaa0127|MNCb-1504|SEI-2|Sei2|TRIP-Br2|mKIAA0127	SERTA domain containing 2	protein-coding	1
D4H8_peak_2495	chr14	31891648	31892339	6.06617	11.3239	7.5044	75	NA	Intergenic	Intergenic	-61578	NM_001024604	105522	Mm.37660	NM_001024604	ENSMUSG00000014496	Ankrd28	AI465466|AI604979|E430019N21Rik|mKIAA0379	ankyrin repeat domain 28	protein-coding	1
D4H8_peak_1283	chr11	72440777	72441281	6.05821	10.5476	6.8004	68	NA	promoter-TSS (NM_016776)	promoter-TSS (NM_016776)	-349	NM_016776	18432	Mm.147946	NM_016776	ENSMUSG00000040463	Mybbp1a	AL024407|AU019902|P160|p160MBP|p67MBP	MYB binding protein (P160) 1a	protein-coding	1
D4H8_peak_4979	chr3	35405267	35405662	6.05821	10.5476	6.8004	68	NA	Intergenic	Intergenic	260699	NR_040748	625963	Mm.251506	NR_040748	ENSMUSG00000105662	Gm6639	-	predicted gene 6639	ncRNA	1
D4H8_peak_1423	chr11	94044181	94045100	6.05376	14.9275	10.8167	108	NA	intron (NM_001025429, intron 1 of 26)	intron (NM_001025429, intron 1 of 26)	435	NM_001025429	70834	Mm.260737	NM_027569	ENSMUSG00000020859	Spag9	3110018C07Rik|4733401I23Rik|4831406C20Rik|AW552012|JLP|JSAP2|JSAP2a|Jip4|Mapk8ip4|syd1	sperm associated antigen 9	protein-coding	1
D4H8_peak_5238	chr3	115887916	115888518	6.05175	10.9142	7.12964	71	NA	promoter-TSS (NR_027895)	promoter-TSS (NR_027895)	34	NM_027193	69740	Mm.5915	NM_027193	ENSMUSG00000033554	Dph5	2410012M04Rik|AU045680|C80186	diphthamide biosynthesis 5	protein-coding	1
D4H8_peak_4074	chr19	12011851	12012271	6.03327	14.0643	10.0183	100	NA	Intergenic	Intergenic	24679	NM_146680	258675	Mm.271517	NM_146680	ENSMUSG00000067529	Olfr1423	MOR239-3	olfactory receptor 1423	protein-coding	1
D4H8_peak_7929	chr9	20878070	20878668	6.03053	10.8779	7.09688	70	NA	exon (NM_145154, exon 2 of 6)	exon (NM_145154, exon 2 of 6)	1341	NM_145154	70726	Mm.34019	NM_145154	ENSMUSG00000038742	Angptl6	6330404E11Rik|AGF|ARP3|Arp5	angiopoietin-like 6	protein-coding	1
D4H8_peak_4075	chr19	12489222	12490102	6.02612	16.9276	12.6821	126	NA	intron (NM_172442, intron 2 of 8)	intron (NM_172442, intron 2 of 8)	12334	NM_172442	207521	Mm.247695	NM_172442	ENSMUSG00000039982	Dtx4	AI449438|BC044798|D930042H13|RNF155	deltex 4, E3 ubiquitin ligase	protein-coding	1
D4H8_peak_4851	chr2	164804937	164805392	6.02198	11.6359	7.78925	77	NA	promoter-TSS (NM_178375)	promoter-TSS (NM_178375)	50	NM_178375	67538	Mm.33184	NM_178375	ENSMUSG00000045822	Zswim3	4921517A06Rik|C86566	zinc finger SWIM-type containing 3	protein-coding	1
D4H8_peak_3994	chr19	5295544	5295878	6.00945	10.842	7.06524	70	NA	promoter-TSS (NM_030109)	promoter-TSS (NM_030109)	-256	NM_030109	319322	Mm.196532	NM_030109	ENSMUSG00000024853	Sf3b2	145kDa|2610311M13Rik|2810441F20Rik|B230398H18Rik|SAP145|SF3b1|SF3b145|SF3b150	splicing factor 3b, subunit 2	protein-coding	1
D4H8_peak_4507	chr2	80398646	80399161	6.00614	11.2191	7.40769	74	NA	TTS (NR_040370)	TTS (NR_040370)	7539	NR_040370	100503167	Mm.265892	NR_040370		Gm13752	OTTMUSG00000013925	predicted gene 13752	ncRNA	1
D4H8_peak_153	chr1	72254788	72255711	6.00056	14.8107	10.708	107	NA	Intergenic	Intergenic	29065	NM_023523	111175	Mm.281738	NM_023523	ENSMUSG00000026189	Pecr	2400003B18Rik|TERP	peroxisomal trans-2-enoyl-CoA reductase	protein-coding	1
D4H8_peak_578	chr10	30647424	30648225	5.9959	12.7764	8.83268	88	NA	intron (NM_172495, intron 15 of 15)	intron (NM_172495, intron 15 of 15)	8043	NM_001111267	211329	Mm.297903	NM_172495	ENSMUSG00000039697	Ncoa7	9030406N13Rik	nuclear receptor coactivator 7	protein-coding	1
D4H8_peak_4807	chr2	156179862	156180608	5.99208	13.5733	9.56528	95	NA	promoter-TSS (NM_001291114)	promoter-TSS (NM_001291114)	3	NM_133242	170791	Mm.392436	NM_133242	ENSMUSG00000027620	Rbm39	1500012C14Rik|2310040E03Rik|B330012G18Rik|C79248|R75070|Rnpc2|caper	RNA binding motif protein 39	protein-coding	1
D4H8_peak_7101	chr7	62445602	62446013	5.98853	10.8062	7.03364	70	NA	Intergenic	RLTR28|LTR|ERVL	18703	NM_013788	27412	Mm.422745	NM_013788	ENSMUSG00000070526	Peg12	Frat3	paternally expressed 12	protein-coding	1
D4H8_peak_7656	chr8	71908642	71909018	5.98853	10.8062	7.03364	70	NA	intron (NM_001166645, intron 1 of 2)	CpG	224	NM_001166645	382019	Mm.251482	NM_001166645	ENSMUSG00000089857	Zfp882	ENSMUSG00000052439|Gm15468|OTTMUSG00000022410	zinc finger protein 882	protein-coding	1
D4H8_peak_1205	chr11	63898033	63898663	5.98276	11.9574	8.08033	80	NA	intron (NM_018805, intron 1 of 1)	intron (NM_018805, intron 1 of 1)	23936	NM_018805	54710	Mm.274426	NM_018805	ENSMUSG00000070407	Hs3st3b1	3-OST-3B|3OST3B1|3Ost3b|AU041882|AW536289|Hs3st3b|m3-OST-3B	heparan sulfate (glucosamine) 3-O-sulfotransferase 3B1	protein-coding	1
D4H8_peak_2316	chr13	84571247	84571963	5.97979	12.7452	8.80344	88	NA	Intergenic	Intergenic	349309	NR_029418	72745	Mm.295063	NM_175187	ENSMUSG00000035762	Tmem161b	2810446P07Rik|AI843389	transmembrane protein 161B	protein-coding	1
D4H8_peak_8213	chr9	96759094	96759478	5.97313	9.35003	5.7221	57	NA	Intergenic	Intergenic	-6276	NR_102293	319707	Mm.392191	NR_102293	ENSMUSG00000101581	C430002N11Rik	-	RIKEN cDNA C430002N11 gene	ncRNA	1
D4H8_peak_8368	chrX	8192622	8193148	5.97313	9.35003	5.7221	57	NA	TTS (NM_145907)	TTS (NM_145907)	627	NM_007898	13595	Mm.27183	NM_007898	ENSMUSG00000031168	Ebp	AI255399|Pabp|SI|Td|mSI	phenylalkylamine Ca2+ antagonist (emopamil) binding protein	protein-coding	1
D4H8_peak_1925	chr12	89041577	89042413	5.9715	9.68406	6.02155	60	NA	intron (NM_172544, intron 2 of 19)	intron (NM_172544, intron 2 of 19)	88605	NM_172544	18191	Mm.425766	NM_172544	ENSMUSG00000066392	Nrxn3	-	neurexin III	protein-coding	1
D4H8_peak_6262	chr5	130023917	130024377	5.97008	10.035	6.33657	63	NA	intron (NM_133768, intron 1 of 16)	intron (NM_133768, intron 1 of 16)	184	NM_133768	109900	Mm.23869	NM_133768	ENSMUSG00000025533	Asl	2510006M18Rik	argininosuccinate lyase	protein-coding	1
D4H8_peak_7563	chr8	41374350	41374913	5.96774	10.7706	7.00106	70	NA	promoter-TSS (NM_019734)	promoter-TSS (NM_019734)	66	NM_019734	11886	Mm.22547	NM_019734	ENSMUSG00000031591	Asah1	2310081N20Rik|AC|Asah	N-acylsphingosine amidohydrolase 1	protein-coding	1
D4H8_peak_6788	chr6	136532716	136533164	5.9659	11.5353	7.69764	76	NA	intron (NM_019426, intron 1 of 14)	intron (NM_019426, intron 1 of 14)	14089	NM_019426	54343	Mm.173271	NM_019426	ENSMUSG00000030213	Atf7ip	2610204M12Rik|AM|Mcaf1	activating transcription factor 7 interacting protein	protein-coding	1
D4H8_peak_4924	chr2	181186822	181187878	5.96441	12.318	8.41118	84	NA	promoter-TSS (NM_025598)	promoter-TSS (NM_025598)	7	NM_025598	66496	Mm.213943	NM_025598	ENSMUSG00000016344	Ppdpf	0610012G23Rik|2610317A05Rik|2700038C09Rik|3110053G12Rik	pancreatic progenitor cell differentiation and proliferation factor	protein-coding	1
D4H8_peak_2920	chr15	81523101	81523973	5.94804	13.4832	9.48443	94	NA	Intergenic	Intergenic	57221	NM_019712	56438	Mm.29405	NM_019712	ENSMUSG00000022400	Rbx1	1500002P15Rik|AA517855|ROC1	ring-box 1	protein-coding	1
D4H8_peak_4038	chr19	7217360	7217775	5.94668	9.99653	6.30186	63	NA	promoter-TSS (NM_007750)	promoter-TSS (NM_007750)	49	NM_007750	12868	Mm.14022	NM_007750	ENSMUSG00000035885	Cox8a	COX8L	cytochrome c oxidase subunit VIIIa	protein-coding	1
D4H8_peak_72	chr1	43098212	43099166	5.94668	9.99653	6.30186	63	NA	promoter-TSS (NM_001013025)	promoter-TSS (NM_001013025)	-21	NM_133818	98404	Mm.28817	NM_133818	ENSMUSG00000010290	AI597479	-	expressed sequence AI597479	protein-coding	1
D4H8_peak_4031	chr19	6951034	6951808	5.93015	11.8603	7.99252	79	NA	exon (NM_007522, exon 4 of 4)	exon (NM_007522, exon 4 of 4)	8859	NM_001285453	12015	Mm.4387	NM_007522	ENSMUSG00000024959	Bad	AI325008|Bbc2	BCL2-associated agonist of cell death	protein-coding	1
D4H8_peak_6395	chr6	5110318	5110538	5.92346	9.95836	6.26744	62	NA	intron (NM_181595, intron 7 of 15)	intron (NM_181595, intron 7 of 15)	83518	NM_011134	18979	Mm.237657	NM_011134	ENSMUSG00000002588	Pon1	Pon	paraoxonase 1	protein-coding	1
D4H8_peak_8194	chr9	87255335	87255818	5.92346	9.95836	6.26744	62	NA	promoter-TSS (NM_199316)	promoter-TSS (NM_199316)	-44	NM_199316	382090	Mm.335338	NM_199316	ENSMUSG00000056919	Cep162	4922501C03Rik|mKIAA1009	centrosomal protein 162	protein-coding	1
D4H8_peak_4449	chr2	60053108	60053705	5.91621	12.6215	8.69	86	NA	intron (NM_001001182, intron 2 of 35)	intron (NM_001001182, intron 2 of 35)	72334	NM_001001182	407823	Mm.228071	NM_001001182	ENSMUSG00000026987	Baz2b	5830435C13Rik|BC053917|D2Ertd794e	bromodomain adjacent to zinc finger domain, 2B	protein-coding	1
D4H8_peak_5329	chr3	154596678	154597247	5.90043	9.92047	6.23352	62	NA	exon (NM_172474, exon 1 of 6)	exon (NM_172474, exon 1 of 6)	136	NM_172474	209584	Mm.347513	NM_172474	ENSMUSG00000047583	Tyw3	5230400J09Rik	tRNA-yW synthesizing protein 3 homolog (S. cerevisiae)	protein-coding	1
D4H8_peak_7573	chr8	47533406	47533697	5.90043	9.92047	6.23352	62	NA	promoter-TSS (NM_203507)	promoter-TSS (NM_203507)	-81	NM_177240	320714	Mm.39461	NM_177240	ENSMUSG00000038102	Trappc11	AW558465|D030016E14Rik|R75422	trafficking protein particle complex 11	protein-coding	1
D4H8_peak_1803	chr12	55835943	55836656	5.88957	11.0146	7.22119	72	NA	promoter-TSS (NM_001037756)	promoter-TSS (NM_001037756)	-67	NM_001037756	52592	Mm.24761	NM_027867	ENSMUSG00000012076	Brms1l	0710008O11Rik|AI159718|BRMS1|D12Ertd407e	breast cancer metastasis-suppressor 1-like	protein-coding	1
D4H8_peak_4129	chr19	36910666	36911139	5.88957	11.0146	7.22119	72	NA	Intergenic	Intergenic	8697	NM_028263	72514	Mm.41674	NM_028263	ENSMUSG00000047632	Fgfbp3	2610306H15Rik|Fgf-bp3	fibroblast growth factor binding protein 3	protein-coding	1
D4H8_peak_1355	chr11	82518721	82519169	5.88604	10.6305	6.87444	68	NA	Intergenic	Intergenic	-114408	NR_033582	791422	Mm.341562	NR_033582	ENSMUSG00000069796	Gm11426	OTTMUSG00000000913	predicted gene 11426	ncRNA	1
D4H8_peak_7133	chr7	73537829	73538302	5.88337	18.6063	14.2552	142	NA	intron (NM_001081345, intron 2 of 38)	intron (NM_001081345, intron 2 of 38)	3681	NM_001081345	244059	Mm.34539	NM_001081345	ENSMUSG00000078671	Chd2	2810013C04Rik|2810040A01Rik|5630401D06Rik|AI851092|BC029703|CHD-2	chromodomain helicase DNA binding protein 2	protein-coding	1
D4H8_peak_4105	chr19	26845050	26845633	5.86939	12.5301	8.60673	86	NA	Intergenic	Intergenic	-21434	NR_045306	70942	Mm.411548	NR_045306	ENSMUSG00000093772	4931403E22Rik	-	RIKEN cDNA 4931403E22 gene	ncRNA	1
D4H8_peak_6847	chr7	5061181	5062733	5.86857	14.1178	10.0679	100	NA	promoter-TSS (NM_001205231)	promoter-TSS (NM_001205231)	-186	NM_133671	22185	Mm.360389	NM_133671	ENSMUSG00000030435	U2af2	65kDa	U2 small nuclear ribonucleoprotein auxiliary factor (U2AF) 2	protein-coding	1
D4H8_peak_3997	chr19	5488441	5489450	5.86685	20.5965	16.1427	161	NA	promoter-TSS (NM_027877)	promoter-TSS (NM_027877)	-609	NM_027877	71711	Mm.27697	NM_027877	ENSMUSG00000024906	Mus81	1200008A18Rik|AI182501|AW045863	MUS81 structure-specific endonuclease subunit	protein-coding	1
D4H8_peak_6746	chr6	124662604	124663296	5.86596	10.596	6.8436	68	NA	promoter-TSS (NM_145130)	promoter-TSS (NM_145130)	-154	NM_145130	14792	Mm.273915	NM_145130	ENSMUSG00000004270	Lpcat3	C3f|Grcc3f|Lpcat|Lpeat|Lplat5|Lpsat|Mboat5|Moact5|Oact5|PTG	lysophosphatidylcholine acyltransferase 3	protein-coding	1
D4H8_peak_5326	chr3	153193407	153194013	5.86077	10.2168	6.49857	64	NA	Intergenic	Intergenic	-41602	NR_108044	75001		NR_108044		4930482G09Rik	-	RIKEN cDNA 4930482G09 gene	ncRNA	1
D4H8_peak_8515	chrX	155216139	155216550	5.85157	8.56197	5.01943	50	NA	5' UTR (NM_009121, exon 1 of 6)	5' UTR (NM_009121, exon 1 of 6)	105	NM_001291865	20229	Mm.2734	NM_009121	ENSMUSG00000025283	Sat1	AA617398|SSAT|Sat	spermidine/spermine N1-acetyl transferase 1	protein-coding	1
D4H8_peak_1503	chr11	101627152	101628352	5.85007	14.8781	10.772	107	NA	promoter-TSS (NM_025654)	promoter-TSS (NM_025654)	-197	NM_025654	66599	Mm.41449	NM_025654	ENSMUSG00000010362	Rdm1	2410008M22Rik|AW212028|Rad52b	RAD52 motif 1	protein-coding	1
D4H8_peak_1291	chr11	74547309	74547584	5.8482	9.48445	5.84242	58	NA	intron (NM_001015046, intron 2 of 24)	intron (NM_001015046, intron 2 of 24)	42712	NM_001015046	380711	Mm.425690	NM_001015046	ENSMUSG00000038807	Rap1gap2	AU067654|Garnl4|Gm1561|mKIAA1039	RAP1 GTPase activating protein 2	protein-coding	1
D4H8_peak_2119	chr13	26932506	26933213	5.84774	13.277	9.29406	92	NA	Intergenic	Intergenic	77486	NR_039552	100628575		NR_039552	ENSMUSG00000106278	Mir3970	mmu-mir-3970|mu-mir-3970	microRNA 3970	ncRNA	1
D4H8_peak_3517	chr17	35704220	35704976	5.84774	13.277	9.29406	92	NA	promoter-TSS (NM_172962)	promoter-TSS (NM_172962)	-459	NM_007584	12305	Mm.5021	NM_007584	ENSMUSG00000003534	Ddr1	6030432F18|AI323681|CD167a|Cak|Nep|PTK3A	discoidin domain receptor family, member 1	protein-coding	1
D4H8_peak_3128	chr16	20693250	20693563	5.84602	10.5617	6.81232	68	NA	TTS (NM_145941)	TTS (NM_145941)	-1651	NM_133778	78408	Mm.196512	NM_133778	ENSMUSG00000050821	Fam131a	2900046G09Rik	family with sequence similarity 131, member A	protein-coding	1
D4H8_peak_4188	chr19	46328194	46328694	5.84602	10.5617	6.81232	68	NA	5' UTR (NM_133694, exon 1 of 4)	5' UTR (NM_133694, exon 1 of 4)	260	NM_133694	68431	Mm.19973	NM_133694	ENSMUSG00000025226	Fbxl15	0710008C12Rik|Fbxo37	F-box and leucine-rich repeat protein 15	protein-coding	1
D4H8_peak_6826	chr7	3290289	3290567	5.84602	10.5617	6.81232	68	NA	promoter-TSS (NM_016969)	promoter-TSS (NM_016969)	-127	NM_016969	50918	Mm.29874	NM_016969	ENSMUSG00000068566	Myadm	D7Wsu62e	myeloid-associated differentiation marker	protein-coding	1
D4H8_peak_8410	chrX	49226035	49226302	5.84049	9.13748	5.53112	55	NA	intron (NM_001271450, intron 2 of 15)	intron (NM_001271450, intron 2 of 15)	62074	NM_001271451	209224	Mm.327730	NM_145951	ENSMUSG00000031109	Enox2	APK1|Cova1|tNOX	ecto-NOX disulfide-thiol exchanger 2	protein-coding	1
D4H8_peak_8239	chr9	101472052	101472703	5.83297	10.9148	7.12964	71	NA	Intergenic	Intergenic	130183	NR_110509	102633035	Mm.411422	NR_110509	ENSMUSG00000101941	Gm28979	-	predicted gene 28979	ncRNA	1
D4H8_peak_6503	chr6	50566502	50566894	5.83239	9.80838	6.1322	61	NA	promoter-TSS (NM_007808)	promoter-TSS (NM_007808)	55	NR_015581	73183	Mm.430720	NR_015581	ENSMUSG00000085776	5430402O13Rik	3110047M22Rik	RIKEN cDNA 5430402O13 gene	ncRNA	1
D4H8_peak_6012	chr5	64647325	64648625	5.82873	12.8431	8.89454	88	NA	Intergenic	Intergenic	-37276	NR_045078	100042198	Mm.25191	NR_045078	ENSMUSG00000105402	Gm3716	Gm1683	predicted gene 3716	ncRNA	1
D4H8_peak_616	chr10	41809684	41810484	5.81092	11.639	7.79171	77	NA	promoter-TSS (NM_001162908)	promoter-TSS (NM_001162908)	-216	NM_026643	103268	Mm.338605	NM_026643	ENSMUSG00000019813	Cep57l1	2410017P07Rik|4930484D11Rik|AI607327|cep57R	centrosomal protein 57-like 1	protein-coding	1
D4H8_peak_1312	chr11	76449761	76450213	5.81006	9.77154	6.0993	60	NA	intron (NM_001346670, intron 15 of 21)	intron (NM_001346670, intron 15 of 21)	18478	NM_001291186	109934	Mm.258939	NM_198018	ENSMUSG00000017631	Abr	-	active BCR-related gene	protein-coding	1
D4H8_peak_5615	chr4	116994363	116994986	5.80654	10.4936	6.75126	67	NA	promoter-TSS (NM_009478)	promoter-TSS (NM_009478)	-261	NM_009478	22275	Mm.46484	NM_009478	ENSMUSG00000028684	Urod	AI323803|UPD|Uro-d	uroporphyrinogen decarboxylase	protein-coding	1
D4H8_peak_2538	chr14	52103894	52104849	5.79967	12.7845	8.84025	88	NA	promoter-TSS (NM_001170982)	promoter-TSS (NM_001170982)	-343	NM_001170984	15381	Mm.427321	NM_016884	ENSMUSG00000060373	Hnrnpc	AL022939|D14Wsu171e|Hnrpc|Hnrpc1|Hnrpc2|hnRNPC1|hnRNPC2|hnrnp-C	heterogeneous nuclear ribonucleoprotein C	protein-coding	1
D4H8_peak_5078	chr3	86223755	86224129	5.78789	9.73495	6.06656	60	NA	promoter-TSS (NM_030695)	promoter-TSS (NM_030695)	-748	NM_001077687	80877	Mm.439825	NM_030695	ENSMUSG00000028080	Lrba	C80285|D3Ertd775e|Lab300|Lba	LPS-responsive beige-like anchor	protein-coding	1
D4H8_peak_1626	chr11	117848881	117849296	5.787	10.4599	6.72133	67	NA	promoter-TSS (NM_009689)	promoter-TSS (NM_009689)	-149	NM_009689	11799	Mm.8552	NM_009689	ENSMUSG00000017716	Birc5	AAC-11|Api4|TIAP|survivin40	baculoviral IAP repeat-containing 5	protein-coding	1
D4H8_peak_7052	chr7	45092246	45092466	5.77663	9.36839	5.73827	57	NA	promoter-TSS (NM_026555)	promoter-TSS (NM_026555)	-143	NM_026555	52377	Mm.29997	NM_026555	ENSMUSG00000019539	Rcn3	6030455P07Rik|D530026G20Rik|D7Ertd671e|RLP49	reticulocalbin 3, EF-hand calcium binding domain	protein-coding	1
D4H8_peak_2618	chr14	65266352	65266603	5.77	11.9475	8.07208	80	NA	promoter-TSS (NM_015795)	promoter-TSS (NM_015795)	-224	NM_015795	50759	Mm.65308	NM_015795	ENSMUSG00000034532	Fbxo16	4932435C24Rik|Fbx16	F-box protein 16	protein-coding	1
D4H8_peak_3500	chr17	34586583	34587534	5.77	11.9475	8.07208	80	NA	intron (NM_010929, intron 28 of 29)	CpG	-2748	NM_134116	106512	Mm.26584	NM_134116	ENSMUSG00000034786	Gpsm3	AA960287|AGS4	G-protein signalling modulator 3 (AGS3-like, C. elegans)	protein-coding	1
D4H8_peak_2481	chr14	28870877	28871373	5.76759	10.4263	6.69089	66	NA	Intergenic	Intergenic	-147083	NM_176920	319476	Mm.95780	NM_176920	ENSMUSG00000045776	Lrtm1	A930016D02Rik	leucine-rich repeats and transmembrane domains 1	protein-coding	1
D4H8_peak_2318	chr13	84625781	84626585	5.763	12.3211	8.41384	84	NA	Intergenic	Intergenic	403887	NR_029418	72745	Mm.295063	NM_175187	ENSMUSG00000035762	Tmem161b	2810446P07Rik|AI843389	transmembrane protein 161B	protein-coding	1
D4H8_peak_6320	chr5	137684709	137684943	5.74407	9.66252	6.00287	60	NA	promoter-TSS (NM_178162)	promoter-TSS (NM_178162)	-73	NM_001303266	231801	Mm.260869	NM_145566	ENSMUSG00000029722	Agfg2	A630095P14Rik|Hrbl|RAB-R|RABR	ArfGAP with FG repeats 2	protein-coding	1
D4H8_peak_8030	chr9	48649279	48649884	5.73883	11.8876	8.01762	80	NA	Intergenic	Intergenic	-44458	NM_010924	18113	Mm.8362	NM_010924	ENSMUSG00000032271	Nnmt	-	nicotinamide N-methyltransferase	protein-coding	1
D4H8_peak_1979	chr12	108266076	108266282	5.73614	10.0067	6.31038	63	NA	intron (NM_001159910, intron 1 of 5)	intron (NM_001159910, intron 1 of 5)	9238	NM_001159910	668158	Mm.482792	NM_001159910	ENSMUSG00000084883	Ccdc85c	EG668158|Gm265|Gm9010	coiled-coil domain containing 85C	protein-coding	1
D4H8_peak_4099	chr19	24961565	24961907	5.73614	10.0067	6.31038	63	NA	promoter-TSS (NM_146097)	promoter-TSS (NM_146097)	-120	NR_033744	226043	Mm.272127	NM_146097	ENSMUSG00000024878	Cbwd1	AV349248|BC018472	COBW domain containing 1	protein-coding	1
D4H8_peak_5494	chr4	57956272	57956836	5.7333	12.2625	8.36023	83	NA	promoter-TSS (NM_011660)	promoter-TSS (NM_011660)	-143	NM_011660	22166	Mm.260618	NM_011660	ENSMUSG00000028367	Txn1	ADF|AW550880|Trx1|Txn	thioredoxin 1	protein-coding	1
D4H8_peak_134	chr1	64380813	64381357	5.72241	9.62668	5.97026	59	NA	Intergenic	Intergenic	-151719	NM_009952	12912	Mm.422634	NM_009952	ENSMUSG00000025958	Creb1	2310001E10Rik|3526402H21Rik|AV083133|Creb|Creb-1	cAMP responsive element binding protein 1	protein-coding	1
D4H8_peak_23	chr1	14309813	14310321	5.72241	9.62668	5.97026	59	NA	5' UTR (NM_001252192, exon 1 of 17)	5' UTR (NM_001252192, exon 1 of 17)	132	NM_001252192	14048	Mm.250185	NM_010164	ENSMUSG00000025932	Eya1	bor	EYA transcriptional coactivator and phosphatase 1	protein-coding	1
D4H8_peak_2297	chr13	78998742	78999008	5.71361	8.9341	5.34995	53	NA	Intergenic	Intergenic	-800002	NM_010151	13865	Mm.439653	NM_010151	ENSMUSG00000069171	Nr2f1	COUP-TF1|COUP-TFI|COUPTFA|EAR-3|EAR3|Erbal3|SVP44|Tcfcoup1	nuclear receptor subfamily 2, group F, member 1	protein-coding	1
D4H8_peak_2265	chr13	66932770	66933367	5.69577	9.93835	6.24976	62	NA	promoter-TSS (NM_025547)	promoter-TSS (NM_025547)	4	NM_025547	66410	Mm.347939	NM_025547	ENSMUSG00000021519	Mterf3	2410017I18Rik|Mterfd1	mitochondrial transcription termination factor 3	protein-coding	1
D4H8_peak_3962	chr18	90579271	90579724	5.69577	9.93835	6.24976	62	NA	Intergenic	Intergenic	69343	NM_198295	67988	Mm.268041	NM_198295	ENSMUSG00000024614	Tmx3	6430411B10Rik|A730024F05Rik|AV259382|Txndc10|mKIAA1830	thioredoxin-related transmembrane protein 3	protein-coding	1
D4H8_peak_3691	chr17	94749637	94750048	5.68889	8.89446	5.31459	53	NA	promoter-TSS (NM_176917)	promoter-TSS (NM_176917)	50	NM_176917	76781	Mm.139146	NM_176917	ENSMUSG00000055660	Mettl4	2410198H06Rik|A730091E08Rik|AV296509|HsT661	methyltransferase like 4	protein-coding	1
D4H8_peak_1870	chr12	79879809	79880012	5.68721	10.6562	6.89822	68	NA	Intergenic	Intergenic	44823	NR_131075	77290	Mm.395042	NR_131073		9430078K24Rik	-	RIKEN cDNA 9430078K24 gene	ncRNA	1
D4H8_peak_7199	chr7	96796679	96797234	5.68721	10.6562	6.89822	68	NA	intron (NR_045874, intron 2 of 3)	intron (NR_045874, intron 2 of 3)	4593	NR_045874	791381	Mm.402112	NR_045874	ENSMUSG00000053049	Gm15413	ENSMUSG00000053049|OTTMUSG00000021246	predicted gene 15413	ncRNA	1
D4H8_peak_476	chr1	182908805	182909128	5.68389	9.21772	5.60262	56	NA	Intergenic	Intergenic	-45822	NM_016928	53791	Mm.116894	NM_016928	ENSMUSG00000079164	Tlr5	-	toll-like receptor 5	protein-coding	1
D4H8_peak_3469	chr17	31564199	31564577	5.68362	11.0234	7.22837	72	NA	promoter-TSS (NM_016670)	promoter-TSS (NM_016670)	-385	NM_016670	18771	Mm.259295	NM_016670	ENSMUSG00000006705	Pknox1	D17Wsu76e|PREP1	Pbx/knotted 1 homeobox	protein-coding	1
D4H8_peak_1478	chr11	98959521	98960330	5.67631	14.0868	10.0389	100	NA	promoter-TSS (NM_001176528)	promoter-TSS (NM_001176528)	-546	NM_001176528	19401	Mm.439744	NM_009024	ENSMUSG00000037992	Rara	Nr1b1|RAR|RARalpha1	retinoic acid receptor, alpha	protein-coding	1
D4H8_peak_5946	chr5	31192677	31193057	5.67579	9.9045	6.2192	62	NA	promoter-TSS (NM_153680)	promoter-TSS (NM_153680)	272	NM_001127356	13667	Mm.29394	NM_010122	ENSMUSG00000029145	Eif2b4	Eif2b	eukaryotic translation initiation factor 2B, subunit 4 delta	protein-coding	1
D4H8_peak_7077	chr7	46508979	46509406	5.67579	9.9045	6.2192	62	NA	intron (NM_013789, intron 10 of 10)	intron (NM_013789, intron 10 of 10)	112724	NM_008421	16502	Mm.249386	NM_008421	ENSMUSG00000058975	Kcnc1	C230009H10Rik|KShIIIB|KV4|Kcr2-1|Kv3.1|NGK2|Shaw	potassium voltage gated channel, Shaw-related subfamily, member 1	protein-coding	1
D4H8_peak_1921	chr12	86947038	86947389	5.66686	10.9927	7.2003	72	NA	promoter-TSS (NM_173735)	promoter-TSS (NM_173735)	-130	NM_173735	217732	Mm.22337	NM_173735	ENSMUSG00000034157	Cipc	2310044G17Rik|AI842544|AI853744|Kiaa1737|mKIAA1737	CLOCK interacting protein, circadian	protein-coding	1
D4H8_peak_7222	chr7	100607400	100607777	5.66686	10.9927	7.2003	72	NA	promoter-TSS (NM_024287)	promoter-TSS (NM_024287)	2	NM_001163663	19346	Mm.28650	NM_024287	ENSMUSG00000030704	Rab6a	2610028L11Rik|AA419671|Rab6	RAB6A, member RAS oncogene family	protein-coding	1
D4H8_peak_4055	chr19	8880837	8881205	5.66117	9.18076	5.5692	55	NA	promoter-TSS (NM_001160356)	promoter-TSS (NM_001160356)	-88	NM_001160356	107197	Mm.381181	NM_001160356	ENSMUSG00000071654	Uqcc3	AI462493|Cbp4	ubiquinol-cytochrome c reductase complex assembly factor 3	protein-coding	1
D4H8_peak_4313	chr2	26298695	26298951	5.66117	9.18076	5.5692	55	NA	Intergenic	(CA)n|Simple_repeat|Simple_repeat	-4266	NM_177841	329366	Mm.77712	NM_177841	ENSMUSG00000048038	Ccdc187	4932418E24Rik	coiled-coil domain containing 187	protein-coding	1
D4H8_peak_8042	chr9	50767920	50768495	5.65839	9.52059	5.87562	58	NA	promoter-TSS (NM_198675)	promoter-TSS (NM_198675)	-31	NM_198675	382137	Mm.390169	NM_198675	ENSMUSG00000037845	Fdxacb1	D630004A14Rik	ferredoxin-fold anticodon binding domain containing 1	protein-coding	1
D4H8_peak_1098	chr11	44696751	44696987	5.65596	9.87085	6.18938	61	NA	intron (NM_007897, intron 6 of 15)	intron (NM_007897, intron 6 of 15)	78769	NM_007897	13591	Mm.439662	NM_007897	ENSMUSG00000057098	Ebf1	Ebf|O/E-1|OE-1|Olf-1|Olf1	early B cell factor 1	protein-coding	1
D4H8_peak_4643	chr2	120628931	120629202	5.65381	10.229	6.5095	65	NA	Intergenic	CpG	19471	NM_001290807	66296	Mm.221900	NM_025475	ENSMUSG00000027285	Haus2	1700101G24Rik|2410007P03Rik|AU020217|Cep27	HAUS augmin-like complex, subunit 2	protein-coding	1
D4H8_peak_5349	chr4	8799351	8799710	5.6502	10.9622	7.17273	71	NA	intron (NM_001277149, intron 3 of 37)	intron (NM_001277149, intron 3 of 37)	109124	NM_001277149	320790	Mm.138792	NM_001033395	ENSMUSG00000041235	Chd7	A730019I05Rik|Cycn|Cyn|Dz|Edy|Flo|GENA 47|GENA 60|Gena 52|Lda|Mt|Obt|Todo|WBE1|Whi|metis	chromodomain helicase DNA binding protein 7	protein-coding	1
D4H8_peak_2245	chr13	63430893	63431750	5.64867	11.335	7.51425	75	NA	intron (NM_001347515, intron 1 of 15)	(CCCCG)n|Simple_repeat|Simple_repeat	424	NM_001347514	14088	Mm.126106	NM_007985	ENSMUSG00000021461	Fancc	Facc	Fanconi anemia, complementation group C	protein-coding	1
D4H8_peak_1425	chr11	94548984	94549320	5.64179	8.50766	4.9712	49	NA	promoter-TSS (NM_001013381)	promoter-TSS (NM_001013381)	55	NM_001013381	237926	Mm.342275	NM_001013381	ENSMUSG00000039096	Rsad1	B430319G23|BC056485	radical S-adenosyl methionine domain containing 1	protein-coding	1
D4H8_peak_4179	chr19	45596394	45596662	5.64009	8.81618	5.24508	52	NA	intron (NM_013907, intron 5 of 8)	intron (NM_013907, intron 5 of 8)	35913	NM_172639	226162	Mm.21978	NM_172639	ENSMUSG00000041035	Dpcd	5330431N19Rik|Ndac	deleted in primary ciliary dyskinesia	protein-coding	1
D4H8_peak_1091	chr11	43559689	43560132	5.63863	9.14407	5.53699	55	NA	intron (NM_001045530, intron 3 of 5)	intron (NM_001045530, intron 3 of 5)	31161	NM_001045530	380694	Mm.247595	NM_001045530	ENSMUSG00000044707	Ccnjl	Gm877	cyclin J-like	protein-coding	1
D4H8_peak_2009	chr12	111766296	111766569	5.63737	9.48569	5.84308	58	NA	intron (NM_001025362, intron 1 of 14)	intron (NM_001025362, intron 1 of 14)	7564	NM_001025362	16593	Mm.278357	NM_008450	ENSMUSG00000021288	Klc1	AI874768|Kns2	kinesin light chain 1	protein-coding	1
D4H8_peak_4057	chr19	8897718	8898344	5.63737	9.48569	5.84308	58	NA	promoter-TSS (NM_008060)	promoter-TSS (NM_008060)	-26	NM_001293621	14376	Mm.3196	NM_008060	ENSMUSG00000071650	Ganab	AU042638|G2an|GluII|mKIAA0088	alpha glucosidase 2 alpha neutral subunit	protein-coding	1
D4H8_peak_1295	chr11	74830486	74831040	5.63577	17.5117	13.2265	132	NA	promoter-TSS (NM_010813)	promoter-TSS (NM_010813)	-161	NM_010813	17428	Mm.3759	NM_010813	ENSMUSG00000000282	Mnt	Rox|bHLHd3	max binding protein	protein-coding	1
D4H8_peak_3832	chr18	54452591	54453134	5.63231	11.6818	7.83082	78	NA	non-coding (NR_040338, exon 3 of 3)	non-coding (NR_040338, exon 3 of 3)	30567	NR_040338	77433	Mm.159919	NR_040338		Redrum	9430076G02Rik	Redrum, erythroid developmental long intergenic non-protein coding transcript	ncRNA	1
D4H8_peak_273	chr1	127773606	127774424	5.6173	11.2758	7.46038	74	NA	promoter-TSS (NM_028399)	promoter-TSS (NM_028399)	39	NR_045298	100502745	Mm.440061	NR_045298	ENSMUSG00000102014	2900009J06Rik	-	RIKEN cDNA 2900009J06 gene	ncRNA	1
D4H8_peak_661	chr10	59951598	59952290	5.61718	10.9015	7.1184	71	NA	promoter-TSS (NM_029083)	promoter-TSS (NM_029083)	-174	NM_029083	74747	Mm.21697	NM_029083	ENSMUSG00000020108	Ddit4	5830413E08Rik|AA415483|REDD1|Rtp801|dig2	DNA-damage-inducible transcript 4	protein-coding	1
D4H8_peak_3070	chr16	5013305	5013709	5.6165	9.45103	5.81223	58	NA	promoter-TSS (NM_133185)	promoter-TSS (NM_133185)	46	NM_133185	66049	Mm.27792	NM_133185	ENSMUSG00000022540	Rogdi	0610011C19Rik|AU020118|C76152|Lzf	rogdi homolog	protein-coding	1
D4H8_peak_2288	chr13	76018158	76018653	5.61627	9.10765	5.50462	55	NA	5' UTR (NM_178916, exon 1 of 4)	5' UTR (NM_178916, exon 1 of 4)	157	NM_178916	218341	Mm.266515	NM_178916	ENSMUSG00000043190	Rfesd	AI256775|D030068K09	Rieske (Fe-S) domain containing	protein-coding	1
D4H8_peak_3362	chr17	15065805	15066149	5.61627	9.10765	5.50462	55	NA	Intergenic	Intergenic	12918	NM_001034891	381062	Mm.393767	NM_183133	ENSMUSG00000036552	Ermard	2210404J11Rik|2410011O22Rik|AI448938	ER membrane associated RNA degradation	protein-coding	1
D4H8_peak_5662	chr4	122998766	122999439	5.60914	16.6553	12.4263	124	NA	intron (NM_001303121, intron 2 of 2)	intron (NM_001303121, intron 2 of 2)	3171	NM_001303121	16918	Mm.1055	NM_008506	ENSMUSG00000028654	Mycl	AW536278|L-myc|Lmyc-1|Lmyc1|Mycl1|bHLHe38	v-myc avian myelocytomatosis viral oncogene lung carcinoma derived	protein-coding	1
D4H8_peak_3348	chr17	10209065	10209920	5.6026	11.6241	7.77848	77	NA	TTS (NM_001159516)	TTS (NM_001159516)	109869	NM_021881	19317	Mm.130694	NM_021881	ENSMUSG00000062078	Qk	1110003F05Rik|1500005P18|QkI|l(17)-1Wis|l17Wis1	quaking	protein-coding	1
D4H8_peak_4666	chr2	124505981	124506222	5.59408	9.0715	5.47274	54	NA	intron (NM_001290997, intron 5 of 20)	intron (NM_001290997, intron 5 of 20)	-104195	NM_199238	214968	Mm.330536	NM_172537	ENSMUSG00000027200	Sema6d	1110067B02Rik|AA409156|D330011G23|mKIAA1479	sema domain, transmembrane domain (TM), and cytoplasmic domain, (semaphorin) 6D	protein-coding	1
D4H8_peak_8023	chr9	46328943	46329237	5.58042	10.101	6.39531	63	NA	Intergenic	Intergenic	-9104	NM_183104	74361	Mm.159169	NM_183104	ENSMUSG00000056617	4931429L15Rik	-	RIKEN cDNA 4931429L15 gene	protein-coding	1
D4H8_peak_471	chr1	182082315	182082618	5.57522	9.38239	5.75091	57	NA	Intergenic	Intergenic	-42271	NM_012058	27058	Mm.273196	NM_012058	ENSMUSG00000026511	Srp9	9kDa	signal recognition particle 9	protein-coding	1
D4H8_peak_2279	chr13	73070442	73070664	5.56844	8.70118	5.14323	51	NA	Intergenic	Intergenic	158547	NR_126459	75361	Mm.385732	NR_126459		4930555K05Rik	-	RIKEN cDNA 4930555K05 gene	ncRNA	1
D4H8_peak_5731	chr4	133432746	133432977	5.56844	8.70118	5.14323	51	NA	Intergenic	MTEa|LTR|ERVL-MaLR	-47272	NM_175307	100342	Mm.204656	NM_175307	ENSMUSG00000046694	Fam46b	4732473B16Rik|AU045678|AU046069	family with sequence similarity 46, member B	protein-coding	1
D4H8_peak_7248	chr7	108760081	108760451	5.56421	8.3841	4.86181	48	NA	Intergenic	Intergenic	5408	NM_146723	258718	Mm.223152	NM_146723	ENSMUSG00000051200	Olfr513	MOR195-1	olfactory receptor 513	protein-coding	1
D4H8_peak_8338	chr9	121331743	121332234	5.55883	9.70561	6.03978	60	NA	Intergenic	(CA)n|Simple_repeat|Simple_repeat	-34970	NM_175114	67095	Mm.491112	NM_175114	ENSMUSG00000032536	Trak1	2310001H13Rik|AI413908|AI467545|hyrt|mKIAA1042	trafficking protein, kinesin binding 1	protein-coding	1
D4H8_peak_1886	chr12	81781243	81781673	5.55023	8.99998	5.40962	54	NA	promoter-TSS (NM_177395)	promoter-TSS (NM_177395)	-288	NM_001174107	338372	Mm.35284	NM_177395	ENSMUSG00000042724	Map3k9	E130314H24Rik|Mlk1|Prke1	mitogen-activated protein kinase kinase kinase 9	protein-coding	1
D4H8_peak_2426	chr14	14345868	14346295	5.54496	8.66348	5.10944	51	NA	promoter-TSS (NM_008369)	promoter-TSS (NM_008369)	-414	NM_008369	16188	Mm.425857	NM_008369	ENSMUSG00000068758	Il3ra	CD123|CDw123|SUT-1	interleukin 3 receptor, alpha chain	protein-coding	1
D4H8_peak_1523	chr11	102555862	102556449	5.54444	10.0381	6.33889	63	NA	promoter-TSS (NM_001159492)	promoter-TSS (NM_001159492)	3	NM_001159492	237943	Mm.260282	NM_001159492	ENSMUSG00000034621	Gpatch8	5430405G24Rik|AU018890|ENSMUSG00000075516|Fbm1|Gpatc8|mKIAA0553	G patch domain containing 8	protein-coding	1
D4H8_peak_1941	chr12	99011086	99011828	5.53627	10.7523	6.98398	69	NA	Intergenic	Intergenic	90845	NM_198311	76260	Mm.282660	NM_029553	ENSMUSG00000021013	Ttc8	0610012F22Rik|AV001447|BBS8	tetratricopeptide repeat domain 8	protein-coding	1
D4H8_peak_5151	chr3	95928737	95929212	5.53627	10.7523	6.98398	69	NA	promoter-TSS (NM_001253757)	promoter-TSS (NM_001253757)	-283	NM_001253757	66471	Mm.218657	NM_023210	ENSMUSG00000015749	Anp32e	2810018A15Rik|AI047746|AI326868|CPD1|LANP-L|LANPL|mLANP-L	acidic (leucine-rich) nuclear phosphoprotein 32 family, member E	protein-coding	1
D4H8_peak_2231	chr13	58148448	58149104	5.52857	8.9646	5.37752	53	NA	non-coding (NR_126543, exon 2 of 2)	non-coding (NR_126543, exon 2 of 2)	1827	NR_126543	67339	Mm.121929	NR_126543		1700066J03Rik	-	RIKEN cDNA 1700066J03 gene	ncRNA	1
D4H8_peak_1658	chr11	120491506	120492120	5.5209	9.64088	5.98311	59	NA	promoter-TSS (NM_013770)	promoter-TSS (NM_013770)	-24	NM_013770	27376	Mm.3991	NM_013770	ENSMUSG00000025792	Slc25a10	Dic	solute carrier family 25 (mitochondrial carrier, dicarboxylate transporter), member 10	protein-coding	1
D4H8_peak_1965	chr12	103314300	103314687	5.5209	9.64088	5.98311	59	NA	promoter-TSS (NM_001195726)	promoter-TSS (NM_001195726)	276	NR_136894	102632488	Mm.109435	NR_136894	ENSMUSG00000100789	Gm29508	-	predicted gene 29508	ncRNA	1
D4H8_peak_1193	chr11	62494915	62495429	5.51444	9.28108	5.65954	56	NA	intron (NM_001039536, intron 2 of 6)	intron (NM_001039536, intron 2 of 6)	36712	NM_001039536	327942	Mm.390358	NM_199026	ENSMUSG00000014245	Pigl	Gm737	phosphatidylinositol glycan anchor biosynthesis, class L	protein-coding	1
D4H8_peak_536	chr10	12552401	12553229	5.51087	17.5431	13.2564	132	NA	intron (NM_011682, intron 50 of 73)	intron (NM_011682, intron 50 of 73)	308920	NM_011682	22288	Mm.331784	NM_011682	ENSMUSG00000019820	Utrn	AA589569|DRP|Dmdl	utrophin	protein-coding	1
D4H8_peak_8295	chr9	110053402	110054139	5.51021	11.0726	7.27343	72	NA	intron (NM_001311163, intron 1 of 10)	intron (NM_001311163, intron 1 of 10)	1749	NM_001311163	17758	Mm.217318	NM_008633	ENSMUSG00000032479	Map4	AA407148|MAP-4|Mtap-4|Mtap4	microtubule-associated protein 4	protein-coding	1
D4H8_peak_723	chr10	77191260	77191674	5.50891	9.97584	6.283	62	NA	Intergenic	Intergenic	-24937	NM_009929	12822	Mm.4352	NM_009929	ENSMUSG00000001435	Col18a1	-	collagen, type XVIII, alpha 1	protein-coding	1
D4H8_peak_7805	chr8	111643473	111644206	5.50891	9.97584	6.283	62	NA	intron (NM_001037665, intron 1 of 3)	CpG	396	NM_011742	22640	Mm.4184	NM_011742	ENSMUSG00000055835	Zfp1	Fnp-1|Zfp-1|mkr-1	zinc finger protein 1	protein-coding	1
D4H8_peak_1016	chr11	11881568	11882003	5.49524	11.044	7.24788	72	NA	intron (NM_001190448, intron 1 of 14)	intron (NM_001190448, intron 1 of 14)	8623	NM_016672	13195	Mm.12906	NM_016672	ENSMUSG00000020182	Ddc	Aadc	dopa decarboxylase	protein-coding	1
D4H8_peak_1882	chr12	80790233	80790777	5.49132	9.94496	6.25523	62	NA	promoter-TSS (NM_178682)	promoter-TSS (NM_178682)	-27	NM_001242419	217684	Mm.341776	NM_178682	ENSMUSG00000021133	Susd6	4933426M11Rik|mKIAA0247	sushi domain containing 6	protein-coding	1
D4H8_peak_4396	chr2	34771757	34772095	5.48884	10.6645	6.90492	69	NA	promoter-TSS (NM_001163434)	promoter-TSS (NM_001163434)	-164	NM_022310	14828	Mm.330160	NM_022310	ENSMUSG00000026864	Hspa5	AL022860|AU019543|Bip|D2Wsu141e|D2Wsu17e|Grp78|Hsce70|SEZ-7|Sez7|baffled|mBiP	heat shock protein 5	protein-coding	1
D4H8_peak_946	chr10	128270421	128270667	5.48574	8.89461	5.31459	53	NA	promoter-TSS (NM_019963)	promoter-TSS (NM_019963)	-32	NM_019963	20847	Mm.293120	NM_019963	ENSMUSG00000040033	Stat2	1600010G07Rik|AW496480	signal transducer and activator of transcription 2	protein-coding	1
D4H8_peak_5068	chr3	83980395	83980741	5.48349	9.5769	5.92622	59	NA	intron (NM_172681, intron 3 of 34)	intron (NM_172681, intron 3 of 34)	59593	NM_172681	229473	Mm.28838	NM_172681	ENSMUSG00000033767	D930015E06Rik	Kiaa0922|mKIAA0922	RIKEN cDNA D930015E06 gene	protein-coding	1
D4H8_peak_3473	chr17	32809662	32810260	5.47321	10.6355	6.8787	68	NA	promoter-TSS (NM_001267583)	promoter-TSS (NM_001267583)	-30	NM_001267583	240063	Mm.30675	NM_183177	ENSMUSG00000055202	Zfp811	BC052046	zinc finger protein 811	protein-coding	1
D4H8_peak_4412	chr2	38782071	38782521	5.4727	11.3702	7.54662	75	NA	intron (NM_010264, intron 3 of 10)	intron (NM_010264, intron 3 of 10)	2219	NM_001159548	14536	Mm.439703	NM_010264	ENSMUSG00000063972	Nr6a1	1700113M01Rik|Gcnf|NCNF|RTR	nuclear receptor subfamily 6, group A, member 1	protein-coding	1
D4H8_peak_1059	chr11	29172773	29173500	5.46529	10.2579	6.53633	65	NA	5' UTR (NM_134034, exon 1 of 16)	5' UTR (NM_134034, exon 1 of 16)	229	NM_134034	104570	Mm.276386	NM_134034	ENSMUSG00000020463	Smek2	AW011752|AW557776|Ppp4r3b|mKIAA1387	SMEK homolog 2, suppressor of mek1 (Dictyostelium)	protein-coding	1
D4H8_peak_1211	chr11	66168063	66168550	5.4503	7.91879	4.45202	44	NA	exon (NM_001099633, exon 1 of 69)	exon (NM_001099633, exon 1 of 69)	245	NM_001099633	237806	Mm.264210	NM_001099633	ENSMUSG00000056752	Dnah9	9030022M04|A230091C01|C230051G16|D11Ertd686e|Dnahc9|mKIAA0357	dynein, axonemal, heavy chain 9	protein-coding	1
D4H8_peak_5505	chr4	65245298	65245589	5.44894	10.2283	6.50949	65	NA	intron (NM_021362, intron 9 of 21)	intron (NM_021362, intron 9 of 21)	121269	NM_021362	18491	Mm.317854	NM_021362	ENSMUSG00000028370	Pappa	8430414N03Rik|IGFBP-4ase|PAG1|PAPP-A	pregnancy-associated plasma protein A	protein-coding	1
D4H8_peak_8329	chr9	120110354	120110754	5.43954	8.18569	4.68668	46	NA	exon (NM_144793, exon 1 of 7)	exon (NM_144793, exon 1 of 7)	155	NM_144793	208638	Mm.236656	NM_144793	ENSMUSG00000032519	Slc25a38	AV019094|BC010801|appoptosin	solute carrier family 25, member 38	protein-coding	1
D4H8_peak_7172	chr7	81788973	81789415	5.43542	9.14901	5.54	55	NA	intron (NM_026077, intron 1 of 4)	intron (NM_026077, intron 1 of 4)	259	NM_026077	67290	Mm.248391	NM_026077	ENSMUSG00000025102	3110040N11Rik	AI851475	RIKEN cDNA 3110040N11 gene	protein-coding	1
D4H8_peak_4948	chr3	16858641	16859030	5.43268	10.1989	6.48208	64	NA	Intergenic	Intergenic	675652	NR_027375	229096	Mm.23834	NM_172677	ENSMUSG00000047213	Ythdf3	9130022A11Rik	YTH domain family 3	protein-coding	1
D4H8_peak_8340	chr9	121371406	121372045	5.41602	9.11651	5.51188	55	NA	intron (NM_175114, intron 1 of 15)	intron (NM_175114, intron 1 of 15)	4767	NM_175114	67095	Mm.491112	NM_175114	ENSMUSG00000032536	Trak1	2310001H13Rik|AI413908|AI467545|hyrt|mKIAA1042	trafficking protein, kinesin binding 1	protein-coding	1
D4H8_peak_3842	chr18	54901904	54902938	5.40663	13.4674	9.46939	94	NA	intron (NM_175751, intron 3 of 9)	intron (NM_175751, intron 3 of 9)	87759	NM_175751	269023	Mm.192984	NM_175751	ENSMUSG00000052713	Zfp608	4932417D18Rik|D430007A19Rik|Znf608	zinc finger protein 608	protein-coding	1
D4H8_peak_816	chr10	84885785	84886377	5.39637	10.4923	6.7505	67	NA	intron (NM_027689, intron 11 of 13)	intron (NM_027689, intron 11 of 13)	-31532	NM_183172	237422	Mm.18936	NM_183172	ENSMUSG00000035620	Ric8b	BC051080|Ric-8|Ric-8b	RIC8 guanine nucleotide exchange factor B	protein-coding	1
D4H8_peak_7007	chr7	36877314	36878120	5.3927	10.8477	7.07062	70	NA	Intergenic	Intergenic	179599	NM_172298	243931	Mm.44141	NM_172298	ENSMUSG00000021217	Tshz3	A630038G13Rik|Tsh3|Zfp537|mKIAA1474|teashirt3	teashirt zinc finger family member 3	protein-coding	1
D4H8_peak_3875	chr18	60735286	60735506	5.39215	9.42014	5.78454	57	NA	Intergenic	Intergenic	-22007	NM_008306	15531	Mm.181862	NM_008306	ENSMUSG00000054008	Ndst1	1200015G06Rik|HSNST|HSNST 1|Hsst|N-HSST|N-HSST 1|NDST-1|b2b2230Clo	N-deacetylase/N-sulfotransferase (heparan glucosaminyl) 1	protein-coding	1
D4H8_peak_3825	chr18	52847814	52848019	5.38809	9.76307	6.09239	60	NA	intron (NM_001199154, intron 2 of 10)	intron (NM_001199154, intron 2 of 10)	54731	NR_035420	100316749		NR_035420	ENSMUSG00000080573	Mir467f	Mirn467f|mmu-mir-467f	microRNA 467f	ncRNA	1
D4H8_peak_3762	chr18	34103015	34103260	5.38598	8.40782	4.88278	48	NA	Intergenic	Intergenic	-95931	NM_013512	13824	Mm.3465	NM_013512	ENSMUSG00000024376	Epb41l4a	Epb4.1l4|Epb4.1l4a|NBL4	erythrocyte membrane protein band 4.1 like 4a	protein-coding	1
D4H8_peak_5081	chr3	87789488	87789894	5.38598	8.40782	4.88278	48	NA	intron (NM_001033124, intron 3 of 16)	intron (NM_001033124, intron 3 of 16)	5471	NM_001033124	18211	Mm.80682	NM_001033124	ENSMUSG00000028072	Ntrk1	C80751|Tkr|TrkA|trk	neurotrophic tyrosine kinase, receptor, type 1	protein-coding	1
D4H8_peak_5226	chr3	108409998	108410509	5.38448	10.1114	6.40375	64	NA	intron (NM_001004177, intron 1 of 33)	intron (NM_001004177, intron 1 of 33)	5241	NM_017392	53883	Mm.39728	NM_017392	ENSMUSG00000068740	Celsr2	Adgrc2|EGFL2|Flamingo1|flamingo|mKIAA0279|mfmi1	cadherin, EGF LAG seven-pass G-type receptor 2	protein-coding	1
D4H8_peak_5580	chr4	108362589	108363293	5.38364	11.929	8.05526	80	NA	Intergenic	Intergenic	20714	NM_001099303	545667	Mm.380025	NM_001099303	ENSMUSG00000059816	Fam159a	OTTMUSG00000008243	family with sequence similarity 159, member A	protein-coding	1
D4H8_peak_4861	chr2	166030318	166031457	5.38126	10.4641	6.72491	67	NA	intron (NM_008679, intron 1 of 22)	intron (NM_008679, intron 1 of 22)	38250	NM_008679	17979	Mm.469663	NM_008679	ENSMUSG00000027678	Ncoa3	2010305B15Rik|AW321064|Actr|Aib1|KAT13B|Rac3|Src3|Tram-1|Tram1|bHLHe42|p/Cip|pCip	nuclear receptor coactivator 3	protein-coding	1
D4H8_peak_6067	chr5	86804192	86804480	5.36402	8.37244	4.85097	48	NA	promoter-TSS (NM_177680)	promoter-TSS (NM_177680)	70	NM_001347376	231386	Mm.196325	NM_177680	ENSMUSG00000035851	Ythdc1	A730098D12Rik|C80342|mKIAA1966	YTH domain containing 1	protein-coding	1
D4H8_peak_7570	chr8	46686739	46687215	5.35646	9.35867	5.72946	57	NA	Intergenic	L1M6|LINE|L1	52538	NR_045750	100503498	Mm.187358	NR_045750	ENSMUSG00000097534	Gm16675	-	predicted gene, 16675	ncRNA	1
D4H8_peak_4142	chr19	40894509	40895071	5.33791	9.67424	6.0122	60	NA	promoter-TSS (NR_106167)	promoter-TSS (NR_106167)	85	NM_028319	72672	Mm.313523	NM_028319	ENSMUSG00000049164	Zfp518a	2810401C22Rik|6330417C12Rik|AI426493|Zfp518|Znf518|Znf518a|mKIAA0335	zinc finger protein 518A	protein-coding	1
D4H8_peak_2304	chr13	80885651	80886418	5.32255	14.7532	10.6554	106	NA	intron (NM_001042591, intron 1 of 7)	CpG	2612	NM_001042591	105171	Mm.423137	NM_001042591	ENSMUSG00000074794	Arrdc3	AI450344|mKIAA1376	arrestin domain containing 3	protein-coding	1
D4H8_peak_6625	chr6	88544991	88545242	5.32061	8.30248	4.7898	47	NA	Intergenic	Charlie15b|DNA|hAT-Charlie	-26316	NM_016906	53421	Mm.28375	NM_016906	ENSMUSG00000030082	Sec61a1	AA408394|AA410007|Sec61a	Sec61 alpha 1 subunit (S. cerevisiae)	protein-coding	1
D4H8_peak_3048	chr15	103029198	103030176	5.31472	16.22	12.0226	120	NA	Intergenic	Intergenic	-4708	NM_013553	15423	Mm.1351	NM_013553	ENSMUSG00000075394	Hoxc4	Hox-3.5	homeobox C4	protein-coding	1
D4H8_peak_1576	chr11	113230719	113230918	5.30246	8.9257	5.34324	53	NA	Intergenic	Intergenic	-21149	NR_040276	319871	Mm.383743	NR_040276	ENSMUSG00000085421	4732490B19Rik	-	RIKEN cDNA 4732490B19 gene	ncRNA	1
D4H8_peak_6897	chr7	19320081	19320475	5.30093	8.59149	5.04474	50	NA	Intergenic	Intergenic	-10233	NM_001347586	14282	Mm.248335	NM_008036	ENSMUSG00000003545	Fosb	-	FBJ osteosarcoma oncogene B	protein-coding	1
D4H8_peak_6155	chr5	112769311	112769781	5.29917	8.2679	4.75899	47	NA	intron (NM_028901, intron 34 of 43)	intron (NM_028901, intron 34 of 43)	-23746	NR_040675	67360	Mm.59218	NR_040675	ENSMUSG00000098230	1700095B10Rik	-	RIKEN cDNA 1700095B10 gene	ncRNA	1
D4H8_peak_8059	chr9	54752721	54753059	5.29393	10.657	6.89881	68	NA	Intergenic	Intergenic	-11858	NM_001284507	12903	Mm.34797	NM_013496	ENSMUSG00000032291	Crabp1	AI326249|CRABP-I|Crabp-1|CrabpI|Rbp-5	cellular retinoic acid binding protein I	protein-coding	1
D4H8_peak_1119	chr11	51584488	51585031	5.28866	9.58677	5.93502	59	NA	promoter-TSS (NM_028398)	promoter-TSS (NM_028398)	2	NM_028398	72947	Mm.256875	NM_028398	ENSMUSG00000020359	Phykpl	2900006B13Rik|Agxt2l2	5-phosphohydroxy-L-lysine phospholyase	protein-coding	1
D4H8_peak_2350	chr13	97198115	97198444	5.28399	8.89458	5.31459	53	NA	promoter-TSS (NM_010422)	promoter-TSS (NM_010422)	78	NM_010422	15212	Mm.27816	NM_010422	ENSMUSG00000021665	Hexb	-	hexosaminidase B	protein-coding	1
D4H8_peak_3278	chr16	89699758	89700123	5.2741	7.92247	4.45388	44	NA	Intergenic	Intergenic	118412	NM_001145887	21844	Mm.310902	NM_009384	ENSMUSG00000002489	Tiam1	AI847750|D16Ium10|D16Ium10e	T cell lymphoma invasion and metastasis 1	protein-coding	1
D4H8_peak_8373	chrX	11987824	11988188	5.2741	7.92247	4.45388	44	NA	Intergenic	Intergenic	92547	NM_175045	71458	Mm.196328	NM_029510	ENSMUSG00000040363	Bcor	2900008C10Rik|5830466J11Rik|8430401K06Rik|BcorR|D930024N20Rik|mKIAA1575	BCL6 interacting corepressor	protein-coding	1
D4H8_peak_6595	chr6	84976865	84977511	5.26566	8.86364	5.28662	52	NA	intron (NM_177077, intron 6 of 21)	intron (NM_177077, intron 6 of 21)	92325	NM_177077	75914	Mm.159621	NM_177077	ENSMUSG00000033769	Exoc6b	4930569O18Rik|G430127E12Rik|Sec15b|Sec15l2|mKIAA0919	exocyst complex component 6B	protein-coding	1
D4H8_peak_4944	chr3	10012470	10012807	5.26154	8.52663	4.98755	49	NA	promoter-TSS (NM_010634)	promoter-TSS (NM_010634)	53	NM_001272097	16592	Mm.741	NM_010634	ENSMUSG00000027533	Fabp5	E-FABP|Fabpe|Klbp|PA-FABP|mal1	fatty acid binding protein 5, epidermal	protein-coding	1
D4H8_peak_2853	chr15	71010790	71011501	5.24206	8.49453	4.95926	49	NA	Intergenic	Intergenic	716693	NM_177819	70363	Mm.126450	NM_177819	ENSMUSG00000036800	Fam135b	1700010C24Rik|A830008O07Rik	family with sequence similarity 135, member B	protein-coding	1
D4H8_peak_3802	chr18	42877149	42877767	5.22273	8.46263	4.93093	49	NA	intron (NM_028392, intron 1 of 8)	intron (NM_028392, intron 1 of 8)	22048	NR_073583	72930	Mm.26134	NM_027531	ENSMUSG00000024500	Ppp2r2b	2900026H06Rik|6330404L05Rik|E130009M08Rik|PP2A-PR55B|PR55-BETA|SCA12	protein phosphatase 2, regulatory subunit B, beta	protein-coding	1
D4H8_peak_834	chr10	87502249	87502731	5.19451	8.09884	4.60935	46	NA	Intergenic	Intergenic	-8830	NM_008553	17172	Mm.136217	NM_008553	ENSMUSG00000020052	Ascl1	AI225900|ASH1|Mash1|bHLHa46	achaete-scute family bHLH transcription factor 1	protein-coding	1
D4H8_peak_6673	chr6	100203700	100203992	5.18486	9.0614	5.46401	54	NA	Intergenic	MLT1H2|LTR|ERVL-MaLR	83512	NM_019743	56353	Mm.321633	NM_019743	ENSMUSG00000072872	Rybp	2410018J24Rik|DEDAF|YEAF1	RING1 and YY1 binding protein	protein-coding	1
D4H8_peak_7534	chr8	27981386	27981957	5.18449	8.39947	4.87512	48	NA	Intergenic	Intergenic	103182	NR_033590	666422	Mm.484413	NR_033590	ENSMUSG00000110372	Gm8096	EG666422	3-phosphoglycerate dehydrogenase pseudogene	pseudo	1
D4H8_peak_4810	chr2	156775095	156775303	5.184	7.77906	4.32954	43	NA	promoter-TSS (NM_172118)	promoter-TSS (NM_172118)	-265	NM_172118	98932	Mm.271770	NM_172118	ENSMUSG00000067818	Myl9	AI327049|MLC20|Mylc2c|RLC-C	myosin, light polypeptide 9, regulatory	protein-coding	1
D4H8_peak_565	chr10	21701626	21701855	5.18332	7.2439	3.86316	38	NA	Intergenic	Intergenic	10895	NR_045843	432436	Mm.244553	NM_001004162		Gm5420	EG432436	predicted gene 5420	ncRNA	1
D4H8_peak_1380	chr11	86587144	86587448	5.17585	8.71172	5.15198	51	NA	intron (NM_029478, intron 10 of 11)	intron (NM_029478, intron 10 of 11)	-3138	NR_029738	387140		NR_029738	ENSMUSG00000065455	Mir21a	Mir21|Mirn21|mmu-mir-21|mmu-mir-21a	microRNA 21a	ncRNA	1
D4H8_peak_409	chr1	169385794	169386201	5.17585	8.71172	5.15198	51	NA	Intergenic	Intergenic	145467	NM_023284	66977	Mm.151315	NM_023284	ENSMUSG00000026683	Nuf2	2410003C07Rik|AU044112|C85691|Cdca1|NUF2R	NUF2, NDC80 kinetochore complex component	protein-coding	1
D4H8_peak_5463	chr4	48279499	48280023	5.17585	8.71172	5.15198	51	NA	promoter-TSS (NM_029572)	promoter-TSS (NM_029572)	1	NM_001281978	16348	Mm.317706	NM_010569	ENSMUSG00000028344	Invs	Nphp2|inv	inversin	protein-coding	1
D4H8_peak_7428	chr7	141950394	141950971	5.17585	8.71172	5.15198	51	NA	intron (NM_001009930, intron 1 of 19)	intron (NM_001009930, intron 1 of 19)	931	NM_001276763	75770	Mm.274868	NM_029426	ENSMUSG00000053046	Brsk2	4833424K13Rik|SAD-A|SADA	BR serine/threonine kinase 2	protein-coding	1
D4H8_peak_2857	chr15	73732318	73732727	5.17164	7.47702	4.06518	40	NA	intron (NM_001166388, intron 1 of 5)	intron (NM_001166388, intron 1 of 5)	7592	NM_001166388	19245	Mm.390807	NM_008975	ENSMUSG00000059895	Ptp4a3	AV088979|Prl-3|pPtp4a3	protein tyrosine phosphatase 4a3	protein-coding	1
D4H8_peak_4426	chr2	45518501	45519381	5.17042	9.71932	6.05261	60	NA	Intergenic	Intergenic	-177664	NR_040497	69405	Mm.396184	NR_040497	ENSMUSG00000086202	1700019E08Rik	-	RIKEN cDNA 1700019E08 gene	ncRNA	1
D4H8_peak_6949	chr7	27689042	27689482	5.16558	8.3682	4.84783	48	NA	promoter-TSS (NM_001112731)	promoter-TSS (NM_001112731)	-78	NM_001112731	112415	Mm.145362	NM_198417	ENSMUSG00000057093	Zfp607b	C030039L03Rik	zinc finger protein 607B	protein-coding	1
D4H8_peak_7215	chr7	99449716	99449947	5.16196	7.74395	4.29866	42	NA	intron (NM_201352, intron 10 of 17)	L1MC5a|LINE|L1	-16173	NM_028145	72184	Mm.153585	NM_028145	ENSMUSG00000035298	Klhl35	2810406K13Rik	kelch-like 35	protein-coding	1
D4H8_peak_3152	chr16	29642274	29642549	5.16167	9.3599	5.73017	57	NA	intron (NM_001199177, intron 28 of 29)	intron (NM_001199177, intron 28 of 29)	63077	NM_133752	74143	Mm.274285	NM_133752	ENSMUSG00000038084	Opa1	1200011N24Rik|AI225888|AI847218|lilr3|mKIAA0567	OPA1, mitochondrial dynamin like GTPase	protein-coding	1
D4H8_peak_5352	chr4	8957646	8957888	5.16167	9.3599	5.73017	57	NA	Intergenic	Intergenic	267361	NM_001277149	320790	Mm.138792	NM_001033395	ENSMUSG00000041235	Chd7	A730019I05Rik|Cycn|Cyn|Dz|Edy|Flo|GENA 47|GENA 60|Gena 52|Lda|Mt|Obt|Todo|WBE1|Whi|metis	chromodomain helicase DNA binding protein 7	protein-coding	1
D4H8_peak_5679	chr4	125450741	125451079	5.15185	9.00387	5.41289	54	NA	Intergenic	Intergenic	-39921	NM_001081097	14807	Mm.40896	NM_001081097	ENSMUSG00000001985	Grik3	9630027E11|GluK3|GluR7-3|Glur-7|Glur7	glutamate receptor, ionotropic, kainate 3	protein-coding	1
D4H8_peak_260	chr1	121327864	121328075	5.14772	7.43921	4.03258	40	NA	promoter-TSS (NM_001271531)	promoter-TSS (NM_001271531)	55	NM_001271532	72999	Mm.27136	NM_133748	ENSMUSG00000003721	Insig2	2900053I11Rik|C730043J18Rik|Insig-2	insulin induced gene 2	protein-coding	1
D4H8_peak_8165	chr9	74187039	74187285	5.14681	8.33713	4.81983	48	NA	intron (NM_001033500, intron 14 of 19)	intron (NM_001033500, intron 14 of 19)	76828	NM_001033500	546144	Mm.335289	NM_177908	ENSMUSG00000044976	Wdr72	AW558070|D230040E23	WD repeat domain 72	protein-coding	1
D4H8_peak_7506	chr8	22807550	22808582	5.14155	10.7102	6.9464	69	NA	Intergenic	CpG	-2412	NM_001122820	64933	Mm.390023	NM_029505	ENSMUSG00000031539	Ap3m2	5830445E16Rik|AP-3B	adaptor-related protein complex 3, mu 2 subunit	protein-coding	1
D4H8_peak_7526	chr8	26158144	26158514	5.14077	8.6522	5.09998	50	NA	5' UTR (NM_199042, exon 1 of 3)	5' UTR (NM_199042, exon 1 of 3)	160	NM_199042	73754	Mm.383241	NM_199042	ENSMUSG00000037214	Thap1	4833431A01Rik|AW490810	THAP domain containing, apoptosis associated protein 1	protein-coding	1
D4H8_peak_870	chr10	99538866	99539065	5.14077	8.6522	5.09998	50	NA	Intergenic	Intergenic	-70206	NR_038019	100504202	Mm.403801	NR_038019		Gm20110	-	predicted gene, 20110	ncRNA	1
D4H8_peak_284	chr1	131478890	131479246	5.13367	8.00036	4.52266	45	NA	intron (NM_001081011, intron 2 of 22)	intron (NM_001081011, intron 2 of 22)	48293	NM_001081011	14270	Mm.276259	NM_019520	ENSMUSG00000026425	Srgap2	9930124L22Rik|AI448945|FBP2|Fnbp2|srGAP3	SLIT-ROBO Rho GTPase activating protein 2	protein-coding	1
D4H8_peak_3821	chr18	49832337	49832719	5.13087	9.30457	5.68098	56	NA	promoter-TSS (NM_001081371)	promoter-TSS (NM_001081371)	-469	NM_001081371	240283	Mm.257790	NM_001081371	ENSMUSG00000037416	Dmxl1	C630007L23Rik|D030030C22	Dmx-like 1	protein-coding	1
D4H8_peak_2869	chr15	75929741	75930074	5.12401	7.40175	3.9999	39	NA	promoter-TSS (NM_031201)	promoter-TSS (NM_031201)	-177	NM_031201	22122	Mm.22596	NM_031201	ENSMUSG00000022570	Tsta3	AI256181|FX|Tstap35b	tissue specific transplantation antigen P35B	protein-coding	1
D4H8_peak_5895	chr5	16002544	16002878	5.11678	10.6601	6.90163	69	NA	intron (NM_001110846, intron 1 of 37)	intron (NM_001110846, intron 1 of 37)	68020	NM_001110846	12293	Mm.159842	NM_009784	ENSMUSG00000040118	Cacna2d1	Ca(v)alpha2delta1|Cacna2|Cchl2a	calcium channel, voltage-dependent, alpha2/delta subunit 1	protein-coding	1
D4H8_peak_2929	chr15	82016173	82016447	5.11371	7.968	4.49389	44	NA	promoter-TSS (NM_010247)	promoter-TSS (NM_010247)	-59	NM_010247	14375	Mm.288809	NM_010247	ENSMUSG00000022471	Xrcc6	70kDa|G22p1|Ku70	X-ray repair complementing defective repair in Chinese hamster cells 6	protein-coding	1
D4H8_peak_3835	chr18	54506186	54506928	5.11159	11.352	7.53032	75	NA	Intergenic	Intergenic	84262	NR_040338	77433	Mm.159919	NR_040338		Redrum	9430076G02Rik	Redrum, erythroid developmental long intergenic non-protein coding transcript	ncRNA	1
D4H8_peak_6519	chr6	52152883	52153996	5.10437	14.5378	10.4565	104	NA	Intergenic	Intergenic	4878	NM_001311118	15394	Mm.197	NM_010449	ENSMUSG00000029844	Hoxa1	ERA1|Hox-1.6	homeobox A1	protein-coding	1
D4H8_peak_1789	chr12	52671584	52672065	5.10312	8.91871	5.33697	53	NA	Intergenic	Intergenic	-27559	NM_198111	238161	Mm.310822	NM_198111	ENSMUSG00000061603	Akap6	AI482140|Akapalpha|Akapbeta|PRKA	A kinase (PRKA) anchor protein 6	protein-coding	1
D4H8_peak_3039	chr15	102203214	102203648	5.0939	7.93588	4.46631	44	NA	promoter-TSS (NM_001289691)	promoter-TSS (NM_001289691)	-214	NM_001289694	68744	Mm.352945	NM_153194	ENSMUSG00000046897	Zfp740	1110034O07Rik|AW548228|Znf740	zinc finger protein 740	protein-coding	1
D4H8_peak_1084	chr11	40540127	40540438	5.0913	8.24512	4.73891	47	NA	Intergenic	Intergenic	152400	NM_134017	108645	Mm.293771	NM_134017	ENSMUSG00000042032	Mat2b	1110064C04Rik|2410018D16Rik|AI182287|AU022853|MAT-II|MATIIbeta|TGR	methionine adenosyltransferase II, beta	protein-coding	1
D4H8_peak_1900	chr12	84487512	84487782	5.08535	9.22259	5.60684	56	NA	intron (NM_173756, intron 5 of 5)	intron (NM_173756, intron 5 of 5)	36139	NM_173756	217708	Mm.311904	NM_173756	ENSMUSG00000085793	Lin52	5830457H20Rik	lin-52 homolog (C. elegans)	protein-coding	1
D4H8_peak_7113	chr7	64738841	64739377	5.08535	9.22259	5.60684	56	NA	intron (NM_001291166, intron 9 of 14)	URR1A|DNA|hAT-Charlie	133931	NM_023239	66647	Mm.19944	NM_023239	ENSMUSG00000070520	Ndnl2	5730494G16Rik|AI642138|BB044375|HCA4|Mageg1|Nsmce3|mage-g1	necdin-like 2	protein-coding	1
D4H8_peak_3595	chr17	56764827	56765150	5.07424	7.90399	4.43843	44	NA	intron (NM_144858, intron 1 of 12)	CpG	237	NM_144858	224907	Mm.293973	NM_144858	ENSMUSG00000007603	Dus3l	AI662135|AW557805	dihydrouridine synthase 3-like (S. cerevisiae)	protein-coding	1
D4H8_peak_1614	chr11	116826720	116827002	5.07306	8.21484	4.71234	47	NA	intron (NM_001347633, intron 1 of 4)	intron (NM_001347633, intron 1 of 4)	1185	NM_026280	67622	Mm.64962	NM_026280	ENSMUSG00000020814	Mxra7	1810057P16Rik|E130302J09Rik	matrix-remodelling associated 7	protein-coding	1
D4H8_peak_2542	chr14	52304872	52305078	5.07204	8.53523	4.99517	49	NA	exon (NM_019721, exon 1 of 11)	exon (NM_019721, exon 1 of 11)	149	NM_019721	56335	Mm.271759	NM_019721	ENSMUSG00000022160	Mettl3	2310024F18Rik|M6A|Spo8	methyltransferase like 3	protein-coding	1
D4H8_peak_4619	chr2	118529683	118529986	5.07114	8.86269	5.28639	52	NA	non-coding (NR_138603, exon 2 of 2)	non-coding (NR_138603, exon 2 of 2)	14753	NR_138603	171543	Mm.210125	NM_138313	ENSMUSG00000040093	Bmf	AW260063|AW411872	BCL2 modifying factor	protein-coding	1
D4H8_peak_844	chr10	92162507	92163288	5.06902	9.87287	6.19121	61	NA	intron (NR_028262, intron 2 of 12)	intron (NR_028262, intron 2 of 12)	2281	NR_028262	110333	Mm.429764	NR_028262		Rmst	100041799|AI853140|C230053E11Rik|D930049J19Rik|Dmt2|Gm3515|M2|Ncrms	rhabdomyosarcoma 2 associated transcript (non-coding RNA)	ncRNA	1
D4H8_peak_2371	chr13	102905841	102906340	5.05514	8.5064	4.97016	49	NA	intron (NM_175171, intron 4 of 28)	intron (NM_175171, intron 4 of 28)	145835	NR_130318	76624	Mm.426384	NR_130171	ENSMUSG00000091906	1700099I09Rik	-	RIKEN cDNA 1700099I09 gene	ncRNA	1
D4H8_peak_4258	chr2	5844716	5845478	5.05514	8.5064	4.97016	49	NA	promoter-TSS (NM_133837)	promoter-TSS (NM_133837)	63	NM_016918	53893	Mm.251904	NM_016918	ENSMUSG00000025817	Nudt5	-	nudix (nucleoside diphosphate linked moiety X)-type motif 5	protein-coding	1
D4H8_peak_4469	chr2	69042656	69042867	5.05514	8.5064	4.97016	49	NA	intron (NM_172856, intron 4 of 9)	intron (NM_172856, intron 4 of 9)	-93039	NM_181547	329416	Mm.90047	NM_181547	ENSMUSG00000034738	Nostrin	Daip2|mDaIP2	nitric oxide synthase trafficker	protein-coding	1
D4H8_peak_7376	chr7	131410210	131410879	5.05514	8.5064	4.97016	49	NA	promoter-TSS (NM_025826)	promoter-TSS (NM_025826)	-57	NM_025826	66885	Mm.334274	NM_025826	ENSMUSG00000030861	Acadsb	1300003O09Rik|2-MEBCAD|BB066609|SBCAD	acyl-Coenzyme A dehydrogenase, short/branched chain	protein-coding	1
D4H8_peak_8303	chr9	110732655	110733155	5.05474	7.87232	4.41122	44	NA	intron (NM_001083935, intron 2 of 14)	intron (NM_001083935, intron 2 of 14)	9705	NM_001083936	19228	Mm.3542	NM_011199	ENSMUSG00000032492	Pth1r	PPR|Pthr|Pthr1	parathyroid hormone 1 receptor	protein-coding	1
D4H8_peak_1915	chr12	86509829	86510064	5.05419	7.29148	3.90375	39	NA	intron (NM_001159500, intron 5 of 6)	intron (NM_001159500, intron 5 of 6)	88302	NM_011934	26380	Mm.235550	NM_011934	ENSMUSG00000021255	Esrrb	Err2|Errb|Estrrb|Nr3b2	estrogen related receptor, beta	protein-coding	1
D4H8_peak_3649	chr17	79745649	79746336	5.04158	9.48026	5.83926	58	NA	Intergenic	AT_rich|Low_complexity|Low_complexity	-30951	NM_009994	13078	Mm.214016	NM_009994	ENSMUSG00000024087	Cyp1b1	CP1B|P4501b1	cytochrome P450, family 1, subfamily b, polypeptide 1	protein-coding	1
D4H8_peak_1080	chr11	36226008	36226334	5.03835	8.47774	4.94454	49	NA	intron (NM_011856, intron 5 of 28)	intron (NM_011856, intron 5 of 28)	-246082	NM_170779	211652	Mm.31267	NM_170779	ENSMUSG00000018849	Wwc1	AA408228|AU017197|BC037006|Kibra|mKIAA0869	WW, C2 and coiled-coil domain containing 1	protein-coding	1
D4H8_peak_1597	chr11	115603699	115604282	5.03697	8.15486	4.6596	46	NA	promoter-TSS (NM_173048)	promoter-TSS (NM_173048)	-74	NM_173048	260302	Mm.119479	NM_173048	ENSMUSG00000020740	Gga3	C230037M19Rik|mKIAA0154	golgi associated, gamma adaptin ear containing, ARF binding protein 3	protein-coding	1
D4H8_peak_5450	chr4	44641996	44642582	5.03697	8.15486	4.6596	46	NA	intron (NM_008782, intron 6 of 9)	intron (NM_008782, intron 6 of 9)	-60511	NR_073462	70602	Mm.491142	NR_073462	ENSMUSG00000103995	5730488B01Rik	-	RIKEN cDNA 5730488B01 gene	ncRNA	1
D4H8_peak_1885	chr12	81484886	81485096	5.03538	7.84088	4.38325	43	NA	promoter-TSS (NR_132135)	promoter-TSS (NR_132135)	-140	NR_132135	66272	Mm.439970	NM_025461	ENSMUSG00000091803	Cox16	1810020G14Rik|1810055I05Rik|BB388670	cytochrome c oxidase assembly protein 16	protein-coding	1
D4H8_peak_697	chr10	67979415	67979909	5.03353	7.53926	4.11938	41	NA	promoter-TSS (NM_001081346)	promoter-TSS (NM_001081346)	64	NM_001081346	170799	Mm.209844	NM_133244	ENSMUSG00000037846	Rtkn2	B130039D23Rik|Mbf|Plekhk1	rhotekin 2	protein-coding	1
D4H8_peak_1674	chr12	3850555	3850759	5.01912	8.12514	4.63311	46	NA	intron (NM_007872, intron 3 of 22)	intron (NM_007872, intron 3 of 22)	11587	NR_045884	100038522	Mm.417270	NR_045884	ENSMUSG00000073242	Dnmt3aos	ENSMUSG00000073242|Gm10485	DNA methyltransferase 3A, opposite strand	ncRNA	1
D4H8_peak_3571	chr17	53689088	53689677	5.01912	8.12514	4.63311	46	NA	promoter-TSS (NM_028232)	promoter-TSS (NM_028232)	-67	NM_028232	72415	Mm.153202	NM_028232	ENSMUSG00000023940	Sgol1	3300001M08Rik|C81037|Sgo1	shugoshin-like 1 (S. pombe)	protein-coding	1
D4H8_peak_3789	chr18	37841565	37842094	5.01617	7.80966	4.35641	43	NA	TTS (NM_033593)	TTS (NM_033593)	12831	NR_105945	102465592		NR_105945	ENSMUSG00000098706	Mir6979	Gm27524|mmu-mir-6979	microRNA 6979	ncRNA	1
D4H8_peak_6213	chr5	122621744	122622012	5.01617	7.80966	4.35641	43	NA	Intergenic	(T)n|Simple_repeat|Simple_repeat	-7360	NM_009879	12589	Mm.10125	NM_009879	ENSMUSG00000029469	Ift81	AW060663|Cdv-1|Cdv-1r|Cdv1	intraflagellar transport 81	protein-coding	1
D4H8_peak_3625	chr17	70916990	70917584	5.00869	7.21967	3.84102	38	NA	Intergenic	Intergenic	-63755	NM_001164074	21815	Mm.101034	NM_009372	ENSMUSG00000047407	Tgif1	AA959811|AI462167|Tgif	TGFB-induced factor homeobox 1	protein-coding	1
D4H8_peak_6612	chr6	86684290	86684663	5.00869	7.21967	3.84102	38	NA	promoter-TSS (NM_025665)	promoter-TSS (NM_025665)	15	NM_025665	66618	Mm.182650	NM_025665	ENSMUSG00000001158	Snrnp27	2610209M04Rik|AI449063|AU022368|Ry1	small nuclear ribonucleoprotein 27 (U4/U6.U5)	protein-coding	1
D4H8_peak_7938	chr9	21320608	21320848	5.00869	7.21967	3.84102	38	NA	promoter-TSS (NM_001199186)	promoter-TSS (NM_001199186)	9	NM_001199186	68682	Mm.148425	NM_152808	ENSMUSG00000057193	Slc44a2	1110028E10Rik|CTL2	solute carrier family 44, member 2	protein-coding	1
D4H8_peak_7115	chr7	64840095	64840981	5.00004	9.40268	5.76946	57	NA	intron (NM_183087, intron 3 of 9)	intron (NM_183087, intron 3 of 9)	32502	NM_023239	66647	Mm.19944	NM_023239	ENSMUSG00000070520	Ndnl2	5730494G16Rik|AI642138|BB044375|HCA4|Mageg1|Nsmce3|mage-g1	necdin-like 2	protein-coding	1
D4H8_peak_4840	chr2	163054260	163054629	4.99711	7.77865	4.32942	43	NA	promoter-TSS (NM_008652)	promoter-TSS (NM_008652)	-191	NM_008652	17865	Mm.4594	NM_008652	ENSMUSG00000017861	Mybl2	B-Myb|Bmyb	myeloblastosis oncogene-like 2	protein-coding	1
D4H8_peak_1969	chr12	104736316	104736526	4.99669	9.06215	5.46426	54	NA	intron (NM_148948, intron 1 of 26)	intron (NM_148948, intron 1 of 26)	15531	NM_148948	192119	Mm.21135	NM_148948	ENSMUSG00000041415	Dicer1	1110006F08Rik|D12Ertd7e|mKIAA0928	dicer 1, ribonuclease type III	protein-coding	1
D4H8_peak_6244	chr5	125392907	125393665	4.9891	12.1265	8.23547	82	NA	Intergenic	Intergenic	-3269	NM_019639	22190	Mm.331	NM_019639	ENSMUSG00000008348	Ubc	2700054O04Rik|AI194771|Rps27a|TI-225|Uba52|Ubb	ubiquitin C	protein-coding	1
D4H8_peak_867	chr10	99262569	99263013	4.98762	13.1682	9.19379	91	NA	promoter-TSS (NM_026268)	promoter-TSS (NM_026268)	-440	NM_026268	67603	Mm.1791	NM_026268	ENSMUSG00000019960	Dusp6	1300019I03Rik|MKP-3|MKP3|PYST1	dual specificity phosphatase 6	protein-coding	1
D4H8_peak_1594	chr11	115514188	115514565	4.98635	9.37705	5.74637	57	NA	promoter-TSS (NM_008258)	promoter-TSS (NM_008258)	-6	NM_008258	15374	Mm.1775	NM_008258	ENSMUSG00000020737	Hn1	-	hematological and neurological expressed sequence 1	protein-coding	1
D4H8_peak_671	chr10	60985233	60985464	4.98624	7.18425	3.81071	38	NA	Intergenic	Intergenic	24625	NR_130327	100316671		NR_130327	ENSMUSG00000080526	Mir466j	Mirn466j|mmu-mir-466j	microRNA 466j	ncRNA	1
D4H8_peak_3399	chr17	23924626	23925193	4.97819	7.74786	4.30161	43	NA	Intergenic	Intergenic	7451	NM_001077633	620253	Mm.390964	NM_001077633	ENSMUSG00000057417	Dcpp3	Dcpp-3|EG620253|SPT-3	demilune cell and parotid protein 3	protein-coding	1
D4H8_peak_7034	chr7	44548624	44548973	4.97231	8.36471	4.84494	48	NA	promoter-TSS (NM_011131)	promoter-TSS (NM_011131)	17	NM_011131	18971	Mm.16549	NM_011131	ENSMUSG00000038644	Pold1	125kDa	polymerase (DNA directed), delta 1, catalytic subunit	protein-coding	1
D4H8_peak_6666	chr6	98994211	98994481	4.97168	7.44055	4.03323	40	NA	intron (NM_001347345, intron 10 of 19)	intron (NM_001347345, intron 10 of 19)	33952	NM_001197322	108655	Mm.234965	NM_053202	ENSMUSG00000030067	Foxp1	3110052D19Rik|4932443N09Rik|AI461938|AW494214	forkhead box P1	protein-coding	1
D4H8_peak_2716	chr14	103898901	103899558	4.96632	8.03712	4.55516	45	NA	Intergenic	Intergenic	-54753	NM_001136061	13618	Mm.229532	NM_007904	ENSMUSG00000022122	Ednrb	ET-B|ET-BR|ETR-b|ETb|Sox10m1	endothelin receptor type B	protein-coding	1
D4H8_peak_6919	chr7	25150876	25151752	4.96572	10.6934	6.93145	69	NA	Intergenic	Intergenic	-1143	NR_045847	434147	Mm.59171	NM_001033781	ENSMUSG00000074274	D930028M14Rik	EG434147	RIKEN cDNA D930028M14 gene	ncRNA	1
D4H8_peak_4452	chr2	60788442	60788685	4.95942	7.71729	4.27452	42	NA	intron (NM_020296, intron 4 of 13)	PB1D10|SINE|Alu	-65960	NM_001159564	16420	Mm.98193	NM_021359	ENSMUSG00000026971	Itgb6	2210409C20Rik|4831415H04Rik	integrin beta 6	protein-coding	1
D4H8_peak_5717	chr4	131873229	131873596	4.95919	9.32613	5.70123	57	NA	promoter-TSS (NM_020587)	promoter-TSS (NM_020587)	-227	NM_020587	57317	Mm.2478	NM_020587	ENSMUSG00000028911	Srsf4	5730499P16Rik|AW550192|MNCb-2616|SRp75|Sfrs4	serine/arginine-rich splicing factor 4	protein-coding	1
D4H8_peak_6737	chr6	120716345	120716742	4.95607	8.33684	4.81983	48	NA	intron (NM_001128151, intron 1 of 18)	intron (NM_001128151, intron 1 of 18)	50122	NM_001128151	330409	Mm.333357	NM_001128151	ENSMUSG00000071226	Cecr2	2610101O16Rik|2810409N01Rik|Gtl4|mKIAA1740	cat eye syndrome chromosome region, candidate 2	protein-coding	1
D4H8_peak_7241	chr7	102441617	102442056	4.95607	8.33684	4.81983	48	NA	5' UTR (NM_009103, exon 1 of 19)	5' UTR (NM_009103, exon 1 of 19)	141	NM_009103	20133	Mm.197486	NM_009103	ENSMUSG00000030978	Rrm1	RnrM1	ribonucleotide reductase M1	protein-coding	1
D4H8_peak_1978	chr12	108255682	108256007	4.9514	7.40816	4.00514	40	NA	intron (NM_001159910, intron 1 of 5)	intron (NM_001159910, intron 1 of 5)	19573	NM_001159910	668158	Mm.482792	NM_001159910	ENSMUSG00000084883	Ccdc85c	EG668158|Gm265|Gm9010	coiled-coil domain containing 85C	protein-coding	1
D4H8_peak_4183	chr19	46056192	46057137	4.94079	7.68692	4.24767	42	NA	exon (NM_001081214, exon 1 of 14)	exon (NM_001081214, exon 1 of 14)	125	NM_001346801	226169	Mm.2415	NM_145504	ENSMUSG00000055491	Pprc1	A930018M19|BC013720|PRC|mKIAA0595	peroxisome proliferative activated receptor, gamma, coactivator-related 1	protein-coding	1
D4H8_peak_3349	chr17	10335279	10335634	4.93173	7.97933	4.50413	45	NA	Intergenic	CpG	10854	NR_045461	76634	Mm.491052	NR_045461	ENSMUSG00000099384	1700110C19Rik	-	RIKEN cDNA 1700110C19 gene	ncRNA	1
D4H8_peak_7741	chr8	94037046	94037380	4.93173	7.97933	4.50413	45	NA	promoter-TSS (NM_026623)	promoter-TSS (NM_026623)	15	NM_177767	270086	Mm.251085	NM_177767	ENSMUSG00000033009	Ogfod1	4930415J21Rik|AA387199|AA939912|AW061076|mKIAA1612	2-oxoglutarate and iron-dependent oxygenase domain containing 1	protein-coding	1
D4H8_peak_5529	chr4	83486505	83486710	4.9239	8.28158	4.7707	47	NA	promoter-TSS (NM_001290527)	promoter-TSS (NM_001290527)	-159	NM_001290527	101739	Mm.105331	NM_133948	ENSMUSG00000028484	Psip1	AA408851|AU015605|Dfs70|Ledgfa|Ledgfb|Psip2	PC4 and SFRS1 interacting protein 1	protein-coding	1
D4H8_peak_6170	chr5	114264177	114264419	4.92229	7.65676	4.22102	42	NA	intron (NM_148935, intron 2 of 9)	intron (NM_148935, intron 2 of 9)	9463	NM_148935	116810	Mm.17709	NM_148935	ENSMUSG00000042002	Foxn4	-	forkhead box N4	protein-coding	1
D4H8_peak_5000	chr3	49867724	49868254	4.91351	9.57273	5.92246	59	NA	Intergenic	Intergenic	-110673	NM_130448	73173	Mm.87246	NM_130448	ENSMUSG00000037892	Pcdh18	3110038E07Rik|BB095589|PCDH68L	protocadherin 18	protein-coding	1
D4H8_peak_6281	chr5	133884925	133885163	4.91133	7.34414	3.94941	39	NA	Intergenic	(CAGA)n|Simple_repeat|Simple_repeat	-214704	NM_030719	80909	Mm.45218	NM_030719	ENSMUSG00000015944	Gatsl2	7530428J21Rik|AW742413|Gats|Gatsl1	GATS protein-like 2	protein-coding	1
D4H8_peak_2644	chr14	69912775	69913229	4.90798	8.25418	4.74713	47	NA	intron (NM_028560, intron 3 of 6)	intron (NM_028560, intron 3 of 6)	72595	NM_028560	73523	Mm.23509	NM_028526	ENSMUSG00000022085	Pebp4	PEBP-4	phosphatidylethanolamine binding protein 4	protein-coding	1
D4H8_peak_5007	chr3	51408746	51409263	4.90394	7.6268	4.19502	41	NA	promoter-TSS (NM_025523)	promoter-TSS (NM_025523)	-49	NM_025523	66377	Mm.331007	NM_025523	ENSMUSG00000037152	Ndufc1	2310016K22Rik|KFYI	NADH dehydrogenase (ubiquinone) 1, subcomplex unknown, 1	protein-coding	1
D4H8_peak_6803	chr6	144165974	144166196	4.90394	7.6268	4.19502	41	NA	intron (NM_001113559, intron 1 of 13)	intron (NM_001113559, intron 1 of 13)	43483	NM_001243163	20678	Mm.1752	NM_011444	ENSMUSG00000041540	Sox5	A730017D01Rik|AI528773	SRY (sex determining region Y)-box 5	protein-coding	1
D4H8_peak_4165	chr19	44293559	44294300	4.90098	9.54838	5.90093	59	NA	5' UTR (NM_009128, exon 1 of 6)	5' UTR (NM_009128, exon 1 of 6)	253	NM_009128	20250	Mm.487021	NM_009128	ENSMUSG00000025203	Scd2	Mir5114|Scd-2|mir-5114|swty	stearoyl-Coenzyme A desaturase 2	protein-coding	1
D4H8_peak_1037	chr11	20561199	20561401	4.89844	7.04574	3.6901	36	NA	intron (NM_021372, intron 1 of 1)	intron (NM_021372, intron 1 of 1)	18047	NM_021372	58172	Mm.339676	NM_021372	ENSMUSG00000049800	Sertad2	AB041541|AU021878|Kiaa0127|MNCb-1504|SEI-2|Sei2|TRIP-Br2|mKIAA0127	SERTA domain containing 2	protein-coding	1
D4H8_peak_5296	chr3	138500080	138500881	4.89762	7.92225	4.45388	44	NA	Intergenic	Intergenic	-11098	NM_175224	75624	Mm.26833	NM_175224	ENSMUSG00000005813	Metap1	1700029C17Rik|AW047992|mKIAA0094	methionyl aminopeptidase 1	protein-coding	1
D4H8_peak_6342	chr5	140611470	140612054	4.89643	10.8848	7.10306	71	NA	intron (NM_008494, intron 1 of 7)	intron (NM_008494, intron 1 of 7)	4421	NM_008494	16848	Mm.12834	NM_008494	ENSMUSG00000029570	Lfng	AW061165	LFNG O-fucosylpeptide 3-beta-N-acetylglucosaminyltransferase	protein-coding	1
D4H8_peak_175	chr1	75487590	75488019	4.89154	7.31249	3.92198	39	NA	intron (NM_178884, intron 16 of 19)	CpG	8272	NM_177056	319998	Mm.44401	NM_177056	ENSMUSG00000051703	Tmem198	A230078I05Rik|Tmem198-1|Tmem198a	transmembrane protein 198	protein-coding	1
D4H8_peak_2812	chr15	42047616	42047887	4.89154	7.31249	3.92198	39	NA	Intergenic	Intergenic	-178031	NM_175456	223513	Mm.148913	NM_175456	ENSMUSG00000042895	Abra	C130068O12Rik|STARS	actin-binding Rho activating protein	protein-coding	1
D4H8_peak_149	chr1	71652660	71653390	4.88074	7.89397	4.42977	44	NA	promoter-TSS (NR_040308)	promoter-TSS (NR_040308)	209	NM_001276412	14268	Mm.193099	NM_010233	ENSMUSG00000026193	Fn1	E330027I09|Fn|Fn-1	fibronectin 1	protein-coding	1
D4H8_peak_5859	chr4	155066399	155067087	4.86763	7.56749	4.14299	41	NA	promoter-TSS (NM_001042407)	promoter-TSS (NM_001042407)	-287	NM_001042407	668173	Mm.133114	NM_001042407	ENSMUSG00000029047	Pex10	AV128229|Gm142	peroxisomal biogenesis factor 10	protein-coding	1
D4H8_peak_5942	chr5	30907515	30908099	4.86763	7.56749	4.14299	41	NA	promoter-TSS (NM_001134692)	promoter-TSS (NM_001134692)	-19	NM_001134692	67695	Mm.21450	NM_024460	ENSMUSG00000038803	Ost4	2310016E02Rik	oligosaccharyltransferase complex subunit 4 (non-catalytic)	protein-coding	1
D4H8_peak_5016	chr3	52007619	52008075	4.86641	9.15131	5.54193	55	NA	intron (NM_001004176, intron 1 of 4)	CpG	97159	NM_001004176	433586	Mm.234972	NM_001004176	ENSMUSG00000061143	Maml3	AV234550|BC049812|Mam-2|mKIAA1816	mastermind like 3 (Drosophila)	protein-coding	1
D4H8_peak_1702	chr12	16850643	16850875	4.86397	7.86585	4.40552	44	NA	Intergenic	ERV3-16A3_LTR|LTR|ERVL	39794	NM_033270	50496	Mm.23296	NM_033270	ENSMUSG00000057469	E2f6	AI462434|E2F6a|E2F6b|EMA	E2F transcription factor 6	protein-coding	1
D4H8_peak_905	chr10	117224088	117224723	4.86397	7.86585	4.40552	44	NA	5' UTR (NM_026570, exon 1 of 7)	5' UTR (NM_026570, exon 1 of 7)	102	NM_026570	64050	Mm.233529	NM_026570	ENSMUSG00000020171	Yeats4	4930573H17Rik|B230215M10Rik|GAS41|NuBI-1	YEATS domain containing 4	protein-coding	1
D4H8_peak_7967	chr9	25694829	25695429	4.85569	6.97831	3.63254	36	NA	Intergenic	Intergenic	213532	NM_026189	67484	Mm.112977	NM_026189	ENSMUSG00000036611	Eepd1	2310005P05Rik|AI481005	endonuclease/exonuclease/phosphatase family domain containing 1	protein-coding	1
D4H8_peak_4588	chr2	109959783	109960368	4.85343	9.12677	5.52104	55	NA	intron (NM_172671, intron 1 of 17)	MER112|DNA|hAT-Charlie	42428	NM_172671	107515	Mm.277351	NM_172671	ENSMUSG00000050199	Lgr4	9130225G07|A330106J01Rik|A930009A08Rik|Gpr48	leucine-rich repeat-containing G protein-coupled receptor 4	protein-coding	1
D4H8_peak_383	chr1	162832150	162832699	4.85243	7.24992	3.86799	38	NA	intron (NM_010231, intron 8 of 8)	intron (NM_010231, intron 8 of 8)	-19875	NM_144878	226564	Mm.155164	NM_144878	ENSMUSG00000026692	Fmo4	D1Ertd532e	flavin containing monooxygenase 4	protein-coding	1
D4H8_peak_4615	chr2	118203671	118204105	4.84968	7.53813	4.11906	41	NA	TTS (NM_027759)	TTS (NM_027759)	53078	NM_027759	71313	Mm.85046	NM_027759	ENSMUSG00000027344	Fsip1	1700012M13Rik|4933432K11Rik	fibrous sheath-interacting protein 1	protein-coding	1
D4H8_peak_5026	chr3	55354251	55354873	4.84968	7.53813	4.11906	41	NA	intron (NM_019978, intron 3 of 16)	intron (NM_019978, intron 3 of 16)	-107196	NM_001111052	13175	Mm.393242	NM_019978	ENSMUSG00000027797	Dclk1	1700113D08Rik|2810480F11Rik|AI836758|Click-I|Cpg16|Dcamkl1|Dcl|Dclk|mKIAA0369	doublecortin-like kinase 1	protein-coding	1
D4H8_peak_858	chr10	96330721	96331522	4.84968	7.53813	4.11906	41	NA	Intergenic	Intergenic	104914	NR_110448	74881	Mm.410819	NR_110448		4930459C07Rik	-	RIKEN cDNA 4930459C07 gene	ncRNA	1
D4H8_peak_4103	chr19	26467071	26467270	4.83637	6.69514	3.3889	33	NA	Intergenic	Intergenic	-137990	NM_011416	67155	Mm.342988	NM_011416	ENSMUSG00000024921	Smarca2	2610209L14Rik|SNF2alpha|Snf2l2|brahma|brm	SWI/SNF related, matrix associated, actin dependent regulator of chromatin, subfamily a, member 2	protein-coding	1
[truncated: 2,384 more rows]
