# Supplementary material for: Kdm6b-mediated epigenetic coordination of temporal precision during motor neuron differentiation
Source: EMBO Rep. 2026 May 26;27(13):3665–88. doi: 10.1038/s44319-026-00808-2 (PMC13354772; doi:10.1038/s44319-026-00808-2)
Supplement: Supplementary file 12 — Source data Fig. 6 [file 44319_2026_808_MOESM12_ESM.zip › Source data Fig 6/Fig 6B/D4H8_Sox2_Kdm6b common peaks.xls]

PeakID	Chr	Start	End	fe	#NAME?	#NAME?	Peak Score	Focus Ratio/Region Size	Annotation	Detailed Annotation	Distance to TSS	Nearest PromoterID	Entrez ID	Nearest Unigene	Nearest Refseq	Nearest Ensembl	Gene Name	Gene Alias	Gene Description	Gene Type	Sox2(HMG)/mES-Sox2-ChIP-Seq(GSE11431)/Homer Distance From Peak(sequence,strand,conservation)
D4H8_peak_309	chr1	133492316	133493579	7.07866	20.8176	16.351	163	NA	Intergenic	Intergenic	-68735	NM_011439	20668	Mm.8575	NM_011439	ENSMUSG00000070643	Sox13	AA407916|AW259412|AW540933|Sox-13	SRY (sex determining region Y)-box 13	protein-coding	6
D4H8_peak_5164	chr3	96431695	96432657	6.63976	21.5435	17.0387	170	NA	Intergenic	Intergenic	-17343	NR_001579	21748		NR_001579	ENSMUSG00000064796	Terc	mTER|mTR	telomerase RNA component	ncRNA	5
D4H8_peak_7472	chr8	11308600	11309073	5.26004	9.88422	6.20049	62	NA	intron (NR_133670, intron 1 of 52)	intron (NR_133670, intron 1 of 52)	-3969	NM_009932	12827	Mm.181021	NM_009932	ENSMUSG00000031503	Col4a2	Col4a-2	collagen, type IV, alpha 2	protein-coding	5
D4H8_peak_7594	chr8	61247574	61248260	4.97819	7.74786	4.30161	43	NA	intron (NM_021506, intron 2 of 11)	intron (NM_021506, intron 2 of 11)	23746	NM_021506	59009	Mm.27949	NM_021506	ENSMUSG00000031642	Sh3rf1	2200003J05Rik|Posh|R75531|Sh3md2	SH3 domain containing ring finger 1	protein-coding	5
D4H8_peak_2865	chr15	75633580	75634498	7.82623	24.0769	19.4534	194	NA	Intergenic	RLTR14-int|LTR|ERV1	17355	NM_001044718	22701	Mm.87210	NM_011759	ENSMUSG00000047003	Zfp41	CTfin92|Zfp-41	zinc finger protein 41	protein-coding	4
D4H8_peak_4939	chr3	8865685	8866735	5.96264	13.5132	9.51184	95	NA	intron (NM_025434, intron 2 of 2)	intron (NM_025434, intron 2 of 2)	57647	NM_025434	66230	Mm.38460	NM_025434	ENSMUSG00000040269	Mrps28	1500012D08Rik|AW061224	mitochondrial ribosomal protein S28	protein-coding	4
D4H8_peak_6805	chr6	144454513	144455026	5.49132	9.94496	6.25523	62	NA	Intergenic	Intergenic	-218099	NR_040519	66760	Mm.233631	NR_040519	ENSMUSG00000085785	Sox5os3	4933425H06Rik	SRY (sex determining region Y)-box 5, opposite strand 3	ncRNA	4
D4H8_peak_1737	chr12	27151007	27151464	7.77712	16.5172	12.2956	122	NA	intron (NR_045868, intron 2 of 3)	intron (NR_045868, intron 2 of 3)	9281	NR_045868	636791	Mm.423496	NM_001039248	ENSMUSG00000094002	Gm9866	EG636791|ENSMUSG00000052076	predicted gene 9866	ncRNA	3
D4H8_peak_2192	chr13	51920333	51921104	4.2264	10.8307	7.05564	70	NA	Intergenic	Intergenic	74043	NM_011817	23882	Mm.281298	NM_011817	ENSMUSG00000021453	Gadd45g	AI327420|C86281|CR6|DDIT2|OIG37	growth arrest and DNA-damage-inducible 45 gamma	protein-coding	3
D4H8_peak_2229	chr13	57930589	57931173	4.25684	6.28767	3.04054	30	NA	Intergenic	Intergenic	-22549	NM_001166466	20745	Mm.379020	NM_009262	ENSMUSG00000056222	Spock1	Spock|Ticn1|testican	sparc/osteonectin, cwcv and kazal-like domains proteoglycan 1	protein-coding	3
D4H8_peak_2293	chr13	78445673	78446529	5.08381	9.55887	5.90954	59	NA	Intergenic	Intergenic	-247228	NM_010151	13865	Mm.439653	NM_010151	ENSMUSG00000069171	Nr2f1	COUP-TF1|COUP-TFI|COUPTFA|EAR-3|EAR3|Erbal3|SVP44|Tcfcoup1	nuclear receptor subfamily 2, group F, member 1	protein-coding	3
D4H8_peak_2431	chr14	17089808	17090286	4.87191	7.28109	3.89597	38	NA	Intergenic	Intergenic	-7716	NM_001289760	218772	Mm.259318	NM_011243	ENSMUSG00000017491	Rarb	A830025K23|Hap|Nr1b2	retinoic acid receptor, beta	protein-coding	3
D4H8_peak_2617	chr14	65245290	65246130	4.85343	9.12677	5.52104	55	NA	intron (NM_021458, intron 2 of 6)	intron (NM_021458, intron 2 of 6)	16753	NM_021458	14365	Mm.214687	NM_021458	ENSMUSG00000007989	Fzd3	AU020229|D930050A07Rik|Fz3	frizzled class receptor 3	protein-coding	3
D4H8_peak_2771	chr15	13212198	13213439	5.63074	12.8245	8.87674	88	NA	Intergenic	Intergenic	-39143	NM_007666	12563	Mm.57048	NM_007666	ENSMUSG00000039385	Cdh6	cad6	cadherin 6	protein-coding	3
D4H8_peak_2981	chr15	95012308	95012751	3.95557	5.10474	2.06015	20	NA	intron (NM_178789, intron 6 of 7)	intron (NM_178789, intron 6 of 7)	136789	NR_015482	100043315	Mm.159041	NR_015482	ENSMUSG00000100603	LOC100043315	-	uncharacterized LOC100043315	ncRNA	3
D4H8_peak_3	chr1	5232356	5233009	6.02495	13.2354	9.25581	92	NA	Intergenic	Intergenic	149596	NM_133826	108664	Mm.27082	NM_133826	ENSMUSG00000033793	Atp6v1h	0710001F19Rik|AU022349|CGI-11|SFD|SFDalpha|SFDbeta|VMA13	ATPase, H+ transporting, lysosomal V1 subunit H	protein-coding	3
D4H8_peak_306	chr1	133397398	133398188	5.61718	10.9015	7.1184	71	NA	intron (NM_011439, intron 1 of 13)	intron (NM_011439, intron 1 of 13)	26419	NM_011439	20668	Mm.8575	NM_011439	ENSMUSG00000070643	Sox13	AA407916|AW259412|AW540933|Sox-13	SRY (sex determining region Y)-box 13	protein-coding	3
D4H8_peak_3374	chr17	15993647	15994249	5.01381	9.42843	5.79239	57	NA	Intergenic	Intergenic	-167362	NM_178615	68799	Mm.293466	NM_178615	ENSMUSG00000048027	Rgmb	1110059F19Rik|DRAGON	repulsive guidance molecule family member B	protein-coding	3
D4H8_peak_3730	chr18	16293533	16293890	3.67042	5.08662	2.04595	20	NA	Intergenic	Intergenic	515535	NM_007664	12558	Mm.257437	NM_007664	ENSMUSG00000024304	Cdh2	CDHN|N-CAD|Ncad	cadherin 2	protein-coding	3
D4H8_peak_3940	chr18	79048956	79050207	6.63753	19.2912	14.9035	149	NA	intron (NM_053099, intron 2 of 5)	intron (NM_053099, intron 2 of 5)	59810	NM_053099	240427	Mm.312871	NM_053099	ENSMUSG00000024548	Setbp1	C130092E12|Seb|mKIAA0437	SET binding protein 1	protein-coding	3
D4H8_peak_4075	chr19	12489222	12490102	6.02612	16.9276	12.6821	126	NA	intron (NM_172442, intron 2 of 8)	intron (NM_172442, intron 2 of 8)	12334	NM_172442	207521	Mm.247695	NM_172442	ENSMUSG00000039982	Dtx4	AI449438|BC044798|D930042H13|RNF155	deltex 4, E3 ubiquitin ligase	protein-coding	3
D4H8_peak_4095	chr19	21789332	21790370	8.06967	29.3406	24.5197	245	NA	intron (NM_031997, intron 2 of 24)	intron (NM_031997, intron 2 of 24)	11511	NM_001033759	83921	Mm.329776	NM_031997	ENSMUSG00000024754	Tmem2	-	transmembrane protein 2	protein-coding	3
D4H8_peak_4100	chr19	25230630	25231189	5.16558	8.3682	4.84783	48	NA	Intergenic	Intergenic	-6293	NM_181404	107351	Mm.260722	NM_181404	ENSMUSG00000032702	Kank1	A930031B09Rik|AU015049|AW121052|Ankrd15|D330024H06Rik|mKIAA0172	KN motif and ankyrin repeat domains 1	protein-coding	3
D4H8_peak_4901	chr2	173725290	173725602	5.49447	9.24775	5.63018	56	NA	Intergenic	L1MC3|LINE|L1	6031	NM_029308	75485	Mm.308031	NM_029308	ENSMUSG00000057047	1700010B08Rik	-	RIKEN cDNA 1700010B08 gene	protein-coding	3
D4H8_peak_5244	chr3	119095367	119095642	4.19461	5.69174	2.539	25	NA	intron (NM_170778, intron 14 of 22)	intron (NM_170778, intron 14 of 22)	533326	NM_170778	99586	Mm.27907	NM_170778	ENSMUSG00000033308	Dpyd	AI315208|DPD|E330028L06Rik	dihydropyrimidine dehydrogenase	protein-coding	3
D4H8_peak_5299	chr3	138854458	138855033	5.13343	13.8978	9.86484	98	NA	intron (NM_019571, intron 1 of 7)	intron (NM_019571, intron 1 of 7)	112537	NR_121195	56224	Mm.31927	NM_019571	ENSMUSG00000028152	Tspan5	2810455A09Rik|4930505M03Rik|NET-4|Tm4sf9	tetraspanin 5	protein-coding	3
D4H8_peak_5938	chr5	30718009	30718930	6.22245	14.0392	9.99445	99	NA	intron (NM_023047, intron 1 of 12)	(TG)n|Simple_repeat|Simple_repeat	6574	NM_023047	65254	Mm.27732	NM_023047	ENSMUSG00000029168	Dpysl5	CRAM|CRMP-5|Crmp5	dihydropyrimidinase-like 5	protein-coding	3
D4H8_peak_6618	chr6	87737875	87738789	6.12089	14.2464	10.1869	101	NA	intron (NM_001159697, intron 2 of 7)	intron (NM_001159697, intron 2 of 7)	7463	NM_001159697	58229	Mm.333229	NM_021418	ENSMUSG00000068263	Efcc1	Ccdc48	EF hand and coiled-coil domain containing 1	protein-coding	3
D4H8_peak_6684	chr6	104615629	104616084	4.53295	6.21992	2.98297	29	NA	intron (NM_017383, intron 2 of 22)	intron (NM_017383, intron 2 of 22)	122812	NM_017383	53870	Mm.321671	NM_017383	ENSMUSG00000030092	Cntn6	NB-3	contactin 6	protein-coding	3
D4H8_peak_7467	chr8	9288019	9288467	3.67629	4.87851	1.87855	18	NA	intron (NM_001347127, intron 1 of 3)	intron (NM_001347127, intron 1 of 3)	143574	NR_073360	74688	Mm.159298	NR_073360	ENSMUSG00000109215	4930453L07Rik	-	RIKEN cDNA 4930453L07 gene	ncRNA	3
D4H8_peak_7587	chr8	57404968	57405832	7.19953	15.4727	11.3248	113	NA	Intergenic	Intergenic	-50523	NM_009136	20284	Mm.12886	NM_009136	ENSMUSG00000031610	Scrg1	AW124307	scrapie responsive gene 1	protein-coding	3
D4H8_peak_7603	chr8	64834216	64834609	5.96774	10.7706	7.00106	70	NA	intron (NM_178633, intron 2 of 14)	intron (NM_178633, intron 2 of 14)	15512	NM_178633	77113	Mm.350347	NM_178633	ENSMUSG00000031605	Klhl2	6030411N21Rik|ABP-KELCH|AU020744|Mav	kelch-like 2, Mayven	protein-coding	3
D4H8_peak_7761	chr8	102726488	102726988	4.22719	6.23917	2.99932	29	NA	intron (NM_009866, intron 1 of 12)	intron (NM_009866, intron 1 of 12)	58373	NM_009866	12552	Mm.1571	NM_009866	ENSMUSG00000031673	Cdh11	Cad11|OSF-4	cadherin 11	protein-coding	3
D4H8_peak_1148	chr11	55684749	55685693	4.46632	11.4774	7.64447	76	NA	Intergenic	Intergenic	-77023	NM_020492	14654	Mm.89320	NM_020492	ENSMUSG00000000263	Glra1	nmf11|oscillator|ot|spasmodic|spd	glycine receptor, alpha 1 subunit	protein-coding	2
D4H8_peak_1196	chr11	62613899	62614163	6.6289	11.4915	7.65708	76	NA	intron (NM_198861, intron 2 of 3)	intron (NM_198861, intron 2 of 3)	9501	NR_028541	100217444		NR_028541		Snord65	MBII-135|snoRNA135	small nucleolar RNA, C/D box 65	snoRNA	2
D4H8_peak_1406	chr11	88280473	88281017	5.88184	12.1613	8.26753	82	NA	Intergenic	Intergenic	-13298	NM_028859	74297	Mm.207320	NM_028859	ENSMUSG00000034031	Ccdc182	1700106J16Rik	coiled-coil domain containing 182	protein-coding	2
D4H8_peak_1423	chr11	94044181	94045100	6.05376	14.9275	10.8167	108	NA	intron (NM_001025429, intron 1 of 26)	intron (NM_001025429, intron 1 of 26)	435	NM_001025429	70834	Mm.260737	NM_027569	ENSMUSG00000020859	Spag9	3110018C07Rik|4733401I23Rik|4831406C20Rik|AW552012|JLP|JSAP2|JSAP2a|Jip4|Mapk8ip4|syd1	sperm associated antigen 9	protein-coding	2
D4H8_peak_1579	chr11	113439549	113439989	5.25216	9.17835	5.56718	55	NA	intron (NM_027216, intron 5 of 9)	intron (NM_027216, intron 5 of 9)	126046	NM_001166503	69806	Mm.341021	NM_027216	ENSMUSG00000041654	Slc39a11	1810074D23Rik	solute carrier family 39 (metal ion transporter), member 11	protein-coding	2
D4H8_peak_177	chr1	77495104	77495760	5.60534	13.1546	9.18158	91	NA	intron (NM_007936, intron 3 of 17)	intron (NM_007936, intron 3 of 17)	1336	NR_105770	102465180		NR_105770	ENSMUSG00000099141	Mir6352	Gm27481|mmu-mir-6352	microRNA 6352	ncRNA	2
D4H8_peak_2277	chr13	72210184	72210851	6.82457	11.8121	7.9489	79	NA	Intergenic	Intergenic	-246794	NM_010573	16371	Mm.316056	NM_010573	ENSMUSG00000060969	Irx1	-	Iroquois related homeobox 1 (Drosophila)	protein-coding	2
D4H8_peak_2296	chr13	78936161	78936629	5.76443	13.1043	9.13411	91	NA	Intergenic	Intergenic	-737522	NM_010151	13865	Mm.439653	NM_010151	ENSMUSG00000069171	Nr2f1	COUP-TF1|COUP-TFI|COUPTFA|EAR-3|EAR3|Erbal3|SVP44|Tcfcoup1	nuclear receptor subfamily 2, group F, member 1	protein-coding	2
D4H8_peak_2301	chr13	80000482	80001250	7.87584	20.6476	16.1914	161	NA	Intergenic	Intergenic	-882556	NM_001042591	105171	Mm.423137	NM_001042591	ENSMUSG00000074794	Arrdc3	AI450344|mKIAA1376	arrestin domain containing 3	protein-coding	2
D4H8_peak_2316	chr13	84571247	84571963	5.97979	12.7452	8.80344	88	NA	Intergenic	Intergenic	349309	NR_029418	72745	Mm.295063	NM_175187	ENSMUSG00000035762	Tmem161b	2810446P07Rik|AI843389	transmembrane protein 161B	protein-coding	2
D4H8_peak_2318	chr13	84625781	84626585	5.763	12.3211	8.41384	84	NA	Intergenic	Intergenic	403887	NR_029418	72745	Mm.295063	NM_175187	ENSMUSG00000035762	Tmem161b	2810446P07Rik|AI843389	transmembrane protein 161B	protein-coding	2
D4H8_peak_2456	chr14	22577299	22578254	4.70276	8.20847	4.707	47	NA	intron (NM_028275, intron 2 of 6)	intron (NM_028275, intron 2 of 6)	-34978	NR_046307	74896	Mm.444661	NR_046307		4930405A10Rik	4930456G20Rik	RIKEN cDNA 4930405A10 gene	ncRNA	2
D4H8_peak_2457	chr14	22679981	22680439	6.13736	11.8419	7.976	79	NA	intron (NM_028275, intron 5 of 6)	intron (NM_028275, intron 5 of 6)	-137412	NR_046307	74896	Mm.444661	NR_046307		4930405A10Rik	4930456G20Rik	RIKEN cDNA 4930405A10 gene	ncRNA	2
D4H8_peak_2604	chr14	63586121	63586512	5.05495	8.18475	4.68594	46	NA	Intergenic	Intergenic	-20214	NM_173393	219149	Mm.32071	NM_173393	ENSMUSG00000035067	Xkr6	2700008G24Rik|BC024502|Xrg6	X-linked Kx blood group related 6	protein-coding	2
D4H8_peak_2633	chr14	67344678	67344952	3.73197	5.18696	2.12641	21	NA	intron (NR_045961, intron 5 of 5)	intron (NR_045961, intron 5 of 5)	-30104	NM_001037931	628416	Mm.390723	NM_001037931		Gm6878	EG628416	predicted gene 6878	protein-coding	2
D4H8_peak_268	chr1	126861624	126862434	5.25269	10.577	6.82668	68	NA	Intergenic	Intergenic	-31397	NM_001081756	210356	Mm.377234	NM_172484	ENSMUSG00000049690	Nckap5	8430408F21|D130011D22Rik|E030049G20Rik|Erih1|Erih2|Gm1548|Nap5	NCK-associated protein 5	protein-coding	2
D4H8_peak_2761	chr15	10746513	10747183	4.16502	5.88446	2.70085	27	NA	intron (NR_045063, intron 2 of 6)	intron (NR_045063, intron 2 of 6)	31948	NR_045065	75259	Mm.33928	NR_045063	ENSMUSG00000097058	4930556M19Rik	1700009D01Rik|C130022M03Rik	RIKEN cDNA 4930556M19 gene	ncRNA	2
D4H8_peak_2849	chr15	68883448	68883680	3.64976	4.83657	1.84617	18	NA	Intergenic	Intergenic	-44856	NM_010158	13992	Mm.17964	NM_010158	ENSMUSG00000022332	Khdrbs3	Etle|SLM-2|Salp|Slm2|T-STAR	KH domain containing, RNA binding, signal transduction associated 3	protein-coding	2
D4H8_peak_2953	chr15	86005791	86006194	7.39809	16.3017	12.0973	120	NA	intron (NM_009886, intron 1 of 34)	intron (NM_009886, intron 1 of 34)	27785	NM_009886	12614	Mm.22680	NM_009886	ENSMUSG00000016028	Celsr1	Adgrc1|Crsh|Scy|crash	cadherin, EGF LAG seven-pass G-type receptor 1	protein-coding	2
D4H8_peak_3250	chr16	73117206	73117785	5.55883	9.70561	6.03978	60	NA	Intergenic	Intergenic	454346	NM_019413	19876	Mm.310772	NM_019413	ENSMUSG00000022883	Robo1	AW494633|AW742721|DUTT1|Gm310	roundabout guidance receptor 1	protein-coding	2
D4H8_peak_3296	chr16	91334100	91334722	8.46678	23.9733	19.356	193	NA	Intergenic	Intergenic	-38372	NM_001110498	15976	Mm.6834	NM_010509	ENSMUSG00000022971	Ifnar2	AI747302|Ifnar-2	interferon (alpha and beta) receptor 2	protein-coding	2
D4H8_peak_3303	chr16	91770546	91771423	5.93015	11.8603	7.99252	79	NA	intron (NM_001110275, intron 1 of 28)	intron (NM_001110275, intron 1 of 28)	41613	NM_010587	16443	Mm.40546	NM_010587	ENSMUSG00000022957	Itsn1	AA517634|AA545208|AI316805|AI839402|AI848451|Ehsh1|Ese1|Itsn|Sh3p17	intersectin 1 (SH3 domain protein 1A)	protein-coding	2
D4H8_peak_3325	chr17	3081502	3082460	8.34725	32.7725	27.8481	278	NA	intron (NR_003519, intron 1 of 7)	intron (NR_003519, intron 1 of 7)	2202	NR_003519	328734	Mm.335641	NR_003519		Pisd-ps2	D030013I16Rik	phosphatidylserine decarboxylase, pseudogene 2	pseudo	2
D4H8_peak_3363	chr17	15247887	15248574	6.75831	15.9794	11.7966	117	NA	Intergenic	Intergenic	-7447	NR_046164	328747	Mm.256835	NR_046164	ENSMUSG00000097624	Gm5091	C330048F19	predicted gene 5091	ncRNA	2
D4H8_peak_4078	chr19	14565915	14567206	5.64286	13.2358	9.25589	92	NA	intron (NM_001302947, intron 4 of 19)	intron (NM_001302947, intron 4 of 19)	30653	NM_001302951	21888	Mm.103638	NM_011600	ENSMUSG00000024642	Tle4	5730411M05Rik|AA792082|Bce-1|Bce1|ESTM13|ESTM14|Grg4|X83332|X83333|grg-4	transducin-like enhancer of split 4	protein-coding	2
D4H8_peak_4344	chr2	29856529	29857209	6.21557	19.5198	15.1205	151	NA	Intergenic	Intergenic	-11142	NR_029838	723904		NR_029838	ENSMUSG00000065485	Mir219a-2	Mir219-2|Mirn219-2|mir-219a-2|mmu-mir-219a-2	microRNA 219a-2	ncRNA	2
D4H8_peak_4417	chr2	43437407	43437787	4.07965	5.29609	2.21608	22	NA	Intergenic	Intergenic	-117728	NM_027552	70789	Mm.105278	NM_027552	ENSMUSG00000026866	Kynu	4432411A05Rik	kynureninase (L-kynurenine hydrolase)	protein-coding	2
D4H8_peak_4428	chr2	48538735	48539260	5.58453	10.8414	7.06521	70	NA	Intergenic	Intergenic	-275112	NM_007396	11480	Mm.314338	NM_007396	ENSMUSG00000052155	Acvr2a	ActrIIa|Acvr2|TactrII	activin receptor IIA	protein-coding	2
D4H8_peak_4468	chr2	69035290	69035886	5.69269	11.7987	7.9372	79	NA	intron (NM_172856, intron 4 of 9)	intron (NM_172856, intron 4 of 9)	-100212	NM_181547	329416	Mm.90047	NM_181547	ENSMUSG00000034738	Nostrin	Daip2|mDaIP2	nitric oxide synthase trafficker	protein-coding	2
D4H8_peak_4587	chr2	109942116	109943870	6.55619	18.6486	14.2947	142	NA	intron (NM_172671, intron 1 of 17)	intron (NM_172671, intron 1 of 17)	25346	NM_172671	107515	Mm.277351	NM_172671	ENSMUSG00000050199	Lgr4	9130225G07|A330106J01Rik|A930009A08Rik|Gpr48	leucine-rich repeat-containing G protein-coupled receptor 4	protein-coding	2
D4H8_peak_4616	chr2	118218140	118218689	4.99711	7.77865	4.32942	43	NA	intron (NM_027759, intron 10 of 10)	intron (NM_027759, intron 10 of 10)	38552	NM_027759	71313	Mm.85046	NM_027759	ENSMUSG00000027344	Fsip1	1700012M13Rik|4933432K11Rik	fibrous sheath-interacting protein 1	protein-coding	2
D4H8_peak_4752	chr2	150735623	150736405	6.88487	13.1463	9.17377	91	NA	Intergenic	Intergenic	-13067	NM_172117	12497	Mm.275524	NM_172117	ENSMUSG00000033068	Entpd6	2700026H11Rik|Cd39l2|NTPDase-6	ectonucleoside triphosphate diphosphohydrolase 6	protein-coding	2
D4H8_peak_486	chr1	187076462	187076850	5.01274	7.5061	4.09076	40	NA	intron (NM_028848, intron 9 of 9)	L1M5|LINE|L1	-48482	NR_040554	69308	Mm.490882	NR_040554	ENSMUSG00000089730	1700007P06Rik	-	RIKEN cDNA 1700007P06 gene	ncRNA	2
D4H8_peak_4885	chr2	169297881	169298442	6.17375	10.74	6.97296	69	NA	Intergenic	Intergenic	319892	NR_040326	75508	Mm.271256	NR_040326	ENSMUSG00000086348	1700017J07Rik	-	RIKEN cDNA 1700017J07 gene	ncRNA	2
D4H8_peak_4949	chr3	17785355	17786104	5.45306	15.8498	11.6763	116	NA	Intergenic	Intergenic	-4192	NR_033490	70441	Mm.458192	NR_033490	ENSMUSG00000100252	Mir124-2hg	100040120|2610100L16Rik|6430547I21Rik|A930005K07Rik|AW125202|Gm2612	Mir124-2 host gene (non-protein coding)	ncRNA	2
D4H8_peak_5512	chr4	71484950	71485895	5.63074	12.8245	8.87674	88	NA	Intergenic	Intergenic	715471	NM_001285532	21885	Mm.278444	NM_011599	ENSMUSG00000008305	Tle1	C230057C06Rik|Estm14|Grg-1|Grg1|Tle4l	transducin-like enhancer of split 1	protein-coding	2
D4H8_peak_5518	chr4	72233801	72234110	4.17558	6.68677	3.38232	33	NA	Intergenic	Intergenic	32711	NR_027923	68285	Mm.37541	NR_027923		C630043F03Rik	AI851307	RIKEN cDNA C630043F03 gene	ncRNA	2
D4H8_peak_5519	chr4	73488522	73489451	4.70246	7.5937	4.16621	41	NA	Intergenic	Intergenic	-83914	NM_001013393	433719	Mm.348294	NM_001013393	ENSMUSG00000066137	Gm11487	OTTMUSG00000001246	predicted gene 11487	protein-coding	2
D4H8_peak_5567	chr4	106986276	106986667	4.28052	9.78421	6.1112	61	NA	intron (NM_023672, intron 4 of 17)	intron (NM_023672, intron 4 of 17)	75001	NM_023672	72475	Mm.195635	NM_023672	ENSMUSG00000061887	Ssbp3	2610021L12Rik|2610200M23Rik|5730488C10Rik|AI854733|AW551939|LAST|SSDP1	single-stranded DNA binding protein 3	protein-coding	2
D4H8_peak_5642	chr4	119071136	119072214	4.16701	10.0868	6.38196	63	NA	Intergenic	L1M5|LINE|L1	-2564	NR_131914	433751	Mm.224312	NR_131914	ENSMUSG00000066060	Gm12866	OTTMUSG00000008833	predicted gene 12866	ncRNA	2
D4H8_peak_5662	chr4	122998766	122999439	5.60914	16.6553	12.4263	124	NA	intron (NM_001303121, intron 2 of 2)	intron (NM_001303121, intron 2 of 2)	3171	NM_001303121	16918	Mm.1055	NM_008506	ENSMUSG00000028654	Mycl	AW536278|L-myc|Lmyc-1|Lmyc1|Mycl1|bHLHe38	v-myc avian myelocytomatosis viral oncogene lung carcinoma derived	protein-coding	2
D4H8_peak_598	chr10	38553581	38554297	6.49027	17.6114	13.3197	133	NA	Intergenic	Intergenic	267840	NM_001177783	215919	Mm.294313	NM_001177783	ENSMUSG00000094311	Rfpl4b	100040915|Gm3037|Gm62	ret finger protein-like 4B	protein-coding	2
D4H8_peak_6089	chr5	97218385	97219377	6.78842	26.5376	21.8176	218	NA	Intergenic	Intergenic	-107285	NM_198422	231474	Mm.332505	NM_198422	ENSMUSG00000055725	Paqr3	6330415A20Rik|AY424292|RKTG	progestin and adipoQ receptor family member III	protein-coding	2
D4H8_peak_6103	chr5	101125045	101125536	4.44448	7.73895	4.29442	42	NA	Intergenic	Intergenic	279061	NM_172715	231510	Mm.271911	NM_172715	ENSMUSG00000029314	Agpat9	1-AGPAT|1-AGPAT 9|4933407I02Rik|4933408F15|A230097K15Rik|GPAT-3|Gpat3|mGPAT3	1-acylglycerol-3-phosphate O-acyltransferase 9	protein-coding	2
D4H8_peak_642	chr10	51257617	51258211	6.11782	11.8071	7.94443	79	NA	Intergenic	Intergenic	-222698	NM_001291892	14727	Mm.439661	NM_008147	ENSMUSG00000062593	Lilr4b	Gp49a|gp49	leukocyte immunoglobulin-like receptor, subfamily B, member 4B	protein-coding	2
D4H8_peak_6469	chr6	39347028	39347342	3.90114	5.70066	2.54683	25	NA	intron (NM_028123, intron 10 of 14)	intron (NM_028123, intron 10 of 14)	30522	NM_028123	72144	Mm.482167	NM_028123	ENSMUSG00000029924	Slc37a3	2610507O21Rik|AU044904	solute carrier family 37 (glycerol-3-phosphate transporter), member 3	protein-coding	2
D4H8_peak_6549	chr6	66077211	66078293	8.12478	19.1243	14.7439	147	NA	Intergenic	Intergenic	125181	NM_001161773	67653	Mm.389756	NM_001161773	ENSMUSG00000036463	4930544G11Rik	-	RIKEN cDNA 4930544G11 gene	protein-coding	2
D4H8_peak_6662	chr6	97607836	97608242	3.68192	5.56583	2.43431	24	NA	intron (NM_145148, intron 1 of 23)	RLTR28|LTR|ERVL	9618	NM_145148	232288	Mm.27789	NM_145148	ENSMUSG00000030064	Frmd4b	6030440G05Rik|C87375|GOBLIN|GRSP1|R74720	FERM domain containing 4B	protein-coding	2
D4H8_peak_6671	chr6	100046262	100046810	5.0553	8.83489	5.2613	52	NA	Intergenic	Intergenic	240822	NM_019743	56353	Mm.321633	NM_019743	ENSMUSG00000072872	Rybp	2410018J24Rik|DEDAF|YEAF1	RING1 and YY1 binding protein	protein-coding	2
D4H8_peak_6675	chr6	100432376	100433364	8.17579	24.9028	20.2473	202	NA	Intergenic	Intergenic	-94530	NR_040525	73395	Mm.69413	NR_040525	ENSMUSG00000101553	1700049E22Rik	-	RIKEN cDNA 1700049E22 gene	ncRNA	2
D4H8_peak_6802	chr6	144154930	144155668	5.13275	10.3425	6.61439	66	NA	intron (NM_001113559, intron 1 of 13)	intron (NM_001113559, intron 1 of 13)	54269	NM_001243163	20678	Mm.1752	NM_011444	ENSMUSG00000041540	Sox5	A730017D01Rik|AI528773	SRY (sex determining region Y)-box 5	protein-coding	2
D4H8_peak_70	chr1	41390082	41390697	5.1683	9.03256	5.43897	54	NA	Intergenic	Intergenic	-209137	NR_040475	74897	Mm.243822	NR_040475	ENSMUSG00000104072	4930448I06Rik	-	RIKEN cDNA 4930448I06 gene	ncRNA	2
D4H8_peak_7360	chr7	128288757	128289266	6.24522	10.8586	7.08046	70	NA	promoter-TSS (NR_037290)	promoter-TSS (NR_037290)	-576	NR_037290	100526559		NR_037290	ENSMUSG00000093215	Mir3103	mir-3103|mmu-mir-3103	microRNA 3103	ncRNA	2
D4H8_peak_7547	chr8	34363026	34363970	7.87824	17.1809	12.9203	129	NA	Intergenic	Intergenic	-196786	NR_105820	102465211		NR_105820	ENSMUSG00000098785	Mir6395	Gm27561|mmu-mir-6395	microRNA 6395	ncRNA	2
D4H8_peak_7724	chr8	89823108	89823738	8.42629	22.8268	18.2583	182	NA	Intergenic	Intergenic	524829	NM_172913	244579	Mm.302755	NM_172913	ENSMUSG00000043668	Tox3	500-9|BC052044|C230068E13|CAGF9|Tnrc9	TOX high mobility group box family member 3	protein-coding	2
D4H8_peak_7814	chr8	114452909	114453185	5.71361	8.9341	5.34995	53	NA	intron (NM_019573, intron 4 of 8)	intron (NM_019573, intron 4 of 8)	13395	NM_019573	80707	Mm.440420	NM_019573	ENSMUSG00000004637	Wwox	5330426P09Rik|9030416C10Rik|WOX1	WW domain-containing oxidoreductase	protein-coding	2
D4H8_peak_7817	chr8	116229659	116229990	5.92513	10.3249	6.5979	65	NA	Intergenic	Intergenic	-275191	NM_029297	75465	Mm.23114	NM_029297	ENSMUSG00000034467	Dynlrb2	1700009A04Rik|DNLC2B|Dncl2b	dynein light chain roadblock-type 2	protein-coding	2
D4H8_peak_7910	chr9	13652283	13653107	7.73186	17.8834	13.5762	135	NA	intron (NM_001013813, intron 1 of 3)	intron (NM_001013813, intron 1 of 3)	-9765	NM_173776	270118	Mm.116898	NM_173776	ENSMUSG00000031925	Maml2	5930431H10|BC032967	mastermind like 2 (Drosophila)	protein-coding	2
D4H8_peak_8046	chr9	51364126	51364551	6.24016	10.477	6.73593	67	NA	Intergenic	Intergenic	-35421	NM_027217	69809	Mm.75315	NM_027217	ENSMUSG00000036027	1810046K07Rik	-	RIKEN cDNA 1810046K07 gene	protein-coding	2
D4H8_peak_8242	chr9	102690008	102691060	5.73719	13.0475	9.08321	90	NA	Intergenic	Intergenic	-27270	NM_019764	56332	Mm.21145	NM_019764	ENSMUSG00000032531	Amotl2	AW549739|C79691|Lccp|MASCOT|mKIAA0989	angiomotin-like 2	protein-coding	2
D4H8_peak_8532	chrX	166788984	166789519	4.79056	6.62319	3.3268	33	NA	Intergenic	Intergenic	127226	NR_046015	382255	Mm.336320	NR_046015	ENSMUSG00000086860	Gm1720	-	predicted gene 1720	ncRNA	2
D4H8_peak_858	chr10	96330721	96331522	4.84968	7.53813	4.11906	41	NA	Intergenic	Intergenic	104914	NR_110448	74881	Mm.410819	NR_110448		4930459C07Rik	-	RIKEN cDNA 4930459C07 gene	ncRNA	2
D4H8_peak_101	chr1	55666094	55666565	5.50707	8.92948	5.34633	53	NA	intron (NM_001114663, intron 1 of 5)	intron (NM_001114663, intron 1 of 5)	260383	NM_001114663	227120	Mm.194183	NM_001114663	ENSMUSG00000038349	Plcl1	C230017K02Rik|PLC-L|PLC-L1|PLCE|PLCL|PLDL1|PRIP|PRIP-1	phospholipase C-like 1	protein-coding	1
D4H8_peak_1013	chr11	11821910	11823346	4.74306	12.2	8.30263	83	NA	intron (NM_001190448, intron 11 of 14)	intron (NM_001190448, intron 11 of 14)	-13666	NM_001163359	60530	Mm.236114	NM_021891	ENSMUSG00000035455	Fignl1	-	fidgetin-like 1	protein-coding	1
D4H8_peak_1023	chr11	17503924	17504127	4.09802	5.32444	2.23966	22	NA	Intergenic	Intergenic	246337	NM_001330649	57316	Mm.287982	NM_020558	ENSMUSG00000000581	C1d	1110036E10Rik|AI875855|SUN-CoR	C1D nuclear receptor co-repressor	protein-coding	1
D4H8_peak_1051	chr11	24829712	24829955	4.43361	6.0648	2.85139	28	NA	Intergenic	Intergenic	-99111	NR_033491	100038617	Mm.387376	NR_033491	ENSMUSG00000073103	Gm10466	ENSMUSG00000073103	predicted gene 10466	ncRNA	1
D4H8_peak_1101	chr11	47640445	47640905	4.53211	7.01501	3.66306	36	NA	Intergenic	Intergenic	-261373	NM_011891	24052	Mm.338890	NM_011891	ENSMUSG00000020354	Sgcd	35kDa|delta-SG	sarcoglycan, delta (dystrophin-associated glycoprotein)	protein-coding	1
D4H8_peak_123	chr1	61685410	61686190	5.33644	10.3801	6.64834	66	NA	intron (NM_001081050, intron 1 of 22)	intron (NM_001081050, intron 1 of 22)	46976	NM_001081050	72823	Mm.35153	NM_001081050	ENSMUSG00000052062	Pard3b	1810008K04Rik|2010002N16Rik|2810455B10Rik|Als2cr19|PAR3B|PAR3L|PAR3beta	par-3 family cell polarity regulator beta	protein-coding	1
D4H8_peak_1398	chr11	88139063	88140029	4.5648	11.0983	7.29702	72	NA	intron (NM_198013, intron 1 of 10)	intron (NM_198013, intron 1 of 10)	-30019	NM_001172099	103841	Mm.374846	NM_198013	ENSMUSG00000018378	Cuedc1	AI841487|C330016O16Rik	CUE domain containing 1	protein-coding	1
D4H8_peak_1408	chr11	88406522	88407149	5.30697	10.3247	6.5979	65	NA	intron (NM_054043, intron 8 of 13)	MER58A|DNA|hAT-Charlie	54062	NR_039545	100628571		NR_039545	ENSMUSG00000092985	Mir378b	mir-378b|mmu-mir-378b	microRNA 378b	ncRNA	1
D4H8_peak_1415	chr11	89528172	89528451	4.67144	7.54114	4.12007	41	NA	intron (NM_001327810, intron 3 of 19)	intron (NM_001327810, intron 3 of 19)	-109363	NM_172534	382543	Mm.60997	NM_172534	ENSMUSG00000047773	Ankfn1	4932411E22Rik|Gm1175|nmf9	ankyrin-repeat and fibronectin type III domain containing 1	protein-coding	1
D4H8_peak_1690	chr12	8921500	8922109	12.6065	40.7677	35.6767	356	NA	5' UTR (NM_008640, exon 1 of 7)	5' UTR (NM_008640, exon 1 of 7)	497	NM_008640	17775	Mm.30071	NM_008640	ENSMUSG00000020585	Laptm4a	AA286466|LAPTM4|MTP|Mtrp|mKIAA0108	lysosomal-associated protein transmembrane 4A	protein-coding	1
D4H8_peak_1696	chr12	12694218	12694724	4.16502	5.88446	2.70085	27	NA	Intergenic	Intergenic	-24554	NR_136889	102637952	Mm.421393	NR_136889		Gm34637	-	predicted gene, 34637	ncRNA	1
D4H8_peak_1697	chr12	12725140	12725456	3.82588	6.06506	2.85139	28	NA	Intergenic	Intergenic	-55381	NR_136889	102637952	Mm.421393	NR_136889		Gm34637	-	predicted gene, 34637	ncRNA	1
D4H8_peak_1708	chr12	17625900	17626432	7.39215	18.1838	13.8586	138	NA	Intergenic	Intergenic	-64648	NM_016677	53602	Mm.313619	NM_016677	ENSMUSG00000071379	Hpcal1	NVP-3|Nvp3|VILIP3|Vnsl3|Vsnl3	hippocalcin-like 1	protein-coding	1
D4H8_peak_1805	chr12	55933584	55933973	4.16502	5.88446	2.70085	27	NA	Intergenic	Intergenic	97412	NM_001037756	52592	Mm.24761	NM_027867	ENSMUSG00000012076	Brms1l	0710008O11Rik|AI159718|BRMS1|D12Ertd407e	breast cancer metastasis-suppressor 1-like	protein-coding	1
D4H8_peak_1807	chr12	56459032	56459445	4.36478	8.18124	4.68373	46	NA	Intergenic	Intergenic	70182	NR_045082	104798	Mm.310950	NR_045082		E030019B13Rik	AI413669	RIKEN cDNA E030019B13 gene	ncRNA	1
D4H8_peak_186	chr1	82474587	82475121	4.39619	7.65007	4.21554	42	NA	intron (NM_007735, intron 37 of 47)	intron (NM_007735, intron 37 of 47)	111995	NM_007735	12829	Mm.40253	NM_007735	ENSMUSG00000067158	Col4a4	E130010M05Rik|[a]4(IV)	collagen, type IV, alpha 4	protein-coding	1
D4H8_peak_1870	chr12	79879809	79880012	5.68721	10.6562	6.89822	68	NA	Intergenic	Intergenic	44823	NR_131075	77290	Mm.395042	NR_131073		9430078K24Rik	-	RIKEN cDNA 9430078K24 gene	ncRNA	1
D4H8_peak_1871	chr12	79910961	79911557	5.81092	11.639	7.79171	77	NA	Intergenic	Intergenic	13474	NR_131075	77290	Mm.395042	NR_131073		9430078K24Rik	-	RIKEN cDNA 9430078K24 gene	ncRNA	1
D4H8_peak_1916	chr12	86659290	86659896	6.10686	11.3948	7.56927	75	NA	Intergenic	Intergenic	-19107	NM_177354	238328	Mm.216101	NM_177354	ENSMUSG00000021256	Vash1	AI834978|D930046M13Rik|G630009D10Rik	vasohibin 1	protein-coding	1
D4H8_peak_1981	chr12	108320670	108321093	4.57946	7.0935	3.73097	37	NA	intron (NM_001044380, intron 6 of 8)	intron (NM_001044380, intron 6 of 8)	-13500	NM_010010	13116	Mm.41911	NM_010010	ENSMUSG00000021259	Cyp46a1	Cyp46	cytochrome P450, family 46, subfamily a, polypeptide 1	protein-coding	1
D4H8_peak_2039	chr13	3730483	3730904	4.55737	6.50741	3.22717	32	NA	Intergenic	Intergenic	73625	NM_027416	70405	Mm.20079	NM_027416	ENSMUSG00000063130	Calml3	2310068O22Rik|AI326174	calmodulin-like 3	protein-coding	1
D4H8_peak_206	chr1	86525508	86526652	5.77901	19.5183	15.119	151	NA	promoter-TSS (NM_008972)	promoter-TSS (NM_008972)	-656	NM_008972	19231	Mm.19187	NM_008972	ENSMUSG00000026238	Ptma	Thym	prothymosin alpha	protein-coding	1
D4H8_peak_2119	chr13	26932506	26933213	5.84774	13.277	9.29406	92	NA	Intergenic	Intergenic	77486	NR_039552	100628575		NR_039552	ENSMUSG00000106278	Mir3970	mmu-mir-3970|mu-mir-3970	microRNA 3970	ncRNA	1
D4H8_peak_2125	chr13	28782276	28782940	4.76453	8.9578	5.37122	53	NA	intron (NR_045053, intron 2 of 8)	intron (NR_045053, intron 2 of 8)	-71735	NR_105787	102466635		NR_105787	ENSMUSG00000099158	Mir6368	Gm27800|mmu-mir-6368	microRNA 6368	ncRNA	1
D4H8_peak_2228	chr13	57603131	57603512	6.60111	12.6567	8.72267	87	NA	intron (NM_001166464, intron 4 of 10)	intron (NM_001166464, intron 4 of 10)	305011	NM_001166465	20745	Mm.379020	NM_009262	ENSMUSG00000056222	Spock1	Spock|Ticn1|testican	sparc/osteonectin, cwcv and kazal-like domains proteoglycan 1	protein-coding	1
D4H8_peak_2251	chr13	63952129	63952725	5.72916	10.3598	6.62961	66	NA	Intergenic	(TC)n|Simple_repeat|Simple_repeat	136774	NM_008291	15487	Mm.5109	NM_008291	ENSMUSG00000033122	Hsd17b3	-	hydroxysteroid (17-beta) dehydrogenase 3	protein-coding	1
D4H8_peak_2255	chr13	64107148	64108003	6.11415	14.6453	10.5561	105	NA	intron (NM_001001321, intron 7 of 11)	intron (NM_001001321, intron 7 of 11)	-18374	NM_008291	15487	Mm.5109	NM_008291	ENSMUSG00000033122	Hsd17b3	-	hydroxysteroid (17-beta) dehydrogenase 3	protein-coding	1
D4H8_peak_2295	chr13	78871671	78872651	6.924	21.8362	17.3143	173	NA	Intergenic	Intergenic	-673288	NM_010151	13865	Mm.439653	NM_010151	ENSMUSG00000069171	Nr2f1	COUP-TF1|COUP-TFI|COUPTFA|EAR-3|EAR3|Erbal3|SVP44|Tcfcoup1	nuclear receptor subfamily 2, group F, member 1	protein-coding	1
D4H8_peak_2313	chr13	84059275	84059985	5.6724	12.526	8.60298	86	NA	intron (NR_131220, intron 1 of 1)	intron (NR_131220, intron 1 of 1)	5144	NR_131220	553095	Mm.39702	NR_131220	ENSMUSG00000098087	Gm17750	-	predicted gene, 17750	ncRNA	1
D4H8_peak_2327	chr13	90661044	90661413	4.07628	5.50685	2.3846	23	NA	Intergenic	Intergenic	244127	NM_001145879	435376	Mm.292579	NM_001145879	ENSMUSG00000078958	Atp6ap1l	EG435376	ATPase, H+ transporting, lysosomal accessory protein 1-like	protein-coding	1
D4H8_peak_2368	chr13	102132332	102132718	4.31741	6.38654	3.12581	31	NA	Intergenic	Intergenic	-364308	NM_001077495	18708	Mm.259333	NM_001024955	ENSMUSG00000041417	Pik3r1	PI3K|p50alpha|p55alpha|p85alpha	phosphatidylinositol 3-kinase, regulatory subunit, polypeptide 1 (p85 alpha)	protein-coding	1
D4H8_peak_2430	chr14	16733268	16734006	6.12799	13.0311	9.06707	90	NA	intron (NM_001289760, intron 2 of 9)	intron (NM_001289760, intron 2 of 9)	-158161	NM_001289762	218772	Mm.259318	NM_011243	ENSMUSG00000017491	Rarb	A830025K23|Hap|Nr1b2	retinoic acid receptor, beta	protein-coding	1
D4H8_peak_2466	chr14	25108230	25109085	9.25156	30.1602	25.3111	253	NA	Intergenic	Intergenic	34584	NR_045718	75862	Mm.109191	NR_045718		4930572O13Rik	-	RIKEN cDNA 4930572O13 gene	ncRNA	1
D4H8_peak_2481	chr14	28870877	28871373	5.76759	10.4263	6.69089	66	NA	Intergenic	Intergenic	-147083	NM_176920	319476	Mm.95780	NM_176920	ENSMUSG00000045776	Lrtm1	A930016D02Rik	leucine-rich repeats and transmembrane domains 1	protein-coding	1
D4H8_peak_2787	chr15	28051359	28051557	4.04341	5.24017	2.1698	21	NA	Intergenic	Intergenic	-25610	NM_001081302	223435	Mm.485422	NM_001081302	ENSMUSG00000022263	Trio	6720464I07Rik|AA408740|Solo	triple functional domain (PTPRF interacting)	protein-coding	1
D4H8_peak_2821	chr15	56027394	56027946	4.93173	7.97933	4.50413	45	NA	Intergenic	Intergenic	-120721	NM_016667	20649	Mm.309425	NM_016667	ENSMUSG00000060429	Sntb1	-	syntrophin, basic 1	protein-coding	1
D4H8_peak_2839	chr15	60968159	60968722	6.50995	11.688	7.83606	78	NA	Intergenic	Intergenic	-47170	NM_001081067	117586	Mm.291499	NM_001081067	ENSMUSG00000022347	A1bg	C44	alpha-1-B glycoprotein	protein-coding	1
D4H8_peak_2863	chr15	75086264	75087039	17.1206	250.441	244.434	2444	NA	Intergenic	Intergenic	25298	NM_001099217	100041546	Mm.482110	NM_001099217	ENSMUSG00000022584	Ly6c2	Ly-6C.2|Ly-6C2	lymphocyte antigen 6 complex, locus C2	protein-coding	1
D4H8_peak_2940	chr15	83709930	83710635	6.2046	11.1739	7.36657	73	NA	intron (NM_022723, intron 2 of 21)	intron (NM_022723, intron 2 of 21)	14757	NM_022723	64706	Mm.40393	NM_022723	ENSMUSG00000016763	Scube1	7330410C13Rik|A630023E24Rik	signal peptide, CUB domain, EGF-like 1	protein-coding	1
D4H8_peak_2955	chr15	87090199	87090677	6.8939	15.3527	11.2133	112	NA	Intergenic	Intergenic	-453861	NM_001252310	106014	Mm.244319	NM_134096	ENSMUSG00000054863	Fam19a5	TAFA5|Tafa-5|Tara-5	family with sequence similarity 19, member A5	protein-coding	1
D4H8_peak_2997	chr15	98797978	98798391	5.52662	10.0069	6.31038	63	NA	Intergenic	Intergenic	8327	NM_021279	22408	Mm.1123	NM_021279	ENSMUSG00000022997	Wnt1	Int-1|Wnt-1|sw|swaying	wingless-type MMTV integration site family, member 1	protein-coding	1
D4H8_peak_3155	chr16	29719784	29720579	6.14372	13.8809	9.85004	98	NA	Intergenic	Intergenic	140847	NM_133752	74143	Mm.274285	NM_133752	ENSMUSG00000038084	Opa1	1200011N24Rik|AI225888|AI847218|lilr3|mKIAA0567	OPA1, mitochondrial dynamin like GTPase	protein-coding	1
D4H8_peak_3159	chr16	30129608	30130013	6.55321	13.4105	9.41651	94	NA	Intergenic	Intergenic	64453	NM_008235	15205	Mm.390859	NM_008235	ENSMUSG00000022528	Hes1	Hry|bHLHb39	hairy and enhancer of split 1 (Drosophila)	protein-coding	1
D4H8_peak_3212	chr16	48562567	48562887	6.65617	11.5362	7.698	76	NA	intron (NM_010816, intron 16 of 26)	intron (NM_010816, intron 16 of 26)	131490	NM_010816	17450	Mm.250060	NM_010816	ENSMUSG00000022652	Morc1	Morc	microrchidia 1	protein-coding	1
D4H8_peak_3215	chr16	50380280	50380985	5.3038	9.26776	5.64777	56	NA	intron (NM_001347240, intron 2 of 16)	intron (NM_001347240, intron 2 of 16)	51757	NM_027444	70508	Mm.28940	NM_027444	ENSMUSG00000022641	Bbx	5530401J07Rik|5730403O13Rik	bobby sox HMG box containing	protein-coding	1
D4H8_peak_3281	chr16	89863319	89863552	3.80672	4.87545	1.87698	18	NA	intron (NM_009384, intron 8 of 27)	intron (NM_009384, intron 8 of 27)	-45083	NM_001145887	21844	Mm.310902	NM_009384	ENSMUSG00000002489	Tiam1	AI847750|D16Ium10|D16Ium10e	T cell lymphoma invasion and metastasis 1	protein-coding	1
D4H8_peak_3290	chr16	91192761	91193527	7.65143	23.1562	18.5732	185	NA	Intergenic	Intergenic	-32406	NM_016967	50913	Mm.37289	NM_016967	ENSMUSG00000039830	Olig2	AI604895|Bhlhb1|Olg-2|Oligo2|RK17|bHLHe19	oligodendrocyte transcription factor 2	protein-coding	1
D4H8_peak_3375	chr17	16157647	16158294	8.34186	18.5142	14.1693	141	NA	Intergenic	Intergenic	-331384	NM_178615	68799	Mm.293466	NM_178615	ENSMUSG00000048027	Rgmb	1110059F19Rik|DRAGON	repulsive guidance molecule family member B	protein-coding	1
D4H8_peak_3461	chr17	29451196	29451489	4.28691	6.33679	3.08264	30	NA	Intergenic	Intergenic	-39703	NM_008842	18712	Mm.405293	NM_008842	ENSMUSG00000024014	Pim1	Pim-1	proviral integration site 1	protein-coding	1
D4H8_peak_3529	chr17	39843070	39846776	2.79744	109.563	104.159	1041	NA	non-coding (NR_046233, exon 1 of 1)	non-coding (NR_046233, exon 1 of 1)	1926	NR_046233	100861531		NR_046233		Rn45s	-	45S pre-ribosomal RNA	rRNA	1
D4H8_peak_3605	chr17	62777957	62778421	4.67095	8.46327	4.93137	49	NA	intron (NM_010109, intron 1 of 3)	intron (NM_010109, intron 1 of 3)	103128	NM_207654	13640	Mm.7978	NM_010109	ENSMUSG00000048915	Efna5	AL-1|AV158822|EFL-5|Ephrin-A5|Epl7|LERK-7|RAGS	ephrin A5	protein-coding	1
D4H8_peak_3650	chr17	79817905	79818400	5.25216	9.17835	5.56718	55	NA	Intergenic	Intergenic	77971	NM_019717	56298	Mm.175403	NM_019717	ENSMUSG00000059811	Atl2	2010110I21Rik|AA407293|AV334690|Aip-2|Arl6ip2	atlastin GTPase 2	protein-coding	1
D4H8_peak_3760	chr18	33998341	33998556	4.51655	6.98916	3.64131	36	NA	intron (NM_013512, intron 2 of 23)	intron (NM_013512, intron 2 of 23)	8758	NM_013512	13824	Mm.3465	NM_013512	ENSMUSG00000024376	Epb41l4a	Epb4.1l4|Epb4.1l4a|NBL4	erythrocyte membrane protein band 4.1 like 4a	protein-coding	1
D4H8_peak_379	chr1	162209343	162209867	5.2114	8.77195	5.20576	52	NA	intron (NM_001038619, intron 14 of 20)	intron (NM_001038619, intron 14 of 20)	-8018	NR_002870	474332	Mm.479755	NR_002870	ENSMUSG00000078190	Dnm3os	6030416H16Rik|Hag2|Npn1|P/L01	dynamin 3, opposite strand	ncRNA	1
D4H8_peak_3798	chr18	40308048	40308290	10.6412	23.0651	18.486	184	NA	intron (NM_026135, intron 1 of 1)	intron (NM_026135, intron 1 of 1)	49808	NM_026135	383348	Mm.76366	NM_026135	ENSMUSG00000051401	Kctd16	4930434H12Rik|Gm1267	potassium channel tetramerisation domain containing 16	protein-coding	1
D4H8_peak_383	chr1	162832150	162832699	4.85243	7.24992	3.86799	38	NA	intron (NM_010231, intron 8 of 8)	intron (NM_010231, intron 8 of 8)	-19875	NM_144878	226564	Mm.155164	NM_144878	ENSMUSG00000026692	Fmo4	D1Ertd532e	flavin containing monooxygenase 4	protein-coding	1
D4H8_peak_3910	chr18	69404366	69404843	6.12004	13.4234	9.42914	94	NA	intron (NM_013685, intron 3 of 19)	intron (NM_013685, intron 3 of 19)	58883	NM_001083967	21413	Mm.4269	NM_013685	ENSMUSG00000053477	Tcf4	5730422P05Rik|ASP-I2|E2-2|E2.2|ITF-2|ITF-2b|ITF2|ME2|MITF-2A|MITF-2B|SEF-2|SEF2|SEF2-1|TFE|Tcf-4|bHLHb19	transcription factor 4	protein-coding	1
D4H8_peak_4129	chr19	36910666	36911139	5.88957	11.0146	7.22119	72	NA	Intergenic	Intergenic	8697	NM_028263	72514	Mm.41674	NM_028263	ENSMUSG00000047632	Fgfbp3	2610306H15Rik|Fgf-bp3	fibroblast growth factor binding protein 3	protein-coding	1
D4H8_peak_4145	chr19	41670860	41671257	7.05369	14.3094	10.2447	102	NA	intron (NM_015748, intron 4 of 36)	intron (NM_015748, intron 4 of 36)	72798	NM_015748	20562	Mm.39155	NM_015748	ENSMUSG00000025020	Slit1	Slil1|mKIAA0813	slit homolog 1 (Drosophila)	protein-coding	1
D4H8_peak_4216	chr19	55491523	55491971	4.05867	5.71436	2.55889	25	NA	intron (NM_001293685, intron 6 of 8)	intron (NM_001293685, intron 6 of 8)	175690	NM_001293686	53611	Mm.258637	NM_016862	ENSMUSG00000024983	Vti1a	1110014F16Rik|1110018K19Rik|4921537J05Rik|MVti1|MVti1a|Vti1|Vti1-rp2	vesicle transport through interaction with t-SNAREs 1A	protein-coding	1
D4H8_peak_4246	chr2	4152723	4153493	5.33879	9.3282	5.70245	57	NA	exon (NM_172475, exon 1 of 23)	exon (NM_172475, exon 1 of 23)	245	NM_172475	209630	Mm.37932	NM_172475	ENSMUSG00000026657	Frmd4a	2700017I06Rik|5330420J21|AI594879|C230040M21Rik|Frmd4|Gm13190|OTTMUSG00000010806|mKIAA1294	FERM domain containing 4A	protein-coding	1
D4H8_peak_4293	chr2	24905620	24905952	4.18349	6.16754	2.93897	29	NA	intron (NM_001012518, intron 1 of 26)	intron (NM_001012518, intron 1 of 26)	13823	NM_001109687	77683	Mm.24176	NM_172545	ENSMUSG00000036893	Ehmt1	9230102N17Rik|D330003E03|Eu-HMTase1|GLP|GLP1|KMT1D|mKIAA1876	euchromatic histone methyltransferase 1	protein-coding	1
D4H8_peak_4297	chr2	25126242	25126740	4.70246	7.5937	4.16621	41	NA	Intergenic	Intergenic	-31286	NM_001163626	241275	Mm.218774	NM_172204	ENSMUSG00000036805	Noxa1	NY-CO-31|SDCCAG31	NADPH oxidase activator 1	protein-coding	1
D4H8_peak_443	chr1	176879821	176880362	6.37692	16.0544	11.8673	118	NA	intron (NM_029756, intron 12 of 17)	intron (NM_029756, intron 12 of 17)	-43958	NR_037996	15365	Mm.441435	NR_037996		Hmga2-ps1	EG666235|Gm7996|Hmgic-ps1|[y]i-c	high mobility group AT-hook 2, pseudogene 1	pseudo	1
D4H8_peak_4568	chr2	103643743	103644303	5.47384	9.91425	6.22792	62	NA	intron (NM_178890, intron 1 of 16)	intron (NM_178890, intron 1 of 16)	77713	NM_178890	99382	Mm.35850	NM_178890	ENSMUSG00000032724	Abtb2	AW539457|BPOZ-2	ankyrin repeat and BTB (POZ) domain containing 2	protein-coding	1
D4H8_peak_4710	chr2	137705109	137705680	5.19111	12.2394	8.33883	83	NA	Intergenic	Intergenic	-551190	NM_001025431	228662	Mm.153405	NM_145534	ENSMUSG00000062098	Btbd3	mKIAA0952	BTB (POZ) domain containing 3	protein-coding	1
D4H8_peak_4729	chr2	146325126	146325518	6.3997	14.8177	10.7148	107	NA	intron (NM_001033348, intron 37 of 40)	intron (NM_001033348, intron 37 of 40)	66036	NR_040619	77806	Mm.392819	NR_040619	ENSMUSG00000085958	A930019D19Rik	-	RIKEN cDNA A930019D19 gene	ncRNA	1
D4H8_peak_479	chr1	183299152	183299588	16.9261	107.296	101.898	1018	NA	intron (NM_181732, intron 1 of 9)	RLTR33|LTR|ERVK	2310	NM_181732	108909	Mm.290502	NM_145626	ENSMUSG00000042901	Aida	2610208M17Rik|BC004835	axin interactor, dorsalization associated	protein-coding	1
D4H8_peak_5067	chr3	83583261	83583780	4.4932	6.67203	3.36852	33	NA	Intergenic	Intergenic	-9402	NR_036591	69460	Mm.389464	NR_036591	ENSMUSG00000101334	1700028M03Rik	-	RIKEN cDNA 1700028M03 gene	ncRNA	1
D4H8_peak_515	chr1	194034049	194034321	3.74433	4.9859	1.96606	19	NA	Intergenic	Intergenic	188574	NR_040477	74942	Mm.60689	NR_040477	ENSMUSG00000103692	4930503O07Rik	-	RIKEN cDNA 4930503O07 gene	ncRNA	1
D4H8_peak_5197	chr3	103419548	103420172	4.02308	6.68247	3.37849	33	NA	Intergenic	Intergenic	140567	NM_001079830	94093	Mm.195036	NM_053170	ENSMUSG00000033014	Trim33	8030451N04Rik|AI413936|Ecto|Tif1g	tripartite motif-containing 33	protein-coding	1
D4H8_peak_5228	chr3	108433333	108433798	6.63994	13.9966	9.95507	99	NA	intron (NM_001204979, intron 4 of 10)	intron (NM_001204979, intron 4 of 10)	11694	NM_001204979	20226	Mm.28688	NM_011319	ENSMUSG00000068739	Sars	Sars1|Strs|serRS	seryl-aminoacyl-tRNA synthetase	protein-coding	1
D4H8_peak_523	chr1	195241381	195241860	7.66489	13.1818	9.20674	92	NA	Intergenic	CpG	-64905	NM_007758	12902	Mm.235387	NM_007758	ENSMUSG00000026616	Cr2	C3DR|CD21|CD35|Cr-1|Cr-2|Cr1	complement receptor 2	protein-coding	1
D4H8_peak_5263	chr3	126695607	126695852	5.10617	8.59338	5.04601	50	NA	intron (NM_001346636, intron 3 of 20)	intron (NM_001346636, intron 3 of 20)	98778	NM_001293664	108058	Mm.255822	NM_023813	ENSMUSG00000053819	Camk2d	2810011D23Rik|8030469K03Rik|CaMK II|[d]-CaMKII	calcium/calmodulin-dependent protein kinase II, delta	protein-coding	1
D4H8_peak_5316	chr3	146379964	146380385	5.18486	9.0614	5.46401	54	NA	Intergenic	Intergenic	-1230	NR_033542	100038607	Mm.365888	NR_033542	ENSMUSG00000105602	Gm10636	ENSMUSG00000074175	predicted gene 10636	ncRNA	1
D4H8_peak_5330	chr3	157321281	157321647	4.81417	7.48	4.06741	40	NA	Intergenic	Intergenic	-212933	NM_017381	53861	Mm.259036	NM_017381	ENSMUSG00000028180	Zranb2	AI227013|Zfp265|Zis|Znf265	zinc finger, RAN-binding domain containing 2	protein-coding	1
D4H8_peak_5341	chr4	7997370	7997609	4.97231	8.36471	4.84494	48	NA	Intergenic	Intergenic	241552	NM_007592	12319	Mm.119320	NM_007592	ENSMUSG00000041261	Car8	AW546993|Ca8|Cals|Cals1|Carp|wdl	carbonic anhydrase 8	protein-coding	1
D4H8_peak_5477	chr4	54601577	54601964	4.25684	6.28767	3.04054	30	NA	Intergenic	Intergenic	-346175	NM_172867	242466	Mm.102904	NM_172867	ENSMUSG00000060206	Zfp462	6030417H05|9430078C22Rik|Gt4-2|Zfpip	zinc finger protein 462	protein-coding	1
D4H8_peak_5671	chr4	124477970	124478507	6.83566	15.2411	11.1097	111	NA	intron (NR_040774, intron 2 of 3)	intron (NR_040774, intron 2 of 3)	7721	NR_040774	78460	Mm.452060	NR_040774		1700057H15Rik	-	RIKEN cDNA 1700057H15 gene	ncRNA	1
D4H8_peak_5817	chr4	148399516	148399718	3.66298	4.85747	1.86192	18	NA	Intergenic	Intergenic	45134	NM_027873	71707	Mm.292503	NM_027873	ENSMUSG00000047719	Ubiad1	1200002M06Rik|AI426463|AW320947|Tere1	UbiA prenyltransferase domain containing 1	protein-coding	1
D4H8_peak_5893	chr5	15985479	15986406	6.33202	18.5354	14.1898	141	NA	intron (NM_001110846, intron 1 of 37)	intron (NM_001110846, intron 1 of 37)	51251	NM_001110846	12293	Mm.159842	NM_009784	ENSMUSG00000040118	Cacna2d1	Ca(v)alpha2delta1|Cacna2|Cchl2a	calcium channel, voltage-dependent, alpha2/delta subunit 1	protein-coding	1
D4H8_peak_603	chr10	39659559	39660124	4.6869	7.56735	4.14299	41	NA	intron (NR_038037, intron 2 of 2)	intron (NR_038037, intron 2 of 2)	46907	NM_134000	103213	Mm.436686	NM_134000	ENSMUSG00000019842	Traf3ip2	AI429613|Act1|CIKS	TRAF3 interacting protein 2	protein-coding	1
D4H8_peak_6062	chr5	77986639	77986904	5.22866	7.85015	4.3919	43	NA	Intergenic	Intergenic	521283	NR_131050	69370	Mm.426881	NR_131050	ENSMUSG00000107232	1700017L05Rik	-	RIKEN cDNA 1700017L05 gene	ncRNA	1
D4H8_peak_6088	chr5	97200503	97201287	4.48299	8.41389	4.88815	48	NA	Intergenic	Intergenic	-89299	NM_198422	231474	Mm.332505	NM_198422	ENSMUSG00000055725	Paqr3	6330415A20Rik|AY424292|RKTG	progestin and adipoQ receptor family member III	protein-coding	1
D4H8_peak_6114	chr5	103335936	103336414	4.72459	7.93667	4.46654	44	NA	Intergenic	Intergenic	-37146	NR_040699	74624	Mm.389662	NR_040699	ENSMUSG00000104956	4930429D17Rik	-	RIKEN cDNA 4930429D17 gene	ncRNA	1
D4H8_peak_6196	chr5	116591704	116593148	8.35724	26.3856	21.6702	216	NA	promoter-TSS (NM_026886)	promoter-TSS (NM_026886)	-609	NM_026886	68955	Mm.146779	NM_026886	ENSMUSG00000063919	Srrm4	1500001A10Rik|B230202K19Rik|bv|mKIAA1853|nSR100	serine/arginine repetitive matrix 4	protein-coding	1
D4H8_peak_6249	chr5	127323920	127324435	4.44029	6.86224	3.53286	35	NA	intron (NM_175432, intron 1 of 8)	intron (NM_175432, intron 1 of 8)	-42554	NR_038128	67351	Mm.320172	NR_038127	ENSMUSG00000087104	Tmem132cos	1700085B03Rik	transmembrane protein 132C, opposite strand	ncRNA	1
D4H8_peak_6272	chr5	131645828	131646594	5.40363	13.8351	9.8077	98	NA	intron (NM_177047, intron 5 of 18)	intron (NM_177047, intron 5 of 18)	-234058	NR_040704	75369	Mm.389696	NR_040704	ENSMUSG00000105773	4930563F08Rik	-	RIKEN cDNA 4930563F08 gene	ncRNA	1
D4H8_peak_6367	chr5	146592534	146592800	4.55737	6.50741	3.22717	32	NA	Intergenic	URR1B|DNA|hAT-Charlie	-7428	NM_001010941	14738	Mm.153539	NM_008151	ENSMUSG00000041468	Gpr12	Gpcr01|Gpcr12|Gpcr20|Gpcr21	G-protein coupled receptor 12	protein-coding	1
D4H8_peak_6380	chr5	149052874	149053199	6.48515	13.7081	9.69051	96	NA	promoter-TSS (NM_010439)	promoter-TSS (NM_010439)	21	NM_010439	15289	Mm.207047	NM_010439	ENSMUSG00000066551	Hmgb1	HMG-1|Hmg1|SBP-1|p30	high mobility group box 1	protein-coding	1
D4H8_peak_6417	chr6	17806317	17807097	5.67957	9.55571	5.90734	59	NA	intron (NM_022332, intron 1 of 15)	intron (NM_022332, intron 1 of 15)	57537	NM_022332	64213	Mm.12051	NM_022332	ENSMUSG00000029534	St7	9430001H04Rik|Fam4a2|HELG|RAY1|SEN4|TSG7	suppression of tumorigenicity 7	protein-coding	1
D4H8_peak_6530	chr6	54554402	54554638	3.67664	5.32354	2.2395	22	NA	intron (NM_027268, intron 1 of 7)	intron (NM_027268, intron 1 of 7)	11862	NM_027268	69938	Mm.41557	NM_027268	ENSMUSG00000019124	Scrn1	2810019K23Rik|6330535A03Rik|AI852905|SES1|mKIAA0193	secernin 1	protein-coding	1
D4H8_peak_6545	chr6	64448759	64449431	5.50707	8.92948	5.34633	53	NA	intron (NM_008167, intron 13 of 15)	intron (NM_008167, intron 13 of 15)	-280051	NM_007500	11921	Mm.57229	NM_007500	ENSMUSG00000073043	Atoh1	Hath1|MATH-1|Math1|bHLHa14	atonal bHLH transcription factor 1	protein-coding	1
D4H8_peak_6657	chr6	95921995	95922647	5.07562	7.60638	4.17714	41	NA	Intergenic	Intergenic	-190833	NM_182808	320265	Mm.489890	NM_182808	ENSMUSG00000059187	Fam19a1	C630007B19Rik|FAM19A1 TAFA-1|TAFA1|Tafa-1	family with sequence similarity 19, member A1	protein-coding	1
D4H8_peak_6686	chr6	107013141	107013428	5.30093	8.59149	5.04474	50	NA	Intergenic	Intergenic	-213197	NM_175357	58799	Mm.290085	NM_021449	ENSMUSG00000005362	Crbn	2610203G15Rik|2900045O07Rik|AF229032|AW108261|piL	cereblon	protein-coding	1
D4H8_peak_6696	chr6	113027363	113027876	4.70206	7.00878	3.65835	36	NA	Intergenic	Intergenic	-18708	NM_008188	14911	Mm.781	NM_008188	ENSMUSG00000030264	Thumpd3	AW556087|Gt(ROSA)26asSor|Gtrosa26as	THUMP domain containing 3	protein-coding	1
D4H8_peak_6804	chr6	144250895	144251572	7.64706	18.2073	13.8812	138	NA	Intergenic	Intergenic	-41665	NM_011444	20678	Mm.1752	NM_011444	ENSMUSG00000041540	Sox5	A730017D01Rik|AI528773	SRY (sex determining region Y)-box 5	protein-coding	1
D4H8_peak_6875	chr7	16365090	16365698	4.89215	8.22692	4.72312	47	NA	intron (NM_001285892, intron 5 of 8)	intron (NM_001285892, intron 5 of 8)	22502	NM_001285892	56459	Mm.258530	NM_019748	ENSMUSG00000052833	Sae1	2400010M20Rik|2610044L12Rik|AL033372|AOS1|AW743391|D7Ertd177e|HSPC140|Sua1|Uble1a	SUMO1 activating enzyme subunit 1	protein-coding	1
D4H8_peak_7107	chr7	63957122	63957561	5.28399	8.89458	5.31459	53	NA	Intergenic	Intergenic	-18426	NM_021366	50794	Mm.240473	NM_021366	ENSMUSG00000052040	Klf13	0610043C13Rik|9430029L20Rik|Bteb3|FKLF-2|FKLF2|NSLP1|RFLAT-1|RFLAT1	Kruppel-like factor 13	protein-coding	1
D4H8_peak_7113	chr7	64738841	64739377	5.08535	9.22259	5.60684	56	NA	intron (NM_001291166, intron 9 of 14)	URR1A|DNA|hAT-Charlie	133931	NM_023239	66647	Mm.19944	NM_023239	ENSMUSG00000070520	Ndnl2	5730494G16Rik|AI642138|BB044375|HCA4|Mageg1|Nsmce3|mage-g1	necdin-like 2	protein-coding	1
D4H8_peak_7264	chr7	111249248	111249798	7.10642	14.85	10.7453	107	NA	Intergenic	Intergenic	-126848	NR_015573	75479	Mm.381620	NR_015573	ENSMUSG00000110424	1700012D14Rik	-	RIKEN cDNA 1700012D14 gene	ncRNA	1
D4H8_peak_7276	chr7	113814246	113814489	4.33282	6.41165	3.14571	31	NA	intron (NM_145584, intron 2 of 15)	intron (NM_145584, intron 2 of 15)	48369	NM_145584	233744	Mm.334160	NM_145584	ENSMUSG00000038156	Spon1	AI666765|AW455831|BC020531|D330035F22Rik|FSP	spondin 1, (f-spondin) extracellular matrix protein	protein-coding	1
D4H8_peak_7281	chr7	115501501	115501777	4.09873	6.02816	2.82079	28	NA	intron (NM_001025560, intron 13 of 15)	intron (NM_001025560, intron 13 of 15)	299970	NM_001277328	20679	Mm.323365	NM_011445	ENSMUSG00000051910	Sox6	AI987981|SOX-LZ	SRY (sex determining region Y)-box 6	protein-coding	1
D4H8_peak_7290	chr7	117686145	117686737	6.21102	11.5756	7.73379	77	NA	Intergenic	Intergenic	305462	NM_175645	233781	Mm.461427	NM_175645	ENSMUSG00000030657	Xylt1	8030490L12	xylosyltransferase 1	protein-coding	1
D4H8_peak_7411	chr7	140057978	140058230	5.81863	10.1459	6.43485	64	NA	Intergenic	CpG	-9016	NM_010836	17703	Mm.4816	NM_010836	ENSMUSG00000025469	Msx3	AI323377	msh homeobox 3	protein-coding	1
D4H8_peak_7470	chr8	10794489	10795015	5.42272	8.79146	5.2231	52	NA	Intergenic	Intergenic	87702	NR_040705	320014	Mm.403203	NR_040705	ENSMUSG00000109473	B930025P03Rik	-	RIKEN cDNA B930025P03 gene	ncRNA	1
D4H8_peak_7730	chr8	90354398	90354727	5.21209	10.4979	6.75514	67	NA	Intergenic	Intergenic	-6310	NM_172913	244579	Mm.302755	NM_172913	ENSMUSG00000043668	Tox3	500-9|BC052044|C230068E13|CAGF9|Tnrc9	TOX high mobility group box family member 3	protein-coding	1
D4H8_peak_7738	chr8	91692152	91692461	4.61407	6.597	3.30421	33	NA	Intergenic	Intergenic	109348	NM_001253822	16373	Mm.238044	NM_008393	ENSMUSG00000031734	Irx3	AI894186	Iroquois related homeobox 3	protein-coding	1
D4H8_peak_7816	chr8	114899247	114899558	5.22936	8.80233	5.23282	52	NA	intron (NM_019573, intron 8 of 8)	intron (NM_019573, intron 8 of 8)	459750	NM_019573	80707	Mm.440420	NM_019573	ENSMUSG00000004637	Wwox	5330426P09Rik|9030416C10Rik|WOX1	WW domain-containing oxidoreductase	protein-coding	1
D4H8_peak_7928	chr9	20697258	20697952	4.90574	9.22559	5.60943	56	NA	intron (NM_173777, intron 1 of 5)	intron (NM_173777, intron 1 of 5)	30609	NM_173777	244723	Mm.293552	NM_173777	ENSMUSG00000032172	Olfm2	A030009A06Rik	olfactomedin 2	protein-coding	1
D4H8_peak_8043	chr9	50986174	50986765	6.41859	11.1454	7.34008	73	NA	intron (NM_178710, intron 3 of 15)	intron (NM_178710, intron 3 of 15)	22604	NM_178710	235344	Mm.104932	NM_178710	ENSMUSG00000037112	Sik2	G630080D20Rik|Snf1lk2	salt inducible kinase 2	protein-coding	1
D4H8_peak_8150	chr9	69766407	69766951	4.03688	8.07243	4.58601	45	NA	intron (NR_040765, intron 1 of 4)	intron (NR_040765, intron 1 of 4)	5533	NR_040765	319970	Mm.186434	NR_040765	ENSMUSG00000097623	B230323A14Rik	-	RIKEN cDNA B230323A14 gene	ncRNA	1
D4H8_peak_8203	chr9	90700606	90700923	5.14077	8.6522	5.09998	50	NA	Intergenic	Intergenic	-429995	NM_194334	67016	Mm.335347	NM_194334	ENSMUSG00000037410	Tbc1d2b	1810061M12Rik|AI480956|AV021536|AV023399|AW491493|mKIAA1055	TBC1 domain family, member 2B	protein-coding	1
D4H8_peak_8297	chr9	110255256	110255762	4.56073	6.78117	3.4631	34	NA	intron (NM_001166273, intron 3 of 4)	intron (NM_001166273, intron 3 of 4)	11726	NM_001166273	29873	Mm.38496	NM_013884	ENSMUSG00000032482	Cspg5	Caleb|Ngc	chondroitin sulfate proteoglycan 5	protein-coding	1
D4H8_peak_838	chr10	89482367	89482773	3.98005	5.35624	2.26505	22	NA	intron (NM_009108, intron 3 of 8)	intron (NM_009108, intron 3 of 8)	24088	NM_001163700	20186	Mm.3095	NM_009108	ENSMUSG00000047638	Nr1h4	AI957360|Fxr|HRR1|RIP14|Rxrip14	nuclear receptor subfamily 1, group H, member 4	protein-coding	1
D4H8_peak_8441	chrX	84859330	84860255	6.19739	10.7793	7.00888	70	NA	intron (NM_007868, intron 60 of 78)	intron (NM_007868, intron 60 of 78)	-188503	NM_001314038	13405	Mm.275608	NM_007868	ENSMUSG00000045103	Dmd	DXSmh7|DXSmh9|Dp427|Dp71|dys|mdx|pke	dystrophin, muscular dystrophy	protein-coding	1
D4H8_peak_8479	chrX	112370715	112371140	21.6877	77.5746	72.2694	722	NA	intron (NM_001313734, intron 6 of 6)	intron (NM_001313734, intron 6 of 6)	35852	NM_028655	73809	Mm.50508	NM_028655	ENSMUSG00000025527	Satl1	4930404K22Rik	spermidine/spermine N1-acetyl transferase-like 1	protein-coding	1
D4H8_peak_8483	chrX	113442243	113442590	4.83459	6.94503	3.60379	36	NA	intron (NM_001289734, intron 4 of 15)	intron (NM_001289734, intron 4 of 15)	144160	NM_001142570	93837	Mm.79760	NM_033605	ENSMUSG00000025592	Dach2	9430028N04Rik	dachshund 2 (Drosophila)	protein-coding	1
D4H8_peak_88	chr1	51697377	51697795	8.67553	19.6301	15.2241	152	NA	Intergenic	Intergenic	218392	NM_010863	17912	Mm.3390	NM_010863	ENSMUSG00000018417	Myo1b	AA406997|MIH-L|MMIa	myosin IB	protein-coding	1
D4H8_peak_888	chr10	108701554	108701883	3.78272	5.26943	2.1938	21	NA	intron (NM_001252341, intron 4 of 11)	intron (NM_001252341, intron 4 of 11)	-1558	NM_203660	368203	Mm.452758	NM_203660		Gm5136	C6.1AL|EG368203	predicted gene 5136	protein-coding	1
D4H8_peak_1191	chr11	62130562	62130824	4.45534	6.88732	3.55329	35	NA	intron (NM_001029936, intron 3 of 12)	intron (NM_001029936, intron 3 of 12)	53669	NM_001029936	432572	Mm.438022	NM_001029936	ENSMUSG00000042331	Specc1	2810012G08Rik|B230396K10Rik|Cytsb	sperm antigen with calponin homology and coiled-coil domains 1	protein-coding	0
D4H8_peak_1204	chr11	63455181	63455458	4.01734	5.89372	2.70734	27	NA	Intergenic	Intergenic	-69250	NR_105772	102466632		NR_105772	ENSMUSG00000098829	Mir6354	Gm27282|mmu-mir-6354	microRNA 6354	ncRNA	0
D4H8_peak_1213	chr11	67379885	67380419	6.43411	13.1928	9.21665	92	NA	Intergenic	Intergenic	53049	NM_001081250	544791	Mm.461064	NM_001081250	ENSMUSG00000060180	Myh13	MyHC-eo	myosin, heavy polypeptide 13, skeletal muscle	protein-coding	0
D4H8_peak_1219	chr11	68273991	68274670	4.74469	7.36601	3.96841	39	NA	intron (NM_008744, intron 3 of 6)	intron (NM_008744, intron 3 of 6)	53438	NR_105833	102465219		NR_105833	ENSMUSG00000099174	Mir6406	Gm27981|mmu-mir-6406	microRNA 6406	ncRNA	0
D4H8_peak_1560	chr11	109011653	109012107	27.2581	231.446	225.534	2255	NA	Intergenic	LSU-rRNA_Hsa|rRNA|rRNA	91531	NM_015732	12006	Mm.71710	NM_015732	ENSMUSG00000000142	Axin2	Axi1|Axil|Conductin	axin 2	protein-coding	0
D4H8_peak_1561	chr11	109206313	109206994	5.76759	10.4263	6.69089	66	NA	Intergenic	L1ME3A|LINE|L1	-62284	NR_037978	268498	Mm.227970	NM_001085512	ENSMUSG00000078605	E030025P04Rik	Gm664	RIKEN cDNA E030025P04 gene	ncRNA	0
D4H8_peak_1672	chr12	3109874	3110109	39.2556	486.299	479.569	4795	NA	Intergenic	GSAT_MM|Satellite|Satellite	-125800	NR_015551	74173	Mm.309774	NM_028796	ENSMUSG00000079179	Rab10os	1700012B15Rik|1810036A22Rik	RAB10, member RAS oncogene family, opposite strand	ncRNA	0
D4H8_peak_1685	chr12	8364185	8364426	4.55737	6.50741	3.22717	32	NA	Intergenic	Intergenic	50872	NM_021429	58240	Mm.309954	NM_021429	ENSMUSG00000020605	Hs1bp3	-	HCLS1 binding protein 3	protein-coding	0
D4H8_peak_1739	chr12	27566183	27566540	5.40502	9.79299	6.11943	61	NA	Intergenic	Intergenic	-223643	NM_009234	20666	Mm.41702	NM_009234	ENSMUSG00000063632	Sox11	1110038H03Rik|6230403H02Rik|AI836553|end1	SRY (sex determining region Y)-box 11	protein-coding	0
D4H8_peak_1741	chr12	28451236	28451552	4.59526	6.83688	3.51115	35	NA	intron (NM_001177964, intron 8 of 8)	intron (NM_001177964, intron 8 of 8)	96943	NM_001177964	68511	Mm.310284	NM_001177964	ENSMUSG00000020633	Dcdc2c	1110015M06Rik	doublecortin domain containing 2C	protein-coding	0
D4H8_peak_1782	chr12	49974563	49975068	4.11877	5.81056	2.63881	26	NA	Intergenic	Intergenic	-493953	NR_045472	69054	Mm.417838	NR_045472	ENSMUSG00000100844	1810007C17Rik	-	RIKEN cDNA 1810007C17 gene	ncRNA	0
D4H8_peak_1783	chr12	50120381	50120623	7.1521	14.9324	10.821	108	NA	Intergenic	Intergenic	528721	NM_008858	18760	Mm.133719	NM_008858	ENSMUSG00000002688	Prkd1	PKD|PKD1|Pkcm|Prkcm	protein kinase D1	protein-coding	0
D4H8_peak_1793	chr12	53537013	53537403	5.28399	8.89458	5.31459	53	NA	intron (NM_013780, intron 3 of 11)	intron (NM_013780, intron 3 of 11)	288531	NM_013780	27386	Mm.247044	NM_013780	ENSMUSG00000021010	Npas3	4930423H22Rik|bHLHe12	neuronal PAS domain protein 3	protein-coding	0
D4H8_peak_1965	chr12	103314300	103314687	5.5209	9.64088	5.98311	59	NA	promoter-TSS (NM_001195726)	promoter-TSS (NM_001195726)	276	NR_136894	102632488	Mm.109435	NR_136894	ENSMUSG00000100789	Gm29508	-	predicted gene 29508	ncRNA	0
D4H8_peak_2030	chr12	118650619	118651375	4.96782	9.00968	5.41793	54	NA	Intergenic	Intergenic	-120804	NR_045947	100384890	Mm.484658	NR_045947		D230030E09Rik	Npe	Riken cDNA D230030E09 gene	ncRNA	0
D4H8_peak_2121	chr13	28415972	28417041	5.62989	13.594	9.58507	95	NA	Intergenic	Intergenic	274022	NM_023746	28078	Mm.155058	NM_023746	ENSMUSG00000017064	Prl5a1	1600013P04Rik|D13Wsu14e|Ghd24|PLP-L|Prlpl	prolactin family 5, subfamily a, member 1	protein-coding	0
D4H8_peak_2128	chr13	28844859	28845219	4.22542	6.77398	3.45692	34	NA	intron (NR_045053, intron 2 of 8)	intron (NR_045053, intron 2 of 8)	40383	NR_045054	72518	Mm.37454	NR_045053		2610307P16Rik	AI666457	RIKEN cDNA 2610307P16 gene	ncRNA	0
D4H8_peak_2153	chr13	39523990	39524382	6.19672	11.9473	8.07205	80	NA	Intergenic	Intergenic	-563311	NM_001170431	108652	Mm.255506	NM_134060	ENSMUSG00000021432	Slc35b3	4921526O06Rik|AI428480|CGI-19|PABST2|PAPST2	solute carrier family 35, member B3	protein-coding	0
D4H8_peak_2154	chr13	39877508	39878161	6.77053	18.2526	13.9249	139	NA	Intergenic	Intergenic	410177	NM_172143	218165	Mm.364096	NM_172143	ENSMUSG00000047094	Ofcc1	opo	orofacial cleft 1 candidate 1	protein-coding	0
D4H8_peak_2435	chr14	19415729	19415939	6.10412	34.0131	29.0536	290	NA	Intergenic	GSAT_MM|Satellite|Satellite	186753	NM_001024706	432825	Mm.327147	NM_001024706	ENSMUSG00000095024	Gm5458	EG432825	predicted gene 5458	protein-coding	0
D4H8_peak_2495	chr14	31891648	31892339	6.06617	11.3239	7.5044	75	NA	Intergenic	Intergenic	-61578	NM_001024604	105522	Mm.37660	NM_001024604	ENSMUSG00000014496	Ankrd28	AI465466|AI604979|E430019N21Rik|mKIAA0379	ankyrin repeat domain 28	protein-coding	0
D4H8_peak_2509	chr14	40010421	40010830	5.01617	7.80966	4.35641	43	NA	Intergenic	Intergenic	354962	NR_045936	73591	Mm.65499	NR_045936	ENSMUSG00000101261	1700109I08Rik	-	RIKEN cDNA 1700109I08 gene	ncRNA	0
D4H8_peak_251	chr1	110447451	110447670	4.46592	6.3627	3.10468	31	NA	Intergenic	Intergenic	463837	NM_172853	241201	Mm.213407	NM_172853	ENSMUSG00000026312	Cdh7	9330156F07Rik|CDH7L1	cadherin 7, type 2	protein-coding	0
D4H8_peak_2699	chr14	97638409	97638646	4.38112	6.76338	3.44747	34	NA	Intergenic	Intergenic	531238	NM_001038610	13134	Mm.320593	NM_007826	ENSMUSG00000055639	Dach1	Dac|Dach	dachshund 1 (Drosophila)	protein-coding	0
D4H8_peak_2707	chr14	100450423	100450761	4.75734	7.09755	3.734	37	NA	Intergenic	Intergenic	-300796	NM_010636	16597	Mm.396499	NM_010636	ENSMUSG00000072294	Klf12	2700063E05Rik|AI225908|AI315654|AP-2rep|B130052C06Rik|D530033K05Rik	Kruppel-like factor 12	protein-coding	0
D4H8_peak_2716	chr14	103898901	103899558	4.96632	8.03712	4.55516	45	NA	Intergenic	Intergenic	-54753	NM_001136061	13618	Mm.229532	NM_007904	ENSMUSG00000022122	Ednrb	ET-B|ET-BR|ETR-b|ETb|Sox10m1	endothelin receptor type B	protein-coding	0
D4H8_peak_2721	chr14	105851658	105851854	4.11877	5.81056	2.63881	26	NA	Intergenic	Intergenic	45063	NM_011897	24064	Mm.89982	NM_011897	ENSMUSG00000022114	Spry2	sprouty2	sprouty homolog 2 (Drosophila)	protein-coding	0
D4H8_peak_2736	chr14	118230381	118230946	4.67263	12.0183	8.13734	81	NA	Intergenic	Intergenic	-5569	NR_131970	105245869	Mm.460408	NR_131969	ENSMUSG00000090534	LOC105245869	-	uncharacterized LOC105245869	ncRNA	0
D4H8_peak_2774	chr15	24971814	24972017	4.44385	6.5921	3.30056	33	NA	Intergenic	Intergenic	441849	NM_027395	70350	Mm.29586	NM_027395	ENSMUSG00000045763	Basp1	2610024P12Rik|CAP-23|CAP23|Ckap3|NAP-22|NAP22	brain abundant, membrane attached signal protein 1	protein-coding	0
D4H8_peak_2812	chr15	42047616	42047887	4.89154	7.31249	3.92198	39	NA	Intergenic	Intergenic	-178031	NM_175456	223513	Mm.148913	NM_175456	ENSMUSG00000042895	Abra	C130068O12Rik|STARS	actin-binding Rho activating protein	protein-coding	0
D4H8_peak_2850	chr15	69591547	69591786	6.02228	9.76617	6.09517	60	NA	Intergenic	Intergenic	321133	NR_130983	75076		NR_130983		4930504C09Rik	-	RIKEN cDNA 4930504C09 gene	ncRNA	0
D4H8_peak_3157	chr16	29838151	29838363	4.73877	7.06774	3.70919	37	NA	Intergenic	Intergenic	140867	NR_037689	328657	Mm.425982	NM_001033403		Gm1968	-	predicted gene 1968	ncRNA	0
D4H8_peak_3229	chr16	57391267	57391678	36.6616	349.319	342.951	3429	NA	intron (NM_001040397, intron 1 of 4)	LSU-rRNA_Hsa|rRNA|rRNA	38195	NM_001040397	78749	Mm.328360	NM_001040397	ENSMUSG00000043336	Filip1l	4631422O05Rik|Doc1	filamin A interacting protein 1-like	protein-coding	0
D4H8_peak_3247	chr16	72553956	72554394	6.15241	13.4871	9.48713	94	NA	Intergenic	Intergenic	-108974	NM_019413	19876	Mm.310772	NM_019413	ENSMUSG00000022883	Robo1	AW494633|AW742721|DUTT1|Gm310	roundabout guidance receptor 1	protein-coding	0
D4H8_peak_3254	chr16	74397345	74397881	6.8596	16.6344	12.4061	124	NA	intron (NM_175549, intron 1 of 27)	intron (NM_175549, intron 1 of 27)	13299	NM_175549	268902	Mm.171736	NM_175549	ENSMUSG00000052516	Robo2	2600013A04Rik|9430089E08Rik|BB097918|D230004I22Rik|mKIAA1568	roundabout guidance receptor 2	protein-coding	0
D4H8_peak_3261	chr16	77172920	77173207	3.51294	4.4226	1.51768	15	NA	Intergenic	Intergenic	-156265	NR_015543	77994	Mm.394688	NR_015543	ENSMUSG00000090386	Mir99ahg	2810055G20Rik|D730043B02Rik	Mir99a and Mirlet7c-1 host gene (non-protein coding)	ncRNA	0
D4H8_peak_3358	chr17	13590986	13591282	8.58718	17.4379	13.1598	131	NA	Intergenic	Intergenic	-37040	NR_045436	72578	Mm.46549	NR_045436	ENSMUSG00000038347	2700054A10Rik	-	RIKEN cDNA 2700054A10 gene	ncRNA	0
D4H8_peak_3493	chr17	34025656	34026295	3.95336	7.61846	4.18834	41	NA	promoter-TSS (NR_029800)	promoter-TSS (NR_029800)	-883	NR_029800	723823		NR_029800	ENSMUSG00000065555	Mir219a-1	Mir219-1|Mirn219-1|mir-219a-1|mmu-mir-219a-1	microRNA 219a-1	ncRNA	0
D4H8_peak_3530	chr17	39847478	39848737	2.59583	89.6129	84.2696	842	NA	non-coding (NR_046233, exon 1 of 1)	non-coding (NR_046233, exon 1 of 1)	5110	NR_046233	100861531		NR_046233		Rn45s	-	45S pre-ribosomal RNA	rRNA	0
D4H8_peak_3556	chr17	47898370	47898623	4.16967	7.22813	3.84825	38	NA	intron (NM_001110824, intron 2 of 16)	intron (NM_001110824, intron 2 of 16)	26136	NM_001110824	74123	Mm.240062	NM_028767	ENSMUSG00000023991	Foxp4	1200010K03Rik|2310007G05Rik|mFKHLA	forkhead box P4	protein-coding	0
D4H8_peak_3649	chr17	79745649	79746336	5.04158	9.48026	5.83926	58	NA	Intergenic	AT_rich|Low_complexity|Low_complexity	-30951	NM_009994	13078	Mm.214016	NM_009994	ENSMUSG00000024087	Cyp1b1	CP1B|P4501b1	cytochrome P450, family 1, subfamily b, polypeptide 1	protein-coding	0
D4H8_peak_369	chr1	158229876	158230077	4.22719	6.23917	2.99932	29	NA	Intergenic	MLT1J2|LTR|ERVL-MaLR	126284	NM_207583	240843	Mm.329579	NM_207583	ENSMUSG00000004031	Brinp2	6430517E21Rik|BB361039|Fam5b|mKIAA1747	bone morphogenic protein/retinoic acid inducible neural-specific 2	protein-coding	0
D4H8_peak_3712	chr18	9216303	9216633	3.94602	6.80281	3.48188	34	NA	TTS (NM_008058)	TTS (NM_008058)	3612	NM_008058	14370	Mm.184289	NM_008058	ENSMUSG00000036904	Fzd8	Fz8	frizzled class receptor 8	protein-coding	0
D4H8_peak_3747	chr18	27191947	27192360	4.89154	7.31249	3.92198	39	NA	Intergenic	Intergenic	-1368011	NR_045398	320624	Mm.50107	NR_045398		4930474G06Rik	-	RIKEN cDNA 4930474G06 gene	ncRNA	0
D4H8_peak_3802	chr18	42877149	42877767	5.22273	8.46263	4.93093	49	NA	intron (NM_028392, intron 1 of 8)	intron (NM_028392, intron 1 of 8)	22048	NR_073583	72930	Mm.26134	NM_027531	ENSMUSG00000024500	Ppp2r2b	2900026H06Rik|6330404L05Rik|E130009M08Rik|PP2A-PR55B|PR55-BETA|SCA12	protein phosphatase 2, regulatory subunit B, beta	protein-coding	0
D4H8_peak_3827	chr18	53078486	53078874	4.7542	7.98818	4.5124	45	NA	Intergenic	URR1B|DNA|hAT-Charlie	-97685	NM_026386	67804	Mm.252171	NM_026386	ENSMUSG00000034484	Snx2	0610030A03Rik	sorting nexin 2	protein-coding	0
D4H8_peak_3848	chr18	55102146	55102535	5.54444	10.0381	6.33889	63	NA	Intergenic	MER34A|LTR|ERV1	-112160	NM_175751	269023	Mm.192984	NM_175751	ENSMUSG00000052713	Zfp608	4932417D18Rik|D430007A19Rik|Znf608	zinc finger protein 608	protein-coding	0
D4H8_peak_3859	chr18	55763710	55764090	4.11665	7.1281	3.76074	37	NA	Intergenic	Intergenic	-668232	NM_026240	107022	Mm.24356	NM_026240	ENSMUSG00000001700	Gramd3	9030613F08Rik|9130427A09Rik|AW061306|NS3TP2	GRAM domain containing 3	protein-coding	0
D4H8_peak_3886	chr18	63864087	63864668	9.23563	27.8518	23.0826	230	NA	intron (NM_001014981, intron 20 of 27)	intron (NM_001014981, intron 20 of 27)	155682	NM_001014981	104082	Mm.30850	NM_001014981	ENSMUSG00000040560	Wdr7	AI462727|TRAG|mKIAA0541	WD repeat domain 7	protein-coding	0
D4H8_peak_3931	chr18	77547457	77547924	3.81494	5.09708	2.05392	20	NA	intron (NM_001164504, intron 1 of 7)	MER104|DNA|TcMar-Tc2	17446	NM_001164504	225743	Mm.23293	NM_001164504	ENSMUSG00000025427	Rnf165	2900024M11Rik|AI427432|Akd2|Ark2c|G630064H08Rik|Gm96	ring finger protein 165	protein-coding	0
D4H8_peak_4217	chr19	55556478	55556772	5.63442	10.5619	6.81232	68	NA	intron (NM_001293686, intron 7 of 7)	intron (NM_001293686, intron 7 of 7)	145579	NR_045318	77594	Mm.329924	NR_045318	ENSMUSG00000097632	4930552P12Rik	-	RIKEN cDNA 4930552P12 gene	ncRNA	0
D4H8_peak_4319	chr2	26500751	26501014	4.5535	10.4348	6.69866	66	NA	intron (NM_008714, intron 2 of 33)	intron (NM_008714, intron 2 of 33)	2940	NM_008714	18128	Mm.290610	NM_008714	ENSMUSG00000026923	Notch1	9930111A19Rik|Mis6|N1|Tan1|lin-12	notch 1	protein-coding	0
D4H8_peak_4419	chr2	44526700	44526899	4.52227	7.28705	3.90033	39	NA	Intergenic	Intergenic	334823	NM_172662	227835	Mm.314312	NM_172662	ENSMUSG00000036890	Gtdc1	E330008O22Rik	glycosyltransferase-like domain containing 1	protein-coding	0
D4H8_peak_4425	chr2	45326047	45326279	4.28342	5.83039	2.65552	26	NA	Intergenic	Intergenic	-212884	NM_015753	24136	Mm.440702	NM_015753	ENSMUSG00000026872	Zeb2	9130203F04Rik|D130016B08Rik|SIP1|Zfhx1b|Zfx1b|Zfxh1b	zinc finger E-box binding homeobox 2	protein-coding	0
D4H8_peak_4447	chr2	58956788	58957010	5.03134	7.25541	3.87249	38	NA	intron (NM_001001178, intron 9 of 13)	intron (NM_001001178, intron 9 of 13)	61707	NM_001001178	227933	Mm.330234	NM_177650	ENSMUSG00000036641	Ccdc148	5830402J09	coiled-coil domain containing 148	protein-coding	0
D4H8_peak_4508	chr2	83681621	83681861	5.07424	7.90399	4.43843	44	NA	Intergenic	Intergenic	37163	NM_026934	69082	Mm.27804	NM_026934	ENSMUSG00000027091	Zc3h15	1700006A17Rik|1810012H02Rik|2610312B22Rik|FM22|Ierepo4	zinc finger CCCH-type containing 15	protein-coding	0
D4H8_peak_4554	chr2	98662259	98662815	9.41111	803.613	795.593	7955	NA	Intergenic	SYNREP_MM|Satellite|Satellite	1194880	NM_001289744	241568	Mm.241682	NM_178725	ENSMUSG00000050587	Lrrc4c	6430556C10Rik|NGL-1	leucine rich repeat containing 4C	protein-coding	0
D4H8_peak_4555	chr2	98666252	98667319	8.32992	654.491	647.281	6472	NA	Intergenic	GSAT_MM|Satellite|Satellite	1199128	NM_001289744	241568	Mm.241682	NM_178725	ENSMUSG00000050587	Lrrc4c	6430556C10Rik|NGL-1	leucine rich repeat containing 4C	protein-coding	0
D4H8_peak_4556	chr2	101172519	101173506	6.98412	14.1859	10.1303	101	NA	Intergenic	Intergenic	-451736	NM_009020	19374	Mm.4988	NM_009020	ENSMUSG00000032864	Rag2	Rag-2	recombination activating gene 2	protein-coding	0
D4H8_peak_4577	chr2	105611803	105612454	5.6167	9.80416	6.12857	61	NA	intron (NR_002867, intron 1 of 3)	intron (NR_002867, intron 1 of 3)	49215	NR_117095	103164605	Mm.444995	NR_117095	ENSMUSG00000102424	Paupar	-	Pax6 upstream antisense RNA	ncRNA	0
D4H8_peak_4613	chr2	117938471	117938860	4.52723	7.5906	4.16424	41	NA	intron (NR_126479, intron 8 of 9)	intron (NR_126479, intron 8 of 9)	116737	NR_040631	73938	Mm.399107	NR_040631	ENSMUSG00000086221	4930412B13Rik	-	RIKEN cDNA 4930412B13 gene	ncRNA	0
D4H8_peak_4711	chr2	137705900	137706800	4.92283	11.2839	7.46821	74	NA	Intergenic	Intergenic	-550234	NM_001025431	228662	Mm.153405	NM_145534	ENSMUSG00000062098	Btbd3	mKIAA0952	BTB (POZ) domain containing 3	protein-coding	0
D4H8_peak_4934	chr3	5860336	5860801	27.2887	363.622	357.199	3571	NA	Intergenic	LSU-rRNA_Hsa|rRNA|rRNA	-284320	NM_001163301	19302	Mm.132336	NM_008994	ENSMUSG00000040374	Pex2	D3Ertd138e|PAF-1|PMP35|Pxmp3	peroxisomal biogenesis factor 2	protein-coding	0
D4H8_peak_4975	chr3	34558999	34559234	3.8546	5.86727	2.68637	26	NA	Intergenic	Intergenic	-1265	NR_015580	320478	Mm.444063	NR_015580	ENSMUSG00000105265	Sox2ot	B230215L15Rik	SOX2 overlapping transcript (non-protein coding)	ncRNA	0
D4H8_peak_5085	chr3	87958508	87958967	3.88903	6.43434	3.16529	31	NA	Intergenic	Intergenic	10044	NM_007759	12904	Mm.4757	NM_007759	ENSMUSG00000004885	Crabp2	AI893628|Crabp-2|CrabpII	cellular retinoic acid binding protein II	protein-coding	0
D4H8_peak_5108	chr3	89227479	89227683	3.45676	4.94827	1.93679	19	NA	promoter-TSS (NR_030579)	promoter-TSS (NR_030579)	-383	NR_030579	100124470		NR_030579	ENSMUSG00000076255	Mir92b	Mirn92b|mir-92b|mmu-mir-92b	microRNA 92b	ncRNA	0
D4H8_peak_5114	chr3	89647593	89647791	5.37137	7.79336	4.34239	43	NA	intron (NM_080466, intron 4 of 7)	intron (NM_080466, intron 4 of 7)	-67330	NM_001038587	56417	Mm.316628	NM_019655	ENSMUSG00000027951	Adar	AV242451|Adar1|Adar1p110|Adar1p150|mZaADAR	adenosine deaminase, RNA-specific	protein-coding	0
D4H8_peak_5296	chr3	138500080	138500881	4.89762	7.92225	4.45388	44	NA	Intergenic	Intergenic	-11098	NM_175224	75624	Mm.26833	NM_175224	ENSMUSG00000005813	Metap1	1700029C17Rik|AW047992|mKIAA0094	methionyl aminopeptidase 1	protein-coding	0
D4H8_peak_5305	chr3	143570040	143570312	4.57793	6.80893	3.48668	34	NA	Intergenic	Intergenic	141967	NR_040405	621809	Mm.360134	NR_040405	ENSMUSG00000105279	Gm6260	EG621809	predicted gene 6260	ncRNA	0
D4H8_peak_5320	chr3	147378295	147378685	5.6167	9.80416	6.12857	61	NA	Intergenic	Intergenic	526123	NM_001302957	70892	Mm.187793	NM_027594	ENSMUSG00000036745	Ttll7	1110049N09Rik|4921517B04Rik|C630030B20|mTTLL7	tubulin tyrosine ligase-like family, member 7	protein-coding	0
D4H8_peak_535	chr10	12540222	12540445	4.3609	6.19622	2.96239	29	NA	intron (NM_011682, intron 50 of 73)	intron (NM_011682, intron 50 of 73)	321402	NM_011682	22288	Mm.331784	NM_011682	ENSMUSG00000019820	Utrn	AA589569|DRP|Dmdl	utrophin	protein-coding	0
D4H8_peak_5489	chr4	57275339	57275637	6.01319	10.4724	6.73193	67	NA	intron (NM_011207, intron 1 of 25)	intron (NM_011207, intron 1 of 25)	26349	NM_011207	545622	Mm.246552	NM_011207	ENSMUSG00000038764	Ptpn3	9530011I20Rik|PTP-H1|PTPCL	protein tyrosine phosphatase, non-receptor type 3	protein-coding	0
D4H8_peak_5530	chr4	83524851	83525539	8.0201	19.4276	15.0329	150	NA	promoter-TSS (NM_001081012)	promoter-TSS (NM_001081012)	-350	NM_001081012	320226	Mm.180032	NM_029117	ENSMUSG00000052407	Ccdc171	4930418J05Rik|4930473A06Rik|A330015D16Rik	coiled-coil domain containing 171	protein-coding	0
D4H8_peak_5651	chr4	120389360	120389699	3.90211	5.46262	2.3482	23	NA	Intergenic	MIRb|SINE|MIR	-15752	NM_013883	29871	Mm.427014	NM_013883	ENSMUSG00000000085	Scmh1	AI315320|AI851618|Scml1|Scml3	sex comb on midleg homolog 1	protein-coding	0
D4H8_peak_5781	chr4	138693265	138693496	4.78418	8.04024	4.55721	45	NA	Intergenic	Intergenic	31476	NM_001285930	212190	Mm.292226	NM_178671	ENSMUSG00000043621	Ubxn10	5730509E04Rik|A830047D02|Ubxd3	UBX domain protein 10	protein-coding	0
D4H8_peak_5825	chr4	149255530	149255736	5.05545	9.1686	5.55865	55	NA	intron (NM_008441, intron 13 of 20)	intron (NM_008441, intron 13 of 20)	52065	NM_008441	16561	Mm.402393	NM_008441	ENSMUSG00000063077	Kif1b	A530096N05Rik|AI448212|AI506502|D4Mil1e|KIF1Bp130|KIF1Bp204	kinesin family member 1B	protein-coding	0
D4H8_peak_5887	chr5	12530031	12530373	4.33853	5.91641	2.72631	27	NA	intron (NM_028882, intron 8 of 17)	intron (NM_028882, intron 8 of 17)	147036	NM_028882	108151	Mm.89313	NM_028882	ENSMUSG00000040254	Sema3d	4631426B19Rik	sema domain, immunoglobulin domain (Ig), short basic domain, secreted, (semaphorin) 3D	protein-coding	0
D4H8_peak_5895	chr5	16002544	16002878	5.11678	10.6601	6.90163	69	NA	intron (NM_001110846, intron 1 of 37)	intron (NM_001110846, intron 1 of 37)	68020	NM_001110846	12293	Mm.159842	NM_009784	ENSMUSG00000040118	Cacna2d1	Ca(v)alpha2delta1|Cacna2|Cchl2a	calcium channel, voltage-dependent, alpha2/delta subunit 1	protein-coding	0
D4H8_peak_59	chr1	38562699	38562943	4.19796	6.19127	2.95884	29	NA	intron (NM_001290814, intron 1 of 21)	L2a|LINE|L2	64423	NM_001290814	16764	Mm.336679	NM_010678	ENSMUSG00000037138	Aff3	3222402O04Rik|A730046J16|LAF-4|Laf4	AF4/FMR2 family, member 3	protein-coding	0
D4H8_peak_6029	chr5	67233789	67234105	5.09859	11.6764	7.8258	78	NA	Intergenic	Intergenic	-26618	NM_028975	67878	Mm.23217	NM_028975	ENSMUSG00000037720	Tmem33	1110006G02Rik|1600019D15Rik|2410089A21Rik|2700052H22Rik|5430406L04Rik|AA388285|AI314185|AI426615|db83	transmembrane protein 33	protein-coding	0
D4H8_peak_6044	chr5	74999205	74999543	3.97785	5.82825	2.65462	26	NA	Intergenic	Intergenic	45267	NM_028850	74277	Mm.239814	NM_028850	ENSMUSG00000029229	Chic2	1700081B18Rik|4930502K01Rik|BTL	cysteine-rich hydrophobic domain 2	protein-coding	0
D4H8_peak_6045	chr5	75012805	75013188	5.15825	8.68188	5.12582	51	NA	intron (NM_028850, intron 3 of 5)	intron (NM_028850, intron 3 of 5)	31645	NM_028850	74277	Mm.239814	NM_028850	ENSMUSG00000029229	Chic2	1700081B18Rik|4930502K01Rik|BTL	cysteine-rich hydrophobic domain 2	protein-coding	0
D4H8_peak_6091	chr5	97299944	97301072	5.9486	16.7353	12.5016	125	NA	Intergenic	Intergenic	91822	NM_001033191	97243	Mm.11746	NM_001033191	ENSMUSG00000046000	Naa11	Ard1b|Ard2|C80008	N(alpha)-acetyltransferase 11, NatA catalytic subunit	protein-coding	0
D4H8_peak_6120	chr5	104110408	104110682	4.36657	6.73903	3.4264	34	NA	intron (NM_010097, intron 1 of 10)	intron (NM_010097, intron 1 of 10)	3543	NM_010097	13602	Mm.29027	NM_010097	ENSMUSG00000029309	Sparcl1	Ecm2|Sc1|hevin|mast9	SPARC-like 1	protein-coding	0
D4H8_peak_6133	chr5	108065590	108066081	5.72297	10.7198	6.95478	69	NA	non-coding (NR_045608, exon 1 of 17)	non-coding (NR_045608, exon 1 of 17)	161	NM_001253877	17765	Mm.257149	NM_013827	ENSMUSG00000029267	Mtf2	9230112N11Rik|AA537621|C76717|M96|Pcl2	metal response element binding transcription factor 2	protein-coding	0
D4H8_peak_6341	chr5	140611028	140611240	3.70716	6.8342	3.50952	35	NA	intron (NM_008494, intron 1 of 7)	intron (NM_008494, intron 1 of 7)	3793	NM_008494	16848	Mm.12834	NM_008494	ENSMUSG00000029570	Lfng	AW061165	LFNG O-fucosylpeptide 3-beta-N-acetylglucosaminyltransferase	protein-coding	0
D4H8_peak_6365	chr5	146260990	146261348	22.1849	123.402	117.96	1179	NA	intron (NM_153599, intron 2 of 12)	LSU-rRNA_Hsa|rRNA|rRNA	29494	NM_153599	264064	Mm.260576	NM_153599	ENSMUSG00000029635	Cdk8	-	cyclin-dependent kinase 8	protein-coding	0
D4H8_peak_638	chr10	45799703	45800075	4.41426	6.0346	2.82652	28	NA	Intergenic	Intergenic	-7815	NR_040624	320363	Mm.123343	NR_040624	ENSMUSG00000110874	D030045P18Rik	-	RIKEN cDNA D030045P18 gene	ncRNA	0
D4H8_peak_6394	chr6	5029370	5029660	3.62262	5.00845	1.98316	19	NA	intron (NM_181595, intron 2 of 15)	intron (NM_181595, intron 2 of 15)	126195	NM_181595	243725	Mm.332901	NM_181595	ENSMUSG00000032827	Ppp1r9a	2810430P21Rik|4930518N04Rik|5330407E15|A230094E16Rik|BB181831|NRB|mKIAA1222|neurabin-I	protein phosphatase 1, regulatory (inhibitor) subunit 9A	protein-coding	0
D4H8_peak_6407	chr6	8875289	8875949	6.3555	13.4642	9.46627	94	NA	Intergenic	Intergenic	-74400	NM_008751	18231	Mm.46954	NM_008751	ENSMUSG00000046178	Nxph1	C130005L03Rik	neurexophilin 1	protein-coding	0
D4H8_peak_6455	chr6	36775573	36775999	4.91708	8.59112	5.04474	50	NA	intron (NM_008973, intron 1 of 4)	intron (NM_008973, intron 1 of 4)	35575	NM_008973	19242	Mm.279690	NM_008973	ENSMUSG00000029838	Ptn	HARP|HB-GAM|HBBN|HBGF-8|HBNF|OSF|Osf-1|Osf1	pleiotrophin	protein-coding	0
D4H8_peak_6464	chr6	38761122	38761483	6.30323	14.2006	10.1441	101	NA	intron (NM_001294144, intron 2 of 14)	intron (NM_001294144, intron 2 of 14)	76009	NM_001136065	15258	Mm.23790	NM_010433	ENSMUSG00000061436	Hipk2	1110014O20Rik|B230339E18Rik|Stank	homeodomain interacting protein kinase 2	protein-coding	0
D4H8_peak_6470	chr6	39373418	39373823	4.46018	6.61856	3.32367	33	NA	intron (NM_028123, intron 1 of 14)	intron (NM_028123, intron 1 of 14)	4087	NM_028123	72144	Mm.482167	NM_028123	ENSMUSG00000029924	Slc37a3	2610507O21Rik|AU044904	solute carrier family 37 (glycerol-3-phosphate transporter), member 3	protein-coding	0
D4H8_peak_6471	chr6	39434973	39435227	4.65608	7.51509	4.09801	40	NA	Intergenic	Intergenic	-14731	NM_018810	54484	Mm.270484	NM_018810	ENSMUSG00000029922	Mkrn1	RFP	makorin, ring finger protein, 1	protein-coding	0
D4H8_peak_649	chr10	56694878	56695183	6.02228	9.76617	6.09517	60	NA	Intergenic	Intergenic	317730	NM_010288	14609	Mm.378921	NM_010288	ENSMUSG00000050953	Gja1	AU042049|AW546267|Cnx43|Cx43|Cx43alpha1|Gja-1|Npm1|connexin43	gap junction protein, alpha 1	protein-coding	0
D4H8_peak_6569	chr6	77050507	77050847	6.31879	11.7616	7.90359	79	NA	intron (NM_001109764, intron 10 of 19)	MER58A|DNA|hAT-Charlie	-192040	NM_028880	74342	Mm.292568	NM_028880	ENSMUSG00000060780	Lrrtm1	4632401D06Rik|AW125451	leucine rich repeat transmembrane neuronal 1	protein-coding	0
D4H8_peak_664	chr10	60248489	60248882	4.29526	6.61934	3.32383	33	NA	Intergenic	Intergenic	-28943	NM_001146122	19156	Mm.29978	NM_011179	ENSMUSG00000004207	Psap	AI037048|SGP-1	prosaposin	protein-coding	0
D4H8_peak_6680	chr6	101411355	101411680	4.55441	7.63854	4.20551	42	NA	Intergenic	Intergenic	-33620	NM_018884	55983	Mm.321654	NM_018884	ENSMUSG00000035357	Pdzrn3	1110020C07Rik|AI429718|AL023082|LNX3|SEMACAP3|Semcap3	PDZ domain containing RING finger 3	protein-coding	0
D4H8_peak_6682	chr6	103649060	103649291	39.9673	501.441	494.65	4946	NA	intron (NM_007697, intron 4 of 26)	SYNREP_MM|Satellite|Satellite	138299	NM_007697	12661	Mm.251288	NM_007697	ENSMUSG00000030077	Chl1	A530023M13Rik|AI465420|CALL|LICAM2	cell adhesion molecule L1-like	protein-coding	0
D4H8_peak_6967	chr7	28953557	28953800	4.76149	8.63128	5.08064	50	NA	intron (NM_021895, intron 1 of 20)	intron (NM_021895, intron 1 of 20)	8602	NM_021895	60595	Mm.81144	NM_021895	ENSMUSG00000054808	Actn4	C77391	actinin alpha 4	protein-coding	0
D4H8_peak_7084	chr7	48835107	48835331	3.98598	5.59768	2.46049	24	NA	intron (NM_013808, intron 3 of 5)	intron (NM_013808, intron 3 of 5)	8452	NM_013808	13009	Mm.17235	NM_013808	ENSMUSG00000030470	Csrp3	CRP3|MLP|MMLP	cysteine and glycine-rich protein 3	protein-coding	0
D4H8_peak_7091	chr7	49704852	49705107	4.39607	7.35785	3.96221	39	NA	Intergenic	Intergenic	-54127	NM_001146050	53415	Mm.20801	NM_016865	ENSMUSG00000039745	Htatip2	AW111545|Cc3|Tip30	HIV-1 Tat interactive protein 2	protein-coding	0
D4H8_peak_7103	chr7	63113505	63113892	7.04532	13.8546	9.82535	98	NA	intron (NM_007390, intron 4 of 9)	intron (NM_007390, intron 4 of 9)	98828	NM_007390	11441	Mm.113464	NM_007390	ENSMUSG00000030525	Chrna7	Acra7|alpha7|nAchR	cholinergic receptor, nicotinic, alpha polypeptide 7	protein-coding	0
D4H8_peak_7359	chr7	128282705	128283115	10.2761	25.3187	20.647	206	NA	intron (NM_145590, intron 6 of 12)	intron (NM_145590, intron 6 of 12)	5525	NR_037290	100526559		NR_037290	ENSMUSG00000093215	Mir3103	mir-3103|mmu-mir-3103	microRNA 3103	ncRNA	0
D4H8_peak_7454	chr8	3567752	3568109	4.99711	7.77865	4.32942	43	NA	promoter-TSS (NM_001024728)	promoter-TSS (NM_001024728)	-68	NM_001024728	546049	Mm.358733	NM_001024728	ENSMUSG00000065952	C330021F23Rik	2610027C06Rik|Rps23r1|Rps23rg1	RIKEN cDNA C330021F23 gene	protein-coding	0
D4H8_peak_7462	chr8	7554643	7555439	5.67957	9.55571	5.90734	59	NA	Intergenic	Intergenic	1105732	NM_010111	13642	Mm.209813	NM_010111	ENSMUSG00000001300	Efnb2	ELF-2|Epl5|Eplg5|Htk-L|LERK-5|Lerk5|NLERK-1	ephrin B2	protein-coding	0
D4H8_peak_7669	chr8	76230638	76230924	5.92792	11.082	7.28209	72	NA	Intergenic	Intergenic	669392	NR_028579	100039211	Mm.367571	NR_028579	ENSMUSG00000074235	Gm10649	ENSMUSG00000074235	predicted gene 10649	ncRNA	0
D4H8_peak_7728	chr8	90244537	90244868	4.1203	6.32345	3.07166	30	NA	Intergenic	Intergenic	103550	NM_172913	244579	Mm.302755	NM_172913	ENSMUSG00000043668	Tox3	500-9|BC052044|C230068E13|CAGF9|Tnrc9	TOX high mobility group box family member 3	protein-coding	0
D4H8_peak_7897	chr9	3000105	3000642	12.7262	127.971	122.518	1225	NA	Intergenic	GSAT_MM|Satellite|Satellite	38370	NR_039546	100628572		NR_039546	ENSMUSG00000106183	Mir101c	mir-101c|mmu-mir-101c	microRNA 101c	ncRNA	0
D4H8_peak_7900	chr9	3035904	3036104	14.2005	51.3157	46.1271	461	NA	Intergenic	GSAT_MM|Satellite|Satellite	2739	NR_039546	100628572		NR_039546	ENSMUSG00000106183	Mir101c	mir-101c|mmu-mir-101c	microRNA 101c	ncRNA	0
D4H8_peak_7979	chr9	35305225	35305585	27.2886	540.599	533.735	5337	NA	Intergenic	GSAT_MM|Satellite|Satellite	24300	NR_040715	71133	Mm.158577	NR_040715	ENSMUSG00000111746	4933422A05Rik	-	RIKEN cDNA 4933422A05 gene	ncRNA	0
D4H8_peak_8	chr1	9583571	9583974	5.9959	12.7764	8.83268	88	NA	intron (NR_015470, intron 3 of 4)	intron (NR_015470, intron 3 of 4)	-17495	NM_178399	76982	Mm.491098	NM_178399	ENSMUSG00000067879	3110035E14Rik	AI415019|AV164974|R75066	RIKEN cDNA 3110035E14 gene	protein-coding	0
D4H8_peak_8059	chr9	54752721	54753059	5.29393	10.657	6.89881	68	NA	Intergenic	Intergenic	-11858	NM_001284507	12903	Mm.34797	NM_013496	ENSMUSG00000032291	Crabp1	AI326249|CRABP-I|Crabp-1|CrabpI|Rbp-5	cellular retinoic acid binding protein I	protein-coding	0
D4H8_peak_809	chr10	83914617	83914969	6.26941	10.8987	7.11617	71	NA	Intergenic	Intergenic	191928	NM_001145198	69784	Mm.271188	NM_001145198	ENSMUSG00000087651	1500009L16Rik	2700050C19Rik|OCC-1	RIKEN cDNA 1500009L16 gene	protein-coding	0
D4H8_peak_811	chr10	84477723	84477963	4.80489	10.3502	6.62134	66	NA	Intergenic	Intergenic	-10450	NR_108059	75804		NR_108059	ENSMUSG00000020033	4930463O16Rik	-	RIKEN cDNA 4930463O16 gene	ncRNA	0
D4H8_peak_8117	chr9	63696978	63697197	4.24744	5.77424	2.60843	26	NA	intron (NM_016769, intron 1 of 8)	intron (NM_016769, intron 1 of 8)	60907	NM_016769	17127	Mm.7320	NM_016769	ENSMUSG00000032402	Smad3	AU022421|Madh3	SMAD family member 3	protein-coding	0
D4H8_peak_8120	chr9	63782708	63783212	4.18588	6.43474	3.16529	31	NA	Intergenic	Intergenic	-24966	NM_016769	17127	Mm.7320	NM_016769	ENSMUSG00000032402	Smad3	AU022421|Madh3	SMAD family member 3	protein-coding	0
D4H8_peak_8146	chr9	69142132	69142328	4.32	5.88749	2.70211	27	NA	intron (NM_013646, intron 1 of 10)	intron (NM_013646, intron 1 of 10)	-147611	NM_001289916	19883	Mm.378450	NM_013646	ENSMUSG00000032238	Rora	9530021D13Rik|Nr1f1|ROR1|ROR2|ROR3|nmf267|sg|staggerer|tmgc26	RAR-related orphan receptor alpha	protein-coding	0
D4H8_peak_8172	chr9	77502149	77502892	4.90798	8.25418	4.74713	47	NA	intron (NM_001146048, intron 1 of 13)	intron (NM_001146048, intron 1 of 13)	41539	NM_172528	214345	Mm.28534	NM_172528	ENSMUSG00000032352	Lrrc1	A430093J20Rik|AU016091|D030059I21|mKIAA4018	leucine rich repeat containing 1	protein-coding	0
D4H8_peak_8217	chr9	96989412	96990341	5.76669	14.6868	10.5946	105	NA	intron (NM_145134, intron 2 of 2)	intron (NM_145134, intron 2 of 2)	28479	NM_145134	211949	Mm.491271	NM_145134	ENSMUSG00000046997	Spsb4	D030068E18Rik|SSB-4|Ssb4	splA/ryanodine receptor domain and SOCS box containing 4	protein-coding	0
D4H8_peak_823	chr10	85451890	85452173	5.20624	7.81446	4.35999	43	NA	intron (NM_028709, intron 1 of 16)	intron (NM_028709, intron 1 of 16)	65217	NM_028709	74007	Mm.36544	NM_028709	ENSMUSG00000020042	Btbd11	6330404E16Rik	BTB (POZ) domain containing 11	protein-coding	0
D4H8_peak_8357	chrMT	103	6494	2.38185	351.985	345.604	3456	NA	NA	NA	NA	NA									0
D4H8_peak_8358	chrMT	10965	16206	3.33076	907.351	897.916	8979	NA	NA	NA	NA	NA									0
D4H8_peak_8437	chrX	76598920	76599127	14.366	29.9115	25.0696	250	NA	intron (NM_001201395, intron 1 of 1)	SYNREP_MM|Satellite|Satellite	3901	NM_001201395	74987	Mm.107996	NM_001201395	ENSMUSG00000079525	Cldn34d	4930468A15Rik	claudin 34D	protein-coding	0
D4H8_peak_844	chr10	92162507	92163288	5.06902	9.87287	6.19121	61	NA	intron (NR_028262, intron 2 of 12)	intron (NR_028262, intron 2 of 12)	2281	NR_028262	110333	Mm.429764	NR_028262		Rmst	100041799|AI853140|C230053E11Rik|D930049J19Rik|Dmt2|Gm3515|M2|Ncrms	rhabdomyosarcoma 2 associated transcript (non-coding RNA)	ncRNA	0
D4H8_peak_850	chr10	94230430	94230884	6.50995	11.688	7.83606	78	NA	Intergenic	Intergenic	31648	NM_025551	66414	Mm.27886	NM_025551	ENSMUSG00000020022	Ndufa12	2410011G03Rik|AW112974	NADH dehydrogenase (ubiquinone) 1 alpha subcomplex, 12	protein-coding	0
D4H8_peak_8538	chrY	259021	259416	20.3127	50.4061	45.2242	452	NA	Intergenic	RMER12C|LTR|ERVK	53068	NR_126545	69438		NR_126545	ENSMUSG00000101796	1700020D14Rik	-	RIKEN cDNA 1700020D14 gene	ncRNA	0
D4H8_peak_8540	chrY	11858037	11858233	9.5773	17.172	12.9122	129	NA	Intergenic	Intergenic	-523854	NM_001199332	100041550	Mm.485768	NM_001199332	ENSMUSG00000095520	Gm20877	-	predicted gene, 20877	protein-coding	0
D4H8_peak_8545	chrY	90797951	90798324	6.91694	10.8735	7.09317	70	NA	intron (NM_133362, intron 2 of 3)	T-rich|Low_complexity|Low_complexity	12695	NR_137282	170942	Mm.76062	NM_133362	ENSMUSG00000096768	Erdr1	edr	erythroid differentiation regulator 1	protein-coding	0
D4H8_peak_884	chr10	106609391	106609701	5.10617	8.59338	5.04601	50	NA	intron (NM_001205341, intron 3 of 31)	intron (NM_001205341, intron 3 of 31)	-7066	NR_131026	75833	Mm.159596	NR_131026		4930532I03Rik	-	RIKEN cDNA 4930532I03 gene	ncRNA	0
D4H8_peak_917	chr10	120721018	120721288	3.90468	5.02632	1.99811	19	NA	Intergenic	Intergenic	-44579	NR_038000	70874	Mm.427286	NR_038000	ENSMUSG00000044544	4921513I03Rik	-	RIKEN cDNA 4921513I03 gene	ncRNA	0
