# Supplementary material for: Kdm6b-mediated epigenetic coordination of temporal precision during motor neuron differentiation
Source: EMBO Rep. 2026 May 26;27(13):3665–88. doi: 10.1038/s44319-026-00808-2 (PMC13354772; doi:10.1038/s44319-026-00808-2)
Supplement: Supplementary file 12 — Source data Fig. 6 [file 44319_2026_808_MOESM12_ESM.zip › Source data Fig 6/Fig 6B/D5_Isl1Lhx3_Kdm6b common peaks.xls]

PeakID	Chr	Start	End	fe	-log10(pvalue)	-log10(qvalue)	Peak Score	Focus Ratio/Region Size	Annotation	Detailed Annotation	Distance to TSS	Nearest PromoterID	Entrez ID	Nearest Unigene	Nearest Refseq	Nearest Ensembl	Gene Name	Gene Alias	Gene Description	Gene Type
D5_peak_2603	chr12	47075082	47075428	6.3813	10.3455	7.01949	70	NA	Intergenic	Intergenic	-256480	NM_021361	664883	Mm.247195	NM_021361	ENSMUSG00000021047	Nova1	9430099M15Rik|G630039L02|Nova-1	neuro-oncological ventral antigen 1	protein-coding
D5_peak_2607	chr12	51347906	51348297	6.31178	12.9675	9.47055	94	NA	promoter-TSS (NM_001015099)	promoter-TSS (NM_001015099)	-129	NM_001015099	217558	Mm.253264	NM_001015099	ENSMUSG00000035293	G2e3	6030408C04Rik|9030416F18|AW046379|D930034K21Rik|mKIAA1333	G2/M-phase specific E3 ubiquitin ligase	protein-coding
D5_peak_2611	chr12	52380048	52380480	4.92964	8.94011	5.71986	57	NA	Intergenic	Intergenic	100345	NR_136881	102638611	Mm.363799	NR_136881		Gm35135	-	predicted gene, 35135	ncRNA
D5_peak_2615	chr12	52671209	52672074	8.03472	23.54	19.537	195	NA	Intergenic	Intergenic	-27742	NM_198111	238161	Mm.310822	NM_198111	ENSMUSG00000061603	Akap6	AI482140|Akapalpha|Akapbeta|PRKA	A kinase (PRKA) anchor protein 6	protein-coding
D5_peak_2628	chr12	55518111	55518513	6.72521	12.0471	8.60719	86	NA	Intergenic	Intergenic	-25665	NM_010907	18035	Mm.170515	NM_010907	ENSMUSG00000021025	Nfkbia	AI462015|Nfkbi	nuclear factor of kappa light polypeptide gene enhancer in B cells inhibitor, alpha	protein-coding
D5_peak_1023	chr10	62216666	62217361	5.23498	9.83821	6.54872	65	NA	intron (NM_197996, intron 1 of 7)	intron (NM_197996, intron 1 of 7)	14205	NM_197996	70423	Mm.416781	NM_197996	ENSMUSG00000037031	Tspan15	1110036D12Rik|2700063A19Rik|AW048364|Tm4sf15	tetraspanin 15	protein-coding
D5_peak_2631	chr12	55926259	55926995	4.08687	5.52341	2.64347	26	NA	Intergenic	Intergenic	90261	NM_001037756	52592	Mm.24761	NM_027867	ENSMUSG00000012076	Brms1l	0710008O11Rik|AI159718|BRMS1|D12Ertd407e	breast cancer metastasis-suppressor 1-like	protein-coding
D5_peak_2636	chr12	57437447	57437803	4.2082	6.20806	3.24502	32	NA	intron (NM_001164370, intron 9 of 9)	intron (NM_001164370, intron 9 of 9)	108496	NM_008259	15375	Mm.4578	NM_008259	ENSMUSG00000035451	Foxa1	Hnf-3a|Hnf3a|Tcf-3a|Tcf3a	forkhead box A1	protein-coding
D5_peak_600	chr1	162436610	162436888	4.37642	5.97554	3.03887	30	NA	intron (NM_001038619, intron 1 of 20)	MLT1H2|LTR|ERVL-MaLR	41281	NM_001038619	103967	Mm.441620	NM_172646	ENSMUSG00000040265	Dnm3	9630020E24Rik|AW061159|B230343F03Rik|C530045C17|mKIAA0820	dynamin 3	protein-coding
D5_peak_605	chr1	162832137	162832361	4.2087	5.71375	2.81036	28	NA	intron (NM_010231, intron 8 of 8)	intron (NM_010231, intron 8 of 8)	-19700	NM_144878	226564	Mm.155164	NM_144878	ENSMUSG00000026692	Fmo4	D1Ertd532e	flavin containing monooxygenase 4	protein-coding
D5_peak_2640	chr12	59040077	59040880	7.78375	18.4723	14.6866	146	NA	Intergenic	U2|snRNA|snRNA	20994	NM_001306218	78232	Mm.290070	NM_030057	ENSMUSG00000020993	Trappc6b	5830498C14Rik|C79212	trafficking protein particle complex 6B	protein-coding
D5_peak_1042	chr10	67003637	67004123	5.03462	8.15094	4.99711	49	NA	Intergenic	Intergenic	-1195	NR_110511	102634101	Mm.445258	NR_110511		Gm31763	-	predicted gene, 31763	ncRNA
D5_peak_1048	chr10	68670319	68670789	4.09205	6.01715	3.076	30	NA	Intergenic	Intergenic	-53192	NM_177794	327766	Mm.2479	NM_177794	ENSMUSG00000060044	Tmem26	3230401A06|AI195372	transmembrane protein 26	protein-coding
D5_peak_613	chr1	165460450	165461360	10.9988	59.6764	54.6753	546	NA	promoter-TSS (NM_028759)	promoter-TSS (NM_028759)	-303	NM_027430	70456	Mm.195625	NM_027430	ENSMUSG00000026568	Mpc2	0610006C01Rik|2010002I07Rik|2610205H19Rik|AA108335|Brp44|ESTM43	mitochondrial pyruvate carrier 2	protein-coding
D5_peak_614	chr1	165634185	165634742	9.67501	29.976	25.7346	257	NA	promoter-TSS (NM_001083897)	promoter-TSS (NM_001083897)	78	NM_001001880	68481	Mm.46438	NM_001001880	ENSMUSG00000026566	Mpzl1	1110007A10Rik|PZR	myelin protein zero-like 1	protein-coding
D5_peak_625	chr1	167240434	167240875	5.72451	12.2451	8.79239	87	NA	intron (NM_030724, intron 1 of 6)	intron (NM_030724, intron 1 of 6)	44473	NM_030724	80914	Mm.280895	NM_030724	ENSMUSG00000026558	Uck2	AA407809|AI481316|AU018180|AU020720|TSA903|UK|UMK|Umpk	uridine-cytidine kinase 2	protein-coding
D5_peak_2668	chr12	71015552	71016029	10.1293	33.9833	29.616	296	NA	promoter-TSS (NR_045056)	promoter-TSS (NR_045056)	33	NR_045055	73204	Mm.363770	NR_045055	ENSMUSG00000085622	3110056K07Rik	4921536K06Rik	RIKEN cDNA 3110056K07 gene	ncRNA
D5_peak_632	chr1	167565695	167566827	8.60856	24.2785	20.2469	202	NA	Intergenic	Intergenic	-32101	NM_009107	20183	Mm.3475	NM_009107	ENSMUSG00000015843	Rxrg	Nr2b3	retinoid X receptor gamma	protein-coding
D5_peak_638	chr1	168924025	168924603	5.77714	10.4428	7.11014	71	NA	Intergenic	Intergenic	433671	NR_105766	102465178		NR_105766	ENSMUSG00000098407	Mir6348	Gm27412|mmu-mir-6348	microRNA 6348	ncRNA
D5_peak_2673	chr12	71429347	71430100	7.46673	29.1258	24.9139	249	NA	Intergenic	Intergenic	-45515	NR_136902	67348	Mm.54261	NR_136902	ENSMUSG00000100668	1700083H02Rik	100041190|Gm3190	RIKEN cDNA 1700083H02 gene	ncRNA
D5_peak_2674	chr12	71433550	71434040	3.97992	9.31777	6.06822	60	NA	Intergenic	Intergenic	-49587	NR_136902	67348	Mm.54261	NR_136902	ENSMUSG00000100668	1700083H02Rik	100041190|Gm3190	RIKEN cDNA 1700083H02 gene	ncRNA
D5_peak_2679	chr12	72304143	72305380	6.31489	17.6316	13.8866	138	NA	intron (NM_153457, intron 2 of 8)	intron (NM_153457, intron 2 of 8)	-68034	NM_001007596	104001	Mm.221275	NM_153457	ENSMUSG00000021087	Rtn1	Nsp	reticulon 1	protein-coding
D5_peak_2680	chr12	72441810	72442395	7.21346	15.9575	12.2944	122	NA	promoter-TSS (NM_001142729)	promoter-TSS (NM_001142729)	-147	NM_001142729	78257	Mm.266280	NM_030070	ENSMUSG00000021090	Lrrc9	4921529O18Rik|4930432K16Rik	leucine rich repeat containing 9	protein-coding
D5_peak_2686	chr12	73413243	73413972	5.70503	10.6879	7.33767	73	NA	Intergenic	Intergenic	-4044	NR_046013	380765	Mm.490476	NR_046013		D830013O20Rik	Gm891	RIKEN cDNA D830013O20 gene	ncRNA
D5_peak_2689	chr12	73608151	73608434	4.62452	7.16803	4.10471	41	NA	intron (NM_001313977, intron 2 of 14)	MIR|SINE|MIR	23496	NM_008856	18755	Mm.341677	NM_008856	ENSMUSG00000021108	Prkch	Pkch	protein kinase C, eta	protein-coding
D5_peak_1083	chr10	77007952	77008532	6.80871	13.8724	10.3229	103	NA	Intergenic	Intergenic	-3753	NR_045882	100038479	Mm.387034	NR_045882	ENSMUSG00000074919	Gm10787	ENSMUSG00000074919	predicted gene 10787	ncRNA
D5_peak_670	chr1	172026877	172027586	4.69476	8.19406	5.03671	50	NA	promoter-TSS (NM_033509)	promoter-TSS (NM_033509)	64	NM_033509	93840	Mm.36148	NM_033509	ENSMUSG00000026556	Vangl2	C530001F03Rik|Lootl|Lp|Lpp1|Ltap|Vang1l2|loop-tail|ska17|ska<m17Jus>|stbm|strabismus	vang-like 2 (van gogh, Drosophila)	protein-coding
D5_peak_681	chr1	172632657	172633245	6.63251	13.9828	10.4265	104	NA	promoter-TSS (NM_026725)	promoter-TSS (NM_026725)	23	NM_026725	68440	Mm.33024	NM_026725	ENSMUSG00000026544	Dusp23	1300005N15Rik|LDP-3	dual specificity phosphatase 23	protein-coding
D5_peak_687	chr1	175028825	175029100	4.54701	6.75902	3.7366	37	NA	Intergenic	Intergenic	-107143	NM_011825	23893	Mm.25760	NM_011825	ENSMUSG00000050069	Grem2	Gremlin2|Prdc	gremlin 2, DAN family BMP antagonist	protein-coding
D5_peak_688	chr1	175410390	175410889	3.92719	5.50307	2.62545	26	NA	intron (NM_001347195, intron 2 of 17)	intron (NM_001347195, intron 2 of 17)	81906	NM_011880	24012	Mm.7956	NM_011880	ENSMUSG00000026527	Rgs7	-	regulator of G protein signaling 7	protein-coding
D5_peak_689	chr1	175431744	175432020	5.10518	9.94209	6.6448	66	NA	intron (NM_001347195, intron 2 of 17)	intron (NM_001347195, intron 2 of 17)	60663	NM_011880	24012	Mm.7956	NM_011880	ENSMUSG00000026527	Rgs7	-	regulator of G protein signaling 7	protein-coding
D5_peak_10502	chr7	58398998	58399334	5.60573	9.09047	5.85855	58	NA	Intergenic	Intergenic	-259036	NM_009728	11982	Mm.135129	NM_009728	ENSMUSG00000025324	Atp10a	Atp10c|pfatp	ATPase, class V, type 10A	protein-coding
D5_peak_10505	chr7	62261799	62262010	5.37468	9.04716	5.81795	58	NA	Intergenic	Intergenic	-86373	NM_010882	17984	Mm.400253	NM_010882	ENSMUSG00000033585	Ndn	AI528698|Peg6	necdin	protein-coding
D5_peak_10521	chr7	64751737	64751994	5.69172	9.9315	6.63465	66	NA	intron (NM_001291166, intron 14 of 14)	intron (NM_001291166, intron 14 of 14)	121175	NM_023239	66647	Mm.19944	NM_023239	ENSMUSG00000070520	Ndnl2	5730494G16Rik|AI642138|BB044375|HCA4|Mageg1|Nsmce3|mage-g1	necdin-like 2	protein-coding
D5_peak_10529	chr7	66079458	66079772	7.94599	18.784	14.9851	149	NA	promoter-TSS (NM_024439)	promoter-TSS (NM_024439)	-34	NM_024439	109815	Mm.482127	NM_024439	ENSMUSG00000075701	Selenos	1500011E07Rik|C78786|H-4|H-47|H4|H47|Sels|Vimp	selenoprotein S	protein-coding
D5_peak_9136	chr5	111975645	111975854	4.33426	6.15393	3.19684	31	NA	Intergenic	Intergenic	-214021	NR_045834	269683	Mm.136946	NM_207252	ENSMUSG00000085271	E130006D01Rik	Gm16018|Gm681|OTTMUSG00000029083	RIKEN cDNA E130006D01 gene	ncRNA
D5_peak_9137	chr5	112001263	112002767	11.137	53.6685	48.7705	487	NA	Intergenic	Intergenic	-204748	NR_045378	75569	Mm.243721	NR_045377	ENSMUSG00000101683	1700028D13Rik	-	RIKEN cDNA 1700028D13 gene	ncRNA
D5_peak_9146	chr5	113041653	113042099	6.90637	14.4868	10.9033	109	NA	Intergenic	(CCCCCA)n|Simple_repeat|Simple_repeat	-26338	NM_177078	320129	Mm.285619	NM_177078	ENSMUSG00000042249	Grk3	4833444A01Rik|AI851927|AW551196|Adrbk-2|Adrbk2|Bark-2	G protein-coupled receptor kinase 3	protein-coding
D5_peak_10556	chr7	71216586	71216850	4.85529	10.4584	7.12491	71	NA	Intergenic	Intergenic	-692977	NR_130995	78156	Mm.243818	NR_130995	ENSMUSG00000108669	4930441H08Rik	-	RIKEN cDNA 4930441H08 gene	ncRNA
D5_peak_10562	chr7	72541636	72541895	4.13638	5.83871	2.91786	29	NA	Intergenic	Intergenic	-235170	NM_001024703	244049	Mm.217412	NM_001024703	ENSMUSG00000032776	Mctp2	Gm489	multiple C2 domains, transmembrane 2	protein-coding
D5_peak_10563	chr7	72685848	72686527	6.72874	14.5966	11.0068	110	NA	Intergenic	L2b|LINE|L2	-379592	NM_001024703	244049	Mm.217412	NM_001024703	ENSMUSG00000032776	Mctp2	Gm489	multiple C2 domains, transmembrane 2	protein-coding
D5_peak_10565	chr7	72867100	72867443	5.9732	11.1615	7.77877	77	NA	Intergenic	Intergenic	234797	NR_046024	625243	Mm.261798	NR_046024	ENSMUSG00000108383	Gm6567	-	predicted gene 6567	ncRNA
D5_peak_10567	chr7	73262147	73262628	3.78783	4.84637	2.05608	20	NA	Intergenic	Intergenic	-47993	NR_105062	100505025	Mm.445959	NR_105062	ENSMUSG00000108530	LOC100505025	-	uncharacterized LOC100505025	ncRNA
D5_peak_10573	chr7	73594732	73595664	9.3342	33.8025	29.441	294	NA	Intergenic	Intergenic	-36803	NR_037569	69170	Mm.34539	NR_037569	ENSMUSG00000101970	1810026B05Rik	-	RIKEN cDNA 1810026B05 gene	ncRNA
D5_peak_9172	chr5	114466974	114467847	5.30306	9.61237	6.34075	63	NA	Intergenic	Intergenic	23141	NM_023556	17855	Mm.28088	NM_023556	ENSMUSG00000041939	Mvk	2310010A05Rik|AI256848|AI414037|MK	mevalonate kinase	protein-coding
D5_peak_9177	chr5	114795209	114795463	5.67341	11.7614	8.33905	83	NA	intron (NM_026718, intron 6 of 14)	intron (NM_026718, intron 6 of 14)	18640	NR_027817	66236	Mm.268546	NR_027817	ENSMUSG00000072694	1500011B03Rik	AI415201|AV141149|AW556386	RIKEN cDNA 1500011B03 gene	ncRNA
D5_peak_10583	chr7	74330383	74331074	4.84746	8.14982	4.99665	49	NA	intron (NM_001038643, intron 4 of 10)	intron (NM_001038643, intron 4 of 10)	224052	NM_023908	108116	Mm.425467	NM_023908	ENSMUSG00000025790	Slco3a1	5830414C08Rik|Anr1|MJAM|OATP-D|R75096|Slc21a11	solute carrier organic anion transporter family, member 3a1	protein-coding
D5_peak_10585	chr7	74687669	74688278	6.63689	13.1382	9.63056	96	NA	Intergenic	Intergenic	-133193	NM_001038643	108116	Mm.425467	NM_023908	ENSMUSG00000025790	Slco3a1	5830414C08Rik|Anr1|MJAM|OATP-D|R75096|Slc21a11	solute carrier organic anion transporter family, member 3a1	protein-coding
D5_peak_10587	chr7	75633787	75634320	4.7266	7.33627	4.25697	42	NA	intron (NM_029332, intron 8 of 36)	Lx9|LINE|L1	178519	NM_029332	75547	Mm.216107	NM_029332	ENSMUSG00000066406	Akap13	1700026G02Rik|5730522G15Rik|5830460E08Rik|AKAP-13|AKAP-Lbc|BRX|Ht31|LBC|PROTO-LB|PROTO-LBC	A kinase (PRKA) anchor protein 13	protein-coding
D5_peak_9183	chr5	115204356	115205107	5.47671	10.2786	6.95692	69	NA	Intergenic	Intergenic	-10350	NM_001310712	29867	Mm.38551	NM_013879	ENSMUSG00000029544	Cabp1	caldendrin	calcium binding protein 1	protein-coding
D5_peak_9199	chr5	116231942	116232461	3.82036	4.89647	2.09986	20	NA	intron (NM_177759, intron 1 of 13)	intron (NM_177759, intron 1 of 13)	56784	NM_177759	269693	Mm.10946	NM_177759	ENSMUSG00000043913	Ccdc60	AU018954|C130098D09	coiled-coil domain containing 60	protein-coding
D5_peak_6707	chr2	98662271	98662815	9.79465	1005.32	996.579	9965	NA	Intergenic	SYNREP_MM|Satellite|Satellite	1194886	NM_178725	241568	Mm.241682	NM_178725	ENSMUSG00000050587	Lrrc4c	6430556C10Rik|NGL-1	leucine rich repeat containing 4C	protein-coding
D5_peak_6708	chr2	98666272	98667319	7.8357	690.108	683.083	6830	NA	Intergenic	GSAT_MM|Satellite|Satellite	1199138	NM_178725	241568	Mm.241682	NM_178725	ENSMUSG00000050587	Lrrc4c	6430556C10Rik|NGL-1	leucine rich repeat containing 4C	protein-coding
D5_peak_5100	chr17	29436940	29437537	8.39792	28.6215	24.4284	244	NA	Intergenic	Intergenic	-53807	NM_008842	18712	Mm.405293	NM_008842	ENSMUSG00000024014	Pim1	Pim-1	proviral integration site 1	protein-coding
D5_peak_5108	chr17	30377910	30379026	8.19124	27.5641	23.4097	234	NA	intron (NM_172618, intron 6 of 11)	intron (NM_172618, intron 6 of 11)	17712	NR_030688	623169	Mm.440508	NR_030688		Gm6402	EG623169	ribosomal protein S17 pseudogene	pseudo
D5_peak_6710	chr2	101172851	101173264	4.79059	7.74249	4.62465	46	NA	Intergenic	Intergenic	-451691	NM_009020	19374	Mm.4988	NM_009020	ENSMUSG00000032864	Rag2	Rag-2	recombination activating gene 2	protein-coding
D5_peak_6717	chr2	102048500	102048812	4.34702	6.43478	3.44756	34	NA	intron (NM_001290784, intron 4 of 5)	intron (NM_001290784, intron 4 of 5)	137804	NM_001290784	241576	Mm.489740	NM_178886	ENSMUSG00000048058	Ldlrad3	6430500P08|AI194318|Lrad3	low density lipoprotein receptor class A domain containing 3	protein-coding
D5_peak_6724	chr2	102635270	102636272	4.6931	7.57784	4.47612	44	NA	intron (NM_173749, intron 7 of 10)	intron (NM_173749, intron 7 of 10)	-22912	NM_001077514	20511	Mm.267547	NM_011393	ENSMUSG00000005089	Slc1a2	1700091C19Rik|2900019G14Rik|AI159670|Eaat2|GLT-1|GLT1|MGLT1	solute carrier family 1 (glial high affinity glutamate transporter), member 2	protein-coding
D5_peak_6729	chr2	103625081	103625882	6.59229	13.9081	10.3565	103	NA	intron (NM_178890, intron 1 of 16)	intron (NM_178890, intron 1 of 16)	59171	NM_178890	99382	Mm.35850	NM_178890	ENSMUSG00000032724	Abtb2	AW539457|BPOZ-2	ankyrin repeat and BTB (POZ) domain containing 2	protein-coding
D5_peak_6734	chr2	103871729	103872029	5.86845	11.746	8.32488	83	NA	Intergenic	Intergenic	-29072	NR_131913	100996933	Mm.394449	NR_131913		Lincred1	-	long intergenic non-protein coding RNA of erythroid differentiation 1	ncRNA
D5_peak_6743	chr2	106756332	106756906	7.79212	19.477	15.6475	156	NA	intron (NM_029837, intron 3 of 6)	intron (NM_029837, intron 3 of 6)	61018	NM_029837	77015	Mm.45628	NM_029837	ENSMUSG00000016386	Mpped2	239Fb|2700082O15Rik|AV354767|AW060960	metallophosphoesterase domain containing 2	protein-coding
D5_peak_6747	chr2	109942147	109943604	6.15366	16.4002	12.7145	127	NA	intron (NM_172671, intron 1 of 17)	intron (NM_172671, intron 1 of 17)	25228	NM_172671	107515	Mm.277351	NM_172671	ENSMUSG00000050199	Lgr4	9130225G07|A330106J01Rik|A930009A08Rik|Gpr48	leucine-rich repeat-containing G protein-coupled receptor 4	protein-coding
D5_peak_6758	chr2	113848738	113849381	12.044	32.958	28.6222	286	NA	promoter-TSS (NM_181416)	promoter-TSS (NM_181416)	-398	NM_181416	228482	Mm.45753	NM_181416	ENSMUSG00000041219	Arhgap11a	6530401L14Rik|mKIAA0013	Rho GTPase activating protein 11A	protein-coding
D5_peak_5153	chr17	34893887	34894452	6.67103	16.6884	12.9885	129	NA	promoter-TSS (NM_198886)	promoter-TSS (NM_198886)	-390	NM_198886	193736	Mm.161119	NM_198886	ENSMUSG00000049823	Zbtb12	BC020447|Bat-9|Bat9|G10|NG35	zinc finger and BTB domain containing 12	protein-coding
D5_peak_6765	chr2	115631122	115631528	4.81516	7.48163	4.38866	43	NA	intron (NM_001145898, intron 2 of 10)	intron (NM_001145898, intron 2 of 10)	-7400	NR_035476	100316703		NR_035476	ENSMUSG00000088606	Mir1951	mir-1951|mmu-mir-1951	microRNA 1951	ncRNA
D5_peak_6768	chr2	115852206	115852810	4.15608	8.0473	4.90302	49	NA	Intergenic	Intergenic	212111	NM_001159569	17536	Mm.247566	NM_010825	ENSMUSG00000027210	Meis2	A430109D20Rik|Mrg1|Stra10	Meis homeobox 2	protein-coding
D5_peak_6770	chr2	115859140	115859695	4.53961	11.3532	7.958	79	NA	Intergenic	Intergenic	205202	NM_001159569	17536	Mm.247566	NM_010825	ENSMUSG00000027210	Meis2	A430109D20Rik|Mrg1|Stra10	Meis homeobox 2	protein-coding
D5_peak_6772	chr2	116019793	116021099	5.42744	12.0206	8.58239	85	NA	intron (NM_001346047, intron 8 of 13)	intron (NM_001346047, intron 8 of 13)	44173	NM_001159569	17536	Mm.247566	NM_010825	ENSMUSG00000027210	Meis2	A430109D20Rik|Mrg1|Stra10	Meis homeobox 2	protein-coding
D5_peak_6784	chr2	119046838	119047154	6.70888	14.5591	10.9713	109	NA	promoter-TSS (NM_029617)	promoter-TSS (NM_029617)	-123	NM_029617	76464	Mm.202518	NM_029617	ENSMUSG00000027326	Knl1	2310043D08Rik|5730505K17Rik|Casc5	kinetochore scaffold 1	protein-coding
D5_peak_5197	chr17	39843067	39846813	2.8248	193.93	188.248	1882	NA	non-coding (NR_046233, exon 1 of 1)	non-coding (NR_046233, exon 1 of 1)	1943	NR_046233	100861531		NR_046233		Rn45s	-	45S pre-ribosomal RNA	rRNA
D5_peak_5198	chr17	39847017	39848743	2.64872	163.222	157.674	1576	NA	non-coding (NR_046233, exon 1 of 1)	non-coding (NR_046233, exon 1 of 1)	4883	NR_046233	100861531		NR_046233		Rn45s	-	45S pre-ribosomal RNA	rRNA
D5_peak_2700	chr12	76308001	76308482	4.72183	8.55784	5.36859	53	NA	intron (NM_138745, intron 22 of 27)	intron (NM_138745, intron 22 of 27)	-16650	NM_001101471	238276	Mm.311452	NM_001101471	ENSMUSG00000021057	Akap5	3526401B18Rik|AKAP 150|AKAP-5|AKAP150|BB098886|Gm258|P150	A kinase (PRKA) anchor protein 5	protein-coding
D5_peak_2710	chr12	77854584	77855221	5.19097	10.81	7.45115	74	NA	Intergenic	Intergenic	-371753	NM_172952	268566	Mm.341742	NM_145965	ENSMUSG00000047454	Gphn	5730552E08Rik|AI662856|BC027112|C230040D23|GPH|GPHRYN|geph	gephyrin	protein-coding
D5_peak_2717	chr12	79296242	79297200	5.78261	11.5862	8.17616	81	NA	promoter-TSS (NM_009014)	promoter-TSS (NM_009014)	-439	NM_001008550	211978	Mm.297919	NM_001008550	ENSMUSG00000066440	Zfyve26	4930465A13|9330197E15Rik|A630028O16Rik|Gm893|mKIAA0321	zinc finger, FYVE domain containing 26	protein-coding
D5_peak_2719	chr12	79814182	79814396	4.09404	6.27875	3.30817	33	NA	3' UTR (NM_009014, exon 11 of 11)	3' UTR (NM_009014, exon 11 of 11)	110444	NR_131075	77290	Mm.395042	NR_131073		9430078K24Rik	-	RIKEN cDNA 9430078K24 gene	ncRNA
D5_peak_1114	chr10	79901140	79901402	7.40148	16.7778	13.0741	130	NA	intron (NM_198107, intron 6 of 14)	intron (NM_198107, intron 6 of 14)	7667	NM_198107	216154	Mm.260089	NM_198107	ENSMUSG00000013833	Med16	95kDa|A630083L04|Thrap5|Trap95	mediator complex subunit 16	protein-coding
D5_peak_2721	chr12	79879189	79880127	5.52246	11.4678	8.06514	80	NA	Intergenic	Intergenic	45075	NR_131075	77290	Mm.395042	NR_131073		9430078K24Rik	-	RIKEN cDNA 9430078K24 gene	ncRNA
D5_peak_2722	chr12	79890909	79891141	4.87937	8.20489	5.04638	50	NA	Intergenic	Intergenic	33708	NR_131075	77290	Mm.395042	NR_131073		9430078K24Rik	-	RIKEN cDNA 9430078K24 gene	ncRNA
D5_peak_2735	chr12	80807522	80807926	5.59636	13.9049	10.3537	103	NA	intron (NM_001242419, intron 1 of 6)	intron (NM_001242419, intron 1 of 6)	17192	NM_001242419	217684	Mm.341776	NM_178682	ENSMUSG00000021133	Susd6	4933426M11Rik|mKIAA0247	sushi domain containing 6	protein-coding
D5_peak_2736	chr12	80816666	80817134	4.41924	7.69253	4.58041	45	NA	intron (NM_001242419, intron 1 of 6)	intron (NM_001242419, intron 1 of 6)	26368	NM_001242419	217684	Mm.341776	NM_178682	ENSMUSG00000021133	Susd6	4933426M11Rik|mKIAA0247	sushi domain containing 6	protein-coding
D5_peak_2737	chr12	80857880	80859036	6.53677	18.16	14.3895	143	NA	intron (NM_001242419, intron 3 of 6)	intron (NM_001242419, intron 3 of 6)	65989	NR_033786	67340	Mm.386790	NR_033786	ENSMUSG00000101912	1700052I22Rik	-	RIKEN cDNA 1700052I22 gene	ncRNA
D5_peak_2739	chr12	81003107	81003455	3.64927	4.83578	2.04714	20	NA	Intergenic	Intergenic	-23527	NM_001146217	64075	Mm.273295	NM_022316	ENSMUSG00000021136	Smoc1	2600002F22Rik|AI848508|SRG	SPARC related modular calcium binding 1	protein-coding
D5_peak_1139	chr10	80561481	80562031	7.36045	19.0754	15.263	152	NA	promoter-TSS (NM_025852)	promoter-TSS (NM_025852)	-196	NM_025852	66932	Mm.1116	NM_025852	ENSMUSG00000047417	Rexo1	1700021P10Rik|2610511M11Rik|AW050347|EloA-BP1|Rex1|Tceb3bp1	REX1, RNA exonuclease 1	protein-coding
D5_peak_703	chr1	177445385	177445736	2.6838	5.4804	2.60537	26	NA	promoter-TSS (NM_013915)	promoter-TSS (NM_013915)	-261	NM_013915	30928	Mm.330700	NM_013915	ENSMUSG00000063659	Zbtb18	RP58|Zfp238|Znf238	zinc finger and BTB domain containing 18	protein-coding
D5_peak_2746	chr12	81836370	81837241	6.15105	15.1396	11.5201	115	NA	Intergenic	Intergenic	-23225	NM_018814	54604	Mm.86584	NM_018814	ENSMUSG00000021140	Pcnx	2900024E21Rik|3526401J03Rik|AF096286|AI327143|AI413187|Pcnx1|Pcnxl1	pecanex homolog (Drosophila)	protein-coding
D5_peak_2753	chr12	83631814	83632497	8.74077	22.938	18.9585	189	NA	promoter-TSS (NM_027349)	promoter-TSS (NM_027349)	-79	NM_027349	67039	Mm.46005	NM_027349	ENSMUSG00000010608	Rbm25	2600011C06Rik|2610015J01Rik|A130095G20Rik|AI159652|AL023075|AU043498|RNPC7	RNA binding motif protein 25	protein-coding
D5_peak_2759	chr12	84285033	84285439	5.02832	8.46059	5.28022	52	NA	promoter-TSS (NM_001252625)	promoter-TSS (NM_001252625)	-60	NM_001252626	77219	Mm.246127	NM_029880	ENSMUSG00000072946	Ptgr2	1810016I24Rik|9130222H03Rik|9630002F03Rik|AI838763|B830026H24Rik|PGR-2|PRG-2|Zadh1	prostaglandin reductase 2	protein-coding
D5_peak_720	chr1	180118407	180118764	4.55889	7.05942	4.00712	40	NA	intron (NM_001346805, intron 20 of 34)	intron (NM_001346805, intron 20 of 34)	74900	NM_001163290	67426	Mm.38330	NM_023341	ENSMUSG00000026489	Coq8a	4632432J16Rik|AI462003|Adck3|Cabc1|mKIAA0451	coenzyme Q8A	protein-coding
D5_peak_2762	chr12	84487502	84487930	5.83285	12.0679	8.62659	86	NA	intron (NM_173756, intron 5 of 5)	intron (NM_173756, intron 5 of 5)	36208	NM_173756	217708	Mm.311904	NM_173756	ENSMUSG00000085793	Lin52	5830457H20Rik	lin-52 homolog (C. elegans)	protein-coding
D5_peak_2763	chr12	84589868	84590840	7.85204	27.2007	23.0587	230	NA	intron (NM_001301427, intron 3 of 4)	intron (NM_001301427, intron 3 of 4)	20526	NM_007701	12677	Mm.4405	NM_007701	ENSMUSG00000021239	Vsx2	Chx10|Hox-10|Hox10|or	visual system homeobox 2	protein-coding
D5_peak_745	chr1	182574005	182574782	7.00057	15.5559	11.9137	119	NA	intron (NM_130890, intron 2 of 20)	intron (NM_130890, intron 2 of 20)	9386	NM_130890	170725	Mm.189201	NM_130890	ENSMUSG00000038599	Capn8	nCL-2|nCL-2'	calpain 8	protein-coding
D5_peak_2780	chr12	86484182	86484497	4.47705	6.38033	3.39897	33	NA	intron (NM_001159500, intron 2 of 6)	intron (NM_001159500, intron 2 of 6)	62695	NM_011934	26380	Mm.235550	NM_011934	ENSMUSG00000021255	Esrrb	Err2|Errb|Estrrb|Nr3b2	estrogen related receptor, beta	protein-coding
D5_peak_2785	chr12	86802024	86802521	4.2792	8.30318	5.13667	51	NA	Intergenic	Intergenic	67903	NM_001195767	627607	Mm.341880	NM_001195767	ENSMUSG00000059114	Lrrc74a	EG627607|Gm6772|Lrrc74	leucine rich repeat containing 74A	protein-coding
D5_peak_2786	chr12	86824092	86824678	6.55256	13.8341	10.2862	102	NA	Intergenic	Intergenic	60429	NM_145836	238330	Mm.248358	NM_145836	ENSMUSG00000034168	Irf2bpl	6430527G18Rik|Eap1	interferon regulatory factor 2 binding protein-like	protein-coding
D5_peak_1188	chr10	82629512	82630086	5.75481	12.3049	8.84845	88	NA	promoter-TSS (NR_037190)	promoter-TSS (NR_037190)	-39	NM_011561	21665	Mm.284252	NM_011561	ENSMUSG00000034674	Tdg	E130317C12Rik|JZA-3|Jza1	thymine DNA glycosylase	protein-coding
D5_peak_754	chr1	183299142	183299583	15.8534	92.4935	87.2158	872	NA	intron (NM_181732, intron 1 of 9)	RLTR33|LTR|ERVK	2302	NM_181732	108909	Mm.290502	NM_145626	ENSMUSG00000042901	Aida	2610208M17Rik|BC004835	axin interactor, dorsalization associated	protein-coding
D5_peak_2797	chr12	88859966	88860258	4.96585	7.43125	4.3427	43	NA	intron (NM_001198587, intron 3 of 19)	intron (NM_001198587, intron 3 of 19)	65608	NM_001198587	18191	Mm.425766	NM_172544	ENSMUSG00000066392	Nrxn3	-	neurexin III	protein-coding
D5_peak_2799	chr12	89049221	89049927	7.52806	15.6033	11.9584	119	NA	intron (NM_172544, intron 2 of 19)	intron (NM_172544, intron 2 of 19)	96184	NM_172544	18191	Mm.425766	NM_172544	ENSMUSG00000066392	Nrxn3	-	neurexin III	protein-coding
D5_peak_763	chr1	186634408	186635045	4.4045	6.26539	3.29605	32	NA	intron (NM_001329107, intron 3 of 7)	intron (NM_001329107, intron 3 of 7)	71263	NM_009367	21808	Mm.18213	NM_009367	ENSMUSG00000039239	Tgfb2	BB105277|Tgf-beta2|Tgfb-2	transforming growth factor, beta 2	protein-coding
D5_peak_764	chr1	186889183	186889509	6.61755	12.2726	8.81828	88	NA	Intergenic	Intergenic	-78070	NM_033077	110957	Mm.108054	NM_033077	ENSMUSG00000039224	D1Pas1	Pl10	DNA segment, Chr 1, Pasteur Institute 1	protein-coding
D5_peak_765	chr1	186922309	186923169	4.918	9.58145	6.3125	63	NA	Intergenic	Intergenic	-44677	NM_033077	110957	Mm.108054	NM_033077	ENSMUSG00000039224	D1Pas1	Pl10	DNA segment, Chr 1, Pasteur Institute 1	protein-coding
D5_peak_771	chr1	187787439	187787926	4.99824	8.09037	4.94257	49	NA	intron (NM_001243792, intron 1 of 7)	intron (NM_001243792, intron 1 of 7)	178676	NM_001243792	26381	Mm.89989	NM_011935	ENSMUSG00000026610	Esrrg	ERR3|Errg|NR3B3|mKIAA0832	estrogen-related receptor gamma	protein-coding
D5_peak_775	chr1	188262173	188262541	5.6868	10.6554	7.30713	73	NA	promoter-TSS (NM_021408)	promoter-TSS (NM_021408)	-481	NM_021408	22283	Mm.331238	NM_021408	ENSMUSG00000026609	Ush2a	A930011D15Rik|A930037M10Rik|Gm676|Gm983|Mush2a|Usherin|Ushrn	Usher syndrome 2A	protein-coding
D5_peak_777	chr1	188805523	188806269	6.41377	14.4199	10.8396	108	NA	intron (NM_021408, intron 49 of 70)	intron (NM_021408, intron 49 of 70)	201944	NM_172650	226823	Mm.209880	NM_172650	ENSMUSG00000026608	Kctd3	4930438A20Rik|9330185B06|E330032J19Rik|NY-REN-45	potassium channel tetramerisation domain containing 3	protein-coding
D5_peak_781	chr1	190017937	190018353	5.12791	8.30583	5.13881	51	NA	Intergenic	Intergenic	-95857	NM_026796	226830	Mm.156895	NM_026796	ENSMUSG00000026603	Smyd2	1110020E07Rik|4930402C15|KMT3C|Zmynd14	SET and MYND domain containing 2	protein-coding
D5_peak_797	chr1	192489489	192489718	3.97397	5.1331	2.30377	23	NA	intron (NM_010600, intron 10 of 10)	intron (NM_010600, intron 10 of 10)	281616	NM_144881	226861	Mm.145857	NM_144881	ENSMUSG00000037375	Hhat	2810432O22Rik|AI462858|AP-2CRE|Skn|Tg(TFAP2A-cre)1Will	hedgehog acyltransferase	protein-coding
D5_peak_9200	chr5	116322704	116323218	6.89194	14.9031	11.2961	112	NA	Intergenic	Intergenic	10601	NR_110475	77846	Mm.404871	NR_110475	ENSMUSG00000086715	B230112J18Rik	-	RIKEN cDNA B230112J18 gene	ncRNA
D5_peak_9202	chr5	116569739	116570264	6.52392	21.2289	17.3214	173	NA	intron (NM_026886, intron 1 of 12)	intron (NM_026886, intron 1 of 12)	21816	NM_026886	68955	Mm.146779	NM_026886	ENSMUSG00000063919	Srrm4	1500001A10Rik|B230202K19Rik|bv|mKIAA1853|nSR100	serine/arginine repetitive matrix 4	protein-coding
D5_peak_9213	chr5	118079606	118080757	5.29256	11.3747	7.9781	79	NA	intron (NM_172721, intron 7 of 10)	intron (NM_172721, intron 7 of 10)	52357	NM_021344	57816	Mm.273285	NM_021344	ENSMUSG00000029359	Tesc	1010001A17Rik|2410011K10Rik|TE-1	tescalcin	protein-coding
D5_peak_9214	chr5	118089273	118089627	7.01963	15.1408	11.5211	115	NA	intron (NM_172721, intron 7 of 10)	intron (NM_172721, intron 7 of 10)	61626	NM_021344	57816	Mm.273285	NM_021344	ENSMUSG00000029359	Tesc	1010001A17Rik|2410011K10Rik|TE-1	tescalcin	protein-coding
D5_peak_9218	chr5	118380755	118380997	4.2852	6.60242	3.59716	35	NA	Intergenic	CpG	135649	NM_001081236	76792	Mm.103428	NM_001081236	ENSMUSG00000032840	2410131K14Rik	-	RIKEN cDNA 2410131K14 gene	protein-coding
D5_peak_9220	chr5	119015768	119016109	9.33596	21.3512	17.4387	174	NA	Intergenic	Intergenic	63599	NR_040694	74627	Mm.410828	NR_040694	ENSMUSG00000107144	4930413E15Rik	-	RIKEN cDNA 4930413E15 gene	ncRNA
D5_peak_10630	chr7	88467610	88467914	4.85708	6.98051	3.93576	39	NA	intron (NM_028238, intron 2 of 2)	intron (NM_028238, intron 2 of 2)	37489	NM_028238	72433	Mm.276669	NM_028238	ENSMUSG00000030559	Rab38	2310011F14Rik|AU043391|cht	RAB38, member RAS oncogene family	protein-coding
D5_peak_10648	chr7	95084200	95084457	6.87322	12.7051	9.22382	92	NA	Intergenic	Intergenic	-1086916	NM_001310762	23966	Mm.254610	NM_011858	ENSMUSG00000048078	Tenm4	Doc4|ELM2|Odz4|R75022|Ten-m4|l(7)-3Rn|l7Rn3|mKIAA1302	teneurin transmembrane protein 4	protein-coding
D5_peak_10650	chr7	95688252	95689363	10.0952	41.1724	36.584	365	NA	Intergenic	Intergenic	-482437	NM_001310762	23966	Mm.254610	NM_011858	ENSMUSG00000048078	Tenm4	Doc4|ELM2|Odz4|R75022|Ten-m4|l(7)-3Rn|l7Rn3|mKIAA1302	teneurin transmembrane protein 4	protein-coding
D5_peak_10655	chr7	96661554	96662062	6.11123	15.4681	11.8307	118	NA	intron (NM_001310760, intron 6 of 32)	intron (NM_001310760, intron 6 of 32)	139741	NR_045874	791381	Mm.402112	NR_045874	ENSMUSG00000053049	Gm15413	ENSMUSG00000053049|OTTMUSG00000021246	predicted gene 15413	ncRNA
D5_peak_10657	chr7	96679967	96680415	4.18758	7.82741	4.70235	47	NA	intron (NM_001310760, intron 6 of 32)	intron (NM_001310760, intron 6 of 32)	121358	NR_045874	791381	Mm.402112	NR_045874	ENSMUSG00000053049	Gm15413	ENSMUSG00000053049|OTTMUSG00000021246	predicted gene 15413	ncRNA
D5_peak_9254	chr5	122994816	122995085	3.99555	5.85761	2.93455	29	NA	intron (NR_045820, intron 2 of 2)	intron (NR_045820, intron 2 of 2)	5596	NR_045820	109202	Mm.30769	NM_175405	ENSMUSG00000056735	A930024E05Rik	-	RIKEN cDNA A930024E05 gene	ncRNA
D5_peak_10661	chr7	96865252	96865580	3.5043	4.40926	1.69573	16	NA	intron (NM_001310760, intron 25 of 32)	intron (NM_001310760, intron 25 of 32)	-63867	NR_045874	791381	Mm.402112	NR_045874	ENSMUSG00000053049	Gm15413	ENSMUSG00000053049|OTTMUSG00000021246	predicted gene 15413	ncRNA
D5_peak_10663	chr7	97151241	97151486	5.45376	9.17971	5.94051	59	NA	intron (NM_001162477, intron 1 of 9)	intron (NM_001162477, intron 1 of 9)	69612	NM_001162477	14389	Mm.42033	NM_010248	ENSMUSG00000004508	Gab2	AI463667|D130058I17Rik|p97	growth factor receptor bound protein 2-associated protein 2	protein-coding
D5_peak_10666	chr7	97480840	97481229	6.05452	11.3036	7.91148	79	NA	promoter-TSS (NM_027256)	promoter-TSS (NM_027256)	78	NM_027256	101861	Mm.27383	NM_027256	ENSMUSG00000025133	Ints4	2610034N24Rik|AA692684|AW493223	integrator complex subunit 4	protein-coding
D5_peak_10676	chr7	98815172	98815985	4.48304	8.41399	5.23765	52	NA	Intergenic	Intergenic	-19534	NM_001285792	22411	Mm.22182	NM_009519	ENSMUSG00000015957	Wnt11	-	wingless-type MMTV integration site family, member 11	protein-coding
D5_peak_6802	chr2	120539524	120540233	7.29439	17.5131	13.7731	137	NA	intron (NM_011743, intron 3 of 21)	intron (NM_011743, intron 3 of 21)	23953	NM_011743	20402	Mm.485295	NM_011743	ENSMUSG00000027288	Zfp106	Cd-1|D2Dcr28|H3a|Sh3bp3|Znf106|sirm	zinc finger protein 106	protein-coding
D5_peak_6811	chr2	121271183	121272114	7.16137	19.1223	15.3077	153	NA	promoter-TSS (NM_013735)	promoter-TSS (NM_013735)	-241	NM_013735	27223	Mm.215389	NM_013735	ENSMUSG00000043909	Trp53bp1	53BP1|Tp53bp1|m53BP1|p53BP1	transformation related protein 53 binding protein 1	protein-coding
D5_peak_6827	chr2	123364308	123364606	5.93897	11.8766	8.44739	84	NA	Intergenic	Intergenic	582458	NM_021507	59010	Mm.28986	NM_021507	ENSMUSG00000005803	Sqrdl	0610039J17Rik|4930557M22Rik|SQOR	sulfide quinone reductase-like (yeast)	protein-coding
D5_peak_6830	chr2	123558304	123558969	5.64051	9.49092	6.22838	62	NA	Intergenic	MERVL_2A-int|LTR|ERVL	-531333	NM_001290997	214968	Mm.330536	NM_172537	ENSMUSG00000027200	Sema6d	1110067B02Rik|AA409156|D330011G23|mKIAA1479	sema domain, transmembrane domain (TM), and cytoplasmic domain, (semaphorin) 6D	protein-coding
D5_peak_6834	chr2	124652639	124653188	6.03236	13.2501	9.73639	97	NA	promoter-TSS (NM_199241)	promoter-TSS (NM_199241)	-668	NM_199240	214968	Mm.330536	NM_172537	ENSMUSG00000027200	Sema6d	1110067B02Rik|AA409156|D330011G23|mKIAA1479	sema domain, transmembrane domain (TM), and cytoplasmic domain, (semaphorin) 6D	protein-coding
D5_peak_5236	chr17	47428815	47429233	7.63527	15.3268	11.6969	116	NA	intron (NM_029296, intron 3 of 3)	intron (NM_029296, intron 3 of 3)	-7144	NM_001347584	75462	Mm.46129	NM_029296	ENSMUSG00000047150	1700001C19Rik	-	RIKEN cDNA 1700001C19 gene	protein-coding
D5_peak_6840	chr2	126495341	126495696	4.86337	8.17728	5.02138	50	NA	Intergenic	MamRep605|LTR?|LTR?	-3965	NM_001080944	241633	Mm.222235	NM_001080944	ENSMUSG00000060131	Atp8b4	A530043E15|Im	ATPase, class I, type 8B, member 4	protein-coding
D5_peak_5258	chr17	49816170	49816787	5.66036	10.2404	6.92204	69	NA	intron (NM_177052, intron 13 of 22)	intron (NM_177052, intron 13 of 22)	201306	NM_177052	319991	Mm.441340	NM_177052	ENSMUSG00000023999	Kif6	D130004B10Rik|D130084M03Rik	kinesin family member 6	protein-coding
D5_peak_6883	chr2	132724032	132724827	5.52777	10.3706	7.04304	70	NA	intron (NM_028637, intron 2 of 2)	intron (NM_028637, intron 2 of 2)	34146	NM_028637	73747	Mm.284114	NM_028637	ENSMUSG00000044991	1110034G24Rik	-	RIKEN cDNA 1110034G24 gene	protein-coding
D5_peak_6888	chr2	135101725	135102002	4.68779	6.46207	3.47121	34	NA	intron (NM_019677, intron 3 of 32)	intron (NM_019677, intron 3 of 32)	113753	NR_040517	78805	Mm.78702	NR_040517	ENSMUSG00000085247	4930545L23Rik	-	RIKEN cDNA 4930545L23 gene	ncRNA
D5_peak_6899	chr2	138703894	138704162	3.92719	5.50307	2.62545	26	NA	Intergenic	Intergenic	-115901	NR_035477	100316816		NR_035477	ENSMUSG00000088983	Mir1952	mmu-mir-1952	microRNA 1952	ncRNA
D5_peak_5291	chr17	56516076	56516325	4.675	7.25133	4.18037	41	NA	Intergenic	Intergenic	-3717	NM_011483	20834	Mm.76862	NM_011483	ENSMUSG00000044526	Znrf4	1700094M01Rik|Ssrzf1|spzn	zinc and ring finger 4	protein-coding
D5_peak_12	chr1	9578496	9579449	7.16753	20.5551	16.6782	166	NA	intron (NR_015470, intron 3 of 4)	intron (NR_015470, intron 3 of 4)	-22295	NM_178399	76982	Mm.491098	NM_178399	ENSMUSG00000067879	3110035E14Rik	AI415019|AV164974|R75066	RIKEN cDNA 3110035E14 gene	protein-coding
D5_peak_13	chr1	9583799	9584295	4.01159	7.19805	4.13195	41	NA	intron (NR_015470, intron 3 of 4)	intron (NR_015470, intron 3 of 4)	-17220	NM_178399	76982	Mm.491098	NM_178399	ENSMUSG00000067879	3110035E14Rik	AI415019|AV164974|R75066	RIKEN cDNA 3110035E14 gene	protein-coding
D5_peak_17	chr1	9944054	9944267	3.24836	4.01265	1.36929	13	NA	promoter-TSS (NR_024067)	promoter-TSS (NR_024067)	-42	NR_024067	73824	Mm.28311	NR_024067	ENSMUSG00000098234	Snhg6	1110008H02Rik	small nucleolar RNA host gene 6	ncRNA
D5_peak_30	chr1	14348726	14349219	5.67131	9.8969	6.60261	66	NA	Intergenic	Intergenic	-38773	NM_001310459	14048	Mm.250185	NM_010164	ENSMUSG00000025932	Eya1	bor	EYA transcriptional coactivator and phosphatase 1	protein-coding
D5_peak_37	chr1	16656717	16657448	5.82808	14.8278	11.225	112	NA	promoter-TSS (NM_026456)	promoter-TSS (NM_026456)	37	NM_001310470	67923	Mm.289248	NM_026456	ENSMUSG00000079658	Eloc	2610043E24Rik|2610301I15Rik|AA407206|AI987979|AW049146|Tceb1	elongin C	protein-coding
D5_peak_53	chr1	30199184	30199465	8.01875	15.9849	12.3204	123	NA	Intergenic	Intergenic	663932	NM_001081080	213109	Mm.194486	NM_025871	ENSMUSG00000048874	Phf3	2310061N19Rik|mKIAA0244	PHD finger protein 3	protein-coding
D5_peak_2804	chr12	90132478	90132758	3.83684	4.92185	2.12095	21	NA	intron (NM_001252074, intron 2 of 6)	intron (NM_001252074, intron 2 of 6)	320135	NM_001252074	18191	Mm.425766	NM_172544	ENSMUSG00000066392	Nrxn3	-	neurexin III	protein-coding
D5_peak_1201	chr10	84437827	84438228	5.29668	12.1106	8.66671	86	NA	intron (NM_001004363, intron 1 of 6)	intron (NM_001004363, intron 1 of 6)	2444	NM_001004363	77976	Mm.25874	NM_001004363	ENSMUSG00000020032	Nuak1	AU014801|AW494241|B230104P22Rik|Omphk1	NUAK family, SNF1-like kinase, 1	protein-coding
D5_peak_1203	chr10	84477373	84478274	7.63706	23.122	19.1358	191	NA	Intergenic	Intergenic	-10470	NR_108059	75804		NR_108059	ENSMUSG00000020033	4930463O16Rik	-	RIKEN cDNA 4930463O16 gene	ncRNA
D5_peak_92	chr1	38185821	38186391	4.69207	7.27946	4.20537	42	NA	intron (NM_001290814, intron 18 of 21)	intron (NM_001290814, intron 18 of 21)	-56444	NM_019570	56210	Mm.389103	NM_019570	ENSMUSG00000026082	Rev1	1110027I23Rik|AU022044|Rev1l	REV1, DNA directed polymerase	protein-coding
D5_peak_95	chr1	38262999	38263329	4.84746	8.14982	4.99665	49	NA	intron (NM_001290814, intron 9 of 21)	intron (NM_001290814, intron 9 of 21)	-133502	NM_019570	56210	Mm.389103	NM_019570	ENSMUSG00000026082	Rev1	1110027I23Rik|AU022044|Rev1l	REV1, DNA directed polymerase	protein-coding
D5_peak_1211	chr10	85044193	85044725	5.62092	12.0392	8.5998	85	NA	Intergenic	Intergenic	58036	NM_010214	14202	Mm.46163	NM_010214	ENSMUSG00000050035	Fhl4	-	four and a half LIM domains 4	protein-coding
D5_peak_2820	chr12	99011118	99011845	6.06715	14.9568	11.3473	113	NA	Intergenic	Intergenic	90869	NM_198311	76260	Mm.282660	NM_029553	ENSMUSG00000021013	Ttc8	0610012F22Rik|AV001447|BBS8	tetratricopeptide repeat domain 8	protein-coding
D5_peak_2826	chr12	99498304	99498998	4.94447	8.31692	5.14918	51	NA	Intergenic	Intergenic	-48577	NM_183186	71375	Mm.341972	NM_183186	ENSMUSG00000033713	Foxn3	5430426H20Rik|AA589593|AW556347|Ches1|Ches1l|HTLFL1	forkhead box N3	protein-coding
D5_peak_2838	chr12	100226318	100226708	4.61259	8.04564	4.90141	49	NA	Intergenic	Intergenic	26369	NM_001313934	12313	Mm.285993	NM_009790	ENSMUSG00000001175	Calm1	AI256814|AI327027|AI461935|AL024000|CaM|Calm	calmodulin 1	protein-coding
D5_peak_1231	chr10	89491226	89491613	4.49509	6.9535	3.91135	39	NA	intron (NM_009108, intron 2 of 8)	intron (NM_009108, intron 2 of 8)	15239	NM_009108	20186	Mm.3095	NM_009108	ENSMUSG00000047638	Nr1h4	AI957360|Fxr|HRR1|RIP14|Rxrip14	nuclear receptor subfamily 1, group H, member 4	protein-coding
D5_peak_1236	chr10	90818262	90819050	6.37046	13.9121	10.3602	103	NA	intron (NM_001177396, intron 3 of 11)	MER135|DNA|DNA	-10998	NM_001347054	77531	Mm.440605	NM_181398	ENSMUSG00000058589	Anks1b	AIDA-1b|C030032C09Rik|E530015N03Rik|ENSMUSG00000078431|Gm10937|Gm1555	ankyrin repeat and sterile alpha motif domain containing 1B	protein-coding
D5_peak_808	chr1	194160774	194161429	9.05496	33.0757	28.7361	287	NA	Intergenic	Intergenic	61658	NR_040477	74942	Mm.60689	NR_040477	ENSMUSG00000103692	4930503O07Rik	-	RIKEN cDNA 4930503O07 gene	ncRNA
D5_peak_2843	chr12	100831168	100832012	8.50029	25.6507	21.5667	215	NA	intron (NM_145448, intron 2 of 12)	intron (NM_145448, intron 2 of 12)	52467	NM_145448	217830	Mm.218590	NM_145448	ENSMUSG00000021185	9030617O03Rik	-	RIKEN cDNA 9030617O03 gene	protein-coding
D5_peak_2844	chr12	100952407	100953197	6.99802	15.1007	11.4834	114	NA	intron (NM_026681, intron 12 of 29)	intron (NM_026681, intron 12 of 29)	-44604	NM_001177673	238377	Mm.32160	NM_175493	ENSMUSG00000047415	Gpr68	BB131428|Ogr1	G protein-coupled receptor 68	protein-coding
D5_peak_1244	chr10	92404858	92405117	6.4326	11.1685	7.78545	77	NA	Intergenic	Intergenic	-29614	NR_046027	627800	Mm.391417	NR_046027	ENSMUSG00000098040	Gm20757	-	predicted gene, 20757	ncRNA
D5_peak_812	chr1	194362651	194363867	6.6956	17.6343	13.8889	138	NA	Intergenic	Intergenic	-140500	NR_040477	74942	Mm.60689	NR_040477	ENSMUSG00000103692	4930503O07Rik	-	RIKEN cDNA 4930503O07 gene	ncRNA
D5_peak_818	chr1	195241632	195241859	8.62058	16.049	12.3814	123	NA	Intergenic	CpG	-65030	NM_007758	12902	Mm.235387	NM_007758	ENSMUSG00000026616	Cr2	C3DR|CD21|CD35|Cr-1|Cr-2|Cr1	complement receptor 2	protein-coding
D5_peak_1253	chr10	94093635	94094106	5.99299	11.9762	8.54063	85	NA	intron (NM_053072, intron 5 of 20)	intron (NM_053072, intron 5 of 20)	-54061	NM_011629	22025	Mm.107483	NM_011629	ENSMUSG00000005897	Nr2c1	4831444H07Rik|80.3|Eenr|TR2|Tr2-11	nuclear receptor subfamily 2, group C, member 1	protein-coding
D5_peak_1259	chr10	95323620	95324409	5.30306	9.61237	6.34075	63	NA	promoter-TSS (NM_001330138)	promoter-TSS (NM_001330138)	123	NM_001330141	12905	Mm.473739	NM_009950	ENSMUSG00000045867	Cradd	RAIDD	CASP2 and RIPK1 domain containing adaptor with death domain	protein-coding
D5_peak_821	chr10	4726465	4726671	3.84819	5.14936	2.31751	23	NA	intron (NM_001302531, intron 2 of 8)	intron (NM_001302531, intron 2 of 8)	16410	NM_001302533	13982	Mm.9213	NM_007956	ENSMUSG00000019768	Esr1	ER|ER-alpha|ERa|ERalpha|ESR|Estr|Estra|Nr3a1	estrogen receptor 1 (alpha)	protein-coding
D5_peak_1268	chr10	96646157	96646944	7.7403	20.3642	16.4961	164	NA	Intergenic	Intergenic	29549	NM_007569	12226	Mm.23811	NM_007569	ENSMUSG00000036478	Btg1	AI426953|AW546738	B cell translocation gene 1, anti-proliferative	protein-coding
D5_peak_834	chr10	8762302	8762781	5.17063	9.03661	5.80832	58	NA	intron (NM_175155, intron 8 of 19)	intron (NM_175155, intron 8 of 19)	123529	NM_175155	70097	Mm.338275	NM_175155	ENSMUSG00000015305	Sash1	1100001C18Rik|2500002E12Rik|A330076K04Rik|mKIAA0790	SAM and SH3 domain containing 1	protein-coding
D5_peak_2870	chr12	105531450	105532126	5.44995	11.3255	7.9322	79	NA	Intergenic	Intergenic	18355	NR_102381	104932	Mm.274150	NR_102381		AU015791	-	expressed sequence AU015791	ncRNA
D5_peak_2871	chr12	105545858	105546372	5.27352	10.6174	7.27178	72	NA	Intergenic	Intergenic	-17057	NM_009747	12062	Mm.390475	NM_009747	ENSMUSG00000021070	Bdkrb2	B(2)|B2|B2R|BK-2|BK2|BK2R|BKR2|BRB2	bradykinin receptor, beta 2	protein-coding
D5_peak_2879	chr12	106597532	106598263	8.9384	23.3333	19.3383	193	NA	Intergenic	Intergenic	118427	NR_015512	71033	Mm.159404	NR_015512	ENSMUSG00000085820	4933406K04Rik	4930426M03Rik|4930485I22Rik|4933427G14Rik	RIKEN cDNA 4933406K04 gene	ncRNA
D5_peak_1272	chr10	98499694	98500051	5.12231	7.98195	4.8434	48	NA	Intergenic	Intergenic	-148005	NR_045179	667438	Mm.414522	NR_045179		Gm8633	EG667438	predicted gene 8633	ncRNA
D5_peak_1273	chr10	98543564	98543766	4.8511	6.71831	3.70057	37	NA	Intergenic	Intergenic	-191798	NR_045179	667438	Mm.414522	NR_045179		Gm8633	EG667438	predicted gene 8633	ncRNA
D5_peak_2889	chr12	108410353	108410843	4.45368	8.96573	5.74331	57	NA	promoter-TSS (NM_001043336)	promoter-TSS (NM_001043336)	-35	NM_001286347	68519	Mm.236645	NM_001043335	ENSMUSG00000058070	Eml1	1110008N23Rik|A930030P13Rik|AA171013|AI847476|AI853955|ELP79|EMAP|EMAPL|heco	echinoderm microtubule associated protein like 1	protein-coding
D5_peak_854	chr10	17023800	17024142	4.29974	6.35773	3.37876	33	NA	intron (NR_038020, intron 1 of 8)	intron (NR_038020, intron 1 of 8)	71811	NR_038020	100504235	Mm.84044	NR_038020	ENSMUSG00000101969	Gm20125	-	predicted gene, 20125	ncRNA
D5_peak_856	chr10	17230206	17230700	6.61345	13.52	9.99022	99	NA	Intergenic	Intergenic	-134671	NR_038020	100504235	Mm.84044	NR_038020	ENSMUSG00000101969	Gm20125	-	predicted gene, 20125	ncRNA
D5_peak_858	chr10	17478679	17479139	5.34583	8.66532	5.46777	54	NA	Intergenic	Intergenic	-244319	NM_010828	17684	Mm.272321	NM_010828	ENSMUSG00000039910	Cited2	AI835299|ER154-like|Mrg1|Msg2|p35srj	Cbp/p300-interacting transactivator, with Glu/Asp-rich carboxy-terminal domain, 2	protein-coding
D5_peak_2898	chr12	108959055	108959768	6.57436	15.1693	11.5482	115	NA	intron (NM_177602, intron 2 of 6)	intron (NM_177602, intron 2 of 6)	65139	NM_177602	212198	Mm.342082	NM_177602	ENSMUSG00000040877	Wdr25	B930090D16Rik	WD repeat domain 25	protein-coding
D5_peak_1290	chr10	105638986	105639805	9.35273	29.8248	25.588	255	NA	Intergenic	Intergenic	64844	NR_038032	327812	Mm.191660	NR_038032	ENSMUSG00000085282	Gm15663	9330159K06|OTTMUSG00000025047	predicted gene 15663	ncRNA
D5_peak_867	chr10	19309890	19310542	4.77934	7.4229	4.33496	43	NA	Intergenic	Intergenic	-46323	NM_053008	94222	Mm.156946	NM_053008	ENSMUSG00000045591	Olig3	Bhlhb7|bHLHe20|oligo3	oligodendrocyte transcription factor 3	protein-coding
D5_peak_870	chr10	19876381	19876698	3.87023	4.97327	2.1659	21	NA	intron (NM_001161825, intron 7 of 8)	intron (NM_001161825, intron 7 of 8)	-25080	NM_029529	76157	Mm.74324	NM_029529	ENSMUSG00000050473	Slc35d3	6230421J19Rik|Frcl1	solute carrier family 35, member D3	protein-coding
D5_peak_877	chr10	21834951	21835694	10.8141	37.4381	32.96	329	NA	Intergenic	Intergenic	-46862	NM_001161845	20393	Mm.28405	NM_011361	ENSMUSG00000019970	Sgk1	Sgk	serum/glucocorticoid regulated kinase 1	protein-coding
D5_peak_895	chr10	28299167	28299397	3.75105	5.21798	2.37723	23	NA	intron (NM_008983, intron 3 of 31)	intron (NM_008983, intron 3 of 31)	224462	NM_008983	19272	Mm.332303	NM_008983	ENSMUSG00000019889	Ptprk	AI853699|PTPk|RPTPkappa	protein tyrosine phosphatase, receptor type, K	protein-coding
D5_peak_899	chr10	30406071	30406309	4.0368	5.44508	2.57428	25	NA	Intergenic	Intergenic	194559	NM_028604	73681	Mm.294503	NM_028604	ENSMUSG00000019792	Trmt11	2410075D05Rik|3110045I18Rik|AW213713	tRNA methyltransferase 11	protein-coding
D5_peak_9302	chr5	128810134	128810531	5.41806	10.8964	7.53104	75	NA	intron (NM_001310733, intron 5 of 20)	intron (NM_001310733, intron 5 of 20)	74086	NM_021311	57749	Mm.272720	NM_021311	ENSMUSG00000029423	Piwil1	MIWI	piwi-like RNA-mediated gene silencing 1	protein-coding
D5_peak_9322	chr5	131584594	131585156	5.63131	17.4991	13.76	137	NA	intron (NM_177047, intron 5 of 18)	intron (NM_177047, intron 5 of 18)	-277353	NM_145218	212996	Mm.299204	NM_145218	ENSMUSG00000034040	Wbscr17	AA388321|E330012B09Rik	Williams-Beuren syndrome chromosome region 17 homolog (human)	protein-coding
D5_peak_9324	chr5	131645746	131646594	6.03159	20.685	16.8025	168	NA	intron (NM_177047, intron 5 of 18)	intron (NM_177047, intron 5 of 18)	-234099	NR_040704	75369	Mm.389696	NR_040704	ENSMUSG00000105773	4930563F08Rik	-	RIKEN cDNA 4930563F08 gene	ncRNA
D5_peak_9325	chr5	131680396	131681063	7.39238	20.1067	16.2491	162	NA	intron (NM_177047, intron 5 of 18)	intron (NM_177047, intron 5 of 18)	-199540	NR_040704	75369	Mm.389696	NR_040704	ENSMUSG00000105773	4930563F08Rik	-	RIKEN cDNA 4930563F08 gene	ncRNA
D5_peak_9326	chr5	131703814	131704387	7.55631	16.1215	12.4503	124	NA	intron (NM_177047, intron 5 of 18)	intron (NM_177047, intron 5 of 18)	-176169	NR_040704	75369	Mm.389696	NR_040704	ENSMUSG00000105773	4930563F08Rik	-	RIKEN cDNA 4930563F08 gene	ncRNA
D5_peak_9327	chr5	131717716	131718279	8.94383	36.7136	32.2619	322	NA	intron (NM_177047, intron 5 of 18)	intron (NM_177047, intron 5 of 18)	-162272	NR_040704	75369	Mm.389696	NR_040704	ENSMUSG00000105773	4930563F08Rik	-	RIKEN cDNA 4930563F08 gene	ncRNA
D5_peak_10732	chr7	105752133	105752356	4.83328	7.51129	4.41548	44	NA	promoter-TSS (NM_009906)	promoter-TSS (NM_009906)	-9	NM_009906	12751	Mm.20837	NM_009906	ENSMUSG00000030894	Tpp1	Cln2|LPIC|TPP-1|TPP-I	tripeptidyl peptidase I	protein-coding
D5_peak_10735	chr7	108934096	108934456	6.14196	12.249	8.79598	87	NA	promoter-TSS (NM_025344)	promoter-TSS (NM_025344)	-139	NM_025344	66085	Mm.182962	NM_025344	ENSMUSG00000031029	Eif3f	0610037M02Rik|AA409853|Eif3s5	eukaryotic translation initiation factor 3, subunit F	protein-coding
D5_peak_10737	chr7	109145255	109145879	6.4005	12.7166	9.23453	92	NA	intron (NM_001302205, intron 1 of 3)	intron (NM_001302205, intron 1 of 3)	24945	NM_001302206	109594	Mm.360145	NM_057173	ENSMUSG00000036111	Lmo1	Rbtn-1|Rbtn1|Ttg1	LIM domain only 1	protein-coding
D5_peak_10738	chr7	109170160	109170546	3.42637	5.33084	2.4748	24	NA	5' UTR (NM_001302206, exon 1 of 4)	5' UTR (NM_001302206, exon 1 of 4)	159	NM_001302206	109594	Mm.360145	NM_057173	ENSMUSG00000036111	Lmo1	Rbtn-1|Rbtn1|Ttg1	LIM domain only 1	protein-coding
D5_peak_10739	chr7	109191765	109192074	7.02893	18.366	14.5856	145	NA	Intergenic	Intergenic	-16712	NM_001302205	109594	Mm.360145	NM_057173	ENSMUSG00000036111	Lmo1	Rbtn-1|Rbtn1|Ttg1	LIM domain only 1	protein-coding
D5_peak_9332	chr5	131948810	131949109	3.39723	4.24368	1.55917	15	NA	intron (NM_177047, intron 4 of 18)	intron (NM_177047, intron 4 of 18)	68690	NR_040704	75369	Mm.389696	NR_040704	ENSMUSG00000105773	4930563F08Rik	-	RIKEN cDNA 4930563F08 gene	ncRNA
D5_peak_9333	chr5	131972412	131972746	4.07437	5.73951	2.83059	28	NA	intron (NM_177047, intron 4 of 18)	MIR3|SINE|MIR	92310	NR_040704	75369	Mm.389696	NR_040704	ENSMUSG00000105773	4930563F08Rik	-	RIKEN cDNA 4930563F08 gene	ncRNA
D5_peak_9335	chr5	132047849	132048573	7.30058	15.1988	11.576	115	NA	intron (NM_177047, intron 3 of 18)	intron (NM_177047, intron 3 of 18)	167942	NR_040704	75369	Mm.389696	NR_040704	ENSMUSG00000105773	4930563F08Rik	-	RIKEN cDNA 4930563F08 gene	ncRNA
D5_peak_9345	chr5	133991623	133992393	4.68947	6.71608	3.69926	36	NA	Intergenic	Intergenic	-107740	NM_030719	80909	Mm.45218	NM_030719	ENSMUSG00000015944	Gatsl2	7530428J21Rik|AW742413|Gats|Gatsl1	GATS protein-like 2	protein-coding
D5_peak_9357	chr5	134983345	134984180	5.39279	13.4352	9.91027	99	NA	Intergenic	Intergenic	-2452	NM_009902	12739	Mm.158662	NM_009902	ENSMUSG00000070473	Cldn3	AI182374|Cpetr2|mRVP1	claudin 3	protein-coding
D5_peak_10763	chr7	112390776	112390991	3.95577	5.5491	2.66592	26	NA	intron (NM_027587, intron 4 of 9)	intron (NM_027587, intron 4 of 9)	22575	NM_027587	100504195	Mm.291129	NM_027587	ENSMUSG00000030771	Micalcl	4921517J23Rik	MICAL C-terminal like	protein-coding
D5_peak_10767	chr7	112825162	112826501	5.14942	12.1452	8.69913	86	NA	intron (NM_009346, intron 2 of 12)	intron (NM_009346, intron 2 of 12)	66447	NM_001166585	21676	Mm.24685	NM_009346	ENSMUSG00000055320	Tead1	2610024B07Rik|B230114H05Rik|Gtrgeo5|TEAD-1|TEF-1|Tcf13|mTEF-1	TEA domain family member 1	protein-coding
D5_peak_9366	chr5	135557013	135557679	7.46256	18.3258	14.5472	145	NA	Intergenic	Intergenic	6223	NM_001013412	541307	Mm.376459	NM_001013412	ENSMUSG00000070464	Ccl26	Ccl26l	chemokine (C-C motif) ligand 26	protein-coding
D5_peak_10776	chr7	115415359	115415575	4.84877	6.71465	3.69817	36	NA	Intergenic	Intergenic	386142	NM_001277328	20679	Mm.323365	NM_011445	ENSMUSG00000051910	Sox6	AI987981|SOX-LZ	SRY (sex determining region Y)-box 6	protein-coding
D5_peak_10778	chr7	115568345	115569007	5.85525	10.9541	7.58494	75	NA	intron (NM_001277327, intron 8 of 14)	intron (NM_001277327, intron 8 of 14)	232933	NM_001277328	20679	Mm.323365	NM_011445	ENSMUSG00000051910	Sox6	AI987981|SOX-LZ	SRY (sex determining region Y)-box 6	protein-coding
D5_peak_9371	chr5	135800767	135801162	4.24955	6.01923	3.07749	30	NA	Intergenic	Intergenic	-17142	NM_021403	58212	Mm.271230	NM_021403	ENSMUSG00000039860	Srrm3	2900083I11Rik|AB041661|SRm300-like|Srrm2l	serine/arginine repetitive matrix 3	protein-coding
D5_peak_9378	chr5	136198916	136199271	4.90088	8.88758	5.6713	56	NA	promoter-TSS (NM_025774)	promoter-TSS (NM_025774)	-139	NM_025774	66801	Mm.425295	NM_025774	ENSMUSG00000039737	Prkrip1	8430424D23Rik|C114	Prkr interacting protein 1 (IL11 inducible)	protein-coding
D5_peak_10781	chr7	116262690	116262943	3.63584	4.81454	2.02895	20	NA	intron (NM_001305185, intron 3 of 26)	intron (NM_001305185, intron 3 of 26)	-25040	NM_001305186	233765	Mm.3741	NM_172743	ENSMUSG00000045659	Plekha7	A430081P20Rik|AI414265	pleckstrin homology domain containing, family A member 7	protein-coding
D5_peak_10796	chr7	118766836	118767041	3.9563	5.10586	2.28022	22	NA	intron (NM_027815, intron 9 of 30)	intron (NM_027815, intron 9 of 30)	26667	NM_027815	71517	Mm.213298	NM_027815	ENSMUSG00000030982	9030624J02Rik	2610029J22Rik	RIKEN cDNA 9030624J02 gene	protein-coding
D5_peak_10798	chr7	118887087	118887732	4.22879	6.50731	3.51226	35	NA	intron (NM_001081446, intron 4 of 8)	MLT1A0|LTR|ERVL-MaLR	-31411	NM_023197	66356	Mm.482278	NM_023197	ENSMUSG00000030980	Knop1	2310008H09Rik|Tsg118	lysine rich nucleolar protein 1	protein-coding
D5_peak_6902	chr2	141714402	141714646	4.55203	6.49896	3.50491	35	NA	intron (NM_001013802, intron 6 of 18)	intron (NM_001013802, intron 6 of 18)	-1043048	NM_178382	71436	Mm.426781	NM_178382	ENSMUSG00000051379	Flrt3	5530600M07Rik|C430047I10Rik|mKIAA1469	fibronectin leucine rich transmembrane protein 3	protein-coding
D5_peak_6903	chr2	142055280	142055500	4.08687	5.52341	2.64347	26	NA	intron (NM_001013802, intron 8 of 18)	intron (NM_001013802, intron 8 of 18)	846074	NM_001081133	16558	Mm.251934	NM_001081133	ENSMUSG00000038844	Kif16b	8430434E15Rik|AA623607|AI789011|C80253|C80902|mKIAA1590	kinesin family member 16B	protein-coding
D5_peak_6904	chr2	142334380	142335546	8.31952	27.889	23.7217	237	NA	intron (NM_001013802, intron 16 of 18)	intron (NM_001013802, intron 16 of 18)	566501	NM_001081133	16558	Mm.251934	NM_001081133	ENSMUSG00000038844	Kif16b	8430434E15Rik|AA623607|AI789011|C80253|C80902|mKIAA1590	kinesin family member 16B	protein-coding
D5_peak_6906	chr2	142589620	142590689	7.91956	21.7508	17.8209	178	NA	Intergenic	Intergenic	311310	NM_001081133	16558	Mm.251934	NM_001081133	ENSMUSG00000038844	Kif16b	8430434E15Rik|AA623607|AI789011|C80253|C80902|mKIAA1590	kinesin family member 16B	protein-coding
D5_peak_6910	chr2	143914930	143915925	7.96206	29.5615	25.3347	253	NA	promoter-TSS (NM_019771)	promoter-TSS (NM_019771)	96	NM_019771	56431	Mm.28919	NM_019771	ENSMUSG00000015932	Dstn	2610043P17Rik|ADF|AU042046|Dsn|corn1|sid23p	destrin	protein-coding
D5_peak_5311	chr17	62882810	62883182	5.2494	14.1958	10.6283	106	NA	Intergenic	CpG-6536	-1679	NM_207654	13640	Mm.7978	NM_010109	ENSMUSG00000048915	Efna5	AL-1|AV158822|EFL-5|Ephrin-A5|Epl7|LERK-7|RAGS	ephrin A5	protein-coding
D5_peak_5317	chr17	63145339	63146687	6.40627	16.9827	13.2681	132	NA	intron (NM_015794, intron 7 of 8)	intron (NM_015794, intron 7 of 8)	166960	NR_130176	414079	Mm.444282	NR_130176	ENSMUSG00000090565	4930405O22Rik	-	RIKEN cDNA 4930405O22 gene	ncRNA
D5_peak_6921	chr2	146073214	146073515	6.50583	12.9051	9.41158	94	NA	Intergenic	Intergenic	138580	NM_175280	78774	Mm.136347	NM_175280	ENSMUSG00000037143	Cfap61	4930529M08Rik|BB178539|BC024760	cilia and flagella associated protein 61	protein-coding
D5_peak_6923	chr2	146168975	146169579	4.00906	5.88	2.95477	29	NA	Intergenic	Intergenic	-52720	NM_016889	53626	Mm.379070	NM_016889	ENSMUSG00000068154	Insm1	IA-1	insulinoma-associated 1	protein-coding
D5_peak_6926	chr2	146324790	146325499	7.81154	22.5241	18.5623	185	NA	intron (NM_001033348, intron 37 of 40)	intron (NM_001033348, intron 37 of 40)	65858	NR_040619	77806	Mm.392819	NR_040619	ENSMUSG00000085958	A930019D19Rik	-	RIKEN cDNA A930019D19 gene	ncRNA
D5_peak_6927	chr2	146330803	146331461	9.11126	32.0896	27.7808	277	NA	intron (NM_001033348, intron 36 of 40)	intron (NM_001033348, intron 36 of 40)	71846	NR_040619	77806	Mm.392819	NR_040619	ENSMUSG00000085958	A930019D19Rik	-	RIKEN cDNA A930019D19 gene	ncRNA
D5_peak_6928	chr2	146337028	146337260	4.4117	6.53993	3.5414	35	NA	intron (NM_001033348, intron 34 of 40)	intron (NM_001033348, intron 34 of 40)	77858	NR_040619	77806	Mm.392819	NR_040619	ENSMUSG00000085958	A930019D19Rik	-	RIKEN cDNA A930019D19 gene	ncRNA
D5_peak_6934	chr2	146833973	146834877	4.35139	10.2582	6.93834	69	NA	Intergenic	CpG	-21464	NM_001033298	228730	Mm.292352	NM_001033298	ENSMUSG00000074749	Kiz	Gm114|Ncrna00153|Plk1s1	kizuna centrosomal protein	protein-coding
D5_peak_5330	chr17	66276757	66277174	3.8403	5.59902	2.70915	27	NA	Intergenic	Intergenic	153445	NM_001003919	320209	Mm.259605	NM_001003919	ENSMUSG00000035842	Ddx11	4732462I11Rik|CHL1|CHLR1|KRG2|essa15a	DEAD/H (Asp-Glu-Ala-Asp/His) box helicase 11	protein-coding
D5_peak_5333	chr17	67290868	67291113	4.15982	5.41993	2.55194	25	NA	intron (NM_008984, intron 1 of 30)	intron (NM_008984, intron 1 of 30)	63469	NM_008984	19274	Mm.311809	NM_008984	ENSMUSG00000033278	Ptprm	RPTPmu|mKIAA4044	protein tyrosine phosphatase, receptor type, M	protein-coding
D5_peak_5338	chr17	69477202	69477753	5.27006	10.9686	7.5988	75	NA	intron (NM_001145192, intron 1 of 1)	intron (NM_001145192, intron 1 of 1)	38151	NM_001145192	320722	Mm.400254	NM_001145192	ENSMUSG00000091636	Akain1	A330050F15Rik	A kinase (PRKA) anchor inhibitor 1	protein-coding
D5_peak_6941	chr2	148029242	148029484	5.1662	8.36922	5.19716	51	NA	Intergenic	Intergenic	16101	NM_001291067	15376	Mm.938	NM_010446	ENSMUSG00000037025	Foxa2	HNF3-beta|HNF3beta|Hnf-3b|Hnf3b|Tcf-3b|Tcf3b	forkhead box A2	protein-coding
D5_peak_6946	chr2	149661324	149661632	5.12791	8.30583	5.13881	51	NA	Intergenic	Intergenic	-169305	NM_001085521	433485	Mm.330649	NM_001085521	ENSMUSG00000074736	Syndig1	AW123113|DSPC2|Gm14134|H2C20orf39|OTTMUSG00000015750|Tmem90b	synapse differentiation inducing 1	protein-coding
D5_peak_6948	chr2	150362412	150362735	4.83548	6.94643	3.90534	39	NA	intron (NM_027017, intron 1 of 3)	intron (NM_027017, intron 1 of 3)	192	NM_027017	69277	Mm.272470	NM_027017	ENSMUSG00000063364	3300002I08Rik	2900016H11Rik	RIKEN cDNA 3300002I08 gene	protein-coding
D5_peak_6950	chr2	150735841	150736380	7.96973	18.8294	15.0285	150	NA	Intergenic	Intergenic	-12971	NM_172117	12497	Mm.275524	NM_172117	ENSMUSG00000033068	Entpd6	2700026H11Rik|Cd39l2|NTPDase-6	ectonucleoside triphosphate diphosphohydrolase 6	protein-coding
D5_peak_5353	chr17	71947114	71947906	5.44793	10.9536	7.58471	75	NA	intron (NM_007439, intron 11 of 28)	intron (NM_007439, intron 11 of 28)	165563	NM_030179	78785	Mm.196382	NM_030179	ENSMUSG00000024059	Clip4	1700024K14Rik|1700074B05Rik|4833417L20Rik|5830409B12Rik|Rsnl2	CAP-GLY domain containing linker protein family, member 4	protein-coding
D5_peak_5355	chr17	72047370	72047817	6.08601	10.594	7.24979	72	NA	intron (NM_007439, intron 5 of 28)	intron (NM_007439, intron 5 of 28)	265646	NM_030179	78785	Mm.196382	NM_030179	ENSMUSG00000024059	Clip4	1700024K14Rik|1700074B05Rik|4833417L20Rik|5830409B12Rik|Rsnl2	CAP-GLY domain containing linker protein family, member 4	protein-coding
D5_peak_5365	chr17	73361235	73361564	4.88844	7.6015	4.49789	44	NA	intron (NM_001033444, intron 4 of 22)	intron (NM_001033444, intron 4 of 22)	37897	NM_001033444	381122	Mm.81496	NM_001033444	ENSMUSG00000043705	Capn13	CANP 13|Gm943	calpain 13	protein-coding
D5_peak_5367	chr17	73699827	73700194	4.9117	8.26059	5.09779	50	NA	intron (NM_027864, intron 1 of 14)	intron (NM_027864, intron 1 of 14)	10441	NM_027864	71685	Mm.271953	NM_027864	ENSMUSG00000024064	Galnt14	0610033M06Rik	UDP-N-acetyl-alpha-D-galactosamine:polypeptide N-acetylgalactosaminyltransferase 14	protein-coding
D5_peak_6982	chr2	153457551	153458363	7.96155	20.8256	16.937	169	NA	intron (NM_001134300, intron 4 of 10)	intron (NM_001134300, intron 4 of 10)	-13478	NM_001001986	329540	Mm.50600	NM_001001986	ENSMUSG00000061411	Nol4l	4931410H15|8430427H17Rik|AI429157|Gm1636	nucleolar protein 4-like	protein-coding
D5_peak_6990	chr2	154421180	154422014	7.93668	28.4568	24.2697	242	NA	Intergenic	Intergenic	-13513	NM_009228	20648	Mm.1541	NM_009228	ENSMUSG00000027488	Snta1	AW228934|Snt1	syntrophin, acidic 1	protein-coding
D5_peak_6993	chr2	154466006	154466641	8.69194	27.1745	23.0333	230	NA	intron (NM_009823, intron 1 of 10)	intron (NM_009823, intron 1 of 10)	29839	NM_001285446	12396	Mm.29914	NM_009823	ENSMUSG00000038533	Cbfa2t2	A430091M07|C330013D05Rik|Cbfa2t2h|MTGR1	core-binding factor, runt domain, alpha subunit 2, translocated to, 2 (human)	protein-coding
D5_peak_6999	chr2	154749506	154749793	7.19231	14.1091	10.5464	105	NA	Intergenic	Intergenic	-41461	NM_001139513	19383	Mm.221440	NM_023130	ENSMUSG00000027593	Raly	AI663842|Merc	hnRNP-associated with lethal yellow	protein-coding
D5_peak_5396	chr17	81612257	81612542	6.06656	12.1113	8.66702	86	NA	intron (NR_104580, intron 2 of 8)	intron (NR_104580, intron 2 of 8)	125988	NM_011406	20541	Mm.265834	NM_011406	ENSMUSG00000054640	Slc8a1	AI852629|AV344025|D930008O12Rik|Ncx1	solute carrier family 8 (sodium/calcium exchanger), member 1	protein-coding
D5_peak_5397	chr17	83100607	83101445	5.03462	8.15094	4.99711	49	NA	Intergenic	MER124|DNA?|DNA?	-22801	NR_045094	100503434	Mm.187281	NR_045094		Gm19689	-	predicted gene, 19689	ncRNA
D5_peak_5398	chr17	83126002	83126246	4.64582	7.49767	4.40315	44	NA	Intergenic	Intergenic	-47899	NR_045094	100503434	Mm.187281	NR_045094		Gm19689	-	predicted gene, 19689	ncRNA
D5_peak_1302	chr10	111026184	111026416	4.98324	7.75608	4.63718	46	NA	Intergenic	Intergenic	-16234	NM_172554	320150	Mm.339281	NM_172554	ENSMUSG00000035798	Zdhhc17	A230053P19Rik|BB187739|D130071N24Rik|Hip14	zinc finger, DHHC domain containing 17	protein-coding
D5_peak_2927	chr12	112333431	112333748	8.25791	24.5677	20.526	205	NA	Intergenic	Intergenic	89609	NR_036459	100504733	Mm.255309	NM_176956		A730018C14Rik	-	RIKEN cDNA A730018C14 gene	ncRNA
D5_peak_1329	chr10	117845985	117846472	9.52396	25.6158	21.5334	215	NA	promoter-TSS (NM_024457)	promoter-TSS (NM_024457)	-254	NM_024457	215449	Mm.233009	NM_024457	ENSMUSG00000052681	Rap1b	2810443E11Rik	RAS related protein 1b	protein-coding
D5_peak_2930	chr12	112746768	112747255	5.08001	8.54881	5.36049	53	NA	TTS (NM_001024602)	TTS (NM_001024602)	-13644	NM_178911	104759	Mm.203915	NM_178911	ENSMUSG00000052160	Pld4	AI132321|thss	phospholipase D family, member 4	protein-coding
D5_peak_2944	chr12	116641928	116642145	4.55807	6.25917	3.29024	32	NA	intron (NM_011215, intron 2 of 22)	intron (NM_011215, intron 2 of 22)	156316	NM_011215	19276	Mm.206054	NM_011215	ENSMUSG00000056553	Ptprn2	4930425H11Rik|IA2beta|PTP-NP|Phol|mKIAA0387|phogrin	protein tyrosine phosphatase, receptor type, N polypeptide 2	protein-coding
D5_peak_2948	chr12	117054100	117054332	4.28421	6.33238	3.35587	33	NA	intron (NM_011215, intron 12 of 22)	intron (NM_011215, intron 12 of 22)	97053	NR_033538	100038689	Mm.445351	NR_033538	ENSMUSG00000099907	Gm10421	ENSMUSG00000072792	predicted gene 10421	ncRNA
D5_peak_912	chr10	36810441	36811641	6.31735	13.8092	10.2629	102	NA	intron (NM_001253355, intron 4 of 5)	L2c|LINE|L2	-163503	NM_008229	15182	Mm.19806	NM_008229	ENSMUSG00000019777	Hdac2	D10Wsu179e|YAF1|Yy1bp|mRPD3	histone deacetylase 2	protein-coding
D5_peak_914	chr10	37102019	37102853	4.86992	7.57122	4.47028	44	NA	Intergenic	Intergenic	36490	NM_008538	17118	Mm.30059	NM_008538	ENSMUSG00000069662	Marcks	Macs|PKCSL	myristoylated alanine rich protein kinase C substrate	protein-coding
D5_peak_2951	chr12	117627758	117628115	3.61389	4.99416	2.18394	21	NA	intron (NM_175930, intron 9 of 27)	intron (NM_175930, intron 9 of 27)	111457	NM_175930	217944	Mm.227642	NM_175930	ENSMUSG00000041992	Rapgef5	4932413M22|C86120|D030051B22Rik|GFR|Mrgef|mKIAA0277|mmr-gef	Rap guanine nucleotide exchange factor (GEF) 5	protein-coding
D5_peak_2952	chr12	117751302	117751589	3.66242	5.29946	2.44761	24	NA	intron (NM_175930, intron 26 of 27)	intron (NM_175930, intron 26 of 27)	-92416	NM_146040	217946	Mm.281149	NM_146040	ENSMUSG00000021175	Cdca7l	BC006933|JPO2	cell division cycle associated 7 like	protein-coding
D5_peak_923	chr10	39227641	39227909	4.79284	6.87918	3.84453	38	NA	Intergenic	Intergenic	-63981	NM_001127376	327743	Mm.208111	NM_001127376	ENSMUSG00000062074	Wisp3	CCN6|ENSMUSG00000062074|Gm735|WISP-3	WNT1 inducible signaling pathway protein 3	protein-coding
D5_peak_2964	chr13	5860850	5861763	7.68366	27.2538	23.1098	231	NA	promoter-TSS (NM_011803)	promoter-TSS (NM_011803)	-183	NM_011803	23849	Mm.275036	NM_011803	ENSMUSG00000000078	Klf6	AI448727|BCD1|C86813|CPBP|Copeb|FM2|FM6|Ierepo1|Ierepo3|R75280|Zf9	Kruppel-like factor 6	protein-coding
D5_peak_2965	chr13	5873238	5873553	4.53914	7.31591	4.23854	42	NA	Intergenic	Intergenic	11906	NM_011803	23849	Mm.275036	NM_011803	ENSMUSG00000000078	Klf6	AI448727|BCD1|C86813|CPBP|Copeb|FM2|FM6|Ierepo1|Ierepo3|R75280|Zf9	Kruppel-like factor 6	protein-coding
D5_peak_2970	chr13	8248159	8248736	6.84369	13.5027	9.9742	99	NA	intron (NR_110345, intron 1 of 10)	intron (NR_110345, intron 1 of 10)	45581	NM_001289530	94191	Mm.425794	NM_052977	ENSMUSG00000052551	Adarb2	Adar3|RED2	adenosine deaminase, RNA-specific, B2	protein-coding
D5_peak_2991	chr13	17842496	17842847	3.54322	4.87813	2.08369	20	NA	Intergenic	RLTR41|LTR|ERV1	-37574	NM_001081058	69562	Mm.193924	NM_027118	ENSMUSG00000041297	Cdk13	2310015O17Rik|Cdc2l5	cyclin-dependent kinase 13	protein-coding
D5_peak_2994	chr13	18407755	18408020	6.42631	11.9463	8.51276	85	NA	Intergenic	Intergenic	-25848	NM_175006	218030	Mm.352263	NM_175006	ENSMUSG00000009734	Pou6f2	D130006K24Rik|RPF-1	POU domain, class 6, transcription factor 2	protein-coding
D5_peak_1391	chr10	128525628	128526415	10.5992	42.5495	37.9228	379	NA	promoter-TSS (NM_011843)	promoter-TSS (NM_011843)	-162	NM_011843	23943	Mm.66056	NM_011843	ENSMUSG00000025366	Esyt1	Fam62a|Mbc2|vp115	extended synaptotagmin-like protein 1	protein-coding
D5_peak_1395	chr10	128626500	128627173	10.2199	30.5659	26.3056	263	NA	promoter-TSS (NM_013765)	promoter-TSS (NM_013765)	-330	NM_013765	27370	Mm.32118	NM_013765	ENSMUSG00000025362	Rps26	-	ribosomal protein S26	protein-coding
D5_peak_1397	chr10	128696164	128696667	9.96038	30.6052	26.3437	263	NA	promoter-TSS (NM_177411)	promoter-TSS (NM_177411)	-147	NM_177411	19344	Mm.12815	NM_011229	ENSMUSG00000000711	Rab5b	C030027M18Rik	RAB5B, member RAS oncogene family	protein-coding
D5_peak_962	chr10	45025189	45025488	5.68376	9.56267	6.29427	62	NA	Intergenic	Intergenic	-41876	NM_011156	19072	Mm.10281	NM_011156	ENSMUSG00000019849	Prep	AI047692|AI450383|D10Wsu136e|PEP|Pop	prolyl endopeptidase	protein-coding
D5_peak_971	chr10	45800021	45800492	7.2708	16.5294	12.8373	128	NA	Intergenic	Intergenic	-7448	NR_040624	320363	Mm.123343	NR_040624	ENSMUSG00000110874	D030045P18Rik	-	RIKEN cDNA D030045P18 gene	ncRNA
D5_peak_976	chr10	51153720	51153942	3.85752	5.39061	2.52664	25	NA	Intergenic	Intergenic	258180	NM_011376	20464	Mm.4774	NM_011376	ENSMUSG00000019913	Sim1	bHLHe14|mSIM1	single-minded homolog 1 (Drosophila)	protein-coding
D5_peak_977	chr10	51257504	51258152	12.8346	45.3982	40.6968	406	NA	Intergenic	Intergenic	-222784	NM_001291892	14727	Mm.439661	NM_008147	ENSMUSG00000062593	Lilr4b	Gp49a|gp49	leukocyte immunoglobulin-like receptor, subfamily B, member 4B	protein-coding
D5_peak_988	chr10	54811460	54812174	6.79663	13.42	9.89584	98	NA	Intergenic	MLT2B4|LTR|ERVL	735895	NR_038016	100502920	Mm.403982	NR_038016	ENSMUSG00000097069	Gm16998	-	predicted gene, 16998	ncRNA
D5_peak_998	chr10	58672774	58673645	4.74405	7.36495	4.28295	42	NA	intron (NM_010100, intron 1 of 11)	intron (NM_010100, intron 1 of 11)	2487	NM_010100	13608	Mm.174523	NM_010100	ENSMUSG00000003227	Edar	ED1R|ED3|ED5|EDA-A1R|EDA3|dl	ectodysplasin-A receptor	protein-coding
D5_peak_999	chr10	58949882	58950362	5.08001	8.54881	5.36049	53	NA	intron (NM_172788, intron 1 of 9)	intron (NM_172788, intron 1 of 9)	136763	NM_172788	237353	Mm.333078	NM_172788	ENSMUSG00000037990	Sh3rf3	4831416G18Rik|Igfbp5-ip|Sh3md4|Sh3rf31	SH3 domain containing ring finger 3	protein-coding
D5_peak_10803	chr7	119861680	119862157	6.61468	13.0988	9.59323	95	NA	intron (NM_001163703, intron 1 of 2)	intron (NM_001163703, intron 1 of 2)	33540	NM_173408	233805	Mm.31539	NM_173408	ENSMUSG00000048787	Dcun1d3	1700020A13Rik|BC030335	DCN1, defective in cullin neddylation 1, domain containing 3 (S. cerevisiae)	protein-coding
D5_peak_10825	chr7	125393721	125394131	4.85153	7.54115	4.44257	44	NA	Intergenic	Intergenic	25065	NM_001145759	75861	Mm.349600	NM_001145759		4930571K23Rik	AI428146	RIKEN cDNA 4930571K23 gene	protein-coding
D5_peak_10830	chr7	125763340	125763872	3.51065	5.04082	2.22411	22	NA	intron (NM_001081022, intron 5 of 27)	intron (NM_001081022, intron 5 of 27)	55730	NM_001081022	233865	Mm.274389	NM_001081022	ENSMUSG00000032743	D430042O09Rik	Kiaa0556	RIKEN cDNA D430042O09 gene	protein-coding
D5_peak_10834	chr7	126200429	126200789	6.08048	11.7405	8.31991	83	NA	promoter-TSS (NM_028816)	promoter-TSS (NM_028816)	-110	NM_001311143	74204	Mm.235663	NM_028816	ENSMUSG00000000131	Xpo6	2610005L19Rik|AL022631|C230091E20Rik|R75304|Ranbp20|mKIAA0370	exportin 6	protein-coding
D5_peak_10838	chr7	126377440	126378009	9.60075	23.4964	19.4949	194	NA	non-coding (NR_045537, exon 1 of 13)	non-coding (NR_045537, exon 1 of 13)	210	NR_045537	73658	Mm.11112	NM_023712	ENSMUSG00000030741	Spns1	2210013K02Rik|Spin1|Spinl	spinster homolog 1	protein-coding
D5_peak_9446	chr5	142550023	142550411	6.26337	15.8055	12.1505	121	NA	intron (NM_001289588, intron 1 of 14)	intron (NM_001289588, intron 1 of 14)	881	NM_178702	231858	Mm.33766	NM_178702	ENSMUSG00000029576	Radil	AI536456|D930005D10Rik	Ras association and DIL domains	protein-coding
D5_peak_10861	chr7	127208583	127209331	10.3132	34.4109	30.0305	300	NA	promoter-TSS (NM_144522)	promoter-TSS (NM_144522)	58	NM_001347655	17907	Mm.14526	NM_016754	ENSMUSG00000030672	Mylpf	2410014J02Rik|MLC-2|Mlc2	myosin light chain, phosphorylatable, fast skeletal muscle	protein-coding
D5_peak_10870	chr7	127470552	127471639	6.00514	15.2301	11.6056	116	NA	promoter-TSS (NM_145589)	promoter-TSS (NM_145589)	-519	NM_145589	233895	Mm.44183	NM_145589	ENSMUSG00000030822	Prr14	BC006909	proline rich 14	protein-coding
D5_peak_9470	chr5	144550735	144551043	6.70888	14.5591	10.9713	109	NA	intron (NM_016789, intron 2 of 4)	intron (NM_016789, intron 2 of 4)	5002	NM_016789	53324	Mm.10099	NM_016789	ENSMUSG00000059991	Nptx2	Narp|np2	neuronal pentraxin 2	protein-coding
D5_peak_9476	chr5	145204041	145204522	12.4473	43.8327	39.1722	391	NA	promoter-TSS (NM_001167944)	promoter-TSS (NM_001167944)	-278	NM_016683	22757	Mm.332842	NM_016683	ENSMUSG00000055991	Zkscan5	AI132486|AI326970|Zfp95|hKraba1	zinc finger with KRAB and SCAN domains 5	protein-coding
D5_peak_10886	chr7	128282552	128283133	8.57488	22.6026	18.6377	186	NA	intron (NM_145590, intron 6 of 12)	intron (NM_145590, intron 6 of 12)	5593	NR_037290	100526559		NR_037290	ENSMUSG00000093215	Mir3103	mir-3103|mmu-mir-3103	microRNA 3103	ncRNA
D5_peak_9480	chr5	146260990	146261347	29.8779	271.499	265.508	2655	NA	intron (NM_153599, intron 2 of 12)	LSU-rRNA_Hsa|rRNA|rRNA	29493	NM_153599	264064	Mm.260576	NM_153599	ENSMUSG00000029635	Cdk8	-	cyclin-dependent kinase 8	protein-coding
D5_peak_9483	chr5	146844492	146845217	6.23889	12.4252	8.96134	89	NA	promoter-TSS (NM_026864)	promoter-TSS (NM_026864)	-217	NM_026864	68895	Mm.266978	NM_026864	ENSMUSG00000029641	Rasl11a	1110065D03Rik|AI852031	RAS-like, family 11, member A	protein-coding
D5_peak_10895	chr7	128672189	128672418	3.89902	5.45765	2.58528	25	NA	intron (NM_178641, intron 9 of 19)	intron (NM_178641, intron 9 of 19)	-16567	NM_001346517	101490	Mm.490344	NM_178641	ENSMUSG00000042105	Inpp5f	5830435P03Rik|AI115354|AW561896|SAC2|cI-27|hSAC2|mKIAA0966	inositol polyphosphate-5-phosphatase F	protein-coding
D5_peak_9498	chr5	148994789	148995276	5.25331	9.52382	6.2588	62	NA	intron (NR_102383, intron 1 of 1)	intron (NR_102383, intron 1 of 1)	182	NR_102383	319982	Mm.33303	NR_102383	ENSMUSG00000106951	5930430L01Rik	-	RIKEN cDNA 5930430L01 gene	ncRNA
D5_peak_5400	chr17	83214319	83215168	4.57258	7.97302	4.83496	48	NA	promoter-TSS (NM_134117)	promoter-TSS (NM_134117)	-540	NM_134117	106522	Mm.311974	NM_134117	ENSMUSG00000024247	Pkdcc	AI115348|AW548124|Adtk1|ESTM17|MAd1|Sgk493|Vlk|X83346	protein kinase domain containing, cytoplasmic	protein-coding
D5_peak_5432	chr17	87877568	87877956	5.43731	9.49773	6.23409	62	NA	Intergenic	Intergenic	-79768	NM_199251	210741	Mm.312046	NM_199251	ENSMUSG00000050138	Kcnk12	mntk1	potassium channel, subfamily K, member 12	protein-coding
D5_peak_5439	chr17	90696582	90696868	4.74405	7.36495	4.28295	42	NA	intron (NM_001346957, intron 6 of 18)	intron (NM_001346957, intron 6 of 18)	96751	NR_136930	102634634		NR_136930		Gm20491	-	enolase 1, alpha non-neuron pseudogene	pseudo
D5_peak_5446	chr17	93312506	93313822	9.81846	49.3816	44.576	445	NA	Intergenic	Intergenic	113996	NM_009625	11516	Mm.3407	NM_009625	ENSMUSG00000024256	Adcyap1	PACAP	adenylate cyclase activating polypeptide 1	protein-coding
D5_peak_5452	chr18	3383028	3383460	3.98477	5.59574	2.70663	27	NA	promoter-TSS (NM_029402)	promoter-TSS (NM_029402)	19	NM_029402	71745	Mm.291707	NM_029402	ENSMUSG00000024231	Cul2	1300003D18Rik|4932411N15Rik|AI327301|mKIAA4106	cullin 2	protein-coding
D5_peak_5453	chr18	3507031	3508078	6.663	15.346	11.7148	117	NA	promoter-TSS (NM_026505)	promoter-TSS (NM_026505)	-403	NM_026505	68010	Mm.284863	NM_026505	ENSMUSG00000024232	Bambi	2610003H06Rik	BMP and activin membrane-bound inhibitor	protein-coding
D5_peak_5456	chr18	4332335	4332804	6.22149	11.9912	8.55461	85	NA	intron (NM_007746, intron 7 of 7)	intron (NM_007746, intron 7 of 7)	20384	NM_007746	26410	Mm.3275	NM_007746	ENSMUSG00000024235	Map3k8	Cot|Cot/Tpl2|Est|Estf|Tpl-2|Tpl2|c-COT	mitogen-activated protein kinase kinase kinase 8	protein-coding
D5_peak_5461	chr18	5163188	5163630	7.24093	18.3484	14.5687	145	NA	Intergenic	CpG	116820	NM_153153	225115	Mm.136791	NM_153153	ENSMUSG00000024236	Svil	AU024053|B430302E16Rik	supervillin	protein-coding
D5_peak_5464	chr18	5380870	5381457	5.545	10.4016	7.07213	70	NA	Intergenic	Intergenic	-46724	NM_178722	240186	Mm.118257	NM_178722	ENSMUSG00000050945	Zfp438	9430031G09|9430091M14Rik|B830013J05Rik	zinc finger protein 438	protein-coding
D5_peak_5465	chr18	5427887	5428603	5.85305	11.3318	7.938	79	NA	Intergenic	(G)n|Simple_repeat|Simple_repeat	-93806	NM_178722	240186	Mm.118257	NM_178722	ENSMUSG00000050945	Zfp438	9430031G09|9430091M14Rik|B830013J05Rik	zinc finger protein 438	protein-coding
D5_peak_5468	chr18	5989711	5990362	8.13057	21.1736	17.2689	172	NA	Intergenic	Intergenic	146062	NM_001039692	75415	Mm.239675	NM_029277	ENSMUSG00000041225	Arhgap12	2810011M08Rik	Rho GTPase activating protein 12	protein-coding
D5_peak_5483	chr18	10735319	10736045	8.06167	22.5702	18.6064	186	NA	intron (NM_144860, intron 1 of 20)	intron (NM_144860, intron 1 of 20)	10057	NM_144860	225164	Mm.21500	NM_144860	ENSMUSG00000024294	Mib1	DIP-1|E430019M12Rik|Mib|mKIAA1323	mindbomb E3 ubiquitin protein ligase 1	protein-coding
D5_peak_5487	chr18	11854741	11854959	4.82399	7.7987	4.6762	46	NA	intron (NM_022021, intron 1 of 8)	intron (NM_022021, intron 1 of 8)	-14412	NR_035447	100316686		NR_035447	ENSMUSG00000084565	Mir1901	Mirn1901|mmu-mir-1901	microRNA 1901	ncRNA
D5_peak_5488	chr18	12128410	12128959	6.03398	11.2678	7.87853	78	NA	promoter-TSS (NM_024182)	promoter-TSS (NM_024182)	-166	NM_024182	66878	Mm.28551	NM_024182	ENSMUSG00000024404	Riok3	1200013N13Rik|D18Ertd331e|E130306C24Rik|Sudd	RIO kinase 3	protein-coding
D5_peak_5499	chr18	16293308	16293979	4.85153	7.54115	4.44257	44	NA	Intergenic	Intergenic	515603	NM_007664	12558	Mm.257437	NM_007664	ENSMUSG00000024304	Cdh2	CDHN|N-CAD|Ncad	cadherin 2	protein-coding
D5_peak_1406	chr10	130281719	130282541	8.98736	37.4057	32.9286	329	NA	Intergenic	Intergenic	-1876	NM_001329490	11923	Mm.10695	NM_007501	ENSMUSG00000048015	Neurod4	AI846749|ATH-3|Atoh3|MATH-3|Math3|bHLHa4	neurogenic differentiation 4	protein-coding
D5_peak_1409	chr10	130293619	130294255	5.73807	13.8329	10.2853	102	NA	Intergenic	Intergenic	-13683	NM_001329490	11923	Mm.10695	NM_007501	ENSMUSG00000048015	Neurod4	AI846749|ATH-3|Atoh3|MATH-3|Math3|bHLHa4	neurogenic differentiation 4	protein-coding
D5_peak_1414	chr11	3145775	3146506	1.84588	7.34271	4.26256	42	NA	intron (NM_030207, intron 15 of 32)	intron (NM_030207, intron 15 of 32)	22119	NR_003517	236604	Mm.247625	NM_001004146		Pisd-ps1	-	phosphatidylserine decarboxylase, pseudogene 1	pseudo
D5_peak_1417	chr11	3193213	3193682	2.12825	9.11873	5.88471	58	NA	promoter-TSS (NM_030207)	promoter-TSS (NM_030207)	16	NM_030207	78887	Mm.394071	NM_030207	ENSMUSG00000023764	Sfi1	-	Sfi1 homolog, spindle assembly associated (yeast)	protein-coding
D5_peak_1443	chr11	5255603	5256293	4.87498	7.88431	4.75427	47	NA	intron (NM_032396, intron 1 of 8)	intron (NM_032396, intron 1 of 8)	1350	NR_037240	100526548		NR_037240	ENSMUSG00000093169	Mir3079	mmu-mir-3079	microRNA 3079	ncRNA
D5_peak_1457	chr11	6416507	6416759	3.08323	4.87008	2.07725	20	NA	intron (NM_008907, intron 1 of 4)	intron (NM_008907, intron 1 of 4)	763	NM_008907	268373	Mm.5246	NM_008907	ENSMUSG00000071866	Ppia	2700098C05|Cphn|CyP-18|CypA	peptidylprolyl isomerase A	protein-coding
D5_peak_1464	chr11	6895289	6895602	4.24955	6.01923	3.07749	30	NA	Intergenic	Intergenic	-168044	NM_009622	432530	Mm.259733	NM_009622	ENSMUSG00000020431	Adcy1	AC1|D11Bwg1392e|I-AC|brl|mKIAA4070	adenylate cyclase 1	protein-coding
D5_peak_1475	chr11	11868057	11868641	5.93897	11.8766	8.44739	84	NA	intron (NR_045178, intron 1 of 3)	intron (NR_045178, intron 1 of 3)	226	NR_045178	73321	Mm.443306	NR_045178	ENSMUSG00000086391	1700042O10Rik	-	RIKEN cDNA 1700042O10 gene	ncRNA
D5_peak_1494	chr11	19197665	19197895	4.12048	6.06399	3.11668	31	NA	Intergenic	Intergenic	132505	NR_046037	74059	Mm.292321	NR_046037	ENSMUSG00000086025	4933406G16Rik	-	RIKEN cDNA 4933406G16 gene	ncRNA
D5_peak_1497	chr11	19531019	19531928	7.38579	19.6099	15.7749	157	NA	Intergenic	Intergenic	-392969	NM_033523	114716	Mm.266627	NM_033523	ENSMUSG00000045671	Spred2	C79158	sprouty-related, EVH1 domain containing 2	protein-coding
D5_peak_1498	chr11	19673597	19673850	4.23778	7.07379	4.02008	40	NA	Intergenic	Intergenic	-250719	NM_033523	114716	Mm.266627	NM_033523	ENSMUSG00000045671	Spred2	C79158	sprouty-related, EVH1 domain containing 2	protein-coding
D5_peak_9504	chr5	149257730	149258674	5.06244	15.8461	12.1891	121	NA	Intergenic	Intergenic	-6802	NM_001308462	11690	Mm.19844	NM_009663	ENSMUSG00000060063	Alox5ap	Flap	arachidonate 5-lipoxygenase activating protein	protein-coding
D5_peak_9507	chr5	149375591	149376101	7.78375	18.4723	14.6866	146	NA	Intergenic	Intergenic	-35960	NM_027519	70717	Mm.252139	NM_027519	ENSMUSG00000029659	Medag	6330406I15Rik|Awms3|MEDA-4|Meda4|mAWMS3	mesenteric estrogen dependent adipogenesis	protein-coding
D5_peak_9509	chr5	149528097	149528538	5.45607	9.52991	6.2641	62	NA	promoter-TSS (NM_029440)	promoter-TSS (NM_029440)	-362	NM_029440	381693	Mm.136919	NM_029440	ENSMUSG00000029658	Wdr95	4930434E21Rik	WD40 repeat domain 95	protein-coding
D5_peak_10913	chr7	131465319	131465899	4.92593	7.66268	4.55304	45	NA	Intergenic	Intergenic	55008	NM_025826	66885	Mm.334274	NM_025826	ENSMUSG00000030861	Acadsb	1300003O09Rik|2-MEBCAD|BB066609|SBCAD	acyl-Coenzyme A dehydrogenase, short/branched chain	protein-coding
D5_peak_10917	chr7	131777845	131778461	6.11697	11.4124	8.01343	80	NA	Intergenic	Intergenic	-188307	NM_173410	233919	Mm.208740	NM_173410	ENSMUSG00000040125	Gpr26	9630036A11Rik|A730021D22	G protein-coupled receptor 26	protein-coding
D5_peak_10921	chr7	132372591	132373328	5.53953	11.1284	7.74809	77	NA	Intergenic	Intergenic	-55804	NM_029935	77590	Mm.213582	NM_029935	ENSMUSG00000030930	Chst15	4631426J05Rik|BRAG|GalNAcS-6ST|MAd5|mKIAA0598	carbohydrate (N-acetylgalactosamine 4-sulfate 6-O) sulfotransferase 15	protein-coding
D5_peak_9526	chr6	4812529	4812936	4.66148	7.52424	4.42742	44	NA	Intergenic	Intergenic	65426	NM_130877	170676	Mm.320575	NM_130877	ENSMUSG00000092035	Peg10	AA407948|Edr|HB-1|MEF3L|Mar2|Mart2|MyEF-3	paternally expressed 10	protein-coding
D5_peak_10938	chr7	134136118	134136612	3.74876	6.41983	3.43385	34	NA	intron (NM_007400, intron 2 of 22)	intron (NM_007400, intron 2 of 22)	88732	NM_007400	11489	Mm.439714	NM_007400	ENSMUSG00000054555	Adam12	Mltna	a disintegrin and metallopeptidase domain 12 (meltrin alpha)	protein-coding
D5_peak_9532	chr6	5403340	5404109	4.64699	8.73239	5.52945	55	NA	intron (NM_023048, intron 3 of 5)	intron (NM_023048, intron 3 of 5)	20338	NM_023048	65255	Mm.51340	NM_023048	ENSMUSG00000042607	Asb4	8430401O13Rik|AV117194|AW060255	ankyrin repeat and SOCS box-containing 4	protein-coding
D5_peak_9533	chr6	6464127	6464632	4.01261	6.39924	3.41563	34	NA	Intergenic	Intergenic	114279	NM_009169	20422	Mm.2469	NM_009169	ENSMUSG00000042541	Shfm1	DSS1|Shfdg1|Shfg	split hand/foot malformation (ectrodactyly) type 1	protein-coding
D5_peak_10947	chr7	135392866	135393273	5.28637	9.5827	6.31345	63	NA	Intergenic	Intergenic	-17298	NM_183193	270004	Mm.132547	NM_183193	ENSMUSG00000048377	Foxi2	B130055A05Rik	forkhead box I2	protein-coding
D5_peak_10949	chr7	136475545	136475876	4.72828	7.05091	3.99971	39	NA	Intergenic	Intergenic	-126295	NR_040459	330664	Mm.127762	NR_040459	ENSMUSG00000109633	C230079O03Rik	C230079O03	RIKEN cDNA C230079O03 gene	ncRNA
D5_peak_9540	chr6	8731687	8732722	8.90112	26.0001	21.9023	219	NA	intron (NM_001252266, intron 5 of 11)	intron (NM_001252266, intron 5 of 11)	26254	NM_001252266	15893	Mm.275683	NM_010492	ENSMUSG00000062995	Ica1	69kDa|ICA69	islet cell autoantigen 1	protein-coding
D5_peak_9543	chr6	12117466	12118308	9.55214	27.3915	23.2428	232	NA	Intergenic	Intergenic	-8307	NR_003631	625347	Mm.389084	NM_001039041	ENSMUSG00000057223	Gm6578	EG625347	mitochondrial ribosomal protein L32 pseudogene	pseudo
D5_peak_9545	chr6	12628609	12629074	7.27877	12.9615	9.46515	94	NA	intron (NM_001164805, intron 1 of 26)	intron (NM_001164805, intron 1 of 26)	120412	NM_001164805	330267	Mm.11989	NM_001164805	ENSMUSG00000032625	Thsd7a	Gm837	thrombospondin, type I, domain containing 7A	protein-coding
D5_peak_9551	chr6	15841794	15841997	4.60994	6.59048	3.58688	35	NA	Intergenic	Intergenic	121234	NM_175088	16543	Mm.1314	NM_175088	ENSMUSG00000041390	Mdfic	Kdt1|Mdfid	MyoD family inhibitor domain containing	protein-coding
D5_peak_10965	chr7	139139984	139140305	5.40852	8.76819	5.56217	55	NA	intron (NM_001162540, intron 2 of 11)	intron (NM_001162540, intron 2 of 11)	48350	NM_021302	57740	Mm.65336	NM_021302	ENSMUSG00000015981	Stk32c	PKE|Pkek|YANK3	serine/threonine kinase 32C	protein-coding
D5_peak_9564	chr6	25278239	25278678	8.83562	19.9188	16.0698	160	NA	Intergenic	Intergenic	-322333	NM_177013	319832	Mm.127446	NM_177013	ENSMUSG00000048022	Tmem229a	6332401O19Rik	transmembrane protein 229A	protein-coding
D5_peak_9586	chr6	31886675	31887662	6.74127	17.7357	13.9862	139	NA	Intergenic	Intergenic	-163120	NM_029587	76382	Mm.23510	NM_029587	ENSMUSG00000029766	1700012A03Rik	AI429084	RIKEN cDNA 1700012A03 gene	protein-coding
D5_peak_9588	chr6	32482425	32483370	5.42744	12.0206	8.58239	85	NA	intron (NM_175750, intron 3 of 31)	intron (NM_175750, intron 3 of 31)	-28244	NR_040277	319849	Mm.440860	NR_040277	ENSMUSG00000086763	Plxna4os1	B230378P21Rik	plexin A4, opposite strand 1	ncRNA
D5_peak_9593	chr6	33431152	33431744	4.66148	7.52424	4.42742	44	NA	intron (NM_001347089, intron 7 of 9)	MER135|DNA|DNA	182298	NM_009148	20336	Mm.265512	NM_009148	ENSMUSG00000029763	Exoc4	C78892|Sec8|Sec8l1	exocyst complex component 4	protein-coding
D5_peak_9594	chr6	33682026	33682385	6.02576	10.8698	7.50647	75	NA	intron (NM_009148, intron 10 of 17)	intron (NM_009148, intron 10 of 17)	-347243	NM_028886	74354	Mm.127952	NM_028886	ENSMUSG00000056215	Lrguk	4921528H16Rik	leucine-rich repeats and guanylate kinase domain containing	protein-coding
D5_peak_9597	chr6	34317041	34317587	6.74236	13.7531	10.2099	102	NA	intron (NR_037965, intron 1 of 9)	CpG	129	NR_037965	626009	Mm.451	NR_028277		Gm6644	Akr1b3p|EG626009	Akr1b3 pseudogene	pseudo
D5_peak_5503	chr18	17399801	17400279	4.86992	7.57122	4.47028	44	NA	Intergenic	Intergenic	-164558	NR_033607	664619	Mm.250005	NR_033607		4921533I20Rik	-	PRP18 pre-mRNA processing factor 18 homolog pseudogene	pseudo
D5_peak_5509	chr18	21729785	21730058	4.2003	5.94075	3.00839	30	NA	Intergenic	MER121|DNA|TcMar?	-77553	NM_001081403	225266	Mm.436836	NM_001081403	ENSMUSG00000042514	Klhl14	6330403N15Rik|AI785250|printor	kelch-like 14	protein-coding
D5_peak_5518	chr18	25121493	25122080	4.43534	6.06751	3.12002	31	NA	intron (NM_175276, intron 24 of 26)	intron (NM_175276, intron 24 of 26)	44179	NM_001142697	66648	Mm.263189	NM_001004361	ENSMUSG00000024269	Tpgs2	5730437P09Rik|5730494M16Rik|AI666318|Pgs2	tubulin polyglutamylase complex subunit 2	protein-coding
D5_peak_5547	chr18	34672784	34673015	5.59733	10.4956	7.15958	71	NA	Intergenic	Lx8|LINE|L1	-21163	NM_178347	52563	Mm.196638	NM_178347	ENSMUSG00000024370	Cdc23	6030435O18|D18Ertd243e	CDC23 cell division cycle 23	protein-coding
D5_peak_5548	chr18	34679515	34680073	5.64371	14.0127	10.4551	104	NA	Intergenic	Intergenic	-28058	NM_178347	52563	Mm.196638	NM_178347	ENSMUSG00000024370	Cdc23	6030435O18|D18Ertd243e	CDC23 cell division cycle 23	protein-coding
D5_peak_5580	chr18	37178358	37178658	4.77934	7.4229	4.33496	43	NA	intron (NM_001003671, intron 3 of 3)	(GCTG)n|Simple_repeat|Simple_repeat	34539	NM_001003672	353237	Mm.308500	NM_001003672	ENSMUSG00000102697	Pcdhac2	CNRc2	protocadherin alpha subfamily C, 2	protein-coding
D5_peak_5581	chr18	37217459	37218349	9.17967	25.4809	21.4036	214	NA	intron (NM_001301259, intron 1 of 3)	intron (NM_001301259, intron 1 of 3)	-47094	NM_053126	93872	Mm.196703	NM_053126	ENSMUSG00000051663	Pcdhb1	PcdhbA	protocadherin beta 1	protein-coding
D5_peak_5596	chr18	38350200	38350540	4.0368	5.44508	2.57428	25	NA	Intergenic	Intergenic	-11377	NM_011937	26384	Mm.22374	NM_011937	ENSMUSG00000052102	Gnpda1	GNPDA|Gnp1|Gnpi|oscillin	glucosamine-6-phosphate deaminase 1	protein-coding
D5_peak_1506	chr11	20603418	20603652	4.14931	6.11141	3.15883	31	NA	intron (NM_021372, intron 1 of 1)	intron (NM_021372, intron 1 of 1)	-28442	NM_001038625	58172	Mm.339676	NM_021372	ENSMUSG00000049800	Sertad2	AB041541|AU021878|Kiaa0127|MNCb-1504|SEI-2|Sei2|TRIP-Br2|mKIAA0127	SERTA domain containing 2	protein-coding
D5_peak_1511	chr11	20853826	20854356	6.30505	12.1388	8.69298	86	NA	Intergenic	Intergenic	-22983	NM_173752	216551	Mm.76694	NM_173752	ENSMUSG00000042363	Lgalsl	1110067D22Rik|A530071M23|Grpa|Hspc159|Lgalsla	lectin, galactoside binding-like	protein-coding
D5_peak_1518	chr11	22893238	22893485	4.60994	6.59048	3.58688	35	NA	Intergenic	Intergenic	-33025	NM_001169114	53625	Mm.395495	NM_016888	ENSMUSG00000051650	B3gnt2	AA408337|AA409404|AW260308|B3Galt6|B3gnt1|BGnT-1|BGnT-2|BGnT1|BGnT2|Beta3gnt	UDP-GlcNAc:betaGal beta-1,3-N-acetylglucosaminyltransferase 2	protein-coding
D5_peak_1522	chr11	23141071	23141591	4.35788	6.72446	3.70566	37	NA	Intergenic	Intergenic	-10809	NR_131065	76993	Mm.59224	NR_131065	ENSMUSG00000086366	1700061J23Rik	-	RIKEN cDNA 1700061J23 gene	ncRNA
D5_peak_1538	chr11	28734642	28735373	6.00928	12.8023	9.3153	93	NA	Intergenic	Intergenic	-11184	NR_030419	735308		NR_030419	ENSMUSG00000076318	Mir216b	Mirn216b|mir-216b	microRNA 216b	ncRNA
D5_peak_1566	chr11	32667595	32667799	3.27226	4.04981	1.39946	13	NA	intron (NM_001271349, intron 1 of 11)	B1_Mus1|SINE|Alu	25142	NM_134015	103583	Mm.28017	NM_134015	ENSMUSG00000020271	Fbxw11	2310065A07Rik|AA536858|BTRC2|BTRCP2|Fbxw1b|HOS	F-box and WD-40 domain protein 11	protein-coding
D5_peak_1576	chr11	35454313	35455275	12.1498	56.7173	51.7635	517	NA	intron (NM_011412, intron 4 of 35)	intron (NM_011412, intron 4 of 35)	-162022	NR_029799	723924		NR_029799	ENSMUSG00000065583	Mir218-2	Mirn218-2|mir-218-2	microRNA 218-2	ncRNA
D5_peak_1577	chr11	35496323	35497166	7.04118	27.8072	23.6432	236	NA	intron (NM_011412, intron 4 of 35)	intron (NM_011412, intron 4 of 35)	-120072	NR_029799	723924		NR_029799	ENSMUSG00000065583	Mir218-2	Mirn218-2|mir-218-2	microRNA 218-2	ncRNA
D5_peak_1579	chr11	35504552	35506326	4.34813	12.9909	9.4925	94	NA	intron (NM_011412, intron 4 of 35)	intron (NM_011412, intron 4 of 35)	-111377	NR_029799	723924		NR_029799	ENSMUSG00000065583	Mir218-2	Mirn218-2|mir-218-2	microRNA 218-2	ncRNA
D5_peak_1581	chr11	35543973	35544545	6.23927	23.0164	19.0345	190	NA	intron (NM_011412, intron 5 of 35)	intron (NM_011412, intron 5 of 35)	-72557	NR_029799	723924		NR_029799	ENSMUSG00000065583	Mir218-2	Mirn218-2|mir-218-2	microRNA 218-2	ncRNA
D5_peak_1585	chr11	35612026	35612665	6.38502	28.2978	24.1164	241	NA	exon (NM_011412, exon 14 of 36)	exon (NM_011412, exon 14 of 36)	-4471	NR_029799	723924		NR_029799	ENSMUSG00000065583	Mir218-2	Mirn218-2|mir-218-2	microRNA 218-2	ncRNA
D5_peak_1589	chr11	36009503	36010088	8.19304	20.273	16.4086	164	NA	intron (NM_011856, intron 28 of 28)	intron (NM_011856, intron 28 of 28)	-29706	NM_170779	211652	Mm.31267	NM_170779	ENSMUSG00000018849	Wwc1	AA408228|AU017197|BC037006|Kibra|mKIAA0869	WW, C2 and coiled-coil domain containing 1	protein-coding
D5_peak_1599	chr11	39411886	39412093	5.03711	7.26452	4.19253	41	NA	Intergenic	Intergenic	-21764	NR_126439	75315	Mm.461295	NR_126439		4930553C11Rik	-	RIKEN cDNA 4930553C11 gene	ncRNA
D5_peak_8004	chr4	44851585	44852161	7.47367	17.3899	13.6559	136	NA	intron (NM_138590, intron 2 of 8)	intron (NM_138590, intron 2 of 8)	95314	NM_138590	319885	Mm.331576	NM_138590	ENSMUSG00000035649	Zcchc7	4930572I07Rik|D4Wsu132e	zinc finger, CCHC domain containing 7	protein-coding
D5_peak_8007	chr4	45238116	45238464	5.07152	8.21229	5.05332	50	NA	intron (NR_040666, intron 1 of 2)	intron (NR_040666, intron 1 of 2)	5700	NR_040666	78508	Mm.416908	NR_040666	ENSMUSG00000086284	Frmpd1os	2900093L17Rik	FERM and PDZ domain containing 1, opposite strand	ncRNA
D5_peak_9610	chr6	37870387	37870982	13.288	49.9529	45.1352	451	NA	promoter-TSS (NM_145076)	promoter-TSS (NM_145076)	-127	NM_001272064	21848	Mm.41063	NM_145076	ENSMUSG00000029833	Trim24	A130082H20Rik|AI447469|D430004I05Rik|TIF1|TIF1-alpha|TIF1alpha|Tif1a	tripartite motif-containing 24	protein-coding
D5_peak_8014	chr4	45578947	45579199	5.4727	8.87328	5.65853	56	NA	Intergenic	Intergenic	-48245	NM_001033306	230126	Mm.251716	NM_001033306	ENSMUSG00000044813	Shb	BC028832	src homology 2 domain-containing transforming protein B	protein-coding
D5_peak_9632	chr6	39805823	39806192	3.77711	5.26033	2.4139	24	NA	intron (NM_001010930, intron 1 of 2)	intron (NM_001010930, intron 1 of 2)	4929	NM_010270	14548	Mm.377071	NM_010270	ENSMUSG00000029918	Mrps33	AI841153|CGI-139|Gdap3|MRP-S33|PTD003	mitochondrial ribosomal protein S33	protein-coding
D5_peak_8034	chr4	48287305	48287678	4.66148	7.52424	4.42742	44	NA	intron (NM_010569, intron 2 of 16)	intron (NM_010569, intron 2 of 16)	7731	NM_001281978	16348	Mm.317706	NM_010569	ENSMUSG00000028344	Invs	Nphp2|inv	inversin	protein-coding
D5_peak_8035	chr4	48335182	48335545	7.94043	16.3263	12.6442	126	NA	intron (NM_010569, intron 3 of 16)	intron (NM_010569, intron 3 of 16)	55603	NM_001281978	16348	Mm.317706	NM_010569	ENSMUSG00000028344	Invs	Nphp2|inv	inversin	protein-coding
D5_peak_8036	chr4	48585867	48586754	6.6776	20.2901	16.4252	164	NA	intron (NM_021436, intron 1 of 9)	intron (NM_021436, intron 1 of 9)	1117	NM_021436	230157	Mm.422686	NM_021436	ENSMUSG00000028347	Tmeff1	A830033E11|M7365|Tr1	transmembrane protein with EGF-like and two follistatin-like domains 1	protein-coding
D5_peak_9647	chr6	47184280	47184514	4.61783	6.87325	3.83943	38	NA	intron (NM_001004357, intron 20 of 23)	intron (NM_001004357, intron 20 of 23)	-59999	NM_025771	66797	Mm.440084	NM_025771	ENSMUSG00000039419	Cntnap2	5430425M22Rik|Caspr2|mKIAA0868	contactin associated protein-like 2	protein-coding
D5_peak_8041	chr4	49946310	49946609	3.89367	5.22079	2.37936	23	NA	Intergenic	Intergenic	-100690	NM_001033351	242443	Mm.440095	NM_001033351	ENSMUSG00000039579	Grin3a	6430537F04|A830097C19Rik|NMDAR-L|NR3A|mKIAA1973	glutamate receptor ionotropic, NMDA3A	protein-coding
D5_peak_8046	chr4	54371565	54371898	5.12512	9.29424	6.04628	60	NA	Intergenic	Intergenic	545686	NM_028053	52076	Mm.27184	NM_028053	ENSMUSG00000028420	Tmem38b	1600017F22Rik|AA437809|AV051057|D4Ertd89e|TRIC-B|mg33b	transmembrane protein 38B	protein-coding
D5_peak_8047	chr4	54651820	54652617	6.00928	12.8023	9.3153	93	NA	Intergenic	Intergenic	-295727	NM_172867	242466	Mm.102904	NM_172867	ENSMUSG00000060206	Zfp462	6030417H05|9430078C22Rik|Gt4-2|Zfpip	zinc finger protein 462	protein-coding
D5_peak_9653	chr6	47781404	47781635	5.38809	9.76307	6.47929	64	NA	Intergenic	Intergenic	22133	NR_030485	735289		NR_030485	ENSMUSG00000076060	Mir704	Mirn704|mir-704|mmu-mir-704	microRNA 704	ncRNA
D5_peak_9654	chr6	47788153	47788511	9.68173	22.5225	18.561	185	NA	Intergenic	Intergenic	15320	NR_030485	735289		NR_030485	ENSMUSG00000076060	Mir704	Mirn704|mir-704|mmu-mir-704	microRNA 704	ncRNA
D5_peak_8059	chr4	57748405	57748845	5.335	8.32568	5.15704	51	NA	intron (NM_001304544, intron 5 of 8)	intron (NM_001304544, intron 5 of 8)	-96623	NM_001035532	11641	Mm.467752	NM_009649	ENSMUSG00000038729	Akap2	AA959716|AI649048|Akap-2|Akap-kl|B230340M18Rik|Prka2	A kinase (PRKA) anchor protein 2	protein-coding
D5_peak_9669	chr6	50455980	50456299	4.46149	6.62068	3.6137	36	NA	promoter-TSS (NM_001163645)	promoter-TSS (NM_001163645)	31	NM_001163645	71720	Mm.44153	NM_027881	ENSMUSG00000029822	Osbpl3	1200014M06Rik|6720421I08Rik|A530055M08|ORP-3|ORP3|OSBP3	oxysterol binding protein-like 3	protein-coding
D5_peak_8064	chr4	57832844	57833195	3.81689	5.32485	2.46937	24	NA	intron (NM_001304544, intron 6 of 8)	intron (NM_001304544, intron 6 of 8)	-12229	NM_001035532	11641	Mm.467752	NM_009649	ENSMUSG00000038729	Akap2	AA959716|AI649048|Akap-2|Akap-kl|B230340M18Rik|Prka2	A kinase (PRKA) anchor protein 2	protein-coding
D5_peak_9676	chr6	51177975	51179038	7.37522	22.4913	18.5305	185	NA	Intergenic	C-rich|Low_complexity|Low_complexity	91404	NR_029719	387166		NR_029719	ENSMUSG00000065505	Mir148a	Mirn148|Mirn148a|mir-148a	microRNA 148a	ncRNA
D5_peak_9689	chr6	52152527	52153972	6.49411	27.8102	23.646	236	NA	Intergenic	Intergenic	5068	NM_001311118	15394	Mm.197	NM_010449	ENSMUSG00000029844	Hoxa1	ERA1|Hox-1.6	homeobox A1	protein-coding
D5_peak_8087	chr4	69892272	69892581	3.74005	4.77278	1.9993	19	NA	Intergenic	Intergenic	518009	NM_001313762	214444	Mm.370777	NM_145990	ENSMUSG00000039298	Cdk5rap2	2900018K03Rik|an|mKIAA1633	CDK5 regulatory subunit associated protein 2	protein-coding
D5_peak_9695	chr6	52567466	52567897	4.12015	6.58938	3.58594	35	NA	intron (NM_145567, intron 4 of 7)	intron (NM_145567, intron 4 of 7)	72619	NM_145567	58875	Mm.286458	NM_145567	ENSMUSG00000029776	Hibadh	6430402H10Rik|AI265272	3-hydroxyisobutyrate dehydrogenase	protein-coding
D5_peak_9696	chr6	52584285	52584874	6.18072	11.5231	8.1174	81	NA	intron (NM_145567, intron 4 of 7)	intron (NM_145567, intron 4 of 7)	55721	NM_145567	58875	Mm.286458	NM_145567	ENSMUSG00000029776	Hibadh	6430402H10Rik|AI265272	3-hydroxyisobutyrate dehydrogenase	protein-coding
D5_peak_8090	chr4	71484276	71484547	3.64404	5.97262	3.03624	30	NA	Intergenic	Intergenic	716482	NM_001285530	21885	Mm.278444	NM_011599	ENSMUSG00000008305	Tle1	C230057C06Rik|Estm14|Grg-1|Grg1|Tle4l	transducin-like enhancer of split 1	protein-coding
D5_peak_8092	chr4	71764891	71765963	9.0522	34.199	29.8247	298	NA	Intergenic	Intergenic	435466	NM_001285530	21885	Mm.278444	NM_011599	ENSMUSG00000008305	Tle1	C230057C06Rik|Estm14|Grg-1|Grg1|Tle4l	transducin-like enhancer of split 1	protein-coding
D5_peak_8098	chr4	73488582	73489507	10.2904	37.4139	32.9364	329	NA	Intergenic	Intergenic	-83972	NM_001013393	433719	Mm.348294	NM_001013393	ENSMUSG00000066137	Gm11487	OTTMUSG00000001246	predicted gene 11487	protein-coding
D5_peak_8099	chr4	73524760	73525040	5.52061	8.31469	5.1475	51	NA	Intergenic	Intergenic	-80644	NM_001277531	100862015		NM_001277531	ENSMUSG00000096700	Gm11236	OTTMUSG00000000280	predicted gene 11236	protein-coding
D5_peak_5602	chr18	40308042	40308283	9.4881	21.0765	17.1763	171	NA	intron (NM_026135, intron 1 of 1)	intron (NM_026135, intron 1 of 1)	49801	NM_026135	383348	Mm.76366	NM_026135	ENSMUSG00000051401	Kctd16	4930434H12Rik|Gm1267	potassium channel tetramerisation domain containing 16	protein-coding
D5_peak_5605	chr18	42511073	42511522	9.55459	32.6146	28.2893	282	NA	promoter-TSS (NM_001289526)	promoter-TSS (NM_001289526)	-190	NR_110344	56070	Mm.270511	NM_001039474	ENSMUSG00000024498	Tcerg1	2410022J09Rik|2900090C16Rik|AI428505|CA150b|FBP23|FBP28|Taf2s|ca150|p144	transcription elongation regulator 1 (CA150)	protein-coding
D5_peak_5611	chr18	43215812	43216022	3.33852	3.98031	1.34213	13	NA	intron (NM_178749, intron 2 of 12)	intron (NM_178749, intron 2 of 12)	8220	NM_178749	269019	Mm.150401	NM_178749	ENSMUSG00000039954	Stk32a	A930015B13Rik|YANK1	serine/threonine kinase 32A	protein-coding
D5_peak_5612	chr18	43277262	43277993	5.70645	18.1067	14.3393	143	NA	intron (NM_178749, intron 5 of 12)	intron (NM_178749, intron 5 of 12)	69930	NM_178749	269019	Mm.150401	NM_178749	ENSMUSG00000039954	Stk32a	A930015B13Rik|YANK1	serine/threonine kinase 32A	protein-coding
D5_peak_5619	chr18	44488367	44489016	7.20383	15.0254	11.4122	114	NA	intron (NM_001085374, intron 6 of 16)	intron (NM_001085374, intron 6 of 16)	108191	NM_027490	70640	Mm.87629	NM_027490	ENSMUSG00000024472	Dcp2	2410015D23Rik|5730537H01Rik|AL118268	decapping mRNA 2	protein-coding
D5_peak_5622	chr18	44584544	44585406	8.05443	25.6551	21.5708	215	NA	intron (NM_001085373, intron 3 of 18)	intron (NM_001085373, intron 3 of 18)	-76690	NR_026853	626275	Mm.427116	NR_026853	ENSMUSG00000097610	A930012L18Rik	-	RIKEN cDNA A930012L18 gene	ncRNA
D5_peak_5625	chr18	45558235	45558779	5.98471	13.1555	9.6467	96	NA	intron (NM_001312905, intron 3 of 10)	L1MDb|LINE|L1	-1647	NM_080465	140492	Mm.411614	NM_080465	ENSMUSG00000054477	Kcnn2	KCa2.2|SK2|SKCA2|bc|fri	potassium intermediate/small conductance calcium-activated channel, subfamily N, member 2	protein-coding
D5_peak_4020	chr15	25284510	25284864	5.99333	11.1967	7.81188	78	NA	Intergenic	Intergenic	129077	NM_027395	70350	Mm.29586	NM_027395	ENSMUSG00000045763	Basp1	2610024P12Rik|CAP-23|CAP23|Ckap3|NAP-22|NAP22	brain abundant, membrane attached signal protein 1	protein-coding
D5_peak_4024	chr15	25669097	25669808	4.83167	8.1225	4.97122	49	NA	intron (NM_019472, intron 2 of 40)	intron (NM_019472, intron 2 of 40)	46902	NM_019472	17909	Mm.60590	NM_019472	ENSMUSG00000022272	Myo10	AW048724|D15Ertd600e|mKIAA0799|myosin-X	myosin X	protein-coding
D5_peak_4025	chr15	25761966	25762536	4.87626	9.16993	5.93161	59	NA	intron (NM_019472, intron 19 of 40)	ID_B1|SINE|B4	-81047	NM_001034851	66270	Mm.25311	NM_025459	ENSMUSG00000022270	Fam134b	1810015C04Rik|AU015349	family with sequence similarity 134, member B	protein-coding
D5_peak_5634	chr18	47326841	47327595	6.79989	15.1724	11.5506	115	NA	intron (NM_001311097, intron 1 of 17)	intron (NM_001311097, intron 1 of 17)	41650	NM_018744	20358	Mm.40909	NM_018744	ENSMUSG00000019647	Sema6a	A730020P05Rik|AI851735|Sema6A-1|Semaq|VIa	sema domain, transmembrane domain (TM), and cytoplasmic domain, (semaphorin) 6A	protein-coding
D5_peak_5637	chr18	47803439	47803681	4.49531	6.67544	3.66258	36	NA	Intergenic	Intergenic	-119281	NR_045404	414127	Mm.450768	NR_045404		G630055G22Rik	-	RIKEN cDNA G630055G22 gene	ncRNA
D5_peak_5639	chr18	48692867	48693818	5.47812	11.0114	7.63874	76	NA	Intergenic	Intergenic	648007	NM_001025388	433182	Mm.70666	NM_001025388	ENSMUSG00000059040	Eno1b	EG433182|Eno1|Gm5506	enolase 1B, retrotransposed	protein-coding
D5_peak_4034	chr15	27937398	27937953	5.31985	9.64219	6.36841	63	NA	intron (NM_001081302, intron 1 of 56)	intron (NM_001081302, intron 1 of 56)	88173	NM_001081302	223435	Mm.485422	NM_001081302	ENSMUSG00000022263	Trio	6720464I07Rik|AA408740|Solo	triple functional domain (PTPRF interacting)	protein-coding
D5_peak_5646	chr18	52799989	52800399	4.94415	8.96657	5.74373	57	NA	intron (NM_001199154, intron 1 of 10)	intron (NM_001199154, intron 1 of 10)	32050	NM_001199154	67847	Mm.292168	NM_026408	ENSMUSG00000024534	Sncaip	2810407O15Rik|4933427B05Rik|BB104594|SYPH1	synuclein, alpha interacting protein (synphilin)	protein-coding
D5_peak_4044	chr15	34237754	34238164	4.64582	7.49767	4.40315	44	NA	promoter-TSS (NM_033521)	promoter-TSS (NM_033521)	-67	NM_033521	114128	Mm.197518	NM_033521	ENSMUSG00000022257	Laptm4b	C330023P13Rik|LAPTM4beta	lysosomal-associated protein transmembrane 4B	protein-coding
D5_peak_5653	chr18	53479715	53480340	3.38861	4.62243	1.87302	18	NA	intron (NM_001033281, intron 2 of 6)	intron (NM_001033281, intron 2 of 6)	15481	NM_001033281	225518	Mm.297645	NM_001033281	ENSMUSG00000069378	Prdm6	Gm92|PRISM	PR domain containing 6	protein-coding
D5_peak_5655	chr18	53744156	53745129	10.5924	45.664	40.9545	409	NA	promoter-TSS (NM_178686)	promoter-TSS (NM_178686)	-95	NM_178686	225523	Mm.193678	NM_178686	ENSMUSG00000048799	Cep120	A230075C01|AU016693|Ccdc100	centrosomal protein 120	protein-coding
D5_peak_4050	chr15	36295837	36296124	5.60373	10.1417	6.83012	68	NA	Intergenic	Intergenic	-12833	NM_013923	30945	Mm.5181	NM_013923	ENSMUSG00000022280	Rnf19a	AA032313|Dorfin|Rnf19|UIP117|Ubce7ip2|XYbp	ring finger protein 19A	protein-coding
D5_peak_5669	chr18	54822757	54823708	5.67389	16.4353	12.7478	127	NA	Intergenic	Intergenic	166948	NM_175751	269023	Mm.192984	NM_175751	ENSMUSG00000052713	Zfp608	4932417D18Rik|D430007A19Rik|Znf608	zinc finger protein 608	protein-coding
D5_peak_5671	chr18	54846810	54847251	4.66148	7.52424	4.42742	44	NA	Intergenic	Intergenic	143150	NM_175751	269023	Mm.192984	NM_175751	ENSMUSG00000052713	Zfp608	4932417D18Rik|D430007A19Rik|Znf608	zinc finger protein 608	protein-coding
D5_peak_5676	chr18	54982533	54983465	7.71919	35.9819	31.5549	315	NA	intron (NM_175751, intron 2 of 9)	intron (NM_175751, intron 2 of 9)	7181	NM_175751	269023	Mm.192984	NM_175751	ENSMUSG00000052713	Zfp608	4932417D18Rik|D430007A19Rik|Znf608	zinc finger protein 608	protein-coding
D5_peak_5677	chr18	54990397	54991300	4.70186	16.3973	12.7122	127	NA	promoter-TSS (NM_175751)	promoter-TSS (NM_175751)	-668	NM_175751	269023	Mm.192984	NM_175751	ENSMUSG00000052713	Zfp608	4932417D18Rik|D430007A19Rik|Znf608	zinc finger protein 608	protein-coding
D5_peak_4074	chr15	39876490	39877037	6.14196	12.249	8.79598	87	NA	intron (NM_001347036, intron 4 of 5)	intron (NM_001347036, intron 4 of 5)	-19293	NM_022722	64705	Mm.275974	NM_022722	ENSMUSG00000022304	Dpys	1200017I10Rik|1300004I01Rik|DHP|DHPase	dihydropyrimidinase	protein-coding
D5_peak_5680	chr18	55040991	55041304	4.82399	7.7987	4.6762	46	NA	Intergenic	Intergenic	-50967	NM_175751	269023	Mm.192984	NM_175751	ENSMUSG00000052713	Zfp608	4932417D18Rik|D430007A19Rik|Znf608	zinc finger protein 608	protein-coding
D5_peak_5689	chr18	55519264	55519881	6.16187	12.6891	9.20837	92	NA	Intergenic	Intergenic	-529392	NM_175751	269023	Mm.192984	NM_175751	ENSMUSG00000052713	Zfp608	4932417D18Rik|D430007A19Rik|Znf608	zinc finger protein 608	protein-coding
D5_peak_4080	chr15	41137837	41138127	4.62202	6.35915	3.37961	33	NA	Intergenic	Intergenic	-309500	NM_001130166	170719	Mm.254267	NM_130885	ENSMUSG00000022307	Oxr1	2210416C20Rik|C7|C7B	oxidation resistance 1	protein-coding
D5_peak_5690	chr18	55549629	55550178	6.04917	16.9845	13.2698	132	NA	Intergenic	Intergenic	-559723	NM_175751	269023	Mm.192984	NM_175751	ENSMUSG00000052713	Zfp608	4932417D18Rik|D430007A19Rik|Znf608	zinc finger protein 608	protein-coding
D5_peak_4092	chr15	52161381	52161642	4.25681	6.55459	3.5546	35	NA	Intergenic	Intergenic	121404	NM_175503	239435	Mm.24204	NM_175503	ENSMUSG00000068522	Aard	A5D3|AV328152	alanine and arginine rich domain containing protein	protein-coding
D5_peak_4093	chr15	52413106	52413650	7.39058	14.9019	11.2952	112	NA	Intergenic	Intergenic	117825	NM_172816	239436	Mm.208831	NM_172816	ENSMUSG00000022315	Slc30a8	C820002P14Rik|ZnT-8|ZnT8	solute carrier family 30 (zinc transporter), member 8	protein-coding
D5_peak_4097	chr15	56027365	56027752	5.31685	8.94994	5.72811	57	NA	Intergenic	Intergenic	-120609	NM_016667	20649	Mm.309425	NM_016667	ENSMUSG00000060429	Sntb1	-	syntrophin, basic 1	protein-coding
D5_peak_1603	chr11	39998867	39999938	5.47131	8.54511	5.35754	53	NA	Intergenic	Intergenic	-609177	NR_126439	75315	Mm.461295	NR_126439		4930553C11Rik	-	RIKEN cDNA 4930553C11 gene	ncRNA
D5_peak_1604	chr11	40510291	40511189	7.28048	19.3822	15.557	155	NA	Intergenic	Intergenic	181942	NM_134017	108645	Mm.293771	NM_134017	ENSMUSG00000042032	Mat2b	1110064C04Rik|2410018D16Rik|AI182287|AU022853|MAT-II|MATIIbeta|TGR	methionine adenosyltransferase II, beta	protein-coding
D5_peak_1609	chr11	40755301	40755814	4.70874	8.21922	5.05961	50	NA	promoter-TSS (NM_009831)	promoter-TSS (NM_009831)	-271	NM_009831	12450	Mm.2103	NM_009831	ENSMUSG00000020326	Ccng1	AI314029	cyclin G1	protein-coding
D5_peak_1610	chr11	40850686	40850980	5.31294	8.29011	5.12465	51	NA	Intergenic	Intergenic	-95547	NM_009831	12450	Mm.2103	NM_009831	ENSMUSG00000020326	Ccng1	AI314029	cyclin G1	protein-coding
D5_peak_1612	chr11	43539777	43540309	6.55558	14.6986	11.1033	111	NA	intron (NM_001045530, intron 2 of 5)	intron (NM_001045530, intron 2 of 5)	11294	NM_001045530	380694	Mm.247595	NM_001045530	ENSMUSG00000044707	Ccnjl	Gm877	cyclin J-like	protein-coding
D5_peak_1622	chr11	44657090	44657855	6.00956	16.474	12.7844	127	NA	intron (NM_007897, intron 6 of 15)	intron (NM_007897, intron 6 of 15)	39372	NM_001290710	13591	Mm.439662	NM_007897	ENSMUSG00000057098	Ebf1	Ebf|O/E-1|OE-1|Olf-1|Olf1	early B cell factor 1	protein-coding
D5_peak_1623	chr11	44682818	44683509	8.35796	26.9195	22.7877	227	NA	intron (NM_007897, intron 6 of 15)	intron (NM_007897, intron 6 of 15)	65063	NM_001290710	13591	Mm.439662	NM_007897	ENSMUSG00000057098	Ebf1	Ebf|O/E-1|OE-1|Olf-1|Olf1	early B cell factor 1	protein-coding
D5_peak_1628	chr11	45123157	45123922	5.89404	11.0224	7.64862	76	NA	Intergenic	Intergenic	-6611	NR_045100	100504255	Mm.123608	NR_045100	ENSMUSG00000084773	Gm12159	OTTMUSG00000005475	predicted gene 12159	ncRNA
D5_peak_1638	chr11	48600187	48600511	4.42817	6.56667	3.56539	35	NA	Intergenic	Intergenic	-200011	NM_008143	14694	Mm.5305	NM_008143	ENSMUSG00000020372	Rack1	AL033335|GB-like|Gnb2-rs1|Gnb2l1|p205	receptor for activated C kinase 1	protein-coding
D5_peak_1648	chr11	49918560	49918935	5.41393	9.11301	5.87931	58	NA	intron (NM_001347462, intron 1 of 13)	intron (NM_001347462, intron 1 of 13)	16586	NM_001347462	74563	Mm.258798	NM_029004	ENSMUSG00000020374	Rasgef1c	9130006A14Rik	RasGEF domain family, member 1C	protein-coding
D5_peak_1649	chr11	49931907	49932372	7.80584	21.5042	17.5851	175	NA	intron (NM_001347462, intron 1 of 13)	intron (NM_001347462, intron 1 of 13)	29978	NM_001347462	74563	Mm.258798	NM_029004	ENSMUSG00000020374	Rasgef1c	9130006A14Rik	RasGEF domain family, member 1C	protein-coding
D5_peak_1679	chr11	53252448	53252854	7.84326	19.0822	15.2696	152	NA	Intergenic	Intergenic	47828	NM_008300	15525	Mm.239865	NM_008300	ENSMUSG00000020361	Hspa4	70kDa|AI317151|APG-2|Hsp110|Hsp70RY|mKIAA4025	heat shock protein 4	protein-coding
D5_peak_1682	chr11	53351567	53351848	5.21868	10.1581	6.84503	68	NA	intron (NM_033565, intron 1 of 20)	intron (NM_033565, intron 1 of 20)	940	NM_033565	93736	Mm.395281	NM_033565	ENSMUSG00000049470	Aff4	AF5Q31|Alf4|Laf4l|MCEF	AF4/FMR2 family, member 4	protein-coding
D5_peak_1684	chr11	53493358	53493851	6.41719	13.5805	10.0472	100	NA	Intergenic	Intergenic	-13409	NM_183173	237761	Mm.145208	NM_183173	ENSMUSG00000044352	Sowaha	A830006N08Rik|Ankrd43	sosondowah ankyrin repeat domain family member A	protein-coding
D5_peak_1690	chr11	54112962	54113246	4.85153	7.54115	4.44257	44	NA	intron (NM_011031, intron 5 of 15)	intron (NM_011031, intron 5 of 15)	12180	NM_011031	18452	Mm.3705	NM_011031	ENSMUSG00000018906	P4ha2	AA407196|C76437|P4hl	procollagen-proline, 2-oxoglutarate 4-dioxygenase (proline 4-hydroxylase), alpha II polypeptide	protein-coding
D5_peak_9707	chr6	54639305	54639660	5.32526	8.63151	5.43686	54	NA	intron (NM_001001335, intron 13 of 13)	MTE2b-int|LTR|ERVL-MaLR	36335	NM_001001335	231999	Mm.35416	NM_001001335	ENSMUSG00000005225	Plekha8	6330400G01|AA517676|BC052360|Fapp-2|Fapp2	pleckstrin homology domain containing, family A (phosphoinositide binding specific) member 8	protein-coding
D5_peak_8104	chr4	80518418	80518647	3.88088	4.80572	2.02124	20	NA	Intergenic	Intergenic	-315681	NM_001282015	22178	Mm.30438	NM_031202	ENSMUSG00000005994	Tyrp1	Oca3|TRP-1|TRP1|Tyrp|b|brown|isa	tyrosinase-related protein 1	protein-coding
D5_peak_9712	chr6	56020850	56021138	3.29601	4.6697	1.91237	19	NA	intron (NM_011153, intron 1 of 4)	intron (NM_011153, intron 1 of 4)	3479	NM_011153	19051	Mm.42096	NM_011153	ENSMUSG00000002930	Ppp1r17	G-substrate|Gsbs|Ppp1r2	protein phosphatase 1, regulatory subunit 17	protein-coding
D5_peak_9715	chr6	56923723	56924250	4.90957	7.94227	4.80735	48	NA	promoter-TSS (NM_026004)	promoter-TSS (NM_026004)	-54	NM_026004	107569	Mm.158936	NM_026004	ENSMUSG00000029780	Nt5c3	1600024P05Rik|2610206B05Rik|3110004A18Rik|AI842776|Nt5c3a|Nt5y|PN-1|PN-I|PSN1|UMPH|Umph-1|Umph1|cN-III|lupin|p36	5'-nucleotidase, cytosolic III	protein-coding
D5_peak_8112	chr4	82757468	82758009	6.89141	13.5862	10.0526	100	NA	Intergenic	Intergenic	101923	NM_026647	68268	Mm.32047	NM_026647	ENSMUSG00000028403	Zdhhc21	9130404H11Rik|AL024349|D130004H04Rik|dep	zinc finger, DHHC domain containing 21	protein-coding
D5_peak_8113	chr4	82765631	82766115	4.38831	7.344	4.26335	42	NA	Intergenic	Intergenic	93788	NM_026647	68268	Mm.32047	NM_026647	ENSMUSG00000028403	Zdhhc21	9130404H11Rik|AL024349|D130004H04Rik|dep	zinc finger, DHHC domain containing 21	protein-coding
D5_peak_8116	chr4	83018283	83018491	4.49509	6.9535	3.91135	39	NA	intron (NM_177863, intron 1 of 35)	intron (NM_177863, intron 1 of 35)	2715	NM_177863	329872	Mm.242337	NM_177863	ENSMUSG00000059049	Frem1	BC037594|D430009N09|D630008K06|crf11|eye<m02Jus>|eyes2|heb|qbrick	Fras1 related extracellular matrix protein 1	protein-coding
D5_peak_9726	chr6	66077227	66078156	6.4416	11.5734	8.16426	81	NA	Intergenic	Intergenic	125120	NM_001161773	67653	Mm.389756	NM_001161773	ENSMUSG00000036463	4930544G11Rik	-	RIKEN cDNA 4930544G11 gene	protein-coding
D5_peak_8120	chr4	83524837	83525552	7.40443	21.1024	17.2008	172	NA	promoter-TSS (NM_001081012)	promoter-TSS (NM_001081012)	-351	NM_001081012	320226	Mm.180032	NM_029117	ENSMUSG00000052407	Ccdc171	4930418J05Rik|4930473A06Rik|A330015D16Rik	coiled-coil domain containing 171	protein-coding
D5_peak_8134	chr4	87004728	87005314	7.5832	17.1202	13.3996	133	NA	intron (NM_172426, intron 8 of 10)	intron (NM_172426, intron 8 of 10)	130607	NM_001290543	230379	Mm.45019	NM_139306	ENSMUSG00000038007	Acer2	2410116I05Rik|Asah3l|CRG-L1|maCER2	alkaline ceramidase 2	protein-coding
D5_peak_8138	chr4	87698876	87699784	5.84619	12.8783	9.38662	93	NA	Intergenic	Intergenic	106993	NM_029931	70122	Mm.288898	NM_027326	ENSMUSG00000028496	Mllt3	2210011H10Rik|2610012I03Rik|3830408D16Rik|Af9|D4Ertd321e	myeloid/lymphoid or mixed-lineage leukemia; translocated to, 3	protein-coding
D5_peak_8148	chr4	91556814	91557644	10.9617	39.0529	34.5266	345	NA	Intergenic	Intergenic	-157245	NM_207685	15569	Mm.318042	NM_010486	ENSMUSG00000008489	Elavl2	Hub|mel-N1	ELAV (embryonic lethal, abnormal vision, Drosophila)-like 2 (Hu antigen B)	protein-coding
D5_peak_9752	chr6	72699528	72699788	5.71228	9.96632	6.66724	66	NA	intron (NM_001079822, intron 3 of 12)	intron (NM_001079822, intron 3 of 12)	69827	NR_040421	100038714	Mm.321330	NR_040421		Gm15401	ENSMUSG00000072999|OTTMUSG00000021199	predicted gene 15401	ncRNA
D5_peak_9759	chr6	75253422	75253783	3.97397	5.1331	2.30377	23	NA	Intergenic	Intergenic	-1782581	NR_108032	73408	Mm.233629	NR_108032	ENSMUSG00000107408	1700065L07Rik	-	RIKEN cDNA 1700065L07 gene	ncRNA
D5_peak_8152	chr4	94120354	94120740	5.17553	10.0762	6.76908	67	NA	Intergenic	Intergenic	436249	NM_026368	67770	Mm.35170	NM_026368	ENSMUSG00000028578	Caap1	5830433M19Rik|AI536248|CAAP	caspase activity and apoptosis inhibitor 1	protein-coding
D5_peak_9760	chr6	75707450	75707717	5.08422	7.3389	4.25951	42	NA	Intergenic	Intergenic	-1535134	NM_028880	74342	Mm.292568	NM_028880	ENSMUSG00000060780	Lrrtm1	4632401D06Rik|AW125451	leucine rich repeat transmembrane neuronal 1	protein-coding
D5_peak_9763	chr6	77742614	77743929	8.15798	26.9546	22.822	228	NA	intron (NM_001109764, intron 4 of 19)	intron (NM_001109764, intron 4 of 19)	236396	NM_001109764	12386	Mm.34637	NM_009819	ENSMUSG00000063063	Ctnna2	AI481747|Catna|Catna2|cdf|chp	catenin (cadherin associated protein), alpha 2	protein-coding
D5_peak_9764	chr6	77811186	77811998	10.3938	29.1164	24.9049	249	NA	intron (NM_001109764, intron 3 of 19)	intron (NM_001109764, intron 3 of 19)	168075	NM_001109764	12386	Mm.34637	NM_009819	ENSMUSG00000063063	Ctnna2	AI481747|Catna|Catna2|cdf|chp	catenin (cadherin associated protein), alpha 2	protein-coding
D5_peak_8164	chr4	97757646	97757963	4.90711	7.63199	4.52509	45	NA	intron (NM_001122952, intron 1 of 10)	intron (NM_001122952, intron 1 of 10)	-19822	NM_001122953	18027	Mm.31274	NM_010905	ENSMUSG00000028565	Nfia	1110047K16Rik|9430022M17Rik|CTF|NF1-A|NF1A	nuclear factor I/A	protein-coding
D5_peak_8167	chr4	98094406	98094736	7.6517	17.731	13.9816	139	NA	intron (NM_010905, intron 10 of 10)	intron (NM_010905, intron 10 of 10)	288694	NM_053157	94043	Mm.331719	NM_053157	ENSMUSG00000028563	Tm2d1	2310026L18Rik|AA990549|Bbp	TM2 domain containing 1	protein-coding
D5_peak_9771	chr6	80856733	80857355	8.82024	29.1278	24.9154	249	NA	Intergenic	Intergenic	837401	NM_001347261	243499	Mm.483425	NM_178731	ENSMUSG00000052581	Lrrtm4	7530419J18Rik|A230052N11	leucine rich repeat transmembrane neuronal 4	protein-coding
D5_peak_8171	chr4	98923102	98923743	9.12653	29.2994	25.0818	250	NA	promoter-TSS (NM_146144)	promoter-TSS (NM_146144)	-388	NM_001301414	230484	Mm.371692	NM_146144	ENSMUSG00000028560	Usp1	-	ubiquitin specific peptidase 1	protein-coding
D5_peak_8173	chr4	99194342	99194981	5.09134	9.91562	6.62037	66	NA	intron (NM_175029, intron 1 of 10)	intron (NM_175029, intron 1 of 10)	514	NM_001145967	242557	Mm.241663	NM_175029	ENSMUSG00000028550	Atg4c	Apg4-C|Apg4c|Atg4cl|Autl1	autophagy related 4C, cysteine peptidase	protein-coding
D5_peak_9787	chr6	83435109	83435425	4.46149	6.62068	3.6137	36	NA	intron (NM_001347313, intron 3 of 11)	intron (NM_001347313, intron 3 of 11)	6411	NM_183138	194388	Mm.211030	NM_183138	ENSMUSG00000034832	Tet3	B430006D22Rik|BC037432|D230004J03Rik	tet methylcytosine dioxygenase 3	protein-coding
D5_peak_8194	chr4	103929831	103930156	4.7799	8.34688	5.17622	51	NA	Intergenic	Intergenic	-437545	NM_010014	13131	Mm.289682	NM_010014	ENSMUSG00000028519	Dab1	AI956902|C630028C02Rik|scm|scr|scrambler|yot	disabled 1	protein-coding
D5_peak_8195	chr4	103968997	103970260	4.70874	8.21922	5.05961	50	NA	Intergenic	MIRb|SINE|MIR	-397910	NM_010014	13131	Mm.289682	NM_010014	ENSMUSG00000028519	Dab1	AI956902|C630028C02Rik|scm|scr|scrambler|yot	disabled 1	protein-coding
D5_peak_8196	chr4	103994156	103994700	7.60626	18.1278	14.3589	143	NA	Intergenic	Intergenic	-373110	NM_010014	13131	Mm.289682	NM_010014	ENSMUSG00000028519	Dab1	AI956902|C630028C02Rik|scm|scr|scrambler|yot	disabled 1	protein-coding
D5_peak_4102	chr15	57824508	57824749	6.07321	9.84845	6.55838	65	NA	intron (NM_199449, intron 3 of 3)	intron (NM_199449, intron 3 of 3)	67790	NM_024207	67819	Mm.289387	NM_024207	ENSMUSG00000022365	Derl1	1110021N07Rik|AI195141|AW551338|Derlin-1	Der1-like domain family, member 1	protein-coding
D5_peak_5711	chr18	59606842	59607594	7.08068	17.5475	13.8061	138	NA	Intergenic	Intergenic	27588	NR_105773	102465182		NR_105773	ENSMUSG00000098287	Mir6355	Gm27473|mmu-mir-6355	microRNA 6355	ncRNA
D5_peak_5715	chr18	60605922	60606495	8.0305	28.1919	24.014	240	NA	intron (NM_177340, intron 1 of 2)	L2b|LINE|L2	3896	NM_001109975	104027	Mm.252321	NM_177340	ENSMUSG00000043079	Synpo	9030217H17Rik|9130229N11|9330140I15Rik|AW046661	synaptopodin	protein-coding
D5_peak_5719	chr18	60735448	60736148	5.09134	9.91562	6.62037	66	NA	Intergenic	Intergenic	-22409	NM_008306	15531	Mm.181862	NM_008306	ENSMUSG00000054008	Ndst1	1200015G06Rik|HSNST|HSNST 1|Hsst|N-HSST|N-HSST 1|NDST-1|b2b2230Clo	N-deacetylase/N-sulfotransferase (heparan glucosaminyl) 1	protein-coding
D5_peak_4113	chr15	59040710	59041143	4.77406	7.71464	4.60033	46	NA	intron (NM_001146180, intron 3 of 13)	intron (NM_001146180, intron 3 of 13)	41100	NM_001146180	211401	Mm.215481	NM_144800	ENSMUSG00000022353	Mtss1	2310003N14Rik|BC024131|D130001D01Rik|Mim|mKIAA0429	metastasis suppressor 1	protein-coding
D5_peak_4115	chr15	59567566	59568135	12.3593	42.9528	38.3149	383	NA	intron (NM_026746, intron 4 of 6)	intron (NM_026746, intron 4 of 6)	-80804	NM_144549	211770	Mm.40298	NM_144549	ENSMUSG00000032501	Trib1	A530090O15Rik|TRB-1|Trb1	tribbles pseudokinase 1	protein-coding
D5_peak_4124	chr15	61184390	61184750	6.31231	11.7505	8.32908	83	NA	Intergenic	Intergenic	-263300	NM_001081067	117586	Mm.291499	NM_001081067	ENSMUSG00000022347	A1bg	C44	alpha-1-B glycoprotein	protein-coding
D5_peak_4126	chr15	62147411	62147818	7.87025	16.6829	12.9833	129	NA	intron (NR_132746, intron 2 of 6)	intron (NR_132746, intron 2 of 6)	71837	NR_003523	67552	Mm.484027	NM_026230		H2afy3	4933432H23Rik	H2A histone family, member Y3	pseudo
D5_peak_5737	chr18	63863547	63864616	10.501	39.1759	34.6458	346	NA	intron (NM_001014981, intron 20 of 27)	intron (NM_001014981, intron 20 of 27)	155386	NM_001014981	104082	Mm.30850	NM_001014981	ENSMUSG00000040560	Wdr7	AI462727|TRAG|mKIAA0541	WD repeat domain 7	protein-coding
D5_peak_4130	chr15	64044243	64044471	3.86323	5.17299	2.33809	23	NA	intron (NM_144846, intron 1 of 11)	intron (NM_144846, intron 1 of 11)	16091	NM_144846	223601	Mm.246108	NM_144846	ENSMUSG00000022378	Fam49b	0910001A06Rik|AW122079	family with sequence similarity 49, member B	protein-coding
D5_peak_4135	chr15	64258300	64258660	3.37236	9.25592	6.0108	60	NA	intron (NM_010026, intron 3 of 30)	intron (NM_010026, intron 3 of 30)	54193	NM_001276463	13196	Mm.277236	NM_010026	ENSMUSG00000022377	Asap1	AV239055|DEF-1|Ddef1|PAP|mKIAA1249|s19	ArfGAP with SH3 domain, ankyrin repeat and PH domain1	protein-coding
D5_peak_4137	chr15	64639400	64639652	3.36696	4.02336	1.37775	13	NA	Intergenic	Intergenic	-256607	NM_010026	13196	Mm.277236	NM_010026	ENSMUSG00000022377	Asap1	AV239055|DEF-1|Ddef1|PAP|mKIAA1249|s19	ArfGAP with SH3 domain, ankyrin repeat and PH domain1	protein-coding
D5_peak_4145	chr15	68649905	68650335	5.07152	8.21229	5.05332	50	NA	Intergenic	Intergenic	-278300	NM_010158	13992	Mm.17964	NM_010158	ENSMUSG00000022332	Khdrbs3	Etle|SLM-2|Salp|Slm2|T-STAR	KH domain containing, RNA binding, signal transduction associated 3	protein-coding
D5_peak_4147	chr15	70993699	70994226	6.6984	12.0025	8.56548	85	NA	Intergenic	Intergenic	733876	NM_177819	70363	Mm.126450	NM_177819	ENSMUSG00000036800	Fam135b	1700010C24Rik|A830008O07Rik	family with sequence similarity 135, member B	protein-coding
D5_peak_4149	chr15	71182311	71182625	4.83548	6.94643	3.90534	39	NA	Intergenic	Intergenic	545370	NM_177819	70363	Mm.126450	NM_177819	ENSMUSG00000036800	Fam135b	1700010C24Rik|A830008O07Rik	family with sequence similarity 135, member B	protein-coding
D5_peak_5750	chr18	64699936	64700290	4.28163	5.8276	2.90875	29	NA	Intergenic	Intergenic	-39113	NM_001001488	54670	Mm.270043	NM_001001488	ENSMUSG00000039529	Atp8b1	AI451886|FIC1|Ic	ATPase, class I, type 8B, member 1	protein-coding
D5_peak_5755	chr18	65520146	65521268	8.22194	26.0612	21.9613	219	NA	intron (NR_105742, intron 3 of 6)	intron (NR_105742, intron 3 of 6)	-59523	NM_207255	328977	Mm.286232	NM_207255	ENSMUSG00000042439	Zfp532	C530030I18Rik|Znf532|mKIAA1629	zinc finger protein 532	protein-coding
D5_peak_4157	chr15	72873596	72874371	6.15005	14.7214	11.125	111	NA	intron (NM_001164642, intron 16 of 16)	intron (NM_001164642, intron 16 of 16)	-63659	NR_002864	353342	Mm.440245	NR_002864	ENSMUSG00000106847	Peg13	-	paternally expressed 13	ncRNA
D5_peak_5760	chr18	66023427	66023758	4.23828	6.25731	3.28856	32	NA	Intergenic	Intergenic	-20957	NM_027400	70361	Mm.290857	NM_027400	ENSMUSG00000041891	Lman1	2610020P13Rik|AI326273|AU043785|C730041J05|ERGIC53|F5F8D|MCFD1|MR60|P58|gp58	lectin, mannose-binding, 1	protein-coding
D5_peak_5767	chr18	67483692	67484249	5.20435	9.78187	6.49711	64	NA	Intergenic	MLT1F1|LTR|ERVL-MaLR	19121	NM_144867	225655	Mm.221420	NM_144867	ENSMUSG00000024530	Slmo1	A230074A19Rik|BC019561|Prelid3a	slowmo homolog 1 (Drosophila)	protein-coding
D5_peak_5776	chr18	69404537	69404905	4.10791	6.56783	3.56612	35	NA	intron (NM_013685, intron 3 of 19)	intron (NM_013685, intron 3 of 19)	59000	NM_001083967	21413	Mm.4269	NM_013685	ENSMUSG00000053477	Tcf4	5730422P05Rik|ASP-I2|E2-2|E2.2|ITF-2|ITF-2b|ITF2|ME2|MITF-2A|MITF-2B|SEF-2|SEF2|SEF2-1|TFE|Tcf-4|bHLHb19	transcription factor 4	protein-coding
D5_peak_5779	chr18	69519334	69519713	3.60929	4.77249	1.9993	19	NA	intron (NM_013685, intron 5 of 19)	intron (NM_013685, intron 5 of 19)	173802	NM_001083967	21413	Mm.4269	NM_013685	ENSMUSG00000053477	Tcf4	5730422P05Rik|ASP-I2|E2-2|E2.2|ITF-2|ITF-2b|ITF2|ME2|MITF-2A|MITF-2B|SEF-2|SEF2|SEF2-1|TFE|Tcf-4|bHLHb19	transcription factor 4	protein-coding
D5_peak_4176	chr15	75085506	75085896	5.80469	46.3502	41.6244	416	NA	Intergenic	B1_Mus1|SINE|Alu	26248	NM_001099217	100041546	Mm.482110	NM_001099217	ENSMUSG00000022584	Ly6c2	Ly-6C.2|Ly-6C2	lymphocyte antigen 6 complex, locus C2	protein-coding
D5_peak_4177	chr15	75086272	75087035	18.5988	298.843	292.776	2927	NA	Intergenic	Intergenic	25296	NM_001099217	100041546	Mm.482110	NM_001099217	ENSMUSG00000022584	Ly6c2	Ly-6C.2|Ly-6C2	lymphocyte antigen 6 complex, locus C2	protein-coding
D5_peak_5780	chr18	69592886	69593389	4.88663	8.8615	5.64743	56	NA	intron (NM_013685, intron 8 of 19)	(GA)n|Simple_repeat|Simple_repeat	247416	NM_001083967	21413	Mm.4269	NM_013685	ENSMUSG00000053477	Tcf4	5730422P05Rik|ASP-I2|E2-2|E2.2|ITF-2|ITF-2b|ITF2|ME2|MITF-2A|MITF-2B|SEF-2|SEF2|SEF2-1|TFE|Tcf-4|bHLHb19	transcription factor 4	protein-coding
D5_peak_5784	chr18	71388664	71389070	5.39423	9.07998	5.84833	58	NA	intron (NM_007831, intron 15 of 28)	intron (NM_007831, intron 15 of 28)	820575	NM_001311071	17191	Mm.322	NM_010773	ENSMUSG00000024513	Mbd2	MBD2a	methyl-CpG binding domain protein 2	protein-coding
D5_peak_4184	chr15	75756141	75756430	5.70564	9.59891	6.32839	63	NA	intron (NM_172121, intron 11 of 11)	intron (NM_172121, intron 11 of 11)	-8363	NM_194350	378435	Mm.309589	NM_194350	ENSMUSG00000047591	Mafa	RIPE3b1	v-maf musculoaponeurotic fibrosarcoma oncogene family, protein A (avian)	protein-coding
D5_peak_5790	chr18	72725125	72725568	5.40017	9.43394	6.17538	61	NA	Intergenic	Intergenic	-374277	NM_007831	13176	Mm.167882	NM_007831	ENSMUSG00000060534	Dcc	C030036D22Rik|Igdcc1	deleted in colorectal carcinoma	protein-coding
D5_peak_12004	chr9	57158242	57158457	4.73028	6.78048	3.75597	37	NA	promoter-TSS (NM_025417)	promoter-TSS (NM_025417)	-50	NM_025417	66199	Mm.41687	NM_025417	ENSMUSG00000032299	Commd4	1110039H05Rik	COMM domain containing 4	protein-coding
D5_peak_12015	chr9	58060246	58061205	4.04783	6.46169	3.4709	34	NA	intron (NM_001166282, intron 10 of 19)	intron (NM_001166282, intron 10 of 19)	28451	NM_001243265	330951	Mm.406992	NM_001243265		Gm16130	E330033L03|OTTMUSG00000030814	predicted gene 16130	protein-coding
D5_peak_12019	chr9	58769535	58770016	5.03301	9.128	5.89269	58	NA	Intergenic	Intergenic	-28216	NM_028598	73673	Mm.205196	NM_028598	ENSMUSG00000074269	Rec114	2410076I21Rik|4930527A11Rik	REC114 meiotic recombination protein	protein-coding
D5_peak_12031	chr9	60015615	60016254	5.37086	9.73261	6.45149	64	NA	intron (NM_001040426, intron 8 of 17)	intron (NM_001040426, intron 8 of 17)	64640	NM_001101600	665389	Mm.335214	NM_001101600		Gm7616	EG665389	predicted gene 7616	protein-coding
D5_peak_12041	chr9	61187964	61188354	4.08367	6.52506	3.52843	35	NA	Intergenic	Intergenic	49644	NR_045705	619328	Mm.325722	NR_045705	ENSMUSG00000110998	I730028E13Rik	-	RIKEN cDNA I730028E13 gene	ncRNA
D5_peak_12047	chr9	61377812	61378688	4.78324	17.0179	13.3018	133	NA	intron (NM_001083927, intron 4 of 19)	intron (NM_001083927, intron 4 of 19)	5884	NM_009389	21887	Mm.24255	NM_009389	ENSMUSG00000032280	Tle3	2610103N05Rik|ESG|Grg3a|Grg3b|mKIAA1547	transducin-like enhancer of split 3	protein-coding
D5_peak_12048	chr9	61380602	61381113	4.05925	12.0658	8.62492	86	NA	intron (NM_001083927, intron 4 of 19)	intron (NM_001083927, intron 4 of 19)	8491	NM_009389	21887	Mm.24255	NM_009389	ENSMUSG00000032280	Tle3	2610103N05Rik|ESG|Grg3a|Grg3b|mKIAA1547	transducin-like enhancer of split 3	protein-coding
D5_peak_12049	chr9	61457006	61457425	4.23828	6.25731	3.28856	32	NA	Intergenic	Intergenic	84849	NM_009389	21887	Mm.24255	NM_009389	ENSMUSG00000032280	Tle3	2610103N05Rik|ESG|Grg3a|Grg3b|mKIAA1547	transducin-like enhancer of split 3	protein-coding
D5_peak_1707	chr11	57070576	57070789	4.19085	5.68588	2.78525	27	NA	intron (NM_001252403, intron 2 of 15)	intron (NM_001252403, intron 2 of 15)	57636	NM_001252403	14799	Mm.4920	NM_008165	ENSMUSG00000020524	Gria1	2900051M01Rik|Glr-1|Glr1|GluA1|GluR-A|GluRA|Glur-1|Glur1|HIPA1|gluR-K1	glutamate receptor, ionotropic, AMPA1 (alpha 1)	protein-coding
D5_peak_12050	chr9	61468113	61468935	7.12804	19.0492	15.2382	152	NA	Intergenic	Intergenic	96158	NM_009389	21887	Mm.24255	NM_009389	ENSMUSG00000032280	Tle3	2610103N05Rik|ESG|Grg3a|Grg3b|mKIAA1547	transducin-like enhancer of split 3	protein-coding
D5_peak_12059	chr9	62180978	62181354	5.71815	10.3407	7.01483	70	NA	Intergenic	Intergenic	-58572	NR_039595	100628602		NR_039595	ENSMUSG00000092696	Mir5133	mir-5133|mmu-mir-5133|mu-mir-5133	microRNA 5133	ncRNA
D5_peak_12064	chr9	62531648	62532097	5.29696	11.0223	7.64862	76	NA	intron (NM_175484, intron 1 of 11)	intron (NM_175484, intron 1 of 11)	5172	NM_175484	235431	Mm.335229	NM_175484	ENSMUSG00000041729	Coro2b	CLIPINC|E130012P22Rik	coronin, actin binding protein, 2B	protein-coding
D5_peak_1728	chr11	59238921	59239554	5.77714	10.4428	7.11014	71	NA	Intergenic	Intergenic	-10970	NM_007476	11840	Mm.371546	NM_007476	ENSMUSG00000048076	Arf1	-	ADP-ribosylation factor 1	protein-coding
D5_peak_12071	chr9	63182026	63182529	3.72534	5.17616	2.34053	23	NA	intron (NM_011840, intron 21 of 21)	intron (NM_011840, intron 21 of 21)	-33316	NM_001163758	207667	Mm.36349	NM_172446	ENSMUSG00000022245	Skor1	AV273001|C230094B15Rik|Corl1|Lbxcor1	SKI family transcriptional corepressor 1	protein-coding
D5_peak_1737	chr11	60176500	60177109	7.71353	21.3025	17.3923	173	NA	intron (NM_001037764, intron 1 of 4)	CpG	23813	NR_105886	102465555		NR_105886	ENSMUSG00000098547	Mir6921	Gm27352|mmu-mir-6921	microRNA 6921	ncRNA
D5_peak_12082	chr9	64520610	64521179	5.35255	10.4103	7.07967	70	NA	intron (NM_172522, intron 4 of 22)	intron (NM_172522, intron 4 of 22)	135268	NM_001134399	214058	Mm.127721	NM_172522	ENSMUSG00000036466	Megf11	2410080H04Rik|D130061K05	multiple EGF-like-domains 11	protein-coding
D5_peak_12084	chr9	64810949	64811687	6.70888	14.5591	10.9713	109	NA	intron (NM_001162917, intron 1 of 34)	CpG	307	NM_001162917	102442	Mm.222473	NM_176935	ENSMUSG00000053641	Dennd4a	AI115600|AI851943|F730015K02Rik	DENN/MADD domain containing 4A	protein-coding
D5_peak_1744	chr11	60537230	60537850	7.09884	17.585	13.8417	138	NA	promoter-TSS (NM_172943)	promoter-TSS (NM_172943)	-143	NM_172943	268420	Mm.262056	NM_172943	ENSMUSG00000042650	Alkbh5	AW050020|AW215868|Abh5|E130207K11|Ofoxd	alkB homolog 5, RNA demethylase	protein-coding
D5_peak_12090	chr9	65175343	65176634	5.00636	20.9745	17.0794	170	NA	intron (NM_008988, intron 2 of 13)	intron (NM_008988, intron 2 of 13)	34799	NM_008988	19289	Mm.41529	NM_008988	ENSMUSG00000032394	Igdcc3	2810401C09Rik|AI851425|Punc|WI-14920	immunoglobulin superfamily, DCC subclass, member 3	protein-coding
D5_peak_1766	chr11	62494846	62495067	6.59229	13.9081	10.3565	103	NA	intron (NM_001039536, intron 2 of 6)	intron (NM_001039536, intron 2 of 6)	36496	NM_001039536	327942	Mm.390358	NM_199026	ENSMUSG00000014245	Pigl	Gm737	phosphatidylinositol glycan anchor biosynthesis, class L	protein-coding
D5_peak_1770	chr11	62613810	62614163	5.83486	11.2988	7.90729	79	NA	intron (NM_198861, intron 2 of 3)	intron (NM_198861, intron 2 of 3)	9456	NR_028541	100217444		NR_028541		Snord65	MBII-135|snoRNA135	small nucleolar RNA, C/D box 65	snoRNA
D5_peak_1771	chr11	62628958	62629720	6.19273	16.0699	12.4013	124	NA	intron (NM_198861, intron 1 of 3)	intron (NM_198861, intron 1 of 3)	19184	NM_198861	192976	Mm.339972	NM_198861	ENSMUSG00000046417	Lrrc75a	Fam211a	leucine rich repeat containing 75A	protein-coding
D5_peak_1777	chr11	62983707	62984504	4.37271	6.7493	3.72777	37	NA	intron (NR_105772, intron 5 of 6)	intron (NR_105772, intron 5 of 6)	20029	NR_126547	74884	Mm.363520	NR_126547	ENSMUSG00000087604	Cdrt4os1	4930452L02Rik	CMT1A duplicated region transcript 4, opposite strand 1	ncRNA
D5_peak_1779	chr11	63180436	63181114	7.27337	19.8438	15.998	159	NA	intron (NR_105772, intron 5 of 6)	intron (NR_105772, intron 5 of 6)	47972	NM_001302260	18858	Mm.1237	NM_008885	ENSMUSG00000018217	Pmp22	22kDa|Gas-3|HNPP|Tr|trembler	peripheral myelin protein 22	protein-coding
D5_peak_1786	chr11	63901690	63902340	3.27387	5.25255	2.40682	24	NA	intron (NM_018805, intron 1 of 1)	intron (NM_018805, intron 1 of 1)	20269	NM_018805	54710	Mm.274426	NM_018805	ENSMUSG00000070407	Hs3st3b1	3-OST-3B|3OST3B1|3Ost3b|AU041882|AW536289|Hs3st3b|m3-OST-3B	heparan sulfate (glucosamine) 3-O-sulfotransferase 3B1	protein-coding
D5_peak_1798	chr11	66836457	66837159	7.6057	20.5721	16.6941	166	NA	Intergenic	Intergenic	-75183	NM_178656	193003	Mm.440256	NM_178656	ENSMUSG00000048070	Pirt	A530088H08Rik	phosphoinositide-interacting regulator of transient receptor potential channels	protein-coding
D5_peak_9807	chr6	85265062	85265298	7.51402	16.9903	13.2753	132	NA	intron (NM_178639, intron 9 of 13)	intron (NM_178639, intron 9 of 13)	68242	NM_178639	94282	Mm.121485	NM_178639	ENSMUSG00000033720	Sfxn5	C230001H08Rik	sideroflexin 5	protein-coding
D5_peak_8204	chr4	106977254	106978124	5.44936	13.9441	10.3906	103	NA	intron (NM_023672, intron 4 of 17)	intron (NM_023672, intron 4 of 17)	66219	NM_198438	72475	Mm.195635	NM_023672	ENSMUSG00000061887	Ssbp3	2610021L12Rik|2610200M23Rik|5730488C10Rik|AI854733|AW551939|LAST|SSDP1	single-stranded DNA binding protein 3	protein-coding
D5_peak_8237	chr4	110125319	110125833	3.28052	8.50364	5.32	53	NA	Intergenic	Intergenic	147551	NM_172296	242620	Mm.32825	NM_172296	ENSMUSG00000047143	Dmrta2	Dmrt5	doublesex and mab-3 related transcription factor like family A2	protein-coding
D5_peak_9841	chr6	88743771	88744541	6.73565	15.49	11.8513	118	NA	intron (NM_011844, intron 2 of 7)	intron (NM_011844, intron 2 of 7)	19452	NM_001166250	23945	Mm.272197	NM_011844	ENSMUSG00000033174	Mgll	AA589436|Magl|Mgl	monoglyceride lipase	protein-coding
D5_peak_9843	chr6	88810221	88810782	5.9035	11.811	8.3857	83	NA	intron (NM_011844, intron 5 of 7)	intron (NM_011844, intron 5 of 7)	31434	NM_030251	80283	Mm.166858	NM_030251	ENSMUSG00000030083	Abtb1	AI847549|BC003234|BPOZ|EF1ABP	ankyrin repeat and BTB (POZ) domain containing 1	protein-coding
D5_peak_8240	chr4	110133726	110134146	4.25717	10.6174	7.27178	72	NA	Intergenic	MIRc|SINE|MIR	152898	NM_010488	15572	Mm.3970	NM_010488	ENSMUSG00000028546	Elavl4	Elav|Hud|PNEM	ELAV (embryonic lethal, abnormal vision, Drosophila)-like 4 (Hu antigen D)	protein-coding
D5_peak_8241	chr4	110157443	110157771	4.27096	6.57844	3.57569	35	NA	Intergenic	Intergenic	129227	NM_010488	15572	Mm.3970	NM_010488	ENSMUSG00000028546	Elavl4	Elav|Hud|PNEM	ELAV (embryonic lethal, abnormal vision, Drosophila)-like 4 (Hu antigen D)	protein-coding
D5_peak_9854	chr6	89242056	89243227	9.79889	39.1475	34.6184	346	NA	Intergenic	Intergenic	-26462	NR_033190	330379	Mm.297741	NM_201356		Gm839	-	predicted gene 839	ncRNA
D5_peak_8251	chr4	111200275	111200513	3.99252	7.16026	4.09842	40	NA	intron (NM_001048189, intron 5 of 12)	intron (NM_001048189, intron 5 of 12)	-214612	NM_026279	67621	Mm.45533	NM_026279	ENSMUSG00000028545	Bend5	2310026E23Rik	BEN domain containing 5	protein-coding
D5_peak_8252	chr4	111251810	111252852	10.5204	48.5826	43.7977	437	NA	intron (NM_001048189, intron 5 of 12)	intron (NM_001048189, intron 5 of 12)	-162675	NM_026279	67621	Mm.45533	NM_026279	ENSMUSG00000028545	Bend5	2310026E23Rik	BEN domain containing 5	protein-coding
D5_peak_8253	chr4	111255393	111255741	3.93106	9.73448	6.45285	64	NA	intron (NM_001048189, intron 5 of 12)	intron (NM_001048189, intron 5 of 12)	-159439	NM_026279	67621	Mm.45533	NM_026279	ENSMUSG00000028545	Bend5	2310026E23Rik	BEN domain containing 5	protein-coding
D5_peak_9871	chr6	91146751	91147236	5.5666	10.0769	6.76939	67	NA	Intergenic	Intergenic	-9822	NM_144919	232232	Mm.206218	NM_144919	ENSMUSG00000034245	Hdac11	-	histone deacetylase 11	protein-coding
D5_peak_8275	chr4	116720629	116721067	6.02955	12.0434	8.60354	86	NA	promoter-TSS (NM_146151)	promoter-TSS (NM_146151)	-107	NM_146151	230661	Mm.482431	NM_146151	ENSMUSG00000033985	Tesk2	-	testis-specific kinase 2	protein-coding
D5_peak_9881	chr6	92092095	92092458	6.67743	15.8155	12.1598	121	NA	promoter-TSS (NM_001347342)	promoter-TSS (NM_001347342)	-157	NM_001347342	22026	Mm.87062	NM_011630	ENSMUSG00000005893	Nr2c2	TAK1|Tr4|mKIAA4145	nuclear receptor subfamily 2, group C, member 2	protein-coding
D5_peak_9888	chr6	93094735	93095328	6.68491	14.9504	11.3411	113	NA	intron (NR_015530, intron 1 of 2)	Eulor9C|DNA|DNA	154449	NR_015530	330385	Mm.483472	NR_015530	ENSMUSG00000097462	9530026P05Rik	B430306B02	RIKEN cDNA 9530026P05 gene	ncRNA
D5_peak_8286	chr4	117189441	117190496	13.3725	68.0744	62.9536	629	NA	Intergenic	U5|snRNA|snRNA	-7344	NM_134471	73804	Mm.247651	NM_134471	ENSMUSG00000028678	Kif2c	4930402F02Rik|ESTM5|Knsl6|MCAK|X83316	kinesin family member 2C	protein-coding
D5_peak_9891	chr6	94132023	94132291	3.65029	5.05373	2.23542	22	NA	TTS (NR_130996)	TTS (NR_130996)	105285	NR_130996	78178	Mm.452749	NR_130996	ENSMUSG00000045095	4930511A08Rik	-	RIKEN cDNA 4930511A08 gene	ncRNA
D5_peak_9893	chr6	94400622	94401707	7.04463	17.473	13.735	137	NA	Intergenic	Intergenic	-99150	NM_026255	67582	Mm.280725	NM_026255	ENSMUSG00000045100	Slc25a26	4930433D19Rik|4933433F13Rik|AW557176|D6Bwg0781e|Slc25a6	solute carrier family 25 (mitochondrial carrier, phosphate carrier), member 26	protein-coding
D5_peak_8291	chr4	117283130	117283918	5.12062	12.4356	8.97123	89	NA	intron (NM_025739, intron 8 of 14)	intron (NM_025739, intron 8 of 14)	5931	NM_001310731	66743	Mm.318331	NM_025739	ENSMUSG00000028677	Rnf220	4732477A13|4931406I20Rik|5730503K05Rik|AV302541	ring finger protein 220	protein-coding
D5_peak_8293	chr4	117317179	117318245	5.10399	12.7521	9.268	92	NA	intron (NM_025739, intron 2 of 14)	intron (NM_025739, intron 2 of 14)	-28257	NM_001310730	66743	Mm.318331	NM_025739	ENSMUSG00000028677	Rnf220	4732477A13|4931406I20Rik|5730503K05Rik|AV302541	ring finger protein 220	protein-coding
D5_peak_8298	chr4	117415657	117415990	5.9083	11.4316	8.0312	80	NA	intron (NM_025739, intron 2 of 14)	intron (NM_025739, intron 2 of 14)	-40362	NM_001310729	66743	Mm.318331	NM_025739	ENSMUSG00000028677	Rnf220	4732477A13|4931406I20Rik|5730503K05Rik|AV302541	ring finger protein 220	protein-coding
D5_peak_5804	chr18	75398355	75398695	4.31398	6.65081	3.64056	36	NA	Intergenic	Intergenic	31160	NM_001042660	17131	Mm.34407	NM_008543	ENSMUSG00000025880	Smad7	Madh7	SMAD family member 7	protein-coding
D5_peak_5815	chr18	76595017	76595762	3.80335	5.5371	2.65514	26	NA	Intergenic	Intergenic	-261016	NM_001109743	664805	Mm.329543	NM_001109743	ENSMUSG00000091519	Skor2	Corl2|EG664805|Fussel18|Gm7348	SKI family transcriptional corepressor 2	protein-coding
D5_peak_5819	chr18	76987894	76988533	5.81714	10.5119	7.17437	71	NA	Intergenic	Intergenic	43795	NM_001039201	76987	Mm.236127	NM_029826	ENSMUSG00000025421	Hdhd2	0610039H12Rik|3110052N05Rik	haloacid dehalogenase-like hydrolase domain containing 2	protein-coding
D5_peak_4213	chr15	77340236	77340702	4.34374	10.2393	6.9213	69	NA	Intergenic	Intergenic	-33416	NM_001110827	93686	Mm.202774	NM_053104	ENSMUSG00000033565	Rbfox2	Fbm2|Fxh|Hrnbp2|Rbm9	RNA binding protein, fox-1 homolog (C. elegans) 2	protein-coding
D5_peak_4228	chr15	78770751	78771366	5.42569	13.5117	9.98252	99	NA	intron (NM_008595, intron 1 of 7)	intron (NM_008595, intron 1 of 7)	2387	NM_008595	17305	Mm.149235	NM_008595	ENSMUSG00000018169	Mfng	AW546563	MFNG O-fucosylpeptide 3-beta-N-acetylglucosaminyltransferase	protein-coding
D5_peak_5832	chr18	78984065	78984512	4.33127	9.60575	6.33509	63	NA	intron (NM_053099, intron 2 of 5)	intron (NM_053099, intron 2 of 5)	125103	NM_053099	240427	Mm.312871	NM_053099	ENSMUSG00000024548	Setbp1	C130092E12|Seb|mKIAA0437	SET binding protein 1	protein-coding
D5_peak_4237	chr15	79044901	79045243	8.16172	23.3068	19.313	193	NA	Intergenic	Intergenic	3187	NM_015738	14429	Mm.390805	NM_015738	ENSMUSG00000006378	Galr3	Galnr3	galanin receptor 3	protein-coding
D5_peak_5841	chr18	80533915	80534517	6.37953	13.5096	9.98055	99	NA	Intergenic	Intergenic	10330	NR_028424	100039348	Mm.254722	NR_028424		Gm2176	A430076E10Rik	glucosamine-6-phosphate deaminase 1 pseudogene	pseudo
D5_peak_5856	chr18	82810565	82812650	5.43401	15.0408	11.4266	114	NA	Intergenic	Intergenic	-44290	NR_125720	73985	Mm.399211	NR_125720	ENSMUSG00000097738	4930445N18Rik	3010027C24Rik	RIKEN cDNA 4930445N18 gene	ncRNA
D5_peak_5859	chr18	83185403	83186417	8.68587	35.3965	30.9871	309	NA	Intergenic	Intergenic	139974	NR_045361	70960	Mm.410834	NR_045361		4921531P14Rik	1700108N05Rik	RIKEN cDNA 4921531P14 gene	ncRNA
D5_peak_5866	chr18	83928274	83929377	8.48563	28.305	24.1233	241	NA	Intergenic	Intergenic	157737	NM_001081300	110796	Mm.102136	NM_001081300	ENSMUSG00000046982	Tshz1	5730407I04Rik|D18Bwg1409e|Mtsh1|NY-CO-33|Sdccag33|Tsh1|mKIAA4206|teashirt1	teashirt zinc finger family member 1	protein-coding
D5_peak_5875	chr18	88785260	88786093	5.4581	9.88655	6.59334	65	NA	Intergenic	Intergenic	108531	NM_018821	54607	Mm.91920	NM_018821	ENSMUSG00000056153	Socs6	1500012M23Rik|5830401B18Rik|AI447482|Cis4|Cish4|HSPC060|SOCS-4|SOCS-6|SSI4|STAI4|STATI4|Socs4	suppressor of cytokine signaling 6	protein-coding
D5_peak_5877	chr18	88920977	88921467	5.5714	9.72705	6.44644	64	NA	Intergenic	Intergenic	-27015	NM_018821	54607	Mm.91920	NM_018821	ENSMUSG00000056153	Socs6	1500012M23Rik|5830401B18Rik|AI447482|Cis4|Cish4|HSPC060|SOCS-4|SOCS-6|SSI4|STAI4|STATI4|Socs4	suppressor of cytokine signaling 6	protein-coding
D5_peak_5883	chr19	3575733	3576283	9.88768	29.2648	25.0488	250	NA	promoter-TSS (NM_028999)	promoter-TSS (NM_028999)	-259	NM_029456	52036	Mm.284686	NM_028999	ENSMUSG00000024908	Ppp6r3	4930528G08Rik|9130026N02Rik|D19Bwg1430e|D19Ertd703e|Pp6r3|Ppcs3|Pptcs3|Sapl|Saps3|mKIAA1558	protein phosphatase 6, regulatory subunit 3	protein-coding
D5_peak_4283	chr15	82961112	82961407	5.06266	8.51923	5.33401	53	NA	Intergenic	Intergenic	-1963	NR_037241	100526477		NR_037241	ENSMUSG00000092751	Mir3080	mmu-mir-3080	microRNA 3080	ncRNA
D5_peak_4297	chr15	84527005	84527731	4.50653	8.15487	5.00055	50	NA	Intergenic	Intergenic	30455	NM_177630	223732	Mm.6471	NM_177630	ENSMUSG00000055745	Ldoc1l	BC058638|Mar6|Mart6	leucine zipper, down-regulated in cancer 1-like	protein-coding
D5_peak_12119	chr9	67460251	67460521	6.46328	12.8291	9.3403	93	NA	intron (NM_001081242, intron 1 of 57)	intron (NM_001081242, intron 1 of 57)	99317	NM_001081242	70549	Mm.33645	NM_027458	ENSMUSG00000052698	Tln2	5730421P04Rik|AI507121|AI787438|AL118320|mKIAA0320	talin 2	protein-coding
D5_peak_12131	chr9	71974644	71976368	5.92111	17.0749	13.3562	133	NA	intron (NM_001253862, intron 5 of 19)	intron (NM_001253862, intron 5 of 19)	12065	NR_029879	723889		NR_029879	ENSMUSG00000105200	Mir378a	Mir378|Mirn378|mmu-mir-378|mmu-mir-378a	microRNA 378a	ncRNA
D5_peak_12139	chr9	72766863	72767164	4.99444	8.40263	5.22706	52	NA	Intergenic	Intergenic	-40261	NM_175485	235472	Mm.31696	NM_175485	ENSMUSG00000036030	Prtg	A230098A12Rik|Igdcc5	protogenin	protein-coding
D5_peak_12141	chr9	72806463	72807147	4.8337	10.4121	7.08133	70	NA	promoter-TSS (NM_175485)	promoter-TSS (NM_175485)	-469	NM_175485	235472	Mm.31696	NM_175485	ENSMUSG00000036030	Prtg	A230098A12Rik|Igdcc5	protogenin	protein-coding
D5_peak_12145	chr9	72871492	72871757	4.03602	6.44077	3.45221	34	NA	intron (NM_175485, intron 11 of 19)	intron (NM_175485, intron 11 of 19)	-54026	NM_028116	72135	Mm.273605	NM_028116	ENSMUSG00000034910	Pygo1	2600014C22Rik	pygopus 1	protein-coding
D5_peak_12147	chr9	73316149	73316742	4.69207	7.27946	4.20537	42	NA	Intergenic	PB1D10|SINE|Alu	202976	NM_198609	225215	Mm.379366	NM_198609	ENSMUSG00000032215	Rsl24d1	2410159K22Rik	ribosomal L24 domain containing 1	protein-coding
D5_peak_12149	chr9	73780505	73780923	5.99333	11.1967	7.81188	78	NA	intron (NM_001081153, intron 3 of 30)	intron (NM_001081153, intron 3 of 30)	152853	NM_001081153	208898	Mm.41035	NM_001081153	ENSMUSG00000062151	Unc13c	1500037O19Rik|AU019458|D9Ertd414e|Munc13-3|Unc13h3	unc-13 homolog C (C. elegans)	protein-coding
D5_peak_1807	chr11	68425625	68426120	11.6325	37.3538	32.8782	328	NA	Intergenic	LTR88a|LTR|Gypsy?	-6253	NM_177320	320207	Mm.244960	NM_177320	ENSMUSG00000020901	Pik3r5	AV230647|F730038I15Rik	phosphoinositide-3-kinase, regulatory subunit 5, p101	protein-coding
D5_peak_12153	chr9	74384421	74384775	3.78917	5.05654	2.23737	22	NA	Intergenic	Intergenic	274264	NM_001033500	546144	Mm.335289	NM_177908	ENSMUSG00000044976	Wdr72	AW558070|D230040E23	WD repeat domain 72	protein-coding
D5_peak_1819	chr11	69073204	69073783	9.31332	35.4762	31.0642	310	NA	TTS (NM_025838)	TTS (NM_025838)	2684	NM_025838	66910	Mm.33964	NM_025838	ENSMUSG00000020895	Tmem107	1110004B13Rik|2810049P21Rik	transmembrane protein 107	protein-coding
D5_peak_1848	chr11	69980305	69981057	8.5417	26.8227	22.6943	226	NA	promoter-TSS (NM_026017)	promoter-TSS (NM_026017)	-351	NM_001253700	54351	Mm.13430	NM_018740	ENSMUSG00000018565	Elp5	Derp6|Rai12	elongator acetyltransferase complex subunit 5	protein-coding
D5_peak_12191	chr9	83686272	83686697	4.98324	7.75608	4.63718	46	NA	Intergenic	Intergenic	-4991	NR_046066	100039222	Mm.405596	NR_046066	ENSMUSG00000100155	Gm2109	-	predicted gene 2109	ncRNA
D5_peak_12197	chr9	85767473	85767888	7.45068	15.4662	11.8289	118	NA	Intergenic	Intergenic	-18346	NM_001081282	108837	Mm.22315	NM_175371	ENSMUSG00000035941	Ibtk	5430411K16Rik|AA409502|BTKI|mKIAA1417	inhibitor of Bruton agammaglobulinemia tyrosine kinase	protein-coding
D5_peak_1871	chr11	71763736	71763987	3.5319	4.64969	1.89582	18	NA	intron (NM_177618, intron 2 of 8)	intron (NM_177618, intron 2 of 8)	13158	NM_177618	216881	Mm.48648	NM_177618	ENSMUSG00000020811	Wscd1	mKIAA0523	WSC domain containing 1	protein-coding
D5_peak_1875	chr11	72072590	72072838	4.46386	6.90152	3.86512	38	NA	intron (NM_001024927, intron 6 of 19)	intron (NM_001024927, intron 6 of 19)	30212	NM_144526	109212	Mm.33118	NM_144526	ENSMUSG00000020808	Fam64a	2610008F03Rik|6720460F02Rik|AI115087|CATS	family with sequence similarity 64, member A	protein-coding
D5_peak_9901	chr6	96251804	96252448	3.96426	7.1041	4.04783	40	NA	intron (NM_182808, intron 2 of 4)	intron (NM_182808, intron 2 of 4)	-85921	NR_003643	78482	Mm.391486	NM_030107	ENSMUSG00000072878	1700123L14Rik	-	nucleoporin 50 pseudogene	pseudo
D5_peak_9910	chr6	97666575	97667342	10.6991	40.3018	35.7385	357	NA	Intergenic	Intergenic	-49301	NM_145148	232288	Mm.27789	NM_145148	ENSMUSG00000030064	Frmd4b	6030440G05Rik|C87375|GOBLIN|GRSP1|R74720	FERM domain containing 4B	protein-coding
D5_peak_9927	chr6	100550924	100551544	4.88844	7.6015	4.49789	44	NA	Intergenic	Intergenic	23834	NR_040525	73395	Mm.69413	NR_040525	ENSMUSG00000101553	1700049E22Rik	-	RIKEN cDNA 1700049E22 gene	ncRNA
D5_peak_9928	chr6	100563748	100563971	3.60673	5.2049	2.36567	23	NA	Intergenic	Intergenic	36459	NR_040525	73395	Mm.69413	NR_040525	ENSMUSG00000101553	1700049E22Rik	-	RIKEN cDNA 1700049E22 gene	ncRNA
D5_peak_8326	chr4	120389211	120389632	4.22319	6.23261	3.26707	32	NA	Intergenic	Intergenic	-15860	NM_013883	29871	Mm.427014	NM_013883	ENSMUSG00000000085	Scmh1	AI315320|AI851618|Scml1|Scml3	sex comb on midleg homolog 1	protein-coding
D5_peak_9935	chr6	101234294	101235034	7.44751	24.1382	20.1115	201	NA	intron (NM_018884, intron 3 of 9)	intron (NM_018884, intron 3 of 9)	143233	NM_018884	55983	Mm.321654	NM_018884	ENSMUSG00000035357	Pdzrn3	1110020C07Rik|AI429718|AL023082|LNX3|SEMACAP3|Semcap3	PDZ domain containing RING finger 3	protein-coding
D5_peak_9940	chr6	103649090	103649291	39.4452	505.939	499.513	4995	NA	intron (NM_007697, intron 4 of 26)	SYNREP_MM|Satellite|Satellite	138314	NM_007697	12661	Mm.251288	NM_007697	ENSMUSG00000030077	Chl1	A530023M13Rik|AI465420|CALL|LICAM2	cell adhesion molecule L1-like	protein-coding
D5_peak_9955	chr6	110205877	110206129	5.72162	9.27906	6.03218	60	NA	Intergenic	Intergenic	-439509	NM_001346640	108073	Mm.240881	NM_177328	ENSMUSG00000056755	Grm7	6330570A01Rik|BB176677|C030018L03|E130018M02Rik|Gpr1g|Gprc1g|SMN2|Tg(SMN2)89Ahmb|mGluR7	glutamate receptor, metabotropic 7	protein-coding
D5_peak_8350	chr4	124200257	124200645	4.18413	5.91497	2.98592	29	NA	Intergenic	Intergenic	283018	NM_017475	54170	Mm.220922	NM_017475	ENSMUSG00000028646	Rragc	AU041672|Gtr2|RAGC|TIB929|YGR163W	Ras-related GTP binding C	protein-coding
D5_peak_8351	chr4	124298435	124299294	8.79516	23.5886	19.5837	195	NA	Intergenic	Intergenic	187095	NR_040774	78460	Mm.452060	NR_040774		1700057H15Rik	-	RIKEN cDNA 1700057H15 gene	ncRNA
D5_peak_9962	chr6	113027349	113027740	5.22319	8.7919	5.5839	55	NA	Intergenic	Intergenic	-18783	NM_008188	14911	Mm.781	NM_008188	ENSMUSG00000030264	Thumpd3	AW556087|Gt(ROSA)26asSor|Gtrosa26as	THUMP domain containing 3	protein-coding
D5_peak_8366	chr4	125282512	125283068	11.2935	43.7265	39.0686	390	NA	Intergenic	Intergenic	-154909	NM_153159	230738	Mm.402	NM_153159	ENSMUSG00000042677	Zc3h12a	BC036563|MCPIP|MCPIP-1|Mcpip1|Reg1	zinc finger CCCH type containing 12A	protein-coding
D5_peak_9976	chr6	114875046	114875523	3.72534	5.17616	2.34053	23	NA	intron (NM_177683, intron 2 of 4)	intron (NM_177683, intron 2 of 4)	46468	NM_177683	232334	Mm.268357	NM_177683	ENSMUSG00000030315	Vgll4	BC048841|VGL-4	vestigial like family member 4	protein-coding
D5_peak_8377	chr4	125932094	125932305	3.40157	5.5042	2.62646	26	NA	Intergenic	Intergenic	-9889	NR_015560	72395	Mm.112888	NR_015560	ENSMUSG00000085562	2610028E06Rik	BB043107	RIKEN cDNA 2610028E06 gene	ncRNA
D5_peak_9990	chr6	117526266	117526998	7.96954	16.3768	12.6926	126	NA	Intergenic	Intergenic	225137	NR_045731	72263	Mm.443289	NR_045731	ENSMUSG00000099869	1700030F04Rik	-	RIKEN cDNA 1700030F04 gene	ncRNA
D5_peak_8395	chr4	126967984	126968307	5.60373	10.1417	6.83012	68	NA	promoter-TSS (NM_001114399)	promoter-TSS (NM_001114399)	-222	NM_001114399	67785	Mm.165401	NM_001114399	ENSMUSG00000042446	Zmym4	6330503C17Rik|AI480785|AW493829|CDIR|D630001M21|MYM|Zfp262|Znf262|mKIAA0425	zinc finger, MYM-type 4	protein-coding
D5_peak_8399	chr4	127227284	127227598	4.94447	8.31692	5.14918	51	NA	intron (NM_001302081, intron 8 of 11)	intron (NM_001302081, intron 8 of 11)	-16343	NM_030252	80284	Mm.139607	NM_030252	ENSMUSG00000042380	Smim12	BC003266	small integral membrane protein 12	protein-coding
D5_peak_5904	chr19	4629066	4629297	3.86533	5.64088	2.74624	27	NA	intron (NM_001033447, intron 13 of 14)	MIR|SINE|MIR	-3564	NM_023131	19671	Mm.391143	NM_023131	ENSMUSG00000024889	Rce1	D19Ertd283e|D19Ertd98e	Ras converting CAAX endopeptidase 1	protein-coding
D5_peak_4311	chr15	86330110	86330546	5.26936	8.21979	5.06005	50	NA	intron (NM_145476, intron 8 of 12)	intron (NM_145476, intron 8 of 12)	115869	NM_145476	223754	Mm.28904	NM_145476	ENSMUSG00000051864	Tbc1d22a	BC023106|D15Ertd781e	TBC1 domain family, member 22a	protein-coding
D5_peak_4317	chr15	87812566	87812939	4.46765	7.48516	4.39175	43	NA	Intergenic	Intergenic	-16809	NR_105817	102465209		NR_105817	ENSMUSG00000098938	Mir6393	Gm27424|mmu-mir-6393	microRNA 6393	ncRNA
D5_peak_5920	chr19	5071873	5072285	4.60447	8.96383	5.74155	57	NA	Intergenic	Intergenic	4001	NM_054042	70445	Mm.29597	NM_054042	ENSMUSG00000056481	Cd248	2610111G01Rik|AI842296|Cd164l1|Tem1	CD248 antigen, endosialin	protein-coding
D5_peak_4326	chr15	88959464	88959893	6.98519	13.318	9.79978	97	NA	intron (NM_133241, intron 10 of 11)	intron (NM_133241, intron 10 of 11)	-5260	NM_172818	239591	Mm.86807	NM_172818	ENSMUSG00000022388	Ttll8	1700019P01Rik|4933401B17	tubulin tyrosine ligase-like family, member 8	protein-coding
D5_peak_5945	chr19	5846096	5846838	5.71792	18.5373	14.7492	147	NA	promoter-TSS (NR_003513)	promoter-TSS (NR_003513)	-987	NR_003513	66961	Mm.281895	NR_003513	ENSMUSG00000092274	Neat1	2310043N10Rik|VINC	nuclear paraspeckle assembly transcript 1 (non-protein coding)	ncRNA
D5_peak_4340	chr15	90827667	90827913	5.3464	8.03751	4.89444	48	NA	Intergenic	Intergenic	70686	NR_033583	20738	Mm.431547	NR_033583		Spn-ps	Cd43-ps	sialophorin, pseudogene	pseudo
D5_peak_4347	chr15	92500138	92500520	5.79603	10.1078	6.79871	67	NA	intron (NM_001164593, intron 3 of 9)	intron (NM_001164593, intron 3 of 9)	-96780	NM_001164594	239618	Mm.309826	NM_001164593	ENSMUSG00000036218	Pdzrn4	1110017D07Rik|LNX4|SAMCAP3L|mKIAA3027	PDZ domain containing RING finger 4	protein-coding
D5_peak_4348	chr15	92525142	92525512	4.14147	7.17499	4.11113	41	NA	intron (NM_001164593, intron 3 of 9)	intron (NM_001164593, intron 3 of 9)	-71782	NM_001164594	239618	Mm.309826	NM_001164593	ENSMUSG00000036218	Pdzrn4	1110017D07Rik|LNX4|SAMCAP3L|mKIAA3027	PDZ domain containing RING finger 4	protein-coding
D5_peak_5958	chr19	6241300	6241722	11.6179	37.975	33.4818	334	NA	promoter-TSS (NM_194348)	promoter-TSS (NM_194348)	-157	NM_194348	329015	Mm.277384	NM_194348	ENSMUSG00000024773	Atg2a	1810013C15Rik|A830054M12|BC023754|mKIAA0404	autophagy related 2A	protein-coding
D5_peak_4353	chr15	92656463	92656941	7.06251	17.9736	14.2125	142	NA	intron (NM_001164594, intron 1 of 7)	intron (NM_001164594, intron 1 of 7)	59593	NM_001164594	239618	Mm.309826	NM_001164593	ENSMUSG00000036218	Pdzrn4	1110017D07Rik|LNX4|SAMCAP3L|mKIAA3027	PDZ domain containing RING finger 4	protein-coding
D5_peak_5966	chr19	6513266	6513582	4.32626	6.94946	3.90785	39	NA	intron (NM_001205234, intron 19 of 22)	intron (NM_001205234, intron 19 of 22)	29646	NM_009203	20521	Mm.391146	NM_009203	ENSMUSG00000061742	Slc22a12	AI987855|OAT4L|Rst|Slc22al2|URAT1	solute carrier family 22 (organic anion/cation transporter), member 12	protein-coding
D5_peak_4362	chr15	93990105	93990630	6.63902	16.6202	12.9236	129	NA	Intergenic	Intergenic	-63256	NR_045737	77248	Mm.410768	NR_045737		9430014N10Rik	-	RIKEN cDNA 9430014N10 gene	ncRNA
D5_peak_4367	chr15	94928228	94928631	6.4005	12.7166	9.23453	92	NA	intron (NM_178789, intron 4 of 7)	intron (NM_178789, intron 4 of 7)	220889	NR_015482	100043315	Mm.159041	NR_015482	ENSMUSG00000100603	LOC100043315	-	uncharacterized LOC100043315	ncRNA
D5_peak_4368	chr15	95055249	95055455	3.43308	5.56575	2.68074	26	NA	intron (NM_178789, intron 6 of 7)	intron (NM_178789, intron 6 of 7)	93966	NR_015482	100043315	Mm.159041	NR_015482	ENSMUSG00000100603	LOC100043315	-	uncharacterized LOC100043315	ncRNA
D5_peak_5970	chr19	6921764	6922144	13.3282	55.7511	50.8113	508	NA	promoter-TSS (NM_007953)	promoter-TSS (NM_007953)	-146	NM_007953	26379	Mm.386776	NM_007953	ENSMUSG00000024955	Esrra	ERRalpha|Err1|Estrra|Nr3b1	estrogen related receptor, alpha	protein-coding
D5_peak_4373	chr15	95313979	95314439	4.60994	6.59048	3.58688	35	NA	intron (NM_001289653, intron 14 of 20)	intron (NM_001289653, intron 14 of 20)	-164891	NR_015482	100043315	Mm.159041	NR_015482	ENSMUSG00000100603	LOC100043315	-	uncharacterized LOC100043315	ncRNA
D5_peak_12216	chr9	94378783	94379245	5.44569	10.5843	7.2412	72	NA	Intergenic	Intergenic	159067	NM_001033145	68861	Mm.258746	NM_001033145	ENSMUSG00000045414	1190002N15Rik	GoPro49|HASF	RIKEN cDNA 1190002N15 gene	protein-coding
D5_peak_12217	chr9	94409862	94410291	3.84819	5.14936	2.31751	23	NA	Intergenic	Intergenic	128005	NM_001033145	68861	Mm.258746	NM_001033145	ENSMUSG00000045414	1190002N15Rik	GoPro49|HASF	RIKEN cDNA 1190002N15 gene	protein-coding
D5_peak_12242	chr9	97289454	97289904	4.74405	7.36495	4.28295	42	NA	Intergenic	Intergenic	80279	NM_030219	78911	Mm.108347	NM_030219	ENSMUSG00000032451	Trim42	4930486B16Rik	tripartite motif-containing 42	protein-coding
D5_peak_12243	chr9	97672176	97672825	7.08146	17.0861	13.3669	133	NA	intron (NM_022319, intron 2 of 17)	intron (NM_022319, intron 2 of 17)	-302542	NM_030219	78911	Mm.108347	NM_030219	ENSMUSG00000032451	Trim42	4930486B16Rik	tripartite motif-containing 42	protein-coding
D5_peak_12244	chr9	97704287	97704563	4.39535	6.51338	3.51755	35	NA	intron (NM_022319, intron 2 of 17)	intron (NM_022319, intron 2 of 17)	-298995	NR_110443	66737	Mm.445908	NR_110443	ENSMUSG00000090255	4921534H16Rik	-	RIKEN cDNA 4921534H16 gene	ncRNA
D5_peak_12258	chr9	99994661	99994961	3.97191	5.34348	2.48573	24	NA	Intergenic	Intergenic	-27489	NR_040763	108970	Mm.390215	NR_040763	ENSMUSG00000101584	4930519F24Rik	-	RIKEN cDNA 4930519F24 gene	ncRNA
D5_peak_1913	chr11	75846542	75847016	3.52174	5.28232	2.43213	24	NA	intron (NR_136933, intron 3 of 3)	intron (NR_136933, intron 3 of 3)	-50719	NM_007873	13447	Mm.5137	NM_007873	ENSMUSG00000020848	Doc2b	-	double C2, beta	protein-coding
D5_peak_12262	chr9	100942064	100942343	4.15561	5.63084	2.73718	27	NA	intron (NM_009282, intron 25 of 33)	L1_Mur2|LINE|L1	92681	NM_025835	66904	Mm.335385	NM_025835	ENSMUSG00000032527	Pccb	1300012P06Rik|AI314687|R74805	propionyl Coenzyme A carboxylase, beta polypeptide	protein-coding
D5_peak_1926	chr11	77491230	77492096	5.82592	16.8305	13.1235	131	NA	Intergenic	Intergenic	-1749	NM_001004144	216963	Mm.290182	NM_001004144	ENSMUSG00000011877	Git1	Cat-1|p95Cat	G protein-coupled receptor kinase-interactor 1	protein-coding
D5_peak_12275	chr9	103574306	103574870	4.75764	7.68695	4.57524	45	NA	intron (NM_178638, intron 3 of 5)	intron (NM_178638, intron 3 of 5)	17498	NR_040764	319215	Mm.425597	NR_040764	ENSMUSG00000099616	4932413F04Rik	-	RIKEN cDNA 4932413F04 gene	ncRNA
D5_peak_12277	chr9	103654244	103654462	4.36722	7.02038	3.97197	39	NA	intron (NM_178638, intron 2 of 5)	intron (NM_178638, intron 2 of 5)	97263	NR_040764	319215	Mm.425597	NR_040764	ENSMUSG00000099616	4932413F04Rik	-	RIKEN cDNA 4932413F04 gene	ncRNA
D5_peak_12284	chr9	105811600	105811896	5.73299	10.0014	6.69966	66	NA	intron (NM_001102607, intron 1 of 36)	intron (NM_001102607, intron 1 of 36)	-2100	NM_172927	245026	Mm.482507	NM_172927	ENSMUSG00000043719	Col6a6	E330019B14|E330026B02Rik	collagen, type VI, alpha 6	protein-coding
D5_peak_1946	chr11	78697425	78698044	11.7149	40.159	35.5993	355	NA	promoter-TSS (NM_008702)	promoter-TSS (NM_008702)	-309	NM_008702	18099	Mm.9001	NM_008702	ENSMUSG00000017376	Nlk	AI194375	nemo like kinase	protein-coding
D5_peak_1960	chr11	80311975	80312835	5.7626	16.2677	12.5888	125	NA	intron (NM_139228, intron 2 of 8)	intron (NM_139228, intron 2 of 8)	11493	NM_139228	246104	Mm.194148	NM_139228	ENSMUSG00000017692	Rhbdl3	AI847581|Rhbdl4|Rhomr1|Vrho	rhomboid, veinlet-like 3 (Drosophila)	protein-coding
D5_peak_1961	chr11	80335474	80336153	6.63729	17.0598	13.3419	133	NA	intron (NM_139228, intron 6 of 8)	intron (NM_139228, intron 6 of 8)	34901	NM_139228	246104	Mm.194148	NM_139228	ENSMUSG00000017692	Rhbdl3	AI847581|Rhbdl4|Rhomr1|Vrho	rhomboid, veinlet-like 3 (Drosophila)	protein-coding
D5_peak_1964	chr11	80577912	80578153	4.28421	6.33238	3.35587	33	NA	intron (NM_177390, intron 20 of 21)	intron (NM_177390, intron 20 of 21)	-68926	NR_126552	77417	Mm.437510	NR_126552	ENSMUSG00000085078	C030013C21Rik	-	RIKEN cDNA C030013C21 gene	ncRNA
D5_peak_1967	chr11	81270635	81271076	6.4568	12.4052	8.94249	89	NA	intron (NM_001034013, intron 1 of 9)	intron (NM_001034013, intron 1 of 9)	-117952	NM_007384	11418	Mm.234998	NM_007384	ENSMUSG00000020704	Asic2	ACIC2|Accn1|BNC1|BNaC1|BNaC1a|Mdeg	acid-sensing (proton-gated) ion channel 2	protein-coding
D5_peak_1969	chr11	81926529	81926922	7.16109	14.4993	10.9151	109	NA	intron (NM_001034013, intron 1 of 9)	intron (NM_001034013, intron 1 of 9)	41671	NM_001034013	11418	Mm.234998	NM_007384	ENSMUSG00000020704	Asic2	ACIC2|Accn1|BNC1|BNaC1|BNaC1a|Mdeg	acid-sensing (proton-gated) ion channel 2	protein-coding
D5_peak_1972	chr11	82406092	82407115	7.26253	28.0146	23.8427	238	NA	intron (NM_001304439, intron 1 of 8)	intron (NM_001304439, intron 1 of 8)	17703	NM_001304439	270893	Mm.341593	NM_023438	ENSMUSG00000020701	Tmem132e	Gm644	transmembrane protein 132E	protein-coding
D5_peak_8404	chr4	128132835	128133113	3.74005	4.77278	1.9993	19	NA	TTS (NM_029137)	TTS (NM_029137)	33623	NM_029137	74989	Mm.388887	NM_029137		Csmd2os	4930465A12Rik	CUB and Sushi multiple domains 2, opposite strand	protein-coding
D5_peak_8405	chr4	128241217	128241523	4.15217	5.86395	2.94029	29	NA	intron (NM_001281955, intron 5 of 70)	intron (NM_001281955, intron 5 of 70)	19525	NM_027036	69317	Mm.331893	NM_027036	ENSMUSG00000048686	Hmgb4	1700001F22Rik|AI326135	high-mobility group box 4	protein-coding
D5_peak_8414	chr4	129124615	129124994	7.73593	20.8527	16.9628	169	NA	Intergenic	Intergenic	-2879	NM_001286081	15444	Mm.384452	NM_010471	ENSMUSG00000028785	Hpca	-	hippocalcin	protein-coding
D5_peak_8439	chr4	131982959	131983730	7.44361	23.6374	19.6305	196	NA	intron (NM_001128606, intron 7 of 17)	intron (NM_001128606, intron 7 of 17)	61573	NM_001201367	623230	Mm.421179	NM_001201367	ENSMUSG00000070720	Tmem200b	EG623230	transmembrane protein 200B	protein-coding
D5_peak_8441	chr4	132031375	132031806	4.49366	11.8648	8.43649	84	NA	intron (NM_183428, intron 1 of 20)	intron (NM_183428, intron 1 of 20)	17488	NM_001128606	269587	Mm.30038	NM_183428	ENSMUSG00000028906	Epb41	4.1R|AI415518|D4Ertd442e|Elp-1|Elp1|Epb4.1|mKIAA4056	erythrocyte membrane protein band 4.1	protein-coding
D5_peak_8448	chr4	132269620	132270652	9.12554	39.5253	34.9831	349	NA	promoter-TSS (NR_002865)	promoter-TSS (NR_002865)	50	NR_002865	353373	Mm.424675	NR_002865		Rnu11	MBII-407|Mirn801|mir-801|mmu-mir-801	U11 small nuclear RNA	snRNA
D5_peak_8461	chr4	132945780	132946177	5.00779	7.49819	4.40352	44	NA	Intergenic	Intergenic	-23427	NM_001163792	230789	Mm.11473	NM_145553	ENSMUSG00000028878	Fam76a	-	family with sequence similarity 76, member A	protein-coding
D5_peak_8467	chr4	133439869	133440773	7.08527	15.2623	11.6359	116	NA	Intergenic	Intergenic	-39812	NM_175307	100342	Mm.204656	NM_175307	ENSMUSG00000046694	Fam46b	4732473B16Rik|AU045678|AU046069	family with sequence similarity 46, member B	protein-coding
D5_peak_8474	chr4	133757403	133757698	4.56035	11.7256	8.30623	83	NA	Intergenic	Intergenic	-3939	NM_001080819	93760	Mm.22478	NM_001080819	ENSMUSG00000007880	Arid1a	1110030E03Rik|BAF250a|Osa1|Smarcf1	AT rich interactive domain 1A (SWI-like)	protein-coding
D5_peak_4401	chr15	98969102	98969749	4.23165	9.07863	5.84731	58	NA	Intergenic	AT_rich|Low_complexity|Low_complexity	-15924	NM_011653	22142	Mm.405359	NM_011653	ENSMUSG00000072235	Tuba1a	Tuba-1|Tuba1	tubulin, alpha 1A	protein-coding
D5_peak_4402	chr15	98983541	98984445	4.4493	12.6809	9.2009	92	NA	Intergenic	Intergenic	-1972	NR_045991	75951	Mm.441657	NR_045991	ENSMUSG00000097587	4930578M01Rik	3010001K12Rik	RIKEN cDNA 4930578M01 gene	ncRNA
D5_peak_4415	chr15	99607356	99608074	9.36442	30.4255	26.1701	261	NA	Intergenic	Intergenic	6315	NM_175087	11831	Mm.202309	NM_175087	ENSMUSG00000043144	Aqp6	AI790337	aquaporin 6	protein-coding
D5_peak_4419	chr15	99818683	99819108	5.13277	8.63861	5.44298	54	NA	intron (NM_023063, intron 1 of 7)	intron (NM_023063, intron 1 of 7)	1254	NM_023063	65970	Mm.33207	NM_023063	ENSMUSG00000023022	Lima1	Eplin	LIM domain and actin binding 1	protein-coding
D5_peak_4430	chr15	100761601	100762128	7.06251	17.9736	14.2125	142	NA	5' UTR (NM_021530, exon 1 of 25)	5' UTR (NM_021530, exon 1 of 25)	117	NM_021530	59033	Mm.209856	NM_021530	ENSMUSG00000023032	Slc4a8	AW493845|C230026C11|NDCBE|kNBC-3	solute carrier family 4 (anion exchanger), member 8	protein-coding
D5_peak_4436	chr15	101092563	101093506	6.1632	13.5083	9.9795	99	NA	Intergenic	Intergenic	-22721	NM_144790	208258	Mm.152952	NM_144790	ENSMUSG00000047034	Ankrd33	A930021G21Rik|Panky|Panky-a	ankyrin repeat domain 33	protein-coding
D5_peak_4437	chr15	101221054	101222046	5.52682	13.7455	10.2026	102	NA	non-coding (NR_045996, exon 2 of 3)	non-coding (NR_045996, exon 2 of 3)	303	NR_045996	105968	Mm.120798	NR_045996		AU021063	-	expressed sequence AU021063	ncRNA
D5_peak_4441	chr15	102007732	102008012	3.99555	5.85761	2.93455	29	NA	Intergenic	PB1|SINE|Alu	-3530	NM_031170	16691	Mm.358618	NM_031170	ENSMUSG00000049382	Krt8	AA960620|AL022697|AU019895|Card2|EndoA|K8|Krt-2.8|Krt2-8	keratin 8	protein-coding
D5_peak_4457	chr15	102673628	102673864	4.23425	8.50054	5.31715	53	NA	Intergenic	Intergenic	-1880	NR_030460	751542		NR_030460	ENSMUSG00000076009	Mir688	Mirn688|mmu-mir-688	microRNA 688	ncRNA
D5_peak_4459	chr15	102753032	102753322	5.26448	8.53147	5.34467	53	NA	Intergenic	Intergenic	-6268	NR_104334	102216269		NR_104334		Gm38436	Cistr|Cistr-act	predicted gene, 38436	ncRNA
D5_peak_4466	chr15	103067943	103069433	3.94851	9.78268	6.49789	64	NA	Intergenic	Intergenic	34293	NM_013553	15423	Mm.1351	NM_013553	ENSMUSG00000075394	Hoxc4	Hox-3.5	homeobox C4	protein-coding
D5_peak_4470	chr15	103215071	103215638	5.14698	8.33742	5.16809	51	NA	promoter-TSS (NM_001110216)	promoter-TSS (NM_001110216)	-2	NM_007626	12419	Mm.262059	NM_007626	ENSMUSG00000009575	Cbx5	2610029O15Rik|C75991|HP1|Hp1a|Hp1alpha	chromobox 5	protein-coding
D5_peak_4473	chr15	103278053	103278273	3.34088	4.34468	1.64326	16	NA	intron (NM_019817, intron 1 of 8)	intron (NM_019817, intron 1 of 8)	5245	NM_019817	56447	Mm.29473	NM_019817	ENSMUSG00000060992	Copz1	5930435A22Rik|AA407760|D4Ertd360e	coatomer protein complex, subunit zeta 1	protein-coding
D5_peak_12323	chr9	108338950	108339444	4.7655	8.3211	5.15269	51	NA	5' UTR (NM_008160, exon 1 of 2)	5' UTR (NM_008160, exon 1 of 2)	117	NM_008160	14775	Mm.1090	NM_008160	ENSMUSG00000063856	Gpx1	AI195024|AL033363|CGPx|GPx-1|GSHPx-1|Gpx	glutathione peroxidase 1	protein-coding
D5_peak_12363	chr9	113792775	113793264	4.07165	6.50383	3.50927	35	NA	promoter-TSS (NM_001286603)	promoter-TSS (NM_001286603)	-311	NM_001286603	76499	Mm.222272	NM_029633	ENSMUSG00000033392	Clasp2	1500004F14Rik|8030404L10Rik|C77448|CLASP2beta|mKIAA0627	CLIP associating protein 2	protein-coding
D5_peak_12383	chr9	116905662	116906120	4.81597	8.09534	4.94644	49	NA	intron (NM_001172122, intron 4 of 13)	intron (NM_001172122, intron 4 of 13)	346592	NM_001172124	207181	Mm.326411	NM_178660	ENSMUSG00000039607	Rbms3	6720477E09Rik|8430436O14Rik	RNA binding motif, single stranded interacting protein	protein-coding
D5_peak_12384	chr9	117836773	117837467	9.77637	26.6955	22.5726	225	NA	Intergenic	Intergenic	-203402	NM_001048146	27215	Mm.92705	NM_013727	ENSMUSG00000039285	Azi2	AA410145|AZ2	5-azacytidine induced gene 2	protein-coding
D5_peak_8516	chr4	136602705	136603007	4.18413	5.91497	2.98592	29	NA	promoter-TSS (NM_133872)	promoter-TSS (NM_133872)	-133	NM_133872	99982	Mm.28540	NM_133872	ENSMUSG00000036940	Kdm1a	1810043O07Rik|AA408884|Aof2|D4Ertd478e|Kdm1|Lsd1|mKIAA0601	lysine (K)-specific demethylase 1A	protein-coding
D5_peak_8517	chr4	136738091	136738692	6.42329	16.1554	12.4823	124	NA	intron (NM_001290753, intron 3 of 15)	intron (NM_001290753, intron 3 of 15)	97621	NM_010142	13844	Mm.250981	NM_010142	ENSMUSG00000028664	Ephb2	Cek5|Drt|ETECK|Erk|Hek5|Nuk|Prkm5|Qek5|Sek3|Tyro5	Eph receptor B2	protein-coding
D5_peak_8537	chr4	138504734	138505473	4.74134	7.65943	4.55011	45	NA	Intergenic	Intergenic	49955	NM_025451	66259	Mm.41603	NM_025451	ENSMUSG00000046447	Camk2n1	1810006K23Rik|AI848599|AI891706	calcium/calmodulin-dependent protein kinase II inhibitor 1	protein-coding
D5_peak_8542	chr4	138777412	138777692	6.22149	11.9912	8.55461	85	NA	intron (NM_011109, intron 1 of 3)	intron (NM_011109, intron 1 of 3)	1817	NM_011109	18782	Mm.71913	NM_011109	ENSMUSG00000041202	Pla2g2d	Splash|mGIID	phospholipase A2, group IID	protein-coding
D5_peak_8553	chr4	140029436	140030142	7.14753	18.6218	14.83	148	NA	intron (NM_198610, intron 6 of 9)	L2b|LINE|L2	-61763	NM_173427	242721	Mm.60400	NM_173427	ENSMUSG00000078234	Klhdc7a	B230308G19Rik	kelch domain containing 7A	protein-coding
D5_peak_8555	chr4	140160362	140160655	3.9035	5.70458	2.80185	28	NA	intron (NM_198610, intron 1 of 9)	intron (NM_198610, intron 1 of 9)	86303	NM_198610	230868	Mm.298731	NM_198610	ENSMUSG00000040972	Igsf21	BC055811|Gm141	immunoglobulin superfamily, member 21	protein-coding
D5_peak_4505	chr16	7309206	7309937	6.73565	15.49	11.8513	118	NA	intron (NM_021477, intron 11 of 16)	intron (NM_021477, intron 11 of 16)	239736	NM_183188	268859	Mm.370334	NM_021477	ENSMUSG00000008658	Rbfox1	A2bp|A2bp1|Hrnbp1|fox-1	RNA binding protein, fox-1 homolog (C. elegans) 1	protein-coding
D5_peak_4506	chr16	7407560	7408733	4.48116	7.5091	4.41382	44	NA	intron (NM_021477, intron 16 of 16)	intron (NM_021477, intron 16 of 16)	338311	NM_183188	268859	Mm.370334	NM_021477	ENSMUSG00000008658	Rbfox1	A2bp|A2bp1|Hrnbp1|fox-1	RNA binding protein, fox-1 homolog (C. elegans) 1	protein-coding
D5_peak_4513	chr16	9115503	9115867	5.3274	9.30855	6.05973	60	NA	Intergenic	Intergenic	285585	NM_001081400	69053	Mm.390868	NM_001081400	ENSMUSG00000022507	1810013L24Rik	1110017P05Rik|3010002C02Rik|AA792997|AW124177|Gm19906|R74903	RIKEN cDNA 1810013L24 gene	protein-coding
D5_peak_4534	chr16	14159254	14159961	8.84186	29.7342	25.5006	255	NA	promoter-TSS (NR_030252)	promoter-TSS (NR_030252)	-19	NR_030252	723916		NR_030252	ENSMUSG00000070074	Mir484	Mirn484|mir-484|mmu-mir-484	microRNA 484	ncRNA
D5_peak_4541	chr16	16559576	16560502	7.2155	17.3556	13.6233	136	NA	5' UTR (NM_139232, exon 1 of 17)	5' UTR (NM_139232, exon 1 of 17)	180	NM_139232	224014	Mm.256131	NM_139232	ENSMUSG00000022788	Fgd4	9030023J02Rik|9330209B17Rik|Frabp|ZFYVE6	FYVE, RhoGEF and PH domain containing 4	protein-coding
D5_peak_4542	chr16	16870476	16870988	5.08001	8.54881	5.36049	53	NA	promoter-TSS (NM_011624)	promoter-TSS (NM_011624)	-4	NM_001326576	21976	Mm.326089	NM_011624	ENSMUSG00000022779	Top3b	-	topoisomerase (DNA) III beta	protein-coding
D5_peak_4543	chr16	17069533	17070136	6.07519	11.3397	7.94515	79	NA	promoter-TSS (NM_023249)	promoter-TSS (NM_023249)	-305	NM_001291047	106369	Mm.237941	NM_023249	ENSMUSG00000022773	Ypel1	0610009L05Rik|1700016N17Rik|1700019O22Rik|4921520K19Rik|4930511F14Rik|AV118478|DGL-1|Dgl1|Ppil2|mdgl-1	yippee-like 1 (Drosophila)	protein-coding
D5_peak_4559	chr16	18119102	18119509	6.23341	10.466	7.13216	71	NA	Intergenic	Intergenic	-8401	NM_022982	65079	Mm.40149	NM_022982	ENSMUSG00000043811	Rtn4r	NOGOR|NgR|NgR1	reticulon 4 receptor	protein-coding
D5_peak_4570	chr16	20097431	20098416	8.93383	30.5184	26.2598	262	NA	intron (NM_029436, intron 1 of 7)	CpG	369	NM_029436	75785	Mm.392450	NM_029436	ENSMUSG00000062901	Klhl24	1110046J11Rik|4930429H24Rik|6530402O20Rik|C85082	kelch-like 24	protein-coding
D5_peak_4588	chr16	21339733	21340118	3.92459	5.26931	2.42116	24	NA	Intergenic	Intergenic	-6569	NR_131983	76222	Mm.86031	NR_131983		Magef1	6430590I03Rik	melanoma antigen family F, 1	pseudo
D5_peak_4598	chr16	21868947	21870528	3.88412	13.1028	9.59698	95	NA	Intergenic	Intergenic	-22232	NM_172821	71751	Mm.420837	NM_172821	ENSMUSG00000033618	Map3k13	C130026N12Rik|LZK	mitogen-activated protein kinase kinase kinase 13	protein-coding
D5_peak_12405	chr9	121037953	121038274	4.24485	5.77019	2.85739	28	NA	intron (NM_177589, intron 35 of 36)	intron (NM_177589, intron 35 of 36)	83027	NR_106058	102465661		NR_106058	ENSMUSG00000106193	Mir7090	mmu-mir-7090	microRNA 7090	ncRNA
D5_peak_12408	chr9	121313836	121314739	5.15232	10.732	7.37885	73	NA	Intergenic	Intergenic	-37115	NM_177589	209012	Mm.371804	NM_177589	ENSMUSG00000040936	Ulk4	4932415A06Rik|A730098P15	unc-51-like kinase 4	protein-coding
D5_peak_12419	chr9	121869990	121870582	5.12932	9.64332	6.36917	63	NA	Intergenic	Intergenic	-12286	NM_019814	56295	Mm.347915	NM_019814	ENSMUSG00000038412	Higd1a	2210020B17Rik|7420700H20Rik|AI303276|AW049839|HIMP1|Hig1	HIG1 domain family, member 1A	protein-coding
D5_peak_12432	chr9	123461803	123462197	40.0378	587.739	581.161	5811	NA	3' UTR (NM_153168, exon 21 of 21)	3' UTR (NM_153168, exon 21 of 21)	-16701	NM_013860	29806	Mm.10987	NM_013860	ENSMUSG00000025239	Limd1	AW822033|D9Ertd192e	LIM domains containing 1	protein-coding
D5_peak_12439	chrMT	96	6502	2.39962	319.301	313.18	3131	NA	NA	NA	NA	NA
D5_peak_12440	chrMT	10962	16189	3.68943	1016.51	1007.08	10070	NA	NA	NA	NA	NA
D5_peak_12498	chrX	22961411	22961613	4.36599	5.73965	2.83059	28	NA	Intergenic	L1MB4|LINE|L1	305290	NM_001310466	67455	Mm.224306	NM_026167	ENSMUSG00000036782	Klhl13	1200009K10Rik|AI451128|Bklhd2|D130072F20Rik	kelch-like 13	protein-coding
D5_peak_8616	chr4	148859875	148860236	4.10514	5.78877	2.87417	28	NA	intron (NM_027195, intron 2 of 15)	intron (NM_027195, intron 2 of 15)	55663	NM_027195	69743	Mm.233879	NM_027195	ENSMUSG00000028977	Casz1	2410019P08Rik|AV096627|BC040081|Cst|D4Ertd432e	castor zinc finger 1	protein-coding
D5_peak_7015	chr2	155863181	155863419	6.08601	10.594	7.24979	72	NA	intron (NR_024487, intron 7 of 9)	intron (NR_024487, intron 7 of 9)	-28446	NM_027788	71405	Mm.260918	NM_027788	ENSMUSG00000074647	Fam83c	5530400B04Rik	family with sequence similarity 83, member C	protein-coding
D5_peak_7046	chr2	159513978	159514483	5.83047	13.2412	9.72785	97	NA	Intergenic	Intergenic	-433111	NR_040498	71081	Mm.383491	NR_040498	ENSMUSG00000085198	4933416E03Rik	-	RIKEN cDNA 4933416E03 gene	ncRNA
D5_peak_8666	chr4	152625198	152625540	5.63092	9.82833	6.53969	65	NA	Intergenic	Intergenic	-72171	NR_033138	330004	Mm.291863	NM_001033414		Gm833	-	predicted gene 833	ncRNA
D5_peak_8668	chr4	152916376	152916946	5.20466	9.09586	5.86315	58	NA	Intergenic	Intergenic	219121	NR_033138	330004	Mm.291863	NM_001033414		Gm833	-	predicted gene 833	ncRNA
D5_peak_8670	chr4	153361183	153361810	9.5363	27.9336	23.7647	237	NA	Intergenic	Intergenic	121334	NM_001099299	230959	Mm.318874	NM_001099299	ENSMUSG00000039546	Ajap1	Gm573	adherens junction associated protein 1	protein-coding
D5_peak_7088	chr2	165096044	165096534	4.09404	6.27875	3.30817	33	NA	Intergenic	Intergenic	-5539	NR_033448	72211	Mm.482899	NR_033448	ENSMUSG00000078935	1700025C18Rik	-	RIKEN cDNA 1700025C18 gene	ncRNA
D5_peak_7093	chr2	165316690	165317390	5.72808	11.1046	7.72553	77	NA	promoter-TSS (NM_001302754)	promoter-TSS (NM_001302754)	-689	NM_001302754	140579	Mm.35064	NM_080287	ENSMUSG00000017670	Elmo2	1190002F24Rik|CED-12	engulfment and cell motility 2	protein-coding
D5_peak_7097	chr2	165543130	165543793	4.9443	8.6393	5.44322	54	NA	Intergenic	Intergenic	39564	NM_130451	170441	Mm.34147	NM_130451	ENSMUSG00000027661	Slc2a10	AA450473|Glut10	solute carrier family 2 (facilitated glucose transporter), member 10	protein-coding
D5_peak_3000	chr13	20232195	20232408	4.15217	5.86395	2.94029	29	NA	intron (NM_080288, intron 4 of 21)	intron (NM_080288, intron 4 of 21)	141794	NM_080288	140580	Mm.342392	NM_080288	ENSMUSG00000041112	Elmo1	6330578D22Rik|C230095H21Rik|CED-12	engulfment and cell motility 1	protein-coding
D5_peak_4614	chr16	26035423	26035903	4.52964	6.73097	3.71142	37	NA	intron (NM_173379, intron 1 of 14)	intron (NM_173379, intron 1 of 14)	70121	NM_173379	210530	Mm.326869	NM_173379	ENSMUSG00000038168	P3h2	4832416N06|AW553532|Leprel1|Mlat4	prolyl 3-hydroxylase 2	protein-coding
D5_peak_4615	chr16	27370370	27371082	5.49419	9.24728	6.00242	60	NA	promoter-TSS (NM_198166)	promoter-TSS (NM_198166)	-487	NM_198166	224065	Mm.326918	NM_198166	ENSMUSG00000056423	Uts2b	Gm538|U2B|Urp|Uts2d	urotensin 2B	protein-coding
D5_peak_4624	chr16	30873654	30873855	3.97022	5.57234	2.6863	26	NA	Intergenic	Intergenic	207678	NM_198626	268880	Mm.286693	NM_198626	ENSMUSG00000047434	Xxylt1	AI480653	xyloside xylosyltransferase 1	protein-coding
D5_peak_4634	chr16	31592102	31592643	7.75594	16.959	13.2457	132	NA	Intergenic	Intergenic	-71071	NM_001252435	13383	Mm.382	NM_007862	ENSMUSG00000022770	Dlg1	B130052P05Rik|Dlgh1|E-dlg/SAP97|SAP-97|SAP97|mKIAA4187	discs, large homolog 1 (Drosophila)	protein-coding
D5_peak_3030	chr13	23298620	23299408	7.12972	15.3443	11.7134	117	NA	intron (NR_126444, intron 1 of 1)	intron (NR_126444, intron 1 of 1)	14393	NR_126443	75322	Mm.108666	NR_126443	ENSMUSG00000085488	4930557F10Rik	-	RIKEN cDNA 4930557F10 gene	ncRNA
D5_peak_3035	chr13	23445729	23446834	5.81627	12.818	9.33006	93	NA	Intergenic	Intergenic	-15264	NR_015492	320842	Mm.487476	NR_015492	ENSMUSG00000085024	C230035I16Rik	-	RIKEN cDNA C230035I16 gene	ncRNA
D5_peak_3045	chr13	23562201	23563361	7.52036	24.8191	20.7669	207	NA	promoter-TSS (NM_178205)	promoter-TSS (NM_178205)	-416	NM_178205	319151	Mm.261658	NM_178205	ENSMUSG00000069273	Hist1h3e	H3-f|H3.1	histone cluster 1, H3e	protein-coding
D5_peak_3046	chr13	23570919	23571834	4.88026	17.7026	13.9543	139	NA	promoter-TSS (NM_178196)	promoter-TSS (NM_178196)	-24	NM_178196	319181	Mm.261673	NM_178196	ENSMUSG00000058385	Hist1h2bg	-	histone cluster 1, H2bg	protein-coding
D5_peak_4656	chr16	34571865	34572250	4.51471	9.09323	5.86114	58	NA	Intergenic	Intergenic	-58030	NM_177357	545156	Mm.82274	NM_177357	ENSMUSG00000061751	Kalrn	2210407G14Rik|AV235988|DUET|E530005C20Rik|Gm539|Hapip|TRAD	kalirin, RhoGEF kinase	protein-coding
D5_peak_3063	chr13	24656758	24657582	4.54701	6.75902	3.7366	37	NA	intron (NM_029679, intron 1 of 22)	intron (NM_029679, intron 1 of 22)	18522	NM_001080381	193385	Mm.217319	NM_029679	ENSMUSG00000036006	Fam65b	-	family with sequence similarity 65, member B	protein-coding
D5_peak_3068	chr13	26154809	26155322	7.06241	18.4385	14.6546	146	NA	Intergenic	Intergenic	157341	NR_045933	73576	Mm.45473	NR_045933		1700092E19Rik	-	RIKEN cDNA 1700092E19 gene	ncRNA
D5_peak_3069	chr13	26932557	26933357	7.22268	18.3103	14.5326	145	NA	Intergenic	Intergenic	77388	NR_039552	100628575		NR_039552	ENSMUSG00000106278	Mir3970	mmu-mir-3970|mu-mir-3970	microRNA 3970	ncRNA
D5_peak_3071	chr13	28481325	28481995	6.44865	14.4887	10.905	109	NA	intron (NR_045054, intron 7 of 7)	intron (NR_045054, intron 7 of 7)	229213	NR_105787	102466635		NR_105787	ENSMUSG00000099158	Mir6368	Gm27800|mmu-mir-6368	microRNA 6368	ncRNA
D5_peak_3074	chr13	28810584	28811557	5.92234	13.0311	9.52995	95	NA	intron (NR_045053, intron 2 of 8)	intron (NR_045053, intron 2 of 8)	74352	NR_045053	72518	Mm.37454	NR_045053		2610307P16Rik	AI666457	RIKEN cDNA 2610307P16 gene	ncRNA
D5_peak_3075	chr13	28953398	28954074	4.61671	12.1968	8.74693	87	NA	promoter-TSS (NM_009238)	promoter-TSS (NM_009238)	-54	NM_009238	20677	Mm.240627	NM_009238	ENSMUSG00000076431	Sox4	AA682046|Sox-4	SRY (sex determining region Y)-box 4	protein-coding
D5_peak_4681	chr16	38670621	38671203	4.38831	7.344	4.26335	42	NA	intron (NM_020260, intron 1 of 11)	intron (NM_020260, intron 1 of 11)	42123	NM_020260	12549	Mm.370848	NM_020260	ENSMUSG00000022799	Arhgap31	5830477L08Rik|AU041750|Cdgap|D330026I07Rik	Rho GTPase activating protein 31	protein-coding
D5_peak_4689	chr16	42255481	42256604	6.83864	20.2361	16.3732	163	NA	intron (NM_008083, intron 2 of 2)	intron (NM_008083, intron 2 of 2)	47427	NR_105858	102466172		NR_105858	ENSMUSG00000098300	Mir6540	Gm27780|mir-6540|mmu-mir-6540	microRNA 6540	ncRNA
D5_peak_4690	chr16	42268848	42269546	7.74161	22.3654	18.4102	184	NA	intron (NM_008083, intron 2 of 2)	intron (NM_008083, intron 2 of 2)	34272	NR_105858	102466172		NR_105858	ENSMUSG00000098300	Mir6540	Gm27780|mir-6540|mmu-mir-6540	microRNA 6540	ncRNA
D5_peak_4693	chr16	42575512	42576139	8.45811	29.3131	25.0951	250	NA	Intergenic	Intergenic	-235174	NM_008083	14432	Mm.1222	NM_008083	ENSMUSG00000047261	Gap43	B-50|Basp2|GAP-43	growth associated protein 43	protein-coding
D5_peak_4695	chr16	42781044	42782616	9.26385	49.1862	44.3843	443	NA	intron (NR_040521, intron 1 of 3)	intron (NR_040521, intron 1 of 3)	93757	NR_040521	75722	Mm.243747	NR_040521	ENSMUSG00000075070	4932412D23Rik	ENSMUSG00000075070|Gm10809	RIKEN cDNA 4932412D23 gene	ncRNA
D5_peak_3090	chr13	34814635	34814983	4.3226	7.51391	4.4178	44	NA	Intergenic	Intergenic	-60685	NM_013830	19134	Mm.10027	NM_013830	ENSMUSG00000021413	Prpf4b	2610037H07|Prp4|Prp4k|Prpk|cbp143	pre-mRNA processing factor 4B	protein-coding
D5_peak_3098	chr13	36283022	36283591	6.21541	13.1984	9.68717	96	NA	intron (NM_001039189, intron 3 of 5)	intron (NM_001039189, intron 3 of 5)	165663	NM_001039189	69955	Mm.70690	NM_024274	ENSMUSG00000021420	Fars2	Fars1|pheRS	phenylalanine-tRNA synthetase 2 (mitochondrial)	protein-coding
D5_peak_12506	chrX	37084946	37085612	7.74046	14.1482	10.5835	105	NA	promoter-TSS (NM_026055)	promoter-TSS (NM_026055)	-57	NM_026055	67248	Mm.30478	NM_026055	ENSMUSG00000079641	Rpl39	2810465O16Rik	ribosomal protein L39	protein-coding
D5_peak_12522	chrX	49470540	49470783	5.76594	9.018	5.7913	57	NA	exon (NM_001081123, exon 1 of 13)	exon (NM_001081123, exon 1 of 13)	211	NM_001081123	75404	Mm.44305	NM_001081123	ENSMUSG00000036198	Arhgap36	1100001E04Rik|rho-gap	Rho GTPase activating protein 36	protein-coding
D5_peak_12532	chrX	73228039	73228607	5.82132	8.79405	5.5857	55	NA	promoter-TSS (NM_007978)	promoter-TSS (NM_007978)	17	NM_007978	14070	Mm.165807	NM_007978	ENSMUSG00000078317	F8a	AI852759|DXUcsf1|F8a1	factor 8-associated gene A	protein-coding
D5_peak_12559	chrX	76598917	76599125	14.86	33.9218	29.5569	295	NA	intron (NM_001201395, intron 1 of 1)	SYNREP_MM|Satellite|Satellite	3903	NM_001201395	74987	Mm.107996	NM_001201395	ENSMUSG00000079525	Cldn34d	4930468A15Rik	claudin 34D	protein-coding
D5_peak_12569	chrX	94540474	94540785	3.52174	5.28232	2.43213	24	NA	intron (NM_019791, intron 2 of 12)	intron (NM_019791, intron 2 of 12)	1445	NM_019791	94275	Mm.27578	NM_019791	ENSMUSG00000025151	Maged1	2810433C11Rik|5430405L04Rik|DXBwg1492e|Dlixin|Dlxin-1|Dlxin1|MAGE-D1|NRAGE|mFLJ00163	melanoma antigen, family D, 1	protein-coding
D5_peak_12595	chrX	106186807	106187086	7.95727	15.88	12.2209	122	NA	promoter-TSS (NM_008828)	promoter-TSS (NM_008828)	-154	NM_008828	18655	Mm.316355	NM_008828	ENSMUSG00000062070	Pgk1	Pgk-1	phosphoglycerate kinase 1	protein-coding
D5_peak_12597	chrX	109113489	109114078	5.37061	8.07603	4.92926	49	NA	intron (NM_019989, intron 1 of 3)	intron (NM_019989, intron 1 of 3)	18376	NM_019989	56726	Mm.260760	NM_019989	ENSMUSG00000031246	Sh3bgrl	1190008F14Rik	SH3-binding domain glutamic acid-rich protein like	protein-coding
D5_peak_7101	chr2	165769608	165769915	5.1204	8.94894	5.72738	57	NA	intron (NM_001271962, intron 15 of 15)	intron (NM_001271962, intron 15 of 15)	88412	NM_001252585	228880	Mm.227598	NM_027230	ENSMUSG00000039671	Zmynd8	1110013E22Rik|2010005I16Rik|3632413B07Rik|AI316811|AL024039|Prkcbp1|RACK7	zinc finger, MYND-type containing 8	protein-coding
D5_peak_8718	chr5	4650976	4651766	10.2518	33.6606	29.304	293	NA	Intergenic	Intergenic	106845	NM_021457	14362	Mm.246003	NM_021457	ENSMUSG00000044674	Fzd1	AW227548|FZ-1|Fz1	frizzled class receptor 1	protein-coding
D5_peak_8722	chr5	6044870	6045280	3.41053	4.08933	1.43146	14	NA	Intergenic	Intergenic	-295758	NM_027399	70358	Mm.85429	NM_027399	ENSMUSG00000015652	Steap1	2410007B19Rik|Prss24|Steap	six transmembrane epithelial antigen of the prostate 1	protein-coding
D5_peak_8728	chr5	9265810	9266118	4.26879	6.3072	3.33346	33	NA	promoter-TSS (NM_172706)	promoter-TSS (NM_172706)	-229	NM_172706	231014	Mm.130063	NM_172706	ENSMUSG00000056004	9330182L06Rik	Eig121l	RIKEN cDNA 9330182L06 gene	protein-coding
D5_peak_8730	chr5	12365729	12366765	6.372	17.3362	13.6048	136	NA	Intergenic	Intergenic	-16919	NM_028882	108151	Mm.89313	NM_028882	ENSMUSG00000040254	Sema3d	4631426B19Rik	sema domain, immunoglobulin domain (Ig), short basic domain, secreted, (semaphorin) 3D	protein-coding
D5_peak_8731	chr5	13313785	13314285	5.9646	11.533	8.1261	81	NA	Intergenic	Intergenic	-82749	NM_001243072	20346	Mm.372039	NM_009152	ENSMUSG00000028883	Sema3a	Hsema-I|SEMA1|SemD|Semad|coll-1	sema domain, immunoglobulin domain (Ig), short basic domain, secreted, (semaphorin) 3A	protein-coding
D5_peak_8733	chr5	13529353	13529652	4.28304	6.07251	3.12442	31	NA	intron (NM_001243073, intron 7 of 17)	intron (NM_001243073, intron 7 of 17)	130193	NM_009152	20346	Mm.372039	NM_009152	ENSMUSG00000028883	Sema3a	Hsema-I|SEMA1|SemD|Semad|coll-1	sema domain, immunoglobulin domain (Ig), short basic domain, secreted, (semaphorin) 3A	protein-coding
D5_peak_7131	chr2	168207083	168207610	12.1809	47.961	43.1915	431	NA	promoter-TSS (NM_009628)	promoter-TSS (NM_009628)	-234	NM_001310086	11538	Mm.201322	NM_009628	ENSMUSG00000051149	Adnp	AA589558|mKIAA0784	activity-dependent neuroprotective protein	protein-coding
D5_peak_7134	chr2	168766898	168767308	5.31559	12.5183	9.04893	90	NA	promoter-TSS (NM_201396)	promoter-TSS (NM_201396)	98	NM_201395	99377	Mm.434054	NM_175303	ENSMUSG00000027547	Sall4	5730441M18Rik|AA407717|AL022809|AW536104|C330011P20Rik|C78083|C78563|Tex20	sal-like 4 (Drosophila)	protein-coding
D5_peak_8740	chr5	15850216	15850544	5.55852	10.7935	7.43539	74	NA	Intergenic	Intergenic	33386	NR_045974	75058	Mm.183467	NR_045974	ENSMUSG00000105185	4930519H02Rik	-	RIKEN cDNA 4930519H02 gene	ncRNA
D5_peak_8742	chr5	15993302	15994081	12.8098	71.9657	66.8029	668	NA	intron (NM_001110846, intron 1 of 37)	intron (NM_001110846, intron 1 of 37)	59000	NM_009784	12293	Mm.159842	NM_009784	ENSMUSG00000040118	Cacna2d1	Ca(v)alpha2delta1|Cacna2|Cchl2a	calcium channel, voltage-dependent, alpha2/delta subunit 1	protein-coding
D5_peak_8757	chr5	22031785	22032149	5.01132	8.43153	5.25386	52	NA	intron (NM_001310464, intron 20 of 63)	intron (NM_001310464, intron 20 of 63)	-166363	NM_030727	80979	Mm.160370	NM_030727	ENSMUSG00000029015	Slc26a5	Pres|prestin	solute carrier family 26, member 5	protein-coding
D5_peak_7179	chr2	174858436	174858974	6.56868	12.1895	8.74012	87	NA	Intergenic	Intergenic	98086	NM_007903	13616	Mm.9478	NM_007903	ENSMUSG00000027524	Edn3	ET-3|PPET3|ls|tmgc48	endothelin 3	protein-coding
D5_peak_8781	chr5	25665994	25666233	4.2087	5.71375	2.81036	28	NA	Intergenic	Intergenic	39684	NM_020570	57434	Mm.143767	NM_020570	ENSMUSG00000028933	Xrcc2	4921524O04Rik|8030409M04Rik|RAD51|RecA	X-ray repair complementing defective repair in Chinese hamster cells 2	protein-coding
D5_peak_8792	chr5	29475623	29475851	4.04053	7.25528	4.18374	41	NA	intron (NM_019944, intron 1 of 2)	intron (NM_019944, intron 1 of 2)	2733	NM_019944	15285	Mm.103760	NM_019944	ENSMUSG00000001566	Mnx1	HB9|Hlxb9|MNR2	motor neuron and pancreas homeobox 1	protein-coding
D5_peak_8793	chr5	29485127	29485329	5.09417	10.9637	7.59427	75	NA	Intergenic	Intergenic	-6758	NM_019944	15285	Mm.103760	NM_019944	ENSMUSG00000001566	Mnx1	HB9|Hlxb9|MNR2	motor neuron and pancreas homeobox 1	protein-coding
D5_peak_8794	chr5	29485862	29486103	3.23416	4.96716	2.16081	21	NA	Intergenic	Intergenic	-7512	NM_019944	15285	Mm.103760	NM_019944	ENSMUSG00000001566	Mnx1	HB9|Hlxb9|MNR2	motor neuron and pancreas homeobox 1	protein-coding
D5_peak_8796	chr5	29620536	29621063	4.24993	7.09572	4.0396	40	NA	intron (NM_133907, intron 13 of 22)	intron (NM_133907, intron 13 of 22)	51557	NM_133907	100763	Mm.137746	NM_133907	ENSMUSG00000039000	Ube3c	AI853514|mKIAA0010	ubiquitin protein ligase E3C	protein-coding
D5_peak_4705	chr16	45724475	45724951	6.35878	17.3052	13.5753	135	NA	promoter-TSS (NM_019754)	promoter-TSS (NM_019754)	-182	NM_019754	56370	Mm.24183	NM_019754	ENSMUSG00000022658	Tagln3	2700038H05Rik|2900005O10Rik|AI426007|Np25	transgelin 3	protein-coding
D5_peak_3104	chr13	39523884	39524250	7.37487	15.3314	11.7012	117	NA	Intergenic	Intergenic	-563192	NM_001170431	108652	Mm.255506	NM_134060	ENSMUSG00000021432	Slc35b3	4921526O06Rik|AI428480|CGI-19|PABST2|PAPST2	solute carrier family 35, member B3	protein-coding
D5_peak_3106	chr13	39877608	39878592	6.48348	16.2859	12.6061	126	NA	Intergenic	Intergenic	409911	NM_172143	218165	Mm.364096	NM_172143	ENSMUSG00000047094	Ofcc1	opo	orofacial cleft 1 candidate 1	protein-coding
D5_peak_3117	chr13	43531399	43531601	4.70951	7.02075	3.97203	39	NA	Intergenic	Intergenic	28691	NM_001081059	76137	Mm.426290	NM_001081059	ENSMUSG00000021371	Mcur1	6230416A05Rik|AU015498|AV136929|AW554392|C88263|Ccdc90a	mitochondrial calcium uniporter regulator 1	protein-coding
D5_peak_4721	chr16	51516934	51517852	6.06715	14.9568	11.3473	113	NA	Intergenic	Intergenic	-514156	NM_001033238	208650	Mm.328206	NM_001033238	ENSMUSG00000022637	Cblb	AI429560|AI851073|Cbl-b	Casitas B-lineage lymphoma b	protein-coding
D5_peak_4726	chr16	52597090	52597706	6.07174	12.5203	9.05058	90	NA	Intergenic	Intergenic	-144317	NM_009655	11658	Mm.288282	NM_009655	ENSMUSG00000022636	Alcam	AI853494|BEN|CD166|DM-GRASP|MuSC|SC1	activated leukocyte cell adhesion molecule	protein-coding
D5_peak_3127	chr13	44839916	44840801	7.53087	23.856	19.84	198	NA	intron (NM_001205044, intron 3 of 18)	intron (NM_001205044, intron 3 of 18)	109087	NM_001205043	16468	Mm.25059	NM_021878	ENSMUSG00000038518	Jarid2	Jmj|jumonji	jumonji, AT rich interactive domain 2	protein-coding
D5_peak_4735	chr16	55973597	55973920	6.57436	15.1693	11.5482	115	NA	promoter-TSS (NM_173026)	promoter-TSS (NM_173026)	-46	NM_173026	271377	Mm.282814	NM_173026	ENSMUSG00000022601	Zbtb11	9230110G02Rik|ZNF-U69274	zinc finger and BTB domain containing 11	protein-coding
D5_peak_4742	chr16	57391237	57391681	38.7916	648.248	641.463	6414	NA	intron (NM_001040397, intron 1 of 4)	LSU-rRNA_Hsa|rRNA|rRNA	38182	NM_001040397	78749	Mm.328360	NM_001040397	ENSMUSG00000043336	Filip1l	4631422O05Rik|Doc1	filamin A interacting protein 1-like	protein-coding
D5_peak_4746	chr16	59604338	59605021	6.39493	15.2351	11.6101	116	NA	Intergenic	Intergenic	-32266	NR_040564	75145	Mm.399348	NR_040564		4930547E14Rik	-	RIKEN cDNA 4930547E14 gene	ncRNA
D5_peak_3140	chr13	47540521	47541435	6.9129	14.9423	11.3336	113	NA	Intergenic	Intergenic	346975	NM_001170643	218215	Mm.287609	NM_146042	ENSMUSG00000038068	Rnf144b	BC025007|E130105P19Rik|Ibrdc2|Pir2	ring finger protein 144B	protein-coding
D5_peak_4751	chr16	62958608	62958964	4.96239	8.03057	4.88767	48	NA	Intergenic	Intergenic	104479	NM_011173	19128	Mm.127156	NM_011173	ENSMUSG00000022912	Pros1	AW214361	protein S (alpha)	protein-coding
D5_peak_4752	chr16	63091261	63091950	6.16026	11.8826	8.45282	84	NA	Intergenic	Intergenic	237298	NM_011173	19128	Mm.127156	NM_011173	ENSMUSG00000022912	Pros1	AW214361	protein S (alpha)	protein-coding
D5_peak_3155	chr13	50971484	50972293	7.1996	18.7334	14.937	149	NA	Intergenic	B4A|SINE|B4	128839	NR_029463	77428	Mm.405630	NR_029463		9430083A17Rik	-	RIKEN cDNA 9430083A17 gene	ncRNA
D5_peak_4764	chr16	72553764	72554264	5.49348	10.6731	7.32358	73	NA	Intergenic	Intergenic	-109135	NM_019413	19876	Mm.310772	NM_019413	ENSMUSG00000022883	Robo1	AW494633|AW742721|DUTT1|Gm310	roundabout guidance receptor 1	protein-coding
D5_peak_4766	chr16	72924711	72925027	3.60192	4.97453	2.16655	21	NA	intron (NM_019413, intron 3 of 28)	intron (NM_019413, intron 3 of 28)	261720	NM_019413	19876	Mm.310772	NM_019413	ENSMUSG00000022883	Robo1	AW494633|AW742721|DUTT1|Gm310	roundabout guidance receptor 1	protein-coding
D5_peak_3162	chr13	51920470	51921272	8.36665	31.2188	26.9369	269	NA	Intergenic	Intergenic	74196	NM_011817	23882	Mm.281298	NM_011817	ENSMUSG00000021453	Gadd45g	AI327420|C86281|CR6|DDIT2|OIG37	growth arrest and DNA-damage-inducible 45 gamma	protein-coding
D5_peak_4774	chr16	74375445	74375835	6.16111	12.2839	8.82875	88	NA	intron (NM_175549, intron 1 of 27)	intron (NM_175549, intron 1 of 27)	-33573	NR_030464	751561		NR_030464	ENSMUSG00000104758	Mir691	Mirn691|mir-691|mmu-mir-691	microRNA 691	ncRNA
D5_peak_4778	chr16	74434850	74435599	6.26512	13.7076	10.1667	101	NA	Intergenic	Intergenic	-24312	NM_175549	268902	Mm.171736	NM_175549	ENSMUSG00000052516	Robo2	2600013A04Rik|9430089E08Rik|BB097918|D230004I22Rik|mKIAA1568	roundabout guidance receptor 2	protein-coding
D5_peak_4779	chr16	74464532	74464974	5.85525	10.9541	7.58494	75	NA	Intergenic	Intergenic	-53841	NM_175549	268902	Mm.171736	NM_175549	ENSMUSG00000052516	Robo2	2600013A04Rik|9430089E08Rik|BB097918|D230004I22Rik|mKIAA1568	roundabout guidance receptor 2	protein-coding
D5_peak_4785	chr16	76160751	76161417	4.75118	8.29544	5.12924	51	NA	Intergenic	Intergenic	38471	NR_040575	78215	Mm.243885	NR_040575		4930578N18Rik	-	RIKEN cDNA 4930578N18 gene	ncRNA
D5_peak_4786	chr16	76319567	76320588	7.89215	23.2147	19.2252	192	NA	intron (NM_173440, intron 3 of 3)	intron (NM_173440, intron 3 of 3)	52972	NM_173440	268903	Mm.74711	NM_173440	ENSMUSG00000048490	Nrip1	6030458L20Rik|8430438I05Rik|9630050P12|AA959574|AW456757|RIP140	nuclear receptor interacting protein 1	protein-coding
D5_peak_4788	chr16	76453554	76454086	7.83471	19.5625	15.7295	157	NA	Intergenic	Intergenic	-80771	NM_173440	268903	Mm.74711	NM_173440	ENSMUSG00000048490	Nrip1	6030458L20Rik|8430438I05Rik|9630050P12|AA959574|AW456757|RIP140	nuclear receptor interacting protein 1	protein-coding
D5_peak_4789	chr16	76896156	76896564	3.87126	5.41281	2.54617	25	NA	Intergenic	Intergenic	114521	NR_040573	76601	Mm.396217	NR_040573	ENSMUSG00000100857	1700041M19Rik	-	RIKEN cDNA 1700041M19 gene	ncRNA
D5_peak_3183	chr13	54994528	54995001	4.75118	8.29544	5.12924	51	NA	intron (NM_001311128, intron 2 of 14)	intron (NM_001311128, intron 2 of 14)	26055	NM_001206390	212032	Mm.267479	NM_001033245	ENSMUSG00000025877	Hk3	HK III|HK-III	hexokinase 3	protein-coding
D5_peak_4790	chr16	77008805	77009152	4.56779	8.27028	5.10648	51	NA	intron (NR_040573, intron 1 of 2)	MERVK26-int|LTR|ERVK	1903	NR_040573	76601	Mm.396217	NR_040573	ENSMUSG00000100857	1700041M19Rik	-	RIKEN cDNA 1700041M19 gene	ncRNA
D5_peak_12600	chrX	112370753	112371194	21.1285	80.0004	74.7737	747	NA	intron (NM_001313734, intron 6 of 6)	intron (NM_001313734, intron 6 of 6)	35806	NM_028655	73809	Mm.50508	NM_028655	ENSMUSG00000025527	Satl1	4930404K22Rik	spermidine/spermine N1-acetyl transferase-like 1	protein-coding
D5_peak_12603	chrX	113421790	113422135	5.98066	9.36209	6.10888	61	NA	intron (NM_001289734, intron 4 of 15)	intron (NM_001289734, intron 4 of 15)	123706	NM_033605	93837	Mm.79760	NM_033605	ENSMUSG00000025592	Dach2	9430028N04Rik	dachshund 2 (Drosophila)	protein-coding
D5_peak_12606	chrX	113823591	113824029	5.82132	8.79405	5.5857	55	NA	intron (NM_033605, intron 12 of 12)	intron (NM_033605, intron 12 of 12)	525554	NM_033605	93837	Mm.79760	NM_033605	ENSMUSG00000025592	Dach2	9430028N04Rik	dachshund 2 (Drosophila)	protein-coding
D5_peak_12607	chrX	120433562	120433768	4.8511	6.71831	3.70057	37	NA	intron (NR_073451, intron 3 of 7)	intron (NR_073451, intron 3 of 7)	-120439	NM_001281531	624957		NM_001281531	ENSMUSG00000083616	H2afb3	EG624957|H2A.Bbd3|H2afb3-ps	H2A histone family, member B3	protein-coding
D5_peak_12611	chrX	131774205	131774652	8.17939	16.7398	13.0376	130	NA	Intergenic	Intergenic	1914565	NM_001105245	279653	Mm.39738	NM_001105245	ENSMUSG00000051323	Pcdh19	B530002L05Rik|Gm717|mKIAA1313	protocadherin 19	protein-coding
D5_peak_12618	chrX	136172204	136172690	7.0638	13.8867	10.3365	103	NA	promoter-TSS (NM_025703)	promoter-TSS (NM_025703)	-196	NM_025703	66684	Mm.182094	NM_025703	ENSMUSG00000051579	Tceal8	3930402F23Rik	transcription elongation factor A (SII)-like 8	protein-coding
D5_peak_11010	chr7	142897383	142898075	6.88768	18.5161	14.7286	147	NA	intron (NM_009377, intron 2 of 12)	intron (NM_009377, intron 2 of 12)	2237	NM_009377	21823	Mm.1292	NM_009377	ENSMUSG00000000214	Th	-	tyrosine hydroxylase	protein-coding
D5_peak_12629	chrX	144188253	144188498	5.62534	8.48145	5.29956	52	NA	Intergenic	Intergenic	34680	NR_040271	319764	Mm.208482	NR_040271	ENSMUSG00000085139	A730046J19Rik	-	RIKEN cDNA A730046J19 gene	ncRNA
D5_peak_11037	chr8	4165972	4166517	12.7656	67.6003	62.484	624	NA	promoter-TSS (NM_001039578)	promoter-TSS (NM_001039578)	-323	NM_001346730	213027	Mm.437106	NM_153536	ENSMUSG00000011832	Evi5l	1700084G18Rik|2310039H16Rik|3110007G05Rik|B130050I23Rik	ecotropic viral integration site 5 like	protein-coding
D5_peak_12646	chrX	152342426	152342796	10.2077	25.7784	21.6887	216	NA	promoter-TSS (NM_029836)	promoter-TSS (NM_029836)	-127	NM_029836	52808	Mm.9997	NM_029836	ENSMUSG00000041096	Tspyl2	CDA1|CINAP|DENTT|DXBwg1396e|DXHXS1008E|E130307F10Rik	TSPY-like 2	protein-coding
D5_peak_11044	chr8	5285806	5286153	4.63966	8.09464	4.94621	49	NA	Intergenic	Intergenic	-180692	NM_011388	20494	Mm.3500	NM_011388	ENSMUSG00000023073	Slc10a2	9130221J18Rik|AI605518|ASBT|IBAT|ISBT	solute carrier family 10, member 2	protein-coding
D5_peak_11046	chr8	6002454	6002719	5.69876	10.3071	6.98359	69	NA	Intergenic	(CA)n|Simple_repeat|Simple_repeat	-897299	NM_011388	20494	Mm.3500	NM_011388	ENSMUSG00000023073	Slc10a2	9130221J18Rik|AI605518|ASBT|IBAT|ISBT	solute carrier family 10, member 2	protein-coding
D5_peak_12650	chrX	157633982	157634283	6.21198	9.73308	6.45186	64	NA	Intergenic	Intergenic	-35417	NM_172307	270669	Mm.37577	NM_172307	ENSMUSG00000046873	Mbtps2	9630032G22Rik|AI662535	membrane-bound transcription factor peptidase, site 2	protein-coding
D5_peak_11059	chr8	10924761	10924974	4.00472	6.12608	3.17231	31	NA	non-coding (NR_030715, exon 3 of 3)	non-coding (NR_030715, exon 3 of 3)	3590	NR_135302	665306	Mm.358758	NR_030715	ENSMUSG00000038917	3930402G23Rik	-	RIKEN cDNA 3930402G23 gene	ncRNA
D5_peak_11067	chr8	12030590	12031075	7.50209	15.5574	11.915	119	NA	Intergenic	Intergenic	190311	NM_029326	75528	Mm.440342	NM_029326	ENSMUSG00000031512	Tex29	1700018L24Rik	testis expressed 29	protein-coding
D5_peak_11068	chr8	12051059	12051590	6.20227	11.5604	8.15191	81	NA	Intergenic	Intergenic	210803	NM_029326	75528	Mm.440342	NM_029326	ENSMUSG00000031512	Tex29	1700018L24Rik	testis expressed 29	protein-coding
D5_peak_12672	chrX	166779606	166780011	5.16031	7.74132	4.62392	46	NA	Intergenic	Intergenic	117783	NR_046015	382255	Mm.336320	NR_046015	ENSMUSG00000086860	Gm1720	-	predicted gene 1720	ncRNA
D5_peak_11071	chr8	12328041	12328255	4.84681	9.77353	6.48936	64	NA	Intergenic	Intergenic	-57623	NR_027975	434280	Mm.447484	NM_001013812	ENSMUSG00000047935	Gm5607	EG434280	predicted gene 5607	ncRNA
D5_peak_12688	chrY	90804826	90805716	8.78319	22.484	18.5239	185	NA	intron (NM_133362, intron 2 of 3)	L1_Mm|LINE|L1	19829	NR_137282	170942	Mm.76062	NM_133362	ENSMUSG00000096768	Erdr1	edr	erythroid differentiation regulator 1	protein-coding
D5_peak_11088	chr8	15519833	15520038	15.3755	43.3389	38.6913	386	NA	Intergenic	LSU-rRNA_Hsa|rRNA|rRNA	462282	NM_008664	17930	Mm.272115	NM_008664	ENSMUSG00000031461	Myom2	AW146149	myomesin 2	protein-coding
D5_peak_11089	chr8	18311125	18311815	9.92078	24.6614	20.615	206	NA	Intergenic	Intergenic	-283703	NM_173189	244329	Mm.235296	NM_173189	ENSMUSG00000039842	Mcph1	5430437K10Rik|BRIT1|D030046N04Rik|MCT	microcephaly, primary autosomal recessive 1	protein-coding
D5_peak_11094	chr8	19707178	19707650	5.24452	8.49858	5.31536	53	NA	Intergenic	Intergenic	-22162	NM_001039553	626415	Mm.425517	NM_001039553	ENSMUSG00000096265	4930467E23Rik	ENSMUSG00000074453|OTTMUSG00000018948|TSAP	RIKEN cDNA 4930467E23 gene	protein-coding
D5_peak_11098	chr8	20297237	20297563	4.8511	6.71831	3.70057	37	NA	promoter-TSS (NR_030708)	promoter-TSS (NR_030708)	32	NR_030708	547150	Mm.359054	NR_030708	ENSMUSG00000071796	6820431F20Rik	-	cadherin 11 pseudogene	pseudo
D5_peak_11099	chr8	20424456	20424935	9.7022	18.3071	14.5297	145	NA	non-coding (NR_028428, exon 1 of 6)	non-coding (NR_028428, exon 1 of 6)	119	NR_028428	381598	Mm.359054	NM_001024708	ENSMUSG00000071793	2610005L07Rik	2810038F24Rik|6720476A01Rik	cadherin 11 pseudogene	pseudo
D5_peak_7215	chr2	181766778	181767193	4.39685	12.2169	8.76574	87	NA	promoter-TSS (NM_008665)	promoter-TSS (NM_008665)	-44	NM_008665	17932	Mm.458718	NM_008665	ENSMUSG00000010505	Myt1	Nzf2|Nzf2a|Nzf2b|Nztf2	myelin transcription factor 1	protein-coding
D5_peak_7217	chr2	181917462	181917689	3.56427	4.32246	1.62414	16	NA	Intergenic	(TTA)n|Simple_repeat|Simple_repeat	53215	NM_025901	67005	Mm.271986	NM_025901	ENSMUSG00000038628	Polr3k	12.3kDa|1500004O14Rik|AI196849|AU014893|C11|RPC10|RPC11	polymerase (RNA) III (DNA directed) polypeptide K	protein-coding
D5_peak_7218	chr3	5218401	5218905	4.5203	7.87778	4.74883	47	NA	promoter-TSS (NM_030708)	promoter-TSS (NM_030708)	99	NM_030708	80892	Mm.41522	NM_030708	ENSMUSG00000025255	Zfhx4	A930021B15|C130041O22Rik|Zfh-4|Zfh4	zinc finger homeodomain 4	protein-coding
D5_peak_7221	chr3	5754907	5755243	4.26623	6.04577	3.10034	31	NA	Intergenic	Intergenic	-178827	NM_001163301	19302	Mm.132336	NM_008994	ENSMUSG00000040374	Pex2	D3Ertd138e|PAF-1|PMP35|Pxmp3	peroxisomal biogenesis factor 2	protein-coding
D5_peak_7222	chr3	5860336	5860808	29.6083	642.444	635.68	6356	NA	Intergenic	LSU-rRNA_Hsa|rRNA|rRNA	-284324	NM_001163301	19302	Mm.132336	NM_008994	ENSMUSG00000040374	Pex2	D3Ertd138e|PAF-1|PMP35|Pxmp3	peroxisomal biogenesis factor 2	protein-coding
D5_peak_7230	chr3	8866044	8866502	6.40923	13.1471	9.63892	96	NA	intron (NM_025434, intron 2 of 2)	intron (NM_025434, intron 2 of 2)	57584	NM_025434	66230	Mm.38460	NM_025434	ENSMUSG00000040269	Mrps28	1500012D08Rik|AW061224	mitochondrial ribosomal protein S28	protein-coding
D5_peak_7237	chr3	9358088	9358338	4.06812	6.23454	3.26854	32	NA	Intergenic	Intergenic	-44865	NR_015499	320088	Mm.212908	NR_015499	ENSMUSG00000097365	C030034L19Rik	A130044O20Rik	RIKEN cDNA C030034L19 gene	ncRNA
D5_peak_7239	chr3	9885839	9886221	4.17316	5.65824	2.7616	27	NA	Intergenic	Intergenic	-52351	NM_053182	94212	Mm.23897	NM_053182	ENSMUSG00000027508	Pag1	Cbp|F730007C19Rik|Pag	phosphoprotein associated with glycosphingolipid microdomains 1	protein-coding
D5_peak_8855	chr5	35919980	35920307	4.4692	7.7843	4.66295	46	NA	intron (NM_027373, intron 1 of 16)	intron (NM_027373, intron 1 of 16)	26824	NM_027373	70292	Mm.125167	NM_027373	ENSMUSG00000029094	Afap1	2600003E23Rik|9630044L16Rik|AI848729|Afap|mKIAA3018	actin filament associated protein 1	protein-coding
D5_peak_7252	chr3	16847009	16848120	6.45429	21.9196	17.9815	179	NA	Intergenic	Intergenic	664381	NM_172677	229096	Mm.23834	NM_172677	ENSMUSG00000047213	Ythdf3	9130022A11Rik	YTH domain family 3	protein-coding
D5_peak_7259	chr3	17619768	17620031	4.42817	6.56667	3.56539	35	NA	Intergenic	Intergenic	-170022	NR_033490	70441	Mm.458192	NR_033490	ENSMUSG00000100252	Mir124-2hg	100040120|2610100L16Rik|6430547I21Rik|A930005K07Rik|AW125202|Gm2612	Mir124-2 host gene (non-protein coding)	ncRNA
D5_peak_8869	chr5	37202235	37202842	4.87069	9.82162	6.5339	65	NA	Intergenic	Intergenic	-39520	NM_001136058	12933	Mm.290995	NM_007765	ENSMUSG00000029121	Crmp1	CRMP-1|DRP-1|Dpysl1|ULIP-3|Ulip3	collapsin response mediator protein 1	protein-coding
D5_peak_7263	chr3	18054124	18054363	4.21275	7.59242	4.4896	44	NA	promoter-TSS (NM_021560)	promoter-TSS (NM_021560)	-82	NM_021560	59058	Mm.149938	NM_021560	ENSMUSG00000025128	Bhlhe22	Beta3|Beta3a|Bhlhb5	basic helix-loop-helix family, member e22	protein-coding
D5_peak_8870	chr5	37221419	37221983	9.68383	28.2471	24.0673	240	NA	Intergenic	Intergenic	-20357	NM_001136058	12933	Mm.290995	NM_007765	ENSMUSG00000029121	Crmp1	CRMP-1|DRP-1|Dpysl1|ULIP-3|Ulip3	collapsin response mediator protein 1	protein-coding
D5_peak_8874	chr5	37851469	37851938	12.5844	41.4036	36.8093	368	NA	Intergenic	Intergenic	-27118	NM_010835	17701	Mm.256509	NM_010835	ENSMUSG00000048450	Msx1	AA675338|AI324650|Hox-7|Hox7|Hox7.1|msh	msh homeobox 1	protein-coding
D5_peak_7272	chr3	21892120	21892394	9.85777	25.119	21.0556	210	NA	Intergenic	Intergenic	-184395	NM_030732	81004	Mm.202966	NM_030732	ENSMUSG00000027630	Tbl1xr1	8030499H02Rik|A630076E03Rik|AW539987|C21|C230089I12Rik|DC42|Ira1|TBLR1	transducin (beta)-like 1X-linked receptor 1	protein-coding
D5_peak_7273	chr3	21935303	21936524	12.8581	84.1392	78.8902	788	NA	Intergenic	Intergenic	-140739	NM_030732	81004	Mm.202966	NM_030732	ENSMUSG00000027630	Tbl1xr1	8030499H02Rik|A630076E03Rik|AW539987|C21|C230089I12Rik|DC42|Ira1|TBLR1	transducin (beta)-like 1X-linked receptor 1	protein-coding
D5_peak_8885	chr5	43087946	43089173	6.50512	15.0304	11.4169	114	NA	Intergenic	Intergenic	-144904	NM_175937	231207	Mm.7233	NM_175937	ENSMUSG00000039782	Cpeb2	A630055H10Rik|Cpe-bp2	cytoplasmic polyadenylation element binding protein 2	protein-coding
D5_peak_8886	chr5	43094214	43095016	9.96436	29.4275	25.2051	252	NA	Intergenic	Intergenic	-138848	NM_175937	231207	Mm.7233	NM_175937	ENSMUSG00000039782	Cpeb2	A630055H10Rik|Cpe-bp2	cytoplasmic polyadenylation element binding protein 2	protein-coding
D5_peak_8889	chr5	43339386	43339913	4.61783	6.87325	3.83943	38	NA	Intergenic	Intergenic	-104295	NR_028417	665934	Mm.381491	NR_028417	ENSMUSG00000085720	Gm7854	EG665934|ENSMUSG00000054483	predicted gene 7854	ncRNA
D5_peak_7283	chr3	30299557	30300017	5.7456	11.1366	7.75548	77	NA	intron (NM_021442, intron 1 of 2)	intron (NM_021442, intron 1 of 2)	209700	NM_021442	14013	Mm.56965	NM_007963	ENSMUSG00000027684	Mecom	D630039M04Rik|Evi-1|Evi1|Jbo|Mds|Mds1|Mds1-Evi1|Prdm3|Znfpr1b1	MDS1 and EVI1 complex locus	protein-coding
D5_peak_7289	chr3	31093377	31094205	5.60102	18.9776	15.17	151	NA	Intergenic	CpG	-1267	NM_001271772	20482	Mm.15406	NM_011386	ENSMUSG00000027660	Skil	Skir|SnoN|sno	SKI-like	protein-coding
D5_peak_8891	chr5	43444800	43445124	4.00409	5.39388	2.52934	25	NA	Intergenic	Intergenic	-70607	NM_001135172	109323	Mm.275553	NM_175425	ENSMUSG00000061535	C1qtnf7	5530401N20Rik|8430425G24Rik|Ctrp7	C1q and tumor necrosis factor related protein 7	protein-coding
D5_peak_8895	chr5	44250234	44250688	5.24166	8.82312	5.61262	56	NA	Intergenic	Intergenic	-23855	NM_173764	231225	Mm.30688	NM_173764	ENSMUSG00000046985	Tapt1	4932414K18Rik	transmembrane anterior posterior transformation 1	protein-coding
D5_peak_7296	chr3	32950989	32951243	3.51816	4.43067	1.71352	17	NA	intron (NM_001310460, intron 15 of 15)	intron (NM_001310460, intron 15 of 15)	33963	NM_001163517	58869	Mm.151332	NM_021483	ENSMUSG00000027674	Pex5l	1700016J08Rik|PXR2|Pex2|TRIP8b|pex5Rp	peroxisomal biogenesis factor 5-like	protein-coding
D5_peak_4802	chr16	79449769	79450230	7.00057	15.5559	11.9137	119	NA	Intergenic	Intergenic	-358902	NM_008941	19146	Mm.5184	NM_008941	ENSMUSG00000022857	Tmprss15	Entk|Prss7	transmembrane protease, serine 15	protein-coding
D5_peak_4804	chr16	80272473	80273153	7.95982	18.3132	14.5353	145	NA	Intergenic	Intergenic	-927884	NM_010954	17968	Mm.433941	NM_010954	ENSMUSG00000022762	Ncam2	Ncam-2|Ocam|RNCAM	neural cell adhesion molecule 2	protein-coding
D5_peak_4810	chr16	85307944	85308449	4.87626	9.16993	5.93161	59	NA	Intergenic	Intergenic	-134489	NM_001198823	11820	Mm.277585	NM_007471	ENSMUSG00000022892	App	Abeta|Abpp|Adap|Ag|Cvap|E030013M08Rik|betaApp	amyloid beta (A4) precursor protein	protein-coding
D5_peak_4811	chr16	85505260	85506088	4.20114	6.46057	3.47037	34	NA	intron (NM_144853, intron 2 of 3)	intron (NM_144853, intron 2 of 3)	44699	NM_144853	224405	Mm.213203	NM_144853	ENSMUSG00000041134	Cyyr1	-	cysteine and tyrosine-rich protein 1	protein-coding
D5_peak_4814	chr16	85665935	85666777	8.4184	28.1372	23.9619	239	NA	Intergenic	Intergenic	-115983	NM_144853	224405	Mm.213203	NM_144853	ENSMUSG00000041134	Cyyr1	-	cysteine and tyrosine-rich protein 1	protein-coding
D5_peak_4816	chr16	86694561	86694773	4.62957	6.62149	3.61429	36	NA	Intergenic	Intergenic	-659518	NM_026366	67768	Mm.296532	NM_026366	ENSMUSG00000044442	N6amt1	5830445C04Rik|Hemk2|Pred28	N-6 adenine-specific DNA methyltransferase 1 (putative)	protein-coding
D5_peak_4829	chr16	88937840	88938424	5.8577	10.5818	7.23914	72	NA	Intergenic	Intergenic	-5868	NM_133359	170939	Mm.188445	NM_133359	ENSMUSG00000057174	Krtap19-9b	Krtap16-10b|Krtap16.10L	keratin associated protein 19-9B	protein-coding
D5_peak_3227	chr13	58450712	58450959	6.13807	11.4491	8.04763	80	NA	Intergenic	Intergenic	-47492	NM_001301341	15387	Mm.142872	NM_025279	ENSMUSG00000021546	Hnrnpk	Hnrpk|KBBP|NOVA	heterogeneous nuclear ribonucleoprotein K	protein-coding
D5_peak_4837	chr16	90742084	90742287	4.02038	5.41938	2.55161	25	NA	intron (NM_029844, intron 1 of 2)	intron (NM_029844, intron 1 of 2)	3861	NM_029844	77037	Mm.22455	NM_029844	ENSMUSG00000039956	Mrap	1110025G12Rik|Falp|ORF61	melanocortin 2 receptor accessory protein	protein-coding
D5_peak_4838	chr16	90921417	90921623	4.54277	7.03269	3.98292	39	NA	Intergenic	Intergenic	13329	NM_026502	68001	Mm.45374	NM_026502	ENSMUSG00000022972	1110004E09Rik	-	RIKEN cDNA 1110004E09 gene	protein-coding
D5_peak_3242	chr13	63113359	63114175	9.45929	30.0697	25.8252	258	NA	intron (NM_001289926, intron 5 of 15)	intron (NM_001289926, intron 5 of 15)	-126262	NR_110521	72061	Mm.188105	NM_028079	ENSMUSG00000021458	2010111I01Rik	2300006M17Rik|AP-O|AW742919|Aopep|ApO|mir-23b|mir-24-1|mir-27b	RIKEN cDNA 2010111I01 gene	protein-coding
D5_peak_3245	chr13	63486944	63487369	4.98025	8.06037	4.91514	49	NA	Intergenic	Intergenic	-55411	NM_007985	14088	Mm.126106	NM_007985	ENSMUSG00000021461	Fancc	Facc	Fanconi anemia, complementation group C	protein-coding
D5_peak_3248	chr13	63627314	63627735	9.88844	25.7557	21.6668	216	NA	Intergenic	Intergenic	-54064	NM_001328514	19206	Mm.228798	NM_008957	ENSMUSG00000021466	Ptch1	A230106A15Rik|Ptc|Ptc1|Ptch|mes	patched 1	protein-coding
D5_peak_4862	chr16	94164368	94164606	6.05452	11.3036	7.91148	79	NA	intron (NM_139145, intron 5 of 9)	intron (NM_139145, intron 5 of 9)	79227	NM_011377	20465	Mm.4775	NM_011377	ENSMUSG00000062713	Sim2	bHLHe15	single-minded homolog 2 (Drosophila)	protein-coding
D5_peak_4880	chr16	97391567	97392445	5.56339	11.9241	8.49178	84	NA	intron (NM_019517, intron 1 of 8)	intron (NM_019517, intron 1 of 8)	35278	NM_019517	56175	Mm.97885	NM_019517	ENSMUSG00000040605	Bace2	1110059C24Rik|AEPLC|AI850424|ALP56|ARP1|ASP1|ASP21|BAE2|CDA13|CEAP1|DRAP	beta-site APP-cleaving enzyme 2	protein-coding
D5_peak_4885	chr17	3274627	3275102	5.72162	9.27906	6.03218	60	NA	Intergenic	Intergenic	-51709	NM_001122998	24001	Mm.137134	NM_011878	ENSMUSG00000023800	Tiam2	3000002F19Rik|STEF|mKIAA2016	T cell lymphoma invasion and metastasis 2	protein-coding
D5_peak_4887	chr17	4174958	4175395	4.74405	7.36495	4.28295	42	NA	Intergenic	Intergenic	-53074	NR_045462	78043	Mm.398313	NR_045462		4930548J01Rik	1700113K09Rik	RIKEN cDNA 4930548J01 gene	ncRNA
D5_peak_3282	chr13	70038123	70038456	8.24078	18.3315	14.5525	145	NA	intron (NR_131156, intron 2 of 2)	intron (NR_131156, intron 2 of 2)	-9941	NR_045965	74280	Mm.273343	NR_045965	ENSMUSG00000099639	1700084F23Rik	1700003E18Rik|4930589D02Rik	RIKEN cDNA 1700084F23 gene	ncRNA
D5_peak_3283	chr13	70094137	70094359	4.54277	7.03269	3.98292	39	NA	intron (NR_131156, intron 2 of 2)	intron (NR_131156, intron 2 of 2)	-65900	NR_045965	74280	Mm.273343	NR_045965	ENSMUSG00000099639	1700084F23Rik	1700003E18Rik|4930589D02Rik	RIKEN cDNA 1700084F23 gene	ncRNA
D5_peak_3287	chr13	71084311	71085083	5.20595	7.53127	4.43415	44	NA	Intergenic	Intergenic	-22392	NR_130325	100316804		NR_130325	ENSMUSG00000080580	Mir466f-4	Mirn466f-4|mmu-mir-466f-4	microRNA 466f-4	ncRNA
D5_peak_3289	chr13	71138764	71139044	4.11301	10.5182	7.18035	71	NA	Intergenic	Intergenic	31815	NR_130325	100316804		NR_130325	ENSMUSG00000080580	Mir466f-4	Mirn466f-4|mmu-mir-466f-4	microRNA 466f-4	ncRNA
D5_peak_3290	chr13	71149007	71149364	4.12048	6.06399	3.11668	31	NA	Intergenic	Intergenic	42096	NR_130325	100316804		NR_130325	ENSMUSG00000080580	Mir466f-4	Mirn466f-4|mmu-mir-466f-4	microRNA 466f-4	ncRNA
D5_peak_3296	chr13	71459092	71459313	4.7266	7.33627	4.25697	42	NA	Intergenic	Intergenic	352113	NR_130325	100316804		NR_130325	ENSMUSG00000080580	Mir466f-4	Mirn466f-4|mmu-mir-466f-4	microRNA 466f-4	ncRNA
D5_peak_11120	chr8	25070329	25070756	7.14466	16.2876	12.6074	126	NA	intron (NM_031257, intron 3 of 11)	intron (NM_031257, intron 3 of 11)	31269	NM_031257	83436	Mm.261122	NM_031257	ENSMUSG00000031557	Plekha2	6430512N22Rik|AI851530|AU041791|TAPP2|W91773	pleckstrin homology domain-containing, family A (phosphoinositide binding specific) member 2	protein-coding
D5_peak_11131	chr8	26255285	26255730	6.89987	12.75	9.26622	92	NA	Intergenic	Intergenic	97338	NM_199042	73754	Mm.383241	NM_199042	ENSMUSG00000037214	Thap1	4833431A01Rik|AW490810	THAP domain containing, apoptosis associated protein 1	protein-coding
D5_peak_11135	chr8	26650446	26651064	4.2868	7.16213	4.0998	40	NA	Intergenic	MLT1B|LTR|ERVL-MaLR	173668	NR_045904	72316	Mm.490534	NR_045904	ENSMUSG00000100335	2310008N11Rik	-	RIKEN cDNA 2310008N11 gene	ncRNA
D5_peak_11138	chr8	26805123	26805568	4.47942	6.92743	3.88769	38	NA	Intergenic	Intergenic	19078	NR_045904	72316	Mm.490534	NR_045904	ENSMUSG00000100335	2310008N11Rik	-	RIKEN cDNA 2310008N11 gene	ncRNA
D5_peak_11144	chr8	28820626	28820969	3.9563	5.10586	2.28022	22	NA	intron (NM_001347498, intron 4 of 14)	intron (NM_001347498, intron 4 of 14)	398839	NM_153135	210801	Mm.248433	NM_153135	ENSMUSG00000063626	Unc5d	D930029E11Rik|Unc5h4|mKIAA1777	unc-5 netrin receptor D	protein-coding
D5_peak_11147	chr8	30648318	30648693	6.0693	10.944	7.57586	75	NA	Intergenic	LTR78B|LTR|ERV1	80110	NR_045856	71314	Mm.158666	NR_045856	ENSMUSG00000097044	4933433F19Rik	-	RIKEN cDNA 4933433F19 gene	ncRNA
D5_peak_11148	chr8	31043883	31044514	5.23915	9.15578	5.91818	59	NA	Intergenic	Intergenic	-45464	NM_025869	66959	Mm.23916	NM_025869	ENSMUSG00000039661	Dusp26	2310043K02Rik|Skrp3	dual specificity phosphatase 26 (putative)	protein-coding
D5_peak_11154	chr8	31306212	31306451	5.9732	11.1615	7.77877	77	NA	Intergenic	Intergenic	-61418	NR_046272	74517	Mm.390001	NR_046272	ENSMUSG00000109915	7420700N18Rik	-	RIKEN cDNA 7420700N18 gene	ncRNA
D5_peak_11156	chr8	31799614	31800228	6.17995	13.5412	10.0107	100	NA	Intergenic	LTR88b|LTR|Gypsy?	118282	NM_178591	211323	Mm.153432	NM_178591	ENSMUSG00000062991	Nrg1	6030402G23Rik|ARIA|D230005F13Rik|GGF|GGFII|HRG|HRGalpha|Hgl|NDF|SMDF	neuregulin 1	protein-coding
D5_peak_11161	chr8	32304586	32305215	6.10403	12.1798	8.73122	87	NA	Intergenic	Intergenic	153005	NR_046039	666589	Mm.367675	NR_046039		Gm8179	EG666589	predicted gene 8179	ncRNA
D5_peak_11172	chr8	34188936	34189321	3.70397	4.92223	2.12095	21	NA	Intergenic	Intergenic	-22416	NR_105820	102465211		NR_105820	ENSMUSG00000098785	Mir6395	Gm27561|mmu-mir-6395	microRNA 6395	ncRNA
D5_peak_11190	chr8	36631163	36631684	4.46386	6.90152	3.86512	38	NA	intron (NM_001194940, intron 5 of 17)	intron (NM_001194940, intron 5 of 17)	-17480	NM_015802	50768	Mm.125155	NM_015802	ENSMUSG00000031523	Dlc1	A730069N07Rik|Arhgap7|HP|STARD12|dlc-1	deleted in liver cancer 1	protein-coding
D5_peak_11193	chr8	36989490	36990406	4.45165	8.65613	5.45942	54	NA	intron (NR_126063, intron 2 of 2)	intron (NR_126063, intron 2 of 2)	-3627	NM_001039220	621080	Mm.373292	NM_001039220	ENSMUSG00000074384	AI429214	-	expressed sequence AI429214	protein-coding
D5_peak_11194	chr8	37022817	37023360	4.1588	8.91112	5.69317	56	NA	intron (NR_126063, intron 1 of 2)	intron (NR_126063, intron 1 of 2)	1150	NR_126063	414128	Mm.450976	NR_126063	ENSMUSG00000110242	G630064G18Rik	-	RIKEN cDNA G630064G18 gene	ncRNA
D5_peak_11195	chr8	37032154	37032656	5.00639	10.0929	6.78497	67	NA	Intergenic	Intergenic	-8167	NR_126063	414128	Mm.450976	NR_126063	ENSMUSG00000110242	G630064G18Rik	-	RIKEN cDNA G630064G18 gene	ncRNA
D5_peak_8904	chr5	48181684	48182296	6.67517	20.7352	16.8507	168	NA	intron (NR_111900, intron 5 of 35)	intron (NR_111900, intron 5 of 35)	-41952	NR_029798	723822		NR_029798	ENSMUSG00000065603	Mir218-1	Mirn218-1|mir-218-1	microRNA 218-1	ncRNA
D5_peak_7302	chr3	34196124	34196412	4.08687	5.52341	2.64347	26	NA	Intergenic	Intergenic	-114914	NM_001286973	67713	Mm.274266	NM_026332	ENSMUSG00000027679	Dnajc19	1810055D05Rik|AA959924|Tim14	DnaJ heat shock protein family (Hsp40) member C19	protein-coding
D5_peak_7315	chr3	37666642	37667225	4.63028	7.47126	4.37892	43	NA	Intergenic	(TCCC)n|Simple_repeat|Simple_repeat	26986	NM_001305440	24063	Mm.330986	NM_011896	ENSMUSG00000037211	Spry1	sprouty1|spry-1	sprouty homolog 1 (Drosophila)	protein-coding
D5_peak_8929	chr5	64647308	64648026	5.60498	13.1539	9.64537	96	NA	Intergenic	Intergenic	-36968	NR_045078	100042198	Mm.25191	NR_045078	ENSMUSG00000105402	Gm3716	Gm1683	predicted gene 3716	ncRNA
D5_peak_7322	chr3	39610034	39610617	5.09018	8.24326	5.08182	50	NA	Intergenic	Intergenic	723385	NM_183221	329628	Mm.316210	NM_183221	ENSMUSG00000046743	Fat4	6030410K14Rik|9430004M15	FAT atypical cadherin 4	protein-coding
D5_peak_7336	chr3	50678619	50679095	5.32526	8.63151	5.43686	54	NA	Intergenic	Intergenic	-235244	NM_011990	26570	Mm.260988	NM_011990	ENSMUSG00000027737	Slc7a11	9930009M05Rik|AI451155|sut|xCT	solute carrier family 7 (cationic amino acid transporter, y+ system), member 11	protein-coding
D5_peak_8950	chr5	67138876	67140223	8.04743	43.4241	38.7747	387	NA	Intergenic	Intergenic	-40423	NM_008888	18935	Mm.62505	NM_008888	ENSMUSG00000012520	Phox2b	Dilp1|NBPhox|Pmx2b|Px2b	paired-like homeobox 2b	protein-coding
D5_peak_8954	chr5	67204976	67205783	6.44332	16.6325	12.9354	129	NA	Intergenic	Intergenic	-55186	NM_001285452	67878	Mm.23217	NM_028975	ENSMUSG00000037720	Tmem33	1110006G02Rik|1600019D15Rik|2410089A21Rik|2700052H22Rik|5430406L04Rik|AA388285|AI314185|AI426615|db83	transmembrane protein 33	protein-coding
D5_peak_7367	chr3	54692797	54693066	5.79707	10.4773	7.14267	71	NA	promoter-TSS (NM_019995)	promoter-TSS (NM_019995)	-174	NM_019995	56790	Mm.486375	NM_019995	ENSMUSG00000027751	Supt20	AA667204|AI450544|D3Ertd300e|Fam48a|Supt20h|p38IP	suppressor of Ty 20	protein-coding
D5_peak_8971	chr5	72995091	72995436	6.10023	11.7757	8.35281	83	NA	Intergenic	Intergenic	-11641	NM_173403	231290	Mm.491387	NM_173403	ENSMUSG00000029219	Slc10a4	E130304D01	solute carrier family 10 (sodium/bile acid cotransporter family), member 4	protein-coding
D5_peak_8972	chr5	73006536	73006957	4.51087	6.97973	3.93511	39	NA	promoter-TSS (NM_173403)	promoter-TSS (NM_173403)	-158	NM_173403	231290	Mm.491387	NM_173403	ENSMUSG00000029219	Slc10a4	E130304D01	solute carrier family 10 (sodium/bile acid cotransporter family), member 4	protein-coding
D5_peak_7373	chr3	55520440	55520658	6.03057	10.1342	6.82329	68	NA	intron (NM_019978, intron 16 of 16)	intron (NM_019978, intron 16 of 16)	58791	NM_001195539	13175	Mm.393242	NM_019978	ENSMUSG00000027797	Dclk1	1700113D08Rik|2810480F11Rik|AI836758|Click-I|Cpg16|Dcamkl1|Dcl|Dclk|mKIAA0369	doublecortin-like kinase 1	protein-coding
D5_peak_7376	chr3	55873387	55873718	7.9911	17.3845	13.6511	136	NA	intron (NM_030595, intron 36 of 57)	intron (NM_030595, intron 36 of 57)	26447	NR_033592	71182	Mm.195603	NR_033592	ENSMUSG00000106572	4933417G07Rik	-	SEC13 homolog pseudogene	pseudo
D5_peak_7386	chr3	59182143	59182421	3.64927	4.83578	2.04714	20	NA	intron (NM_001302203, intron 2 of 2)	intron (NM_001302203, intron 2 of 2)	12822	NM_001302203	84111	Mm.60267	NM_032399	ENSMUSG00000051431	Gpr87	-	G protein-coupled receptor 87	protein-coding
D5_peak_8991	chr5	76664843	76666954	6.1306	23.9441	19.9247	199	NA	Intergenic	Intergenic	74184	NM_199032	381644	Mm.332452	NM_199032	ENSMUSG00000036403	Cep135	BC062951|Cep4|Gm1044	centrosomal protein 135	protein-coding
D5_peak_7391	chr3	65392324	65392757	6.04135	11.6706	8.25528	82	NA	promoter-TSS (NM_026155)	promoter-TSS (NM_026155)	13	NM_026155	67437	Mm.232728	NM_026155	ENSMUSG00000027828	Ssr3	0610038P07Rik|AL022999|AU022074|AW553833|TRAPG	signal sequence receptor, gamma	protein-coding
D5_peak_7397	chr3	65974501	65975453	5.49302	12.157	8.70984	87	NA	Intergenic	CpG	-16752	NM_019937	56706	Mm.175612	NM_019937	ENSMUSG00000027829	Ccnl1	2610030E23Rik|AU018493|Ccnl|ania-6a	cyclin L1	protein-coding
D5_peak_7398	chr3	66738824	66739316	5.07114	8.86268	5.64819	56	NA	Intergenic	Intergenic	239741	NM_001302358	20429	Mm.39093	NM_013665	ENSMUSG00000027833	Shox2	6330543G17Rik|OG12|Og12x|Prx3|SHOT	short stature homeobox 2	protein-coding
D5_peak_7399	chr3	66746423	66747207	7.9956	20.3889	16.5195	165	NA	Intergenic	Intergenic	231996	NM_001302358	20429	Mm.39093	NM_013665	ENSMUSG00000027833	Shox2	6330543G17Rik|OG12|Og12x|Prx3|SHOT	short stature homeobox 2	protein-coding
D5_peak_4900	chr17	5993694	5994089	5.9083	11.4316	8.0312	80	NA	intron (NM_001113352, intron 4 of 25)	intron (NM_001113352, intron 4 of 25)	-13689	NM_001290698	20975	Mm.236068	NM_011523	ENSMUSG00000023805	Synj2	AI481647|SJ2|mKIAA0348	synaptojanin 2	protein-coding
D5_peak_3306	chr13	73117120	73117902	10.2207	36.0208	31.5922	315	NA	Intergenic	Intergenic	111589	NR_126459	75361	Mm.385732	NR_126459		4930555K05Rik	-	RIKEN cDNA 4930555K05 gene	ncRNA
D5_peak_3316	chr13	76098331	76098808	4.65407	6.93161	3.89147	38	NA	promoter-TSS (NM_001081352)	promoter-TSS (NM_001081352)	91	NM_029847	77041	Mm.196399	NM_029847	ENSMUSG00000021592	Arsk	2810429K17Rik|4833414G15Rik	arylsulfatase K	protein-coding
D5_peak_4922	chr17	8872242	8872835	5.16856	8.69937	5.49853	54	NA	intron (NM_001347321, intron 1 of 21)	intron (NM_001347321, intron 1 of 21)	22553	NM_001347321	23984	Mm.87161	NM_011866	ENSMUSG00000023868	Pde10a	-	phosphodiesterase 10A	protein-coding
D5_peak_4925	chr17	9681063	9681478	8.83848	23.1339	19.1475	191	NA	Intergenic	Intergenic	-11566	NM_001163836	67543	Mm.26987	NM_026226	ENSMUSG00000046173	Pabpc6	4932702K14Rik|AI428050|Pabpc3	poly(A) binding protein, cytoplasmic 6	protein-coding
D5_peak_4926	chr17	9745861	9746128	5.12231	7.98195	4.8434	48	NA	Intergenic	Intergenic	29872	NR_045433	71092	Mm.243827	NR_045433		4930452A19Rik	4933424P20Rik	RIKEN cDNA 4930452A19 gene	ncRNA
D5_peak_4928	chr17	10066565	10066973	4.4045	6.26539	3.29605	32	NA	Intergenic	Intergenic	252592	NM_001159516	19317	Mm.130694	NM_021881	ENSMUSG00000062078	Qk	1110003F05Rik|1500005P18|QkI|l(17)-1Wis|l17Wis1	quaking	protein-coding
D5_peak_4933	chr17	10539661	10539989	5.6795	10.2736	6.95264	69	NA	intron (NM_027032, intron 4 of 4)	intron (NM_027032, intron 4 of 4)	83609	NR_077239	319750	Mm.383485	NR_077237	ENSMUSG00000089633	A230009B12Rik	-	RIKEN cDNA A230009B12 gene	ncRNA
D5_peak_4935	chr17	10775489	10777094	5.52117	15.6474	12.0004	120	NA	intron (NM_027032, intron 2 of 4)	intron (NM_027032, intron 2 of 4)	63900	NM_027032	69310	Mm.18889	NM_027032	ENSMUSG00000037196	Pacrg	1700008H23Rik	PARK2 co-regulated	protein-coding
D5_peak_4936	chr17	10784198	10784553	8.58434	18.9493	15.1429	151	NA	intron (NM_027032, intron 1 of 4)	intron (NM_027032, intron 1 of 4)	55816	NM_027032	69310	Mm.18889	NM_027032	ENSMUSG00000037196	Pacrg	1700008H23Rik	PARK2 co-regulated	protein-coding
D5_peak_4938	chr17	10850108	10851010	6.37953	13.5096	9.98055	99	NA	intron (NM_001317726, intron 1 of 6)	intron (NM_001317726, intron 1 of 6)	10200	NM_001317726	50873	Mm.311110	NM_016694	ENSMUSG00000023826	Park2	PRKN	Parkinson disease (autosomal recessive, juvenile) 2, parkin	protein-coding
D5_peak_4940	chr17	11198383	11198618	5.73299	10.0014	6.69966	66	NA	intron (NM_001317726, intron 2 of 6)	intron (NM_001317726, intron 2 of 6)	358141	NM_001317726	50873	Mm.311110	NM_016694	ENSMUSG00000023826	Park2	PRKN	Parkinson disease (autosomal recessive, juvenile) 2, parkin	protein-coding
D5_peak_4963	chr17	15342869	15343557	5.65067	10.591	7.24702	72	NA	Intergenic	Intergenic	11248	NR_033511	100038481	Mm.387544	NR_033511		Gm10510	ENSMUSG00000073453	predicted gene 10510	ncRNA
D5_peak_4964	chr17	15378814	15379060	3.06017	6.38558	3.40323	34	NA	Intergenic	Intergenic	-3114	NM_007865	13388	Mm.4875	NM_007865	ENSMUSG00000014773	Dll1	Delta1	delta-like 1 (Drosophila)	protein-coding
D5_peak_4974	chr17	15977034	15977872	5.97488	11.9428	8.5097	85	NA	Intergenic	Intergenic	-150867	NM_178615	68799	Mm.293466	NM_178615	ENSMUSG00000048027	Rgmb	1110059F19Rik|DRAGON	repulsive guidance molecule family member B	protein-coding
D5_peak_4975	chr17	15990052	15990662	4.38363	8.21851	5.05923	50	NA	Intergenic	Intergenic	-163771	NM_178615	68799	Mm.293466	NM_178615	ENSMUSG00000048027	Rgmb	1110059F19Rik|DRAGON	repulsive guidance molecule family member B	protein-coding
D5_peak_4976	chr17	15993828	15994158	4.16795	7.78784	4.66592	46	NA	Intergenic	Intergenic	-167407	NM_178615	68799	Mm.293466	NM_178615	ENSMUSG00000048027	Rgmb	1110059F19Rik|DRAGON	repulsive guidance molecule family member B	protein-coding
D5_peak_4977	chr17	16089400	16089726	6.29853	12.5331	9.06228	90	NA	Intergenic	Intergenic	-262977	NM_178615	68799	Mm.293466	NM_178615	ENSMUSG00000048027	Rgmb	1110059F19Rik|DRAGON	repulsive guidance molecule family member B	protein-coding
D5_peak_3370	chr13	94084370	94084789	8.85525	22.0859	18.142	181	NA	intron (NM_172589, intron 1 of 3)	MER135|DNA|DNA	26783	NM_172589	218454	Mm.316553	NM_172589	ENSMUSG00000045312	Lhfpl2	6030465B15|AI447312|AW050335|mKIAA0206|vgim	lipoma HMGIC fusion partner-like 2	protein-coding
D5_peak_3371	chr13	94595640	94596707	6.39493	15.2351	11.6101	116	NA	Intergenic	CpG	-192770	NM_009321	21371	Mm.379025	NM_009321	ENSMUSG00000042043	Tbca	Tbca13	tubulin cofactor A	protein-coding
D5_peak_3372	chr13	94608274	94608679	3.86323	5.17299	2.33809	23	NA	Intergenic	Intergenic	-180467	NM_009321	21371	Mm.379025	NM_009321	ENSMUSG00000042043	Tbca	Tbca13	tubulin cofactor A	protein-coding
D5_peak_3378	chr13	96388141	96388359	6.77334	13.3791	9.85692	98	NA	promoter-TSS (NM_026173)	promoter-TSS (NM_026173)	-44	NM_026173	67463	Mm.86472	NM_026173	ENSMUSG00000021671	Poc5	1200014M14Rik|AV144706	POC5 centriolar protein	protein-coding
D5_peak_4981	chr17	17063793	17064049	4.8511	6.71831	3.70057	37	NA	promoter-TSS (NM_001163919)	promoter-TSS (NM_001163919)	-182	NM_001163919	449000	Mm.483718	NM_001005358	ENSMUSG00000096696	Zfp960	-	zinc finger protein 960	protein-coding
D5_peak_4982	chr17	17234558	17235302	5.4947	8.58273	5.39174	53	NA	Intergenic	Intergenic	-59513	NM_001324550	100862203	Mm.484235	NM_001324550		Gm6712	EG626854	predicted gene 6712	protein-coding
D5_peak_3388	chr13	97384062	97384702	5.18759	9.06615	5.83586	58	NA	Intergenic	Intergenic	-50588	NR_110432	100039691	Mm.219358	NR_110430	ENSMUSG00000078952	Lncenc1	ENSMUSG00000078952|Gm11019|Gm2373|Lincenc1|Platr18|linc-Enc1	long non-coding RNA, embryonic stem cells expressed 1	ncRNA
D5_peak_3393	chr13	97824120	97824878	6.07797	16.2231	12.5462	125	NA	Intergenic	Intergenic	264499	NR_046157	328314	Mm.138047	NR_046157	ENSMUSG00000110235	Gm5086	B230311A21|EG328314	predicted gene 5086	ncRNA
D5_peak_11203	chr8	45201981	45202684	7.13545	17.6604	13.914	139	NA	Intergenic	Intergenic	-37187	NR_040690	622523	Mm.390032	NR_040690	ENSMUSG00000110231	Gm6329	EG622523	predicted gene 6329	ncRNA
D5_peak_11217	chr8	47242753	47243042	5.99299	11.9762	8.54063	85	NA	intron (NM_175162, intron 1 of 4)	intron (NM_175162, intron 1 of 4)	46505	NM_001286376	71069	Mm.23973	NM_175162	ENSMUSG00000038143	Stox2	4933409N07Rik|AI449080|AI835114|mKIAA1392	storkhead box 2	protein-coding
D5_peak_11220	chr8	47625933	47626473	5.93336	11.0916	7.71362	77	NA	Intergenic	RLTR11D|LTR|ERVK	48956	NM_023503	69260	Mm.430733	NM_023503	ENSMUSG00000063049	Ing2	2810011M06Rik|Ing1l|Ing2b|P33ING2	inhibitor of growth family, member 2	protein-coding
D5_peak_11226	chr8	48890407	48890802	3.94399	6.27704	3.307	33	NA	Intergenic	Intergenic	-215914	NM_001145937	23965	Mm.42191	NM_011857	ENSMUSG00000031561	Tenm3	2610100B16Rik|Odz1|Odz3|Ten-m3|mKIAA1455	teneurin transmembrane protein 3	protein-coding
D5_peak_11227	chr8	48981403	48982554	6.20542	10.7926	7.43487	74	NA	Intergenic	Intergenic	-307288	NM_001145937	23965	Mm.42191	NM_011857	ENSMUSG00000031561	Tenm3	2610100B16Rik|Odz1|Odz3|Ten-m3|mKIAA1455	teneurin transmembrane protein 3	protein-coding
D5_peak_11244	chr8	60864882	60865170	3.80354	5.3032	2.4502	24	NA	Intergenic	MIRb|SINE|MIR	-25425	NM_028299	72612	Mm.25263	NM_028299	ENSMUSG00000038005	Hpf1	2700029M09Rik|C230006B22Rik|C4orf27	histone PARylation factor 1	protein-coding
D5_peak_11254	chr8	61515480	61516234	5.17802	10.7839	7.42692	74	NA	intron (NM_001081390, intron 18 of 19)	CpG	28123	NM_145595	234309	Mm.29059	NM_145595	ENSMUSG00000031641	Cbr4	A730083J17Rik|BC009118	carbonyl reductase 4	protein-coding
D5_peak_11267	chr8	68058752	68058959	3.49055	4.38802	1.67819	16	NA	Intergenic	Intergenic	-84281	NM_177698	234353	Mm.32525	NM_027626	ENSMUSG00000030465	Psd3	4931420C21Rik|AI661273|BC003498|D430018P08|EFA6D	pleckstrin and Sec7 domain containing 3	protein-coding
D5_peak_11270	chr8	69121533	69122294	7.53265	24.3555	20.3217	203	NA	Intergenic	Intergenic	19040	NM_199364	211134	Mm.409446	NM_199364	ENSMUSG00000036306	Lzts1	F37|FEZ1|PSD-Zip70	leucine zipper, putative tumor suppressor 1	protein-coding
D5_peak_11278	chr8	69716424	69717285	10.4186	36.499	32.0543	320	NA	promoter-TSS (NM_181274)	promoter-TSS (NM_181274)	48	NM_001039965	66869	Mm.334581	NM_181274	ENSMUSG00000054648	Zfp869	1200003I07Rik	zinc finger protein 869	protein-coding
D5_peak_7401	chr3	66935427	66936158	9.12319	29.8561	25.6186	256	NA	Intergenic	Intergenic	43019	NM_001302358	20429	Mm.39093	NM_013665	ENSMUSG00000027833	Shox2	6330543G17Rik|OG12|Og12x|Prx3|SHOT	short stature homeobox 2	protein-coding
D5_peak_7404	chr3	67319184	67319552	4.45869	6.35126	3.37282	33	NA	intron (NM_025822, intron 7 of 9)	intron (NM_025822, intron 7 of 9)	-54729	NM_010801	17349	Mm.10414	NM_010801	ENSMUSG00000048416	Mlf1	HLS7	myeloid leukemia factor 1	protein-coding
D5_peak_7405	chr3	67886567	67887450	5.2816	9.92374	6.6273	66	NA	Intergenic	Intergenic	-5212	NM_177585	208426	Mm.246568	NM_177585	ENSMUSG00000051777	Iqcj	D230050A05|EG208426	IQ motif containing J	protein-coding
D5_peak_7415	chr3	69316253	69317022	7.2745	17.4735	13.7354	137	NA	promoter-TSS (NM_178726)	promoter-TSS (NM_178726)	-281	NM_178726	242083	Mm.40577	NM_178726	ENSMUSG00000027784	Ppm1l	3222401G13|5930404J21Rik|AI481720|AW045850|PP2C|PP2Cepsilon|Pp2ce|Ppp2ce|mKIAA4175	protein phosphatase 1 (formerly 2C)-like	protein-coding
D5_peak_7428	chr3	83980330	83980716	4.19333	6.18367	3.22274	32	NA	intron (NM_172681, intron 3 of 34)	intron (NM_172681, intron 3 of 34)	59638	NM_172681	229473	Mm.28838	NM_172681	ENSMUSG00000033767	D930015E06Rik	Kiaa0922|mKIAA0922	RIKEN cDNA D930015E06 gene	protein-coding
D5_peak_7434	chr3	84687135	84687545	4.76163	7.39383	4.30838	43	NA	intron (NM_177260, intron 3 of 6)	intron (NM_177260, intron 3 of 6)	21148	NM_177260	320782	Mm.107370	NM_177260	ENSMUSG00000056498	Tmem154	9930117H01Rik	transmembrane protein 154	protein-coding
D5_peak_7450	chr3	87566184	87566409	7.20383	15.0254	11.4122	114	NA	Intergenic	Intergenic	40718	NM_001083318	27049	Mm.219460	NM_012051	ENSMUSG00000003382	Etv3	AI414410|METS|Pe1	ets variant 3	protein-coding
D5_peak_3405	chr13	99413463	99414043	5.52777	10.3706	7.04304	70	NA	promoter-TSS (NR_015515)	promoter-TSS (NR_015515)	-927	NR_015515	320893	Mm.470842	NR_015515		6430562O15Rik	-	RIKEN cDNA 6430562O15 gene	ncRNA
D5_peak_3412	chr13	99879796	99880034	5.45376	9.17971	5.94051	59	NA	Intergenic	Intergenic	20768	NM_013732	27220	Mm.75498	NM_013732	ENSMUSG00000021647	Cartpt	Cart	CART prepropeptide	protein-coding
D5_peak_3423	chr13	102504377	102504781	7.93762	17.2881	13.559	135	NA	Intergenic	Intergenic	-188979	NM_008533	17079	Mm.373974	NM_008533	ENSMUSG00000021624	Cd180	F630107B15|Ly78|RP105	CD180 antigen	protein-coding
D5_peak_3431	chr13	104822102	104822364	4.15728	6.65467	3.64364	36	NA	intron (NR_135272, intron 1 of 4)	intron (NR_135272, intron 1 of 4)	5063	NR_135272	67288	Mm.125465	NM_026075	ENSMUSG00000021716	Srek1ip1	3110031B13Rik|AI462702|AV348305|AW121048|Sfrs12ip1|Srsf12ip1	splicing regulatory glutamine/lysine-rich protein 1interacting protein 1	protein-coding
D5_peak_3457	chr13	113343367	113344406	5.5296	16.0543	12.3864	123	NA	Intergenic	Intergenic	134227	NM_023612	71690	Mm.38929	NM_023612	ENSMUSG00000042379	Esm1	0610042H23Rik|AV004503|ESM-1	endothelial cell-specific molecule 1	protein-coding
D5_peak_3458	chr13	113354854	113355628	6.45783	16.6647	12.9661	129	NA	Intergenic	Intergenic	145582	NM_023612	71690	Mm.38929	NM_023612	ENSMUSG00000042379	Esm1	0610042H23Rik|AV004503|ESM-1	endothelial cell-specific molecule 1	protein-coding
D5_peak_3462	chr13	113613826	113614078	3.08323	4.87008	2.07725	20	NA	intron (NM_130796, intron 1 of 1)	intron (NM_130796, intron 1 of 1)	4612	NM_130796	170625	Mm.33721	NM_130796	ENSMUSG00000042364	Snx18	Snag1	sorting nexin 18	protein-coding
D5_peak_3465	chr13	113640732	113641521	4.39401	10.0572	6.75146	67	NA	Intergenic	Intergenic	22550	NM_019960	56534	Mm.41410	NM_019960	ENSMUSG00000051456	Hspb3	2310035K17Rik|AI844863|Hsbp3|spb3	heat shock protein 3	protein-coding
D5_peak_3471	chr13	115653274	115653732	5.4266	10.1879	6.87253	68	NA	Intergenic	Intergenic	-551539	NM_001033228	109700	Mm.317280	NM_001033228	ENSMUSG00000042284	Itga1	CD49A|E130012M19Rik|Vla1	integrin alpha 1	protein-coding
D5_peak_3472	chr13	115687352	115688083	9.5552	34.3678	29.9885	299	NA	Intergenic	Intergenic	-585753	NM_001033228	109700	Mm.317280	NM_001033228	ENSMUSG00000042284	Itga1	CD49A|E130012M19Rik|Vla1	integrin alpha 1	protein-coding
D5_peak_3475	chr13	116087224	116088237	5.57967	13.099	9.5933	95	NA	Intergenic	Intergenic	221958	NM_021459	16392	Mm.42242	NM_021459	ENSMUSG00000042258	Isl1	-	ISL1 transcription factor, LIM/homeodomain	protein-coding
D5_peak_3487	chr13	118735956	118736181	5.13703	8.978	5.75438	57	NA	intron (NM_008002, intron 1 of 2)	intron (NM_008002, intron 1 of 2)	21369	NM_008002	14165	Mm.317323	NM_008002	ENSMUSG00000021732	Fgf10	AEY17|BB213776|Fgf-10|Gsfaey17	fibroblast growth factor 10	protein-coding
D5_peak_11354	chr8	74521523	74521799	4.23911	5.54267	2.66039	26	NA	Intergenic	Intergenic	-351513	NM_027837	71597	Mm.158735	NM_027837	ENSMUSG00000031621	Isx	9130012O13Rik|Pix-1	intestine specific homeobox	protein-coding
D5_peak_11363	chr8	77826038	77826275	3.89069	5.68323	2.78298	27	NA	Intergenic	B3A|SINE|B2	-101704	NM_010332	13617	Mm.283168	NM_010332	ENSMUSG00000031616	Ednra	ET-AR|ETa|Gpcr10	endothelin receptor type A	protein-coding
D5_peak_11392	chr8	83955112	83955677	10.4831	33.571	29.2165	292	NA	promoter-TSS (NM_024184)	promoter-TSS (NM_024184)	-300	NM_024184	66929	Mm.29680	NM_024184	ENSMUSG00000005470	Asf1b	1700003K02Rik|AA409591	anti-silencing function 1B histone chaperone	protein-coding
D5_peak_7561	chr3	96328207	96328930	5.32572	11.8074	8.38265	83	NA	Intergenic	U1|snRNA|snRNA	-34599	NM_010186	14129	Mm.150	NM_010186	ENSMUSG00000015947	Fcgr1	AI323638|AV092959|CD64|FcgammaRI|IGGHAFC	Fc receptor, IgG, high affinity I	protein-coding
D5_peak_7599	chr3	102062409	102062816	4.39535	6.51338	3.51755	35	NA	Intergenic	Intergenic	-23843	NM_009814	12373	Mm.15343	NM_009814	ENSMUSG00000027861	Casq2	AA033488|AW146219|Csq2|ESTM52|cCSQ	calsequestrin 2	protein-coding
D5_peak_3504	chr14	8562140	8562540	5.18286	7.77723	4.65695	46	NA	intron (NM_028934, intron 5 of 15)	Lx5|LINE|L1	103950	NM_028934	74430	Mm.271901	NM_028934	ENSMUSG00000021747	4930452B06Rik	4933406L09Rik|AI854000	RIKEN cDNA 4930452B06 gene	protein-coding
D5_peak_3505	chr14	9597327	9597729	5.43377	9.14625	5.90986	59	NA	intron (NM_001308286, intron 5 of 6)	intron (NM_001308286, intron 5 of 6)	-286567	NR_030680	100042415	Mm.235938	NR_030680		Mnd1-ps	Gm3833	Mnd1 retrotransposed pseudogene	pseudo
D5_peak_3512	chr14	12393558	12393762	5.37739	10.0985	6.7901	67	NA	intron (NM_012061, intron 27 of 28)	intron (NM_012061, intron 27 of 28)	-47795	NM_080433	54713	Mm.34644	NM_080433	ENSMUSG00000021743	Fezf2	AI451466|AI852056|Fez|Fezl|Zfp312	Fez family zinc finger 2	protein-coding
D5_peak_3529	chr14	19417251	19417588	4.12163	18.9036	15.0993	150	NA	Intergenic	GSAT_MM|Satellite|Satellite	185168	NM_001024706	432825	Mm.327147	NM_001024706	ENSMUSG00000095024	Gm5458	EG432825	predicted gene 5458	protein-coding
D5_peak_3534	chr14	19991692	19992037	3.17377	4.65196	1.89792	18	NA	Intergenic	Intergenic	-14615	NM_001285910	14702	Mm.41737	NM_010315	ENSMUSG00000043004	Gng2	-	guanine nucleotide binding protein (G protein), gamma 2	protein-coding
D5_peak_3546	chr14	21261009	21261439	4.07437	5.73951	2.83059	28	NA	intron (NM_001243041, intron 6 of 10)	intron (NM_001243041, intron 6 of 10)	185072	NM_001243041	11534	Mm.188734	NM_134079	ENSMUSG00000039197	Adk	2310026J05Rik|5033405D03Rik|AI255373|AI987814|Ak	adenosine kinase	protein-coding
D5_peak_3566	chr14	24551007	24551664	6.75242	16.8612	13.1528	131	NA	Intergenic	Intergenic	60654	NM_011297	20088	Mm.16775	NM_011297	ENSMUSG00000025290	Rps24	-	ribosomal protein S24	protein-coding
D5_peak_3568	chr14	24769975	24771136	8.73944	31.6845	27.3881	273	NA	Intergenic	Intergenic	279874	NM_011297	20088	Mm.16775	NM_011297	ENSMUSG00000025290	Rps24	-	ribosomal protein S24	protein-coding
D5_peak_3577	chr14	25407637	25407872	5.20507	8.43347	5.25551	52	NA	Intergenic	Intergenic	-51431	NM_183208	328365	Mm.227484	NM_183208	ENSMUSG00000007817	Zmiz1	BC065120|E330020C23|ENSMUSG00000072684|Gm10397|I920194n01|Rai17|Zimp10	zinc finger, MIZ-type containing 1	protein-coding
D5_peak_3585	chr14	25769288	25769538	4.99444	8.40263	5.22706	52	NA	promoter-TSS (NM_001101433)	promoter-TSS (NM_001101433)	-557	NM_001101433	71918	Mm.41904	NM_001101433	ENSMUSG00000055538	Zcchc24	2310047A01Rik	zinc finger, CCHC domain containing 24	protein-coding
D5_peak_3592	chr14	27085978	27086254	4.57512	7.08631	4.03138	40	NA	intron (NM_134437, intron 3 of 12)	intron (NM_134437, intron 3 of 12)	47115	NM_134437	171463	Mm.206726	NM_027265	ENSMUSG00000040717	Il17rd	2810004A10Rik|AI428510|Sef|Sef-S	interleukin 17 receptor D	protein-coding
D5_peak_11429	chr8	87231032	87231245	4.2336	6.78826	3.76252	37	NA	Intergenic	Intergenic	-31288	NR_040697	100038706	Mm.334690	NR_040697	ENSMUSG00000099207	Gm10637	ENSMUSG00000074176	predicted gene 10637	ncRNA
D5_peak_11442	chr8	89042603	89043283	5.13165	15.3321	11.7018	117	NA	intron (NM_021390, intron 1 of 3)	CpG-14342	1219	NM_021390	58198	Mm.214361	NM_021390	ENSMUSG00000031665	Sall1	Msal-3	sal-like 1 (Drosophila)	protein-coding
D5_peak_11445	chr8	89744462	89744738	5.22319	8.7919	5.5839	55	NA	Intergenic	Intergenic	603652	NM_172913	244579	Mm.302755	NM_172913	ENSMUSG00000043668	Tox3	500-9|BC052044|C230068E13|CAGF9|Tnrc9	TOX high mobility group box family member 3	protein-coding
D5_peak_11453	chr8	90861982	90862339	4.98025	8.06037	4.91514	49	NA	intron (NM_177224, intron 2 of 39)	intron (NM_177224, intron 2 of 39)	33325	NM_177224	109151	Mm.100615	NM_177224	ENSMUSG00000056608	Chd9	1810014J18Rik|9030205D12Rik|A330063D19Rik|AD013|PRIC320|mKIAA0308	chromodomain helicase DNA binding protein 9	protein-coding
D5_peak_11455	chr8	90954902	90955682	8.32656	22.0944	18.1499	181	NA	intron (NM_001310530, intron 1 of 37)	intron (NM_001310530, intron 1 of 37)	23043	NM_001310530	109151	Mm.100615	NM_177224	ENSMUSG00000056608	Chd9	1810014J18Rik|9030205D12Rik|A330063D19Rik|AD013|PRIC320|mKIAA0308	chromodomain helicase DNA binding protein 9	protein-coding
D5_peak_11459	chr8	91330505	91331053	5.61514	12.4088	8.9459	89	NA	intron (NM_011936, intron 1 of 8)	intron (NM_011936, intron 1 of 8)	17254	NM_011936	26383	Mm.4375	NM_011936	ENSMUSG00000055932	Fto	AW743446|mKIAA1752	fat mass and obesity associated	protein-coding
D5_peak_11465	chr8	91661816	91662300	5.23022	10.8888	7.52418	75	NA	intron (NM_011936, intron 8 of 8)	intron (NM_011936, intron 8 of 8)	139596	NM_001253822	16373	Mm.238044	NM_008393	ENSMUSG00000031734	Irx3	AI894186	Iroquois related homeobox 3	protein-coding
D5_peak_11470	chr8	91866569	91867337	7.22895	19.27	15.4493	154	NA	Intergenic	Intergenic	-65299	NM_008393	16373	Mm.238044	NM_008393	ENSMUSG00000031734	Irx3	AI894186	Iroquois related homeobox 3	protein-coding
D5_peak_11495	chr8	101328953	101329400	5.40852	8.76819	5.56217	55	NA	Intergenic	Intergenic	1455935	NM_009866	12552	Mm.1571	NM_009866	ENSMUSG00000031673	Cdh11	Cad11|OSF-4	cadherin 11	protein-coding
D5_peak_6016	chr19	10277383	10277688	5.42975	8.80297	5.59416	55	NA	intron (NM_198114, intron 1 of 19)	intron (NM_198114, intron 1 of 19)	27342	NM_198114	269060	Mm.329718	NM_198114	ENSMUSG00000035735	Dagla	Nsddr	diacylglycerol lipase, alpha	protein-coding
D5_peak_6019	chr19	10395085	10395451	4.21492	6.48387	3.49126	34	NA	intron (NM_173067, intron 1 of 9)	intron (NM_173067, intron 1 of 9)	6178	NM_173067	54525	Mm.182654	NM_018801	ENSMUSG00000024743	Syt7	AI851541|B230112P13Rik	synaptotagmin VII	protein-coding
D5_peak_7623	chr3	105359405	105360354	5.84929	12.0992	8.65615	86	NA	Intergenic	Intergenic	-92451	NM_001039347	56543	Mm.44530	NM_019931	ENSMUSG00000040896	Kcnd3	AW045978|Kncd3|Kv4.3	potassium voltage-gated channel, Shal-related family, member 3	protein-coding
D5_peak_6028	chr19	11965157	11965805	11.4721	51.4042	46.5565	465	NA	promoter-TSS (NM_001033174)	promoter-TSS (NM_001033174)	-363	NM_001033174	76303	Mm.291279	NM_001033174	ENSMUSG00000024687	Osbp	1110018F06Rik|AW559088|mKIAA4220	oxysterol binding protein	protein-coding
D5_peak_7636	chr3	107713789	107714110	5.12512	9.29424	6.04628	60	NA	Intergenic	MIRb|SINE|MIR	-17401	NM_145542	229709	Mm.220328	NM_145542	ENSMUSG00000027893	Ahcyl1	1110034F20Rik|AA409031|AA414901|Ahcy-rs3|DCAL|Irbit	S-adenosylhomocysteine hydrolase-like 1	protein-coding
D5_peak_6034	chr19	12795518	12796502	7.7435	26.4042	22.2916	222	NA	non-coding (NR_024093, exon 1 of 13)	non-coding (NR_024093, exon 1 of 13)	113	NR_024093	664779	Mm.290924	NM_001039718	ENSMUSG00000024695	Gm44505	Zfp91-Cntf|Zfp91Cntf	predicted readthrough transcript (NMD candidate), 44505	ncRNA
D5_peak_6037	chr19	14565818	14567265	6.27996	18.8336	15.0326	150	NA	intron (NM_001302947, intron 4 of 19)	intron (NM_001302947, intron 4 of 19)	30672	NM_001302951	21888	Mm.103638	NM_011600	ENSMUSG00000024642	Tle4	5730411M05Rik|AA792082|Bce-1|Bce1|ESTM13|ESTM14|Grg4|X83332|X83333|grg-4	transducin-like enhancer of split 4	protein-coding
D5_peak_7648	chr3	108433456	108433997	6.55083	13.4061	9.88259	98	NA	intron (NM_001204979, intron 4 of 10)	intron (NM_001204979, intron 4 of 10)	11533	NM_011319	20226	Mm.28688	NM_011319	ENSMUSG00000068739	Sars	Sars1|Strs|serRS	seryl-aminoacyl-tRNA synthetase	protein-coding
D5_peak_6049	chr19	16353634	16354051	4.94546	7.1199	4.06144	40	NA	intron (NM_008139, intron 5 of 6)	intron (NM_008139, intron 5 of 6)	-38838	NR_105832	102465218		NR_105832	ENSMUSG00000098718	Mir496b	Gm28028|mmu-mir-496b	microRNA 496b	ncRNA
D5_peak_7659	chr3	109488555	109489173	5.35375	9.70231	6.42377	64	NA	intron (NM_020505, intron 2 of 26)	intron (NM_020505, intron 2 of 26)	-85143	NM_146139	57257	Mm.282257	NM_020505	ENSMUSG00000033721	Vav3	A530094I06Rik|AA986410|Idd18.1	vav 3 oncogene	protein-coding
D5_peak_6057	chr19	21160908	21161723	5.22536	16.6976	12.9972	129	NA	Intergenic	Intergenic	56605	NR_126458	75354	Mm.243873	NR_126458		4930554I06Rik	-	RIKEN cDNA 4930554I06 gene	ncRNA
D5_peak_6058	chr19	21165537	21166240	3.63809	9.40452	6.14816	61	NA	Intergenic	Intergenic	61178	NR_126458	75354	Mm.243873	NR_126458		4930554I06Rik	-	RIKEN cDNA 4930554I06 gene	ncRNA
D5_peak_7660	chr3	109496513	109496728	5.55596	9.3503	6.09817	60	NA	intron (NM_020505, intron 3 of 26)	intron (NM_020505, intron 3 of 26)	-77387	NM_146139	57257	Mm.282257	NM_020505	ENSMUSG00000033721	Vav3	A530094I06Rik|AA986410|Idd18.1	vav 3 oncogene	protein-coding
D5_peak_7679	chr3	118547808	118548328	5.85525	10.9541	7.58494	75	NA	Intergenic	Intergenic	-14110	NM_170778	99586	Mm.27907	NM_170778	ENSMUSG00000033308	Dpyd	AI315208|DPD|E330028L06Rik	dihydropyrimidine dehydrogenase	protein-coding
D5_peak_6078	chr19	26858895	26859602	3.94712	8.1449	4.99214	49	NA	Intergenic	Intergenic	-26677	NM_001033407	329047	Mm.293289	NM_001033407	ENSMUSG00000074913	Gm815	-	predicted gene 815	protein-coding
D5_peak_6079	chr19	26861318	26861774	5.31154	14.7246	11.1281	111	NA	Intergenic	Intergenic	-24379	NM_001033407	329047	Mm.293289	NM_001033407	ENSMUSG00000074913	Gm815	-	predicted gene 815	protein-coding
D5_peak_7683	chr3	120983055	120983577	6.59326	11.8273	8.40124	84	NA	Intergenic	Intergenic	-96584	NR_130170	320739	Mm.388474	NR_130170		6530403H02Rik	-	RIKEN cDNA 6530403H02 gene	ncRNA
D5_peak_7689	chr3	121539704	121540269	6.68914	14.5217	10.9366	109	NA	Intergenic	Intergenic	-7642	NM_145394	213603	Mm.33062	NM_145394	ENSMUSG00000039865	Slc44a3	BC010552	solute carrier family 44, member 3	protein-coding
D5_peak_6080	chr19	26869779	26870739	5.76735	14.6883	11.0939	110	NA	Intergenic	Intergenic	-15666	NM_001033407	329047	Mm.293289	NM_001033407	ENSMUSG00000074913	Gm815	-	predicted gene 815	protein-coding
D5_peak_6081	chr19	26877008	26877286	4.9443	8.6393	5.44322	54	NA	Intergenic	Intergenic	-8778	NM_001033407	329047	Mm.293289	NM_001033407	ENSMUSG00000074913	Gm815	-	predicted gene 815	protein-coding
D5_peak_3600	chr14	29562831	29563052	4.79719	7.45216	4.36153	43	NA	intron (NM_009785, intron 2 of 37)	intron (NM_009785, intron 2 of 37)	158923	NM_009785	12294	Mm.386754	NM_009785	ENSMUSG00000021991	Cacna2d3	Cacnad3|alapha2delta3	calcium channel, voltage-dependent, alpha2/delta subunit 3	protein-coding
D5_peak_2005	chr11	86544674	86545074	7.44609	16.8622	13.1535	131	NA	promoter-TSS (NM_001199045)	promoter-TSS (NM_001199045)	-67	NM_001114334	72508	Mm.394280	NM_028259	ENSMUSG00000020516	Rps6kb1	2610318I15Rik|4732464A07Rik|70kDa|AA959758|AI256796|AI314060|S6K1|p70/85s6k|p70s6k	ribosomal protein S6 kinase, polypeptide 1	protein-coding
D5_peak_2009	chr11	86852155	86852403	5.53521	9.31573	6.06627	60	NA	intron (NR_106195, intron 4 of 8)	intron (NR_106195, intron 4 of 8)	-44619	NM_026191	67487	Mm.260627	NM_026191	ENSMUSG00000018425	Dhx40	2410016C14Rik|ARG147|DDX40|PAD	DEAH (Asp-Glu-Ala-His) box polypeptide 40	protein-coding
D5_peak_3616	chr14	31564756	31565143	5.35526	9.01455	5.78803	57	NA	intron (NM_009937, intron 1 of 16)	intron (NM_009937, intron 1 of 16)	12434	NM_009937	382864	Mm.239821	NM_009937	ENSMUSG00000057606	Colq	A130034K24Rik	collagen-like tail subunit (single strand of homotrimer) of asymmetric acetylcholinesterase	protein-coding
D5_peak_3619	chr14	31669560	31669933	5.45376	9.17971	5.94051	59	NA	Intergenic	Intergenic	28689	NM_025295	26363	Mm.282679	NM_025295	ENSMUSG00000021900	Btd	-	biotinidase	protein-coding
D5_peak_3625	chr14	32245991	32246638	6.84609	27.1846	23.0429	230	NA	intron (NM_011960, intron 9 of 17)	intron (NM_011960, intron 9 of 17)	44343	NM_011960	26430	Mm.15962	NM_011960	ENSMUSG00000021911	Parg	AI413217	poly (ADP-ribose) glycohydrolase	protein-coding
D5_peak_3626	chr14	32379634	32379889	5.4432	10.2179	6.9007	69	NA	intron (NM_001034037, intron 1 of 2)	intron (NM_001034037, intron 1 of 2)	8612	NM_001034037	67085	Mm.109099	NM_001034037	ENSMUSG00000072473	1700024G13Rik	C10orf53	RIKEN cDNA 1700024G13 gene	protein-coding
D5_peak_3628	chr14	32428958	32429572	5.68535	12.5525	9.08095	90	NA	intron (NM_009891, intron 8 of 15)	intron (NM_009891, intron 8 of 15)	35585	NM_021712	20508	Mm.190503	NM_021712	ENSMUSG00000100241	Slc18a3	VAChT|VAT	solute carrier family 18 (vesicular monoamine), member 3	protein-coding
D5_peak_2026	chr11	88086938	88087209	5.72808	11.1046	7.72553	77	NA	Intergenic	Intergenic	-10985	NR_045499	70393	Mm.386799	NR_045499	ENSMUSG00000018378	2210416O15Rik	-	RIKEN cDNA 2210416O15 gene	ncRNA
D5_peak_2028	chr11	88118470	88119250	5.41429	10.5258	7.18757	71	NA	intron (NM_198013, intron 1 of 10)	intron (NM_198013, intron 1 of 10)	19714	NM_198013	103841	Mm.374846	NM_198013	ENSMUSG00000018378	Cuedc1	AI841487|C330016O16Rik	CUE domain containing 1	protein-coding
D5_peak_2036	chr11	88240958	88241160	4.04783	6.46169	3.4709	34	NA	Intergenic	Intergenic	36671	NM_001291271	64656	Mm.168680	NM_024174	ENSMUSG00000023723	Mrps23	D11Bwg1153e|MRP-S23|Rpms23|S23mt	mitochondrial ribosomal protein S23	protein-coding
D5_peak_2042	chr11	88486054	88486335	4.17092	7.51106	4.41548	44	NA	intron (NM_054043, intron 6 of 13)	intron (NM_054043, intron 6 of 13)	-133057	NR_131025	68397	Mm.426889	NR_131025		0610039H22Rik	-	RIKEN cDNA 0610039H22 gene	ncRNA
D5_peak_3650	chr14	37247295	37247503	4.69088	6.99082	3.94532	39	NA	Intergenic	Intergenic	-112077	NM_078478	66092	Mm.182912	NM_078478	ENSMUSG00000041028	Ghitm	1010001P14Rik|C77840|MICS1|PTD010|Tmbim5	growth hormone inducible transmembrane protein	protein-coding
D5_peak_3664	chr14	46661836	46662469	5.00691	8.74981	5.54536	55	NA	intron (NR_131909, intron 1 of 3)	intron (NR_131909, intron 1 of 3)	11623	NR_131909	328385	Mm.271545	NR_131909		D330046F09Rik	Gm808	RIKEN cDNA D330046F09 gene	ncRNA
D5_peak_3676	chr14	48073405	48074543	7.60561	21.0651	17.1651	171	NA	Intergenic	Intergenic	-46895	NM_033602	93834	Mm.296457	NM_033602	ENSMUSG00000021846	Peli2	AW047589|BB129927	pellino 2	protein-coding
D5_peak_2078	chr11	95384462	95384902	13.0497	44.4824	39.8051	398	NA	promoter-TSS (NM_016752)	promoter-TSS (NM_016752)	-240	NM_016752	110172	Mm.4593	NM_016752	ENSMUSG00000020873	Slc35b1	Ugalt2	solute carrier family 35, member B1	protein-coding
D5_peak_3680	chr14	48606815	48607446	3.93278	6.25701	3.28856	32	NA	Intergenic	Intergenic	55742	NM_144841	18424	Mm.134516	NM_144841	ENSMUSG00000021848	Otx2	E130306E05Rik	orthodenticle homeobox 2	protein-coding
D5_peak_3690	chr14	51089585	51089813	4.2301	7.34151	4.2614	42	NA	Intergenic	Intergenic	-1378	NM_001161731	11727	Mm.202665	NM_007447	ENSMUSG00000072115	Ang	AI385586|Ang1|Rnase5|Rnase5a	angiogenin, ribonuclease, RNase A family, 5	protein-coding
D5_peak_2091	chr11	96075637	96076139	11.4517	46.0919	41.3713	413	NA	promoter-TSS (NM_001161419)	promoter-TSS (NM_001161419)	-194	NM_007506	11951	Mm.258	NM_007506	ENSMUSG00000006057	Atp5g1	-	ATP synthase, H+ transporting, mitochondrial F0 complex, subunit C1 (subunit 9)	protein-coding
D5_peak_2094	chr11	96309981	96310700	5.13031	23.2818	19.2894	192	NA	Intergenic	Intergenic	-3430	NR_131758	75395	Mm.440014	NR_131758	ENSMUSG00000085645	Hoxb5os	0610040B09Rik|AV302770|Hoxb5/6as	homeobox B5 and homeobox B6, opposite strand	ncRNA
D5_peak_11502	chr8	105205855	105206472	7.16985	15.8756	12.2169	122	NA	intron (NM_001161458, intron 5 of 5)	URR1A|DNA|hAT-Charlie	-19025	NM_145604	234678	Mm.27186	NM_145604	ENSMUSG00000031889	D230025D16Rik	BC006874|Lin10	RIKEN cDNA D230025D16 gene	protein-coding
D5_peak_11535	chr8	108022387	108022782	4.63028	7.47126	4.37892	43	NA	Intergenic	Intergenic	-434102	NM_010817	17463	Mm.18347	NM_010817	ENSMUSG00000039067	Psmd7	AW107203|Mov-34|Mov34	proteasome (prosome, macropain) 26S subunit, non-ATPase, 7	protein-coding
D5_peak_11538	chr8	108301603	108302673	4.17751	8.66589	5.46827	54	NA	Intergenic	Intergenic	282539	NR_077224	109215	Mm.65282	NR_077224	ENSMUSG00000110613	Lncbate1	3010033K07Rik|Lnc-BATE1	brown adipose tissue enriched long non-coding RNA 1	ncRNA
D5_peak_11539	chr8	108361252	108361811	6.95053	14.5673	10.979	109	NA	Intergenic	Intergenic	223146	NR_077224	109215	Mm.65282	NR_077224	ENSMUSG00000110613	Lncbate1	3010033K07Rik|Lnc-BATE1	brown adipose tissue enriched long non-coding RNA 1	ncRNA
D5_peak_11545	chr8	108802896	108803188	4.90088	8.88758	5.6713	56	NA	intron (NM_007496, intron 3 of 9)	intron (NM_007496, intron 3 of 9)	88398	NM_007496	11906	Mm.416972	NM_007496	ENSMUSG00000038872	Zfhx3	A230102L03Rik|Atbf1|Sci|WBP9|mKIAA4228	zinc finger homeobox 3	protein-coding
D5_peak_11546	chr8	108846251	108846609	6.00423	10.833	7.47264	74	NA	intron (NM_007496, intron 3 of 9)	intron (NM_007496, intron 3 of 9)	-90430	NR_037295	100526511		NR_037295	ENSMUSG00000093241	Mir3108	mir-3108|mmu-mir-3108	microRNA 3108	ncRNA
D5_peak_11566	chr8	111680946	111681326	4.29937	6.9028	3.86523	38	NA	Intergenic	Intergenic	8538	NR_106044	102466993		NR_106044	ENSMUSG00000099129	Mir7076	Gm27318|mmu-mir-7076	microRNA 7076	ncRNA
D5_peak_11567	chr8	111717057	111717943	5.76045	10.7864	7.429	74	NA	intron (NM_001198839, intron 2 of 6)	intron (NM_001198839, intron 2 of 6)	14636	NM_001198839	12927	Mm.3758	NM_009954	ENSMUSG00000031955	Bcar1	AI385681|Cas|Crkas	breast cancer anti-estrogen resistance 1	protein-coding
D5_peak_11572	chr8	112411460	112411754	4.79719	7.45216	4.36153	43	NA	Intergenic	Intergenic	157968	NR_132433	102640845	Mm.405615	NR_132433	ENSMUSG00000098075	Gm26994	-	predicted gene, 26994	ncRNA
D5_peak_11577	chr8	114116095	114116554	5.08001	8.54881	5.36049	53	NA	Intergenic	Intergenic	-17250	NM_024446	67528	Mm.27889	NM_024437	ENSMUSG00000031767	Nudt7	1300007B24Rik|2210404C19Rik	nudix (nucleoside diphosphate linked moiety X)-type motif 7	protein-coding
D5_peak_11579	chr8	114351472	114351684	4.38673	6.2372	3.27025	32	NA	promoter-TSS (NR_045831)	promoter-TSS (NR_045831)	-100	NR_045831	71122	Mm.437539	NR_045831		4933408N05Rik	-	RIKEN cDNA 4933408N05 gene	ncRNA
D5_peak_11592	chr8	118004435	118004718	5.85525	10.9541	7.58494	75	NA	Intergenic	Intergenic	-202647	NM_026758	68533	Mm.181836	NM_026758	ENSMUSG00000031843	Mphosph6	1110001M01Rik|AA536809|C86426	M phase phosphoprotein 6	protein-coding
D5_peak_11595	chr8	119459781	119460070	5.22067	9.46554	6.20451	62	NA	intron (NM_054095, intron 5 of 12)	intron (NM_054095, intron 5 of 12)	13206	NM_054095	117148	Mm.356184	NM_054095	ENSMUSG00000031837	Necab2	Efcbp2	N-terminal EF-hand calcium binding protein 2	protein-coding
D5_peak_7707	chr3	125576106	125576398	4.66933	6.68429	3.67037	36	NA	intron (NM_022565, intron 4 of 13)	intron (NM_022565, intron 4 of 13)	172161	NM_022565	64580	Mm.444289	NM_022565	ENSMUSG00000027971	Ndst4	4930439H17Rik	N-deacetylase/N-sulfotransferase (heparin glucosaminyl) 4	protein-coding
D5_peak_7725	chr3	130945616	130946427	5.45376	9.17971	5.94051	59	NA	Intergenic	Intergenic	-164276	NM_010703	16842	Mm.255219	NM_010703	ENSMUSG00000027985	Lef1	3000002B05|AI451430|Lef-1	lymphoid enhancer binding factor 1	protein-coding
D5_peak_7736	chr3	134238473	134239062	4.26229	11.8235	8.39762	83	NA	intron (NM_001004367, intron 2 of 3)	intron (NM_001004367, intron 2 of 3)	1816	NR_035435	100316832		NR_035435	ENSMUSG00000084564	Mir1895	Mirn1895|mmu-mir-1895	microRNA 1895	ncRNA
D5_peak_7737	chr3	134243653	134244063	6.46063	18.4177	14.6348	146	NA	intron (NM_001004367, intron 3 of 3)	intron (NM_001004367, intron 3 of 3)	-3275	NR_035435	100316832		NR_035435	ENSMUSG00000084564	Mir1895	Mirn1895|mmu-mir-1895	microRNA 1895	ncRNA
D5_peak_7749	chr3	138513423	138513845	6.11061	12.9977	9.49903	94	NA	Intergenic	MamGypLTR3a|LTR|Gypsy	-12557	NM_007917	13684	Mm.3941	NM_007917	ENSMUSG00000028156	Eif4e	EG668879|Eif4e-ps|If4e|eIF-4E	eukaryotic translation initiation factor 4E	protein-coding
D5_peak_7756	chr3	138851416	138852577	7.21345	48.1991	43.4244	434	NA	intron (NM_019571, intron 1 of 7)	(CA)n|Simple_repeat|Simple_repeat	109788	NM_019571	56224	Mm.31927	NM_019571	ENSMUSG00000028152	Tspan5	2810455A09Rik|4930505M03Rik|NET-4|Tm4sf9	tetraspanin 5	protein-coding
D5_peak_7759	chr3	139860998	139861635	4.52964	6.73097	3.71142	37	NA	Intergenic	Intergenic	-166933	NR_105798	102465198		NR_105798	ENSMUSG00000099169	Mir7j	Gm27716|Mirlet7j|mmu-let-7j	microRNA 7j	ncRNA
D5_peak_6163	chr19	45293567	45293893	5.25331	9.52382	6.2588	62	NA	Intergenic	Intergenic	-58494	NM_010691	16814	Mm.116815	NM_010691	ENSMUSG00000025216	Lbx1	Lbx1h	ladybird homeobox homolog 1 (Drosophila)	protein-coding
D5_peak_6167	chr19	45476015	45476291	3.98213	5.83537	2.91574	29	NA	intron (NM_001286466, intron 4 of 13)	intron (NM_001286466, intron 4 of 13)	84411	NM_001330506	56626	Mm.46509	NM_020032	ENSMUSG00000025218	Poll	1110003P06Rik|AV007317	polymerase (DNA directed), lambda	protein-coding
D5_peak_7779	chr3	144664525	144664876	6.9398	13.6708	10.1319	101	NA	Intergenic	Intergenic	55635	NM_001282037	54673	Mm.271775	NM_019464	ENSMUSG00000037062	Sh3glb1	AA409932|AI314629|AU015566|Bif-1|mKIAA0491	SH3-domain GRB2-like B1 (endophilin)	protein-coding
D5_peak_7786	chr3	146107926	146108130	4.24485	5.77019	2.85739	28	NA	promoter-TSS (NM_172864)	promoter-TSS (NM_172864)	8	NM_172864	242253	Mm.235040	NM_172864	ENSMUSG00000043020	Wdr63	4931433A13Rik	WD repeat domain 63	protein-coding
D5_peak_6188	chr19	47029628	47030166	8.84408	26.9757	22.8422	228	NA	Intergenic	Intergenic	-14708	NM_001164363	76952	Mm.40965	NM_029810	ENSMUSG00000025041	Nt5c2	2010002I23Rik|CnII|ENSMUSG00000025039|Gm9751|Gmp|Nt5b|Pnt5|cN-II	5'-nucleotidase, cytosolic II	protein-coding
D5_peak_7798	chr3	149462209	149462708	4.67723	7.55096	4.45174	44	NA	Intergenic	Intergenic	187721	NR_040591	381482	Mm.393866	NR_040591		Gm1653	-	predicted gene 1653	ncRNA
D5_peak_6192	chr19	47291312	47291751	5.00691	8.74981	5.54536	55	NA	intron (NM_001164717, intron 8 of 13)	intron (NM_001164717, intron 8 of 13)	-17942	NR_105961	102466782		NR_105961	ENSMUSG00000098786	Mir6995	Gm27576|mmu-mir-6995	microRNA 6995	ncRNA
D5_peak_3709	chr14	54517390	54517770	13.2334	45.5853	40.8782	408	NA	promoter-TSS (NM_013768)	promoter-TSS (NM_013768)	-110	NM_001313906	27374	Mm.196585	NM_013768	ENSMUSG00000023110	Prmt5	Jbp1|Skb1	protein arginine N-methyltransferase 5	protein-coding
D5_peak_2102	chr11	96595732	96596803	6.79572	23.3388	19.3435	193	NA	intron (NM_001033186, intron 4 of 12)	intron (NM_001033186, intron 4 of 12)	131676	NM_001033186	78473	Mm.395840	NM_001033186	ENSMUSG00000057058	Skap1	1700091G21Rik|Scap1|Skap-55	src family associated phosphoprotein 1	protein-coding
D5_peak_2110	chr11	96875864	96876094	5.92324	14.2362	10.6665	106	NA	Intergenic	Intergenic	25586	NR_029562	387170		NR_029562	ENSMUSG00000065515	Mir152	Mirn152|mir-152|mmu-mir-152	microRNA 152	ncRNA
D5_peak_2112	chr11	96885513	96886437	5.03301	9.128	5.89269	58	NA	Intergenic	Intergenic	30539	NM_030248	80280	Mm.28297	NM_030248	ENSMUSG00000018669	Cdk5rap3	1810007E24Rik|BC002318|C53|C81486|HSF-27|IC53|LZAP|MST016	CDK5 regulatory subunit associated protein 3	protein-coding
D5_peak_3723	chr14	55014759	55015537	9.55388	30.8665	26.5965	265	NA	promoter-TSS (NM_026890)	promoter-TSS (NM_026890)	-306	NM_026890	68966	Mm.21214	NM_026890	ENSMUSG00000022204	Ngdn	1500001L15Rik|Ngd|neuroguidin	neuroguidin, EIF4E binding protein	protein-coding
D5_peak_3724	chr14	55085544	55085913	6.55256	13.8341	10.2862	102	NA	intron (NM_001039198, intron 1 of 9)	CT-rich|Low_complexity|Low_complexity	6320	NM_001039198	239102	Mm.441113	NM_001039198	ENSMUSG00000040721	Zfhx2	ZFH-5	zinc finger homeobox 2	protein-coding
D5_peak_2128	chr11	97733917	97734307	7.28303	17.0205	13.3041	133	NA	intron (NM_054051, intron 1 of 9)	intron (NM_054051, intron 1 of 9)	10592	NM_054051	108083	Mm.39700	NM_054051	ENSMUSG00000018547	Pip4k2b	AI848124|PI5P4Kbeta|Pip5k2b|c11	phosphatidylinositol-5-phosphate 4-kinase, type II, beta	protein-coding
D5_peak_3734	chr14	55671865	55672562	6.93399	14.9816	11.3711	113	NA	promoter-TSS (NM_177992)	promoter-TSS (NM_177992)	-22	NM_177992	105446	Mm.390685	NM_177992	ENSMUSG00000002326	Gmpr2	1810008P16Rik|5730544D12Rik|AA959850|GMPR 2	guanosine monophosphate reductase 2	protein-coding
D5_peak_3738	chr14	55822754	55823920	5.14415	9.67077	6.39497	63	NA	Intergenic	Intergenic	-1458	NM_023699	73181	Mm.27908	NM_023699	ENSMUSG00000023411	Nfatc4	3110041H08Rik|AW107667|AW546455|Nfat3	nuclear factor of activated T cells, cytoplasmic, calcineurin dependent 4	protein-coding
D5_peak_2138	chr11	98497508	98498027	4.51087	6.97973	3.93511	39	NA	intron (NM_011771, intron 3 of 7)	intron (NM_011771, intron 3 of 7)	48264	NM_011771	22780	Mm.133367	NM_011771	ENSMUSG00000018168	Ikzf3	5830411O07Rik|Aiolos|Zfpn1a3|Znfn1a3	IKAROS family zinc finger 3	protein-coding
D5_peak_3740	chr14	55940235	55940580	5.22856	7.84998	4.72351	47	NA	Intergenic	Intergenic	4268	NM_010780	17228	Mm.1252	NM_010780	ENSMUSG00000022225	Cma1	MMCP-5|Mcp-5|Mcp5|Mcpt5	chymase 1, mast cell	protein-coding
D5_peak_3749	chr14	57571349	57571926	5.68376	9.56267	6.29427	62	NA	promoter-TSS (NM_026526)	promoter-TSS (NM_026526)	-68	NM_026526	68043	Mm.45225	NM_026526	ENSMUSG00000021951	Eef1akmt1	2510005D08Rik|AW045965|Ayu21-96|Gt(pU21)96Imeg|GtAyu21-96|N6amt2	eukaryotic translation elongation factor 1 alpha lysine methyltransferase 1	protein-coding
D5_peak_2162	chr11	100518287	100518651	5.40542	9.79369	6.50798	65	NA	intron (NM_001199296, intron 6 of 28)	intron (NM_001199296, intron 6 of 28)	9531	NM_134037	104112	Mm.282039	NM_134037	ENSMUSG00000020917	Acly	A730098H14Rik|AW538652	ATP citrate lyase	protein-coding
D5_peak_2167	chr11	100714765	100715205	4.79439	8.3728	5.20001	52	NA	TTS (NM_001305003)	TTS (NM_001305003)	1135	NM_029307	75482	Mm.46175	NM_029307	ENSMUSG00000017832	Hspb9	1700007H20Rik	heat shock protein, alpha-crystallin-related, B9	protein-coding
D5_peak_3773	chr14	62879931	62880246	3.68743	5.11439	2.28731	22	NA	intron (NM_175546, intron 1 of 11)	intron (NM_175546, intron 1 of 11)	14546	NR_105860	102465311		NR_105860	ENSMUSG00000098858	Mir6541	Gm27311|mmu-mir-6541	microRNA 6541	ncRNA
D5_peak_3779	chr14	63718963	63719557	4.0897	5.76405	2.85231	28	NA	intron (NM_173393, intron 1 of 2)	intron (NM_173393, intron 1 of 2)	-7929	NR_030611	100124452		NR_030611	ENSMUSG00000076049	Mir598	Mirn598|mir-598|mmu-mir-598	microRNA 598	ncRNA
D5_peak_137	chr1	51650166	51650921	12.9631	49.1845	44.3827	443	NA	Intergenic	Intergenic	-172144	NM_028696	109019	Mm.196290	NM_028696	ENSMUSG00000026107	Nabp1	4930434H03Rik|4930442A21Rik|4930488J04Rik|4933440J18Rik|5830411E10Rik|AI852561|Nbp1|Obfc2a|Ssb2	nucleic acid binding protein 1	protein-coding
D5_peak_2171	chr11	101009147	101009893	6.08956	12.5538	9.08185	90	NA	promoter-TSS (NM_001243049)	promoter-TSS (NM_001243049)	68	NM_001243049	11975	Mm.340818	NM_016920	ENSMUSG00000019302	Atp6v0a1	AA959968|ATP6a1|Atp6n1|Atp6n1a|Atpv0a1|Vpp-1|Vpp1	ATPase, H+ transporting, lysosomal V0 subunit A1	protein-coding
D5_peak_2176	chr11	101173728	101174014	3.57952	7.28286	4.20869	42	NA	exon (NM_007721, exon 2 of 2)	exon (NM_007721, exon 2 of 2)	1572	NM_007721	12777	Mm.8021	NM_007721	ENSMUSG00000044052	Ccr10	Cmkbr9|Gpr2	chemokine (C-C motif) receptor 10	protein-coding
D5_peak_140	chr1	51915083	51915453	4.00472	6.12608	3.17231	31	NA	intron (NM_001290982, intron 1 of 28)	CpG	710	NM_010863	17912	Mm.3390	NM_010863	ENSMUSG00000018417	Myo1b	AA406997|MIH-L|MMIa	myosin IB	protein-coding
D5_peak_147	chr1	53940352	53941322	7.95601	19.3029	15.4809	154	NA	intron (NM_001001883, intron 4 of 28)	intron (NM_001001883, intron 4 of 28)	91413	NR_106149	102465783		NR_106149	ENSMUSG00000098443	Mir7681	Gm27806|mmu-mir-7681	microRNA 7681	ncRNA
D5_peak_148	chr1	54193441	54193685	5.65067	10.591	7.24702	72	NA	intron (NM_001001883, intron 1 of 28)	intron (NM_001001883, intron 1 of 28)	1471	NM_172655	329152	Mm.132150	NM_172655	ENSMUSG00000042807	Hecw2	A730039N16Rik|D030049F17Rik|Gm971|Nedl2|mKIAA1301	HECT, C2 and WW domain containing E3 ubiquitin protein ligase 2	protein-coding
D5_peak_3794	chr14	65245607	65246094	5.62512	10.9161	7.54959	75	NA	intron (NM_021458, intron 2 of 6)	intron (NM_021458, intron 2 of 6)	16613	NM_021458	14365	Mm.214687	NM_021458	ENSMUSG00000007989	Fzd3	AU020229|D930050A07Rik|Fz3	frizzled class receptor 3	protein-coding
D5_peak_156	chr1	56833381	56834706	5.91911	14.6309	11.0393	110	NA	intron (NM_139146, intron 9 of 10)	intron (NM_139146, intron 9 of 10)	137291	NM_139146	212712	Mm.145599	NM_139146	ENSMUSG00000038331	Satb2	mKIAA1034	special AT-rich sequence binding protein 2	protein-coding
D5_peak_2193	chr11	101657778	101659004	9.91289	49.7022	44.8896	448	NA	Intergenic	U2|snRNA|snRNA	-7150	NM_025404	80981	Mm.266840	NM_025404	ENSMUSG00000034936	Arl4d	1110036H21Rik|ARL6|AW456149|Arf4l|Arfl4|Arl5	ADP-ribosylation factor-like 4D	protein-coding
D5_peak_169	chr1	59269446	59270923	5.53499	14.5301	10.9439	109	NA	intron (NM_001033373, intron 4 of 13)	intron (NM_001033373, intron 4 of 13)	13277	NM_001033373	271697	Mm.297713	NM_001033373	ENSMUSG00000026023	Cdk15	Als2cr7|Pftk2	cyclin-dependent kinase 15	protein-coding
D5_peak_170	chr1	59341022	59341396	3.7747	5.03375	2.21761	22	NA	intron (NM_001033373, intron 12 of 13)	intron (NM_001033373, intron 12 of 13)	84302	NM_001033373	271697	Mm.297713	NM_001033373	ENSMUSG00000026023	Cdk15	Als2cr7|Pftk2	cyclin-dependent kinase 15	protein-coding
D5_peak_183	chr1	60627758	60627999	4.32626	6.94946	3.90785	39	NA	Intergenic	Intergenic	-61113	NM_001045513	77300	Mm.440325	NM_001045513	ENSMUSG00000026014	Raph1	9430025M21Rik|C730009O10Rik|Lpd	Ras association (RalGDS/AF-6) and pleckstrin homology domains 1	protein-coding
D5_peak_188	chr1	61208328	61208789	3.95526	6.29716	3.3248	33	NA	Intergenic	Intergenic	-169874	NR_040483	77341	Mm.402964	NR_040483	ENSMUSG00000085447	9530026F06Rik	-	RIKEN cDNA 9530026F06 gene	ncRNA
D5_peak_190	chr1	61265721	61266300	5.12791	8.30583	5.13881	51	NA	Intergenic	Intergenic	-112422	NR_040483	77341	Mm.402964	NR_040483	ENSMUSG00000085447	9530026F06Rik	-	RIKEN cDNA 9530026F06 gene	ncRNA
D5_peak_197	chr1	62355959	62356177	4.44048	6.32241	3.3473	33	NA	intron (NM_001081050, intron 18 of 22)	intron (NM_001081050, intron 18 of 22)	-347249	NM_010939	18187	Mm.266341	NM_010939	ENSMUSG00000025969	Nrp2	1110048P06Rik|Np-2|Np2|Npn-2|Npn2	neuropilin 2	protein-coding
D5_peak_198	chr1	62518508	62519235	11.7816	40.9711	36.3873	363	NA	intron (NM_001081050, intron 20 of 22)	intron (NM_001081050, intron 20 of 22)	-184446	NM_010939	18187	Mm.266341	NM_010939	ENSMUSG00000025969	Nrp2	1110048P06Rik|Np-2|Np2|Npn-2|Npn2	neuropilin 2	protein-coding
D5_peak_11603	chr8	120177404	120177989	3.67111	6.02419	3.0815	30	NA	promoter-TSS (NM_001033980)	promoter-TSS (NM_001033980)	-227	NM_001033980	436062	Mm.334852	NM_001033980	ENSMUSG00000042269	Fam92b	1700120B06Rik	family with sequence similarity 92, member B	protein-coding
D5_peak_11611	chr8	120335140	120336455	5.7794	14.716	11.12	111	NA	Intergenic	Intergenic	-107567	NR_110496	434353	Mm.411793	NR_110496	ENSMUSG00000097960	A330074K22Rik	-	RIKEN cDNA A330074K22 gene	ncRNA
D5_peak_10016	chr6	122308598	122309054	10.9575	33.3541	29.0059	290	NA	promoter-TSS (NM_010749)	promoter-TSS (NM_010749)	-184	NM_010749	17113	Mm.249225	NM_010749	ENSMUSG00000007458	M6pr	CD-MPR|Mpr46	mannose-6-phosphate receptor, cation dependent	protein-coding
D5_peak_11623	chr8	120520848	120521330	3.65101	8.69572	5.49584	54	NA	intron (NM_198671, intron 1 of 15)	(CCCCCA)n|Simple_repeat|Simple_repeat	-14768	NM_001145897	382034	Mm.334856	NM_198671	ENSMUSG00000031822	Gse1	2210013I18Rik|mKIAA0182	genetic suppressor element 1, coiled-coil protein	protein-coding
D5_peak_11626	chr8	120549465	120550128	5.62184	14.7391	11.1417	111	NA	intron (NM_001145896, intron 1 of 15)	intron (NM_001145896, intron 1 of 15)	11100	NR_106159	102466849		NR_106159	ENSMUSG00000098280	Mir7687	Gm27573|mmu-mir-7687	microRNA 7687	ncRNA
D5_peak_11632	chr8	120704406	120704870	5.08745	8.89128	5.6745	56	NA	Intergenic	Intergenic	-31720	NM_008320	15900	Mm.334861	NM_008320	ENSMUSG00000041515	Irf8	AI893568|ICSBP|IRF-8|Icsbp1|Myls	interferon regulatory factor 8	protein-coding
D5_peak_10039	chr6	125090205	125090666	3.82723	7.08738	4.03236	40	NA	Intergenic	Intergenic	-5546	NM_001346610	107932	Mm.333388	NM_145979	ENSMUSG00000063870	Chd4	9530019N15Rik|AA617397|BC005710|D6Ertd380e|Mi-2beta|mKIAA4075	chromodomain helicase DNA binding protein 4	protein-coding
D5_peak_11642	chr8	121377956	121378285	3.98947	6.35812	3.37876	33	NA	Intergenic	Intergenic	163834	NM_029597	76405	Mm.165697	NM_029597	ENSMUSG00000031809	1700018B08Rik	1700084O22Rik	RIKEN cDNA 1700018B08 gene	protein-coding
D5_peak_10046	chr6	125456082	125456568	4.59844	10.54	7.20055	72	NA	Intergenic	Intergenic	38430	NM_007657	12527	Mm.210676	NM_007657	ENSMUSG00000030342	Cd9	Tspan29	CD9 antigen	protein-coding
D5_peak_10050	chr6	126370983	126371759	5.12791	8.30583	5.13881	51	NA	Intergenic	Intergenic	-42685	NR_045480	100038574	Mm.399353	NR_045480	ENSMUSG00000107623	Gm10415	ENSMUSG00000072759	predicted gene 10415	ncRNA
D5_peak_10058	chr6	127663579	127664122	6.5919	15.2043	11.5808	115	NA	Intergenic	Intergenic	85875	NM_001033464	381812	Mm.296093	NM_001033464	ENSMUSG00000061414	Cracr2a	Efcab4b|Gm1073|Gm462	calcium release activated channel regulator 2A	protein-coding
D5_peak_10073	chr6	128839101	128839670	4.49418	9.05043	5.82108	58	NA	Intergenic	Intergenic	-13070	NM_030599	80782	Mm.6180	NM_030599	ENSMUSG00000079298	Klrb1b	Klrb1d|Ly55b|Ly55d|NKR-P1B|NKR-P1D|Nkrp1-b|Nkrp1d|ly-55b|ly-55d	killer cell lectin-like receptor subfamily B member 1B	protein-coding
D5_peak_11695	chr8	125195311	125195653	5.45991	10.2482	6.92901	69	NA	intron (NM_174854, intron 9 of 12)	intron (NM_174854, intron 9 of 12)	141287	NM_174853	244667	Mm.233504	NM_170596	ENSMUSG00000043051	Disc1	-	disrupted in schizophrenia 1	protein-coding
D5_peak_10093	chr6	136532203	136533164	6.1977	13.1645	9.65507	96	NA	intron (NM_019426, intron 1 of 14)	intron (NM_019426, intron 1 of 14)	13832	NM_019426	54343	Mm.173271	NM_019426	ENSMUSG00000030213	Atf7ip	2610204M12Rik|AM|Mcaf1	activating transcription factor 7 interacting protein	protein-coding
D5_peak_10094	chr6	136803902	136804725	5.17098	12.194	8.74442	87	NA	exon (NM_175652, exon 1 of 1)	exon (NM_175652, exon 1 of 1)	118	NM_175652	320332	Mm.246720	NM_175652	ENSMUSG00000096010	Hist4h4	B130044J01Rik	histone cluster 4, H4	protein-coding
D5_peak_10098	chr6	139195033	139195263	3.5967	4.37173	1.66437	16	NA	Intergenic	Intergenic	127428	NR_045149	70962	Mm.410833	NR_045149	ENSMUSG00000108128	4922502N22Rik	-	RIKEN cDNA 4922502N22 gene	ncRNA
D5_peak_7800	chr3	151333934	151334397	6.72724	13.2979	9.78097	97	NA	Intergenic	MIRb|SINE|MIR	-103717	NM_133222	170757	Mm.317261	NM_133222	ENSMUSG00000039167	Adgrl4	1110033N21Rik|ETL1|Eltd1|Etl	adhesion G protein-coupled receptor L4	protein-coding
D5_peak_7813	chr3	153277260	153277616	5.30306	9.61237	6.34075	63	NA	intron (NM_011372, intron 3 of 4)	intron (NM_011372, intron 3 of 4)	21211	NR_126464	75489	Mm.443252	NR_126464	ENSMUSG00000105023	1700012D16Rik	-	RIKEN cDNA 1700012D16 gene	ncRNA
D5_peak_7815	chr3	153501786	153502737	6.80936	14.7484	11.1503	111	NA	intron (NM_011372, intron 2 of 4)	intron (NM_011372, intron 2 of 4)	-203612	NR_126464	75489	Mm.443252	NR_126464	ENSMUSG00000105023	1700012D16Rik	-	RIKEN cDNA 1700012D16 gene	ncRNA
D5_peak_6217	chr19	55556376	55556727	6.20227	11.5604	8.15191	81	NA	intron (NM_001293686, intron 7 of 7)	intron (NM_001293686, intron 7 of 7)	145653	NR_045318	77594	Mm.329924	NR_045318	ENSMUSG00000097632	4930552P12Rik	-	RIKEN cDNA 4930552P12 gene	ncRNA
D5_peak_6226	chr19	58052195	58052960	9.10386	22.0161	18.0746	180	NA	intron (NM_181415, intron 28 of 28)	intron (NM_181415, intron 28 of 28)	1410	NR_049196	100885835		NR_049196	ENSMUSG00000093757	Mir5623	Gm26068|mir-5623|mmu-mir-5623	microRNA 5623	ncRNA
D5_peak_6227	chr19	58309940	58310592	5.47746	10.6433	7.29633	72	NA	intron (NM_001285457, intron 4 of 9)	intron (NM_001285457, intron 4 of 9)	14062	NR_040449	791347	Mm.452208	NR_040449		Gm10007	ENSMUSG00000056739	predicted gene 10007	ncRNA
D5_peak_6229	chr19	58442691	58443750	5.71393	12.6107	9.13518	91	NA	intron (NR_104342, intron 4 of 11)	intron (NR_104342, intron 4 of 11)	12178	NM_001285457	14585	Mm.88367	NM_010279	ENSMUSG00000025089	Gfra1	AU042498	glial cell line derived neurotrophic factor family receptor alpha 1	protein-coding
D5_peak_6232	chr19	58460626	58460920	4.01159	7.19805	4.13195	41	NA	Intergenic	Intergenic	-5375	NR_104342	14585	Mm.88367	NM_010279	ENSMUSG00000025089	Gfra1	AU042498	glial cell line derived neurotrophic factor family receptor alpha 1	protein-coding
D5_peak_7843	chr4	8750451	8750896	5.36542	11.1585	7.7761	77	NA	intron (NM_001277149, intron 1 of 37)	intron (NM_001277149, intron 1 of 37)	60267	NM_001277149	320790	Mm.138792	NM_001033395	ENSMUSG00000041235	Chd7	A730019I05Rik|Cycn|Cyn|Dz|Edy|Flo|GENA 47|GENA 60|Gena 52|Lda|Mt|Obt|Todo|WBE1|Whi|metis	chromodomain helicase DNA binding protein 7	protein-coding
D5_peak_7846	chr4	8910240	8910516	3.71652	8.62325	5.42907	54	NA	Intergenic	Intergenic	219972	NM_001277149	320790	Mm.138792	NM_001033395	ENSMUSG00000041235	Chd7	A730019I05Rik|Cycn|Cyn|Dz|Edy|Flo|GENA 47|GENA 60|Gena 52|Lda|Mt|Obt|Todo|WBE1|Whi|metis	chromodomain helicase DNA binding protein 7	protein-coding
D5_peak_6246	chr19	61199694	61200061	7.06426	13.0258	9.52534	95	NA	Intergenic	MURVY-LTR|LTR|ERV1	-23568	NM_001177513	633057	Mm.426097	NM_001177513	ENSMUSG00000094649	Gm7102	EG633057	predicted gene 7102	protein-coding
D5_peak_7853	chr4	9161389	9162447	6.75863	16.4264	12.7394	127	NA	Intergenic	Intergenic	-107399	NM_028940	74438	Mm.473368	NM_028940	ENSMUSG00000041216	Clvs1	4933402J24Rik|Clvl1|Rlbp1l1	clavesin 1	protein-coding
D5_peak_7854	chr4	9184363	9185551	7.73556	29.9326	25.6923	256	NA	Intergenic	Intergenic	-84360	NM_028940	74438	Mm.473368	NM_028940	ENSMUSG00000041216	Clvs1	4933402J24Rik|Clvl1|Rlbp1l1	clavesin 1	protein-coding
D5_peak_7856	chr4	9318026	9318619	5.75615	21.8571	17.9218	179	NA	intron (NM_028940, intron 2 of 5)	intron (NM_028940, intron 2 of 5)	49005	NM_028940	74438	Mm.473368	NM_028940	ENSMUSG00000041216	Clvs1	4933402J24Rik|Clvl1|Rlbp1l1	clavesin 1	protein-coding
D5_peak_6256	chr2	4232755	4233245	4.15561	5.63084	2.73718	27	NA	intron (NM_172475, intron 1 of 22)	intron (NM_172475, intron 1 of 22)	80137	NM_172475	209630	Mm.37932	NM_172475	ENSMUSG00000026657	Frmd4a	2700017I06Rik|5330420J21|AI594879|C230040M21Rik|Frmd4|Gm13190|OTTMUSG00000010806|mKIAA1294	FERM domain containing 4A	protein-coding
D5_peak_7876	chr4	13028077	13028327	4.45869	6.35126	3.37282	33	NA	Intergenic	Intergenic	121365	NM_173746	208820	Mm.12057	NM_173746	ENSMUSG00000055963	Triqk	C130086A10|Gm11818|OTTMUSG00000004461	triple QxxK/R motif containing	protein-coding
D5_peak_7878	chr4	13408418	13408630	5.04543	8.48983	5.307	53	NA	Intergenic	Intergenic	-334778	NM_001111026	12395	Mm.4909	NM_009822	ENSMUSG00000006586	Runx1t1	Cbfa2t1h|ETO|MTG8	runt-related transcription factor 1; translocated to, 1 (cyclin D-related)	protein-coding
D5_peak_6275	chr2	6261174	6261572	10.6125	32.0054	27.6992	276	NA	intron (NR_040333, intron 3 of 6)	intron (NR_040333, intron 3 of 6)	-48379	NM_024208	67856	Mm.38342	NM_024208	ENSMUSG00000039063	Echdc3	2310005D12Rik|AI662097	enoyl Coenzyme A hydratase domain containing 3	protein-coding
D5_peak_7880	chr4	13460481	13461265	9.64073	33.4096	29.0594	290	NA	Intergenic	Intergenic	-282429	NM_001111026	12395	Mm.4909	NM_009822	ENSMUSG00000006586	Runx1t1	Cbfa2t1h|ETO|MTG8	runt-related transcription factor 1; translocated to, 1 (cyclin D-related)	protein-coding
D5_peak_7881	chr4	13480329	13480887	4.69088	6.99082	3.94532	39	NA	Intergenic	Intergenic	-262694	NM_001111026	12395	Mm.4909	NM_009822	ENSMUSG00000006586	Runx1t1	Cbfa2t1h|ETO|MTG8	runt-related transcription factor 1; translocated to, 1 (cyclin D-related)	protein-coding
D5_peak_7882	chr4	13742756	13743064	6.84154	18.4126	14.6299	146	NA	promoter-TSS (NM_001111026)	promoter-TSS (NM_001111026)	-392	NM_001111026	12395	Mm.4909	NM_009822	ENSMUSG00000006586	Runx1t1	Cbfa2t1h|ETO|MTG8	runt-related transcription factor 1; translocated to, 1 (cyclin D-related)	protein-coding
D5_peak_7895	chr4	19708721	19709235	6.86278	14.4071	10.828	108	NA	promoter-TSS (NM_177327)	promoter-TSS (NM_177327)	26	NR_074089	107568	Mm.78312	NM_177327	ENSMUSG00000041058	Wwp1	8030445B08Rik|AIP5|SDRP1|Tiul1	WW domain containing E3 ubiquitin protein ligase 1	protein-coding
D5_peak_7896	chr4	20460281	20460668	4.37912	6.48701	3.49384	34	NA	intron (NM_001290410, intron 3 of 5)	intron (NM_001290410, intron 3 of 5)	318194	NM_001290410	269513	Mm.317473	NM_172987	ENSMUSG00000055761	Nkain3	C530048M05|E130310K16Rik	Na+/K+ transporting ATPase interacting 3	protein-coding
D5_peak_6291	chr2	12887064	12887682	5.5078	11.4391	8.0383	80	NA	Intergenic	Intergenic	-36668	NM_001305436	19212	Mm.229322	NM_008961	ENSMUSG00000026730	Pter	AI790318|Mpr56-1	phosphotriesterase related	protein-coding
D5_peak_6293	chr2	13084015	13085103	5.16177	12.5314	9.06108	90	NA	intron (NM_009105, intron 8 of 8)	intron (NM_009105, intron 8 of 8)	-73695	NM_153155	227580	Mm.229322	NM_153155	ENSMUSG00000049630	C1ql3	1110065A22Rik|AI661623|C1ql|C1qtnf13|CTRP13|K100	C1q-like 3	protein-coding
D5_peak_6295	chr2	13271308	13271652	5.13703	8.978	5.75438	57	NA	promoter-TSS (NM_009105)	promoter-TSS (NM_009105)	-65	NM_009105	20163	Mm.905	NM_009105	ENSMUSG00000026727	Rsu1	RsuI|rsp-1	Ras suppressor protein 1	protein-coding
D5_peak_3802	chr14	66223987	66224211	4.81406	6.91266	3.87469	38	NA	intron (NM_001162365, intron 1 of 30)	intron (NM_001162365, intron 1 of 30)	-10547	NM_001162366	19229	Mm.21613	NM_172498	ENSMUSG00000059456	Ptk2b	CADTK|CAKB|CAKbeta|E430023O05Rik|FADK2|FAK2|PYK2|Raftk	PTK2 protein tyrosine kinase 2 beta	protein-coding
D5_peak_3804	chr14	66324664	66325337	11.3354	41.883	37.2728	372	NA	Intergenic	Intergenic	-19296	NM_019675	56471	Mm.35474	NM_019675	ENSMUSG00000022044	Stmn4	Lagl|R75359|RB3	stathmin-like 4	protein-coding
D5_peak_3813	chr14	67188611	67189165	6.76861	12.5287	9.05846	90	NA	Intergenic	Intergenic	-44404	NM_010095	13592	Mm.319947	NM_010095	ENSMUSG00000022053	Ebf2	D14Ggc1e|EBF-2|Mmot1|O/E-3|OE-3	early B cell factor 2	protein-coding
D5_peak_3815	chr14	67242094	67242403	4.87246	8.83554	5.62359	56	NA	intron (NM_010095, intron 6 of 16)	intron (NM_010095, intron 6 of 16)	8956	NM_001276387	13592	Mm.319947	NM_010095	ENSMUSG00000022053	Ebf2	D14Ggc1e|EBF-2|Mmot1|O/E-3|OE-3	early B cell factor 2	protein-coding
D5_peak_3817	chr14	67344532	67344979	4.10713	6.30104	3.32793	33	NA	intron (NR_045961, intron 5 of 5)	intron (NR_045961, intron 5 of 5)	-30044	NM_001037931	628416	Mm.390723	NM_001037931		Gm6878	EG628416	predicted gene 6878	protein-coding
D5_peak_2223	chr11	102963368	102964180	7.50642	18.8973	15.093	150	NA	intron (NR_037963, intron 1 of 2)	intron (NR_037963, intron 1 of 2)	380	NR_037963	69739	Mm.276539	NR_037963	ENSMUSG00000085338	2410004I01Rik	-	RIKEN cDNA 2410004I01 gene	ncRNA
D5_peak_3830	chr14	68188901	68190113	7.3178	31.1113	26.833	268	NA	Intergenic	Intergenic	-64503	NM_008691	18040	Mm.242832	NM_008691	ENSMUSG00000022054	Nefm	NF-M|NF160|NF165|Nef3|Nfm	neurofilament, medium polypeptide	protein-coding
D5_peak_3831	chr14	68196922	68198931	4.31633	11.9823	8.54635	85	NA	Intergenic	Intergenic	-72922	NM_008691	18040	Mm.242832	NM_008691	ENSMUSG00000022054	Nefm	NF-M|NF160|NF165|Nef3|Nfm	neurofilament, medium polypeptide	protein-coding
D5_peak_3832	chr14	68209001	68210189	6.0543	27.8872	23.72	237	NA	Intergenic	Intergenic	-84591	NM_008691	18040	Mm.242832	NM_008691	ENSMUSG00000022054	Nefm	NF-M|NF160|NF165|Nef3|Nfm	neurofilament, medium polypeptide	protein-coding
D5_peak_3835	chr14	68264460	68264740	4.86293	9.14473	5.90867	59	NA	Intergenic	Intergenic	-139596	NM_008691	18040	Mm.242832	NM_008691	ENSMUSG00000022054	Nefm	NF-M|NF160|NF165|Nef3|Nfm	neurofilament, medium polypeptide	protein-coding
D5_peak_3837	chr14	68355406	68356115	6.16256	13.0974	9.59213	95	NA	Intergenic	Intergenic	177929	NM_007402	11500	Mm.261495	NM_007402	ENSMUSG00000022056	Adam7	ADAM 7|EAP1|EAPI	a disintegrin and metallopeptidase domain 7	protein-coding
D5_peak_3838	chr14	68361958	68362329	4.29899	7.75911	4.63992	46	NA	Intergenic	Intergenic	171546	NM_007402	11500	Mm.261495	NM_007402	ENSMUSG00000022056	Adam7	ADAM 7|EAP1|EAPI	a disintegrin and metallopeptidase domain 7	protein-coding
D5_peak_2230	chr11	103115433	103116559	8.66694	40.3037	35.7402	357	NA	promoter-TSS (NM_138753)	promoter-TSS (NM_138753)	-329	NM_138753	192231	Mm.8763	NM_138753	ENSMUSG00000048878	Hexim1	7330426E13Rik|CLP-1|Clp1|HIS1	hexamethylene bis-acetamide inducible 1	protein-coding
D5_peak_2234	chr11	103412671	103413035	5.24784	8.18504	5.0281	50	NA	promoter-TSS (NM_183034)	promoter-TSS (NM_183034)	-189	NM_183034	353047	Mm.18556	NM_183034	ENSMUSG00000034247	Plekhm1	AP162|B2|BC038943|D330036J23Rik	pleckstrin homology domain containing, family M (with RUN domain) member 1	protein-coding
D5_peak_3841	chr14	68461489	68461960	4.7239	7.93546	4.80112	48	NA	Intergenic	Intergenic	71965	NM_007402	11500	Mm.261495	NM_007402	ENSMUSG00000022056	Adam7	ADAM 7|EAP1|EAPI	a disintegrin and metallopeptidase domain 7	protein-coding
D5_peak_200	chr1	62747738	62748686	4.35834	7.58014	4.47818	44	NA	intron (NM_001077405, intron 6 of 15)	intron (NM_001077405, intron 6 of 15)	44895	NM_001077405	18187	Mm.266341	NM_010939	ENSMUSG00000025969	Nrp2	1110048P06Rik|Np-2|Np2|Npn-2|Npn2	neuropilin 2	protein-coding
D5_peak_208	chr1	63977593	63977954	6.50583	12.9051	9.41158	94	NA	Intergenic	Intergenic	6710	NR_035484	100316708		NR_035484	ENSMUSG00000087844	Mir1958	mmu-mir-1958	microRNA 1958	ncRNA
D5_peak_212	chr1	64191334	64191955	4.69605	8.82676	5.61597	56	NA	Intergenic	Intergenic	-70255	NM_033563	93691	Mm.29466	NM_033563	ENSMUSG00000025959	Klf7	9830124P08Rik	Kruppel-like factor 7 (ubiquitous)	protein-coding
D5_peak_3857	chr14	73105684	73105954	4.05916	5.71514	2.81096	28	NA	Intergenic	Intergenic	-36691	NM_134083	105670	Mm.280068	NM_134083	ENSMUSG00000022106	Rcbtb2	2610028E02Rik|2810420M18Rik|AI448345|AW240694|Chc1l|RC/BTB2	regulator of chromosome condensation (RCC1) and BTB (POZ) domain containing protein 2	protein-coding
D5_peak_2250	chr11	105523977	105524810	9.82546	34.4532	30.0715	300	NA	Intergenic	Intergenic	-65593	NM_181071	77097	Mm.22501	NM_175492	ENSMUSG00000053580	Tanc2	3526402J09Rik|5730590C14Rik	tetratricopeptide repeat, ankyrin repeat and coiled-coil containing 2	protein-coding
D5_peak_3860	chr14	73237968	73238893	6.32604	15.5168	11.8764	118	NA	5' UTR (NM_175116, exon 1 of 1)	5' UTR (NM_175116, exon 1 of 1)	539	NM_175116	67168	Mm.390681	NM_175116	ENSMUSG00000033446	Lpar6	2610302I02Rik|P2ry5|P2y5	lysophosphatidic acid receptor 6	protein-coding
D5_peak_3864	chr14	74884150	74884486	4.18744	6.43739	3.4495	34	NA	intron (NM_001252132, intron 1 of 18)	intron (NM_001252132, intron 1 of 18)	63559	NM_001252132	380916	Mm.288868	NM_001033439	ENSMUSG00000068015	Lrch1	4832412D13Rik|AI552548|AW215503|Chdc1|mKIAA1016	leucine-rich repeats and calponin homology (CH) domain containing 1	protein-coding
D5_peak_227	chr1	66251781	66252515	7.54171	27.3595	23.2118	232	NA	intron (NM_001039934, intron 3 of 14)	intron (NM_001039934, intron 3 of 14)	-69576	NM_001310634	17756	Mm.256966	NM_008632	ENSMUSG00000015222	Map2	G1-397-34|MAP-2|Mtap-2|Mtap2|repro4	microtubule-associated protein 2	protein-coding
D5_peak_228	chr1	66266056	66266937	5.19369	13.3281	9.80969	98	NA	intron (NM_001039934, intron 3 of 14)	intron (NM_001039934, intron 3 of 14)	-55228	NM_001310634	17756	Mm.256966	NM_008632	ENSMUSG00000015222	Map2	G1-397-34|MAP-2|Mtap-2|Mtap2|repro4	microtubule-associated protein 2	protein-coding
D5_peak_2265	chr11	106613092	106613371	5.16348	8.04863	4.90417	49	NA	promoter-TSS (NM_198292)	promoter-TSS (NM_198292)	-301	NM_198292	21763	Mm.102407	NM_198292	ENSMUSG00000040548	Tex2	4930568E07Rik|AI553404|Def-5|Taz4	testis expressed gene 2	protein-coding
D5_peak_2269	chr11	106982021	106982315	4.00409	5.39388	2.52934	25	NA	Intergenic	Intergenic	17357	NM_010655	16647	Mm.12508	NM_010655	ENSMUSG00000018362	Kpna2	2410044B12Rik|IPOA1|PTAC58|Rch1	karyopherin (importin) alpha 2	protein-coding
D5_peak_3870	chr14	75517935	75518258	3.69998	5.13486	2.30483	23	NA	intron (NM_001128093, intron 1 of 1)	intron (NM_001128093, intron 1 of 1)	62114	NM_001128093	380918	Mm.484360	NM_001128093	ENSMUSG00000091722	Siah3	Gm912	seven in absentia homolog 3 (Drosophila)	protein-coding
D5_peak_233	chr1	68046901	68047696	6.42447	14.0164	10.4584	104	NA	intron (NM_010154, intron 25 of 26)	intron (NM_010154, intron 25 of 26)	924271	NM_001080809	227231	Mm.343942	NM_001080809	ENSMUSG00000025991	Cps1	4732433M03Rik|CPS|D1Ucla3	carbamoyl-phosphate synthetase 1	protein-coding
D5_peak_234	chr1	69801238	69801719	5.07203	7.60067	4.49754	44	NA	Intergenic	Intergenic	-25492	NM_001271533	66722	Mm.440554	NM_025728	ENSMUSG00000053153	Spag16	4921511D23Rik|4930524F24Rik|4930585K05Rik|AV261009|Pf20|Wdr29	sperm associated antigen 16	protein-coding
D5_peak_240	chr1	72225817	72226893	8.07483	26.2248	22.1188	221	NA	Intergenic	U2|snRNA|snRNA	-14048	NM_001005423	381269	Mm.422636	NM_001005423	ENSMUSG00000039395	Mreg	Gm974|Wdt2|dsu	melanoregulin	protein-coding
D5_peak_243	chr1	72243799	72244987	8.84294	33.0705	28.731	287	NA	Intergenic	U2|snRNA|snRNA	-32086	NM_001005423	381269	Mm.422636	NM_001005423	ENSMUSG00000039395	Mreg	Gm974|Wdt2|dsu	melanoregulin	protein-coding
D5_peak_247	chr1	72577596	72578232	6.0182	15.2595	11.6333	116	NA	Intergenic	Intergenic	-5337	NM_018817	54380	Mm.274232	NM_018817	ENSMUSG00000039354	Smarcal1	6030401P21Rik|AI851716|Mharp	SWI/SNF related matrix associated, actin dependent regulator of chromatin, subfamily a-like 1	protein-coding
D5_peak_2281	chr11	109011652	109012114	30.3364	393.065	386.816	3868	NA	Intergenic	LSU-rRNA_Hsa|rRNA|rRNA	91534	NM_015732	12006	Mm.71710	NM_015732	ENSMUSG00000000142	Axin2	Axi1|Axil|Conductin	axin 2	protein-coding
D5_peak_3899	chr14	79701134	79701457	6.37984	12.6795	9.19959	91	NA	Intergenic	Intergenic	-1625	NR_045060	73989	Mm.107775	NR_045060		4930452G13Rik	-	RIKEN cDNA 4930452G13 gene	ncRNA
D5_peak_2290	chr11	111260890	111261096	6.03952	10.5164	7.17859	71	NA	Intergenic	Intergenic	194829	NM_008425	16518	Mm.4951	NM_008425	ENSMUSG00000041695	Kcnj2	IRK1|Kcnf1|Kir2.1	potassium inwardly-rectifying channel, subfamily J, member 2	protein-coding
D5_peak_276	chr1	75521467	75521789	6.26299	12.0646	8.62377	86	NA	promoter-TSS (NM_027886)	promoter-TSS (NM_027886)	99	NM_027886	71728	Mm.312650	NM_027886	ENSMUSG00000026213	Stk11ip	1200014D22Rik|BB131189|LIP1|LKB1IP	serine/threonine kinase 11 interacting protein	protein-coding
D5_peak_283	chr1	78141598	78142193	5.02282	8.77781	5.57129	55	NA	intron (NM_001159520, intron 4 of 8)	intron (NM_001159520, intron 4 of 8)	55241	NM_001159520	18505	Mm.1371	NM_008781	ENSMUSG00000004872	Pax3	Pax-3|Sp|Splchl2|splotch	paired box 3	protein-coding
D5_peak_292	chr1	81043755	81043965	6.23341	10.466	7.13216	71	NA	Intergenic	Intergenic	-33457	NM_172849	241134	Mm.313904	NM_172849	ENSMUSG00000054976	Nyap2	9430031J16Rik|Jr6|Kiaa1486	neuronal tyrosine-phophorylated phosphoinositide 3-kinase adaptor 2	protein-coding
D5_peak_295	chr1	81169176	81169635	6.01358	11.2321	7.84523	78	NA	intron (NM_172849, intron 2 of 4)	intron (NM_172849, intron 2 of 4)	92088	NM_172849	241134	Mm.313904	NM_172849	ENSMUSG00000054976	Nyap2	9430031J16Rik|Jr6|Kiaa1486	neuronal tyrosine-phophorylated phosphoinositide 3-kinase adaptor 2	protein-coding
D5_peak_297	chr1	81593507	81593785	4.58214	6.81573	3.7875	37	NA	Intergenic	Intergenic	516329	NM_172849	241134	Mm.313904	NM_172849	ENSMUSG00000054976	Nyap2	9430031J16Rik|Jr6|Kiaa1486	neuronal tyrosine-phophorylated phosphoinositide 3-kinase adaptor 2	protein-coding
D5_peak_10103	chr6	140336614	140337116	4.1203	6.32345	3.34784	33	NA	Intergenic	Intergenic	-87234	NM_144920	109135	Mm.247670	NM_144920	ENSMUSG00000030231	Plekha5	2810431N21Rik|AI428202|AK129423|AMH-Cre|Ayu21-9|Gt(pU21)9Imeg|Pepp2|Tg(AMH-cre)1Flor	pleckstrin homology domain containing, family A member 5	protein-coding
D5_peak_10105	chr6	140731370	140731595	4.49531	6.67544	3.66258	36	NA	Intergenic	Intergenic	104597	NM_001309436	11569	Mm.86453	NM_009637	ENSMUSG00000030232	Aebp2	AU023766|B230313N05Rik	AE binding protein 2	protein-coding
D5_peak_10114	chr6	144454551	144454875	3.80354	5.3032	2.4502	24	NA	Intergenic	Intergenic	-218155	NR_040519	66760	Mm.233631	NR_040519	ENSMUSG00000085785	Sox5os3	4933425H06Rik	SRY (sex determining region Y)-box 5, opposite strand 3	ncRNA
D5_peak_10119	chr6	145664262	145664521	3.90907	5.24496	2.39974	23	NA	Intergenic	Intergenic	48428	NM_009449	22147	Mm.270295	NM_009449	ENSMUSG00000067338	Tuba3b	M[a]7|Tuba7	tubulin, alpha 3B	protein-coding
D5_peak_11720	chr8	127499218	127499437	3.76972	5.71964	2.81502	28	NA	intron (NM_001309391, intron 22 of 24)	intron (NM_001309391, intron 22 of 24)	199675	NM_001013580	93742	Mm.299254	NM_033620	ENSMUSG00000025812	Pard3	AA960621|AI256638|Asip|D8Ertd580e|Par-3|Par3|Pard-3|Pard3a|Phip	par-3 family cell polarity regulator	protein-coding
D5_peak_11721	chr8	127557146	127557801	5.26597	9.89509	6.60106	66	NA	intron (NM_001309391, intron 22 of 24)	intron (NM_001309391, intron 22 of 24)	257821	NM_001013580	93742	Mm.299254	NM_033620	ENSMUSG00000025812	Pard3	AA960621|AI256638|Asip|D8Ertd580e|Par-3|Par3|Pard-3|Pard3a|Phip	par-3 family cell polarity regulator	protein-coding
D5_peak_11724	chr8	128156471	128156719	4.86992	7.57122	4.47028	44	NA	Intergenic	Intergenic	121630	NR_105822	102465212		NR_105822	ENSMUSG00000099326	Mir21c	Gm28013|mmu-mir-21c	microRNA 21c	ncRNA
D5_peak_11727	chr8	128528829	128529192	3.26027	4.03117	1.38458	13	NA	Intergenic	Intergenic	-156644	NM_010578	16412	Mm.263396	NM_010578	ENSMUSG00000025809	Itgb1	4633401G24Rik|AA409975|AA960159|CD29|ENSMUSG00000051907|Fnrb|Gm9863|gpIIa	integrin beta 1 (fibronectin receptor beta)	protein-coding
D5_peak_10123	chr6	145998798	145999142	5.76934	9.35655	6.10374	61	NA	Intergenic	Intergenic	64823	NM_010656	16651	Mm.49689	NM_010656	ENSMUSG00000030255	Sspn	Krag	sarcospan	protein-coding
D5_peak_11731	chr9	3000114	3000641	13.3348	156.069	150.554	1505	NA	Intergenic	GSAT_MM|Satellite|Satellite	38366	NR_039546	100628572		NR_039546	ENSMUSG00000106183	Mir101c	mir-101c|mmu-mir-101c	microRNA 101c	ncRNA
D5_peak_11734	chr9	3035902	3036108	13.9507	58.7872	53.7996	537	NA	Intergenic	GSAT_MM|Satellite|Satellite	2738	NR_039546	100628572		NR_039546	ENSMUSG00000106183	Mir101c	mir-101c|mmu-mir-101c	microRNA 101c	ncRNA
D5_peak_11737	chr9	4376085	4376730	9.35342	25.8386	21.7465	217	NA	Intergenic	Intergenic	-7130	NM_145609	78100	Mm.206549	NM_145609	ENSMUSG00000041124	Msantd4	8430410K20Rik|Mysantd4	Myb/SANT-like DNA-binding domain containing 4 with coiled-coils	protein-coding
D5_peak_10138	chr6	149442849	149443285	3.23654	3.99426	1.35406	13	NA	intron (NM_009753, intron 1 of 8)	intron (NM_009753, intron 1 of 8)	34083	NM_001112796	12121	Mm.177181	NM_009753	ENSMUSG00000003452	Bicd1	B830009D06Rik|bic-D 1	bicaudal D homolog 1 (Drosophila)	protein-coding
D5_peak_11742	chr9	12597653	12598320	6.04135	11.6706	8.25528	82	NA	Intergenic	Intergenic	507869	NR_040755	78219	Mm.414868	NR_040755	ENSMUSG00000111830	4930568E12Rik	-	RIKEN cDNA 4930568E12 gene	ncRNA
D5_peak_10142	chr7	3411330	3411555	4.675	7.25133	4.18037	41	NA	intron (NM_133190, intron 2 of 3)	intron (NM_133190, intron 2 of 3)	-3624	NR_128566	104795667		NR_128566	ENSMUSG00000094210	Gm23450	Mir935|mmu-mir-935	predicted gene, 23450	ncRNA
D5_peak_11751	chr9	15279698	15279948	4.4045	6.26539	3.29605	32	NA	promoter-TSS (NM_144933)	promoter-TSS (NM_144933)	44	NM_144933	234959	Mm.44151	NM_144933	ENSMUSG00000031935	Med17	77kDa|C330002H14Rik|Crsp6|Trap80	mediator complex subunit 17	protein-coding
D5_peak_11756	chr9	15958371	15958659	4.22319	6.23261	3.26707	32	NA	intron (NM_001080814, intron 18 of 24)	intron (NM_001080814, intron 18 of 24)	-83959	NM_145712	244701	Mm.222631	NM_145712	ENSMUSG00000050901	Mtnr1b	Mel-1B-R|Mel1b|Mt2	melatonin receptor 1B	protein-coding
D5_peak_11767	chr9	20665947	20666229	4.43179	10.7655	7.40954	74	NA	3' UTR (NM_023371, exon 4 of 4)	3' UTR (NM_023371, exon 4 of 4)	13958	NM_023371	23988	Mm.7906	NM_023371	ENSMUSG00000032171	Pin1	0610025L01Rik|D9Bwg1161e	protein (peptidyl-prolyl cis/trans isomerase) NIMA-interacting 1	protein-coding
D5_peak_11768	chr9	20681851	20682608	5.64203	10.9472	7.57858	75	NA	intron (NM_173777, intron 1 of 5)	intron (NM_173777, intron 1 of 5)	30099	NM_023371	23988	Mm.7906	NM_023371	ENSMUSG00000032171	Pin1	0610025L01Rik|D9Bwg1161e	protein (peptidyl-prolyl cis/trans isomerase) NIMA-interacting 1	protein-coding
D5_peak_7903	chr4	22835406	22836243	6.03878	18.2049	14.4319	144	NA	Intergenic	Intergenic	345276	NR_131335	105500046		NR_131335	ENSMUSG00000107859	Gm30731	Pnky|lnc-pou3f2	predicted gene, 30731	ncRNA
D5_peak_7905	chr4	22997416	22998046	4.37039	7.60242	4.49856	44	NA	Intergenic	Intergenic	507183	NR_131335	105500046		NR_131335	ENSMUSG00000107859	Gm30731	Pnky|lnc-pou3f2	predicted gene, 30731	ncRNA
D5_peak_7909	chr4	24429354	24429725	4.24955	6.01923	3.07749	30	NA	Intergenic	Eulor9C|DNA|DNA	-66923	NM_199467	212377	Mm.120919	NM_199467	ENSMUSG00000045751	Mms22l	F730047E07Rik|Gm134	MMS22-like, DNA repair protein	protein-coding
D5_peak_6307	chr2	18587047	18587670	6.54452	12.1483	8.70185	87	NA	Intergenic	Intergenic	-85104	NM_147778	12238	Mm.249586	NM_147778	ENSMUSG00000051154	Commd3	AW550818|Bup|D2Ertd542e	COMM domain containing 3	protein-coding
D5_peak_7917	chr4	27987961	27988240	4.68947	6.71608	3.69926	36	NA	Intergenic	Intergenic	-825031	NM_010141	13841	Mm.257266	NM_010141	ENSMUSG00000028289	Epha7	Cek11|Ebk|Ehk3|Hek11|Mdk1	Eph receptor A7	protein-coding
D5_peak_7921	chr4	31878632	31879197	6.51656	14.1932	10.6258	106	NA	Intergenic	Intergenic	-85193	NM_172688	26409	Mm.258589	NM_009316	ENSMUSG00000028284	Map3k7	B430101B05|C87327|Tak1	mitogen-activated protein kinase kinase kinase 7	protein-coding
D5_peak_6320	chr2	22293625	22294390	6.18008	13.1309	9.62363	96	NA	intron (NM_148413, intron 7 of 19)	intron (NM_148413, intron 7 of 19)	66504	NM_148413	667663	Mm.330033	NM_148413	ENSMUSG00000025716	Myo3a	9030416P08Rik	myosin IIIA	protein-coding
D5_peak_6322	chr2	23069183	23069512	4.42306	7.11674	4.05876	40	NA	intron (NM_001102437, intron 1 of 12)	intron (NM_001102437, intron 1 of 12)	275	NM_001102437	74159	Mm.181973	NM_028793	ENSMUSG00000026781	Acbd5	1300014E15Rik	acyl-Coenzyme A binding domain containing 5	protein-coding
D5_peak_7930	chr4	32531299	32532262	8.9202	32.1603	27.8495	278	NA	intron (NM_001109661, intron 2 of 4)	intron (NM_001109661, intron 2 of 4)	39882	NR_026843	414068	Mm.389550	NR_026843	ENSMUSG00000086150	Bach2os	-	BTB and CNC homology 2, opposite strand	ncRNA
D5_peak_7939	chr4	33846106	33846372	4.76163	7.39383	4.30838	43	NA	Intergenic	Intergenic	-78393	NM_007726	12801	Mm.7992	NM_007726	ENSMUSG00000044288	Cnr1	CB-R|CB1|CB1R	cannabinoid receptor 1 (brain)	protein-coding
D5_peak_7969	chr4	41628368	41628652	5.43295	10.9249	7.55754	75	NA	intron (NM_175138, intron 13 of 19)	intron (NM_175138, intron 13 of 19)	11792	NM_027147	69638	Mm.372459	NM_027147	ENSMUSG00000028445	Enho	1110065P19Rik|2310040A07Rik	energy homeostasis associated	protein-coding
D5_peak_6366	chr2	27104285	27104563	3.94607	7.33465	4.25578	42	NA	intron (NM_029981, intron 16 of 18)	intron (NM_029981, intron 16 of 18)	25043	NM_029981	77794	Mm.330088	NM_029981	ENSMUSG00000036040	Adamtsl2	A930008K15Rik|tcp-1	ADAMTS-like 2	protein-coding
D5_peak_6384	chr2	28974071	28974902	5.03462	8.15094	4.99711	49	NA	intron (NM_001166705, intron 3 of 5)	intron (NM_001166705, intron 3 of 5)	-58046	NM_001164186	54422	Mm.21390	NM_019446	ENSMUSG00000026805	Barhl1	Dres115|MBH2	BarH-like 1 (Drosophila)	protein-coding
D5_peak_6395	chr2	29820210	29820799	8.61731	25.9164	21.8216	218	NA	Intergenic	Intergenic	-6885	NM_026615	68205	Mm.20273	NM_026615	ENSMUSG00000069020	Urm1	2900073H19Rik	ubiquitin related modifier 1	protein-coding
D5_peak_3903	chr14	81685597	81686047	5.40852	8.76819	5.56217	55	NA	Intergenic	Intergenic	1685520	NM_001030294	380924	Mm.26456	NM_001030294	ENSMUSG00000022026	Olfm4	GC1|GW112|Gm296|Gm913|OlfD|pPD4	olfactomedin 4	protein-coding
D5_peak_3904	chr14	81858729	81858975	4.82399	7.7987	4.6762	46	NA	Intergenic	Intergenic	1858550	NM_001030294	380924	Mm.26456	NM_001030294	ENSMUSG00000022026	Olfm4	GC1|GW112|Gm296|Gm913|OlfD|pPD4	olfactomedin 4	protein-coding
D5_peak_3906	chr14	85508217	85508818	7.16849	18.1968	14.4242	144	NA	Intergenic	Intergenic	-737453	NR_040457	75155	Mm.399239	NR_040457		4930529K09Rik	4930507G21Rik	RIKEN cDNA 4930529K09 gene	ncRNA
D5_peak_2302	chr11	113308205	113309395	5.33149	11.4545	8.05267	80	NA	intron (NM_001166503, intron 6 of 9)	intron (NM_001166503, intron 6 of 9)	-99131	NR_040276	319871	Mm.383743	NR_040276	ENSMUSG00000085421	4732490B19Rik	-	RIKEN cDNA 4732490B19 gene	ncRNA
D5_peak_3911	chr14	94362791	94363430	6.33892	12.6059	9.13071	91	NA	Intergenic	Intergenic	-472431	NM_001346722	211712	Mm.37126	NM_001081377	ENSMUSG00000055421	Pcdh9	-	protocadherin 9	protein-coding
D5_peak_3914	chr14	97101330	97101668	4.81516	7.48163	4.38866	43	NA	Intergenic	Intergenic	-582465	NM_053105	93688	Mm.308735	NM_053105	ENSMUSG00000022076	Klhl1	mKIAA1490	kelch-like 1	protein-coding
D5_peak_3916	chr14	97395988	97396492	4.33426	6.15393	3.19684	31	NA	Intergenic	Intergenic	773525	NM_001038610	13134	Mm.320593	NM_007826	ENSMUSG00000055639	Dach1	Dac|Dach	dachshund 1 (Drosophila)	protein-coding
D5_peak_3921	chr14	97857132	97857741	3.94564	7.06701	4.01438	40	NA	intron (NM_007826, intron 7 of 11)	intron (NM_007826, intron 7 of 11)	312329	NM_001038610	13134	Mm.320593	NM_007826	ENSMUSG00000055639	Dach1	Dac|Dach	dachshund 1 (Drosophila)	protein-coding
D5_peak_3924	chr14	98109046	98109450	4.41627	8.2829	5.11839	51	NA	intron (NM_007826, intron 1 of 11)	intron (NM_007826, intron 1 of 11)	60517	NM_001038610	13134	Mm.320593	NM_007826	ENSMUSG00000055639	Dach1	Dac|Dach	dachshund 1 (Drosophila)	protein-coding
D5_peak_3929	chr14	100068838	100069591	6.26299	12.0646	8.62377	86	NA	intron (NM_010636, intron 2 of 6)	intron (NM_010636, intron 2 of 6)	80582	NM_010636	16597	Mm.396499	NM_010636	ENSMUSG00000072294	Klf12	2700063E05Rik|AI225908|AI315654|AP-2rep|B130052C06Rik|D530033K05Rik	Kruppel-like factor 12	protein-coding
D5_peak_2327	chr11	114691725	114692307	4.92888	8.61203	5.41847	54	NA	intron (NM_053273, intron 3 of 13)	intron (NM_053273, intron 3 of 13)	16548	NM_053273	117160	Mm.271934	NM_053273	ENSMUSG00000034714	Ttyh2	1110001A03Rik	tweety family member 2	protein-coding
D5_peak_3930	chr14	100713717	100713924	6.6718	11.9582	8.52366	85	NA	Intergenic	Intergenic	486249	NM_029680	76627	Mm.31415	NM_029680	ENSMUSG00000042888	Prr30	1700110M21Rik	proline rich 30	protein-coding
D5_peak_2334	chr11	115104889	115105184	5.33823	11.8337	8.40718	84	NA	intron (NM_001163753, intron 1 of 8)	intron (NM_001163753, intron 1 of 8)	13605	NM_001163753	58222	Mm.143789	NM_021411	ENSMUSG00000020732	Rab37	B230331O03Rik|B230354I04Rik	RAB37, member RAS oncogene family	protein-coding
D5_peak_302	chr1	82329449	82329878	3.98213	5.83537	2.91574	29	NA	intron (NM_029777, intron 1 of 6)	intron (NM_029777, intron 1 of 6)	-9386	NM_001122685	76867	Mm.226994	NM_029777	ENSMUSG00000026142	Rhbdd1	4930418P06Rik|RRP4|mRHBDD1	rhomboid domain containing 1	protein-coding
D5_peak_3945	chr14	105495547	105495893	3.17377	4.65196	1.89792	18	NA	Intergenic	Intergenic	-3068	NR_045921	74864	Mm.159344	NR_045921	ENSMUSG00000022116	4930449E01Rik	-	RIKEN cDNA 4930449E01 gene	ncRNA
D5_peak_3947	chr14	105502085	105502668	4.07491	7.87675	4.74814	47	NA	intron (NR_045921, intron 1 of 2)	intron (NR_045921, intron 1 of 2)	3588	NR_045921	74864	Mm.159344	NR_045921	ENSMUSG00000022116	4930449E01Rik	-	RIKEN cDNA 4930449E01 gene	ncRNA
D5_peak_305	chr1	82474535	82475307	6.62726	15.2749	11.6478	116	NA	intron (NM_007735, intron 37 of 47)	intron (NM_007735, intron 37 of 47)	111928	NM_007735	12829	Mm.40253	NM_007735	ENSMUSG00000067158	Col4a4	E130010M05Rik|[a]4(IV)	collagen, type IV, alpha 4	protein-coding
D5_peak_3948	chr14	105732354	105732623	3.92719	5.50307	2.62545	26	NA	Intergenic	Intergenic	-108718	NR_105814	102465207		NR_105814	ENSMUSG00000098780	Mir6390	Gm27562|mmu-mir-6390	microRNA 6390	ncRNA
D5_peak_309	chr1	82867771	82868025	3.34611	4.16447	1.49391	14	NA	intron (NM_001347077, intron 2 of 12)	intron (NM_001347077, intron 2 of 12)	28438	NM_010472	15463	Mm.392569	NM_010472	ENSMUSG00000026159	Agfg1	AU045498|C130049H11Rik|C85612|D730048C23Rik|Hrb|RAB|Rip	ArfGAP with FG repeats 1	protein-coding
D5_peak_2341	chr11	115413121	115413817	6.62726	15.2749	11.6478	116	NA	TTS (NM_001347645)	TTS (NM_001347645)	6450	NM_027862	71679	Mm.371641	NM_027862	ENSMUSG00000034566	Atp5h	0610009D10Rik	ATP synthase, H+ transporting, mitochondrial F0 complex, subunit D	protein-coding
D5_peak_3962	chr14	118435747	118436583	6.1478	13.8892	10.3388	103	NA	Intergenic	Intergenic	70287	NR_045624	73306	Mm.362328	NR_045624	ENSMUSG00000099911	1700044C05Rik	-	RIKEN cDNA 1700044C05 gene	ncRNA
D5_peak_2360	chr11	116239678	116240156	6.28783	16.2848	12.6054	126	NA	Intergenic	Intergenic	-1826	NM_025276	14027	Mm.293683	NM_025276	ENSMUSG00000034282	Evpl	-	envoplakin	protein-coding
D5_peak_3979	chr14	123513218	123513452	3.46337	4.346	1.64366	16	NA	intron (NM_177393, intron 9 of 43)	intron (NM_177393, intron 9 of 43)	113809	NM_177393	338370	Mm.255348	NM_177393	ENSMUSG00000000197	Nalcn	A530023G15Rik|AI849508|Vgcnl1	sodium leak channel, non-selective	protein-coding
D5_peak_2370	chr11	116814192	116815133	5.48206	14.4018	10.8229	108	NA	intron (NM_001347633, intron 2 of 4)	intron (NM_001347633, intron 2 of 4)	13384	NM_026280	67622	Mm.64962	NM_026280	ENSMUSG00000020814	Mxra7	1810057P16Rik|E130302J09Rik	matrix-remodelling associated 7	protein-coding
D5_peak_3981	chr15	3389316	3389529	5.25171	7.88683	4.75669	47	NA	intron (NM_001048178, intron 2 of 8)	MER21B|LTR|ERVL	-85896	NM_001166063	100039139	Mm.455610	NM_001166063	ENSMUSG00000091119	Ccdc152	ENSMUSG00000071814	coiled-coil domain containing 152	protein-coding
D5_peak_346	chr1	88406163	88406389	4.19333	6.18367	3.22274	32	NA	promoter-TSS (NM_029269)	promoter-TSS (NM_029269)	-734	NM_029269	75396	Mm.173058	NM_029269	ENSMUSG00000026295	Spp2	0610038O04Rik|pp-24|spp24	secreted phosphoprotein 2	protein-coding
D5_peak_3989	chr15	7078635	7078852	5.49363	10.3091	6.98522	69	NA	Intergenic	Intergenic	-50829	NM_001113386	16880	Mm.149720	NM_013584	ENSMUSG00000054263	Lifr	A230075M04Rik|AW061234|LIF	leukemia inhibitory factor receptor	protein-coding
D5_peak_352	chr1	89848127	89848790	4.98818	9.0467	5.81773	58	NA	intron (NM_001037136, intron 15 of 16)	intron (NM_001037136, intron 15 of 16)	82718	NM_010262	14472	Mm.204730	NM_010262	ENSMUSG00000034486	Gbx2	D130058E05Rik|Gbx-2|MMoxA|Stra7	gastrulation brain homeobox 2	protein-coding
D5_peak_2397	chr11	118627671	118628747	6.30553	13.3697	9.84823	98	NA	intron (NM_001039168, intron 3 of 14)	intron (NM_001039168, intron 3 of 14)	132832	NM_001285438	52897	Mm.341103	NM_001024931	ENSMUSG00000025576	Rbfox3	Fox-3|Hrnbp3|NeuN|Neuna60	RNA binding protein, fox-1 homolog (C. elegans) 3	protein-coding
D5_peak_373	chr1	92714589	92715128	9.20541	23.3065	19.313	193	NA	Intergenic	Intergenic	-66017	NM_153114	260301	Mm.219545	NM_153114	ENSMUSG00000044055	Otos	OTOSP	otospiralin	protein-coding
D5_peak_390	chr1	100928369	100929088	6.47308	12.0264	8.58797	85	NA	Intergenic	Intergenic	-227040	NR_037989	100504525	Mm.87065	NR_037989	ENSMUSG00000100684	Gm20268	-	predicted gene, 20268	ncRNA
D5_peak_392	chr1	104496036	104496704	7.83471	19.5625	15.7295	157	NA	Intergenic	X6B_LINE|LINE|CR1	-272449	NM_011800	23836	Mm.103640	NM_011800	ENSMUSG00000050840	Cdh20	Cdh7	cadherin 20	protein-coding
D5_peak_397	chr1	106072003	106072230	4.25348	6.28217	3.31105	33	NA	Intergenic	Intergenic	81710	NM_001122675	227449	Mm.210188	NM_001122675	ENSMUSG00000038866	Zcchc2	9930114B20Rik|AW212015	zinc finger, CCHC domain containing 2	protein-coding
D5_peak_398	chr1	106131972	106132868	8.00407	22.4443	18.4857	184	NA	Intergenic	Intergenic	39104	NR_040630	626049	Mm.247410	NR_040630	ENSMUSG00000101583	Gm20753	-	predicted gene, 20753	ncRNA
D5_peak_10207	chr7	16399587	16401137	7.67682	41.4112	36.8168	368	NA	promoter-TSS (NM_198631)	promoter-TSS (NM_198631)	-834	NM_198631	330474	Mm.333594	NM_198631	ENSMUSG00000059273	Zc3h4	Bwq1|Gm768|Kiaa1064-hp|mKIAA1064	zinc finger CCCH-type containing 4	protein-coding
D5_peak_11811	chr9	24878546	24879252	4.07472	6.77725	3.75303	37	NA	Intergenic	Intergenic	-104596	NM_001205085	57246	Mm.31452	NM_020496	ENSMUSG00000031965	Tbx20	9430010M06Rik|AL022859|Tbx12	T-box 20	protein-coding
D5_peak_11835	chr9	35305224	35305585	27.092	642.414	635.651	6356	NA	Intergenic	GSAT_MM|Satellite|Satellite	24299	NR_040715	71133	Mm.158577	NR_040715	ENSMUSG00000111746	4933422A05Rik	-	RIKEN cDNA 4933422A05 gene	ncRNA
D5_peak_11854	chr9	40616591	40617111	6.71443	14.1344	10.5701	105	NA	Intergenic	Intergenic	-69113	NM_133733	71566	Mm.280560	NM_133733	ENSMUSG00000032024	Clmp	9030425E11Rik|ACAM|ASP5|AW557819	CXADR-like membrane protein	protein-coding
D5_peak_11860	chr9	40800099	40801292	12.4753	106.984	101.656	1016	NA	promoter-TSS (NM_031165)	promoter-TSS (NM_031165)	-578	NM_031165	15481	Mm.290774	NM_031165	ENSMUSG00000015656	Hspa8	2410008N15Rik|Hsc70|Hsc71|Hsc73|Hsp73|Hspa10	heat shock protein 8	protein-coding
D5_peak_11862	chr9	40859064	40859372	3.32113	4.12571	1.46222	14	NA	Intergenic	Intergenic	-14909	NM_178245	244813	Mm.261652	NM_178245	ENSMUSG00000054360	Bsx	Bsx1a|Bsx1b	brain specific homeobox	protein-coding
D5_peak_11874	chr9	42897240	42897913	5.75734	10.4086	7.07819	70	NA	intron (NM_175481, intron 1 of 20)	CpG	46795	NM_175481	110637	Mm.370291	NM_175481	ENSMUSG00000032017	Grik4	6330551K01Rik|GluK4|GluRgamma1|KA-1|KA1	glutamate receptor, ionotropic, kainate 4	protein-coding
D5_peak_11881	chr9	43930878	43931638	4.67772	10.0749	6.76804	67	NA	Intergenic	Intergenic	-112126	NM_009382	21838	Mm.3951	NM_009382	ENSMUSG00000032011	Thy1	CD90|T25|Thy-1|Thy-1.2|Thy1.1|Thy1.2	thymus cell antigen 1, theta	protein-coding
D5_peak_10294	chr7	27361367	27361680	9.22171	26.1293	22.0267	220	NA	intron (NM_001199235, intron 15 of 17)	intron (NM_001199235, intron 15 of 17)	-5515	NM_138676	192192	Mm.21297	NM_138676	ENSMUSG00000089832	Shkbp1	B930062H15Rik|Sb1	Sh3kbp1 binding protein 1	protein-coding
D5_peak_6446	chr2	32423911	32424636	4.22319	6.23261	3.26707	32	NA	promoter-TSS (NM_001290558)	promoter-TSS (NM_001290558)	-207	NM_001290558	227731	Mm.37395	NM_146118	ENSMUSG00000026819	Slc25a25	1110030N17Rik|MCSC|mKIAA1896	solute carrier family 25 (mitochondrial carrier, phosphate carrier), member 25	protein-coding
D5_peak_6467	chr2	33700571	33701449	9.5552	34.3678	29.9885	299	NA	Intergenic	Intergenic	59817	NR_046275	100504399	Mm.72070	NM_177842		C130021I20Rik	-	Riken cDNA C130021I20 gene	ncRNA
D5_peak_6472	chr2	34106405	34107076	3.74345	6.65949	3.64801	36	NA	intron (NR_130173, intron 1 of 3)	GA-rich|Low_complexity|Low_complexity	995	NR_130173	329387	Mm.125817	NR_130173	ENSMUSG00000087461	C230014O12Rik	-	RIKEN cDNA C230014O12 gene	ncRNA
D5_peak_6485	chr2	36136346	36136908	6.32044	11.3696	7.97332	79	NA	promoter-TSS (NM_026434)	promoter-TSS (NM_026434)	77	NM_001159635	67889	Mm.205937	NM_026434	ENSMUSG00000026889	Rbm18	2010004P11Rik|AU015530	RNA binding motif protein 18	protein-coding
D5_peak_405	chr1	118434843	118435899	7.38772	17.2239	13.4978	134	NA	intron (NM_001293300, intron 2 of 40)	intron (NM_001293300, intron 2 of 40)	23894	NR_027901	68204	Mm.443536	NR_027901	ENSMUSG00000107722	2900060B14Rik	-	RIKEN cDNA 2900060B14 gene	ncRNA
D5_peak_2453	chr12	3109875	3110108	37.6031	474.794	468.425	4684	NA	Intergenic	GSAT_MM|Satellite|Satellite	-125800	NR_015551	74173	Mm.309774	NM_028796	ENSMUSG00000079179	Rab10os	1700012B15Rik|1810036A22Rik	RAB10, member RAS oncogene family, opposite strand	ncRNA
D5_peak_427	chr1	127531336	127531869	6.25484	14.9425	11.3337	113	NA	intron (NM_028135, intron 4 of 7)	intron (NM_028135, intron 4 of 7)	146419	NM_028135	72160	Mm.281287	NM_028135	ENSMUSG00000026347	Tmem163	2610024A01Rik|SV31	transmembrane protein 163	protein-coding
D5_peak_428	chr1	127555689	127556608	11.3386	39.2979	34.7629	347	NA	intron (NM_028135, intron 2 of 7)	intron (NM_028135, intron 2 of 7)	121873	NM_028135	72160	Mm.281287	NM_028135	ENSMUSG00000026347	Tmem163	2610024A01Rik|SV31	transmembrane protein 163	protein-coding
D5_peak_434	chr1	128399992	128400883	4.94379	9.96814	6.66885	66	NA	intron (NM_177445, intron 4 of 15)	intron (NM_177445, intron 4 of 15)	16979	NM_177445	226414	Mm.28693	NM_145507	ENSMUSG00000026356	Dars	5730439G15Rik	aspartyl-tRNA synthetase	protein-coding
D5_peak_439	chr1	128753640	128753847	3.82036	4.89647	2.09986	20	NA	Intergenic	Intergenic	-161444	NM_009911	12767	Mm.1401	NM_009911	ENSMUSG00000045382	Cxcr4	CD184|Cmkar4|LESTR|PB-CKR|PBSF/SDF-1|Sdf1r|b2b220Clo	chemokine (C-X-C motif) receptor 4	protein-coding
D5_peak_2470	chr12	5239700	5240211	5.51633	8.94462	5.724	57	NA	intron (NM_001164493, intron 2 of 13)	intron (NM_001164493, intron 2 of 13)	135727	NM_001164493	208439	Mm.388281	NM_001164493	ENSMUSG00000020627	Klhl29	A230106N14Rik|Gm68|Kbtbd9|mKIAA1921	kelch-like 29	protein-coding
D5_peak_2471	chr12	6087669	6088225	6.10023	11.7757	8.35281	83	NA	Intergenic	Intergenic	711445	NR_015579	72669	Mm.10434	NM_028318		2810032G03Rik	AI461720	RIKEN cDNA 2810032G03 gene	ncRNA
D5_peak_441	chr1	129473097	129474016	7.95078	32.1199	27.81	278	NA	intron (NM_172485, intron 2 of 27)	intron (NM_172485, intron 2 of 27)	200252	NM_172485	210417	Mm.380518	NM_172485	ENSMUSG00000042581	Thsd7b	1700074E13Rik|B930082A18|D130067I03Rik	thrombospondin, type I, domain containing 7B	protein-coding
D5_peak_444	chr1	130288205	130288507	7.60729	15.2784	11.6511	116	NA	Intergenic	Intergenic	134687	NM_007827	13137	Mm.436759	NM_007827	ENSMUSG00000026401	Cd55b	AI323748|Daf|Daf-TM|Daf2|TM-DAF	CD55 molecule, decay accelerating factor for complement B	protein-coding
D5_peak_2482	chr12	9029722	9030438	6.97655	15.0608	11.4457	114	NA	promoter-TSS (NM_029321)	promoter-TSS (NM_029321)	83	NM_029321	75516	Mm.37581	NM_029321	ENSMUSG00000066637	Ttc32	1700013G20Rik	tetratricopeptide repeat domain 32	protein-coding
D5_peak_2485	chr12	11676310	11676525	5.08422	7.3389	4.25951	42	NA	Intergenic	Intergenic	206482	NR_003964	627110	Mm.194735	NR_003964		Tubb2a-ps2	C79445	tubulin, beta 2a, pseudogene 2	pseudo
D5_peak_454	chr1	131910066	131910704	5.81651	12.0366	8.59741	85	NA	promoter-TSS (NM_001145804)	promoter-TSS (NM_001145804)	-73	NM_175294	98415	Mm.246869	NM_175294	ENSMUSG00000026434	Nucks1	2700010L10Rik|8430423A01Rik|AI647518|C78391|Nucks	nuclear casein kinase and cyclin-dependent kinase substrate 1	protein-coding
D5_peak_455	chr1	132281754	132282177	4.73695	8.2699	5.10635	51	NA	Intergenic	Intergenic	-16661	NM_144810	213417	Mm.39723	NM_144810	ENSMUSG00000042115	Klhdc8a	A630065K24Rik	kelch domain containing 8A	protein-coding
D5_peak_456	chr1	132322247	132323176	8.86129	26.4635	22.3491	223	NA	intron (NM_001195025, intron 1 of 7)	intron (NM_001195025, intron 1 of 7)	6586	NM_028778	74137	Mm.100666	NM_028778	ENSMUSG00000009772	Nuak2	1200013B22Rik|Omphk2|Snark|mKIAA0537	NUAK family, SNF1-like kinase, 2	protein-coding
D5_peak_460	chr1	132530626	132531311	8.95451	32.8106	28.4789	284	NA	intron (NM_177129, intron 2 of 22)	intron (NM_177129, intron 2 of 22)	11972	NM_177129	21367	Mm.260861	NM_011531	ENSMUSG00000053024	Cntn2	D130012K04Rik|TAG-1|Tax	contactin 2	protein-coding
D5_peak_462	chr1	132558009	132559448	5.95685	32.0597	27.752	277	NA	Intergenic	Intergenic	-15788	NM_177129	21367	Mm.260861	NM_011531	ENSMUSG00000053024	Cntn2	D130012K04Rik|TAG-1|Tax	contactin 2	protein-coding
D5_peak_464	chr1	132660196	132660802	5.87642	12.939	9.44346	94	NA	intron (NM_001160318, intron 2 of 26)	intron (NM_001160318, intron 2 of 26)	-17641	NM_001160316	269116	Mm.326702	NM_182716	ENSMUSG00000026442	Nfasc	AA387016|D430023G06Rik|NF|mKIAA0756	neurofascin	protein-coding
D5_peak_4	chr1	5232299	5232943	6.94387	15.8988	12.2387	122	NA	Intergenic	Intergenic	149535	NM_001310442	108664	Mm.27082	NM_133826	ENSMUSG00000033793	Atp6v1h	0710001F19Rik|AU022349|CGI-11|SFD|SFDalpha|SFDbeta|VMA13	ATPase, H+ transporting, lysosomal V1 subunit H	protein-coding
D5_peak_7	chr1	6729448	6729853	3.83633	9.20634	5.96528	59	NA	promoter-TSS (NR_045189)	promoter-TSS (NR_045189)	-401	NR_045188	240690	Mm.234612	NM_173868	ENSMUSG00000033740	St18	AV348974|Myt3|NZF-3|Nzf3|mKIAA0535	suppression of tumorigenicity 18	protein-coding
D5_peak_8	chr1	6734186	6735342	4.81909	15.444	11.8077	118	NA	intron (NM_173868, intron 1 of 21)	intron (NM_173868, intron 1 of 21)	4713	NM_173868	240690	Mm.234612	NM_173868	ENSMUSG00000033740	St18	AV348974|Myt3|NZF-3|Nzf3|mKIAA0535	suppression of tumorigenicity 18	protein-coding
D5_peak_470	chr1	132800273	132800953	9.45336	27.1838	23.0421	230	NA	Intergenic	Intergenic	-58816	NM_182716	269116	Mm.326702	NM_182716	ENSMUSG00000026442	Nfasc	AA387016|D430023G06Rik|NF|mKIAA0756	neurofascin	protein-coding
D5_peak_471	chr1	132820315	132820722	5.55184	9.6937	6.4161	64	NA	Intergenic	Intergenic	-59837	NM_010732	16980	Mm.39640	NM_010732	ENSMUSG00000026443	Lrrn2	5730406J09Rik|NLRR-2	leucine rich repeat protein 2, neuronal	protein-coding
D5_peak_475	chr1	133033652	133034345	6.69223	12.3994	8.93698	89	NA	Intergenic	tRNA-Lys-AAA|tRNA|tRNA	-3411	NM_001302802	17248	Mm.426531	NM_008575	ENSMUSG00000054387	Mdm4	4933417N07Rik|AA414968|AL023055|AU018793|AU021806|C85810|Mdmx	transformed mouse 3T3 cell double minute 4	protein-coding
D5_peak_477	chr1	133087247	133088048	7.81336	19.5196	15.6886	156	NA	intron (NM_001099276, intron 15 of 32)	intron (NM_001099276, intron 15 of 32)	41635	NM_001099276	240752	Mm.387308	NM_001099276	ENSMUSG00000026447	Pik3c2b	C330011J12Rik|Gm199|PI3K-C2beta|PI3KC2beta	phosphoinositide-3-kinase, class 2, beta polypeptide	protein-coding
D5_peak_479	chr1	133181198	133183178	5.65295	19.5311	15.6995	156	NA	Intergenic	G-rich|Low_complexity|Low_complexity	51022	NM_133819	108954	Mm.293628	NM_133819	ENSMUSG00000046062	Ppp1r15b	1810033K10Rik|AI606441|C530022L24Rik|CReP	protein phosphatase 1, regulatory (inhibitor) subunit 15b	protein-coding
D5_peak_485	chr1	133397735	133398060	5.97488	11.9428	8.5097	85	NA	intron (NM_011439, intron 1 of 13)	intron (NM_011439, intron 1 of 13)	26315	NM_011439	20668	Mm.8575	NM_011439	ENSMUSG00000070643	Sox13	AA407916|AW259412|AW540933|Sox-13	SRY (sex determining region Y)-box 13	protein-coding
D5_peak_11903	chr9	45828211	45829291	5.45607	9.52991	6.2641	62	NA	promoter-TSS (NM_001081373)	promoter-TSS (NM_001081373)	-113	NM_001081373	214552	Mm.260103	NM_172531	ENSMUSG00000043987	Cep164	AI450905|BC027092|D030051D21|mKIAA1052	centrosomal protein 164	protein-coding
D5_peak_11921	chr9	47367337	47368207	7.06195	21.2477	17.3397	173	NA	Intergenic	Intergenic	-162398	NM_001310841	54725	Mm.234832	NM_018770	ENSMUSG00000032076	Cadm1	2900073G06Rik|3100001I08Rik|AI987920|Bl2|Igsf4|Igsf4a|Necl2|RA175|RA175A|RA175B|RA175C|RA175N|ST17|SgIGSF|SynCam|Tslc1	cell adhesion molecule 1	protein-coding
D5_peak_11922	chr9	47384344	47385588	8.82415	43.6218	38.9674	389	NA	Intergenic	Intergenic	-145204	NM_001310841	54725	Mm.234832	NM_018770	ENSMUSG00000032076	Cadm1	2900073G06Rik|3100001I08Rik|AI987920|Bl2|Igsf4|Igsf4a|Necl2|RA175|RA175A|RA175B|RA175C|RA175N|ST17|SgIGSF|SynCam|Tslc1	cell adhesion molecule 1	protein-coding
D5_peak_11932	chr9	48895912	48896388	6.72874	14.5966	11.0068	110	NA	Intergenic	Intergenic	14949	NM_001099644	15561	Mm.4831	NM_013561	ENSMUSG00000032269	Htr3a	5-HT3	5-hydroxytryptamine (serotonin) receptor 3A	protein-coding
D5_peak_11933	chr9	48915879	48916606	8.36649	22.7017	18.7325	187	NA	Intergenic	Intergenic	-5143	NM_013561	15561	Mm.4831	NM_013561	ENSMUSG00000032269	Htr3a	5-HT3	5-hydroxytryptamine (serotonin) receptor 3A	protein-coding
D5_peak_11935	chr9	49087446	49087657	5.7323	11.4922	8.08812	80	NA	Intergenic	Intergenic	-15228	NM_030709	80893	Mm.72799	NM_030709	ENSMUSG00000032268	Tmprss5	spinesin	transmembrane protease, serine 5 (spinesin)	protein-coding
D5_peak_11936	chr9	49200893	49201094	5.40017	9.43394	6.17538	61	NA	Intergenic	Intergenic	-49538	NM_177701	235327	Mm.246604	NM_177701	ENSMUSG00000054156	Gm4894	A430041E03|EG235327	predicted gene 4894	protein-coding
D5_peak_11943	chr9	49936013	49936670	5.38324	10.4678	7.13354	71	NA	Intergenic	Intergenic	-136948	NM_001311065	17967	Mm.4974	NM_010875	ENSMUSG00000039542	Ncam1	CD56|E-NCAM|NCAM-1|Ncam	neural cell adhesion molecule 1	protein-coding
D5_peak_11945	chr9	49962240	49963064	5.64257	11.7017	8.28389	82	NA	Intergenic	MER58B|DNA|hAT-Charlie	-163259	NM_001311065	17967	Mm.4974	NM_010875	ENSMUSG00000039542	Ncam1	CD56|E-NCAM|NCAM-1|Ncam	neural cell adhesion molecule 1	protein-coding
D5_peak_11973	chr9	54752418	54753082	5.8157	15.5995	11.9549	119	NA	Intergenic	Intergenic	-11998	NM_001284507	12903	Mm.34797	NM_013496	ENSMUSG00000032291	Crabp1	AI326249|CRABP-I|Crabp-1|CrabpI|Rbp-5	cellular retinoic acid binding protein I	protein-coding
D5_peak_11974	chr9	54816985	54817405	6.68176	13.2176	9.70541	97	NA	Intergenic	MIR3|SINE|MIR	-46560	NM_022655	64602	Mm.208991	NM_022655	ENSMUSG00000032293	Ireb2	D9Ertd85e|Irp2	iron responsive element binding protein 2	protein-coding
D5_peak_11975	chr9	54973812	54974074	3.89902	5.45765	2.58528	25	NA	Intergenic	Intergenic	-6937	NM_176844	110835	Mm.103778	NM_176844	ENSMUSG00000035594	Chrna5	Acra-5|Acra5	cholinergic receptor, nicotinic, alpha polypeptide 5	protein-coding
D5_peak_11976	chr9	55067404	55068042	9.81857	40.3965	35.8307	358	NA	Intergenic	Intergenic	-19179	NM_148944	108015	Mm.32694	NM_148944	ENSMUSG00000035200	Chrnb4	Acrb-4|Acrb4	cholinergic receptor, nicotinic, beta polypeptide 4	protein-coding
D5_peak_11977	chr9	55082847	55083825	7.84047	25.6383	21.5546	215	NA	Intergenic	Intergenic	-34792	NM_148944	108015	Mm.32694	NM_148944	ENSMUSG00000035200	Chrnb4	Acrb-4|Acrb4	cholinergic receptor, nicotinic, beta polypeptide 4	protein-coding
D5_peak_11979	chr9	55101468	55101744	5.75385	10.0366	6.73284	67	NA	Intergenic	ID_B1|SINE|B4	-47763	NM_180600	109161	Mm.207894	NM_180600	ENSMUSG00000032307	Ube2q2	3010021M21Rik	ubiquitin-conjugating enzyme E2Q family member 2	protein-coding
D5_peak_10377	chr7	35732656	35732964	5.55596	9.3503	6.09817	60	NA	intron (NM_178704, intron 3 of 18)	intron (NM_178704, intron 3 of 18)	21644	NM_178704	233115	Mm.257808	NM_178704	ENSMUSG00000043671	Dpy19l3	6030410G08|9330164H19Rik	dpy-19-like 3 (C. elegans)	protein-coding
D5_peak_11984	chr9	55695515	55695718	4.27282	6.85663	3.82407	38	NA	intron (NM_001081341, intron 24 of 32)	intron (NM_001081341, intron 24 of 32)	154467	NM_027397	104360	Mm.273996	NM_027397	ENSMUSG00000032318	Isl2	3110001N10Rik	insulin related protein 2 (islet 2)	protein-coding
D5_peak_11986	chr9	55762073	55762354	10.4783	26.2816	22.1735	221	NA	intron (NM_001081341, intron 22 of 32)	intron (NM_001081341, intron 22 of 32)	175902	NM_001081341	244891	Mm.86588	NM_175536	ENSMUSG00000034007	Scaper	C430017I08|D530014O03Rik|Zfp291	S phase cyclin A-associated protein in the ER	protein-coding
D5_peak_11992	chr9	56360952	56361184	3.48641	4.78447	2.00926	20	NA	intron (NM_172924, intron 2 of 6)	intron (NM_172924, intron 2 of 6)	56982	NM_172924	244895	Mm.490331	NM_172924	ENSMUSG00000074305	Peak1	1110049L02Rik|9530046P14|AA690169|BE132841|C230081A13Rik|SGK269|mKIAA2002	pseudopodium-enriched atypical kinase 1	protein-coding
D5_peak_6504	chr2	41872241	41872469	4.6724	6.9611	3.91834	39	NA	intron (NM_053011, intron 3 of 90)	intron (NM_053011, intron 3 of 90)	575213	NR_105754	102465171		NR_105754	ENSMUSG00000098660	Mir6336	Gm27584|mmu-mir-6336	microRNA 6336	ncRNA
D5_peak_6509	chr2	44350531	44350736	3.80354	5.3032	2.4502	24	NA	intron (NM_001301831, intron 13 of 14)	intron (NM_001301831, intron 13 of 14)	-285309	NR_040622	320872	Mm.445023	NR_040622	ENSMUSG00000085089	Arhgap15os	A430092G05Rik	Rho GTPase activating protein 15, opposite strand	ncRNA
D5_peak_6516	chr2	48414973	48415446	5.35375	9.70231	6.42377	64	NA	Intergenic	Intergenic	-398900	NM_007396	11480	Mm.314338	NM_007396	ENSMUSG00000052155	Acvr2a	ActrIIa|Acvr2|TactrII	activin receptor IIA	protein-coding
D5_peak_6520	chr2	49272503	49272827	4.86337	8.17728	5.02138	50	NA	exon (NM_029924, exon 12 of 17)	exon (NM_029924, exon 12 of 17)	26765	NM_001290656	109241	Mm.440436	NM_029924	ENSMUSG00000036792	Mbd5	9430004D19Rik|AA536666|AI426407|C030040A15Rik|Gm1630|OTTMUSG00000012483	methyl-CpG binding domain protein 5	protein-coding
D5_peak_6528	chr2	51036230	51036607	7.76112	18.4285	14.6451	146	NA	Intergenic	Intergenic	112693	NM_028810	74194	Mm.46497	NM_028810	ENSMUSG00000017144	Rnd3	2610017M01Rik|AI661404|Arhe|Rhoe	Rho family GTPase 3	protein-coding
D5_peak_6535	chr2	53382403	53382732	3.83684	4.92185	2.12095	21	NA	Intergenic	Intergenic	190483	NM_022989	65103	Mm.37623	NM_022989	ENSMUSG00000026960	Arl6ip6	2310057C01Rik|2610529A11Rik|Aip-6	ADP-ribosylation factor-like 6 interacting protein 6	protein-coding
D5_peak_6540	chr2	57211040	57211433	5.58311	9.0536	5.82394	58	NA	Intergenic	Intergenic	-26442	NM_001145820	14571	Mm.3711	NM_010274	ENSMUSG00000026827	Gpd2	AA408484|AI448216|AU021455|AW494132|GPDH|Gdm1|Gpd-m|Gpdh-m|TISP38	glycerol phosphate dehydrogenase 2, mitochondrial	protein-coding
D5_peak_6542	chr2	57597875	57598142	4.77181	6.846	3.81478	38	NA	Intergenic	Intergenic	359626	NM_010274	14571	Mm.3711	NM_010274	ENSMUSG00000026827	Gpd2	AA408484|AI448216|AU021455|AW494132|GPDH|Gdm1|Gpd-m|Gpdh-m|TISP38	glycerol phosphate dehydrogenase 2, mitochondrial	protein-coding
D5_peak_6550	chr2	60788242	60788675	4.31398	6.65081	3.64056	36	NA	intron (NM_020296, intron 4 of 13)	intron (NM_020296, intron 4 of 13)	-65855	NM_001159564	16420	Mm.98193	NM_021359	ENSMUSG00000026971	Itgb6	2210409C20Rik|4831415H04Rik	integrin beta 6	protein-coding
D5_peak_6557	chr2	63852178	63852601	4.46386	6.90152	3.86512	38	NA	Intergenic	Intergenic	245649	NM_001267846	60344	Mm.130769	NM_021716	ENSMUSG00000075324	Fign	fi|fidget	fidgetin	protein-coding
D5_peak_6570	chr2	69011572	69012067	5.06334	9.18287	5.94331	59	NA	intron (NM_172856, intron 4 of 9)	intron (NM_172856, intron 4 of 9)	-123981	NM_181547	329416	Mm.90047	NM_181547	ENSMUSG00000034738	Nostrin	Daip2|mDaIP2	nitric oxide synthase trafficker	protein-coding
D5_peak_6571	chr2	69034985	69035982	5.30418	12.4929	9.02477	90	NA	intron (NM_172856, intron 4 of 9)	intron (NM_172856, intron 4 of 9)	-100317	NM_181547	329416	Mm.90047	NM_181547	ENSMUSG00000034738	Nostrin	Daip2|mDaIP2	nitric oxide synthase trafficker	protein-coding
D5_peak_6573	chr2	69086882	69087582	4.57258	7.97302	4.83496	48	NA	intron (NM_172856, intron 8 of 9)	(TCTG)n|Simple_repeat|Simple_repeat	-48568	NM_181547	329416	Mm.90047	NM_181547	ENSMUSG00000034738	Nostrin	Daip2|mDaIP2	nitric oxide synthase trafficker	protein-coding
D5_peak_6591	chr2	73142855	73143132	4.40267	6.79943	3.77274	37	NA	intron (NM_030091, intron 5 of 7)	intron (NM_030091, intron 5 of 7)	71454	NM_030091	67059	Mm.22661	NM_025942	ENSMUSG00000027108	Ola1	2510025G09Rik|2810405J23Rik|2810409H07Rik|Gtpbp9|PTD004	Obg-like ATPase 1	protein-coding
D5_peak_2516	chr12	21426340	21426589	5.70564	9.59891	6.32839	63	NA	Intergenic	Intergenic	-9028	NM_011739	22630	Mm.289630	NM_011739	ENSMUSG00000076432	Ywhaq	2700028P07Rik|AA409740|AU021156|R74690	tyrosine 3-monooxygenase/tryptophan 5-monooxygenase activation protein, theta polypeptide	protein-coding
D5_peak_2517	chr12	21463563	21463982	8.2938	18.9335	15.1277	151	NA	Intergenic	Intergenic	-46336	NM_011739	22630	Mm.289630	NM_011739	ENSMUSG00000076432	Ywhaq	2700028P07Rik|AA409740|AU021156|R74690	tyrosine 3-monooxygenase/tryptophan 5-monooxygenase activation protein, theta polypeptide	protein-coding
D5_peak_2528	chr12	25475194	25475879	9.68872	25.9433	21.8476	218	NA	Intergenic	Intergenic	346362	NR_045844	432641	Mm.112955	NR_045844		Gm17746	-	predicted gene, 17746	ncRNA
D5_peak_2529	chr12	25870984	25871334	6.95381	12.8407	9.35116	93	NA	Intergenic	Intergenic	339346	NR_131149	629481	Mm.390460	NR_131149		Gm29687	-	predicted gene, 29687	ncRNA
D5_peak_2530	chr12	26075675	26076258	4.86819	8.50435	5.32016	53	NA	Intergenic	Intergenic	134539	NR_131149	629481	Mm.390460	NR_131149		Gm29687	-	predicted gene, 29687	ncRNA
D5_peak_2531	chr12	26533213	26533893	4.94311	13.4003	9.87739	98	NA	Intergenic	Intergenic	64338	NM_020557	22169	Mm.271839	NM_020557	ENSMUSG00000020638	Cmpk2	1200004E04Rik|TDKI|Tyki	cytidine monophosphate (UMP-CMP) kinase 2, mitochondrial	protein-coding
D5_peak_2533	chr12	26620704	26621047	4.77181	6.846	3.81478	38	NA	Intergenic	Intergenic	151660	NM_020557	22169	Mm.271839	NM_020557	ENSMUSG00000020638	Cmpk2	1200004E04Rik|TDKI|Tyki	cytidine monophosphate (UMP-CMP) kinase 2, mitochondrial	protein-coding
D5_peak_2536	chr12	26733781	26734943	6.52229	15.0649	11.4497	114	NA	Intergenic	Intergenic	265147	NM_020557	22169	Mm.271839	NM_020557	ENSMUSG00000020638	Cmpk2	1200004E04Rik|TDKI|Tyki	cytidine monophosphate (UMP-CMP) kinase 2, mitochondrial	protein-coding
D5_peak_506	chr1	135313473	135314133	6.25864	12.461	8.99464	89	NA	promoter-TSS (NM_011590)	promoter-TSS (NM_011590)	-66	NM_011590	21854	Mm.2368	NM_011590	ENSMUSG00000062580	Timm17a	17kDa|mTim17a	translocase of inner mitochondrial membrane 17a	protein-coding
D5_peak_2553	chr12	28817271	28817740	4.40267	6.79943	3.77274	37	NA	intron (NM_201357, intron 3 of 8)	intron (NM_201357, intron 3 of 8)	65677	NM_201357	380752	Mm.273724	NM_201357	ENSMUSG00000036613	Tssc1	D12Ertd604e|Eipr1	tumor suppressing subtransferable candidate 1	protein-coding
D5_peak_2556	chr12	29049182	29049602	7.92366	17.7524	14.0021	140	NA	Intergenic	HAL1|LINE|L1	297564	NM_201357	380752	Mm.273724	NM_201357	ENSMUSG00000036613	Tssc1	D12Ertd604e|Eipr1	tumor suppressing subtransferable candidate 1	protein-coding
D5_peak_2559	chr12	29336068	29336333	6.02198	11.6359	8.22276	82	NA	Intergenic	Intergenic	-192184	NM_001093778	17933	Mm.253067	NM_008666	ENSMUSG00000061911	Myt1l	2900046C06Rik|2900093J19Rik|C630034G21Rik|Nztf1|Pmng1|Png-1|mKIAA1106	myelin transcription factor 1-like	protein-coding
D5_peak_523	chr1	137973210	137973420	3.77177	4.82163	2.03443	20	NA	Intergenic	Intergenic	6676	NR_029820	723890		NR_029820	ENSMUSG00000065458	Mir181b-1	Mirn181b-1|mir-181b-1	microRNA 181b-1	ncRNA
D5_peak_535	chr1	152164907	152165993	7.85988	24.1574	20.1296	201	NA	Intergenic	Intergenic	-75130	NM_197990	69399	Mm.278031	NM_197990	ENSMUSG00000032666	1700025G04Rik	2610510E02Rik|2900042O04Rik|ENSMUSG00000073540	RIKEN cDNA 1700025G04 gene	protein-coding
D5_peak_2572	chr12	33035356	33036045	5.4266	10.1879	6.87253	68	NA	intron (NM_001024478, intron 18 of 19)	intron (NM_001024478, intron 18 of 19)	57175	NM_001024478	68764	Mm.60083	NM_001024478	ENSMUSG00000035860	Cdhr3	1110049B09Rik|BB172694|Cdh28	cadherin-related family member 3	protein-coding
D5_peak_2590	chr12	41040070	41040299	3.67642	4.87871	2.08369	20	NA	intron (NM_053122, intron 2 of 6)	intron (NM_053122, intron 2 of 6)	16094	NM_053122	93757	Mm.363813	NM_053122	ENSMUSG00000056899	Immp2l	AI853880|IMP2	IMP2 inner mitochondrial membrane peptidase-like (S. cerevisiae)	protein-coding
D5_peak_2598	chr12	44422403	44422793	4.48035	7.21523	4.14787	41	NA	intron (NM_001146031, intron 2 of 27)	intron (NM_001146031, intron 2 of 27)	93713	NM_176930	319504	Mm.208439	NM_176930	ENSMUSG00000020598	Nrcam	Bravo|C030017F07Rik|C130076O07Rik|mKIAA0343	neuronal cell adhesion molecule	protein-coding
D5_peak_561	chr1	155718847	155719081	3.68327	5.56821	2.68279	26	NA	intron (NM_010712, intron 2 of 5)	intron (NM_010712, intron 2 of 5)	23063	NM_010712	16872	Mm.103624	NM_010712	ENSMUSG00000026468	Lhx4	A330062J17Rik|Gsh-4|Gsh4	LIM homeobox protein 4	protein-coding
D5_peak_562	chr1	155750287	155751825	4.37148	10.6128	7.26793	72	NA	Intergenic	Intergenic	-9029	NM_010712	16872	Mm.103624	NM_010712	ENSMUSG00000026468	Lhx4	A330062J17Rik|Gsh-4|Gsh4	LIM homeobox protein 4	protein-coding
D5_peak_567	chr1	156089733	156090743	8.28374	29.3919	25.1709	251	NA	intron (NM_177838, intron 1 of 4)	intron (NM_177838, intron 1 of 4)	49377	NM_001160181	240832	Mm.253335	NM_022329	ENSMUSG00000050565	Tor1aip2	1110020D10Rik|15kDa|A130072J07|AA103493|AW060462|AW610675|C77739|Ifrg15|Lull1	torsin A interacting protein 2	protein-coding
D5_peak_575	chr1	156782118	156782486	4.52869	8.50313	5.31949	53	NA	Intergenic	Intergenic	-56721	NM_028333	72713	Mm.389206	NM_028333	ENSMUSG00000033544	Angptl1	2810039D03Rik|ANG3|ANGPT3|ANGY|ARP1	angiopoietin-like 1	protein-coding
D5_peak_578	chr1	157036813	157037136	4.43305	6.85016	3.81826	38	NA	Intergenic	Intergenic	71676	NM_001305059	73435	Mm.116705	NM_028540	ENSMUSG00000026592	Tex35	1700057K13Rik	testis expressed 35	protein-coding
D5_peak_581	chr1	157947405	157947913	5.67341	11.7614	8.33905	83	NA	Intergenic	Intergenic	408601	NM_207583	240843	Mm.329579	NM_207583	ENSMUSG00000004031	Brinp2	6430517E21Rik|BB361039|Fam5b|mKIAA1747	bone morphogenic protein/retinoic acid inducible neural-specific 2	protein-coding
D5_peak_583	chr1	158267026	158267425	6.18093	11.1338	7.75296	77	NA	intron (NM_207583, intron 3 of 7)	intron (NM_207583, intron 3 of 7)	89035	NM_207583	240843	Mm.329579	NM_207583	ENSMUSG00000004031	Brinp2	6430517E21Rik|BB361039|Fam5b|mKIAA1747	bone morphogenic protein/retinoic acid inducible neural-specific 2	protein-coding
D5_peak_584	chr1	158489389	158489907	3.54457	4.66982	1.91237	19	NA	intron (NM_007495, intron 2 of 22)	intron (NM_007495, intron 2 of 22)	-15977	NR_030441	735253		NR_030441	ENSMUSG00000070103	Mir488	Mirn488|mir-488|mmu-mir-488	microRNA 488	ncRNA
D5_peak_586	chr1	158501024	158501822	4.77008	10.2752	6.95407	69	NA	intron (NM_007495, intron 2 of 22)	intron (NM_007495, intron 2 of 22)	-4202	NR_030441	735253		NR_030441	ENSMUSG00000070103	Mir488	Mirn488|mir-488|mmu-mir-488	microRNA 488	ncRNA
D5_peak_9000	chr5	81089471	81089924	3.59616	4.75168	1.98115	19	NA	intron (NM_001347369, intron 2 of 25)	intron (NM_001347369, intron 2 of 25)	68104	NM_198702	319387	Mm.273631	NM_198702	ENSMUSG00000037605	Adgrl3	5430402I23Rik|CIRL-3|D130075K09Rik|Gm1379|LEC3|Lphn3|mKIAA0768	adhesion G protein-coupled receptor L3	protein-coding
D5_peak_9001	chr5	81555997	81556387	4.69088	6.99082	3.94532	39	NA	intron (NM_001347371, intron 7 of 23)	RLTR17|LTR|ERVK	534599	NM_198702	319387	Mm.273631	NM_198702	ENSMUSG00000037605	Adgrl3	5430402I23Rik|CIRL-3|D130075K09Rik|Gm1379|LEC3|Lphn3|mKIAA0768	adhesion G protein-coupled receptor L3	protein-coding
D5_peak_9004	chr5	85756881	85757096	5.053	8.18151	5.02491	50	NA	Intergenic	Intergenic	308595	NM_001345902	12617	Mm.4649	NM_007683	ENSMUSG00000029253	Cenpc1	CENP-C|Cenpc	centromere protein C1	protein-coding
D5_peak_9009	chr5	88583392	88583797	5.13309	9.99538	6.69408	66	NA	promoter-TSS (NM_027530)	promoter-TSS (NM_027530)	81	NM_027530	52822	Mm.270469	NM_027530	ENSMUSG00000029291	Rufy3	2810428M05Rik|6330416M07Rik|AW455998|AW538594|D5Bwg0860e|Ripx|Rpipx	RUN and FYVE domain containing 3	protein-coding
D5_peak_10419	chr7	44748179	44748696	5.552	11.5255	8.11918	81	NA	promoter-TSS (NM_133945)	promoter-TSS (NM_133945)	-46	NM_001289839	243963	Mm.382935	NM_178734	ENSMUSG00000048012	Zfp473	D030014N22Rik|Znf473|zfp-100	zinc finger protein 473	protein-coding
D5_peak_9012	chr5	90223784	90224186	5.26979	9.55318	6.28605	62	NA	promoter-TSS (NM_001033310)	promoter-TSS (NM_001033310)	11	NM_001163456	231430	Mm.319697	NM_001033310	ENSMUSG00000035505	Cox18	BC038311	cytochrome c oxidase assembly protein 18	protein-coding
D5_peak_10424	chr7	44892370	44892786	7.15351	22.8988	18.9209	189	NA	promoter-TSS (NM_001331208)	promoter-TSS (NM_001331208)	-154	NM_001331208	75613	Mm.157778	NM_029365	ENSMUSG00000002968	Med25	2610034E13Rik|2610529E18Rik|ESTM2	mediator complex subunit 25	protein-coding
D5_peak_9032	chr5	97195005	97195783	9.0236	31.3036	27.02	270	NA	Intergenic	Intergenic	-83798	NM_198422	231474	Mm.332505	NM_198422	ENSMUSG00000055725	Paqr3	6330415A20Rik|AY424292|RKTG	progestin and adipoQ receptor family member III	protein-coding
D5_peak_9043	chr5	99564236	99564618	6.42129	12.7539	9.26947	92	NA	intron (NR_030692, intron 1 of 3)	intron (NR_030692, intron 1 of 3)	164633	NR_030692	319818	Mm.295233	NR_030692	ENSMUSG00000089809	A930011G23Rik	-	RIKEN cDNA A930011G23 gene	ncRNA
D5_peak_9059	chr5	101197801	101198289	4.46149	6.62068	3.6137	36	NA	Intergenic	Intergenic	351816	NM_172715	231510	Mm.271911	NM_172715	ENSMUSG00000029314	Agpat9	1-AGPAT|1-AGPAT 9|4933407I02Rik|4933408F15|A230097K15Rik|GPAT-3|Gpat3|mGPAT3	1-acylglycerol-3-phosphate O-acyltransferase 9	protein-coding
D5_peak_10461	chr7	45830782	45831037	6.38022	11.8672	8.43852	84	NA	promoter-TSS (NM_153419)	promoter-TSS (NM_153419)	-120	NM_153419	101612	Mm.274847	NM_153419	ENSMUSG00000053801	Grwd1	A301|AI504353|Grwd|Wdr28	glutamate-rich WD repeat containing 1	protein-coding
D5_peak_10467	chr7	46509058	46509741	5.35375	9.70231	6.42377	64	NA	intron (NM_013789, intron 10 of 10)	intron (NM_013789, intron 10 of 10)	112931	NM_001112739	16502	Mm.249386	NM_008421	ENSMUSG00000058975	Kcnc1	C230009H10Rik|KShIIIB|KV4|Kcr2-1|Kv3.1|NGK2|Shaw	potassium voltage gated channel, Shaw-related subfamily, member 1	protein-coding
D5_peak_9063	chr5	101496664	101497738	8.87628	46.0517	41.3324	413	NA	Intergenic	Intergenic	167510	NM_144955	18096	Mm.193072	NM_144955	ENSMUSG00000035187	Nkx6-1	NKX6A|Nkx6.1	NK6 homeobox 1	protein-coding
D5_peak_9066	chr5	101524072	101524716	4.70779	11.7795	8.35631	83	NA	Intergenic	Intergenic	140317	NM_144955	18096	Mm.193072	NM_144955	ENSMUSG00000035187	Nkx6-1	NKX6A|Nkx6.1	NK6 homeobox 1	protein-coding
D5_peak_9067	chr5	101537689	101538602	7.96713	27.5054	23.3529	233	NA	Intergenic	Intergenic	126566	NM_144955	18096	Mm.193072	NM_144955	ENSMUSG00000035187	Nkx6-1	NKX6A|Nkx6.1	NK6 homeobox 1	protein-coding
D5_peak_10475	chr7	48749332	48750136	7.77408	17.4761	13.7375	137	NA	Intergenic	Intergenic	-39269	NM_028031	243983	Mm.279116	NM_028031	ENSMUSG00000030471	Zdhhc13	2410004E01Rik|C530010M18|HIP3RP|Hip14l|kojak|skc4	zinc finger, DHHC domain containing 13	protein-coding
D5_peak_9071	chr5	102109690	102110262	5.41429	10.5258	7.18757	71	NA	Intergenic	Intergenic	-40055	NM_172882	72145	Mm.332522	NM_172882	ENSMUSG00000043940	Wdfy3	2610509D04Rik|ALFY|AW319683|B930017C24|BWF1|Bchs|D5Ertd66e|Ggtb3|ZFYVE25|mKIAA0993	WD repeat and FYVE domain containing 3	protein-coding
D5_peak_9073	chr5	103335741	103336285	4.91669	9.24621	6.00191	60	NA	Intergenic	Intergenic	-36984	NR_040699	74624	Mm.389662	NR_040699	ENSMUSG00000104956	4930429D17Rik	-	RIKEN cDNA 4930429D17 gene	ncRNA
D5_peak_10485	chr7	49341039	49341478	4.64497	9.68238	6.40531	64	NA	intron (NM_175272, intron 1 of 37)	intron (NM_175272, intron 1 of 37)	95069	NM_175272	78286	Mm.333881	NM_175272	ENSMUSG00000052512	Nav2	5330421F07Rik|AU067780|BQ960892|HELAD1|POMFIL2|RAINB1|RAINB2|Unc53H2|mKIAA3015	neuron navigator 2	protein-coding
D5_peak_9084	chr5	105461314	105461919	9.3448	19.7556	15.9141	159	NA	intron (NM_001033550, intron 1 of 4)	intron (NM_001033550, intron 1 of 4)	45841	NM_001033550	433926	Mm.439781	NM_001033550	ENSMUSG00000070639	Lrrc8b	R75581|Ta-lrrp|mKIAA0231	leucine rich repeat containing 8 family, member B	protein-coding
D5_peak_9086	chr5	106322784	106323410	6.72874	14.5966	11.0068	110	NA	non-coding (NR_136913, exon 3 of 3)	non-coding (NR_136913, exon 3 of 3)	1757	NR_136913	102635633	Mm.383511	NR_136913	ENSMUSG00000105508	Gm32921	-	predicted gene, 32921	ncRNA
D5_peak_10490	chr7	49889510	49889956	6.54894	12.9819	9.48394	94	NA	Intergenic	Intergenic	-20566	NM_001146013	104245	Mm.207053	NM_148931	ENSMUSG00000039728	Slc6a5	Glyt2|prestin	solute carrier family 6 (neurotransmitter transporter, glycine), member 5	protein-coding
D5_peak_10491	chr7	50887518	50888162	5.14698	8.33742	5.16809	51	NA	Intergenic	Intergenic	288650	NM_172901	243996	Mm.443270	NM_172901	ENSMUSG00000084234	4933405O20Rik	-	RIKEN cDNA 4933405O20 gene	protein-coding
D5_peak_10494	chr7	51633240	51633455	4.57117	6.52922	3.53218	35	NA	intron (NM_080853, intron 3 of 11)	intron (NM_080853, intron 3 of 11)	11517	NM_080853	140919	Mm.256618	NM_080853	ENSMUSG00000030500	Slc17a6	2900073D12Rik|DNPI|VGLUT2	solute carrier family 17 (sodium-dependent inorganic phosphate cotransporter), member 6	protein-coding
D5_peak_6602	chr2	74129449	74130316	5.23498	9.83821	6.54872	65	NA	Intergenic	Intergenic	177835	NR_040501	73962	Mm.50289	NR_040501	ENSMUSG00000085405	4930441J16Rik	Astx1a|Astx1b|Astx1c	RIKEN cDNA 4930441J16 gene	ncRNA
D5_peak_6605	chr2	74426487	74427382	11.1625	42.7474	38.1143	381	NA	Intergenic	Intergenic	-119217	NR_040501	73962	Mm.50289	NR_040501	ENSMUSG00000085405	4930441J16Rik	Astx1a|Astx1b|Astx1c	RIKEN cDNA 4930441J16 gene	ncRNA
D5_peak_5001	chr17	23550158	23550789	4.25543	7.67509	4.56455	45	NA	promoter-TSS (NR_126484)	promoter-TSS (NR_126484)	-326	NR_126485	320020	Mm.445111	NR_126484		6330415G19Rik	-	RIKEN cDNA 6330415G19 gene	ncRNA
D5_peak_6622	chr2	75768255	75768467	4.33801	5.91559	2.98626	29	NA	Intergenic	Intergenic	-63698	NM_010902	18024	Mm.1025	NM_010902	ENSMUSG00000015839	Nfe2l2	Nrf2	nuclear factor, erythroid derived 2, like 2	protein-coding
D5_peak_6630	chr2	77249981	77250234	6.49672	12.0668	8.62584	86	NA	intron (NM_175465, intron 1 of 17)	intron (NM_175465, intron 1 of 17)	30485	NM_175465	228071	Mm.27120	NM_175465	ENSMUSG00000042272	Sestd1	1500031J16Rik|A930010O20|Solo/Trio8	SEC14 and spectrin domains 1	protein-coding
D5_peak_6632	chr2	77933802	77934562	5.85108	11.7138	8.29462	82	NA	intron (NM_001290740, intron 2 of 19)	intron (NM_001290740, intron 2 of 19)	12174	NM_030560	80744	Mm.288151	NM_030560	ENSMUSG00000027014	Cwc22	AA684037|AI173004|AL022752|B230213M24|mKIAA1604	CWC22 spliceosome-associated protein	protein-coding
D5_peak_6638	chr2	79399433	79399823	5.89917	12.1942	8.7445	87	NA	intron (NM_001048176, intron 1 of 12)	intron (NM_001048176, intron 1 of 12)	29360	NM_001048176	228094	Mm.440704	NM_001033295	ENSMUSG00000075256	Cerkl	Gm1958|Rp26	ceramide kinase-like	protein-coding
D5_peak_6640	chr2	79421516	79421858	4.03602	6.44077	3.45221	34	NA	intron (NM_001048176, intron 1 of 12)	intron (NM_001048176, intron 1 of 12)	7301	NM_001048176	228094	Mm.440704	NM_001033295	ENSMUSG00000075256	Cerkl	Gm1958|Rp26	ceramide kinase-like	protein-coding
D5_peak_6647	chr2	83724122	83724396	4.46386	6.90152	3.86512	38	NA	promoter-TSS (NM_008402)	promoter-TSS (NM_008402)	-138	NM_008402	16410	Mm.227	NM_008402	ENSMUSG00000027087	Itgav	1110004F14Rik|2610028E01Rik|CD51|D430040G12Rik	integrin alpha V	protein-coding
D5_peak_5040	chr17	25766000	25766209	5.36657	8.69937	5.49853	54	NA	Intergenic	Intergenic	-7672	NM_026238	67563	Mm.24201	NM_026238	ENSMUSG00000002280	Narfl	9030612I22Rik|AI504405|PRN	nuclear prelamin A recognition factor-like	protein-coding
D5_peak_6653	chr2	84678121	84678444	8.24002	20.8801	16.9892	169	NA	promoter-TSS (NM_001290751)	promoter-TSS (NM_001290751)	-108	NM_001290751	66958	Mm.371621	NM_025868	ENSMUSG00000050043	Tmx2	2310042M24Rik|AA589631|Txndc14	thioredoxin-related transmembrane protein 2	protein-coding
D5_peak_6672	chr2	91264979	91265279	9.15604	22.6611	18.6941	186	NA	promoter-TSS (NM_001166024)	promoter-TSS (NM_001166024)	14	NM_023854	77038	Mm.43636	NM_023854	ENSMUSG00000027255	Arfgap2	2310032E02Rik|Zfp289	ADP-ribosylation factor GTPase activating protein 2	protein-coding
D5_peak_6694	chr2	93313515	93314392	6.14653	13.4755	9.94821	99	NA	intron (NM_183180, intron 1 of 9)	intron (NM_183180, intron 1 of 9)	20534	NM_183180	241556	Mm.274159	NM_183180	ENSMUSG00000027217	Tspan18	2610042G18Rik|6720430O15|BB226562	tetraspanin 18	protein-coding
D5_peak_5093	chr17	29007558	29008072	5.20485	8.76087	5.55536	55	NA	5' UTR (NM_134115, exon 1 of 14)	5' UTR (NM_134115, exon 1 of 14)	122	NM_134115	106504	Mm.439986	NM_134115	ENSMUSG00000024006	Stk38	5830476G13Rik|9530097A09Rik|AA617404|Ndr1	serine/threonine kinase 38	protein-coding
D5_peak_9420	chr5	139536727	139537185	3.87745	6.67054	3.65877	36	NA	intron (NR_040701, intron 2 of 3)	intron (NR_040701, intron 2 of 3)	-6942	NM_013702	22255	Mm.42190	NM_013702	ENSMUSG00000029546	Uncx	Chx4|Uncx4.1	UNC homeobox	protein-coding
D5_peak_5485	chr18	11352565	11352914	3.50891	4.82161	2.03443	20	NA	Intergenic	Intergenic	-280537	NM_001252495	225182	Mm.154275	NM_175458	ENSMUSG00000041238	Rbbp8	9930104E21Rik|CtIP|RBBP-8|RIM|SAE2	retinoblastoma binding protein 8	protein-coding
D5_peak_9615	chr6	38534138	38534663	3.76632	7.46953	4.37796	43	NA	promoter-TSS (NM_025363)	promoter-TSS (NM_025363)	-461	NM_025363	66117	Mm.158971	NM_025363	ENSMUSG00000019689	Fmc1	1110001J03Rik	formation of mitochondrial complex V assembly factor 1	protein-coding
D5_peak_1630	chr11	45483867	45484294	3.87767	6.15827	3.20094	32	NA	Intergenic	Intergenic	-324003	NR_045876	100009664	Mm.415439	NR_045876		F630206G17Rik	-	RIKEN cDNA F630206G17 gene	ncRNA
D5_peak_12657	chrX	160611197	160611436	4.41553	6.03658	3.09337	30	NA	Intergenic	MER21B|LTR|ERVL	108656	NM_011147	237178	Mm.296779	NM_011147	ENSMUSG00000062168	Ppef1	PPEF-1	protein phosphatase with EF hand calcium-binding domain 1	protein-coding
D5_peak_12686	chrY	90797899	90798238	7.27665	12.1597	8.7124	87	NA	intron (NM_133362, intron 2 of 3)	intron (NM_133362, intron 2 of 3)	12626	NR_137282	170942	Mm.76062	NM_133362	ENSMUSG00000096768	Erdr1	edr	erythroid differentiation regulator 1	protein-coding
D5_peak_6187	chr19	47018789	47019898	4.38523	13.4154	9.89134	98	NA	intron (NM_146100, intron 1 of 2)	intron (NM_146100, intron 1 of 2)	-4154	NM_001164363	76952	Mm.40965	NM_029810	ENSMUSG00000025041	Nt5c2	2010002I23Rik|CnII|ENSMUSG00000025039|Gm9751|Gmp|Nt5b|Pnt5|cN-II	5'-nucleotidase, cytosolic II	protein-coding
D5_peak_6282	chr2	8691578	8691973	4.60994	6.59048	3.58688	35	NA	Intergenic	Intergenic	-497740	NR_038180	73438	Mm.23558	NR_038180	ENSMUSG00000085580	1700061F12Rik	-	RIKEN cDNA 1700061F12 gene	ncRNA
D5_peak_3823	chr14	67970890	67971168	3.95541	6.04138	3.09697	30	NA	Intergenic	Intergenic	-37457	NM_177780	68813	Mm.258155	NM_177780	ENSMUSG00000044447	Dock5	1110060D06Rik|AI666732|AI956923|BC016533|E130320D18|lr2|rlc	dedicator of cytokinesis 5	protein-coding
