# Supplementary material for: Kdm6b-mediated epigenetic coordination of temporal precision during motor neuron differentiation
Source: EMBO Rep. 2026 May 26;27(13):3665–88. doi: 10.1038/s44319-026-00808-2 (PMC13354772; doi:10.1038/s44319-026-00808-2)
Supplement: Supplementary file 12 — Source data Fig. 6 [file 44319_2026_808_MOESM12_ESM.zip › Source data Fig 6/Fig 6B/D5_Neurod1_Kdm6b common peaks.xls]

PeakID	Chr	Start	End	fe	-log10(pvalue)	-log10(qvalue)	Peak Score	Focus Ratio/Region Size	Annotation	Detailed Annotation	Distance to TSS	Nearest PromoterID	Entrez ID	Nearest Unigene	Nearest Refseq	Nearest Ensembl	Gene Name	Gene Alias	Gene Description	Gene Type
D5_peak_2601	chr12	46697722	46699117	8.04517	20.9982	17.1015	171	NA	3' UTR (NM_021361, exon 5 of 5)	3' UTR (NM_021361, exon 5 of 5)	120356	NM_021361	664883	Mm.247195	NM_021361	ENSMUSG00000021047	Nova1	9430099M15Rik|G630039L02|Nova-1	neuro-oncological ventral antigen 1	protein-coding
D5_peak_1007	chr10	60105439	60105713	3.5958	5.18629	2.34985	23	NA	promoter-TSS (NM_052994)	promoter-TSS (NM_052994)	-681	NM_052994	94214	Mm.153429	NM_052994	ENSMUSG00000058297	Spock2	AA407235|Gcap26|mKIAA0275	sparc/osteonectin, cwcv and kazal-like domains proteoglycan 2	protein-coding
D5_peak_1023	chr10	62216666	62217361	5.23498	9.83821	6.54872	65	NA	intron (NM_197996, intron 1 of 7)	intron (NM_197996, intron 1 of 7)	14205	NM_197996	70423	Mm.416781	NM_197996	ENSMUSG00000037031	Tspan15	1110036D12Rik|2700063A19Rik|AW048364|Tm4sf15	tetraspanin 15	protein-coding
D5_peak_2630	chr12	55836163	55836641	5.23915	9.15578	5.91818	59	NA	promoter-TSS (NM_001037756)	promoter-TSS (NM_001037756)	36	NM_001037756	52592	Mm.24761	NM_027867	ENSMUSG00000012076	Brms1l	0710008O11Rik|AI159718|BRMS1|D12Ertd407e	breast cancer metastasis-suppressor 1-like	protein-coding
D5_peak_609	chr1	164248657	164249252	10.0685	29.6473	25.4168	254	NA	promoter-TSS (NM_054087)	promoter-TSS (NM_054087)	-92	NM_001276455	116914	Mm.35444	NM_054087	ENSMUSG00000040918	Slc19a2	AV276020|AW322295|DDA1|THTR1|TRMA	solute carrier family 19 (thiamine transporter), member 2	protein-coding
D5_peak_1054	chr10	69583924	69584615	7.77396	20.9341	17.0408	170	NA	intron (NM_170730, intron 1 of 17)	intron (NM_170730, intron 1 of 17)	50561	NM_170728	11735	Mm.235960	NM_009670	ENSMUSG00000069601	Ank3	2900054D09Rik|AI314020|Ank-3|AnkG|Ankyrin-3|Ankyrin-G	ankyrin 3, epithelial	protein-coding
D5_peak_623	chr1	167012850	167013809	8.57316	30.6966	26.4316	264	NA	intron (NM_001160261, intron 1 of 2)	intron (NM_001160261, intron 1 of 2)	11912	NM_001160262	226610	Mm.389217	NM_175461	ENSMUSG00000060568	Fam78b	C030014K22Rik|C030020L09Rik	family with sequence similarity 78, member B	protein-coding
D5_peak_2661	chr12	70422530	70423036	5.34583	8.66532	5.46777	54	NA	intron (NR_037248, intron 2 of 4)	intron (NR_037248, intron 2 of 4)	-30371	NM_028339	72736	Mm.204670	NM_028339	ENSMUSG00000021072	Tmx1	2810425A04Rik|AI465319|Txndc1	thioredoxin-related transmembrane protein 1	protein-coding
D5_peak_1065	chr10	75098338	75098932	7.70829	19.308	15.4857	154	NA	intron (NM_001081412, intron 1 of 22)	intron (NM_001081412, intron 1 of 22)	37739	NM_001081412	110279	Mm.333722	NM_001081412	ENSMUSG00000009681	Bcr	5133400C09Rik|AI561783|AI853148|mKIAA3017	breakpoint cluster region	protein-coding
D5_peak_1066	chr10	75156914	75157350	5.5851	10.1092	6.79973	67	NA	exon (NM_001081412, exon 11 of 23)	exon (NM_001081412, exon 11 of 23)	-54941	NM_153406	74392	Mm.27716	NM_153406	ENSMUSG00000033444	Specc1l	4930470P14Rik|4932439K10Rik|9530057A13Rik|AI317249|Cytsa|mKIAA0376	sperm antigen with calponin homology and coiled-coil domains 1-like	protein-coding
D5_peak_2671	chr12	71339548	71340243	4.48595	10.9016	7.53622	75	NA	Intergenic	Intergenic	30011	NM_021532	59036	Mm.46662	NM_021532	ENSMUSG00000044548	Dact1	4921528D17Rik|AI115603|DAPPER|DAPPER1|FRODO|Frd1|Frodo1|MDpr1|MTNG3|THYEX3	dishevelled-binding antagonist of beta-catenin 1	protein-coding
D5_peak_2674	chr12	71433550	71434040	3.97992	9.31777	6.06822	60	NA	Intergenic	Intergenic	-49587	NR_136902	67348	Mm.54261	NR_136902	ENSMUSG00000100668	1700083H02Rik	100041190|Gm3190	RIKEN cDNA 1700083H02 gene	ncRNA
D5_peak_2679	chr12	72304143	72305380	6.31489	17.6316	13.8866	138	NA	intron (NM_153457, intron 2 of 8)	intron (NM_153457, intron 2 of 8)	-68034	NM_001007596	104001	Mm.221275	NM_153457	ENSMUSG00000021087	Rtn1	Nsp	reticulon 1	protein-coding
D5_peak_649	chr1	169916731	169917680	4.34597	8.73874	5.53504	55	NA	Intergenic	Intergenic	-11734	NM_001033185	78465	Mm.291078	NM_001033185	ENSMUSG00000070532	Ccdc190	1700084C01Rik	coiled-coil domain containing 190	protein-coding
D5_peak_2680	chr12	72441810	72442395	7.21346	15.9575	12.2944	122	NA	promoter-TSS (NM_001142729)	promoter-TSS (NM_001142729)	-147	NM_001142729	78257	Mm.266280	NM_030070	ENSMUSG00000021090	Lrrc9	4921529O18Rik|4930432K16Rik	leucine rich repeat containing 9	protein-coding
D5_peak_1082	chr10	76963977	76964569	4.58068	10.4985	7.16215	71	NA	Intergenic	Intergenic	-2326	NM_021568	59093	Mm.272803	NM_021568	ENSMUSG00000001120	Pcbp3	AlphaCP-3	poly(rC) binding protein 3	protein-coding
D5_peak_1083	chr10	77007952	77008532	6.80871	13.8724	10.3229	103	NA	Intergenic	Intergenic	-3753	NR_045882	100038479	Mm.387034	NR_045882	ENSMUSG00000074919	Gm10787	ENSMUSG00000074919	predicted gene 10787	ncRNA
D5_peak_669	chr1	171970971	171971425	7.3574	16.6943	12.9941	129	NA	Intergenic	LTR16B|LTR|ERVL	53661	NM_030710	30925	Mm.486404	NM_030710	ENSMUSG00000015314	Slamf6	KAL1|KAL1b|Ly108|NTB-A|NTBA|SF2000	SLAM family member 6	protein-coding
D5_peak_671	chr1	172060859	172061440	5.60051	13.5288	9.99876	99	NA	Intergenic	Intergenic	-3553	NM_010916	18071	Mm.2474	NM_010916	ENSMUSG00000051251	Nhlh1	Hen1|Nscl|Tal2|bHLHa35	nescient helix loop helix 1	protein-coding
D5_peak_676	chr1	172320025	172320365	4.96399	7.72473	4.60954	46	NA	TTS (NM_080419)	TTS (NM_080419)	7828	NM_080419	140559	Mm.271717	NM_080419	ENSMUSG00000038034	Igsf8	ESTM34|EWI-2|KCT-4|PGRL	immunoglobulin superfamily, member 8	protein-coding
D5_peak_686	chr1	174930851	174931393	5.38809	9.76307	6.47929	64	NA	Intergenic	Intergenic	-9303	NM_011825	23893	Mm.25760	NM_011825	ENSMUSG00000050069	Grem2	Gremlin2|Prdc	gremlin 2, DAN family BMP antagonist	protein-coding
D5_peak_698	chr1	177149985	177150921	5.99732	17.2688	13.5406	135	NA	intron (NM_011785, intron 1 of 12)	intron (NM_011785, intron 1 of 12)	98314	NM_011785	23797	Mm.235194	NM_011785	ENSMUSG00000019699	Akt3	AI851531|D930002M15Rik|Nmf350	thymoma viral proto-oncogene 3	protein-coding
D5_peak_10501	chr7	57992648	57993028	7.10542	15.7543	12.1015	121	NA	Intergenic	Intergenic	401665	NM_008071	14402	Mm.8004	NM_008071	ENSMUSG00000033676	Gabrb3	A230092K12Rik|AW049585|Cp1|Gabrb-3|beta3	gamma-aminobutyric acid (GABA) A receptor, subunit beta 3	protein-coding
D5_peak_10518	chr7	64518501	64519136	8.71797	31.0769	26.7998	267	NA	intron (NM_001291166, intron 1 of 14)	intron (NM_001291166, intron 1 of 14)	16680	NM_001291167	11784	Mm.4657	NM_007461	ENSMUSG00000030519	Apba2	X11-like|X11L|XllL|mXllL	amyloid beta (A4) precursor protein-binding, family A, member 2	protein-coding
D5_peak_9116	chr5	110472766	110472993	4.86992	7.57122	4.47028	44	NA	Intergenic	Intergenic	-24376	NM_001142642	381668	Mm.348782	NM_028596	ENSMUSG00000043323	Fbrsl1	2410025L10Rik|AI467568|Gm1049|Gm29766|mKIAA1545	fibrosin-like 1	protein-coding
D5_peak_9118	chr5	110553101	110553830	5.13703	8.978	5.75438	57	NA	intron (NM_198306, intron 1 of 10)	intron (NM_198306, intron 1 of 10)	9110	NM_198306	231605	Mm.275748	NM_198306	ENSMUSG00000033316	Galnt9	GalNAc-T9	UDP-N-acetyl-alpha-D-galactosamine:polypeptide N-acetylgalactosaminyltransferase 9	protein-coding
D5_peak_9120	chr5	110770223	110771145	8.46851	26.6499	22.5288	225	NA	promoter-TSS (NM_029337)	promoter-TSS (NM_029337)	33	NM_173066	75560	Mm.270487	NM_029337	ENSMUSG00000029505	Ep400	1700020J09Rik|AU023439|mDomino|mKIAA1498|p400	E1A binding protein p400	protein-coding
D5_peak_9124	chr5	110888615	110889139	3.95577	5.5491	2.66592	26	NA	intron (NM_001267622, intron 1 of 22)	MERVL_2A-int|LTR|ERVL	9074	NM_001267622	209683	Mm.295660	NM_024477	ENSMUSG00000033209	Ttc28	2310015L07Rik|6030435N04|AI428795|AI851761|BC002262|TPRBK	tetratricopeptide repeat domain 28	protein-coding
D5_peak_10539	chr7	68809711	68810261	7.34374	18.0858	14.3189	143	NA	Intergenic	Intergenic	-60748	NM_001042592	66412	Mm.251199	NM_025549	ENSMUSG00000042659	Arrdc4	2410003C09Rik|AV216361	arrestin domain containing 4	protein-coding
D5_peak_9132	chr5	111538519	111539013	8.41476	24.3912	20.3559	203	NA	Intergenic	Intergenic	-42795	NR_015546	330164	Mm.193276	NM_177875	ENSMUSG00000052848	C130026L21Rik	-	RIKEN cDNA C130026L21 gene	ncRNA
D5_peak_9137	chr5	112001263	112002767	11.137	53.6685	48.7705	487	NA	Intergenic	Intergenic	-204748	NR_045378	75569	Mm.243721	NR_045377	ENSMUSG00000101683	1700028D13Rik	-	RIKEN cDNA 1700028D13 gene	ncRNA
D5_peak_9142	chr5	112237319	112238017	8.12339	29.4879	25.2634	252	NA	Intergenic	Intergenic	-8720	NR_033657	330166	Mm.44854	NR_003718	ENSMUSG00000097767	Miat	3632434I06|A230057G18Rik|Rncr2|gomafu	myocardial infarction associated transcript (non-protein coding)	ncRNA
D5_peak_9146	chr5	113041653	113042099	6.90637	14.4868	10.9033	109	NA	Intergenic	(CCCCCA)n|Simple_repeat|Simple_repeat	-26338	NM_177078	320129	Mm.285619	NM_177078	ENSMUSG00000042249	Grk3	4833444A01Rik|AI851927|AW551196|Adrbk-2|Adrbk2|Bark-2	G protein-coupled receptor kinase 3	protein-coding
D5_peak_9147	chr5	113164826	113165178	5.72339	10.7206	7.36829	73	NA	Intergenic	Intergenic	-1689	NM_172884	243219	Mm.160131	NM_172884	ENSMUSG00000051339	2900026A02Rik	8430408O14Rik|A530094D01|AW539426|Gm449|Kiaa1671|mKIAA1671	RIKEN cDNA 2900026A02 gene	protein-coding
D5_peak_9158	chr5	113504271	113504927	6.56537	19.1146	15.3002	153	NA	Intergenic	Intergenic	-45821	NM_177292	320916	Mm.102783	NM_177292	ENSMUSG00000063430	Wscd2	4933413A10Rik|C530024P05Rik|Gm450	WSC domain containing 2	protein-coding
D5_peak_10564	chr7	72750896	72752079	5.97067	13.9333	10.3801	103	NA	Intergenic	Intergenic	350581	NR_046024	625243	Mm.261798	NR_046024	ENSMUSG00000108383	Gm6567	-	predicted gene 6567	ncRNA
D5_peak_9164	chr5	113872684	113873884	7.56285	32.4181	28.0993	280	NA	intron (NM_011779, intron 2 of 10)	intron (NM_011779, intron 2 of 10)	35422	NM_011779	23790	Mm.260158	NM_011779	ENSMUSG00000004530	Coro1c	AL022675|AW455561|AW548837	coronin, actin binding protein 1C	protein-coding
D5_peak_9165	chr5	113908787	113909251	9.19666	35.16	30.7567	307	NA	promoter-TSS (NM_011779)	promoter-TSS (NM_011779)	-313	NM_011779	23790	Mm.260158	NM_011779	ENSMUSG00000004530	Coro1c	AL022675|AW455561|AW548837	coronin, actin binding protein 1C	protein-coding
D5_peak_9166	chr5	113921237	113922245	10.14	40.078	35.5207	355	NA	Intergenic	Intergenic	-13035	NM_011779	23790	Mm.260158	NM_011779	ENSMUSG00000004530	Coro1c	AL022675|AW455561|AW548837	coronin, actin binding protein 1C	protein-coding
D5_peak_9169	chr5	114264082	114264423	8.12801	17.63	13.8851	138	NA	intron (NM_148935, intron 2 of 9)	intron (NM_148935, intron 2 of 9)	9509	NM_148935	116810	Mm.17709	NM_148935	ENSMUSG00000042002	Foxn4	-	forkhead box N4	protein-coding
D5_peak_10578	chr7	73716238	73716652	5.14987	10.3761	7.04785	70	NA	Intergenic	Intergenic	-23862	NM_001162532	100038347	Mm.425464	NM_001162532	ENSMUSG00000078670	Fam174b	-	family with sequence similarity 174, member B	protein-coding
D5_peak_9177	chr5	114795209	114795463	5.67341	11.7614	8.33905	83	NA	intron (NM_026718, intron 6 of 14)	intron (NM_026718, intron 6 of 14)	18640	NR_027817	66236	Mm.268546	NR_027817	ENSMUSG00000072694	1500011B03Rik	AI415201|AV141149|AW556386	RIKEN cDNA 1500011B03 gene	ncRNA
D5_peak_10589	chr7	75859759	75860195	9.19899	21.6478	17.7225	177	NA	intron (NM_029652, intron 1 of 2)	intron (NM_029652, intron 1 of 2)	11639	NM_182782	207952	Mm.206223	NM_029652	ENSMUSG00000055652	Klhl25	2810402K13Rik|BC027373|Enc-1	kelch-like 25	protein-coding
D5_peak_9182	chr5	115186526	115187335	5.44793	10.9536	7.58471	75	NA	promoter-TSS (NM_013879)	promoter-TSS (NM_013879)	-809	NM_013879	29867	Mm.38551	NM_013879	ENSMUSG00000029544	Cabp1	caldendrin	calcium binding protein 1	protein-coding
D5_peak_9183	chr5	115204356	115205107	5.47671	10.2786	6.95692	69	NA	Intergenic	Intergenic	-10350	NM_001310712	29867	Mm.38551	NM_013879	ENSMUSG00000029544	Cabp1	caldendrin	calcium binding protein 1	protein-coding
D5_peak_10591	chr7	78826882	78827392	11.0192	30.9754	26.702	267	NA	TTS (NM_029585)	TTS (NM_029585)	20074	NM_029585	76375	Mm.250541	NM_029585	ENSMUSG00000030610	Det1	2610034H20Rik	de-etiolated homolog 1 (Arabidopsis)	protein-coding
D5_peak_10596	chr7	79525933	79526718	6.87391	16.212	12.536	125	NA	intron (NR_040311, intron 3 of 4)	intron (NR_040311, intron 3 of 4)	10890	NR_040312	101694	Mm.41661	NR_040311	ENSMUSG00000097023	Mir9-3hg	AI854517	Mir9-3 host gene	ncRNA
D5_peak_9193	chr5	115506543	115506968	5.76045	10.7864	7.429	74	NA	promoter-TSS (NM_011223)	promoter-TSS (NM_011223)	79	NM_133915	19303	Mm.18714	NM_011223	ENSMUSG00000029528	Pxn	AW108311|AW123232|Pax	paxillin	protein-coding
D5_peak_6707	chr2	98662271	98662815	9.79465	1005.32	996.579	9965	NA	Intergenic	SYNREP_MM|Satellite|Satellite	1194886	NM_178725	241568	Mm.241682	NM_178725	ENSMUSG00000050587	Lrrc4c	6430556C10Rik|NGL-1	leucine rich repeat containing 4C	protein-coding
D5_peak_6708	chr2	98666272	98667319	7.8357	690.108	683.083	6830	NA	Intergenic	GSAT_MM|Satellite|Satellite	1199138	NM_178725	241568	Mm.241682	NM_178725	ENSMUSG00000050587	Lrrc4c	6430556C10Rik|NGL-1	leucine rich repeat containing 4C	protein-coding
D5_peak_5100	chr17	29436940	29437537	8.39792	28.6215	24.4284	244	NA	Intergenic	Intergenic	-53807	NM_008842	18712	Mm.405293	NM_008842	ENSMUSG00000024014	Pim1	Pim-1	proviral integration site 1	protein-coding
D5_peak_5108	chr17	30377910	30379026	8.19124	27.5641	23.4097	234	NA	intron (NM_172618, intron 6 of 11)	intron (NM_172618, intron 6 of 11)	17712	NR_030688	623169	Mm.440508	NR_030688		Gm6402	EG623169	ribosomal protein S17 pseudogene	pseudo
D5_peak_6710	chr2	101172851	101173264	4.79059	7.74249	4.62465	46	NA	Intergenic	Intergenic	-451691	NM_009020	19374	Mm.4988	NM_009020	ENSMUSG00000032864	Rag2	Rag-2	recombination activating gene 2	protein-coding
D5_peak_6716	chr2	102038052	102038625	5.50508	12.9365	9.4411	94	NA	intron (NM_001290784, intron 4 of 5)	intron (NM_001290784, intron 4 of 5)	148122	NM_001290784	241576	Mm.489740	NM_178886	ENSMUSG00000048058	Ldlrad3	6430500P08|AI194318|Lrad3	low density lipoprotein receptor class A domain containing 3	protein-coding
D5_peak_5111	chr17	31564192	31564949	8.28957	26.7531	22.6273	226	NA	promoter-TSS (NM_016670)	promoter-TSS (NM_016670)	-203	NM_016670	18771	Mm.259295	NM_016670	ENSMUSG00000006705	Pknox1	D17Wsu76e|PREP1	Pbx/knotted 1 homeobox	protein-coding
D5_peak_6725	chr2	102663579	102664193	9.63022	32.212	27.9001	279	NA	intron (NM_001077514, intron 1 of 10)	intron (NM_001077514, intron 1 of 10)	5203	NM_001077514	20511	Mm.267547	NM_011393	ENSMUSG00000005089	Slc1a2	1700091C19Rik|2900019G14Rik|AI159670|Eaat2|GLT-1|GLT1|MGLT1	solute carrier family 1 (glial high affinity glutamate transporter), member 2	protein-coding
D5_peak_6748	chr2	109959288	109960571	8.15609	26.4258	22.3127	223	NA	intron (NM_172671, intron 1 of 17)	intron (NM_172671, intron 1 of 17)	42282	NM_172671	107515	Mm.277351	NM_172671	ENSMUSG00000050199	Lgr4	9130225G07|A330106J01Rik|A930009A08Rik|Gpr48	leucine-rich repeat-containing G protein-coupled receptor 4	protein-coding
D5_peak_6751	chr2	110179903	110180523	7.0842	15.7143	12.0634	120	NA	Intergenic	Intergenic	125512	NM_130452	170442	Mm.27335	NM_130452	ENSMUSG00000041660	Bbox1	AI874739	butyrobetaine (gamma), 2-oxoglutarate dioxygenase 1 (gamma-butyrobetaine hydroxylase)	protein-coding
D5_peak_5150	chr17	34603538	34604477	9.19895	46.0696	41.3499	413	NA	promoter-TSS (NM_019403)	promoter-TSS (NM_019403)	-446	NM_019403	54197	Mm.274542	NM_019403	ENSMUSG00000015478	Rnf5	2410131O05Rik|AA407576|NG2	ring finger protein 5	protein-coding
D5_peak_5157	chr17	35000763	35001298	6.59215	14.3376	10.7619	107	NA	promoter-TSS (NM_033075)	promoter-TSS (NM_033075)	123	NM_011690	22321	Mm.28420	NM_011690	ENSMUSG00000007029	Vars	Bat6|D17H6S56E|G7a|Vars2	valyl-tRNA synthetase	protein-coding
D5_peak_5165	chr17	35164659	35165675	12.6264	68.5479	63.4207	634	NA	promoter-TSS (NM_020027)	promoter-TSS (NM_020027)	-290	NM_020027	53761	Mm.272462	NM_020027	ENSMUSG00000024393	Prrc2a	3110039B05Rik|Bat-2|Bat2|D17H6S51E|G2|Wbp12|mKIAA4178	proline-rich coiled-coil 2A	protein-coding
D5_peak_6783	chr2	118549640	118550081	5.65706	12.4947	9.02637	90	NA	promoter-TSS (NM_138313)	promoter-TSS (NM_138313)	-174	NM_138313	171543	Mm.210125	NM_138313	ENSMUSG00000040093	Bmf	AW260063|AW411872	BCL2 modifying factor	protein-coding
D5_peak_6788	chr2	119322225	119322758	7.89424	26.2864	22.1779	221	NA	intron (NR_030683, intron 3 of 3)	CpG	-3293	NM_019454	54485	Mm.143719	NM_019454	ENSMUSG00000027314	Dll4	Delta4	delta-like 4 (Drosophila)	protein-coding
D5_peak_5181	chr17	35909543	35910177	10.0406	26.048	21.9485	219	NA	TTS (NM_025878)	TTS (NM_025878)	208	NM_001142745	73242	Mm.273155	NM_028476	ENSMUSG00000024426	Atat1	0610011P08Rik|2610008K08Rik|2610110G12Rik|3110080J08Rik|Mec17|TAT	alpha tubulin acetyltransferase 1	protein-coding
D5_peak_5194	chr17	37028333	37029051	8.64219	23.812	19.7978	197	NA	Intergenic	Intergenic	-5294	NM_010814	17441	Mm.210857	NM_010814	ENSMUSG00000076439	Mog	B230317G11Rik	myelin oligodendrocyte glycoprotein	protein-coding
D5_peak_5197	chr17	39843067	39846813	2.8248	193.93	188.248	1882	NA	non-coding (NR_046233, exon 1 of 1)	non-coding (NR_046233, exon 1 of 1)	1943	NR_046233	100861531		NR_046233		Rn45s	-	45S pre-ribosomal RNA	rRNA
D5_peak_5198	chr17	39847017	39848743	2.64872	163.222	157.674	1576	NA	non-coding (NR_046233, exon 1 of 1)	non-coding (NR_046233, exon 1 of 1)	4883	NR_046233	100861531		NR_046233		Rn45s	-	45S pre-ribosomal RNA	rRNA
D5_peak_2709	chr12	77742599	77742863	4.84087	7.82706	4.7021	47	NA	Intergenic	LTR33|LTR|ERVL	332590	NM_001252616	53618	Mm.35628	NM_016893	ENSMUSG00000021065	Fut8	-	fucosyltransferase 8	protein-coding
D5_peak_2712	chr12	78350880	78351130	23.4706	102.41	97.0952	970	NA	intron (NM_145965, intron 2 of 22)	LSU-rRNA_Hsa|rRNA|rRNA	124350	NM_145965	268566	Mm.341742	NM_145965	ENSMUSG00000047454	Gphn	5730552E08Rik|AI662856|BC027112|C230040D23|GPH|GPHRYN|geph	gephyrin	protein-coding
D5_peak_1111	chr10	79853919	79854912	9.13046	38.3988	33.891	338	NA	promoter-TSS (NM_008956)	promoter-TSS (NM_008956)	-17	NM_001283013	19205	Mm.265610	NM_008956	ENSMUSG00000006498	Ptbp1	AA407203|AL033359|HNRPI|PTB-1|PTB2|PTB3|PTB4|Ptb|pPTB	polypyrimidine tract binding protein 1	protein-coding
D5_peak_2735	chr12	80807522	80807926	5.59636	13.9049	10.3537	103	NA	intron (NM_001242419, intron 1 of 6)	intron (NM_001242419, intron 1 of 6)	17192	NM_001242419	217684	Mm.341776	NM_178682	ENSMUSG00000021133	Susd6	4933426M11Rik|mKIAA0247	sushi domain containing 6	protein-coding
D5_peak_2736	chr12	80816666	80817134	4.41924	7.69253	4.58041	45	NA	intron (NM_001242419, intron 1 of 6)	intron (NM_001242419, intron 1 of 6)	26368	NM_001242419	217684	Mm.341776	NM_178682	ENSMUSG00000021133	Susd6	4933426M11Rik|mKIAA0247	sushi domain containing 6	protein-coding
D5_peak_2737	chr12	80857880	80859036	6.53677	18.16	14.3895	143	NA	intron (NM_001242419, intron 3 of 6)	intron (NM_001242419, intron 3 of 6)	65989	NR_033786	67340	Mm.386790	NR_033786	ENSMUSG00000101912	1700052I22Rik	-	RIKEN cDNA 1700052I22 gene	ncRNA
D5_peak_1131	chr10	80261050	80261768	8.3125	34.8117	30.4195	304	NA	promoter-TSS (NM_001347119)	promoter-TSS (NM_001347119)	-397	NM_010255	14431	Mm.7329	NM_010255	ENSMUSG00000020150	Gamt	AA571402|Spintz1	guanidinoacetate methyltransferase	protein-coding
D5_peak_1132	chr10	80329480	80330097	12.4526	52.765	47.8886	478	NA	promoter-TSS (NM_139292)	promoter-TSS (NM_139292)	-315	NM_008793	18551	Mm.299916	NM_008793	ENSMUSG00000020131	Pcsk4	AI647044|L21221|NEC 3|NEC3|PC4|SPC5	proprotein convertase subtilisin/kexin type 4	protein-coding
D5_peak_702	chr1	177441649	177442195	8.62732	44.5773	39.8978	398	NA	Intergenic	CpG	-2739	NM_001012330	30928	Mm.330700	NM_013915	ENSMUSG00000063659	Zbtb18	RP58|Zfp238|Znf238	zinc finger and BTB domain containing 18	protein-coding
D5_peak_1143	chr10	80622024	80622656	11.9398	69.6207	64.4823	644	NA	promoter-TSS (NM_134002)	promoter-TSS (NM_134002)	-440	NM_134002	103236	Mm.29873	NM_134002	ENSMUSG00000003345	Csnk1g2	2810429I12Rik|AI463719	casein kinase 1, gamma 2	protein-coding
D5_peak_1146	chr10	80701851	80702705	11.1728	57.6778	52.7074	527	NA	promoter-TSS (NM_027829)	promoter-TSS (NM_027829)	-415	NM_027829	71564	Mm.35802	NM_027829	ENSMUSG00000055862	Izumo4	9030607L17Rik|AI550407	IZUMO family member 4	protein-coding
D5_peak_2762	chr12	84487502	84487930	5.83285	12.0679	8.62659	86	NA	intron (NM_173756, intron 5 of 5)	intron (NM_173756, intron 5 of 5)	36208	NM_173756	217708	Mm.311904	NM_173756	ENSMUSG00000085793	Lin52	5830457H20Rik	lin-52 homolog (C. elegans)	protein-coding
D5_peak_2763	chr12	84589868	84590840	7.85204	27.2007	23.0587	230	NA	intron (NM_001301427, intron 3 of 4)	intron (NM_001301427, intron 3 of 4)	20526	NM_007701	12677	Mm.4405	NM_007701	ENSMUSG00000021239	Vsx2	Chx10|Hox-10|Hox10|or	visual system homeobox 2	protein-coding
D5_peak_2766	chr12	84893894	84894286	5.45376	9.17971	5.94051	59	NA	Intergenic	MLT1K|LTR|ERVL-MaLR	-17595	NM_013589	16997	Mm.3900	NM_013589	ENSMUSG00000002020	Ltbp2	AW208642	latent transforming growth factor beta binding protein 2	protein-coding
D5_peak_1163	chr10	81175178	81175468	3.93312	8.38283	5.20955	52	NA	Intergenic	Intergenic	-1308	NM_007907	13629	Mm.2903	NM_007907	ENSMUSG00000034994	Eef2	Ef-2	eukaryotic translation elongation factor 2	protein-coding
D5_peak_734	chr1	181408483	181408703	4.47705	6.38033	3.39897	33	NA	intron (NM_028408, intron 2 of 5)	intron (NM_028408, intron 2 of 5)	55965	NM_001160212	72978	Mm.338083	NM_028408	ENSMUSG00000026514	Cnih3	2900075G08Rik|CNIH-3	cornichon family AMPA receptor auxiliary protein 3	protein-coding
D5_peak_735	chr1	181466666	181467552	4.77406	7.71464	4.60033	46	NA	Intergenic	Intergenic	44342	NM_207280	403180	Mm.220754	NM_207280	ENSMUSG00000050625	Ccdc121	6530421E24Rik|Gm755	coiled-coil domain containing 121	protein-coding
D5_peak_2773	chr12	85473034	85474137	11.5883	60.3613	55.3521	553	NA	promoter-TSS (NM_010234)	promoter-TSS (NM_010234)	-316	NM_010234	14281	Mm.246513	NM_010234	ENSMUSG00000021250	Fos	D12Rfj1|c-fos|cFos	FBJ osteosarcoma oncogene	protein-coding
D5_peak_2782	chr12	86699860	86700408	5.9923	14.385	10.8069	108	NA	TTS (NM_144524)	TTS (NM_144524)	21434	NM_177354	238328	Mm.216101	NM_177354	ENSMUSG00000021256	Vash1	AI834978|D930046M13Rik|G630009D10Rik	vasohibin 1	protein-coding
D5_peak_754	chr1	183299142	183299583	15.8534	92.4935	87.2158	872	NA	intron (NM_181732, intron 1 of 9)	RLTR33|LTR|ERVK	2302	NM_181732	108909	Mm.290502	NM_145626	ENSMUSG00000042901	Aida	2610208M17Rik|BC004835	axin interactor, dorsalization associated	protein-coding
D5_peak_757	chr1	184033838	184034843	10.0916	41.7702	37.1649	371	NA	promoter-TSS (NM_028516)	promoter-TSS (NM_028516)	-121	NM_022019	63953	Mm.404024	NM_022019	ENSMUSG00000039384	Dusp10	2610306G15Rik|AI158871|MKP-5|MKP5	dual specificity phosphatase 10	protein-coding
D5_peak_1196	chr10	83258712	83259363	7.88286	16.2261	12.5491	125	NA	intron (NM_177388, intron 8 of 10)	intron (NM_177388, intron 8 of 10)	78780	NM_177388	338365	Mm.67073	NM_177388	ENSMUSG00000034591	Slc41a2	A230035L05Rik|SLC41A1-L1	solute carrier family 41, member 2	protein-coding
D5_peak_782	chr1	190154326	190155872	5.21249	14.1014	10.5388	105	NA	intron (NM_008937, intron 2 of 4)	intron (NM_008937, intron 2 of 4)	15581	NM_008937	19130	Mm.132579	NM_008937	ENSMUSG00000010175	Prox1	A230003G05Rik	prospero homeobox 1	protein-coding
D5_peak_789	chr1	191397035	191397749	11.7053	50.073	45.2524	452	NA	promoter-TSS (NM_144880)	promoter-TSS (NM_144880)	-351	NM_144880	226849	Mm.205569	NM_144880	ENSMUSG00000026626	Ppp2r5a	PR61alpha	protein phosphatase 2, regulatory subunit B', alpha	protein-coding
D5_peak_9202	chr5	116569739	116570264	6.52392	21.2289	17.3214	173	NA	intron (NM_026886, intron 1 of 12)	intron (NM_026886, intron 1 of 12)	21816	NM_026886	68955	Mm.146779	NM_026886	ENSMUSG00000063919	Srrm4	1500001A10Rik|B230202K19Rik|bv|mKIAA1853|nSR100	serine/arginine repetitive matrix 4	protein-coding
D5_peak_9203	chr5	116591337	116593198	4.82283	11.0574	7.68158	76	NA	promoter-TSS (NM_026886)	promoter-TSS (NM_026886)	-450	NM_026886	68955	Mm.146779	NM_026886	ENSMUSG00000063919	Srrm4	1500001A10Rik|B230202K19Rik|bv|mKIAA1853|nSR100	serine/arginine repetitive matrix 4	protein-coding
D5_peak_10613	chr7	80802910	80803566	7.34994	15.287	11.6591	116	NA	promoter-TSS (NM_016721)	promoter-TSS (NM_016721)	93	NM_016721	29875	Mm.207619	NM_016721	ENSMUSG00000030536	Iqgap1	AA682088|D7Ertd237e|D7Ertd257e|mKIAA0051	IQ motif containing GTPase activating protein 1	protein-coding
D5_peak_9211	chr5	117818670	117819288	7.10358	16.2085	12.5327	125	NA	Intergenic	Intergenic	-47860	NM_008712	18125	Mm.44249	NM_008712	ENSMUSG00000029361	Nos1	2310005C01Rik|N-NOS|NC-NOS|NO|NOS|NOS-I|Nos-1|bNOS|nNOS	nitric oxide synthase 1, neuronal	protein-coding
D5_peak_10626	chr7	83891818	83892321	11.5474	38.4723	33.9626	339	NA	promoter-TSS (NM_023403)	promoter-TSS (NM_023403)	69	NM_023403	67943	Mm.117365	NM_023403	ENSMUSG00000038503	Mesdc2	2210015O11Rik|AW537813|mKIAA0081|mesd|msd	mesoderm development candidate 2	protein-coding
D5_peak_9220	chr5	119015768	119016109	9.33596	21.3512	17.4387	174	NA	Intergenic	Intergenic	63599	NR_040694	74627	Mm.410828	NR_040694	ENSMUSG00000107144	4930413E15Rik	-	RIKEN cDNA 4930413E15 gene	ncRNA
D5_peak_9225	chr5	120225353	120225690	6.50167	14.593	11.0038	110	NA	Intergenic	Intergenic	-86258	NR_045793	100503427	Mm.446834	NR_045793	ENSMUSG00000097368	Gm10390	ENSMUSG00000072671	predicted gene 10390	ncRNA
D5_peak_9230	chr5	120612604	120613397	11.4245	55.8695	50.9272	509	NA	promoter-TSS (NM_029096)	promoter-TSS (NM_029096)	-130	NM_028041	71990	Mm.24495	NM_028041	ENSMUSG00000029599	Ddx54	2410015A15Rik|AI414901|DP97	DEAD (Asp-Glu-Ala-Asp) box polypeptide 54	protein-coding
D5_peak_9236	chr5	121807200	121807691	5.04543	8.48983	5.307	53	NA	intron (NM_009125, intron 21 of 24)	intron (NM_009125, intron 21 of 24)	11828	NR_105998	102465624		NR_105998	ENSMUSG00000099063	Mir7031	Gm27859|mmu-mir-7031	microRNA 7031	ncRNA
D5_peak_10650	chr7	95688252	95689363	10.0952	41.1724	36.584	365	NA	Intergenic	Intergenic	-482437	NM_001310762	23966	Mm.254610	NM_011858	ENSMUSG00000048078	Tenm4	Doc4|ELM2|Odz4|R75022|Ten-m4|l(7)-3Rn|l7Rn3|mKIAA1302	teneurin transmembrane protein 4	protein-coding
D5_peak_10654	chr7	96336509	96337034	5.91036	9.9368	6.63985	66	NA	intron (NM_001310760, intron 1 of 32)	intron (NM_001310760, intron 1 of 32)	5193	NR_046043	670727	Mm.421352	NR_046043	ENSMUSG00000085751	Gm15412	OTTMUSG00000021245	predicted gene 15412	ncRNA
D5_peak_9263	chr5	123346164	123346552	4.19173	7.55158	4.45214	44	NA	intron (NM_029850, intron 1 of 5)	intron (NM_029850, intron 1 of 5)	1910	NM_029850	77045	Mm.151960	NM_029850	ENSMUSG00000029438	Bcl7a	4432415N06Rik|AI448316	B cell CLL/lymphoma 7A	protein-coding
D5_peak_10678	chr7	99141118	99141544	11.1042	40.033	35.4766	354	NA	promoter-TSS (NM_178635)	promoter-TSS (NM_178635)	-187	NM_178635	78610	Mm.323072	NM_178635	ENSMUSG00000035354	Uvrag	9530039D02Rik|AI648770|BB124205|Uvrag1|Uvragl	UV radiation resistance associated gene	protein-coding
D5_peak_9274	chr5	124351195	124352558	4.52077	10.0435	6.73896	67	NA	intron (NM_013812, intron 1 of 3)	MIR3|SINE|MIR	2752	NM_013812	13445	Mm.391838	NM_013812	ENSMUSG00000029394	Cdk2ap1	Apc10|Cdkap1|DORC1|Doc1|ST19|doc-1|p12	CDK2 (cyclin-dependent kinase 2)-associated protein 1	protein-coding
D5_peak_10682	chr7	99360145	99360643	5.21638	11.2177	7.8314	78	NA	Intergenic	Intergenic	-7155	NM_009825	12406	Mm.22708	NM_009825	ENSMUSG00000070436	Serpinh1	BERF-1|Cbp1|Cbp2|Hsp47|J6|Serpinh2|gp46	serine (or cysteine) peptidase inhibitor, clade H, member 1	protein-coding
D5_peak_10684	chr7	99474883	99475399	4.91918	9.91893	6.62304	66	NA	Intergenic	G-rich|Low_complexity|Low_complexity	4566	NR_002173	449631	Mm.236868	NR_002173	ENSMUSG00000064966	Snord15b	Gm5775|Rnu15-b|Rnu15b|U15B	small nucleolar RNA, C/D box 14B	snoRNA
D5_peak_9288	chr5	125195320	125195566	5.32526	8.63151	5.43686	54	NA	Intergenic	Intergenic	-16229	NM_001253905	20602	Mm.278646	NM_011424	ENSMUSG00000029478	Ncor2	N-CoR|SMRT|SMRTe	nuclear receptor co-repressor 2	protein-coding
D5_peak_9289	chr5	125216077	125216330	4.84087	7.82706	4.7021	47	NA	Intergenic	Intergenic	-36989	NM_001253905	20602	Mm.278646	NM_011424	ENSMUSG00000029478	Ncor2	N-CoR|SMRT|SMRTe	nuclear receptor co-repressor 2	protein-coding
D5_peak_9291	chr5	125245396	125246045	5.11815	11.0138	7.6408	76	NA	Intergenic	Intergenic	-66506	NM_001253905	20602	Mm.278646	NM_011424	ENSMUSG00000029478	Ncor2	N-CoR|SMRT|SMRTe	nuclear receptor co-repressor 2	protein-coding
D5_peak_9298	chr5	125563624	125563894	3.97022	5.57234	2.6863	26	NA	intron (NM_001190352, intron 1 of 8)	intron (NM_001190352, intron 1 of 8)	31341	NM_001190352	208151	Mm.40397	NM_001190352	ENSMUSG00000070498	Tmem132b	AK220418|mKIAA1786	transmembrane protein 132B	protein-coding
D5_peak_6802	chr2	120539524	120540233	7.29439	17.5131	13.7731	137	NA	intron (NM_011743, intron 3 of 21)	intron (NM_011743, intron 3 of 21)	23953	NM_011743	20402	Mm.485295	NM_011743	ENSMUSG00000027288	Zfp106	Cd-1|D2Dcr28|H3a|Sh3bp3|Znf106|sirm	zinc finger protein 106	protein-coding
D5_peak_6811	chr2	121271183	121272114	7.16137	19.1223	15.3077	153	NA	promoter-TSS (NM_013735)	promoter-TSS (NM_013735)	-241	NM_013735	27223	Mm.215389	NM_013735	ENSMUSG00000043909	Trp53bp1	53BP1|Tp53bp1|m53BP1|p53BP1	transformation related protein 53 binding protein 1	protein-coding
D5_peak_5218	chr17	46284545	46284802	5.5851	10.1092	6.79973	67	NA	Intergenic	Intergenic	-1647	NM_028751	74094	Mm.284594	NM_028751	ENSMUSG00000012296	Tjap1	0610041D19Rik|AI415281|AW121008|Pilt|Tjp4	tight junction associated protein 1	protein-coding
D5_peak_6826	chr2	122681336	122681584	3.69014	4.90039	2.10243	21	NA	3' UTR (NM_011774, exon 7 of 7)	3' UTR (NM_011774, exon 7 of 7)	21203	NM_011774	22785	Mm.27801	NM_011774	ENSMUSG00000005802	Slc30a4	Znt4|lm|znT-4	solute carrier family 30 (zinc transporter), member 4	protein-coding
D5_peak_5244	chr17	47887476	47887975	6.05403	12.4871	9.01932	90	NA	intron (NM_001110824, intron 3 of 16)	intron (NM_001110824, intron 3 of 16)	36907	NM_028767	74123	Mm.240062	NM_028767	ENSMUSG00000023991	Foxp4	1200010K03Rik|2310007G05Rik|mFKHLA	forkhead box P4	protein-coding
D5_peak_6851	chr2	128125693	128126079	7.24207	25.053	20.9918	209	NA	promoter-TSS (NM_009754)	promoter-TSS (NM_009754)	-152	NM_009754	12125	Mm.141083	NM_009754	ENSMUSG00000027381	Bcl2l11	1500006F24Rik|Bim|Bod|bcl2-L-11	BCL2-like 11 (apoptosis facilitator)	protein-coding
D5_peak_6872	chr2	131190499	131190919	5.15907	9.69835	6.42032	64	NA	intron (NM_023117, intron 3 of 15)	intron (NM_023117, intron 3 of 15)	3761	NM_001111075	12531	Mm.38444	NM_023117	ENSMUSG00000027330	Cdc25b	AI604853	cell division cycle 25B	protein-coding
D5_peak_5277	chr17	56079018	56079633	12.3422	80.027	74.8002	748	NA	promoter-TSS (NM_001304785)	promoter-TSS (NM_001304785)	-306	NM_001304785	15193	Mm.12966	NM_008233	ENSMUSG00000002833	Hdgfrp2	HRP-2	hepatoma-derived growth factor, related protein 2	protein-coding
D5_peak_5287	chr17	56461958	56462848	12.3574	64.8951	59.8189	598	NA	promoter-TSS (NM_001252456)	promoter-TSS (NM_001252456)	-182	NM_001252456	19280	Mm.258771	NM_011218	ENSMUSG00000013236	Ptprs	AL022616|PTP|PTP-NU3|PTPNU-3|PTPsigma|Ptpt9|R-PTP-S|RPTPsigma	protein tyrosine phosphatase, receptor type, S	protein-coding
D5_peak_6893	chr2	136891022	136892223	12.5845	69.8038	64.6623	646	NA	promoter-TSS (NM_001286983)	promoter-TSS (NM_001286983)	-216	NM_001286981	59030	Mm.272570	NM_021527	ENSMUSG00000027274	Mkks	1300013E18Rik|AI463362|AI957237|Bbs6	McKusick-Kaufman syndrome	protein-coding
D5_peak_11	chr1	7397414	7398412	7.39858	20.6042	16.725	167	NA	Intergenic	CpG	308993	NM_183028	319263	Mm.21539	NM_183028	ENSMUSG00000051285	Pcmtd1	8430411F12Rik|A030012M09Rik	protein-L-isoaspartate (D-aspartate) O-methyltransferase domain containing 1	protein-coding
D5_peak_13	chr1	9583799	9584295	4.01159	7.19805	4.13195	41	NA	intron (NR_015470, intron 3 of 4)	intron (NR_015470, intron 3 of 4)	-17220	NM_178399	76982	Mm.491098	NM_178399	ENSMUSG00000067879	3110035E14Rik	AI415019|AV164974|R75066	RIKEN cDNA 3110035E14 gene	protein-coding
D5_peak_14	chr1	9648874	9649421	7.55823	16.5974	12.902	129	NA	Intergenic	Intergenic	-18055	NR_015470	72481	Mm.279818	NR_015470	ENSMUSG00000079671	2610203C22Rik	2310007M24Rik	RIKEN cDNA 2610203C22 gene	ncRNA
D5_peak_27	chr1	14135422	14136248	7.04138	15.1811	11.5589	115	NA	Intergenic	Intergenic	174364	NM_010164	14048	Mm.250185	NM_010164	ENSMUSG00000025932	Eya1	bor	EYA transcriptional coactivator and phosphatase 1	protein-coding
D5_peak_64	chr1	34182894	34184057	6.81195	21.0868	17.1859	171	NA	3' UTR (NM_010081, exon 24 of 24)	3' UTR (NM_010081, exon 24 of 24)	23145	NM_010081	13518	Mm.336625	NM_010081	ENSMUSG00000026131	Dst	2310001O04Rik|A830042E19Rik|AW554249|BP230|BPAG1-n|Bpag|Bpag1|Macf2|ah|athetoid|dt|mKIAA0728|nmf203|nmf339	dystonin	protein-coding
D5_peak_70	chr1	35457330	35458080	8.66167	27.6488	23.4917	234	NA	Intergenic	Intergenic	607746	NM_175421	226971	Mm.292751	NM_145516	ENSMUSG00000026123	Plekhb2	2310009M15Rik|AU018239|Evt2|Phdc|evt-2	pleckstrin homology domain containing, family B (evectins) member 2	protein-coding
D5_peak_73	chr1	35811172	35811484	4.66933	6.68429	3.67037	36	NA	Intergenic	(CAAA)n|Simple_repeat|Simple_repeat	-257072	NM_015818	50785	Mm.213566	NM_015818	ENSMUSG00000045216	Hs6st1	6Ost1	heparan sulfate 6-O-sulfotransferase 1	protein-coding
D5_peak_1203	chr10	84477373	84478274	7.63706	23.122	19.1358	191	NA	Intergenic	Intergenic	-10470	NR_108059	75804		NR_108059	ENSMUSG00000020033	4930463O16Rik	-	RIKEN cDNA 4930463O16 gene	ncRNA
D5_peak_2820	chr12	99011118	99011845	6.06715	14.9568	11.3473	113	NA	Intergenic	Intergenic	90869	NM_198311	76260	Mm.282660	NM_029553	ENSMUSG00000021013	Ttc8	0610012F22Rik|AV001447|BBS8	tetratricopeptide repeat domain 8	protein-coding
D5_peak_1223	chr10	86778517	86779027	14.5633	51.3754	46.5287	465	NA	promoter-TSS (NM_175331)	promoter-TSS (NM_175331)	-233	NM_175331	103466	Mm.200446	NM_175331	ENSMUSG00000054027	Nt5dc3	AU040402|AW540062|C630002B14Rik|TU12B1-TY	5'-nucleotidase domain containing 3	protein-coding
D5_peak_808	chr1	194160774	194161429	9.05496	33.0757	28.7361	287	NA	Intergenic	Intergenic	61658	NR_040477	74942	Mm.60689	NR_040477	ENSMUSG00000103692	4930503O07Rik	-	RIKEN cDNA 4930503O07 gene	ncRNA
D5_peak_1245	chr10	92556528	92557156	3.92936	5.74767	2.83757	28	NA	Intergenic	Intergenic	165576	NM_008682	17997	Mm.2998	NM_008682	ENSMUSG00000019988	Nedd1	-	neural precursor cell expressed, developmentally down-regulated gene 1	protein-coding
D5_peak_811	chr1	194354432	194354833	8.33601	20.5523	16.6756	166	NA	Intergenic	Intergenic	-131873	NR_040477	74942	Mm.60689	NR_040477	ENSMUSG00000103692	4930503O07Rik	-	RIKEN cDNA 4930503O07 gene	ncRNA
D5_peak_812	chr1	194362651	194363867	6.6956	17.6343	13.8889	138	NA	Intergenic	Intergenic	-140500	NR_040477	74942	Mm.60689	NR_040477	ENSMUSG00000103692	4930503O07Rik	-	RIKEN cDNA 4930503O07 gene	ncRNA
D5_peak_1253	chr10	94093635	94094106	5.99299	11.9762	8.54063	85	NA	intron (NM_053072, intron 5 of 20)	intron (NM_053072, intron 5 of 20)	-54061	NM_011629	22025	Mm.107483	NM_011629	ENSMUSG00000005897	Nr2c1	4831444H07Rik|80.3|Eenr|TR2|Tr2-11	nuclear receptor subfamily 2, group C, member 1	protein-coding
D5_peak_823	chr10	5805465	5806133	9.19233	31.1564	26.8766	268	NA	promoter-TSS (NM_025995)	promoter-TSS (NM_025995)	-334	NM_025995	67141	Mm.197520	NM_025995	ENSMUSG00000019773	Fbxo5	2510044I10Rik|C85305|Emi1|Fbxo31	F-box protein 5	protein-coding
D5_peak_2867	chr12	104908015	104908804	9.4494	29.4708	25.2472	252	NA	Intergenic	Intergenic	-43333	NR_104438	94040	Mm.244078	NM_053155	ENSMUSG00000021097	Clmn	9330188N17Rik|AI428889|AI788815|mKIAA1188	calmin	protein-coding
D5_peak_1268	chr10	96646157	96646944	7.7403	20.3642	16.4961	164	NA	Intergenic	Intergenic	29549	NM_007569	12226	Mm.23811	NM_007569	ENSMUSG00000036478	Btg1	AI426953|AW546738	B cell translocation gene 1, anti-proliferative	protein-coding
D5_peak_833	chr10	8752394	8752595	4.08687	5.52341	2.64347	26	NA	intron (NM_175155, intron 9 of 19)	intron (NM_175155, intron 9 of 19)	133576	NM_175155	70097	Mm.338275	NM_175155	ENSMUSG00000015305	Sash1	1100001C18Rik|2500002E12Rik|A330076K04Rik|mKIAA0790	SAM and SH3 domain containing 1	protein-coding
D5_peak_2871	chr12	105545858	105546372	5.27352	10.6174	7.27178	72	NA	Intergenic	Intergenic	-17057	NM_009747	12062	Mm.390475	NM_009747	ENSMUSG00000021070	Bdkrb2	B(2)|B2|B2R|BK-2|BK2|BK2R|BKR2|BRB2	bradykinin receptor, beta 2	protein-coding
D5_peak_2879	chr12	106597532	106598263	8.9384	23.3333	19.3383	193	NA	Intergenic	Intergenic	118427	NR_015512	71033	Mm.159404	NR_015512	ENSMUSG00000085820	4933406K04Rik	4930426M03Rik|4930485I22Rik|4933427G14Rik	RIKEN cDNA 4933406K04 gene	ncRNA
D5_peak_842	chr10	12552362	12553299	7.2296	23.5748	19.5708	195	NA	intron (NM_011682, intron 50 of 73)	intron (NM_011682, intron 50 of 73)	308905	NM_011682	22288	Mm.331784	NM_011682	ENSMUSG00000019820	Utrn	AA589569|DRP|Dmdl	utrophin	protein-coding
D5_peak_2883	chr12	108240750	108241435	6.69482	15.8508	12.1934	121	NA	intron (NM_001159910, intron 1 of 5)	intron (NM_001159910, intron 1 of 5)	34325	NM_001159910	668158	Mm.482792	NM_001159910	ENSMUSG00000084883	Ccdc85c	EG668158|Gm265|Gm9010	coiled-coil domain containing 85C	protein-coding
D5_peak_2884	chr12	108265976	108266249	4.44477	6.59358	3.58938	35	NA	intron (NM_001159910, intron 1 of 5)	intron (NM_001159910, intron 1 of 5)	9305	NM_001159910	668158	Mm.482792	NM_001159910	ENSMUSG00000084883	Ccdc85c	EG668158|Gm265|Gm9010	coiled-coil domain containing 85C	protein-coding
D5_peak_853	chr10	16052648	16053110	7.25188	15.1117	11.4938	114	NA	Intergenic	Intergenic	261102	NR_131087	77538	Mm.128235	NR_131087		C330004P14Rik	-	RIKEN cDNA C330004P14 gene	ncRNA
D5_peak_855	chr10	17196307	17196792	7.21858	14.1545	10.5892	105	NA	Intergenic	Intergenic	-100767	NR_038020	100504235	Mm.84044	NR_038020	ENSMUSG00000101969	Gm20125	-	predicted gene, 20125	ncRNA
D5_peak_1290	chr10	105638986	105639805	9.35273	29.8248	25.588	255	NA	Intergenic	Intergenic	64844	NR_038032	327812	Mm.191660	NR_038032	ENSMUSG00000085282	Gm15663	9330159K06|OTTMUSG00000025047	predicted gene 15663	ncRNA
D5_peak_1298	chr10	109684373	109685060	4.84087	7.82706	4.7021	47	NA	intron (NM_001081035, intron 38 of 38)	intron (NM_001081035, intron 38 of 38)	315503	NM_001081035	260315	Mm.225050	NM_177797	ENSMUSG00000020181	Nav3	4732483H20Rik|9630020C08Rik|POMFIL1|Pomfil1p|mKIAA0938|unc53H3	neuron navigator 3	protein-coding
D5_peak_861	chr10	18021989	18022700	8.88462	35.9793	31.5524	315	NA	intron (NM_028440, intron 1 of 2)	intron (NM_028440, intron 1 of 2)	908	NM_028440	73112	Mm.276041	NM_028440	ENSMUSG00000078453	Abracl	1700028I04Rik|3110003A17Rik	ABRA C-terminal like	protein-coding
D5_peak_877	chr10	21834951	21835694	10.8141	37.4381	32.96	329	NA	Intergenic	Intergenic	-46862	NM_001161845	20393	Mm.28405	NM_011361	ENSMUSG00000019970	Sgk1	Sgk	serum/glucocorticoid regulated kinase 1	protein-coding
D5_peak_9300	chr5	127324092	127324380	6.47908	12.4441	8.97902	89	NA	intron (NM_175432, intron 1 of 8)	intron (NM_175432, intron 1 of 8)	-42613	NR_038127	67351	Mm.320172	NR_038127	ENSMUSG00000087104	Tmem132cos	1700085B03Rik	transmembrane protein 132C, opposite strand	ncRNA
D5_peak_9306	chr5	129454880	129455426	4.4484	6.87576	3.84141	38	NA	Intergenic	ORSL|DNA|hAT-Tip100	-46078	NM_172276	231769	Mm.288714	NM_172276	ENSMUSG00000029439	Sfswap	1190005N23Rik|6330437E22Rik|AI197402|AW212079|SWAP|Sfrs8|Srsf8	splicing factor, suppressor of white-apricot homolog (Drosophila)	protein-coding
D5_peak_10717	chr7	102065199	102065747	8.61279	20.0368	16.1829	161	NA	promoter-TSS (NR_104582)	promoter-TSS (NR_104582)	-18	NR_104582	102443351	Mm.292904	NM_011644	ENSMUSG00000070425	Xntrpc	Xndr-trpc2	Xndc1-transient receptor potential cation channel, subfamily C, member 2 readthrough	protein-coding
D5_peak_10725	chr7	105399954	105400523	11.5755	47.0743	42.3299	423	NA	promoter-TSS (NM_199009)	promoter-TSS (NM_199009)	-184	NM_001242364	74349	Mm.30254	NM_199009	ENSMUSG00000044465	Fam160a2	4632419K20Rik|6530415H11Rik|FHIP	family with sequence similarity 160, member A2	protein-coding
D5_peak_9320	chr5	131558673	131558924	5.16856	8.69937	5.49853	54	NA	intron (NM_177047, intron 5 of 18)	intron (NM_177047, intron 5 of 18)	-251276	NM_145218	212996	Mm.299204	NM_145218	ENSMUSG00000034040	Wbscr17	AA388321|E330012B09Rik	Williams-Beuren syndrome chromosome region 17 homolog (human)	protein-coding
D5_peak_9323	chr5	131585822	131586612	4.01223	9.40133	6.1459	61	NA	intron (NM_177047, intron 5 of 18)	intron (NM_177047, intron 5 of 18)	-278695	NM_145218	212996	Mm.299204	NM_145218	ENSMUSG00000034040	Wbscr17	AA388321|E330012B09Rik	Williams-Beuren syndrome chromosome region 17 homolog (human)	protein-coding
D5_peak_9325	chr5	131680396	131681063	7.39238	20.1067	16.2491	162	NA	intron (NM_177047, intron 5 of 18)	intron (NM_177047, intron 5 of 18)	-199540	NR_040704	75369	Mm.389696	NR_040704	ENSMUSG00000105773	4930563F08Rik	-	RIKEN cDNA 4930563F08 gene	ncRNA
D5_peak_9326	chr5	131703814	131704387	7.55631	16.1215	12.4503	124	NA	intron (NM_177047, intron 5 of 18)	intron (NM_177047, intron 5 of 18)	-176169	NR_040704	75369	Mm.389696	NR_040704	ENSMUSG00000105773	4930563F08Rik	-	RIKEN cDNA 4930563F08 gene	ncRNA
D5_peak_10739	chr7	109191765	109192074	7.02893	18.366	14.5856	145	NA	Intergenic	Intergenic	-16712	NM_001302205	109594	Mm.360145	NM_057173	ENSMUSG00000036111	Lmo1	Rbtn-1|Rbtn1|Ttg1	LIM domain only 1	protein-coding
D5_peak_9341	chr5	132774020	132774603	4.88844	7.6015	4.49789	44	NA	Intergenic	Intergenic	-231968	NM_177047	319974	Mm.409595	NM_177047	ENSMUSG00000029673	Auts2	2700063G02Rik|A730011F23Rik|D830032G16Rik	autism susceptibility candidate 2	protein-coding
D5_peak_9344	chr5	133938112	133938638	6.67728	13.6356	10.0992	100	NA	Intergenic	MTD|LTR|ERVL-MaLR	-161373	NM_030719	80909	Mm.45218	NM_030719	ENSMUSG00000015944	Gatsl2	7530428J21Rik|AW742413|Gats|Gatsl1	GATS protein-like 2	protein-coding
D5_peak_10759	chr7	111739036	111740296	7.78481	24.9902	20.9312	209	NA	intron (NM_173739, intron 1 of 10)	intron (NM_173739, intron 1 of 10)	40311	NM_173739	233733	Mm.323322	NM_173739	ENSMUSG00000038296	Galnt18	2900011G21Rik|BC024988|Galntl4	UDP-N-acetyl-alpha-D-galactosamine:polypeptide N-acetylgalactosaminyltransferase 18	protein-coding
D5_peak_9355	chr5	134688619	134689213	12.1597	54.0219	49.1172	491	NA	promoter-TSS (NM_010717)	promoter-TSS (NM_010717)	-326	NM_010717	16885	Mm.15409	NM_010717	ENSMUSG00000029674	Limk1	KIZ-1|LIMK-1|Limk	LIM-domain containing, protein kinase	protein-coding
D5_peak_10765	chr7	112760590	112761189	5.18759	9.06615	5.83586	58	NA	intron (NM_009346, intron 2 of 12)	intron (NM_009346, intron 2 of 12)	1505	NM_001166585	21676	Mm.24685	NM_009346	ENSMUSG00000055320	Tead1	2610024B07Rik|B230114H05Rik|Gtrgeo5|TEAD-1|TEF-1|Tcf13|mTEF-1	TEA domain family member 1	protein-coding
D5_peak_9360	chr5	135149071	135149737	12.2012	60.2837	55.2751	552	NA	promoter-TSS (NM_013763)	promoter-TSS (NM_013763)	-307	NM_013763	27368	Mm.36746	NM_013763	ENSMUSG00000005374	Tbl2	C76179|WS-bTRP	transducin (beta)-like 2	protein-coding
D5_peak_9362	chr5	135186822	135187459	12.0476	49.6496	44.8375	448	NA	promoter-TSS (NM_011714)	promoter-TSS (NM_011714)	-183	NM_011714	22385	Mm.40331	NM_011714	ENSMUSG00000002748	Baz1b	C87820|WSTF|Wbscr9	bromodomain adjacent to zinc finger domain, 1B	protein-coding
D5_peak_9363	chr5	135489848	135490069	5.60643	12.0103	8.57236	85	NA	intron (NM_146001, intron 1 of 30)	intron (NM_146001, intron 1 of 30)	55164	NM_146001	215114	Mm.280805	NM_146001	ENSMUSG00000039959	Hip1	2610109B09Rik|A930014B11Rik|E130315I21Rik|mKIAA4113	huntingtin interacting protein 1	protein-coding
D5_peak_9365	chr5	135545148	135545622	11.226	43.5545	38.902	389	NA	promoter-TSS (NM_146001)	promoter-TSS (NM_146001)	-263	NM_146001	215114	Mm.280805	NM_146001	ENSMUSG00000039959	Hip1	2610109B09Rik|A930014B11Rik|E130315I21Rik|mKIAA4113	huntingtin interacting protein 1	protein-coding
D5_peak_9368	chr5	135688539	135689203	11.3934	47.2468	42.4976	424	NA	promoter-TSS (NM_008898)	promoter-TSS (NM_008898)	-274	NM_008898	18984	Mm.3863	NM_008898	ENSMUSG00000005514	Por	4933424M13Rik|CPR|CYPOR|P450R	P450 (cytochrome) oxidoreductase	protein-coding
D5_peak_9369	chr5	135724823	135725747	8.08504	18.547	14.7584	147	NA	intron (NM_008898, intron 2 of 15)	intron (NM_008898, intron 2 of 15)	10604	NR_106001	102466791		NR_106001	ENSMUSG00000099197	Mir7034	Gm27372|mmu-mir-7034	microRNA 7034	ncRNA
D5_peak_10774	chr7	114753502	114754362	6.24217	12.0278	8.58915	85	NA	intron (NM_173767, intron 1 of 12)	intron (NM_173767, intron 1 of 12)	8166	NM_173767	233752	Mm.83037	NM_173767	ENSMUSG00000048782	Insc	3830422K02Rik|C730020D23	inscuteable homolog (Drosophila)	protein-coding
D5_peak_10778	chr7	115568345	115569007	5.85525	10.9541	7.58494	75	NA	intron (NM_001277327, intron 8 of 14)	intron (NM_001277327, intron 8 of 14)	232933	NM_001277328	20679	Mm.323365	NM_011445	ENSMUSG00000051910	Sox6	AI987981|SOX-LZ	SRY (sex determining region Y)-box 6	protein-coding
D5_peak_10798	chr7	118887087	118887732	4.22879	6.50731	3.51226	35	NA	intron (NM_001081446, intron 4 of 8)	MLT1A0|LTR|ERVL-MaLR	-31411	NM_023197	66356	Mm.482278	NM_023197	ENSMUSG00000030980	Knop1	2310008H09Rik|Tsg118	lysine rich nucleolar protein 1	protein-coding
D5_peak_5303	chr17	57031528	57032215	14.1902	96.5853	91.2904	912	NA	promoter-TSS (NM_010613)	promoter-TSS (NM_010613)	-364	NM_010613	16549	Mm.34296	NM_010613	ENSMUSG00000007670	Khsrp	6330409F21Rik|Fbp2|Fubp2|Ksrp	KH-type splicing regulatory protein	protein-coding
D5_peak_5306	chr17	57247389	57248452	9.16386	35.0707	30.6701	306	NA	promoter-TSS (NM_030084)	promoter-TSS (NM_030084)	-231	NM_030084	78308	Mm.28468	NM_030084	ENSMUSG00000005823	Gpr108	1810015L19Rik|AA589464|C79132|Lustr2	G protein-coupled receptor 108	protein-coding
D5_peak_6916	chr2	145620867	145621405	13.5434	58.4635	53.482	534	NA	intron (NM_053195, intron 15 of 16)	B1_Mur1|SINE|Alu	-66154	NM_001037929	627302	Mm.445953	NM_001037929		Gm14092	OTTMUSG00000015643	predicted gene 14092	protein-coding
D5_peak_5318	chr17	63157666	63158619	6.03236	13.2501	9.73639	97	NA	intron (NM_015794, intron 7 of 8)	intron (NM_015794, intron 7 of 8)	154831	NR_130176	414079	Mm.444282	NR_130176	ENSMUSG00000090565	4930405O22Rik	-	RIKEN cDNA 4930405O22 gene	ncRNA
D5_peak_6922	chr2	146117228	146118095	8.72966	28.907	24.7029	247	NA	Intergenic	Intergenic	-104336	NM_016889	53626	Mm.379070	NM_016889	ENSMUSG00000068154	Insm1	IA-1	insulinoma-associated 1	protein-coding
D5_peak_6927	chr2	146330803	146331461	9.11126	32.0896	27.7808	277	NA	intron (NM_001033348, intron 36 of 40)	intron (NM_001033348, intron 36 of 40)	71846	NR_040619	77806	Mm.392819	NR_040619	ENSMUSG00000085958	A930019D19Rik	-	RIKEN cDNA A930019D19 gene	ncRNA
D5_peak_6931	chr2	146511969	146512307	12.951	44.2668	39.5954	395	NA	promoter-TSS (NM_001033348)	promoter-TSS (NM_001033348)	-134	NM_001033348	241694	Mm.222310	NM_001033348	ENSMUSG00000037110	Ralgapa2	A230067G21Rik|AS250|BC053994|RGC2|pp250	Ral GTPase activating protein, alpha subunit 2 (catalytic)	protein-coding
D5_peak_5330	chr17	66276757	66277174	3.8403	5.59902	2.70915	27	NA	Intergenic	Intergenic	153445	NM_001003919	320209	Mm.259605	NM_001003919	ENSMUSG00000035842	Ddx11	4732462I11Rik|CHL1|CHLR1|KRG2|essa15a	DEAD/H (Asp-Glu-Ala-Asp/His) box helicase 11	protein-coding
D5_peak_5344	chr17	70963655	70963890	22.1709	93.0381	87.7578	877	NA	Intergenic	LSU-rRNA_Hsa|rRNA|rRNA	26744	NM_023402	67938	Mm.261329	NM_023402	ENSMUSG00000034868	Myl12b	1500001M02Rik|C77744|Mylc2b|RLC-B	myosin, light chain 12B, regulatory	protein-coding
D5_peak_6950	chr2	150735841	150736380	7.96973	18.8294	15.0285	150	NA	Intergenic	Intergenic	-12971	NM_172117	12497	Mm.275524	NM_172117	ENSMUSG00000033068	Entpd6	2700026H11Rik|Cd39l2|NTPDase-6	ectonucleoside triphosphate diphosphohydrolase 6	protein-coding
D5_peak_6957	chr2	151973516	151973803	4.67636	9.74886	6.46676	64	NA	promoter-TSS (NM_001289151)	promoter-TSS (NM_001289151)	-265	NM_001289151	73847	Mm.272444	NM_028666	ENSMUSG00000027459	Fam110a	1700008J10Rik|5430432M24Rik|AI747080	family with sequence similarity 110, member A	protein-coding
D5_peak_6958	chr2	151991000	151991654	7.16538	16.3275	12.645	126	NA	Intergenic	Intergenic	-5184	NM_027172	69698	Mm.258262	NM_027172	ENSMUSG00000027463	Slc52a3	2310046K01Rik|RFT2	solute carrier protein family 52, member 3	protein-coding
D5_peak_6959	chr2	152024403	152025381	7.09009	21.3166	17.4058	174	NA	Intergenic	Intergenic	25026	NM_001164819	69698	Mm.258262	NM_027172	ENSMUSG00000027463	Slc52a3	2310046K01Rik|RFT2	solute carrier protein family 52, member 3	protein-coding
D5_peak_5357	chr17	72373128	72373728	4.75419	7.98818	4.84913	48	NA	intron (NM_007439, intron 2 of 28)	intron (NM_007439, intron 2 of 28)	230879	NM_007439	11682	Mm.311854	NM_007439	ENSMUSG00000055471	Alk	CD246|Tcrz	anaplastic lymphoma kinase	protein-coding
D5_peak_6963	chr2	152091186	152091901	7.70628	25.2975	21.2276	212	NA	intron (NM_001160410, intron 1 of 1)	intron (NM_001160410, intron 1 of 1)	10014	NM_001160410	545474	Mm.214317	NM_001160410	ENSMUSG00000060257	Scrt2	AW060659	scratch family zinc finger 2	protein-coding
D5_peak_6976	chr2	153030456	153031066	4.67593	12.0269	8.58842	85	NA	Intergenic	Intergenic	-1091	NM_001011732	228787	Mm.376111	NM_001011732	ENSMUSG00000042631	Xkr7	AY534253	X-linked Kx blood group related 7	protein-coding
D5_peak_6982	chr2	153457551	153458363	7.96155	20.8256	16.937	169	NA	intron (NM_001134300, intron 4 of 10)	intron (NM_001134300, intron 4 of 10)	-13478	NM_001001986	329540	Mm.50600	NM_001001986	ENSMUSG00000061411	Nol4l	4931410H15|8430427H17Rik|AI429157|Gm1636	nucleolar protein 4-like	protein-coding
D5_peak_6988	chr2	153741057	153741570	9.13917	30.4598	26.2035	262	NA	promoter-TSS (NM_007896)	promoter-TSS (NM_007896)	26	NM_007896	13589	Mm.143877	NM_007896	ENSMUSG00000027479	Mapre1	5530600P05Rik|AI462499|AI504412|AW260097|BIM1p|D2Ertd459e|Eb1	microtubule-associated protein, RP/EB family, member 1	protein-coding
D5_peak_6990	chr2	154421180	154422014	7.93668	28.4568	24.2697	242	NA	Intergenic	Intergenic	-13513	NM_009228	20648	Mm.1541	NM_009228	ENSMUSG00000027488	Snta1	AW228934|Snt1	syntrophin, acidic 1	protein-coding
D5_peak_6993	chr2	154466006	154466641	8.69194	27.1745	23.0333	230	NA	intron (NM_009823, intron 1 of 10)	intron (NM_009823, intron 1 of 10)	29839	NM_001285446	12396	Mm.29914	NM_009823	ENSMUSG00000038533	Cbfa2t2	A430091M07|C330013D05Rik|Cbfa2t2h|MTGR1	core-binding factor, runt domain, alpha subunit 2, translocated to, 2 (human)	protein-coding
D5_peak_6994	chr2	154568577	154569362	4.61399	9.61657	6.34461	63	NA	intron (NM_007891, intron 1 of 6)	intron (NM_007891, intron 1 of 6)	457	NM_001291105	13555	Mm.18036	NM_007891	ENSMUSG00000027490	E2f1	E2F-1|mKIAA4009	E2F transcription factor 1	protein-coding
D5_peak_6998	chr2	154723646	154724151	6.24991	11.2506	7.86224	78	NA	Intergenic	Intergenic	66872	NM_029362	75608	Mm.262480	NM_029362	ENSMUSG00000038467	Chmp4b	2010012F05Rik|C76846|Snf7-2	charged multivesicular body protein 4B	protein-coding
D5_peak_5393	chr17	80659994	80661135	6.74104	19.0896	15.2764	152	NA	intron (NM_001290345, intron 3 of 33)	intron (NM_001290345, intron 3 of 33)	67461	NM_001290345	225028	Mm.311948	NM_001081357	ENSMUSG00000024242	Map4k3	4833416M01Rik|4833416M07Rik|9530052P13Rik|Glk|MAPKKKK3|MEKKK 3|MEKKK3|RAB8IPL1	mitogen-activated protein kinase kinase kinase kinase 3	protein-coding
D5_peak_1303	chr10	111164556	111164802	6.62441	16.1475	12.4747	124	NA	promoter-TSS (NM_001003717)	promoter-TSS (NM_001003717)	-123	NM_001003717	237542	Mm.220204	NM_175489	ENSMUSG00000020189	Osbpl8	AA536976|AA536995|C730029P18Rik|D330025H14Rik|ORP-8	oxysterol binding protein-like 8	protein-coding
D5_peak_2930	chr12	112746768	112747255	5.08001	8.54881	5.36049	53	NA	TTS (NM_001024602)	TTS (NM_001024602)	-13644	NM_178911	104759	Mm.203915	NM_178911	ENSMUSG00000052160	Pld4	AI132321|thss	phospholipase D family, member 4	protein-coding
D5_peak_2936	chr12	113014062	113014368	8.88178	22.137	18.191	181	NA	promoter-TSS (NM_001291445)	promoter-TSS (NM_001291445)	-293	NM_001081170	217893	Mm.35754	NM_198165	ENSMUSG00000021143	Pacs2	6720425G15Rik|AW208651|AW489976|E230011J22|Pacs1l|mKIAA0602	phosphofurin acidic cluster sorting protein 2	protein-coding
D5_peak_2937	chr12	113028120	113028914	4.83167	8.1225	4.97122	49	NA	intron (NM_001291444, intron 1 of 23)	intron (NM_001291444, intron 1 of 23)	14009	NM_001291444	217893	Mm.35754	NM_198165	ENSMUSG00000021143	Pacs2	6720425G15Rik|AW208651|AW489976|E230011J22|Pacs1l|mKIAA0602	phosphofurin acidic cluster sorting protein 2	protein-coding
D5_peak_2939	chr12	113155963	113156424	10.8492	34.3769	29.9973	299	NA	promoter-TSS (NM_134041)	promoter-TSS (NM_134041)	-228	NM_134041	104732	Mm.87616	NM_134041	ENSMUSG00000037466	4930427A07Rik	AA536649|mFLJ00116	RIKEN cDNA 4930427A07 gene	protein-coding
D5_peak_909	chr10	34316631	34317567	7.16753	20.5551	16.6782	166	NA	intron (NM_001347463, intron 7 of 10)	intron (NM_001347463, intron 7 of 10)	19678	NM_030203	72480	Mm.21485	NM_030203	ENSMUSG00000039485	Tspyl4	2610102M01Rik|B230210I21Rik|D10Bwg0791e	TSPY-like 4	protein-coding
D5_peak_912	chr10	36810441	36811641	6.31735	13.8092	10.2629	102	NA	intron (NM_001253355, intron 4 of 5)	L2c|LINE|L2	-163503	NM_008229	15182	Mm.19806	NM_008229	ENSMUSG00000019777	Hdac2	D10Wsu179e|YAF1|Yy1bp|mRPD3	histone deacetylase 2	protein-coding
D5_peak_917	chr10	37397171	37397915	5.46153	10.6137	7.26853	72	NA	Intergenic	Intergenic	-258617	NM_008538	17118	Mm.30059	NM_008538	ENSMUSG00000069662	Marcks	Macs|PKCSL	myristoylated alanine rich protein kinase C substrate	protein-coding
D5_peak_2950	chr12	117172810	117173426	7.21346	15.9575	12.2944	122	NA	intron (NM_011215, intron 13 of 22)	intron (NM_011215, intron 13 of 22)	-21849	NR_033538	100038689	Mm.445351	NR_033538	ENSMUSG00000099907	Gm10421	ENSMUSG00000072792	predicted gene 10421	ncRNA
D5_peak_1360	chr10	127063265	127063863	8.15009	29.0349	24.8263	248	NA	promoter-TSS (NM_009870)	promoter-TSS (NM_009870)	-39	NM_009870	12567	Mm.6839	NM_009870	ENSMUSG00000006728	Cdk4	Crk3	cyclin-dependent kinase 4	protein-coding
D5_peak_1366	chr10	127289252	127291178	6.07505	22.0747	18.131	181	NA	promoter-TSS (NM_001290183)	promoter-TSS (NM_001290183)	-578	NM_001290183	13198	Mm.110220	NM_007837	ENSMUSG00000025408	Ddit3	CHOP-10|CHOP10|chop|gadd153	DNA-damage inducible transcript 3	protein-coding
D5_peak_948	chr10	42890350	42891214	9.07192	33.1203	28.7795	287	NA	intron (NM_172938, intron 1 of 8)	intron (NM_172938, intron 1 of 8)	30270	NM_172938	268297	Mm.98731	NM_172938	ENSMUSG00000044770	Scml4	9330161D17|mFLJ00197	sex comb on midleg-like 4 (Drosophila)	protein-coding
D5_peak_950	chr10	43043332	43044167	3.95541	6.04138	3.09697	30	NA	intron (NM_175407, intron 5 of 6)	intron (NM_175407, intron 5 of 6)	130781	NM_175407	109205	Mm.153750	NM_175407	ENSMUSG00000038248	Sobp	2900009C16Rik|5330439J01Rik|JXC1|jc	sine oculis-binding protein homolog (Drosophila)	protein-coding
D5_peak_954	chr10	43477710	43478488	5.89917	12.1942	8.7445	87	NA	Intergenic	Intergenic	-1041	NM_199028	331623	Mm.490388	NM_199028	ENSMUSG00000038214	Bend3	mKIAA1553	BEN domain containing 3	protein-coding
D5_peak_977	chr10	51257504	51258152	12.8346	45.3982	40.6968	406	NA	Intergenic	Intergenic	-222784	NM_001291892	14727	Mm.439661	NM_008147	ENSMUSG00000062593	Lilr4b	Gp49a|gp49	leukocyte immunoglobulin-like receptor, subfamily B, member 4B	protein-coding
D5_peak_979	chr10	51981877	51982476	7.39058	14.9019	11.2952	112	NA	Intergenic	Intergenic	-40326	NM_001300957	215031	Mm.87237	NM_153786	ENSMUSG00000049641	Vgll2	C130057C21Rik|VITO-1|Vito1|vgl-2	vestigial like family member 2	protein-coding
D5_peak_10811	chr7	122015354	122016148	7.72796	21.8338	17.8995	178	NA	intron (NM_028758, intron 1 of 16)	intron (NM_028758, intron 1 of 16)	5447	NM_028758	74105	Mm.29619	NM_028758	ENSMUSG00000030872	Gga2	1200007E24Rik|mKIAA1080	golgi associated, gamma adaptin ear containing, ARF binding protein 2	protein-coding
D5_peak_10823	chr7	124680301	124680801	7.60752	14.8203	11.2182	112	NA	intron (NR_045907, intron 1 of 3)	intron (NR_045907, intron 1 of 3)	28384	NR_045907	73076	Mm.417827	NR_045907	ENSMUSG00000086254	3100003L05Rik	-	RIKEN cDNA 3100003L05 gene	ncRNA
D5_peak_9422	chr5	139585159	139585679	5.75203	11.913	8.48144	84	NA	Intergenic	Intergenic	41521	NM_013702	22255	Mm.42190	NM_013702	ENSMUSG00000029546	Uncx	Chx4|Uncx4.1	UNC homeobox	protein-coding
D5_peak_10830	chr7	125763340	125763872	3.51065	5.04082	2.22411	22	NA	intron (NM_001081022, intron 5 of 27)	intron (NM_001081022, intron 5 of 27)	55730	NM_001081022	233865	Mm.274389	NM_001081022	ENSMUSG00000032743	D430042O09Rik	Kiaa0556	RIKEN cDNA D430042O09 gene	protein-coding
D5_peak_10832	chr7	126008679	126009186	5.46153	10.6137	7.26853	72	NA	intron (NM_001101488, intron 2 of 6)	intron (NM_001101488, intron 2 of 6)	73479	NM_001101488	269994	Mm.39599	NM_001101488	ENSMUSG00000046182	Gsg1l	AI852434|C230098I05Rik|G630023A01Rik|Gm637|g1l	GSG1-like	protein-coding
D5_peak_10835	chr7	126272062	126272484	6.52719	15.9436	12.2811	122	NA	promoter-TSS (NM_145587)	promoter-TSS (NM_145587)	-346	NM_145587	104175	Mm.29660	NM_145587	ENSMUSG00000042978	Sbk1	Sbk	SH3-binding kinase 1	protein-coding
D5_peak_9446	chr5	142550023	142550411	6.26337	15.8055	12.1505	121	NA	intron (NM_001289588, intron 1 of 14)	intron (NM_001289588, intron 1 of 14)	881	NM_178702	231858	Mm.33766	NM_178702	ENSMUSG00000029576	Radil	AI536456|D930005D10Rik	Ras association and DIL domains	protein-coding
D5_peak_10877	chr7	127745269	127746362	11.1016	60.6812	55.6674	556	NA	promoter-TSS (NM_172748)	promoter-TSS (NM_172748)	-960	NM_172748	233902	Mm.259353	NM_172748	ENSMUSG00000030811	Fbxl19	6030430O11|BC059812|Fbl19	F-box and leucine-rich repeat protein 19	protein-coding
D5_peak_9470	chr5	144550735	144551043	6.70888	14.5591	10.9713	109	NA	intron (NM_016789, intron 2 of 4)	intron (NM_016789, intron 2 of 4)	5002	NM_016789	53324	Mm.10099	NM_016789	ENSMUSG00000059991	Nptx2	Narp|np2	neuronal pentraxin 2	protein-coding
D5_peak_10884	chr7	128237373	128238671	9.46994	34.7323	30.3427	303	NA	promoter-TSS (NM_177001)	promoter-TSS (NM_177001)	9	NM_177001	100043133	Mm.183647	NM_177001	ENSMUSG00000062944	9130023H24Rik	GLI4	RIKEN cDNA 9130023H24 gene	protein-coding
D5_peak_10886	chr7	128282552	128283133	8.57488	22.6026	18.6377	186	NA	intron (NM_145590, intron 6 of 12)	intron (NM_145590, intron 6 of 12)	5593	NR_037290	100526559		NR_037290	ENSMUSG00000093215	Mir3103	mir-3103|mmu-mir-3103	microRNA 3103	ncRNA
D5_peak_9480	chr5	146260990	146261347	29.8779	271.499	265.508	2655	NA	intron (NM_153599, intron 2 of 12)	LSU-rRNA_Hsa|rRNA|rRNA	29493	NM_153599	264064	Mm.260576	NM_153599	ENSMUSG00000029635	Cdk8	-	cyclin-dependent kinase 8	protein-coding
D5_peak_9481	chr5	146711687	146713420	5.09937	14.1667	10.6009	106	NA	Intergenic	Intergenic	82403	NM_011669	22217	Mm.167971	NM_011669	ENSMUSG00000029640	Usp12	Ubh1	ubiquitin specific peptidase 12	protein-coding
D5_peak_9493	chr5	148452931	148454026	7.86708	23.6655	19.6575	196	NA	Intergenic	Intergenic	-53574	NM_007513	11987	Mm.275489	NM_007513	ENSMUSG00000041313	Slc7a1	4831426K01Rik|AI447493|Atrc-1|Atrc1|Cat1|Rec-1|Rev-1|mCAT-1	solute carrier family 7 (cationic amino acid transporter, y+ system), member 1	protein-coding
D5_peak_9495	chr5	148615756	148616238	5.07865	9.2105	5.96906	59	NA	Intergenic	Intergenic	-63209	NM_011908	24109	Mm.21846	NM_011908	ENSMUSG00000001687	Ubl3	AW108023|HCG	ubiquitin-like 3	protein-coding
D5_peak_5419	chr17	86324047	86324885	9.35544	30.9785	26.7049	267	NA	intron (NM_011104, intron 1 of 14)	intron (NM_011104, intron 1 of 14)	-37288	NR_045435	72104	Mm.443401	NR_045435	ENSMUSG00000100738	2010106C02Rik	-	RIKEN cDNA 2010106C02 gene	ncRNA
D5_peak_5430	chr17	87745088	87745706	5.52995	10.0127	6.71021	67	NA	TTS (NM_199251)	TTS (NM_199251)	52597	NM_199251	210741	Mm.312046	NM_199251	ENSMUSG00000050138	Kcnk12	mntk1	potassium channel, subfamily K, member 12	protein-coding
D5_peak_5446	chr17	93312506	93313822	9.81846	49.3816	44.576	445	NA	Intergenic	Intergenic	113996	NM_009625	11516	Mm.3407	NM_009625	ENSMUSG00000024256	Adcyap1	PACAP	adenylate cyclase activating polypeptide 1	protein-coding
D5_peak_5465	chr18	5427887	5428603	5.85305	11.3318	7.938	79	NA	Intergenic	(G)n|Simple_repeat|Simple_repeat	-93806	NM_178722	240186	Mm.118257	NM_178722	ENSMUSG00000050945	Zfp438	9430031G09|9430091M14Rik|B830013J05Rik	zinc finger protein 438	protein-coding
D5_peak_5466	chr18	5818962	5820139	10.4778	44.7112	40.0276	400	NA	Intergenic	Intergenic	-227113	NR_033552	791318	Mm.84339	NR_033552	ENSMUSG00000063087	Gm10125	ENSMUSG00000063087|Zeb1os	predicted gene 10125	ncRNA
D5_peak_5469	chr18	6135661	6136559	11.6584	41.3461	36.7529	367	NA	promoter-TSS (NM_001039692)	promoter-TSS (NM_001039692)	-12	NM_029277	75415	Mm.239675	NM_029277	ENSMUSG00000041225	Arhgap12	2810011M08Rik	Rho GTPase activating protein 12	protein-coding
D5_peak_5488	chr18	12128410	12128959	6.03398	11.2678	7.87853	78	NA	promoter-TSS (NM_024182)	promoter-TSS (NM_024182)	-166	NM_024182	66878	Mm.28551	NM_024182	ENSMUSG00000024404	Riok3	1200013N13Rik|D18Ertd331e|E130306C24Rik|Sudd	RIO kinase 3	protein-coding
D5_peak_1408	chr10	130288228	130288482	5.14236	11.0642	7.68802	76	NA	Intergenic	Intergenic	-8101	NM_001329490	11923	Mm.10695	NM_007501	ENSMUSG00000048015	Neurod4	AI846749|ATH-3|Atoh3|MATH-3|Math3|bHLHa4	neurogenic differentiation 4	protein-coding
D5_peak_1411	chr11	3127032	3127626	4.56551	23.007	19.0254	190	NA	intron (NR_003517, intron 2 of 6)	intron (NR_003517, intron 2 of 6)	3308	NR_003517	236604	Mm.247625	NM_001004146		Pisd-ps1	-	phosphatidylserine decarboxylase, pseudogene 1	pseudo
D5_peak_1412	chr11	3128346	3128574	3.57135	17.946	14.1861	141	NA	intron (NR_003517, intron 3 of 6)	intron (NR_003517, intron 3 of 6)	4439	NR_003517	236604	Mm.247625	NM_001004146		Pisd-ps1	-	phosphatidylserine decarboxylase, pseudogene 1	pseudo
D5_peak_1413	chr11	3144627	3144954	1.76685	6.29658	3.32455	33	NA	intron (NM_030207, intron 17 of 32)	intron (NM_030207, intron 17 of 32)	20769	NR_003517	236604	Mm.247625	NM_001004146		Pisd-ps1	-	phosphatidylserine decarboxylase, pseudogene 1	pseudo
D5_peak_1440	chr11	4998317	4998872	5.04543	8.48983	5.307	53	NA	intron (NM_007454, intron 1 of 20)	B4|SINE|B4	11770	NM_007454	11764	Mm.274816	NM_007454	ENSMUSG00000009090	Ap1b1	Adtb1|b2b1660Clo	adaptor protein complex AP-1, beta 1 subunit	protein-coding
D5_peak_10909	chr7	130835177	130835620	5.29733	9.95252	6.65397	66	NA	Intergenic	Intergenic	-30326	NM_001346515	101476	Mm.323554	NM_133942	ENSMUSG00000040268	Plekha1	AA960558|C920009D07Rik|TAPP1	pleckstrin homology domain containing, family A (phosphoinositide binding specific) member 1	protein-coding
D5_peak_9509	chr5	149528097	149528538	5.45607	9.52991	6.2641	62	NA	promoter-TSS (NM_029440)	promoter-TSS (NM_029440)	-362	NM_029440	381693	Mm.136919	NM_029440	ENSMUSG00000029658	Wdr95	4930434E21Rik	WD40 repeat domain 95	protein-coding
D5_peak_9510	chr5	149611877	149612154	5.24166	8.82312	5.61262	56	NA	TTS (NM_029440)	TTS (NM_029440)	24300	NM_013559	15505	Mm.270681	NM_013559	ENSMUSG00000029657	Hsph1	105kDa|AI790491|Hsp105|Hsp110|hsp-E7I|hsp110/105	heat shock 105kDa/110kDa protein 1	protein-coding
D5_peak_9511	chr5	149636275	149636974	13.6444	55.1093	50.1815	501	NA	promoter-TSS (NM_013559)	promoter-TSS (NM_013559)	-288	NM_001347534	15505	Mm.270681	NM_013559	ENSMUSG00000029657	Hsph1	105kDa|AI790491|Hsp105|Hsp110|hsp-E7I|hsp110/105	heat shock 105kDa/110kDa protein 1	protein-coding
D5_peak_10936	chr7	134114087	134114730	5.98421	12.3554	8.89577	88	NA	intron (NM_007400, intron 3 of 22)	intron (NM_007400, intron 3 of 22)	110689	NM_007400	11489	Mm.439714	NM_007400	ENSMUSG00000054555	Adam12	Mltna	a disintegrin and metallopeptidase domain 12 (meltrin alpha)	protein-coding
D5_peak_10939	chr7	134193134	134193600	6.20095	11.9548	8.52038	85	NA	intron (NM_007400, intron 1 of 22)	intron (NM_007400, intron 1 of 22)	31730	NM_007400	11489	Mm.439714	NM_007400	ENSMUSG00000054555	Adam12	Mltna	a disintegrin and metallopeptidase domain 12 (meltrin alpha)	protein-coding
D5_peak_10945	chr7	134990838	134991081	5.92636	10.327	7.00224	70	NA	intron (NM_001033420, intron 28 of 51)	intron (NM_001033420, intron 28 of 51)	-52529	NM_001143802	627214	Mm.323610	NM_001143802	ENSMUSG00000073805	Fam196a	B830028B13Rik	family with sequence similarity 196, member A	protein-coding
D5_peak_9543	chr6	12117466	12118308	9.55214	27.3915	23.2428	232	NA	Intergenic	Intergenic	-8307	NR_003631	625347	Mm.389084	NM_001039041	ENSMUSG00000057223	Gm6578	EG625347	mitochondrial ribosomal protein L32 pseudogene	pseudo
D5_peak_10955	chr7	137228280	137229285	5.36173	12.6208	9.14459	91	NA	intron (NM_010096, intron 8 of 15)	intron (NM_010096, intron 8 of 15)	-5901	NR_045885	100038555	Mm.444788	NR_045885	ENSMUSG00000109722	Gm10578	ENSMUSG00000073800	predicted gene 10578	ncRNA
D5_peak_10957	chr7	137289533	137290035	8.89408	29.3067	25.0889	250	NA	intron (NM_001113415, intron 6 of 15)	intron (NM_001113415, intron 6 of 15)	24661	NM_001113415	13593	Mm.258708	NM_010096	ENSMUSG00000010476	Ebf3	3110018A08Rik|O/E-2|mKIAA4201	early B cell factor 3	protein-coding
D5_peak_10959	chr7	137316808	137317575	4.16382	11.5311	8.12474	81	NA	Intergenic	Intergenic	-2746	NM_010096	13593	Mm.258708	NM_010096	ENSMUSG00000010476	Ebf3	3110018A08Rik|O/E-2|mKIAA4201	early B cell factor 3	protein-coding
D5_peak_9559	chr6	21889033	21889241	6.48449	12.867	9.3758	93	NA	Intergenic	Intergenic	-36622	NM_173007	269831	Mm.21950	NM_173007	ENSMUSG00000029669	Tspan12	9030619E17|AI426782|AI663988|AW111457|Tm4sf12	tetraspanin 12	protein-coding
D5_peak_10964	chr7	139075295	139075660	5.84619	12.8783	9.38662	93	NA	intron (NM_028708, intron 19 of 19)	intron (NM_028708, intron 19 of 19)	-10524	NM_011993	26757	Mm.250414	NM_011993	ENSMUSG00000025478	Dpysl4	AI173505|CRMP-3|Crmp3|DPY4|Drp-4|Ulip4	dihydropyrimidinase-like 4	protein-coding
D5_peak_10968	chr7	139212949	139213463	9.73005	27.7626	23.6003	236	NA	promoter-TSS (NM_001143755)	promoter-TSS (NM_001143755)	-69	NM_001143755	76612	Mm.17757	NM_027164	ENSMUSG00000015980	Lrrc27	1700071K18Rik|2310044E02Rik	leucine rich repeat containing 27	protein-coding
D5_peak_10971	chr7	139388527	139389141	10.4772	40.3563	35.7914	357	NA	promoter-TSS (NM_001127363)	promoter-TSS (NM_001127363)	-275	NM_183144	212111	Mm.28308	NM_183144	ENSMUSG00000025477	Inpp5a	-	inositol polyphosphate-5-phosphatase A	protein-coding
D5_peak_10977	chr7	139731183	139731765	7.5795	15.2303	11.6057	116	NA	Intergenic	Intergenic	-47544	NR_105827	102465215		NR_105827	ENSMUSG00000098619	Mir6401	Gm27442|mmu-mir-6401	microRNA 6401	ncRNA
D5_peak_9574	chr6	30181778	30182154	4.51241	6.70311	3.68712	36	NA	Intergenic	Intergenic	5343	NR_038124	100463519	Mm.361139	NR_038124		BB283400	BF465573|Rncr4	expressed sequence BB283400	ncRNA
D5_peak_10988	chr7	141215293	141216113	6.01427	14.0246	10.4658	104	NA	promoter-TSS (NM_025886)	promoter-TSS (NM_025886)	-157	NM_025886	66985	Mm.21202	NM_025886	ENSMUSG00000038618	Rassf7	2400009B11Rik|AW210608	Ras association (RalGDS/AF-6) domain family (N-terminal) member 7	protein-coding
D5_peak_9586	chr6	31886675	31887662	6.74127	17.7357	13.9862	139	NA	Intergenic	Intergenic	-163120	NM_029587	76382	Mm.23510	NM_029587	ENSMUSG00000029766	1700012A03Rik	AI429084	RIKEN cDNA 1700012A03 gene	protein-coding
D5_peak_9593	chr6	33431152	33431744	4.66148	7.52424	4.42742	44	NA	intron (NM_001347089, intron 7 of 9)	MER135|DNA|DNA	182298	NM_009148	20336	Mm.265512	NM_009148	ENSMUSG00000029763	Exoc4	C78892|Sec8|Sec8l1	exocyst complex component 4	protein-coding
D5_peak_5505	chr18	20640177	20641040	4.5594	7.94904	4.81324	48	NA	Intergenic	Intergenic	-24642	NM_013697	22139	Mm.2108	NM_013697	ENSMUSG00000061808	Ttr	AA408768|AI787086|D17860|prealbumin	transthyretin	protein-coding
D5_peak_5518	chr18	25121493	25122080	4.43534	6.06751	3.12002	31	NA	intron (NM_175276, intron 24 of 26)	intron (NM_175276, intron 24 of 26)	44179	NM_001142697	66648	Mm.263189	NM_001004361	ENSMUSG00000024269	Tpgs2	5730437P09Rik|5730494M16Rik|AI666318|Pgs2	tubulin polyglutamylase complex subunit 2	protein-coding
D5_peak_5522	chr18	25590386	25591035	5.66868	10.6231	7.27696	72	NA	intron (NM_001146292, intron 2 of 12)	intron (NM_001146292, intron 2 of 12)	163273	NM_001174074	108013	Mm.266435	NM_133195	ENSMUSG00000024268	Celf4	A230070D14Rik|BRUNOL-4|Brul4|Brunol4|C130060B05Rik	CUGBP, Elav-like family member 4	protein-coding
D5_peak_5551	chr18	34859870	34861223	10.699	53.5533	48.6593	486	NA	promoter-TSS (NM_007913)	promoter-TSS (NM_007913)	-661	NM_007913	13653	Mm.181959	NM_007913	ENSMUSG00000038418	Egr1	A530045N19Rik|ETR103|Egr-1|Krox-1|Krox-24|Krox24|NGF1-A|NGFI-A|NGFIA|TIS8|Zenk|Zfp-6|Zif268|egr	early growth response 1	protein-coding
D5_peak_5555	chr18	35010851	35011122	7.60655	17.1639	13.4408	134	NA	Intergenic	ID2|SINE|ID	-56635	NM_010481	15526	Mm.209419	NM_010481	ENSMUSG00000024359	Hspa9	74kDa|Csa|Grp75|Hsc74|Hsp74|Hsp74a|Hspa9a|Mortalin|Mot-2|Mot2|Mthsp70|Pbp74	heat shock protein 9	protein-coding
D5_peak_5563	chr18	35814866	35816302	7.62861	29.1112	24.8998	248	NA	Intergenic	Intergenic	-14234	NM_133687	67393	Mm.94560	NM_133687	ENSMUSG00000046668	Cxxc5	4930415K17Rik	CXXC finger 5	protein-coding
D5_peak_5567	chr18	35887617	35888450	5.11458	9.61599	6.3441	63	NA	Intergenic	CpG	58215	NM_133687	67393	Mm.94560	NM_133687	ENSMUSG00000046668	Cxxc5	4930415K17Rik	CXXC finger 5	protein-coding
D5_peak_5574	chr18	36559654	36560571	10.2843	44.1561	39.487	394	NA	promoter-TSS (NM_175375)	promoter-TSS (NM_175375)	-491	NM_175375	108857	Mm.482287	NM_175375	ENSMUSG00000024483	Ankhd1	1110004O12Rik|4933432B13Rik|9130019P20Rik|A530027J04Rik|A630021B20Rik|AA571404|Mask|mFLJ00246|mKIAA1085	ankyrin repeat and KH domain containing 1	protein-coding
D5_peak_1501	chr11	20200876	20201438	11.1671	50.5187	45.6901	456	NA	promoter-TSS (NM_008996)	promoter-TSS (NM_008996)	-445	NM_008996	19324	Mm.271944	NM_008996	ENSMUSG00000020149	Rab1a	Gtbp|Rab-1|Rab1|Ypt1|mKIAA3012	RAB1A, member RAS oncogene family	protein-coding
D5_peak_1503	chr11	20332735	20333387	8.02522	19.4376	15.6097	156	NA	promoter-TSS (NM_018861)	promoter-TSS (NM_018861)	-348	NM_018861	55963	Mm.6379	NM_018861	ENSMUSG00000020142	Slc1a4	ASCT-1|ASCT1|AW045657|SATT	solute carrier family 1 (glutamate/neutral amino acid transporter), member 4	protein-coding
D5_peak_1504	chr11	20542720	20543333	12.7925	48.7761	43.9859	439	NA	promoter-TSS (NM_021372)	promoter-TSS (NM_021372)	-227	NM_021372	58172	Mm.339676	NM_021372	ENSMUSG00000049800	Sertad2	AB041541|AU021878|Kiaa0127|MNCb-1504|SEI-2|Sei2|TRIP-Br2|mKIAA0127	SERTA domain containing 2	protein-coding
D5_peak_1536	chr11	28692805	28693151	4.85325	8.47777	5.29623	52	NA	non-coding (NR_045906, exon 3 of 3)	non-coding (NR_045906, exon 3 of 3)	11414	NR_045906	72818	Mm.410846	NR_045906	ENSMUSG00000084966	2810471M01Rik	-	RIKEN cDNA 2810471M01 gene	ncRNA
D5_peak_1538	chr11	28734642	28735373	6.00928	12.8023	9.3153	93	NA	Intergenic	Intergenic	-11184	NR_030419	735308		NR_030419	ENSMUSG00000076318	Mir216b	Mirn216b|mir-216b	microRNA 216b	ncRNA
D5_peak_1555	chr11	31870389	31870866	11.4229	44.708	40.0246	400	NA	promoter-TSS (NM_026252)	promoter-TSS (NM_026252)	-313	NM_026252	67579	Mm.339792	NM_026252	ENSMUSG00000020300	Cpeb4	Cpe-bp4|Cpeb-4|mCPEB-4	cytoplasmic polyadenylation element binding protein 4	protein-coding
D5_peak_1564	chr11	32550096	32550653	4.03634	5.92516	2.99443	29	NA	intron (NM_009288, intron 1 of 18)	intron (NM_009288, intron 1 of 18)	17108	NM_009288	20868	Mm.8235	NM_009288	ENSMUSG00000020272	Stk10	Gek1|Lok|mKIAA4026	serine/threonine kinase 10	protein-coding
D5_peak_1573	chr11	33962988	33963228	6.0913	10.9815	7.61115	76	NA	promoter-TSS (NM_031169)	promoter-TSS (NM_031169)	95	NM_031169	16533	Mm.6206	NM_031169	ENSMUSG00000020155	Kcnmb1	BKbeta1	potassium large conductance calcium-activated channel, subfamily M, beta member 1	protein-coding
D5_peak_1583	chr11	35601466	35602033	4.30709	9.25062	6.00564	60	NA	intron (NM_011412, intron 12 of 35)	intron (NM_011412, intron 12 of 35)	-15067	NR_029799	723924		NR_029799	ENSMUSG00000065583	Mir218-2	Mirn218-2|mir-218-2	microRNA 218-2	ncRNA
D5_peak_1585	chr11	35612026	35612665	6.38502	28.2978	24.1164	241	NA	exon (NM_011412, exon 14 of 36)	exon (NM_011412, exon 14 of 36)	-4471	NR_029799	723924		NR_029799	ENSMUSG00000065583	Mir218-2	Mirn218-2|mir-218-2	microRNA 218-2	ncRNA
D5_peak_1588	chr11	35769292	35769723	13.4831	46.8403	42.1025	421	NA	promoter-TSS (NM_145962)	promoter-TSS (NM_145962)	12	NM_145962	211347	Mm.255044	NM_145962	ENSMUSG00000018846	Pank3	-	pantothenate kinase 3	protein-coding
D5_peak_1589	chr11	36009503	36010088	8.19304	20.273	16.4086	164	NA	intron (NM_011856, intron 28 of 28)	intron (NM_011856, intron 28 of 28)	-29706	NM_170779	211652	Mm.31267	NM_170779	ENSMUSG00000018849	Wwc1	AA408228|AU017197|BC037006|Kibra|mKIAA0869	WW, C2 and coiled-coil domain containing 1	protein-coding
D5_peak_9606	chr6	36097754	36098431	6.72874	14.5966	11.0068	110	NA	Intergenic	Intergenic	-289992	NM_203491	243764	Mm.448632	NM_203491	ENSMUSG00000045613	Chrm2	AChR-M2|Chrm-2|M2	cholinergic receptor, muscarinic 2, cardiac	protein-coding
D5_peak_8007	chr4	45238116	45238464	5.07152	8.21229	5.05332	50	NA	intron (NR_040666, intron 1 of 2)	intron (NR_040666, intron 1 of 2)	5700	NR_040666	78508	Mm.416908	NR_040666	ENSMUSG00000086284	Frmpd1os	2900093L17Rik	FERM and PDZ domain containing 1, opposite strand	ncRNA
D5_peak_9619	chr6	38848270	38849862	9.14817	40.7383	36.1618	361	NA	intron (NM_001294144, intron 1 of 14)	intron (NM_001294144, intron 1 of 14)	-11755	NM_001136065	15258	Mm.23790	NM_010433	ENSMUSG00000061436	Hipk2	1110014O20Rik|B230339E18Rik|Stank	homeodomain interacting protein kinase 2	protein-coding
D5_peak_8019	chr4	45824183	45824787	6.0461	19.0577	15.2462	152	NA	intron (NM_018741, intron 1 of 4)	intron (NM_018741, intron 1 of 4)	2342	NM_018741	75426	Mm.3919	NM_018741	ENSMUSG00000035551	Igfbpl1	2810011G06Rik|2810453O06Rik|IGFBPL	insulin-like growth factor binding protein-like 1	protein-coding
D5_peak_8033	chr4	48279650	48280109	9.01579	22.9394	18.9599	189	NA	promoter-TSS (NM_029572)	promoter-TSS (NM_029572)	119	NM_001281978	16348	Mm.317706	NM_010569	ENSMUSG00000028344	Invs	Nphp2|inv	inversin	protein-coding
D5_peak_9645	chr6	45088557	45089071	7.28679	14.7203	11.1241	111	NA	intron (NM_001004357, intron 1 of 23)	intron (NM_001004357, intron 1 of 23)	28753	NM_001004357	66797	Mm.440084	NM_025771	ENSMUSG00000039419	Cntnap2	5430425M22Rik|Caspr2|mKIAA0868	contactin associated protein-like 2	protein-coding
D5_peak_9646	chr6	46704353	46705149	5.15907	9.69835	6.42032	64	NA	intron (NM_001004357, intron 13 of 23)	intron (NM_001004357, intron 13 of 23)	-539645	NM_025771	66797	Mm.440084	NM_025771	ENSMUSG00000039419	Cntnap2	5430425M22Rik|Caspr2|mKIAA0868	contactin associated protein-like 2	protein-coding
D5_peak_8046	chr4	54371565	54371898	5.12512	9.29424	6.04628	60	NA	Intergenic	Intergenic	545686	NM_028053	52076	Mm.27184	NM_028053	ENSMUSG00000028420	Tmem38b	1600017F22Rik|AA437809|AV051057|D4Ertd89e|TRIC-B|mg33b	transmembrane protein 38B	protein-coding
D5_peak_9650	chr6	47366057	47366734	5.48141	13.6408	10.1035	101	NA	Intergenic	Intergenic	-87929	NM_012042	26965	Mm.87611	NM_012042	ENSMUSG00000029686	Cul1	-	cullin 1	protein-coding
D5_peak_9651	chr6	47367163	47367689	3.5952	6.5949	3.59062	35	NA	Intergenic	Intergenic	-86898	NM_012042	26965	Mm.87611	NM_012042	ENSMUSG00000029686	Cul1	-	cullin 1	protein-coding
D5_peak_9673	chr6	50949718	50950537	4.88273	9.84581	6.55594	65	NA	Intergenic	Intergenic	174012	NR_045984	319981	Mm.131454	NR_045984	ENSMUSG00000107667	C530044C16Rik	-	RIKEN cDNA C530044C16 gene	ncRNA
D5_peak_8077	chr4	62610318	62610714	5.10993	10.2976	6.97486	69	NA	intron (NM_019492, intron 7 of 19)	intron (NM_019492, intron 7 of 19)	-9156	NM_001081650	50780	Mm.286753	NM_019492	ENSMUSG00000059810	Rgs3	4930506N09Rik|C2PA-RGS3|C2pa|PDZ-RGS3|RGS3S	regulator of G-protein signaling 3	protein-coding
D5_peak_8078	chr4	62659141	62659654	5.25189	11.6515	8.23683	82	NA	3' UTR (NM_001081650, exon 11 of 11)	3' UTR (NM_001081650, exon 11 of 11)	-14577	NM_001310706	50780	Mm.286753	NM_019492	ENSMUSG00000059810	Rgs3	4930506N09Rik|C2PA-RGS3|C2pa|PDZ-RGS3|RGS3S	regulator of G-protein signaling 3	protein-coding
D5_peak_9687	chr6	52101229	52102886	5.20297	17.7276	13.9784	139	NA	promoter-TSS (NR_110440)	promoter-TSS (NR_110440)	-892	NR_110440	102635415	Mm.333063	NR_110440	ENSMUSG00000085412	Halr1	Gm15055|Haunt|Linchoxa1|OTTMUSG00000018881|linc-Evx1|linc-Hoxa1|linc1547	Hoxa adjacent long noncoding RNA 1	ncRNA
D5_peak_9696	chr6	52584285	52584874	6.18072	11.5231	8.1174	81	NA	intron (NM_145567, intron 4 of 7)	intron (NM_145567, intron 4 of 7)	55721	NM_145567	58875	Mm.286458	NM_145567	ENSMUSG00000029776	Hibadh	6430402H10Rik|AI265272	3-hydroxyisobutyrate dehydrogenase	protein-coding
D5_peak_8092	chr4	71764891	71765963	9.0522	34.199	29.8247	298	NA	Intergenic	Intergenic	435466	NM_001285530	21885	Mm.278444	NM_011599	ENSMUSG00000008305	Tle1	C230057C06Rik|Estm14|Grg-1|Grg1|Tle4l	transducin-like enhancer of split 1	protein-coding
D5_peak_8098	chr4	73488582	73489507	10.2904	37.4139	32.9364	329	NA	Intergenic	Intergenic	-83972	NM_001013393	433719	Mm.348294	NM_001013393	ENSMUSG00000066137	Gm11487	OTTMUSG00000001246	predicted gene 11487	protein-coding
D5_peak_5602	chr18	40308042	40308283	9.4881	21.0765	17.1763	171	NA	intron (NM_026135, intron 1 of 1)	intron (NM_026135, intron 1 of 1)	49801	NM_026135	383348	Mm.76366	NM_026135	ENSMUSG00000051401	Kctd16	4930434H12Rik|Gm1267	potassium channel tetramerisation domain containing 16	protein-coding
D5_peak_4011	chr15	13592682	13594276	7.45599	33.0548	28.7159	287	NA	Intergenic	Intergenic	-419804	NM_007666	12563	Mm.57048	NM_007666	ENSMUSG00000039385	Cdh6	cad6	cadherin 6	protein-coding
D5_peak_4013	chr15	14274913	14275648	9.23602	25.0367	20.9761	209	NA	Intergenic	Intergenic	-1101605	NM_007666	12563	Mm.57048	NM_007666	ENSMUSG00000039385	Cdh6	cad6	cadherin 6	protein-coding
D5_peak_5620	chr18	44507253	44507834	5.64257	11.7017	8.28389	82	NA	intron (NM_001085374, intron 4 of 16)	intron (NM_001085374, intron 4 of 16)	127043	NM_027490	70640	Mm.87629	NM_027490	ENSMUSG00000024472	Dcp2	2410015D23Rik|5730537H01Rik|AL118268	decapping mRNA 2	protein-coding
D5_peak_5622	chr18	44584544	44585406	8.05443	25.6551	21.5708	215	NA	intron (NM_001085373, intron 3 of 18)	intron (NM_001085373, intron 3 of 18)	-76690	NR_026853	626275	Mm.427116	NR_026853	ENSMUSG00000097610	A930012L18Rik	-	RIKEN cDNA A930012L18 gene	ncRNA
D5_peak_5629	chr18	46525759	46526335	10.8365	47.6298	42.8696	428	NA	promoter-TSS (NM_173423)	promoter-TSS (NM_173423)	-76	NM_173423	240263	Mm.38249	NM_173423	ENSMUSG00000033319	Fem1c	2610312A07Rik|3632443A22Rik|AI646567	fem-1 homolog c (C.elegans)	protein-coding
D5_peak_4025	chr15	25761966	25762536	4.87626	9.16993	5.93161	59	NA	intron (NM_019472, intron 19 of 40)	ID_B1|SINE|B4	-81047	NM_001034851	66270	Mm.25311	NM_025459	ENSMUSG00000022270	Fam134b	1810015C04Rik|AU015349	family with sequence similarity 134, member B	protein-coding
D5_peak_4027	chr15	26016183	26016592	7.83471	19.5625	15.7295	157	NA	Intergenic	Intergenic	32021	NM_144523	52521	Mm.29145	NM_144523	ENSMUSG00000052253	Zfp622	1110033B05Rik|D15Ertd806e|ZPR9|Znf622	zinc finger protein 622	protein-coding
D5_peak_5647	chr18	52847815	52848648	4.86701	9.4822	6.22008	62	NA	intron (NM_001199154, intron 2 of 10)	intron (NM_001199154, intron 2 of 10)	54416	NR_035420	100316749		NR_035420	ENSMUSG00000080573	Mir467f	Mirn467f|mmu-mir-467f	microRNA 467f	ncRNA
D5_peak_4070	chr15	38932156	38933103	6.94659	18.187	14.4149	144	NA	Intergenic	Intergenic	-1280	NM_080640	118452	Mm.233837	NM_080640		Baalc	2810457D07Rik	brain and acute leukemia, cytoplasmic	protein-coding
D5_peak_5687	chr18	55485135	55486002	9.91236	29.9081	25.6685	256	NA	Intergenic	Intergenic	-495388	NM_175751	269023	Mm.192984	NM_175751	ENSMUSG00000052713	Zfp608	4932417D18Rik|D430007A19Rik|Znf608	zinc finger protein 608	protein-coding
D5_peak_5690	chr18	55549629	55550178	6.04917	16.9845	13.2698	132	NA	Intergenic	Intergenic	-559723	NM_175751	269023	Mm.192984	NM_175751	ENSMUSG00000052713	Zfp608	4932417D18Rik|D430007A19Rik|Znf608	zinc finger protein 608	protein-coding
D5_peak_5694	chr18	55785739	55786468	8.43763	22.3227	18.3694	183	NA	Intergenic	Intergenic	-646029	NM_026240	107022	Mm.24356	NM_026240	ENSMUSG00000001700	Gramd3	9030613F08Rik|9130427A09Rik|AW061306|NS3TP2	GRAM domain containing 3	protein-coding
D5_peak_5697	chr18	55960987	55961317	5.83604	10.9202	7.55314	75	NA	Intergenic	Intergenic	-470980	NM_026240	107022	Mm.24356	NM_026240	ENSMUSG00000001700	Gramd3	9030613F08Rik|9130427A09Rik|AW061306|NS3TP2	GRAM domain containing 3	protein-coding
D5_peak_1604	chr11	40510291	40511189	7.28048	19.3822	15.557	155	NA	Intergenic	Intergenic	181942	NM_134017	108645	Mm.293771	NM_134017	ENSMUSG00000042032	Mat2b	1110064C04Rik|2410018D16Rik|AI182287|AU022853|MAT-II|MATIIbeta|TGR	methionine adenosyltransferase II, beta	protein-coding
D5_peak_1635	chr11	47640668	47640874	5.16348	8.04863	4.90417	49	NA	Intergenic	Intergenic	-261469	NM_011891	24052	Mm.338890	NM_011891	ENSMUSG00000020354	Sgcd	35kDa|delta-SG	sarcoglycan, delta (dystrophin-associated glycoprotein)	protein-coding
D5_peak_1649	chr11	49931907	49932372	7.80584	21.5042	17.5851	175	NA	intron (NM_001347462, intron 1 of 13)	intron (NM_001347462, intron 1 of 13)	29978	NM_001347462	74563	Mm.258798	NM_029004	ENSMUSG00000020374	Rasgef1c	9130006A14Rik	RasGEF domain family, member 1C	protein-coding
D5_peak_1651	chr11	50154107	50154314	5.22649	8.15055	4.99711	49	NA	intron (NM_001290760, intron 10 of 21)	L1MB3|LINE|L1	-20641	NM_026543	68067	Mm.40828	NM_026543	ENSMUSG00000020381	Mrnip	2900016G09Rik|3010026O09Rik|AI851514|AW475975	MRN complex interacting protein	protein-coding
D5_peak_1669	chr11	51688582	51689283	13.1003	60.8383	55.8208	558	NA	promoter-TSS (NM_025319)	promoter-TSS (NM_025319)	-298	NM_025319	66050	Mm.35693	NM_025319	ENSMUSG00000007777	0610009B22Rik	-	RIKEN cDNA 0610009B22 gene	protein-coding
D5_peak_9701	chr6	53972242	53972666	4.739	7.96175	4.82489	48	NA	intron (NM_001289713, intron 2 of 12)	intron (NM_001289713, intron 2 of 12)	6219	NM_027749	71287	Mm.158654	NM_027749	ENSMUSG00000052955	Cpvl	4933436L16Rik|HVLP	carboxypeptidase, vitellogenic-like	protein-coding
D5_peak_9702	chr6	53981857	53982774	6.02198	11.6359	8.22276	82	NA	intron (NR_110484, intron 1 of 3)	L2b|LINE|L2	3624	NR_110484	320178	Mm.320413	NR_110484	ENSMUSG00000108060	4921529L05Rik	-	RIKEN cDNA 4921529L05 gene	ncRNA
D5_peak_9704	chr6	54133436	54133878	5.68376	9.56267	6.29427	62	NA	intron (NM_001163640, intron 1 of 12)	intron (NM_001163640, intron 1 of 12)	93725	NM_001163640	69993	Mm.321147	NM_023543	ENSMUSG00000004633	Chn2	1700026N20Rik|4930557O16Rik|ARHGAP3|Bch	chimerin 2	protein-coding
D5_peak_8100	chr4	74251674	74252210	4.38105	7.04428	3.99368	39	NA	promoter-TSS (NM_144787)	promoter-TSS (NM_144787)	63	NM_144787	76804	Mm.209059	NM_144787	ENSMUSG00000028397	Kdm4c	2410141F18Rik|AA517467|Gasc1|Jmjd2c	lysine (K)-specific demethylase 4C	protein-coding
D5_peak_9713	chr6	56044275	56044969	12.4016	56.0694	51.1252	511	NA	Intergenic	Intergenic	27107	NM_011153	19051	Mm.42096	NM_011153	ENSMUSG00000002930	Ppp1r17	G-substrate|Gsbs|Ppp1r2	protein phosphatase 1, regulatory subunit 17	protein-coding
D5_peak_9719	chr6	58629291	58629742	4.83167	8.1225	4.97122	49	NA	intron (NM_011920, intron 1 of 15)	MLTR14|LTR|ERV1	32844	NM_011920	26357	Mm.333096	NM_011920	ENSMUSG00000029802	Abcg2	ABC15|ABCP|AI428558|BCRP|Bcrp1|MXR|MXR1	ATP-binding cassette, sub-family G (WHITE), member 2	protein-coding
D5_peak_8113	chr4	82765631	82766115	4.38831	7.344	4.26335	42	NA	Intergenic	Intergenic	93788	NM_026647	68268	Mm.32047	NM_026647	ENSMUSG00000028403	Zdhhc21	9130404H11Rik|AL024349|D130004H04Rik|dep	zinc finger, DHHC domain containing 21	protein-coding
D5_peak_8114	chr4	82933826	82934445	6.63251	13.9828	10.4265	104	NA	intron (NM_177863, intron 26 of 35)	intron (NM_177863, intron 26 of 35)	-48984	NM_009887	12622	Mm.6780	NM_009887	ENSMUSG00000038192	Cer1	Cerl|Cerl1|Cerr1|cer-1	cerberus 1, DAN family BMP antagonist	protein-coding
D5_peak_9723	chr6	61042864	61043581	6.55814	15.5719	11.9287	119	NA	Intergenic	Intergenic	98905	NM_001163507	70945	Mm.389770	NM_027613	ENSMUSG00000054641	Mmrn1	4921530G03Rik|Emilin4|Mmrn	multimerin 1	protein-coding
D5_peak_8134	chr4	87004728	87005314	7.5832	17.1202	13.3996	133	NA	intron (NM_172426, intron 8 of 10)	intron (NM_172426, intron 8 of 10)	130607	NM_001290543	230379	Mm.45019	NM_139306	ENSMUSG00000038007	Acer2	2410116I05Rik|Asah3l|CRG-L1|maCER2	alkaline ceramidase 2	protein-coding
D5_peak_9762	chr6	77075525	77076033	9.6023	27.4965	23.3442	233	NA	intron (NM_001109764, intron 10 of 19)	intron (NM_001109764, intron 10 of 19)	-166938	NM_028880	74342	Mm.292568	NM_028880	ENSMUSG00000060780	Lrrtm1	4632401D06Rik|AW125451	leucine rich repeat transmembrane neuronal 1	protein-coding
D5_peak_9771	chr6	80856733	80857355	8.82024	29.1278	24.9154	249	NA	Intergenic	Intergenic	837401	NM_001347261	243499	Mm.483425	NM_178731	ENSMUSG00000052581	Lrrtm4	7530419J18Rik|A230052N11	leucine rich repeat transmembrane neuronal 4	protein-coding
D5_peak_9772	chr6	80974723	80975597	7.43959	19.7256	15.8854	158	NA	Intergenic	Intergenic	920503	NR_106091	102465711		NR_106091	ENSMUSG00000106154	Mir7232	mmu-mir-7232	microRNA 7232	ncRNA
D5_peak_8186	chr4	101647236	101647743	12.5151	48.7929	44.0025	440	NA	promoter-TSS (NM_175036)	promoter-TSS (NM_175036)	-294	NM_175036	230514	Mm.4756	NM_175036	ENSMUSG00000035212	Leprot	LEPR|OB-RGRP|Obrgrp|VPS55	leptin receptor overlapping transcript	protein-coding
D5_peak_4109	chr15	58545510	58545896	5.14698	8.33742	5.16809	51	NA	Intergenic	L2|LINE|L2	130235	NM_145959	210998	Mm.3224	NM_145959	ENSMUSG00000037119	Fam91a1	AV220772|BC033609|D15Ertd621e|SKIN|mKIAA0493	family with sequence similarity 91, member A1	protein-coding
D5_peak_5715	chr18	60605922	60606495	8.0305	28.1919	24.014	240	NA	intron (NM_177340, intron 1 of 2)	L2b|LINE|L2	3896	NM_001109975	104027	Mm.252321	NM_177340	ENSMUSG00000043079	Synpo	9030217H17Rik|9130229N11|9330140I15Rik|AW046661	synaptopodin	protein-coding
D5_peak_5716	chr18	60639850	60640465	7.1171	17.6226	13.8779	138	NA	Intergenic	Intergenic	-15852	NM_177340	104027	Mm.252321	NM_177340	ENSMUSG00000043079	Synpo	9030217H17Rik|9130229N11|9330140I15Rik|AW046661	synaptopodin	protein-coding
D5_peak_5717	chr18	60652947	60653877	8.20042	23.3921	19.3948	193	NA	Intergenic	L1MA5|LINE|L1	-9998	NR_045401	328963	Mm.417203	NR_045401		G630071F17Rik	G630071F17	RIKEN cDNA G630071F17 gene	ncRNA
D5_peak_5719	chr18	60735448	60736148	5.09134	9.91562	6.62037	66	NA	Intergenic	Intergenic	-22409	NM_008306	15531	Mm.181862	NM_008306	ENSMUSG00000054008	Ndst1	1200015G06Rik|HSNST|HSNST 1|Hsst|N-HSST|N-HSST 1|NDST-1|b2b2230Clo	N-deacetylase/N-sulfotransferase (heparan glucosaminyl) 1	protein-coding
D5_peak_4115	chr15	59567566	59568135	12.3593	42.9528	38.3149	383	NA	intron (NM_026746, intron 4 of 6)	intron (NM_026746, intron 4 of 6)	-80804	NM_144549	211770	Mm.40298	NM_144549	ENSMUSG00000032501	Trib1	A530090O15Rik|TRB-1|Trb1	tribbles pseudokinase 1	protein-coding
D5_peak_4123	chr15	61157796	61158361	6.42631	11.9463	8.51276	85	NA	Intergenic	Intergenic	-236808	NM_001081067	117586	Mm.291499	NM_001081067	ENSMUSG00000022347	A1bg	C44	alpha-1-B glycoprotein	protein-coding
D5_peak_5737	chr18	63863547	63864616	10.501	39.1759	34.6458	346	NA	intron (NM_001014981, intron 20 of 27)	intron (NM_001014981, intron 20 of 27)	155386	NM_001014981	104082	Mm.30850	NM_001014981	ENSMUSG00000040560	Wdr7	AI462727|TRAG|mKIAA0541	WD repeat domain 7	protein-coding
D5_peak_5746	chr18	64432570	64432851	4.49448	8.13209	4.98022	49	NA	Intergenic	Intergenic	56356	NM_007998	14151	Mm.1070	NM_007998	ENSMUSG00000024588	Fech	AI894116|Fcl|fch	ferrochelatase	protein-coding
D5_peak_5757	chr18	65697909	65698603	6.65499	16.6542	12.9558	129	NA	promoter-TSS (NM_177028)	promoter-TSS (NM_177028)	-12	NM_177028	319888	Mm.183576	NM_177028	ENSMUSG00000046610	Oacyl	5330437I02Rik|Acyl3	O-acyltransferase like	protein-coding
D5_peak_5767	chr18	67483692	67484249	5.20435	9.78187	6.49711	64	NA	Intergenic	MLT1F1|LTR|ERVL-MaLR	19121	NM_144867	225655	Mm.221420	NM_144867	ENSMUSG00000024530	Slmo1	A230074A19Rik|BC019561|Prelid3a	slowmo homolog 1 (Drosophila)	protein-coding
D5_peak_4166	chr15	73732098	73732792	5.12512	9.29424	6.04628	60	NA	intron (NM_001166388, intron 1 of 5)	intron (NM_001166388, intron 1 of 5)	7515	NM_001166388	19245	Mm.390807	NM_008975	ENSMUSG00000059895	Ptp4a3	AV088979|Prl-3|pPtp4a3	protein tyrosine phosphatase 4a3	protein-coding
D5_peak_4167	chr15	73747839	73748262	4.75118	8.29544	5.12924	51	NA	promoter-TSS (NM_008975)	promoter-TSS (NM_008975)	24	NM_008975	19245	Mm.390807	NM_008975	ENSMUSG00000059895	Ptp4a3	AV088979|Prl-3|pPtp4a3	protein tyrosine phosphatase 4a3	protein-coding
D5_peak_5773	chr18	68692067	68692286	27.8537	149.041	143.555	1435	NA	Intergenic	LSU-rRNA_Hsa|rRNA|rRNA	-47224	NR_105774	102465183		NR_105774	ENSMUSG00000099300	Mir6356	Gm27461|mmu-mir-6356	microRNA 6356	ncRNA
D5_peak_4170	chr15	74156256	74156686	8.09565	19.5741	15.7404	157	NA	Intergenic	Intergenic	-316800	NM_001033365	268816	Mm.440635	NM_001033365	ENSMUSG00000072487	Mroh5	Gm628	maestro heat-like repeat family member 5	protein-coding
D5_peak_4176	chr15	75085506	75085896	5.80469	46.3502	41.6244	416	NA	Intergenic	B1_Mus1|SINE|Alu	26248	NM_001099217	100041546	Mm.482110	NM_001099217	ENSMUSG00000022584	Ly6c2	Ly-6C.2|Ly-6C2	lymphocyte antigen 6 complex, locus C2	protein-coding
D5_peak_4177	chr15	75086272	75087035	18.5988	298.843	292.776	2927	NA	Intergenic	Intergenic	25296	NM_001099217	100041546	Mm.482110	NM_001099217	ENSMUSG00000022584	Ly6c2	Ly-6C.2|Ly-6C2	lymphocyte antigen 6 complex, locus C2	protein-coding
D5_peak_4178	chr15	75616194	75616778	10.4957	37.3028	32.829	328	NA	promoter-TSS (NM_011759)	promoter-TSS (NM_011759)	-198	NM_011759	22701	Mm.87210	NM_011759	ENSMUSG00000047003	Zfp41	CTfin92|Zfp-41	zinc finger protein 41	protein-coding
D5_peak_12016	chr9	58112163	58113590	5.67239	17.2198	13.494	134	NA	intron (NM_001166282, intron 3 of 19)	intron (NM_001166282, intron 3 of 19)	5947	NM_001166282	382077	Mm.335193	NM_029212	ENSMUSG00000037716	Ccdc33	4930535E21Rik|Gm1117|Tzip1	coiled-coil domain containing 33	protein-coding
D5_peak_12032	chr9	60183748	60184552	11.0767	32.9732	28.6369	286	NA	intron (NM_001040426, intron 7 of 17)	intron (NM_001040426, intron 7 of 17)	-42930	NM_172444	207596	Mm.28791	NM_172444	ENSMUSG00000032289	Thsd4	ADAMTSL-6|ADAMTSL6|AI585901|Adamtsl4|B230114P05Rik	thrombospondin, type I, domain containing 4	protein-coding
D5_peak_12045	chr9	61370441	61371231	6.29758	37.9702	33.4772	334	NA	Intergenic	CpG	-1530	NM_001083928	21887	Mm.24255	NM_009389	ENSMUSG00000032280	Tle3	2610103N05Rik|ESG|Grg3a|Grg3b|mKIAA1547	transducin-like enhancer of split 3	protein-coding
D5_peak_12047	chr9	61377812	61378688	4.78324	17.0179	13.3018	133	NA	intron (NM_001083927, intron 4 of 19)	intron (NM_001083927, intron 4 of 19)	5884	NM_009389	21887	Mm.24255	NM_009389	ENSMUSG00000032280	Tle3	2610103N05Rik|ESG|Grg3a|Grg3b|mKIAA1547	transducin-like enhancer of split 3	protein-coding
D5_peak_12048	chr9	61380602	61381113	4.05925	12.0658	8.62492	86	NA	intron (NM_001083927, intron 4 of 19)	intron (NM_001083927, intron 4 of 19)	8491	NM_009389	21887	Mm.24255	NM_009389	ENSMUSG00000032280	Tle3	2610103N05Rik|ESG|Grg3a|Grg3b|mKIAA1547	transducin-like enhancer of split 3	protein-coding
D5_peak_1702	chr11	55468989	55469805	10.1632	46.2521	41.5281	415	NA	promoter-TSS (NM_013716)	promoter-TSS (NM_013716)	-355	NM_013716	27041	Mm.39631	NM_013716	ENSMUSG00000018583	G3bp1	AI849976|B430204O07|C87777|G3bp|mKIAA4115	GTPase activating protein (SH3 domain) binding protein 1	protein-coding
D5_peak_1703	chr11	55582314	55582708	6.48537	11.2555	7.86697	78	NA	intron (NM_001290821, intron 1 of 8)	intron (NM_001290821, intron 1 of 8)	25687	NM_020492	14654	Mm.89320	NM_020492	ENSMUSG00000000263	Glra1	nmf11|oscillator|ot|spasmodic|spd	glycine receptor, alpha 1 subunit	protein-coding
D5_peak_1704	chr11	55633610	55634358	5.72808	11.1046	7.72553	77	NA	Intergenic	Intergenic	-25786	NM_001290821	14654	Mm.89320	NM_020492	ENSMUSG00000000263	Glra1	nmf11|oscillator|ot|spasmodic|spd	glycine receptor, alpha 1 subunit	protein-coding
D5_peak_1708	chr11	57549063	57549477	4.54277	7.03269	3.98292	39	NA	Intergenic	Intergenic	30605	NM_180599	216760	Mm.30501	NM_145426	ENSMUSG00000020522	Mfap3	2610509F16Rik|2700079M14Rik|AW536327	microfibrillar-associated protein 3	protein-coding
D5_peak_12050	chr9	61468113	61468935	7.12804	19.0492	15.2382	152	NA	Intergenic	Intergenic	96158	NM_009389	21887	Mm.24255	NM_009389	ENSMUSG00000032280	Tle3	2610103N05Rik|ESG|Grg3a|Grg3b|mKIAA1547	transducin-like enhancer of split 3	protein-coding
D5_peak_12058	chr9	62166340	62166785	6.67322	14.0582	10.4975	104	NA	Intergenic	Intergenic	-43968	NR_039595	100628602		NR_039595	ENSMUSG00000092696	Mir5133	mir-5133|mmu-mir-5133|mu-mir-5133	microRNA 5133	ncRNA
D5_peak_12063	chr9	62477198	62477415	4.34702	6.43478	3.44756	34	NA	intron (NM_175484, intron 2 of 11)	intron (NM_175484, intron 2 of 11)	59738	NM_175484	235431	Mm.335229	NM_175484	ENSMUSG00000041729	Coro2b	CLIPINC|E130012P22Rik	coronin, actin binding protein, 2B	protein-coding
D5_peak_12064	chr9	62531648	62532097	5.29696	11.0223	7.64862	76	NA	intron (NM_175484, intron 1 of 11)	intron (NM_175484, intron 1 of 11)	5172	NM_175484	235431	Mm.335229	NM_175484	ENSMUSG00000041729	Coro2b	CLIPINC|E130012P22Rik	coronin, actin binding protein, 2B	protein-coding
D5_peak_1728	chr11	59238921	59239554	5.77714	10.4428	7.11014	71	NA	Intergenic	Intergenic	-10970	NM_007476	11840	Mm.371546	NM_007476	ENSMUSG00000048076	Arf1	-	ADP-ribosylation factor 1	protein-coding
D5_peak_12090	chr9	65175343	65176634	5.00636	20.9745	17.0794	170	NA	intron (NM_008988, intron 2 of 13)	intron (NM_008988, intron 2 of 13)	34799	NM_008988	19289	Mm.41529	NM_008988	ENSMUSG00000032394	Igdcc3	2810401C09Rik|AI851425|Punc|WI-14920	immunoglobulin superfamily, DCC subclass, member 3	protein-coding
D5_peak_1752	chr11	61174988	61175584	11.9502	58.8324	53.844	538	NA	promoter-TSS (NM_001004143)	promoter-TSS (NM_001004143)	-227	NM_001004143	216825	Mm.30602	NM_001004143	ENSMUSG00000042506	Usp22	AI427806	ubiquitin specific peptidase 22	protein-coding
D5_peak_1754	chr11	61484602	61485077	4.85786	7.8556	4.72823	47	NA	promoter-TSS (NM_029568)	promoter-TSS (NM_029568)	-592	NM_001347545	76293	Mm.272278	NM_029568	ENSMUSG00000042436	Mfap4	1110007F23Rik	microfibrillar-associated protein 4	protein-coding
D5_peak_1779	chr11	63180436	63181114	7.27337	19.8438	15.998	159	NA	intron (NR_105772, intron 5 of 6)	intron (NR_105772, intron 5 of 6)	47972	NM_001302260	18858	Mm.1237	NM_008885	ENSMUSG00000018217	Pmp22	22kDa|Gas-3|HNPP|Tr|trembler	peripheral myelin protein 22	protein-coding
D5_peak_9807	chr6	85265062	85265298	7.51402	16.9903	13.2753	132	NA	intron (NM_178639, intron 9 of 13)	intron (NM_178639, intron 9 of 13)	68242	NM_178639	94282	Mm.121485	NM_178639	ENSMUSG00000033720	Sfxn5	C230001H08Rik	sideroflexin 5	protein-coding
D5_peak_8204	chr4	106977254	106978124	5.44936	13.9441	10.3906	103	NA	intron (NM_023672, intron 4 of 17)	intron (NM_023672, intron 4 of 17)	66219	NM_198438	72475	Mm.195635	NM_023672	ENSMUSG00000061887	Ssbp3	2610021L12Rik|2610200M23Rik|5730488C10Rik|AI854733|AW551939|LAST|SSDP1	single-stranded DNA binding protein 3	protein-coding
D5_peak_8208	chr4	107128088	107128384	3.61389	4.99416	2.18394	21	NA	Intergenic	MIRc|SINE|MIR	31345	NM_172873	242603	Mm.257231	NM_172873	ENSMUSG00000047636	Cdcp2	D030010E02Rik	CUB domain containing protein 2	protein-coding
D5_peak_8209	chr4	107164245	107164792	9.55868	21.2001	17.2943	172	NA	intron (NM_025617, intron 3 of 4)	intron (NM_025617, intron 3 of 4)	13848	NM_025617	66526	Mm.246956	NM_025617	ENSMUSG00000028619	Tceanc2	2210010B22Rik|2210012G02Rik|6330404A07Rik|AU015593|Tdeanc2	transcription elongation factor A (SII) N-terminal and central domain containing 2	protein-coding
D5_peak_8214	chr4	107624868	107625077	3.80403	4.87131	2.07775	20	NA	intron (NM_147221, intron 7 of 10)	intron (NM_147221, intron 7 of 10)	59190	NM_019872	56296	Mm.141324	NM_019872	ENSMUSG00000028610	Dmrtb1	Dmrt6|Prp13	DMRT-like family B with proline-rich C-terminal, 1	protein-coding
D5_peak_9826	chr6	86669147	86669648	16.7437	77.5179	72.3093	723	NA	promoter-TSS (NM_010751)	promoter-TSS (NM_010751)	-238	NM_010751	17119	Mm.279580	NM_010751	ENSMUSG00000001156	Mxd1	AW122478|Mad|Mad1	MAX dimerization protein 1	protein-coding
D5_peak_8230	chr4	109201892	109202381	12.0465	42.9134	38.2763	382	NA	exon (NM_133885, exon 1 of 23)	exon (NM_133885, exon 1 of 23)	136	NM_133885	100273	Mm.366315	NM_133885	ENSMUSG00000028559	Osbpl9	2600011I06Rik|AU015843|Orp-9	oxysterol binding protein-like 9	protein-coding
D5_peak_9844	chr6	88841867	88842562	12.2582	59.7727	54.7708	547	NA	promoter-TSS (NM_030251)	promoter-TSS (NM_030251)	-279	NM_030251	80283	Mm.166858	NM_030251	ENSMUSG00000030083	Abtb1	AI847549|BC003234|BPOZ|EF1ABP	ankyrin repeat and BTB (POZ) domain containing 1	protein-coding
D5_peak_9854	chr6	89242056	89243227	9.79889	39.1475	34.6184	346	NA	Intergenic	Intergenic	-26462	NR_033190	330379	Mm.297741	NM_201356		Gm839	-	predicted gene 839	ncRNA
D5_peak_8252	chr4	111251810	111252852	10.5204	48.5826	43.7977	437	NA	intron (NM_001048189, intron 5 of 12)	intron (NM_001048189, intron 5 of 12)	-162675	NM_026279	67621	Mm.45533	NM_026279	ENSMUSG00000028545	Bend5	2310026E23Rik	BEN domain containing 5	protein-coding
D5_peak_9863	chr6	90659397	90659718	5.89165	12.9696	9.47243	94	NA	TTS (NM_001134384)	TTS (NM_001134384)	40311	NM_001037493	71699	Mm.272633	NM_027868	ENSMUSG00000030089	Slc41a3	1010001P06Rik|AI480742|SLC41A1-L2	solute carrier family 41, member 3	protein-coding
D5_peak_9866	chr6	90764470	90765249	4.74406	9.24099	5.99713	59	NA	intron (NM_001134384, intron 1 of 13)	intron (NM_001134384, intron 1 of 13)	45264	NM_001134384	232227	Mm.196943	NM_182784	ENSMUSG00000034312	Iqsec1	AW561907|BC026481|BRAG2|D6Ertd349e|cI-43	IQ motif and Sec7 domain 1	protein-coding
D5_peak_9872	chr6	91156325	91156974	4.90088	8.88758	5.6713	56	NA	promoter-TSS (NM_144919)	promoter-TSS (NM_144919)	-166	NM_144919	232232	Mm.206218	NM_144919	ENSMUSG00000034245	Hdac11	-	histone deacetylase 11	protein-coding
D5_peak_8270	chr4	116557151	116557908	4.31082	7.49203	4.398	43	NA	promoter-TSS (NM_029868)	promoter-TSS (NM_029868)	-198	NM_029868	77110	Mm.41715	NM_029868	ENSMUSG00000034042	Gpbp1l1	5330440M15Rik|BC002292	GC-rich promoter binding protein 1-like 1	protein-coding
D5_peak_8281	chr4	117040349	117041039	5.4266	10.1879	6.87253	68	NA	intron (NM_175135, intron 3 of 9)	intron (NM_175135, intron 3 of 9)	21286	NM_001111277	108067	Mm.34612	NM_175135	ENSMUSG00000028683	Eif2b3	1190002P15Rik	eukaryotic translation initiation factor 2B, subunit 3	protein-coding
D5_peak_8284	chr4	117131889	117132527	5.94619	23.3188	19.3244	193	NA	intron (NM_001313916, intron 5 of 14)	intron (NM_001313916, intron 5 of 14)	1755	NM_013807	12795	Mm.259022	NM_013807	ENSMUSG00000028680	Plk3	Cnk|Fnk|PLK-3|PRK	polo-like kinase 3	protein-coding
D5_peak_9893	chr6	94400622	94401707	7.04463	17.473	13.735	137	NA	Intergenic	Intergenic	-99150	NM_026255	67582	Mm.280725	NM_026255	ENSMUSG00000045100	Slc25a26	4930433D19Rik|4933433F13Rik|AW557176|D6Bwg0781e|Slc25a6	solute carrier family 25 (mitochondrial carrier, phosphate carrier), member 26	protein-coding
D5_peak_8291	chr4	117283130	117283918	5.12062	12.4356	8.97123	89	NA	intron (NM_025739, intron 8 of 14)	intron (NM_025739, intron 8 of 14)	5931	NM_001310731	66743	Mm.318331	NM_025739	ENSMUSG00000028677	Rnf220	4732477A13|4931406I20Rik|5730503K05Rik|AV302541	ring finger protein 220	protein-coding
D5_peak_8294	chr4	117323097	117324006	7.09189	20.3782	16.5096	165	NA	intron (NM_025739, intron 2 of 14)	intron (NM_025739, intron 2 of 14)	-34096	NM_001310730	66743	Mm.318331	NM_025739	ENSMUSG00000028677	Rnf220	4732477A13|4931406I20Rik|5730503K05Rik|AV302541	ring finger protein 220	protein-coding
D5_peak_4200	chr15	76598191	76598665	4.4484	6.87576	3.84141	38	NA	intron (NM_001164173, intron 25 of 36)	intron (NM_001164173, intron 25 of 36)	9163	NM_001164173	94230	Mm.45141	NM_053193	ENSMUSG00000034022	Cpsf1	-	cleavage and polyadenylation specific factor 1	protein-coding
D5_peak_4204	chr15	76659766	76660289	9.18713	29.4409	25.218	252	NA	promoter-TSS (NM_001276335)	promoter-TSS (NM_001276335)	181	NM_180962	54151	Mm.247752	NM_019396	ENSMUSG00000053929	Cyhr1	1110031M01Rik|AU042374|Chrp	cysteine and histidine rich 1	protein-coding
D5_peak_5812	chr18	76241159	76241570	7.8233	17.5673	13.8247	138	NA	promoter-TSS (NM_010754)	promoter-TSS (NM_010754)	-337	NM_010754	17126	Mm.152699	NM_010754	ENSMUSG00000024563	Smad2	7120426M23Rik|Madh2|Madr2|Smad-2|mMad2	SMAD family member 2	protein-coding
D5_peak_5813	chr18	76542811	76543225	8.34768	19.0326	15.2222	152	NA	Intergenic	Intergenic	280573	NM_001311070	17126	Mm.152699	NM_010754	ENSMUSG00000024563	Smad2	7120426M23Rik|Madh2|Madr2|Smad-2|mMad2	SMAD family member 2	protein-coding
D5_peak_5819	chr18	76987894	76988533	5.81714	10.5119	7.17437	71	NA	Intergenic	Intergenic	43795	NM_001039201	76987	Mm.236127	NM_029826	ENSMUSG00000025421	Hdhd2	0610039H12Rik|3110052N05Rik	haloacid dehalogenase-like hydrolase domain containing 2	protein-coding
D5_peak_4218	chr15	77841882	77842639	11.029	42.4084	37.7864	377	NA	promoter-TSS (NM_022410)	promoter-TSS (NM_022410)	-85	NM_022410	17886	Mm.29677	NM_022410	ENSMUSG00000022443	Myh9	Fltn|Myhn-1|Myhn1|NMHCIIA|NMMHC-A|NMMHC-IIA|TU72.6	myosin, heavy polypeptide 9, non-muscle	protein-coding
D5_peak_5825	chr18	77732630	77733527	5.17245	9.37924	6.12462	61	NA	Intergenic	Intergenic	18894	NR_027978	67640	Mm.482903	NM_026289		4930465K10Rik	-	RIKEN cDNA 4930465K10 gene	ncRNA
D5_peak_5829	chr18	78495573	78495833	4.85325	8.47777	5.29623	52	NA	intron (NM_030683, intron 2 of 11)	intron (NM_030683, intron 2 of 11)	101247	NM_207651	27411	Mm.44158	NM_030683	ENSMUSG00000024552	Slc14a2	UT-A1|UT-A3	solute carrier family 14 (urea transporter), member 2	protein-coding
D5_peak_4235	chr15	79011552	79011776	4.08595	6.7978	3.77162	37	NA	promoter-TSS (NR_045746)	promoter-TSS (NR_045746)	-623	NR_045746	100038602	Mm.417074	NR_045746		Gm10865	ENSMUSG00000075558	predicted gene 10865	ncRNA
D5_peak_4237	chr15	79044901	79045243	8.16172	23.3068	19.313	193	NA	Intergenic	Intergenic	3187	NM_015738	14429	Mm.390805	NM_015738	ENSMUSG00000006378	Galr3	Galnr3	galanin receptor 3	protein-coding
D5_peak_5855	chr18	82798538	82799133	5.43295	10.9249	7.55754	75	NA	Intergenic	Intergenic	-39796	NR_045389	76961	Mm.396392	NR_045389	ENSMUSG00000101773	2210420H20Rik	-	RIKEN cDNA 2210420H20 gene	ncRNA
D5_peak_5864	chr18	83656457	83657327	9.13373	28.1886	24.0108	240	NA	Intergenic	Intergenic	-331008	NR_045361	70960	Mm.410834	NR_045361		4921531P14Rik	1700108N05Rik	RIKEN cDNA 4921531P14 gene	ncRNA
D5_peak_5866	chr18	83928274	83929377	8.48563	28.305	24.1233	241	NA	Intergenic	Intergenic	157737	NM_001081300	110796	Mm.102136	NM_001081300	ENSMUSG00000046982	Tshz1	5730407I04Rik|D18Bwg1409e|Mtsh1|NY-CO-33|Sdccag33|Tsh1|mKIAA4206|teashirt1	teashirt zinc finger family member 1	protein-coding
D5_peak_4260	chr15	80684820	80685074	3.52028	4.84034	2.05097	20	NA	intron (NM_145986, intron 1 of 4)	intron (NM_145986, intron 1 of 4)	12663	NR_045309	106059	Mm.442457	NR_045309		A430088P11Rik	-	RIKEN cDNA A430088P11 gene	ncRNA
D5_peak_4271	chr15	81810661	81811762	11.3422	45.8043	41.0918	410	NA	promoter-TSS (NM_017376)	promoter-TSS (NM_017376)	-203	NM_017376	21685	Mm.270278	NM_017376	ENSMUSG00000022389	Tef	2310028D20Rik	thyrotroph embryonic factor	protein-coding
D5_peak_5883	chr19	3575733	3576283	9.88768	29.2648	25.0488	250	NA	promoter-TSS (NM_028999)	promoter-TSS (NM_028999)	-259	NM_029456	52036	Mm.284686	NM_028999	ENSMUSG00000024908	Ppp6r3	4930528G08Rik|9130026N02Rik|D19Bwg1430e|D19Ertd703e|Pp6r3|Ppcs3|Pptcs3|Sapl|Saps3|mKIAA1558	protein phosphatase 6, regulatory subunit 3	protein-coding
D5_peak_4281	chr15	82345849	82346365	12.0874	40.9952	36.4105	364	NA	promoter-TSS (NM_026914)	promoter-TSS (NM_026914)	61	NM_026914	69029	Mm.260042	NM_026914	ENSMUSG00000022452	Smdt1	1500032L24Rik|Emre	single-pass membrane protein with aspartate rich tail 1	protein-coding
D5_peak_4287	chr15	83126806	83127209	5.5096	10.703	7.3517	73	NA	3' UTR (NM_178627, exon 9 of 9)	3' UTR (NM_178627, exon 9 of 9)	-4206	NM_029101	74778	Mm.30056	NM_029101	ENSMUSG00000018040	Rrp7a	1110014J01Rik|AA408146|Kheg1	ribosomal RNA processing 7 homolog A (S. cerevisiae)	protein-coding
D5_peak_4288	chr15	83148880	83149986	10.2533	47.1426	42.3958	423	NA	promoter-TSS (NM_178627)	promoter-TSS (NM_178627)	-55	NM_001347082	73826	Mm.23758	NM_178627	ENSMUSG00000041815	Poldip3	1110008P04Rik|AA408269|AL022852|C77954|PDIP46|SKAR|mKIAA1649	polymerase (DNA-directed), delta interacting protein 3	protein-coding
D5_peak_12103	chr9	65793371	65793590	4.78552	7.14274	4.08173	40	NA	intron (NM_172536, intron 2 of 9)	intron (NM_172536, intron 2 of 9)	34084	NM_172536	214812	Mm.139231	NM_172536	ENSMUSG00000040524	Zfp609	9830165N24|BC016271|Znf609|mKIAA0295	zinc finger protein 609	protein-coding
D5_peak_12105	chr9	65913405	65914417	3.35168	5.19036	2.3533	23	NA	intron (NM_173185, intron 1 of 13)	intron (NM_173185, intron 1 of 13)	4901	NM_173185	214897	Mm.325816	NM_173185	ENSMUSG00000032384	Csnk1g1	9130020E21Rik	casein kinase 1, gamma 1	protein-coding
D5_peak_12114	chr9	66834608	66835143	5.545	10.4016	7.07213	70	NA	promoter-TSS (NM_026674)	promoter-TSS (NM_026674)	-169	NM_026674	68318	Mm.284229	NM_026674	ENSMUSG00000053040	Aph1c	0610008A10Rik|APH-1b|Aph1b	aph1 homolog C, gamma secretase subunit	protein-coding
D5_peak_12115	chr9	66919705	66920168	6.02198	11.6359	8.22276	82	NA	promoter-TSS (NM_173413)	promoter-TSS (NM_173413)	-231	NM_173413	235442	Mm.260376	NM_173413	ENSMUSG00000036943	Rab8b	5930437D16|D330025I23Rik	RAB8B, member RAS oncogene family	protein-coding
D5_peak_12129	chr9	70914874	70915246	7.98077	16.8786	13.1693	131	NA	intron (NM_001324473, intron 1 of 8)	intron (NM_001324473, intron 1 of 8)	19748	NM_008280	15450	Mm.390187	NM_008280	ENSMUSG00000032207	Lipc	AI256194|HL|Hpl	lipase, hepatic	protein-coding
D5_peak_12131	chr9	71974644	71976368	5.92111	17.0749	13.3562	133	NA	intron (NM_001253862, intron 5 of 19)	intron (NM_001253862, intron 5 of 19)	12065	NR_029879	723889		NR_029879	ENSMUSG00000105200	Mir378a	Mir378|Mirn378|mmu-mir-378|mmu-mir-378a	microRNA 378a	ncRNA
D5_peak_12143	chr9	72860707	72861282	3.453	6.51582	3.51997	35	NA	intron (NM_175485, intron 11 of 19)	intron (NM_175485, intron 11 of 19)	53720	NM_175485	235472	Mm.31696	NM_175485	ENSMUSG00000036030	Prtg	A230098A12Rik|Igdcc5	protogenin	protein-coding
D5_peak_12144	chr9	72863699	72864260	4.4294	10.4503	7.11745	71	NA	intron (NM_175485, intron 11 of 19)	intron (NM_175485, intron 11 of 19)	56705	NM_175485	235472	Mm.31696	NM_175485	ENSMUSG00000036030	Prtg	A230098A12Rik|Igdcc5	protogenin	protein-coding
D5_peak_1803	chr11	68044151	68044403	4.64982	7.80611	4.68278	46	NA	intron (NM_018768, intron 6 of 7)	intron (NM_018768, intron 6 of 7)	77794	NM_018768	55943	Mm.3973	NM_018768	ENSMUSG00000020903	Stx8	0610007H08Rik|1110002H11Rik|4930571E13Rik|CARB	syntaxin 8	protein-coding
D5_peak_12151	chr9	74198170	74198379	3.78917	5.05654	2.23737	22	NA	intron (NM_001033500, intron 14 of 19)	intron (NM_001033500, intron 14 of 19)	87940	NM_001033500	546144	Mm.335289	NM_177908	ENSMUSG00000044976	Wdr72	AW558070|D230040E23	WD repeat domain 72	protein-coding
D5_peak_12157	chr9	74846849	74847316	6.56604	19.5608	15.728	157	NA	Intergenic	Intergenic	-1355	NR_045284	100503019	Mm.482658	NR_045284	ENSMUSG00000066477	Gm16551	-	predicted gene 16551	ncRNA
D5_peak_12173	chr9	78175384	78176577	7.43427	19.231	15.4119	154	NA	promoter-TSS (NR_040401)	promoter-TSS (NR_040401)	66	NR_040401	320295	Mm.131285	NR_040401	ENSMUSG00000097574	C920006O11Rik	-	RIKEN cDNA C920006O11 gene	ncRNA
D5_peak_1831	chr11	69417608	69418551	5.97122	22.1606	18.214	182	NA	Intergenic	CpG	-4404	NM_001017426	216850	Mm.261201	NM_001017426	ENSMUSG00000018476	Kdm6b	1700064E03Rik|BC038313|Jmjd3|mKIAA0346	KDM1 lysine (K)-specific demethylase 6B	protein-coding
D5_peak_1853	chr11	70029115	70029866	11.5508	45.692	40.9818	409	NA	intron (NM_001109752, intron 2 of 19)	intron (NM_001109752, intron 2 of 19)	10885	NM_007864	13385	Mm.27256	NM_007864	ENSMUSG00000020886	Dlg4	Dlgh4|PSD-95|PSD95|SAP90|SAP90A	discs, large homolog 4 (Drosophila)	protein-coding
D5_peak_1871	chr11	71763736	71763987	3.5319	4.64969	1.89582	18	NA	intron (NM_177618, intron 2 of 8)	intron (NM_177618, intron 2 of 8)	13158	NM_177618	216881	Mm.48648	NM_177618	ENSMUSG00000020811	Wscd1	mKIAA0523	WSC domain containing 1	protein-coding
D5_peak_1886	chr11	73199086	73199406	7.76274	16.4915	12.8012	128	NA	promoter-TSS (NM_031251)	promoter-TSS (NM_031251)	-227	NM_031251	83429	Mm.259852	NM_031251	ENSMUSG00000005949	Ctns	AI195360|AW049661	cystinosis, nephropathic	protein-coding
D5_peak_9907	chr6	97528869	97529845	6.42246	18.3249	14.5466	145	NA	intron (NM_145148, intron 1 of 23)	intron (NM_145148, intron 1 of 23)	-41537	NM_001346637	232288	Mm.27789	NM_145148	ENSMUSG00000030064	Frmd4b	6030440G05Rik|C87375|GOBLIN|GRSP1|R74720	FERM domain containing 4B	protein-coding
D5_peak_8307	chr4	118179512	118180348	11.8879	47.2191	42.4702	424	NA	5' UTR (NM_001161823, exon 1 of 22)	5' UTR (NM_001161823, exon 1 of 22)	113	NM_001161823	230674	Mm.234234	NM_172382	ENSMUSG00000033326	Kdm4a	D4Ertd222e|JHDM3A|Jmjd2|Jmjd2a|mKIAA0677	lysine (K)-specific demethylase 4A	protein-coding
D5_peak_8309	chr4	118261441	118261938	4.20114	6.46057	3.47037	34	NA	intron (NM_011213, intron 5 of 32)	intron (NM_011213, intron 5 of 32)	29708	NM_011213	19268	Mm.29855	NM_011213	ENSMUSG00000033295	Ptprf	AA591035|LAR|LARS|RPTP-LAR	protein tyrosine phosphatase, receptor type, F	protein-coding
D5_peak_9910	chr6	97666575	97667342	10.6991	40.3018	35.7385	357	NA	Intergenic	Intergenic	-49301	NM_145148	232288	Mm.27789	NM_145148	ENSMUSG00000030064	Frmd4b	6030440G05Rik|C87375|GOBLIN|GRSP1|R74720	FERM domain containing 4B	protein-coding
D5_peak_9914	chr6	99206844	99207661	4.84436	8.78399	5.57666	55	NA	intron (NM_001347345, intron 4 of 19)	intron (NM_001347345, intron 4 of 19)	59263	NM_001197321	108655	Mm.234965	NM_053202	ENSMUSG00000030067	Foxp1	3110052D19Rik|4932443N09Rik|AI461938|AW494214	forkhead box P1	protein-coding
D5_peak_9920	chr6	99666947	99667196	4.39497	7.0683	4.01524	40	NA	promoter-TSS (NM_025829)	promoter-TSS (NM_025829)	-300	NM_025829	66892	Mm.32889	NM_025829	ENSMUSG00000093661	Eif4e3	1300018P11Rik|AI451927|eIF4E-3	eukaryotic translation initiation factor 4E member 3	protein-coding
D5_peak_9922	chr6	100163133	100163485	5.25657	9.18599	5.94603	59	NA	Intergenic	Intergenic	124049	NM_019743	56353	Mm.321633	NM_019743	ENSMUSG00000072872	Rybp	2410018J24Rik|DEDAF|YEAF1	RING1 and YY1 binding protein	protein-coding
D5_peak_9924	chr6	100432436	100433555	9.37198	35.0557	30.6559	306	NA	Intergenic	Intergenic	-94405	NR_040525	73395	Mm.69413	NR_040525	ENSMUSG00000101553	1700049E22Rik	-	RIKEN cDNA 1700049E22 gene	ncRNA
D5_peak_8324	chr4	119986641	119987244	6.73468	12.8879	9.39564	93	NA	intron (NM_010657, intron 1 of 8)	intron (NM_010657, intron 1 of 8)	172264	NM_010657	16656	Mm.302758	NM_010657	ENSMUSG00000028634	Hivep3	2900056N03Rik|A130075N07|AI848000|E030045D18Rik|KBP-1|KBP1|Krc|Rc|Schnurri-3|Shn3|Zas3	human immunodeficiency virus type I enhancer binding protein 3	protein-coding
D5_peak_9938	chr6	103161789	103162010	4.15217	5.86395	2.94029	29	NA	Intergenic	Intergenic	-348977	NM_007697	12661	Mm.251288	NM_007697	ENSMUSG00000030077	Chl1	A530023M13Rik|AI465420|CALL|LICAM2	cell adhesion molecule L1-like	protein-coding
D5_peak_9940	chr6	103649090	103649291	39.4452	505.939	499.513	4995	NA	intron (NM_007697, intron 4 of 26)	SYNREP_MM|Satellite|Satellite	138314	NM_007697	12661	Mm.251288	NM_007697	ENSMUSG00000030077	Chl1	A530023M13Rik|AI465420|CALL|LICAM2	cell adhesion molecule L1-like	protein-coding
D5_peak_9954	chr6	108828359	108828740	11.3908	39.4186	34.8793	348	NA	promoter-TSS (NM_138677)	promoter-TSS (NM_138677)	-92	NM_138677	192193	Mm.21596	NM_138677	ENSMUSG00000030104	Edem1	A130059K23Rik|EDEM|mKIAA0212	ER degradation enhancer, mannosidase alpha-like 1	protein-coding
D5_peak_8354	chr4	124385161	124385854	6.25799	14.5289	10.9428	109	NA	Intergenic	Intergenic	100452	NR_040774	78460	Mm.452060	NR_040774		1700057H15Rik	-	RIKEN cDNA 1700057H15 gene	ncRNA
D5_peak_9966	chr6	113306261	113307147	10.4638	42.1839	37.5658	375	NA	promoter-TSS (NM_001282127)	promoter-TSS (NM_001282127)	-433	NM_001282126	78783	Mm.356059	NM_030178	ENSMUSG00000001632	Brpf1	4833438B11Rik|4930540D11Rik|Brpf2	bromodomain and PHD finger containing, 1	protein-coding
D5_peak_8370	chr4	125545147	125545702	5.78261	11.5862	8.17616	81	NA	intron (NM_001081097, intron 1 of 15)	intron (NM_001081097, intron 1 of 15)	40675	NR_035409	100124641		NR_035409	ENSMUSG00000076033	Mir692-3	Mir692-2b|Mirn692-2b|mmu-mir-692-3	microRNA 692-3	ncRNA
D5_peak_8377	chr4	125932094	125932305	3.40157	5.5042	2.62646	26	NA	Intergenic	Intergenic	-9889	NR_015560	72395	Mm.112888	NR_015560	ENSMUSG00000085562	2610028E06Rik	BB043107	RIKEN cDNA 2610028E06 gene	ncRNA
D5_peak_9988	chr6	116670331	116671369	4.09708	9.0512	5.82177	58	NA	intron (NM_178045, intron 1 of 10)	intron (NM_178045, intron 1 of 10)	2986	NM_178045	213391	Mm.257931	NM_178045	ENSMUSG00000042129	Rassf4	3830411C14Rik|AD037|AI586137	Ras association (RalGDS/AF-6) domain family member 4	protein-coding
D5_peak_8381	chr4	126102783	126103987	8.19937	22.869	18.8927	188	NA	promoter-TSS (NM_028800)	promoter-TSS (NM_028800)	-572	NM_001145827	74178	Mm.440269	NM_028800	ENSMUSG00000042608	Stk40	2310004N11Rik|AI428792	serine/threonine kinase 40	protein-coding
D5_peak_8386	chr4	126262135	126262394	4.62794	9.96608	6.66723	66	NA	promoter-TSS (NM_013718)	promoter-TSS (NM_013718)	-141	NM_013718	27096	Mm.8392	NM_013718	ENSMUSG00000028847	Trappc3	1110058K12Rik|AI835942|AU019197|Bet3	trafficking protein particle complex 3	protein-coding
D5_peak_9990	chr6	117526266	117526998	7.96954	16.3768	12.6926	126	NA	Intergenic	Intergenic	225137	NR_045731	72263	Mm.443289	NR_045731	ENSMUSG00000099869	1700030F04Rik	-	RIKEN cDNA 1700030F04 gene	ncRNA
D5_peak_9995	chr6	118186767	118187423	6.52229	15.0649	11.4497	114	NA	intron (NM_001080780, intron 1 of 18)	intron (NM_001080780, intron 1 of 18)	10649	NM_009050	19713	Mm.57199	NM_009050	ENSMUSG00000030110	Ret	PTC|RET51|RET9|c-Ret	ret proto-oncogene	protein-coding
D5_peak_5901	chr19	4510093	4510562	13.4607	47.5029	42.7461	427	NA	promoter-TSS (NM_001162946)	promoter-TSS (NM_001162946)	-145	NM_001162946	18563	Mm.1845	NM_008797	ENSMUSG00000024892	Pcx	Pc|Pcb	pyruvate carboxylase	protein-coding
D5_peak_4305	chr15	85634431	85634834	15.0103	65.9803	60.8867	608	NA	Intergenic	CpG	-52811	NM_009528	22422	Mm.306946	NM_009528	ENSMUSG00000022382	Wnt7b	Wnt-7b	wingless-type MMTV integration site family, member 7B	protein-coding
D5_peak_5911	chr19	4863029	4863318	4.40267	6.79943	3.77274	37	NA	exon (NM_013456, exon 17 of 21)	exon (NM_013456, exon 17 of 21)	8044	NM_019861	56464	Mm.29561	NM_019861	ENSMUSG00000083282	Ctsf	AI481912	cathepsin F	protein-coding
D5_peak_4310	chr15	86188224	86188776	3.73683	5.66215	2.76447	27	NA	Intergenic	Intergenic	-2359	NM_145475	223753	Mm.222685	NM_145475	ENSMUSG00000035891	Cerk	AI848610|D330016D08Rik|mKIAA1646	ceramide kinase	protein-coding
D5_peak_4314	chr15	87089809	87090557	6.45415	14.9278	11.3197	113	NA	Intergenic	Intergenic	-454116	NM_001252310	106014	Mm.244319	NM_134096	ENSMUSG00000054863	Fam19a5	TAFA5|Tafa-5|Tara-5	family with sequence similarity 19, member A5	protein-coding
D5_peak_4316	chr15	87723449	87723857	3.8624	6.38468	3.40245	34	NA	intron (NM_134096, intron 3 of 3)	intron (NM_134096, intron 3 of 3)	72290	NR_105817	102465209		NR_105817	ENSMUSG00000098938	Mir6393	Gm27424|mmu-mir-6393	microRNA 6393	ncRNA
D5_peak_5945	chr19	5846096	5846838	5.71792	18.5373	14.7492	147	NA	promoter-TSS (NR_003513)	promoter-TSS (NR_003513)	-987	NR_003513	66961	Mm.281895	NR_003513	ENSMUSG00000092274	Neat1	2310043N10Rik|VINC	nuclear paraspeckle assembly transcript 1 (non-protein coding)	ncRNA
D5_peak_4349	chr15	92580690	92581249	8.15596	17.68	13.9327	139	NA	intron (NM_001164593, intron 3 of 9)	intron (NM_001164593, intron 3 of 9)	-16140	NM_001164594	239618	Mm.309826	NM_001164593	ENSMUSG00000036218	Pdzrn4	1110017D07Rik|LNX4|SAMCAP3L|mKIAA3027	PDZ domain containing RING finger 4	protein-coding
D5_peak_5957	chr19	6235919	6236376	7.66705	19.2246	15.4059	154	NA	promoter-TSS (NM_198168)	promoter-TSS (NM_198168)	-307	NM_198168	225849	Mm.118076	NM_198168	ENSMUSG00000024777	Ppp2r5b	B'beta|BC026670	protein phosphatase 2, regulatory subunit B', beta	protein-coding
D5_peak_4351	chr15	92611577	92612705	6.52483	15.5035	11.8641	118	NA	intron (NM_001164594, intron 1 of 7)	intron (NM_001164594, intron 1 of 7)	15032	NM_001164594	239618	Mm.309826	NM_001164593	ENSMUSG00000036218	Pdzrn4	1110017D07Rik|LNX4|SAMCAP3L|mKIAA3027	PDZ domain containing RING finger 4	protein-coding
D5_peak_5968	chr19	6855308	6855923	7.6806	16.8216	13.1156	131	NA	intron (NM_001081291, intron 9 of 26)	CpG	2596	NM_001081291	78317	Mm.329596	NM_198008	ENSMUSG00000047810	Ccdc88b	2610041P08Rik|Ccdc88	coiled-coil domain containing 88B	protein-coding
D5_peak_5975	chr19	6979663	6980535	10.8934	57.3859	52.4215	524	NA	intron (NM_008020, intron 1 of 5)	CpG	341	NM_008020	14227	Mm.4234	NM_008020	ENSMUSG00000056629	Fkbp2	13kDa|FKBP-2|mFKBP13|mFKBP2	FK506 binding protein 2	protein-coding
D5_peak_5980	chr19	7103812	7104351	9.85694	24.5423	20.5012	205	NA	intron (NM_201411, intron 1 of 1)	intron (NM_201411, intron 1 of 1)	1648	NM_201411	396184	Mm.386930	NM_201411	ENSMUSG00000047787	Flrt1	AW742165|D630040I23Rik	fibronectin leucine rich transmembrane protein 1	protein-coding
D5_peak_5981	chr19	7128919	7129318	8.00944	18.406	14.6239	146	NA	intron (NM_134147, intron 3 of 10)	intron (NM_134147, intron 3 of 10)	-23389	NM_201411	396184	Mm.386930	NM_201411	ENSMUSG00000047787	Flrt1	AW742165|D630040I23Rik	fibronectin leucine rich transmembrane protein 1	protein-coding
D5_peak_5986	chr19	7265618	7266417	5.24376	15.6492	12.0021	120	NA	Intergenic	Intergenic	-1377	NM_054048	104383	Mm.283859	NM_054048	ENSMUSG00000024968	Rcor2	1A13|AW122124|CoREST|Rcor|Rcor1	REST corepressor 2	protein-coding
D5_peak_5990	chr19	7440392	7440814	3.96881	5.81325	2.89613	28	NA	intron (NM_053076, intron 1 of 6)	intron (NM_053076, intron 1 of 6)	18030	NR_105957	102466781		NR_105957	ENSMUSG00000098293	Mir6991	Gm27966|mmu-mir-6991	microRNA 6991	ncRNA
D5_peak_12210	chr9	89286208	89286856	10.294	23.6096	19.604	196	NA	Intergenic	Intergenic	75342	NM_026829	107885	Mm.486274	NM_026829	ENSMUSG00000066442	Mthfs	1110034I12Rik|2310020H23Rik|AI119695	5, 10-methenyltetrahydrofolate synthetase	protein-coding
D5_peak_12237	chr9	96982394	96982927	3.44439	9.03789	5.80957	58	NA	intron (NM_145134, intron 2 of 2)	intron (NM_145134, intron 2 of 2)	35695	NM_145134	211949	Mm.491271	NM_145134	ENSMUSG00000046997	Spsb4	D030068E18Rik|SSB-4|Ssb4	splA/ryanodine receptor domain and SOCS box containing 4	protein-coding
D5_peak_12238	chr9	96989603	96990416	5.70731	15.7318	12.0804	120	NA	intron (NM_145134, intron 2 of 2)	intron (NM_145134, intron 2 of 2)	28346	NM_145134	211949	Mm.491271	NM_145134	ENSMUSG00000046997	Spsb4	D030068E18Rik|SSB-4|Ssb4	splA/ryanodine receptor domain and SOCS box containing 4	protein-coding
D5_peak_12239	chr9	97018624	97019409	7.76789	26.9761	22.8425	228	NA	promoter-TSS (NM_145134)	promoter-TSS (NM_145134)	-661	NM_145134	211949	Mm.491271	NM_145134	ENSMUSG00000046997	Spsb4	D030068E18Rik|SSB-4|Ssb4	splA/ryanodine receptor domain and SOCS box containing 4	protein-coding
D5_peak_12240	chr9	97051296	97051498	4.90957	7.94227	4.80735	48	NA	Intergenic	Intergenic	-33042	NM_145134	211949	Mm.491271	NM_145134	ENSMUSG00000046997	Spsb4	D030068E18Rik|SSB-4|Ssb4	splA/ryanodine receptor domain and SOCS box containing 4	protein-coding
D5_peak_12270	chr9	102668101	102668441	5.29733	9.95252	6.65397	66	NA	Intergenic	Intergenic	41975	NM_181394	69010	Mm.2000	NM_181394	ENSMUSG00000035048	Anapc13	1810004D07Rik|APC13|SWM1	anaphase promoting complex subunit 13	protein-coding
D5_peak_12271	chr9	102690069	102691072	4.87246	8.83554	5.62359	56	NA	Intergenic	Intergenic	-27234	NM_019764	56332	Mm.21145	NM_019764	ENSMUSG00000032531	Amotl2	AW549739|C79691|Lccp|MASCOT|mKIAA0989	angiomotin-like 2	protein-coding
D5_peak_1946	chr11	78697425	78698044	11.7149	40.159	35.5993	355	NA	promoter-TSS (NM_008702)	promoter-TSS (NM_008702)	-309	NM_008702	18099	Mm.9001	NM_008702	ENSMUSG00000017376	Nlk	AI194375	nemo like kinase	protein-coding
D5_peak_12299	chr9	106891938	106892454	9.90409	39.4368	34.8971	348	NA	promoter-TSS (NM_029103)	promoter-TSS (NM_029103)	-258	NM_029103	74840	Mm.29778	NM_029103	ENSMUSG00000032575	Manf	3230402M22Rik|AA407711|AA408789|AA673178|Armet|D17914|D18Mgi17	mesencephalic astrocyte-derived neurotrophic factor	protein-coding
D5_peak_1960	chr11	80311975	80312835	5.7626	16.2677	12.5888	125	NA	intron (NM_139228, intron 2 of 8)	intron (NM_139228, intron 2 of 8)	11493	NM_139228	246104	Mm.194148	NM_139228	ENSMUSG00000017692	Rhbdl3	AI847581|Rhbdl4|Rhomr1|Vrho	rhomboid, veinlet-like 3 (Drosophila)	protein-coding
D5_peak_1972	chr11	82406092	82407115	7.26253	28.0146	23.8427	238	NA	intron (NM_001304439, intron 1 of 8)	intron (NM_001304439, intron 1 of 8)	17703	NM_001304439	270893	Mm.341593	NM_023438	ENSMUSG00000020701	Tmem132e	Gm644	transmembrane protein 132E	protein-coding
D5_peak_1981	chr11	83382384	83383226	5.798	10.8529	7.49107	74	NA	intron (NM_027915, intron 17 of 20)	intron (NM_027915, intron 17 of 20)	-27267	NM_001013386	276952	Mm.66275	NM_001013386	ENSMUSG00000020684	Rasl10b	B230331P10Rik|Gm729|VTS58635	RAS-like, family 10, member B	protein-coding
D5_peak_1984	chr11	84179376	84180000	12.7503	44.5158	39.8376	398	NA	Intergenic	CpG	-12212	NM_001037932	628813	Mm.390389	NM_001037932	ENSMUSG00000051452	Gm11437	AI463690|OTTMUSG00000000997	predicted gene 11437	protein-coding
D5_peak_8409	chr4	128715336	128716419	8.56026	32.8408	28.5081	285	NA	intron (NM_001195130, intron 7 of 14)	intron (NM_001195130, intron 7 of 14)	-11694	NM_001195083	54383	Mm.473738	NM_018774	ENSMUSG00000028796	Phc2	A3galt2|AA415044|D130050K19Rik|D4Ertd810e|Edr2|Mph2|p36	polyhomeotic-like 2 (Drosophila)	protein-coding
D5_peak_8414	chr4	129124615	129124994	7.73593	20.8527	16.9628	169	NA	Intergenic	Intergenic	-2879	NM_001286081	15444	Mm.384452	NM_010471	ENSMUSG00000028785	Hpca	-	hippocalcin	protein-coding
D5_peak_8422	chr4	129592653	129593150	5.49419	9.24728	6.00242	60	NA	intron (NM_018799, intron 9 of 10)	intron (NM_018799, intron 9 of 10)	7747	NM_018799	54709	Mm.250874	NM_018799	ENSMUSG00000028798	Eif3i	36kDa|D4Ertd632e|Eif3s2|Trip1	eukaryotic translation initiation factor 3, subunit I	protein-coding
D5_peak_8431	chr4	130520124	130520707	8.48406	20.8392	16.95	169	NA	Intergenic	Intergenic	53621	NM_025998	67149	Mm.423029	NM_025998	ENSMUSG00000078532	Nkain1	2610200G18Rik|2810426C15Rik	Na+/K+ transporting ATPase interacting 1	protein-coding
D5_peak_8432	chr4	130546778	130547344	5.74573	13.0653	9.56164	95	NA	intron (NM_025998, intron 1 of 6)	intron (NM_025998, intron 1 of 6)	26975	NM_025998	67149	Mm.423029	NM_025998	ENSMUSG00000078532	Nkain1	2610200G18Rik|2810426C15Rik	Na+/K+ transporting ATPase interacting 1	protein-coding
D5_peak_8439	chr4	131982959	131983730	7.44361	23.6374	19.6305	196	NA	intron (NM_001128606, intron 7 of 17)	intron (NM_001128606, intron 7 of 17)	61573	NM_001201367	623230	Mm.421179	NM_001201367	ENSMUSG00000070720	Tmem200b	EG623230	transmembrane protein 200B	protein-coding
D5_peak_8445	chr4	132051542	132052272	8.64325	40.2244	35.6628	356	NA	intron (NM_183428, intron 1 of 20)	intron (NM_183428, intron 1 of 20)	-2829	NM_001128606	269587	Mm.30038	NM_183428	ENSMUSG00000028906	Epb41	4.1R|AI415518|D4Ertd442e|Elp-1|Elp1|Epb4.1|mKIAA4056	erythrocyte membrane protein band 4.1	protein-coding
D5_peak_8465	chr4	133339194	133339599	10.5319	28.7859	24.5873	245	NA	promoter-TSS (NM_199306)	promoter-TSS (NM_199306)	-81	NM_199306	230796	Mm.226576	NM_199306	ENSMUSG00000037622	Wdtc1	Gm695|adipose|adp	WD and tetratricopeptide repeats 1	protein-coding
D5_peak_8467	chr4	133439869	133440773	7.08527	15.2623	11.6359	116	NA	Intergenic	Intergenic	-39812	NM_175307	100342	Mm.204656	NM_175307	ENSMUSG00000046694	Fam46b	4732473B16Rik|AU045678|AU046069	family with sequence similarity 46, member B	protein-coding
D5_peak_8471	chr4	133729738	133730350	7.70555	16.8672	13.1581	131	NA	intron (NM_001080819, intron 1 of 19)	intron (NM_001080819, intron 1 of 19)	-12936	NR_106086	102465707		NR_106086	ENSMUSG00000104566	Mir7227	mmu-mir-7227	microRNA 7227	ncRNA
D5_peak_8477	chr4	133910395	133911236	9.83945	30.3398	26.0873	260	NA	Intergenic	CpG	-23018	NM_001285505	20111	Mm.301827	NM_009097	ENSMUSG00000003644	Rps6ka1	Mapkapk-1a|Rsk|Rsk-1|Rsk1|S6K-alpha-1|p90-Rsk1|p90Rsk1|p90S6K|p90rsk	ribosomal protein S6 kinase polypeptide 1	protein-coding
D5_peak_8483	chr4	134430475	134430896	5.6868	10.6554	7.30713	73	NA	Intergenic	Intergenic	19486	NR_045800	69409	Mm.226215	NR_045800	ENSMUSG00000087343	1700021N21Rik	-	RIKEN cDNA 1700021N21 gene	ncRNA
D5_peak_8484	chr4	134467458	134468959	5.00992	13.5762	10.0433	100	NA	promoter-TSS (NM_019641)	promoter-TSS (NM_019641)	-112	NM_019641	16765	Mm.378957	NM_019641	ENSMUSG00000028832	Stmn1	19k|Lag|Lap18|Op18|P18|P19|Pig|Pp17|Pp18|Pp19|Pr22|Smn	stathmin 1	protein-coding
D5_peak_8490	chr4	134704215	134704640	10.5401	32.4665	28.146	281	NA	promoter-TSS (NM_207237)	promoter-TSS (NM_207237)	-137	NM_207237	230815	Mm.18905	NM_207237	ENSMUSG00000037306	Man1c1	AI593348	mannosidase, alpha, class 1C, member 1	protein-coding
D5_peak_4415	chr15	99607356	99608074	9.36442	30.4255	26.1701	261	NA	Intergenic	Intergenic	6315	NM_175087	11831	Mm.202309	NM_175087	ENSMUSG00000043144	Aqp6	AI790337	aquaporin 6	protein-coding
D5_peak_4433	chr15	101066194	101067072	7.01278	23.4737	19.4733	194	NA	Intergenic	Intergenic	-12234	NM_001214911	668225	Mm.385011	NM_001214911	ENSMUSG00000095440	Fignl2	EG668225	fidgetin-like 2	protein-coding
D5_peak_4437	chr15	101221054	101222046	5.52682	13.7455	10.2026	102	NA	non-coding (NR_045996, exon 2 of 3)	non-coding (NR_045996, exon 2 of 3)	303	NR_045996	105968	Mm.120798	NR_045996		AU021063	-	expressed sequence AU021063	ncRNA
D5_peak_4450	chr15	102405309	102406273	11.0338	69.492	64.3563	643	NA	promoter-TSS (NM_013672)	promoter-TSS (NM_013672)	-525	NM_013672	20683	Mm.4618	NM_013672	ENSMUSG00000001280	Sp1	1110003E12Rik|AA450830|AI845540|Sp1-1	trans-acting transcription factor 1	protein-coding
D5_peak_4496	chr16	4789945	4790365	10.1976	26.3474	22.2368	222	NA	promoter-TSS (NM_025670)	promoter-TSS (NM_025670)	-220	NM_025670	66626	Mm.157648	NM_025670	ENSMUSG00000004071	Cdip1	2700048O17Rik|5730403B10Rik|AU018521|AW742692|CDIP	cell death inducing Trp53 target 1	protein-coding
D5_peak_12344	chr9	110047373	110048077	8.49986	21.3944	17.4802	174	NA	intron (NM_001205330, intron 8 of 18)	intron (NM_001205330, intron 8 of 18)	-4296	NM_001311164	17758	Mm.217318	NM_008633	ENSMUSG00000032479	Map4	AA407148|MAP-4|Mtap-4|Mtap4	microtubule-associated protein 4	protein-coding
D5_peak_12357	chr9	110875045	110875320	5.7456	11.1366	7.75548	77	NA	intron (NM_146260, intron 2 of 5)	intron (NM_146260, intron 2 of 5)	4901	NM_146260	20776	Mm.390229	NM_146260	ENSMUSG00000049555	Tmie	5131400L21Rik|Mm.87012|sr	transmembrane inner ear	protein-coding
D5_peak_12360	chr9	111739480	111740038	5.77486	10.0721	6.76536	67	NA	Intergenic	Intergenic	-49411	NM_001324546	20840	Mm.1414	NM_016853	ENSMUSG00000032502	Stac	-	src homology three (SH3) and cysteine rich domain	protein-coding
D5_peak_12379	chr9	115310113	115310996	8.36941	30.6902	26.4255	264	NA	promoter-TSS (NM_024222)	promoter-TSS (NM_024222)	-133	NM_024222	68292	Mm.296158	NM_024222	ENSMUSG00000032437	Stt3b	1300006C19Rik|Simp	STT3, subunit of the oligosaccharyltransferase complex, homolog B (S. cerevisiae)	protein-coding
D5_peak_12389	chr9	119322389	119323098	10.9855	40.3832	35.8177	358	NA	promoter-TSS (NM_133985)	promoter-TSS (NM_133985)	-316	NR_045693	108737	Mm.293565	NM_133985	ENSMUSG00000036737	Oxsr1	2210022N24Rik|2810422B09Rik|AI462649|AW209236|Osr1|mKIAA1101	oxidative-stress responsive 1	protein-coding
D5_peak_8539	chr4	138596582	138596972	5.05493	8.83424	5.62273	56	NA	intron (NM_029401, intron 8 of 21)	intron (NM_029401, intron 8 of 21)	27215	NM_029401	75718	Mm.251530	NM_029401	ENSMUSG00000028753	Vwa5b1	4931403E03Rik	von Willebrand factor A domain containing 5B1	protein-coding
D5_peak_8548	chr4	139246386	139246895	4.26879	6.3072	3.33346	33	NA	intron (NM_001037761, intron 2 of 9)	intron (NM_001037761, intron 2 of 9)	52529	NM_001271405	12345	Mm.2945	NM_009798	ENSMUSG00000028745	Capzb	1700120C01Rik|AI325129|CPB1|CPB2|CPbeat2|CPbeta1|CPbeta2|Cappb1	capping protein (actin filament) muscle Z-line, beta	protein-coding
D5_peak_8549	chr4	139574289	139574907	9.3966	32.2295	27.9173	279	NA	promoter-TSS (NM_001205173)	promoter-TSS (NM_001205173)	-122	NM_001205173	212632	Mm.30464	NM_183148	ENSMUSG00000041025	Iffo2	C79267	intermediate filament family orphan 2	protein-coding
D5_peak_8550	chr4	139590567	139590922	5.06266	8.51923	5.33401	53	NA	intron (NM_001205173, intron 1 of 8)	intron (NM_001205173, intron 1 of 8)	16024	NM_001205173	212632	Mm.30464	NM_183148	ENSMUSG00000041025	Iffo2	C79267	intermediate filament family orphan 2	protein-coding
D5_peak_8551	chr4	139622780	139623073	7.4763	15.5117	11.8717	118	NA	promoter-TSS (NM_175438)	promoter-TSS (NM_175438)	32	NM_175438	212647	Mm.273571	NM_175438	ENSMUSG00000028737	Aldh4a1	A930035F14Rik|Ahd-1|Ahd1|Aldh4|Aldh5a1|E330022C09|P5cd|P5cdh|P5cdhl|P5cdhs|Ssdh1	aldehyde dehydrogenase 4 family, member A1	protein-coding
D5_peak_8560	chr4	140533498	140533871	5.08364	10.2458	6.92691	69	NA	intron (NM_001290803, intron 26 of 28)	intron (NM_001290803, intron 26 of 28)	115072	NM_001112723	72754	Mm.29329	NM_172415	ENSMUSG00000040964	Arhgef10l	2810441C07Rik	Rho guanine nucleotide exchange factor (GEF) 10-like	protein-coding
D5_peak_8561	chr4	140555453	140556872	5.14491	11.4235	8.02423	80	NA	intron (NM_001290803, intron 21 of 28)	intron (NM_001290803, intron 21 of 28)	92594	NM_001112723	72754	Mm.29329	NM_172415	ENSMUSG00000040964	Arhgef10l	2810441C07Rik	Rho guanine nucleotide exchange factor (GEF) 10-like	protein-coding
D5_peak_8567	chr4	141060469	141061106	11.1152	43.2708	38.6252	386	NA	promoter-TSS (NM_001145958)	promoter-TSS (NM_001145958)	-242	NM_001145958	230872	Mm.80685	NM_172122	ENSMUSG00000040860	Crocc	-	ciliary rootlet coiled-coil, rootletin	protein-coding
D5_peak_8586	chr4	146167303	146167737	6.68982	10.8431	7.48177	74	NA	intron (NM_001177546, intron 2 of 4)	intron (NM_001177546, intron 2 of 4)	9830	NM_001177545	667666	Mm.459230	NM_001177545	ENSMUSG00000066007	Zfp600	Gm13164|OTTMUSG00000010694	zinc finger protein 600	protein-coding
D5_peak_8595	chr4	148107877	148108299	5.65903	10.9783	7.60817	76	NA	intron (NM_027426, intron 5 of 6)	intron (NM_027426, intron 5 of 6)	-20024	NM_001301281	11610	Mm.46247	NM_009642	ENSMUSG00000029007	Agtrap	3300002E14Rik|AT1R|Atrap|D4Wsu124e	angiotensin II, type I receptor-associated protein	protein-coding
D5_peak_4511	chr16	8671772	8672282	6.02038	14.4452	10.864	108	NA	intron (NM_025821, intron 1 of 3)	CpG	126	NM_025821	52502	Mm.142095	NM_025821	ENSMUSG00000008393	Carhsp1	1200011K09Rik|Crhsp-24|D16Ertd465e	calcium regulated heat stable protein 1	protein-coding
D5_peak_4520	chr16	11143912	11144313	40.1475	673.247	666.317	6663	NA	intron (NR_027502, intron 19 of 22)	LSU-rRNA_Hsa|rRNA|rRNA	-9580	NM_029582	106200	Mm.291015	NM_029582	ENSMUSG00000022498	Txndc11	2810408E11Rik|AI427833|EFP1|Txdc11	thioredoxin domain containing 11	protein-coding
D5_peak_4523	chr16	11254039	11254997	8.80579	24.6985	20.6505	206	NA	promoter-TSS (NM_001130008)	promoter-TSS (NM_001130008)	-73	NR_035466	100316833		NR_035466	ENSMUSG00000088544	Mir1945	mir-1945|mmu-mir-1945	microRNA 1945	ncRNA
D5_peak_4525	chr16	11457783	11458132	8.03721	16.9782	13.2639	132	NA	intron (NM_001290148, intron 6 of 13)	intron (NM_001290148, intron 6 of 13)	52309	NM_001290148	74478	Mm.325831	NM_028964	ENSMUSG00000071669	Snx29	4933437K13Rik|ENSMUSG00000079738|Gm11170|Gm1737|Gm930|Rundc2a	sorting nexin 29	protein-coding
D5_peak_4541	chr16	16559576	16560502	7.2155	17.3556	13.6233	136	NA	5' UTR (NM_139232, exon 1 of 17)	5' UTR (NM_139232, exon 1 of 17)	180	NM_139232	224014	Mm.256131	NM_139232	ENSMUSG00000022788	Fgd4	9030023J02Rik|9330209B17Rik|Frabp|ZFYVE6	FYVE, RhoGEF and PH domain containing 4	protein-coding
D5_peak_4546	chr16	17208720	17209403	5.22067	9.46554	6.20451	62	NA	exon (NM_001033338, exon 1 of 1)	exon (NM_001033338, exon 1 of 1)	926	NM_001033338	239731	Mm.86671	NM_001033338	ENSMUSG00000071636	Rimbp3	Gm1759|Gm603|RIM-BP3|mKIAA1666	RIMS binding protein 3	protein-coding
D5_peak_4597	chr16	21865274	21866210	6.74421	36.0385	31.6093	316	NA	Intergenic	Intergenic	-26227	NM_172821	71751	Mm.420837	NM_172821	ENSMUSG00000033618	Map3k13	C130026N12Rik|LZK	mitogen-activated protein kinase kinase kinase 13	protein-coding
D5_peak_12408	chr9	121313836	121314739	5.15232	10.732	7.37885	73	NA	Intergenic	Intergenic	-37115	NM_177589	209012	Mm.371804	NM_177589	ENSMUSG00000040936	Ulk4	4932415A06Rik|A730098P15	unc-51-like kinase 4	protein-coding
D5_peak_12411	chr9	121371425	121372120	7.50302	18.407	14.6247	146	NA	intron (NM_175114, intron 1 of 15)	intron (NM_175114, intron 1 of 15)	4814	NM_175114	67095	Mm.491112	NM_175114	ENSMUSG00000032536	Trak1	2310001H13Rik|AI413908|AI467545|hyrt|mKIAA1042	trafficking protein, kinesin binding 1	protein-coding
D5_peak_12420	chr9	122294158	122294714	12.1022	39.0212	34.4958	344	NA	promoter-TSS (NM_133979)	promoter-TSS (NM_133979)	-13	NM_133979	102566	Mm.87676	NM_133979	ENSMUSG00000037949	Ano10	AI604832|Tmem16k	anoctamin 10	protein-coding
D5_peak_12432	chr9	123461803	123462197	40.0378	587.739	581.161	5811	NA	3' UTR (NM_153168, exon 21 of 21)	3' UTR (NM_153168, exon 21 of 21)	-16701	NM_013860	29806	Mm.10987	NM_013860	ENSMUSG00000025239	Limd1	AW822033|D9Ertd192e	LIM domains containing 1	protein-coding
D5_peak_12437	chr9	124422597	124425803	5.72592	42.9879	38.3491	383	NA	non-coding (NR_015516, exon 1 of 1)	non-coding (NR_015516, exon 1 of 1)	413	NR_102721	75135	Mm.476814	NR_015516		4930526I15Rik	1600027J15Rik	RIKEN cDNA 4930526I15 gene	ncRNA
D5_peak_12439	chrMT	96	6502	2.39962	319.301	313.18	3131	NA	NA	NA	NA	NA
D5_peak_12440	chrMT	10962	16189	3.68943	1016.51	1007.08	10070	NA	NA	NA	NA	NA
D5_peak_8606	chr4	148512755	148513780	6.60874	15.6755	12.027	120	NA	intron (NM_020009, intron 29 of 57)	intron (NM_020009, intron 29 of 57)	-12805	NM_001039554	654812	Mm.388929	NM_001039554	ENSMUSG00000028989	Angptl7	-	angiopoietin-like 7	protein-coding
D5_peak_7000	chr2	154790600	154791355	11.192	49.294	44.4897	444	NA	promoter-TSS (NM_001139513)	promoter-TSS (NM_001139513)	-133	NM_001139513	19383	Mm.221440	NM_023130	ENSMUSG00000027593	Raly	AI663842|Merc	hnRNP-associated with lethal yellow	protein-coding
D5_peak_7009	chr2	155381639	155382469	9.31426	38.3644	33.8571	338	NA	intron (NM_178111, intron 1 of 3)	CpG	198	NM_178111	68728	Mm.293605	NM_178111	ENSMUSG00000038375	Trp53inp2	1110029F20Rik|Tp53inp2	transformation related protein 53 inducible nuclear protein 2	protein-coding
D5_peak_7012	chr2	155642019	155642315	4.26879	6.3072	3.33346	33	NA	intron (NM_019828, intron 11 of 18)	intron (NM_019828, intron 11 of 18)	19287	NR_030757	735275		NR_030757	ENSMUSG00000076312	Mir499	Mirn499|mir-499|mmu-mir-499	microRNA 499	ncRNA
D5_peak_7022	chr2	156179967	156180586	10.1936	44.5058	39.8278	398	NA	promoter-TSS (NM_001291114)	promoter-TSS (NM_001291114)	-38	NM_001291114	170791	Mm.392436	NM_133242	ENSMUSG00000027620	Rbm39	1500012C14Rik|2310040E03Rik|B330012G18Rik|C79248|R75070|Rnpc2|caper	RNA binding motif protein 39	protein-coding
D5_peak_8630	chr4	149798675	149799158	5.34541	9.33962	6.08821	60	NA	Intergenic	Intergenic	-24649	NM_027460	70556	Mm.41877	NM_027460	ENSMUSG00000028982	Slc25a33	5730438N18Rik|Pnc1	solute carrier family 25, member 33	protein-coding
D5_peak_8667	chr4	152878735	152879072	5.04191	7.85148	4.72479	47	NA	Intergenic	Intergenic	181363	NR_033138	330004	Mm.291863	NM_001033414		Gm833	-	predicted gene 833	ncRNA
D5_peak_8669	chr4	153115067	153115373	4.00906	5.88	2.95477	29	NA	Intergenic	Intergenic	367610	NM_001099299	230959	Mm.318874	NM_001099299	ENSMUSG00000039546	Ajap1	Gm573	adherens junction associated protein 1	protein-coding
D5_peak_8670	chr4	153361183	153361810	9.5363	27.9336	23.7647	237	NA	Intergenic	Intergenic	121334	NM_001099299	230959	Mm.318874	NM_001099299	ENSMUSG00000039546	Ajap1	Gm573	adherens junction associated protein 1	protein-coding
D5_peak_8678	chr4	154224595	154224997	6.13579	11.0572	7.68145	76	NA	intron (NM_001162977, intron 4 of 36)	intron (NM_001162977, intron 4 of 36)	54083	NM_001162977	230971	Mm.275216	NM_172273	ENSMUSG00000057751	Megf6	2600001P17Rik|Egfl3	multiple EGF-like-domains 6	protein-coding
D5_peak_8684	chr4	155066716	155067230	6.36989	13.0747	9.57052	95	NA	promoter-TSS (NM_001042407)	promoter-TSS (NM_001042407)	-57	NM_001042407	668173	Mm.133114	NM_001042407	ENSMUSG00000029047	Pex10	AV128229|Gm142	peroxisomal biogenesis factor 10	protein-coding
D5_peak_8686	chr4	155173430	155173827	5.10613	10.9887	7.61742	76	NA	intron (NM_011385, intron 1 of 6)	intron (NM_011385, intron 1 of 6)	48907	NM_011385	20481	Mm.28520	NM_011385	ENSMUSG00000029050	Ski	2310012I02Rik|2610001A11Rik|AA062172|AA589460|BC004088	ski sarcoma viral oncogene homolog (avian)	protein-coding
D5_peak_8687	chr4	155189630	155190145	6.52711	19.0205	15.2107	152	NA	intron (NM_011385, intron 1 of 6)	intron (NM_011385, intron 1 of 6)	32648	NM_011385	20481	Mm.28520	NM_011385	ENSMUSG00000029050	Ski	2310012I02Rik|2610001A11Rik|AA062172|AA589460|BC004088	ski sarcoma viral oncogene homolog (avian)	protein-coding
D5_peak_7087	chr2	165086701	165086945	7.21858	14.1545	10.5892	105	NA	intron (NR_033448, intron 2 of 2)	intron (NR_033448, intron 2 of 2)	3927	NR_033448	72211	Mm.482899	NR_033448	ENSMUSG00000078935	1700025C18Rik	-	RIKEN cDNA 1700025C18 gene	ncRNA
D5_peak_7098	chr2	165563442	165563785	5.29785	8.91794	5.69936	56	NA	Intergenic	CpG	-31415	NM_001271963	14049	Mm.282719	NM_010165	ENSMUSG00000017897	Eya2	Eab1	EYA transcriptional coactivator and phosphatase 2	protein-coding
D5_peak_7099	chr2	165653588	165653971	5.34583	8.66532	5.46777	54	NA	intron (NM_001271962, intron 1 of 15)	intron (NM_001271962, intron 1 of 15)	-1519	NM_010165	14049	Mm.282719	NM_010165	ENSMUSG00000017897	Eya2	Eab1	EYA transcriptional coactivator and phosphatase 2	protein-coding
D5_peak_4606	chr16	23417042	23417699	4.68086	8.16902	5.01387	50	NA	Intergenic	Intergenic	-11763	NM_001004151	239766	Mm.208751	NM_001004151	ENSMUSG00000033383	Rtp1	Gm1766|Gm604	receptor transporter protein 1	protein-coding
D5_peak_3002	chr13	20512737	20512942	4.82445	7.20512	4.13873	41	NA	intron (NM_198093, intron 1 of 6)	intron (NM_198093, intron 1 of 6)	39849	NM_198093	140580	Mm.342392	NM_080288	ENSMUSG00000041112	Elmo1	6330578D22Rik|C230095H21Rik|CED-12	engulfment and cell motility 1	protein-coding
D5_peak_4613	chr16	25058791	25059434	7.58151	16.1668	12.4931	124	NA	promoter-TSS (NR_040374)	promoter-TSS (NR_040374)	-527	NR_040374	319487	Mm.137341	NR_040374	ENSMUSG00000096960	A230028O05Rik	-	RIKEN cDNA A230028O05 gene	ncRNA
D5_peak_4636	chr16	31932886	31933704	4.08595	6.7978	3.77162	37	NA	promoter-TSS (NM_172822)	promoter-TSS (NM_172822)	-556	NM_172822	239827	Mm.440388	NM_172822	ENSMUSG00000045625	Pigz	F630022B06Rik	phosphatidylinositol glycan anchor biosynthesis, class Z	protein-coding
D5_peak_4651	chr16	33673687	33674080	7.08772	14.3697	10.7926	107	NA	Intergenic	Intergenic	-10583	NM_175256	77446	Mm.245741	NM_172934	ENSMUSG00000075254	Heg1	4632417D23Rik|5530401I02Rik|9530025L16Rik|BC038614|Gm629|OTTMUSG00000027315	heart development protein with EGF-like domains 1	protein-coding
D5_peak_3068	chr13	26154809	26155322	7.06241	18.4385	14.6546	146	NA	Intergenic	Intergenic	157341	NR_045933	73576	Mm.45473	NR_045933		1700092E19Rik	-	RIKEN cDNA 1700092E19 gene	ncRNA
D5_peak_4674	chr16	38088502	38089433	11.785	84.5312	79.2808	792	NA	promoter-TSS (NM_019827)	promoter-TSS (NM_019827)	-34	NM_001347232	56637	Mm.394930	NM_019827	ENSMUSG00000022812	Gsk3b	7330414F15Rik|8430431H08Rik|C86142|GSK-3|GSK-3beta|GSK3	glycogen synthase kinase 3 beta	protein-coding
D5_peak_4677	chr16	38471615	38471935	5.01637	8.12056	4.96978	49	NA	intron (NM_009855, intron 1 of 4)	intron (NM_009855, intron 1 of 4)	12842	NM_009855	12519	Mm.89474	NM_009855	ENSMUSG00000075122	Cd80	B71|Cd28l|Ly-53|Ly53|MIC17|TSA1	CD80 antigen	protein-coding
D5_peak_3071	chr13	28481325	28481995	6.44865	14.4887	10.905	109	NA	intron (NR_045054, intron 7 of 7)	intron (NR_045054, intron 7 of 7)	229213	NR_105787	102466635		NR_105787	ENSMUSG00000099158	Mir6368	Gm27800|mmu-mir-6368	microRNA 6368	ncRNA
D5_peak_3073	chr13	28717888	28718927	8.72308	34.9534	30.5571	305	NA	intron (NR_045053, intron 3 of 8)	intron (NR_045053, intron 3 of 8)	-7534	NR_105787	102466635		NR_105787	ENSMUSG00000099158	Mir6368	Gm27800|mmu-mir-6368	microRNA 6368	ncRNA
D5_peak_3077	chr13	29610156	29610919	10.0021	37.2913	32.8179	328	NA	intron (NR_131896, intron 9 of 16)	intron (NR_131896, intron 9 of 16)	245136	NM_144536	68916	Mm.212227	NM_144536	ENSMUSG00000006191	Cdkal1	1190005B03Rik|6620401C13Rik	CDK5 regulatory subunit associated protein 1-like 1	protein-coding
D5_peak_4695	chr16	42781044	42782616	9.26385	49.1862	44.3843	443	NA	intron (NR_040521, intron 1 of 3)	intron (NR_040521, intron 1 of 3)	93757	NR_040521	75722	Mm.243747	NR_040521	ENSMUSG00000075070	4932412D23Rik	ENSMUSG00000075070|Gm10809	RIKEN cDNA 4932412D23 gene	ncRNA
D5_peak_4696	chr16	42874971	42875886	10.0599	75.8456	70.6478	706	NA	intron (NR_040522, intron 1 of 1)	CpG	159	NR_040521	75722	Mm.243747	NR_040521	ENSMUSG00000075070	4932412D23Rik	ENSMUSG00000075070|Gm10809	RIKEN cDNA 4932412D23 gene	ncRNA
D5_peak_3098	chr13	36283022	36283591	6.21541	13.1984	9.68717	96	NA	intron (NM_001039189, intron 3 of 5)	intron (NM_001039189, intron 3 of 5)	165663	NM_001039189	69955	Mm.70690	NM_024274	ENSMUSG00000021420	Fars2	Fars1|pheRS	phenylalanine-tRNA synthetase 2 (mitochondrial)	protein-coding
D5_peak_12559	chrX	76598917	76599125	14.86	33.9218	29.5569	295	NA	intron (NM_001201395, intron 1 of 1)	SYNREP_MM|Satellite|Satellite	3903	NM_001201395	74987	Mm.107996	NM_001201395	ENSMUSG00000079525	Cldn34d	4930468A15Rik	claudin 34D	protein-coding
D5_peak_7108	chr2	166330046	166330738	4.77552	8.6572	5.46028	54	NA	Intergenic	Intergenic	56484	NR_033467	670775	Mm.384326	NR_033467	ENSMUSG00000084840	Gm11468	OTTMUSG00000001131	predicted gene 11468	ncRNA
D5_peak_7109	chr2	166377276	166377965	6.12294	12.2143	8.76343	87	NA	Intergenic	Intergenic	-69831	NR_015558	319684	Mm.399746	NR_015558		5031425F14Rik	-	RIKEN cDNA 5031425F14 gene	ncRNA
D5_peak_7110	chr2	166653575	166654215	8.42184	29.7569	25.5226	255	NA	intron (NM_177782, intron 1 of 39)	intron (NM_177782, intron 1 of 39)	-18823	NR_105783	102465188		NR_105783	ENSMUSG00000098675	Mir6364	Gm27327|mmu-mir-6364	microRNA 6364	ncRNA
D5_peak_7114	chr2	166905883	166906484	6.14363	12.655	9.17628	91	NA	promoter-TSS (NM_023565)	promoter-TSS (NM_023565)	87	NM_023565	110750	Mm.22417	NM_023565	ENSMUSG00000002718	Cse1l	2610100P18Rik|AA407533|Capts|Cas|Xpo2	chromosome segregation 1-like (S. cerevisiae)	protein-coding
D5_peak_7120	chr2	167298752	167299778	6.05367	13.6987	10.158	101	NA	3' UTR (NM_019835, exon 9 of 9)	3' UTR (NM_019835, exon 9 of 9)	49913	NM_019835	56336	Mm.200886	NM_019835	ENSMUSG00000017929	B4galt5	9430078I07Rik|AW049941|AW539721	UDP-Gal:betaGlcNAc beta 1,4-galactosyltransferase, polypeptide 5	protein-coding
D5_peak_7121	chr2	167349248	167349590	12.7925	48.7761	43.9859	439	NA	promoter-TSS (NM_019835)	promoter-TSS (NM_019835)	-241	NM_019835	56336	Mm.200886	NM_019835	ENSMUSG00000017929	B4galt5	9430078I07Rik|AW049941|AW539721	UDP-Gal:betaGlcNAc beta 1,4-galactosyltransferase, polypeptide 5	protein-coding
D5_peak_7139	chr2	169184662	169185189	6.12011	11.8112	8.3857	83	NA	Intergenic	Intergenic	206656	NR_040326	75508	Mm.271256	NR_040326	ENSMUSG00000086348	1700017J07Rik	-	RIKEN cDNA 1700017J07 gene	ncRNA
D5_peak_8740	chr5	15850216	15850544	5.55852	10.7935	7.43539	74	NA	Intergenic	Intergenic	33386	NR_045974	75058	Mm.183467	NR_045974	ENSMUSG00000105185	4930519H02Rik	-	RIKEN cDNA 4930519H02 gene	ncRNA
D5_peak_8742	chr5	15993302	15994081	12.8098	71.9657	66.8029	668	NA	intron (NM_001110846, intron 1 of 37)	intron (NM_001110846, intron 1 of 37)	59000	NM_009784	12293	Mm.159842	NM_009784	ENSMUSG00000040118	Cacna2d1	Ca(v)alpha2delta1|Cacna2|Cchl2a	calcium channel, voltage-dependent, alpha2/delta subunit 1	protein-coding
D5_peak_8759	chr5	23414014	23414890	4.77649	13.9629	10.4081	104	NA	Intergenic	Intergenic	19901	NR_040469	269630	Mm.425231	NR_040469	ENSMUSG00000073147	5031425E22Rik	-	RIKEN cDNA 5031425E22 gene	ncRNA
D5_peak_8768	chr5	24351813	24352906	6.34561	17.2744	13.5458	135	NA	promoter-TSS (NM_013569)	promoter-TSS (NM_013569)	-755	NM_013569	16511	Mm.6539	NM_013569	ENSMUSG00000038319	Kcnh2	AI326795|ERG1|LQT|Lqt2|M-erg|Merg1|merg1a|merg1b	potassium voltage-gated channel, subfamily H (eag-related), member 2	protein-coding
D5_peak_7162	chr2	173406517	173407271	8.71757	27.7813	23.6177	236	NA	Intergenic	Intergenic	-115698	NM_028158	72221	Mm.46132	NM_028158	ENSMUSG00000027518	1700021F07Rik	-	RIKEN cDNA 1700021F07 gene	protein-coding
D5_peak_7169	chr2	174049665	174050347	10.1091	41.8194	37.2125	372	NA	Intergenic	Intergenic	-27045	NM_172675	228960	Mm.277977	NM_172675	ENSMUSG00000027522	Stx16	4930401D03|5430410K23Rik|6330500A18Rik|AI648908|AW553605|Syn16	syntaxin 16	protein-coding
D5_peak_8770	chr5	24393805	24394839	11.1202	41.9972	37.3836	373	NA	5' UTR (NM_029020, exon 1 of 16)	5' UTR (NM_029020, exon 1 of 16)	166	NM_029020	74610	Mm.283914	NM_029020	ENSMUSG00000028973	Abcb8	4833412N02Rik|AA409895	ATP-binding cassette, sub-family B (MDR/TAP), member 8	protein-coding
D5_peak_8780	chr5	25529508	25530243	13.042	64.9291	59.8519	598	NA	promoter-TSS (NR_027388)	promoter-TSS (NR_027388)	-143	NR_027388	73571	Mm.105263	NR_027388	ENSMUSG00000101856	1700096K18Rik	-	RIKEN cDNA 1700096K18 gene	ncRNA
D5_peak_8785	chr5	27791352	27791730	7.32484	16.1656	12.492	124	NA	promoter-TSS (NM_018878)	promoter-TSS (NM_018878)	9	NM_018878	55982	Mm.277190	NM_018878	ENSMUSG00000002221	Paxip1	D5Ertd149e|PTIP	PAX interacting (with transcription-activation domain) protein 1	protein-coding
D5_peak_8793	chr5	29485127	29485329	5.09417	10.9637	7.59427	75	NA	Intergenic	Intergenic	-6758	NM_019944	15285	Mm.103760	NM_019944	ENSMUSG00000001566	Mnx1	HB9|Hlxb9|MNR2	motor neuron and pancreas homeobox 1	protein-coding
D5_peak_7190	chr2	180119028	180119385	11.5079	39.0355	34.5098	345	NA	promoter-TSS (NM_144500)	promoter-TSS (NM_144500)	-160	NM_144500	228983	Mm.253578	NM_144500	ENSMUSG00000039050	Osbpl2	C130070J12Rik|ORP-2|Orp2|mKIAA0772	oxysterol binding protein-like 2	protein-coding
D5_peak_7192	chr2	180227493	180228001	8.09342	24.1911	20.1623	201	NA	Intergenic	Intergenic	-1888	NM_001081171	16776	Mm.4339	NM_001081171	ENSMUSG00000015647	Lama5	AA408760|AA408762|AI853660|[a]5|laminin-511|mKIAA0533	laminin, alpha 5	protein-coding
D5_peak_7196	chr2	180466401	180467209	5.54822	10.0447	6.73976	67	NA	intron (NM_148933, intron 3 of 11)	intron (NM_148933, intron 3 of 11)	5827	NM_148933	108115	Mm.133687	NM_148933	ENSMUSG00000038963	Slco4a1	OATP-E|Slc21a12	solute carrier organic anion transporter family, member 4a1	protein-coding
D5_peak_4714	chr16	48372337	48373070	6.69913	15.4177	11.783	117	NA	Intergenic	Intergenic	39713	NR_015373	433023	Mm.483302	NR_015373	ENSMUSG00000110573	Gm5485	EG433023	predicted gene 5485	ncRNA
D5_peak_3110	chr13	41249649	41250099	5.9499	12.2905	8.83482	88	NA	promoter-TSS (NM_001135577)	promoter-TSS (NM_001135577)	30	NM_001135577	108934	Mm.38578	NM_001135577	ENSMUSG00000091264	Smim13	2900036K02Rik	small integral membrane protein 13	protein-coding
D5_peak_4727	chr16	53011575	53012714	7.85247	18.6047	14.8139	148	NA	Intergenic	LFSINE_Vert|SINE|tRNA	-196400	NR_040495	73820	Mm.60493	NR_040495		4930404A05Rik	-	RIKEN cDNA 4930404A05 gene	ncRNA
D5_peak_4729	chr16	55321579	55322448	5.49323	11.4105	8.01169	80	NA	Intergenic	MLT1G1|LTR|ERVL-MaLR	-38776	NM_178720	239852	Mm.245045	NM_178720	ENSMUSG00000064310	Zpld1	9430016A21Rik	zona pellucida like domain containing 1	protein-coding
D5_peak_3128	chr13	44869575	44869903	24.5044	124.807	119.429	1194	NA	intron (NM_001205044, intron 4 of 18)	LSU-rRNA_Hsa|rRNA|rRNA	132357	NM_025772	94245	Mm.352311	NM_025772	ENSMUSG00000057531	Dtnbp1	5430437B18Rik|AW048963|Bloc1s8|dysbindin|sdy	dystrobrevin binding protein 1	protein-coding
D5_peak_4742	chr16	57391237	57391681	38.7916	648.248	641.463	6414	NA	intron (NM_001040397, intron 1 of 4)	LSU-rRNA_Hsa|rRNA|rRNA	38182	NM_001040397	78749	Mm.328360	NM_001040397	ENSMUSG00000043336	Filip1l	4631422O05Rik|Doc1	filamin A interacting protein 1-like	protein-coding
D5_peak_4746	chr16	59604338	59605021	6.39493	15.2351	11.6101	116	NA	Intergenic	Intergenic	-32266	NR_040564	75145	Mm.399348	NR_040564		4930547E14Rik	-	RIKEN cDNA 4930547E14 gene	ncRNA
D5_peak_3151	chr13	49352326	49353504	6.08112	16.6465	12.9486	129	NA	intron (NM_001039180, intron 2 of 8)	intron (NM_001039180, intron 2 of 8)	11366	NM_001039180	76895	Mm.197387	NM_029791	ENSMUSG00000037933	Bicd2	-	bicaudal D homolog 2 (Drosophila)	protein-coding
D5_peak_4760	chr16	65815217	65815508	6.64897	11.5244	8.11831	81	NA	promoter-TSS (NM_028572)	promoter-TSS (NM_028572)	-271	NM_028572	73569	Mm.25670	NM_028572	ENSMUSG00000091243	Vgll3	1700110N18Rik|4832416J22|C80713|Vgl-3|Vito-2	vestigial like family member 3	protein-coding
D5_peak_4764	chr16	72553764	72554264	5.49348	10.6731	7.32358	73	NA	Intergenic	Intergenic	-109135	NM_019413	19876	Mm.310772	NM_019413	ENSMUSG00000022883	Robo1	AW494633|AW742721|DUTT1|Gm310	roundabout guidance receptor 1	protein-coding
D5_peak_3160	chr13	51833698	51834115	5.98421	12.3554	8.89577	88	NA	Intergenic	Intergenic	-12769	NM_011817	23882	Mm.281298	NM_011817	ENSMUSG00000021453	Gadd45g	AI327420|C86281|CR6|DDIT2|OIG37	growth arrest and DNA-damage-inducible 45 gamma	protein-coding
D5_peak_3161	chr13	51845707	51846778	7.87229	40.6519	36.0783	360	NA	promoter-TSS (NM_011817)	promoter-TSS (NM_011817)	-433	NM_011817	23882	Mm.281298	NM_011817	ENSMUSG00000021453	Gadd45g	AI327420|C86281|CR6|DDIT2|OIG37	growth arrest and DNA-damage-inducible 45 gamma	protein-coding
D5_peak_3162	chr13	51920470	51921272	8.36665	31.2188	26.9369	269	NA	Intergenic	Intergenic	74196	NM_011817	23882	Mm.281298	NM_011817	ENSMUSG00000021453	Gadd45g	AI327420|C86281|CR6|DDIT2|OIG37	growth arrest and DNA-damage-inducible 45 gamma	protein-coding
D5_peak_4774	chr16	74375445	74375835	6.16111	12.2839	8.82875	88	NA	intron (NM_175549, intron 1 of 27)	intron (NM_175549, intron 1 of 27)	-33573	NR_030464	751561		NR_030464	ENSMUSG00000104758	Mir691	Mirn691|mir-691|mmu-mir-691	microRNA 691	ncRNA
D5_peak_4779	chr16	74464532	74464974	5.85525	10.9541	7.58494	75	NA	Intergenic	Intergenic	-53841	NM_175549	268902	Mm.171736	NM_175549	ENSMUSG00000052516	Robo2	2600013A04Rik|9430089E08Rik|BB097918|D230004I22Rik|mKIAA1568	roundabout guidance receptor 2	protein-coding
D5_peak_3173	chr13	54322496	54322895	5.44043	9.85543	6.56494	65	NA	Intergenic	Intergenic	-48654	NM_009946	12890	Mm.268902	NM_009946	ENSMUSG00000025867	Cplx2	921-L|AI413745|AW492120	complexin 2	protein-coding
D5_peak_3178	chr13	54687272	54688530	10.6441	52.1117	47.2489	472	NA	promoter-TSS (NM_001146025)	promoter-TSS (NM_001146025)	-93	NM_134064	105239	Mm.25366	NM_134064	ENSMUSG00000034928	Rnf44	AI854545|mKIAA1100	ring finger protein 44	protein-coding
D5_peak_12600	chrX	112370753	112371194	21.1285	80.0004	74.7737	747	NA	intron (NM_001313734, intron 6 of 6)	intron (NM_001313734, intron 6 of 6)	35806	NM_028655	73809	Mm.50508	NM_028655	ENSMUSG00000025527	Satl1	4930404K22Rik	spermidine/spermine N1-acetyl transferase-like 1	protein-coding
D5_peak_11002	chr7	141934620	141935211	5.51064	10.3398	7.0142	70	NA	Intergenic	Intergenic	-14836	NM_001009930	75770	Mm.274868	NM_029426	ENSMUSG00000053046	Brsk2	4833424K13Rik|SAD-A|SADA	BR serine/threonine kinase 2	protein-coding
D5_peak_11003	chr7	141950561	141951009	5.59661	12.7526	9.26828	92	NA	intron (NM_001009930, intron 1 of 19)	intron (NM_001009930, intron 1 of 19)	1034	NM_029426	75770	Mm.274868	NM_029426	ENSMUSG00000053046	Brsk2	4833424K13Rik|SAD-A|SADA	BR serine/threonine kinase 2	protein-coding
D5_peak_11010	chr7	142897383	142898075	6.88768	18.5161	14.7286	147	NA	intron (NM_009377, intron 2 of 12)	intron (NM_009377, intron 2 of 12)	2237	NM_009377	21823	Mm.1292	NM_009377	ENSMUSG00000000214	Th	-	tyrosine hydroxylase	protein-coding
D5_peak_11015	chr7	143428282	143429083	7.53945	17.5163	13.7761	137	NA	Intergenic	Intergenic	32368	NM_001161624	12577	Mm.168789	NM_009876	ENSMUSG00000037664	Cdkn1c	AL024410|CDKI|Kip2|p57(kip2)|p57Kip2	cyclin-dependent kinase inhibitor 1C (P57)	protein-coding
D5_peak_11016	chr7	143437801	143438532	5.89404	11.0224	7.64862	76	NA	Intergenic	CpG	22884	NM_001161624	12577	Mm.168789	NM_009876	ENSMUSG00000037664	Cdkn1c	AL024410|CDKI|Kip2|p57(kip2)|p57Kip2	cyclin-dependent kinase inhibitor 1C (P57)	protein-coding
D5_peak_11019	chr7	143783874	143784334	6.44222	12.7914	9.30513	93	NA	intron (NM_175534, intron 1 of 1)	intron (NM_175534, intron 1 of 1)	396	NM_175534	244238	Mm.183561	NM_175534	ENSMUSG00000048965	Mrgpre	C130069N09Rik|Ebrt3|Mgrf|MrgE	MAS-related GPR, member E	protein-coding
D5_peak_11023	chr7	144096038	144096798	6.74155	16.3911	12.706	127	NA	intron (NR_037302, intron 1 of 5)	intron (NR_037302, intron 1 of 5)	-79102	NM_001113373	210274	Mm.483624	NM_001081370	ENSMUSG00000037541	Shank2	ProSAP1|mKIAA1022	SH3/ankyrin domain gene 2	protein-coding
D5_peak_11029	chr7	144914578	144915546	6.02895	14.0553	10.4949	104	NA	promoter-TSS (NM_028184)	promoter-TSS (NM_028184)	-38	NM_001347536	72284	Mm.273049	NM_028184	ENSMUSG00000031072	Oraov1	2210010N10Rik|TAOS1	oral cancer overexpressed 1	protein-coding
D5_peak_12630	chrX	144231911	144232981	6.77462	11.3456	7.95088	79	NA	Intergenic	Intergenic	78751	NR_040271	319764	Mm.208482	NR_040271	ENSMUSG00000085139	A730046J19Rik	-	RIKEN cDNA A730046J19 gene	ncRNA
D5_peak_11031	chr7	145206228	145206626	7.15215	15.3856	11.7524	117	NA	non-coding (NR_033626, exon 3 of 3)	non-coding (NR_033626, exon 3 of 3)	1692	NR_033626	100040049	Mm.102235	NR_033626	ENSMUSG00000109305	1810010D01Rik	Gm2572	RIKEN cDNA 1810010D01 gene	ncRNA
D5_peak_11044	chr8	5285806	5286153	4.63966	8.09464	4.94621	49	NA	Intergenic	Intergenic	-180692	NM_011388	20494	Mm.3500	NM_011388	ENSMUSG00000023073	Slc10a2	9130221J18Rik|AI605518|ASBT|IBAT|ISBT	solute carrier family 10, member 2	protein-coding
D5_peak_11063	chr8	11555295	11556374	7.49303	53.6244	48.7281	487	NA	promoter-TSS (NM_001302457)	promoter-TSS (NM_001302457)	72	NM_001302458	26356	Mm.25709	NM_011919	ENSMUSG00000045969	Ing1	2610028J21Rik|AA407184|AI875420|mING1h|p33Ing1|p37Ing1b	inhibitor of growth family, member 1	protein-coding
D5_peak_11065	chr8	11635087	11636575	7.22425	21.1646	17.26	172	NA	promoter-TSS (NM_001167967)	promoter-TSS (NM_001167967)	-74	NM_001281975	102334	Mm.12459	NM_133971	ENSMUSG00000031508	Ankrd10	4833425P12Rik|AW549277	ankyrin repeat domain 10	protein-coding
D5_peak_11067	chr8	12030590	12031075	7.50209	15.5574	11.915	119	NA	Intergenic	Intergenic	190311	NM_029326	75528	Mm.440342	NM_029326	ENSMUSG00000031512	Tex29	1700018L24Rik	testis expressed 29	protein-coding
D5_peak_12672	chrX	166779606	166780011	5.16031	7.74132	4.62392	46	NA	Intergenic	Intergenic	117783	NR_046015	382255	Mm.336320	NR_046015	ENSMUSG00000086860	Gm1720	-	predicted gene 1720	ncRNA
D5_peak_12676	chrX	167315376	167316483	5.53521	9.31573	6.06627	60	NA	intron (NM_001290755, intron 2 of 4)	L2b|LINE|L2	14642	NM_001290755	170743	Mm.23979	NM_133211	ENSMUSG00000044583	Tlr7	-	toll-like receptor 7	protein-coding
D5_peak_12678	chrY	259017	259408	14.5533	32.0933	27.7845	277	NA	Intergenic	RMER12C|LTR|ERVK	53062	NR_126545	69438		NR_126545	ENSMUSG00000101796	1700020D14Rik	-	RIKEN cDNA 1700020D14 gene	ncRNA
D5_peak_12686	chrY	90797899	90798238	7.27665	12.1597	8.7124	87	NA	intron (NM_133362, intron 2 of 3)	intron (NM_133362, intron 2 of 3)	12626	NR_137282	170942	Mm.76062	NM_133362	ENSMUSG00000096768	Erdr1	edr	erythroid differentiation regulator 1	protein-coding
D5_peak_12688	chrY	90804826	90805716	8.78319	22.484	18.5239	185	NA	intron (NM_133362, intron 2 of 3)	L1_Mm|LINE|L1	19829	NR_137282	170942	Mm.76062	NM_133362	ENSMUSG00000096768	Erdr1	edr	erythroid differentiation regulator 1	protein-coding
D5_peak_11088	chr8	15519833	15520038	15.3755	43.3389	38.6913	386	NA	Intergenic	LSU-rRNA_Hsa|rRNA|rRNA	462282	NM_008664	17930	Mm.272115	NM_008664	ENSMUSG00000031461	Myom2	AW146149	myomesin 2	protein-coding
D5_peak_11089	chr8	18311125	18311815	9.92078	24.6614	20.615	206	NA	Intergenic	Intergenic	-283703	NM_173189	244329	Mm.235296	NM_173189	ENSMUSG00000039842	Mcph1	5430437K10Rik|BRIT1|D030046N04Rik|MCT	microcephaly, primary autosomal recessive 1	protein-coding
D5_peak_11094	chr8	19707178	19707650	5.24452	8.49858	5.31536	53	NA	Intergenic	Intergenic	-22162	NM_001039553	626415	Mm.425517	NM_001039553	ENSMUSG00000096265	4930467E23Rik	ENSMUSG00000074453|OTTMUSG00000018948|TSAP	RIKEN cDNA 4930467E23 gene	protein-coding
D5_peak_8809	chr5	31048058	31048887	11.9045	46.5918	41.8599	418	NA	promoter-TSS (NM_177870)	promoter-TSS (NM_177870)	90	NM_001177621	330064	Mm.205463	NM_177870	ENSMUSG00000006641	Slc5a6	E430023I20	solute carrier family 5 (sodium-dependent vitamin transporter), member 6	protein-coding
D5_peak_7207	chr2	181043633	181044253	5.95628	13.9031	10.352	103	NA	Intergenic	Intergenic	-4766	NM_015730	11438	Mm.252369	NM_015730	ENSMUSG00000027577	Chrna4	Acra-4|Acra4|EBN1|ENFL1	cholinergic receptor, nicotinic, alpha polypeptide 4	protein-coding
D5_peak_7221	chr3	5754907	5755243	4.26623	6.04577	3.10034	31	NA	Intergenic	Intergenic	-178827	NM_001163301	19302	Mm.132336	NM_008994	ENSMUSG00000040374	Pex2	D3Ertd138e|PAF-1|PMP35|Pxmp3	peroxisomal biogenesis factor 2	protein-coding
D5_peak_7222	chr3	5860336	5860808	29.6083	642.444	635.68	6356	NA	Intergenic	LSU-rRNA_Hsa|rRNA|rRNA	-284324	NM_001163301	19302	Mm.132336	NM_008994	ENSMUSG00000040374	Pex2	D3Ertd138e|PAF-1|PMP35|Pxmp3	peroxisomal biogenesis factor 2	protein-coding
D5_peak_8832	chr5	33657857	33658501	12.5299	45.3912	40.69	406	NA	promoter-TSS (NM_026698)	promoter-TSS (NM_026698)	51	NM_001310541	21335	Mm.379024	NM_011524	ENSMUSG00000037313	Tacc3	Aint|C86661|Eric1	transforming, acidic coiled-coil containing protein 3	protein-coding
D5_peak_7231	chr3	8923400	8923939	11.2304	39.691	35.1442	351	NA	exon (NM_025434, exon 1 of 3)	exon (NM_025434, exon 1 of 3)	188	NM_025434	66230	Mm.38460	NM_025434	ENSMUSG00000040269	Mrps28	1500012D08Rik|AW061224	mitochondrial ribosomal protein S28	protein-coding
D5_peak_8840	chr5	34187734	34188128	11.9914	42.7854	38.1513	381	NA	promoter-TSS (NM_010753)	promoter-TSS (NM_010753)	-221	NM_010753	17122	Mm.259260	NM_010753	ENSMUSG00000037235	Mxd4	2810410A03Rik|Mad4|bHLHc12	Max dimerization protein 4	protein-coding
D5_peak_8849	chr5	35417687	35418096	6.13579	11.0572	7.68145	76	NA	Intergenic	Intergenic	28774	NM_010445	15371	Mm.358606	NM_010445	ENSMUSG00000067438	Hmx1	Nkx5-3	H6 homeobox 1	protein-coding
D5_peak_8857	chr5	36120968	36121307	6.35617	15.5812	11.9376	119	NA	intron (NM_030889, intron 3 of 26)	intron (NM_030889, intron 3 of 26)	-82884	NM_175249	76943	Mm.44242	NM_175249	ENSMUSG00000043430	Psapl1	2310020A21Rik	prosaposin-like 1	protein-coding
D5_peak_7253	chr3	16858574	16859213	7.07995	18.0105	14.2475	142	NA	Intergenic	Intergenic	675710	NM_172677	229096	Mm.23834	NM_172677	ENSMUSG00000047213	Ythdf3	9130022A11Rik	YTH domain family 3	protein-coding
D5_peak_8861	chr5	36581662	36582417	10.7505	41.6923	37.0894	370	NA	intron (NM_001113362, intron 2 of 14)	CpG	358	NM_133910	100855	Mm.486203	NM_133910	ENSMUSG00000029192	Tbc1d14	2810413P16Rik|AU043625|C86258|D5Ertd110e|mKIAA1322	TBC1 domain family, member 14	protein-coding
D5_peak_8867	chr5	36988836	36989296	8.00987	19.9118	16.0632	160	NA	promoter-TSS (NM_011716)	promoter-TSS (NM_011716)	-84	NM_011716	22393	Mm.20916	NM_011716	ENSMUSG00000039474	Wfs1	AI481085|wolframin	Wolfram syndrome 1 homolog (human)	protein-coding
D5_peak_7264	chr3	18625708	18626175	7.42157	19.6869	15.8485	158	NA	Intergenic	Intergenic	-145464	NR_040544	73959	Mm.60616	NR_040544	ENSMUSG00000102699	4930433B08Rik	-	RIKEN cDNA 4930433B08 gene	ncRNA
D5_peak_7289	chr3	31093377	31094205	5.60102	18.9776	15.17	151	NA	Intergenic	CpG	-1267	NM_001271772	20482	Mm.15406	NM_011386	ENSMUSG00000027660	Skil	Skir|SnoN|sno	SKI-like	protein-coding
D5_peak_8895	chr5	44250234	44250688	5.24166	8.82312	5.61262	56	NA	Intergenic	Intergenic	-23855	NM_173764	231225	Mm.30688	NM_173764	ENSMUSG00000046985	Tapt1	4932414K18Rik	transmembrane anterior posterior transformation 1	protein-coding
D5_peak_7290	chr3	31094424	31095030	6.70223	25.8058	21.715	217	NA	promoter-TSS (NM_001039090)	promoter-TSS (NM_001039090)	-331	NM_001271772	20482	Mm.15406	NM_011386	ENSMUSG00000027660	Skil	Skir|SnoN|sno	SKI-like	protein-coding
D5_peak_4804	chr16	80272473	80273153	7.95982	18.3132	14.5353	145	NA	Intergenic	Intergenic	-927884	NM_010954	17968	Mm.433941	NM_010954	ENSMUSG00000022762	Ncam2	Ncam-2|Ocam|RNCAM	neural cell adhesion molecule 2	protein-coding
D5_peak_4807	chr16	84773708	84774369	4.00472	6.12608	3.17231	31	NA	promoter-TSS (NM_023844)	promoter-TSS (NM_023844)	-85	NM_023844	67374	Mm.41758	NM_023844	ENSMUSG00000053062	Jam2	1110002N23Rik|2410030G21Rik|2410167M24Rik|JAM-2|JAM-B|Jcam2|VE-JAM	junction adhesion molecule 2	protein-coding
D5_peak_4810	chr16	85307944	85308449	4.87626	9.16993	5.93161	59	NA	Intergenic	Intergenic	-134489	NM_001198823	11820	Mm.277585	NM_007471	ENSMUSG00000022892	App	Abeta|Abpp|Adap|Ag|Cvap|E030013M08Rik|betaApp	amyloid beta (A4) precursor protein	protein-coding
D5_peak_4814	chr16	85665935	85666777	8.4184	28.1372	23.9619	239	NA	Intergenic	Intergenic	-115983	NM_144853	224405	Mm.213203	NM_144853	ENSMUSG00000041134	Cyyr1	-	cysteine and tyrosine-rich protein 1	protein-coding
D5_peak_3210	chr13	56581675	56582554	10.4735	37.2488	32.7778	327	NA	Intergenic	Intergenic	-27489	NM_009369	21810	Mm.14455	NM_009369	ENSMUSG00000035493	Tgfbi	68kDa|AI181842|AI747162|Beta-ig|big-h3	transforming growth factor, beta induced	protein-coding
D5_peak_3212	chr13	57087332	57087585	4.07437	5.73951	2.83059	28	NA	Intergenic	Intergenic	-191669	NM_001302372	26946	Mm.62409	NM_012035	ENSMUSG00000021541	Trpc7	TRP7|Trrp8	transient receptor potential cation channel, subfamily C, member 7	protein-coding
D5_peak_4825	chr16	87916556	87917183	5.51462	9.28139	6.03434	60	NA	intron (NM_146072, intron 14 of 16)	intron (NM_146072, intron 14 of 16)	217915	NM_007520	12013	Mm.26147	NM_007520	ENSMUSG00000025612	Bach1	6230421P05Rik|AI323795	BTB and CNC homology 1, basic leucine zipper transcription factor 1	protein-coding
D5_peak_4827	chr16	88408040	88408796	9.16206	22.1248	18.1795	181	NA	Intergenic	Intergenic	98560	NM_181490	239931	Mm.126860	NM_181490	ENSMUSG00000055811	Cldn17	-	claudin 17	protein-coding
D5_peak_4829	chr16	88937840	88938424	5.8577	10.5818	7.23914	72	NA	Intergenic	Intergenic	-5868	NM_133359	170939	Mm.188445	NM_133359	ENSMUSG00000057174	Krtap19-9b	Krtap16-10b|Krtap16.10L	keratin associated protein 19-9B	protein-coding
D5_peak_4830	chr16	89572816	89573355	4.2082	6.20806	3.24502	32	NA	Intergenic	RSINE1|SINE|B4	-1902	NM_001113406	16693	Mm.310906	NM_001113406	ENSMUSG00000091212	Krtap11-1	AA162070|AA589467|AV018433|Hacl1|KAP11.1|PRED29	keratin associated protein 11-1	protein-coding
D5_peak_4835	chr16	90656460	90657108	6.18054	11.9186	8.48652	84	NA	Intergenic	Intergenic	70587	NM_025642	66578	Mm.180363	NM_025642	ENSMUSG00000022978	Mis18a	2610039C10Rik|2810018N07Rik	MIS18 kinetochore protein A	protein-coding
D5_peak_3230	chr13	58694650	58694973	5.36786	10.439	7.10673	71	NA	Intergenic	Intergenic	67500	NR_045469	67585	Mm.84751	NR_045469		4930455J16Rik	-	RIKEN cDNA 4930455J16 gene	ncRNA
D5_peak_4850	chr16	91759553	91759911	4.33696	7.25219	4.18084	41	NA	intron (NM_001110275, intron 1 of 28)	intron (NM_001110275, intron 1 of 28)	30361	NM_001110276	16443	Mm.40546	NM_010587	ENSMUSG00000022957	Itsn1	AA517634|AA545208|AI316805|AI839402|AI848451|Ehsh1|Ese1|Itsn|Sh3p17	intersectin 1 (SH3 domain protein 1A)	protein-coding
D5_peak_4859	chr16	93711079	93712100	11.2077	42.8616	38.226	382	NA	promoter-TSS (NM_026700)	promoter-TSS (NM_026700)	-318	NM_027293	70028	Mm.23230	NM_026700	ENSMUSG00000022946	Dopey2	0610038M01Rik|2610510B01Rik|AI503246|C21orf5|mKIAA0933	dopey family member 2	protein-coding
D5_peak_3251	chr13	63951971	63953132	7.13281	18.1219	14.3536	143	NA	Intergenic	Intergenic	136650	NM_008291	15487	Mm.5109	NM_008291	ENSMUSG00000033122	Hsd17b3	-	hydroxysteroid (17-beta) dehydrogenase 3	protein-coding
D5_peak_3252	chr13	64020951	64021289	7.32518	15.2428	11.6173	116	NA	Intergenic	Intergenic	68081	NM_008291	15487	Mm.5109	NM_008291	ENSMUSG00000033122	Hsd17b3	-	hydroxysteroid (17-beta) dehydrogenase 3	protein-coding
D5_peak_3253	chr13	64107150	64108295	8.56463	30.1302	25.8836	258	NA	intron (NM_001001321, intron 7 of 11)	intron (NM_001001321, intron 7 of 11)	-18521	NM_008291	15487	Mm.5109	NM_008291	ENSMUSG00000033122	Hsd17b3	-	hydroxysteroid (17-beta) dehydrogenase 3	protein-coding
D5_peak_3258	chr13	64370025	64370707	7.52613	18.9376	15.1316	151	NA	5' UTR (NM_009984, exon 1 of 8)	5' UTR (NM_009984, exon 1 of 8)	154	NM_009984	13039	Mm.930	NM_009984	ENSMUSG00000021477	Ctsl	1190035F06Rik|CatL|Ctsl1|MEP|fs|nkt	cathepsin L	protein-coding
D5_peak_4880	chr16	97391567	97392445	5.56339	11.9241	8.49178	84	NA	intron (NM_019517, intron 1 of 8)	intron (NM_019517, intron 1 of 8)	35278	NM_019517	56175	Mm.97885	NM_019517	ENSMUSG00000040605	Bace2	1110059C24Rik|AEPLC|AI850424|ALP56|ARP1|ASP1|ASP21|BAE2|CDA13|CEAP1|DRAP	beta-site APP-cleaving enzyme 2	protein-coding
D5_peak_4883	chr17	3081479	3082472	8.2022	45.6347	40.9263	409	NA	intron (NR_003519, intron 1 of 7)	intron (NR_003519, intron 1 of 7)	2208	NR_003519	328734	Mm.335641	NR_003519		Pisd-ps2	D030013I16Rik	phosphatidylserine decarboxylase, pseudogene 2	pseudo
D5_peak_4886	chr17	3557418	3558229	6.22645	14.4642	10.8818	108	NA	promoter-TSS (NR_045303)	promoter-TSS (NR_045303)	-1	NR_045302	68230	Mm.431352	NR_045302		1700102H20Rik	-	RIKEN cDNA 1700102H20 gene	ncRNA
D5_peak_3280	chr13	69611472	69611992	10.766	37.3251	32.8498	328	NA	promoter-TSS (NM_175283)	promoter-TSS (NM_175283)	-269	NM_175283	78925	Mm.451912	NM_175283	ENSMUSG00000021594	Srd5a1	0610031P22Rik|4930435F02Rik|S5AR 1|Srd5a-1	steroid 5 alpha-reductase 1	protein-coding
D5_peak_3288	chr13	71136113	71136674	8.93393	39.4975	34.9561	349	NA	Intergenic	Intergenic	29304	NR_130325	100316804		NR_130325	ENSMUSG00000080580	Mir466f-4	Mirn466f-4|mmu-mir-466f-4	microRNA 466f-4	ncRNA
D5_peak_11120	chr8	25070329	25070756	7.14466	16.2876	12.6074	126	NA	intron (NM_031257, intron 3 of 11)	intron (NM_031257, intron 3 of 11)	31269	NM_031257	83436	Mm.261122	NM_031257	ENSMUSG00000031557	Plekha2	6430512N22Rik|AI851530|AU041791|TAPP2|W91773	pleckstrin homology domain-containing, family A (phosphoinositide binding specific) member 2	protein-coding
D5_peak_11137	chr8	26770229	26770952	8.78362	26.8385	22.7092	227	NA	Intergenic	Intergenic	53833	NR_045904	72316	Mm.490534	NR_045904	ENSMUSG00000100335	2310008N11Rik	-	RIKEN cDNA 2310008N11 gene	ncRNA
D5_peak_7310	chr3	36551500	36551728	4.97767	8.37389	5.20069	52	NA	promoter-TSS (NM_019393)	promoter-TSS (NM_019393)	-992	NM_019393	50911	Mm.116711	NM_019393	ENSMUSG00000027714	Exosc9	PM/Scl-75|Pmscl1|RRP45|p5|p6	exosome component 9	protein-coding
D5_peak_7347	chr3	51701502	51702254	7.25927	18.3866	14.605	146	NA	intron (NM_001004176, intron 2 of 4)	intron (NM_001004176, intron 2 of 4)	40699	NM_001310482	211666	Mm.24679	NM_174995	ENSMUSG00000074604	Mgst2	GST2|MGST-II	microsomal glutathione S-transferase 2	protein-coding
D5_peak_7349	chr3	51788747	51789573	11.1805	39.5734	35.0301	350	NA	intron (NM_001004176, intron 2 of 4)	intron (NM_001004176, intron 2 of 4)	127981	NM_001310482	211666	Mm.24679	NM_174995	ENSMUSG00000074604	Mgst2	GST2|MGST-II	microsomal glutathione S-transferase 2	protein-coding
D5_peak_8950	chr5	67138876	67140223	8.04743	43.4241	38.7747	387	NA	Intergenic	Intergenic	-40423	NM_008888	18935	Mm.62505	NM_008888	ENSMUSG00000012520	Phox2b	Dilp1|NBPhox|Pmx2b|Px2b	paired-like homeobox 2b	protein-coding
D5_peak_7376	chr3	55873387	55873718	7.9911	17.3845	13.6511	136	NA	intron (NM_030595, intron 36 of 57)	intron (NM_030595, intron 36 of 57)	26447	NR_033592	71182	Mm.195603	NR_033592	ENSMUSG00000106572	4933417G07Rik	-	SEC13 homolog pseudogene	pseudo
D5_peak_7378	chr3	57575876	57576559	5.10953	9.26619	6.02047	60	NA	promoter-TSS (NM_133784)	promoter-TSS (NM_133784)	-307	NM_001168281	97064	Mm.405029	NM_133784	ENSMUSG00000027803	Wwtr1	2310058J06Rik|2610021I22Rik|C78399|Taz	WW domain containing transcription regulator 1	protein-coding
D5_peak_8980	chr5	74155847	74156690	6.07174	12.5203	9.05058	90	NA	Intergenic	MT2A|LTR|ERVL	-39058	NM_026878	68939	Mm.293316	NM_026878	ENSMUSG00000049907	Rasl11b	1190017B18Rik	RAS-like, family 11, member B	protein-coding
D5_peak_7382	chr3	58112443	58112923	5.87819	10.617	7.27165	72	NA	Intergenic	Intergenic	51124	NR_040538	67850	Mm.416968	NR_040538	ENSMUSG00000100666	1700007F19Rik	-	RIKEN cDNA 1700007F19 gene	ncRNA
D5_peak_7387	chr3	60256568	60257213	8.92982	20.6181	16.7379	167	NA	Intergenic	Intergenic	175021	NM_032400	84112	Mm.125110	NM_032400	ENSMUSG00000027762	Sucnr1	Gpr91	succinate receptor 1	protein-coding
D5_peak_8991	chr5	76664843	76666954	6.1306	23.9441	19.9247	199	NA	Intergenic	Intergenic	74184	NM_199032	381644	Mm.332452	NM_199032	ENSMUSG00000036403	Cep135	BC062951|Cep4|Gm1044	centrosomal protein 135	protein-coding
D5_peak_8992	chr5	76762195	76763055	6.5919	15.2043	11.5808	115	NA	Intergenic	Intergenic	-77974	NM_001163793	320827	Mm.101504	NM_001163793	ENSMUSG00000036377	C530008M17Rik	2810489J07Rik|4930529A19Rik|4931405B09Rik|Kiaa1211|mKIAA1211	RIKEN cDNA C530008M17 gene	protein-coding
D5_peak_7397	chr3	65974501	65975453	5.49302	12.157	8.70984	87	NA	Intergenic	CpG	-16752	NM_019937	56706	Mm.175612	NM_019937	ENSMUSG00000027829	Ccnl1	2610030E23Rik|AU018493|Ccnl|ania-6a	cyclin L1	protein-coding
D5_peak_3306	chr13	73117120	73117902	10.2207	36.0208	31.5922	315	NA	Intergenic	Intergenic	111589	NR_126459	75361	Mm.385732	NR_126459		4930555K05Rik	-	RIKEN cDNA 4930555K05 gene	ncRNA
D5_peak_4922	chr17	8872242	8872835	5.16856	8.69937	5.49853	54	NA	intron (NM_001347321, intron 1 of 21)	intron (NM_001347321, intron 1 of 21)	22553	NM_001347321	23984	Mm.87161	NM_011866	ENSMUSG00000023868	Pde10a	-	phosphodiesterase 10A	protein-coding
D5_peak_3331	chr13	80000400	80001235	11.824	55.0866	50.1605	501	NA	Intergenic	Intergenic	-882605	NM_001042591	105171	Mm.423137	NM_001042591	ENSMUSG00000074794	Arrdc3	AI450344|mKIAA1376	arrestin domain containing 3	protein-coding
D5_peak_3339	chr13	81783106	81783864	10.829	35.5867	31.1713	311	NA	intron (NM_007684, intron 1 of 4)	CpG	193	NM_007684	12626	Mm.12481	NM_007684	ENSMUSG00000021537	Cetn3	MmCEN3	centrin 3	protein-coding
D5_peak_4946	chr17	12960347	12960762	7.22778	15.0684	11.4527	114	NA	intron (NM_009338, intron 1 of 8)	CpG	171	NM_009338	110460	Mm.439711	NM_009338	ENSMUSG00000023832	Acat2	AW742799|Tcp-1x|Tcp1-rs1	acetyl-Coenzyme A acetyltransferase 2	protein-coding
D5_peak_4947	chr17	12992010	12992813	8.09221	21.6075	17.6836	176	NA	promoter-TSS (NM_001113533)	promoter-TSS (NM_001113533)	128	NM_175394	60532	Mm.275521	NM_175394	ENSMUSG00000060475	Wtap	2810408K05Rik|9430038B09Rik	Wilms tumour 1-associating protein	protein-coding
D5_peak_4950	chr17	13590341	13590712	6.18093	11.1338	7.75296	77	NA	Intergenic	Intergenic	-36432	NR_045437	72578	Mm.46549	NR_045436	ENSMUSG00000038347	2700054A10Rik	-	RIKEN cDNA 2700054A10 gene	ncRNA
D5_peak_4951	chr17	13590966	13591476	5.90423	10.2899	6.96779	69	NA	Intergenic	Intergenic	-37127	NR_045437	72578	Mm.46549	NR_045436	ENSMUSG00000038347	2700054A10Rik	-	RIKEN cDNA 2700054A10 gene	ncRNA
D5_peak_4952	chr17	13654718	13654927	7.69186	15.4245	11.7891	117	NA	Intergenic	Intergenic	-100728	NR_045437	72578	Mm.46549	NR_045436	ENSMUSG00000038347	2700054A10Rik	-	RIKEN cDNA 2700054A10 gene	ncRNA
D5_peak_4961	chr17	15108731	15109097	5.11506	8.6085	5.41555	54	NA	Intergenic	Intergenic	55855	NM_001034891	381062	Mm.393767	NM_183133	ENSMUSG00000036552	Ermard	2210404J11Rik|2410011O22Rik|AI448938	ER membrane associated RNA degradation	protein-coding
D5_peak_4962	chr17	15247912	15248387	8.9398	23.8827	19.8656	198	NA	Intergenic	Intergenic	-7366	NR_046164	328747	Mm.256835	NR_046164	ENSMUSG00000097624	Gm5091	C330048F19	predicted gene 5091	ncRNA
D5_peak_4963	chr17	15342869	15343557	5.65067	10.591	7.24702	72	NA	Intergenic	Intergenic	11248	NR_033511	100038481	Mm.387544	NR_033511		Gm10510	ENSMUSG00000073453	predicted gene 10510	ncRNA
D5_peak_3363	chr13	92354595	92355372	13.0896	47.3743	42.6203	426	NA	promoter-TSS (NM_010829)	promoter-TSS (NM_010829)	20	NM_010829	17686	Mm.343101	NM_010829	ENSMUSG00000014850	Msh3	D13Em1|Rep-3|Rep3	mutS homolog 3	protein-coding
D5_peak_3376	chr13	95774968	95775690	9.18121	37.4048	32.9277	329	NA	intron (NM_027711, intron 2 of 35)	intron (NM_027711, intron 2 of 35)	78409	NM_010170	14064	Mm.440952	NM_010170	ENSMUSG00000021675	F2rl2	F730031A08|PAR3	coagulation factor II (thrombin) receptor-like 2	protein-coding
D5_peak_3377	chr13	96010992	96011337	5.84767	12.4876	9.01963	90	NA	intron (NM_029210, intron 4 of 12)	intron (NM_029210, intron 4 of 12)	-119242	NM_027711	544963	Mm.38878	NM_027711	ENSMUSG00000021676	Iqgap2	4933417J23Rik|A630053O10|AI788777	IQ motif containing GTPase activating protein 2	protein-coding
D5_peak_3393	chr13	97824120	97824878	6.07797	16.2231	12.5462	125	NA	Intergenic	Intergenic	264499	NR_046157	328314	Mm.138047	NR_046157	ENSMUSG00000110235	Gm5086	B230311A21|EG328314	predicted gene 5086	ncRNA
D5_peak_11269	chr8	68830088	68830437	4.40897	7.09246	4.037	40	NA	TTS (NM_001293792)	TTS (NM_001293792)	36333	NM_001293791	70885	Mm.252421	NM_027590	ENSMUSG00000031864	Ints10	4921521J11Rik|AI462004	integrator complex subunit 10	protein-coding
D5_peak_11270	chr8	69121533	69122294	7.53265	24.3555	20.3217	203	NA	Intergenic	Intergenic	19040	NM_199364	211134	Mm.409446	NM_199364	ENSMUSG00000036306	Lzts1	F37|FEZ1|PSD-Zip70	leucine zipper, putative tumor suppressor 1	protein-coding
D5_peak_11298	chr8	70476910	70477329	3.60192	4.97453	2.16655	21	NA	promoter-TSS (NM_001122830)	promoter-TSS (NM_001122830)	-176	NM_178771	234378	Mm.187090	NM_172052	ENSMUSG00000055707	Klhl26	C630013N10Rik|Klkl26	kelch-like 26	protein-coding
D5_peak_7418	chr3	75556788	75557614	9.46396	32.9741	28.6375	286	NA	promoter-TSS (NM_009250)	promoter-TSS (NM_009250)	-332	NM_009250	20713	Mm.41560	NM_009250	ENSMUSG00000027834	Serpini1	AI837402|Ns|PI-12|PI12|Spi17	serine (or cysteine) peptidase inhibitor, clade I, member 1	protein-coding
D5_peak_7427	chr3	83211470	83212437	6.82514	20.2031	16.3415	163	NA	Intergenic	Intergenic	156415	NM_016784	53317	Mm.286349	NM_016784	ENSMUSG00000027998	Plrg1	AA958940|C80566|Tango4	pleiotropic regulator 1	protein-coding
D5_peak_7450	chr3	87566184	87566409	7.20383	15.0254	11.4122	114	NA	Intergenic	Intergenic	40718	NM_001083318	27049	Mm.219460	NM_012051	ENSMUSG00000003382	Etv3	AI414410|METS|Pe1	ets variant 3	protein-coding
D5_peak_7456	chr3	87974173	87974580	4.54025	8.52564	5.33992	53	NA	intron (NM_016701, intron 2 of 3)	intron (NM_016701, intron 2 of 3)	3283	NM_016701	18008	Mm.331129	NM_016701	ENSMUSG00000004891	Nes	AA166324|C78523|ESTM46	nestin	protein-coding
D5_peak_7461	chr3	88177678	88178411	12.6311	47.6954	42.9335	429	NA	promoter-TSS (NR_045997)	promoter-TSS (NR_045997)	-259	NR_045997	76642	Mm.424420	NR_045997	ENSMUSG00000096935	1700113A16Rik	2210408E11Rik|AA408983	RIKEN cDNA 1700113A16 gene	ncRNA
D5_peak_3405	chr13	99413463	99414043	5.52777	10.3706	7.04304	70	NA	promoter-TSS (NR_015515)	promoter-TSS (NR_015515)	-927	NR_015515	320893	Mm.470842	NR_015515		6430562O15Rik	-	RIKEN cDNA 6430562O15 gene	ncRNA
D5_peak_3437	chr13	107540781	107541521	6.14196	12.249	8.79598	87	NA	Intergenic	Intergenic	71329	NR_045084	105120	Mm.417700	NR_045083		AI197445	-	expressed sequence AI197445	ncRNA
D5_peak_3442	chr13	107890079	107890894	11.1591	66.0855	60.9901	609	NA	promoter-TSS (NM_145456)	promoter-TSS (NM_145456)	-422	NM_145456	67263	Mm.490418	NM_145456	ENSMUSG00000032846	Zswim6	2900036G02Rik|mKIAA1577	zinc finger SWIM-type containing 6	protein-coding
D5_peak_3448	chr13	110665508	110665883	5.78543	12.3653	8.90496	89	NA	Intergenic	Intergenic	-237804	NR_131193	75139	Mm.490931	NR_131193		Gm38397	-	predicted gene, 38397	ncRNA
D5_peak_3450	chr13	111725108	111725788	10.0128	30.1242	25.8778	258	NA	Intergenic	CpG	39270	NM_172593	218613	Mm.31012	NM_172593	ENSMUSG00000032727	Mier3	5730509D14|AU015422|D130064H19Rik	MIER family member 3	protein-coding
D5_peak_3455	chr13	112800649	112801154	7.94328	19.7794	15.9366	159	NA	5' UTR (NM_008903, exon 1 of 6)	5' UTR (NM_008903, exon 1 of 6)	124	NM_008247	19012	Mm.291029	NM_008247	ENSMUSG00000021759	Plpp1	Hic53|Hpic53|LPP-1|LPP1|PAP-2a|PAP2-alpha|PAP2a|Ppap2a|mPAP	phospholipid phosphatase 1	protein-coding
D5_peak_3457	chr13	113343367	113344406	5.5296	16.0543	12.3864	123	NA	Intergenic	Intergenic	134227	NM_023612	71690	Mm.38929	NM_023612	ENSMUSG00000042379	Esm1	0610042H23Rik|AV004503|ESM-1	endothelial cell-specific molecule 1	protein-coding
D5_peak_3461	chr13	113464346	113465016	7.92732	23.2952	19.3024	193	NA	non-coding (NR_045501, exon 5 of 7)	non-coding (NR_045501, exon 5 of 7)	38163	NR_045501	70917	Mm.491036	NR_045501		4921509O07Rik	-	RIKEN cDNA 4921509O07 gene	ncRNA
D5_peak_3472	chr13	115687352	115688083	9.5552	34.3678	29.9885	299	NA	Intergenic	Intergenic	-585753	NM_001033228	109700	Mm.317280	NM_001033228	ENSMUSG00000042284	Itga1	CD49A|E130012M19Rik|Vla1	integrin alpha 1	protein-coding
D5_peak_3473	chr13	115696223	115696899	7.87093	25.7152	21.628	216	NA	Intergenic	Intergenic	-594597	NM_001033228	109700	Mm.317280	NM_001033228	ENSMUSG00000042284	Itga1	CD49A|E130012M19Rik|Vla1	integrin alpha 1	protein-coding
D5_peak_3474	chr13	115751037	115751728	6.28815	19.2849	15.4636	154	NA	Intergenic	Intergenic	558306	NM_021459	16392	Mm.42242	NM_021459	ENSMUSG00000042258	Isl1	-	ISL1 transcription factor, LIM/homeodomain	protein-coding
D5_peak_3478	chr13	116514436	116515623	7.52042	21.3667	17.4537	174	NA	Intergenic	Intergenic	-205341	NM_021459	16392	Mm.42242	NM_021459	ENSMUSG00000042258	Isl1	-	ISL1 transcription factor, LIM/homeodomain	protein-coding
D5_peak_3487	chr13	118735956	118736181	5.13703	8.978	5.75438	57	NA	intron (NM_008002, intron 1 of 2)	intron (NM_008002, intron 1 of 2)	21369	NM_008002	14165	Mm.317323	NM_008002	ENSMUSG00000021732	Fgf10	AEY17|BB213776|Fgf-10|Gsfaey17	fibroblast growth factor 10	protein-coding
D5_peak_3489	chr13	119488044	119489205	6.76909	21.4337	17.5181	175	NA	promoter-TSS (NR_027974)	promoter-TSS (NR_027974)	-236	NM_001177666	633640	Mm.46679	NM_001039244	ENSMUSG00000074634	Tmem267	EG633640|Gm7120	transmembrane protein 267	protein-coding
D5_peak_3490	chr13	119494809	119495064	5.22649	8.15055	4.99711	49	NA	intron (NM_001039244, intron 2 of 2)	B2_Mm1t|SINE|B2	6076	NM_001177666	633640	Mm.46679	NM_001039244	ENSMUSG00000074634	Tmem267	EG633640|Gm7120	transmembrane protein 267	protein-coding
D5_peak_3491	chr13	119596662	119597028	12.3751	67.0227	61.9151	619	NA	intron (NM_001039244, intron 2 of 2)	intron (NM_001039244, intron 2 of 2)	-26974	NM_020279	56838	Mm.143745	NM_020279	ENSMUSG00000074715	Ccl28	CCK1|MEC|Scya28	chemokine (C-C motif) ligand 28	protein-coding
D5_peak_3493	chr13	119601913	119602190	7.58423	33.4923	29.1399	291	NA	intron (NM_001039244, intron 2 of 2)	intron (NM_001039244, intron 2 of 2)	-21768	NM_020279	56838	Mm.143745	NM_020279	ENSMUSG00000074715	Ccl28	CCK1|MEC|Scya28	chemokine (C-C motif) ligand 28	protein-coding
D5_peak_11311	chr8	70776718	70777306	10.2754	33.7147	29.3564	293	NA	promoter-TSS (NM_008841)	promoter-TSS (NM_008841)	150	NR_029440	72093	Mm.271208	NR_029440		2010320M18Rik	-	RIKEN cDNA 2010320M18 gene	ncRNA
D5_peak_11323	chr8	71382027	71382998	8.25329	29.8414	25.6041	256	NA	promoter-TSS (NM_010150)	promoter-TSS (NM_010150)	-560	NM_010150	13864	Mm.28989	NM_010150	ENSMUSG00000002393	Nr2f6	AV090102|COUP-TF3|EAR2|Erbal2	nuclear receptor subfamily 2, group F, member 6	protein-coding
D5_peak_11381	chr8	83115179	83115541	7.69638	14.9712	11.3612	113	NA	Intergenic	Intergenic	-49992	NM_027758	71310	Mm.24031	NM_027758	ENSMUSG00000031709	Tbc1d9	4933431N12Rik|AI847101|AW490653|C76116	TBC1 domain family, member 9	protein-coding
D5_peak_11387	chr8	83607917	83608813	7.89215	23.2147	19.2252	192	NA	promoter-TSS (NM_001308227)	promoter-TSS (NM_001308227)	-183	NM_001308227	81489	Mm.282092	NM_018808	ENSMUSG00000005483	Dnajb1	0610007I11Rik|DjB1|HSPF1|Hdj1|Hsp40	DnaJ heat shock protein family (Hsp40) member B1	protein-coding
D5_peak_11397	chr8	84066347	84067357	8.85726	39.8153	35.2645	352	NA	promoter-TSS (NM_009055)	promoter-TSS (NM_009055)	16	NM_009055	19724	Mm.7892	NM_009055	ENSMUSG00000031706	Rfx1	AI047719|AI385641	regulatory factor X, 1 (influences HLA class II expression)	protein-coding
D5_peak_7552	chr3	96197240	96197549	4.47833	6.64797	3.63826	36	NA	intron (NM_026975, intron 1 of 1)	CpG	192	NM_026975	69168	Mm.104531	NM_026975	ENSMUSG00000015943	Bola1	1810037G04Rik	bolA-like 1 (E. coli)	protein-coding
D5_peak_7564	chr3	96432122	96432629	7.89424	26.2864	22.1779	221	NA	Intergenic	ORR1E|LTR|ERVL-MaLR	-17542	NR_001579	21748		NR_001579	ENSMUSG00000064796	Terc	mTER|mTR	telomerase RNA component	ncRNA
D5_peak_7593	chr3	101967101	101967963	7.34374	18.0858	14.3189	143	NA	Intergenic	Intergenic	-42613	NM_178777	18072	Mm.137286	NM_178777	ENSMUSG00000048540	Nhlh2	6230401I09Rik|Hen2|NSCL2|Nscl-2|bHLHa34	nescient helix loop helix 2	protein-coding
D5_peak_7596	chr3	102023153	102023949	6.98216	24.7983	20.7468	207	NA	Intergenic	G-rich|Low_complexity|Low_complexity	13406	NM_178777	18072	Mm.137286	NM_178777	ENSMUSG00000048540	Nhlh2	6230401I09Rik|Hen2|NSCL2|Nscl-2|bHLHa34	nescient helix loop helix 2	protein-coding
D5_peak_7597	chr3	102049259	102049907	8.95512	33.3734	29.0244	290	NA	Intergenic	Intergenic	-36872	NM_009814	12373	Mm.15343	NM_009814	ENSMUSG00000027861	Casq2	AA033488|AW146219|Csq2|ESTM52|cCSQ	calsequestrin 2	protein-coding
D5_peak_7599	chr3	102062409	102062816	4.39535	6.51338	3.51755	35	NA	Intergenic	Intergenic	-23843	NM_009814	12373	Mm.15343	NM_009814	ENSMUSG00000027861	Casq2	AA033488|AW146219|Csq2|ESTM52|cCSQ	calsequestrin 2	protein-coding
D5_peak_3525	chr14	18238290	18239468	8.13411	32.1478	27.8373	278	NA	5' UTR (NM_011584, exon 1 of 8)	5' UTR (NM_011584, exon 1 of 8)	227	NM_011584	353187	Mm.26587	NM_011584	ENSMUSG00000021775	Nr1d2	RVR|Rev-erb	nuclear receptor subfamily 1, group D, member 2	protein-coding
D5_peak_3528	chr14	19415729	19415940	6.17344	40.3309	35.7668	357	NA	Intergenic	GSAT_MM|Satellite|Satellite	186753	NM_001024706	432825	Mm.327147	NM_001024706	ENSMUSG00000095024	Gm5458	EG432825	predicted gene 5458	protein-coding
D5_peak_3542	chr14	20928894	20929628	11.7849	54.9711	50.048	500	NA	promoter-TSS (NM_009502)	promoter-TSS (NM_009502)	-172	NM_009502	22330	Mm.279361	NM_009502	ENSMUSG00000021823	Vcl	9430097D22|AA571387|AI462105|AW545629	vinculin	protein-coding
D5_peak_3548	chr14	21500176	21501288	10.9126	83.1478	77.9029	779	NA	intron (NM_017479, intron 1 of 16)	CpG	947	NM_017479	54169	Mm.248967	NM_017479	ENSMUSG00000021767	Kat6b	AI507552|B130044K16Rik|MYST-4|Morf|Myst4|mKIAA0383|qkf|querkopf	K(lysine) acetyltransferase 6B	protein-coding
D5_peak_3562	chr14	22906338	22906634	3.46065	5.39495	2.53023	25	NA	intron (NM_028275, intron 6 of 6)	intron (NM_028275, intron 6 of 6)	188085	NR_033550	791307	Mm.364384	NR_033550	ENSMUSG00000068680	Gm10248	ENSMUSG00000068680	predicted gene 10248	ncRNA
D5_peak_3566	chr14	24551007	24551664	6.75242	16.8612	13.1528	131	NA	Intergenic	Intergenic	60654	NM_011297	20088	Mm.16775	NM_011297	ENSMUSG00000025290	Rps24	-	ribosomal protein S24	protein-coding
D5_peak_3567	chr14	24578669	24578950	4.2087	5.71375	2.81036	28	NA	Intergenic	Intergenic	88128	NM_011297	20088	Mm.16775	NM_011297	ENSMUSG00000025290	Rps24	-	ribosomal protein S24	protein-coding
D5_peak_3569	chr14	24779130	24779747	8.65704	26.0061	21.9078	219	NA	Intergenic	CpG	288757	NM_011297	20088	Mm.16775	NM_011297	ENSMUSG00000025290	Rps24	-	ribosomal protein S24	protein-coding
D5_peak_11445	chr8	89744462	89744738	5.22319	8.7919	5.5839	55	NA	Intergenic	Intergenic	603652	NM_172913	244579	Mm.302755	NM_172913	ENSMUSG00000043668	Tox3	500-9|BC052044|C230068E13|CAGF9|Tnrc9	TOX high mobility group box family member 3	protein-coding
D5_peak_11447	chr8	90031148	90031729	11.4406	34.3588	29.98	299	NA	Intergenic	Intergenic	316814	NM_172913	244579	Mm.302755	NM_172913	ENSMUSG00000043668	Tox3	500-9|BC052044|C230068E13|CAGF9|Tnrc9	TOX high mobility group box family member 3	protein-coding
D5_peak_11448	chr8	90244796	90245339	4.21369	7.03024	3.98111	39	NA	Intergenic	Intergenic	103185	NM_172913	244579	Mm.302755	NM_172913	ENSMUSG00000043668	Tox3	500-9|BC052044|C230068E13|CAGF9|Tnrc9	TOX high mobility group box family member 3	protein-coding
D5_peak_11462	chr8	91612381	91612757	3.81273	6.29172	3.32015	33	NA	intron (NM_011936, intron 8 of 8)	intron (NM_011936, intron 8 of 8)	189085	NM_001253822	16373	Mm.238044	NM_008393	ENSMUSG00000031734	Irx3	AI894186	Iroquois related homeobox 3	protein-coding
D5_peak_11478	chr8	94601653	94602177	13.5409	53.4144	48.524	485	NA	promoter-TSS (NM_028221)	promoter-TSS (NM_028221)	-26	NM_026274	67610	Mm.109074	NM_026274	ENSMUSG00000050079	Rspry1	4930470D19Rik|AI608258	ring finger and SPRY domain containing 1	protein-coding
D5_peak_11483	chr8	95080758	95081185	11.9093	49.2855	44.4815	444	NA	promoter-TSS (NM_028805)	promoter-TSS (NM_028805)	-230	NM_028805	74187	Mm.28382	NM_028805	ENSMUSG00000031787	Katnb1	2410003J24Rik|KAT	katanin p80 (WD40-containing) subunit B 1	protein-coding
D5_peak_11495	chr8	101328953	101329400	5.40852	8.76819	5.56217	55	NA	Intergenic	Intergenic	1455935	NM_009866	12552	Mm.1571	NM_009866	ENSMUSG00000031673	Cdh11	Cad11|OSF-4	cadherin 11	protein-coding
D5_peak_6008	chr19	8953350	8953826	5.10387	8.92003	5.70088	57	NA	promoter-TSS (NM_197993)	promoter-TSS (NM_197993)	-244	NM_197993	70044	Mm.165979	NM_197993	ENSMUSG00000071645	Tut1	2700038E08Rik|PAPD2|Rbm21|TUTase6|U6-TUTase|star-PAP	terminal uridylyl transferase 1, U6 snRNA-specific	protein-coding
D5_peak_7615	chr3	104220382	104220850	9.40618	31.6758	27.3797	273	NA	promoter-TSS (NM_133853)	promoter-TSS (NM_133853)	-210	NM_001159354	99470	Mm.264849	NM_133853	ENSMUSG00000052539	Magi3	4732496O19Rik|6530407C02Rik|AA407180|AI120132|mKIAA1634	membrane associated guanylate kinase, WW and PDZ domain containing 3	protein-coding
D5_peak_6037	chr19	14565818	14567265	6.27996	18.8336	15.0326	150	NA	intron (NM_001302947, intron 4 of 19)	intron (NM_001302947, intron 4 of 19)	30672	NM_001302951	21888	Mm.103638	NM_011600	ENSMUSG00000024642	Tle4	5730411M05Rik|AA792082|Bce-1|Bce1|ESTM13|ESTM14|Grg4|X83332|X83333|grg-4	transducin-like enhancer of split 4	protein-coding
D5_peak_6038	chr19	14597990	14598843	10.9084	57.437	52.4719	524	NA	promoter-TSS (NM_011600)	promoter-TSS (NM_011600)	-233	NM_011600	21888	Mm.103638	NM_011600	ENSMUSG00000024642	Tle4	5730411M05Rik|AA792082|Bce-1|Bce1|ESTM13|ESTM14|Grg4|X83332|X83333|grg-4	transducin-like enhancer of split 4	protein-coding
D5_peak_7641	chr3	108166166	108167150	5.40371	13.4607	9.93435	99	NA	Intergenic	Intergenic	-11726	NM_001305461	229714	Mm.73666	NM_175470	ENSMUSG00000046793	Gpr61	-	G protein-coupled receptor 61	protein-coding
D5_peak_6046	chr19	15836619	15837774	10.9857	38.4743	33.9642	339	NA	Intergenic	Intergenic	87426	NM_001205339	107272	Mm.289936	NM_177420	ENSMUSG00000024640	Psat1	D8Ertd814e|EPIP|PSA|Psat	phosphoserine aminotransferase 1	protein-coding
D5_peak_7666	chr3	115604463	115605103	4.77406	7.71464	4.60033	46	NA	Intergenic	(CA)n|Simple_repeat|Simple_repeat	110272	NM_007901	13609	Mm.982	NM_007901	ENSMUSG00000045092	S1pr1	AI849002|Edg1|Lpb1|S1p|S1p1	sphingosine-1-phosphate receptor 1	protein-coding
D5_peak_6064	chr19	21789024	21790251	8.46408	48.8664	44.0744	440	NA	intron (NM_031997, intron 2 of 24)	intron (NM_031997, intron 2 of 24)	11297	NM_031997	83921	Mm.329776	NM_031997	ENSMUSG00000024754	Tmem2	-	transmembrane protein 2	protein-coding
D5_peak_7672	chr3	116537061	116537375	5.51313	9.6276	6.35509	63	NA	intron (NM_010022, intron 5 of 10)	Lx5c|LINE|L1	24139	NM_010022	13171	Mm.3636	NM_010022	ENSMUSG00000000340	Dbt	D3Wsu60e	dihydrolipoamide branched chain transacylase E2	protein-coding
D5_peak_2003	chr11	86358070	86358475	8.85084	21.5401	17.6196	176	NA	promoter-TSS (NM_001080931)	promoter-TSS (NM_001080931)	-747	NM_001080931	327987	Mm.341886	NM_001080931	ENSMUSG00000034297	Med13	1110067M05Rik|D030023K18|Thrap1|Trap240	mediator complex subunit 13	protein-coding
D5_peak_2012	chr11	87108728	87109469	10.4778	44.7112	40.0276	400	NA	promoter-TSS (NM_175563)	promoter-TSS (NM_175563)	-163	NM_025377	66140	Mm.45008	NM_025377	ENSMUSG00000020492	Ska2	1110001A07Rik|C78640|Fam33a	spindle and kinetochore associated complex subunit 2	protein-coding
D5_peak_3625	chr14	32245991	32246638	6.84609	27.1846	23.0429	230	NA	intron (NM_011960, intron 9 of 17)	intron (NM_011960, intron 9 of 17)	44343	NM_011960	26430	Mm.15962	NM_011960	ENSMUSG00000021911	Parg	AI413217	poly (ADP-ribose) glycohydrolase	protein-coding
D5_peak_3630	chr14	32439679	32440262	5.74033	17.8041	14.0513	140	NA	intron (NM_009891, intron 8 of 15)	intron (NM_009891, intron 8 of 15)	24880	NM_021712	20508	Mm.190503	NM_021712	ENSMUSG00000100241	Slc18a3	VAChT|VAT	solute carrier family 18 (vesicular monoamine), member 3	protein-coding
D5_peak_2031	chr11	88160881	88162291	8.50078	34.302	29.9244	299	NA	intron (NM_198013, intron 1 of 10)	(CA)n|Simple_repeat|Simple_repeat	-7979	NM_001172099	103841	Mm.374846	NM_198013	ENSMUSG00000018378	Cuedc1	AI841487|C330016O16Rik	CUE domain containing 1	protein-coding
D5_peak_2047	chr11	88968252	88969257	4.50286	10.0025	6.70075	67	NA	Intergenic	RMER16B2|LTR|ERVK	-1837	NR_003564	217066	Mm.347543	NM_001025564	ENSMUSG00000057534	Gm15698	OTTMUSG00000001305|OTTMUSG00000025408	transcription elongation factor B (SIII), polypeptide 2 pseudogene	pseudo
D5_peak_3651	chr14	37284059	37284592	4.6931	7.57784	4.47612	44	NA	Intergenic	Intergenic	-149003	NM_078478	66092	Mm.182912	NM_078478	ENSMUSG00000041028	Ghitm	1010001P14Rik|C77840|MICS1|PTD010|Tmbim5	growth hormone inducible transmembrane protein	protein-coding
D5_peak_3677	chr14	48087006	48087980	7.02893	18.366	14.5856	145	NA	Intergenic	Intergenic	-33376	NM_033602	93834	Mm.296457	NM_033602	ENSMUSG00000021846	Peli2	AW047589|BB129927	pellino 2	protein-coding
D5_peak_3696	chr14	52019552	52020651	8.04306	29.7889	25.5533	255	NA	promoter-TSS (NM_001253694)	promoter-TSS (NM_001253694)	-388	NM_001253694	69890	Mm.475652	NM_027248	ENSMUSG00000049295	Zfp219	2010302A17Rik	zinc finger protein 219	protein-coding
D5_peak_2091	chr11	96075637	96076139	11.4517	46.0919	41.3713	413	NA	promoter-TSS (NM_001161419)	promoter-TSS (NM_001161419)	-194	NM_007506	11951	Mm.258	NM_007506	ENSMUSG00000006057	Atp5g1	-	ATP synthase, H+ transporting, mitochondrial F0 complex, subunit C1 (subunit 9)	protein-coding
D5_peak_11508	chr8	105445817	105446395	8.71626	21.2845	17.3748	173	NA	intron (NM_001033371, intron 3 of 10)	intron (NM_001033371, intron 3 of 10)	18466	NM_001033371	270091	Mm.212709	NM_001033371	ENSMUSG00000054320	Lrrc36	BC036564	leucine rich repeat containing 36	protein-coding
D5_peak_11516	chr8	105826977	105827730	10.6171	36.3506	31.9106	319	NA	promoter-TSS (NM_024445)	promoter-TSS (NM_024445)	-3	NM_145824	74334	Mm.4206	NM_145824	ENSMUSG00000037415	Ranbp10	4432417N03Rik	RAN binding protein 10	protein-coding
D5_peak_11520	chr8	106059169	106059807	6.33103	13.0031	9.50369	95	NA	promoter-TSS (NM_010901)	promoter-TSS (NM_010901)	-115	NM_010901	18021	Mm.383185	NM_010901	ENSMUSG00000031902	Nfatc3	C80703|D8Ertd281e|NFAT4|NFATx	nuclear factor of activated T cells, cytoplasmic, calcineurin dependent 3	protein-coding
D5_peak_11521	chr8	106149996	106150624	7.73066	16.913	13.2017	132	NA	promoter-TSS (NM_133792)	promoter-TSS (NM_133792)	-89	NM_133792	192654	Mm.284770	NM_133792	ENSMUSG00000031903	Pla2g15	ACS|C87498|LLPL|Lpla2|Lypla3	phospholipase A2, group XV	protein-coding
D5_peak_11544	chr8	108790757	108791250	5.25331	9.52382	6.2588	62	NA	intron (NM_007496, intron 1 of 9)	intron (NM_007496, intron 1 of 9)	76359	NM_007496	11906	Mm.416972	NM_007496	ENSMUSG00000038872	Zfhx3	A230102L03Rik|Atbf1|Sci|WBP9|mKIAA4228	zinc finger homeobox 3	protein-coding
D5_peak_11594	chr8	119440045	119440433	3.95541	6.04138	3.09697	30	NA	intron (NM_027950, intron 1 of 5)	intron (NM_027950, intron 1 of 5)	3077	NM_027950	71839	Mm.272357	NM_027950	ENSMUSG00000074063	Osgin1	1700012B18Rik|Okl38	oxidative stress induced growth inhibitor 1	protein-coding
D5_peak_11597	chr8	119630707	119631451	8.38347	23.2644	19.2727	192	NA	intron (NM_025734, intron 2 of 2)	intron (NM_025734, intron 2 of 2)	4601	NM_025734	66733	Mm.358699	NM_025734	ENSMUSG00000045246	Kcng4	4921535I01Rik|AW049024|KV6.3|KV6.4	potassium voltage-gated channel, subfamily G, member 4	protein-coding
D5_peak_7727	chr3	131564550	131564924	10.1827	29.2882	25.0711	250	NA	promoter-TSS (NM_001289478)	promoter-TSS (NM_001289478)	-31	NM_001289479	23971	Mm.244912	NM_011863	ENSMUSG00000028032	Papss1	AI325286|Asapk|SK1	3'-phosphoadenosine 5'-phosphosulfate synthase 1	protein-coding
D5_peak_7736	chr3	134238473	134239062	4.26229	11.8235	8.39762	83	NA	intron (NM_001004367, intron 2 of 3)	intron (NM_001004367, intron 2 of 3)	1816	NR_035435	100316832		NR_035435	ENSMUSG00000084564	Mir1895	Mirn1895|mmu-mir-1895	microRNA 1895	ncRNA
D5_peak_6140	chr19	42638914	42639697	7.37938	16.736	13.0337	130	NA	Intergenic	Intergenic	-26499	NM_053083	67573	Mm.178767	NM_053083	ENSMUSG00000025185	Loxl4	4833426I20Rik|Loxc	lysyl oxidase-like 4	protein-coding
D5_peak_6141	chr19	42652850	42653644	8.86325	23.1835	19.1949	191	NA	Intergenic	Intergenic	-40441	NM_053083	67573	Mm.178767	NM_053083	ENSMUSG00000025185	Loxl4	4833426I20Rik|Loxc	lysyl oxidase-like 4	protein-coding
D5_peak_7755	chr3	138821971	138822633	7.12016	20.9169	17.0244	170	NA	intron (NM_019571, intron 1 of 7)	intron (NM_019571, intron 1 of 7)	80094	NM_019571	56224	Mm.31927	NM_019571	ENSMUSG00000028152	Tspan5	2810455A09Rik|4930505M03Rik|NET-4|Tm4sf9	tetraspanin 5	protein-coding
D5_peak_7756	chr3	138851416	138852577	7.21345	48.1991	43.4244	434	NA	intron (NM_019571, intron 1 of 7)	(CA)n|Simple_repeat|Simple_repeat	109788	NM_019571	56224	Mm.31927	NM_019571	ENSMUSG00000028152	Tspan5	2810455A09Rik|4930505M03Rik|NET-4|Tm4sf9	tetraspanin 5	protein-coding
D5_peak_6154	chr19	44407979	44408307	4.82399	7.7987	4.6762	46	NA	promoter-TSS (NM_009127)	promoter-TSS (NM_009127)	-434	NM_009127	20249	Mm.267377	NM_009127	ENSMUSG00000037071	Scd1	AA589638|AI265570|Scd|Scd-1|ab	stearoyl-Coenzyme A desaturase 1	protein-coding
D5_peak_6159	chr19	45041263	45041860	6.78045	15.135	11.5159	115	NA	intron (NM_001195265, intron 1 of 15)	intron (NM_001195265, intron 1 of 15)	4211	NM_001195265	100503041	Mm.329877	NM_177605	ENSMUSG00000074818	Pdzd7	9130207N01|EG435601|Pdzk7	PDZ domain containing 7	protein-coding
D5_peak_6166	chr19	45457973	45459131	6.27206	21.825	17.8915	178	NA	intron (NM_001286465, intron 3 of 14)	intron (NM_001286465, intron 3 of 14)	94818	NM_001286465	12234	Mm.119717	NM_009771	ENSMUSG00000025217	Btrc	Beta-Trcp1|E3RS-IkappaB|E3RSIkappaB|FWD1|Fbw1a|HOS|Slimb|b-TrCP|beta-TrCP	beta-transducin repeat containing protein	protein-coding
D5_peak_7778	chr3	144643329	144643859	6.89194	14.9031	11.2961	112	NA	Intergenic	Intergenic	73167	NM_053102	93684	Mm.29812	NM_053102	ENSMUSG00000037072	Selenof	9430015P09Rik|Sep15	selenoprotein F	protein-coding
D5_peak_6184	chr19	46760959	46761804	11.0299	41.7707	37.1652	371	NA	promoter-TSS (NM_001102471)	promoter-TSS (NM_001102471)	-228	NM_033569	94219	Mm.306903	NM_033569	ENSMUSG00000064105	Cnnm2	AU015877|AW048635|Acdp2|Clp2	cyclin M2	protein-coding
D5_peak_6187	chr19	47018789	47019898	4.38523	13.4154	9.89134	98	NA	intron (NM_146100, intron 1 of 2)	intron (NM_146100, intron 1 of 2)	-4154	NM_001164363	76952	Mm.40965	NM_029810	ENSMUSG00000025041	Nt5c2	2010002I23Rik|CnII|ENSMUSG00000025039|Gm9751|Gmp|Nt5b|Pnt5|cN-II	5'-nucleotidase, cytosolic II	protein-coding
D5_peak_2100	chr11	96578436	96579097	5.0335	31.3951	27.1084	271	NA	intron (NM_001033186, intron 4 of 12)	intron (NM_001033186, intron 4 of 12)	114175	NM_001033186	78473	Mm.395840	NM_001033186	ENSMUSG00000057058	Skap1	1700091G21Rik|Scap1|Skap-55	src family associated phosphoprotein 1	protein-coding
D5_peak_2112	chr11	96885513	96886437	5.03301	9.128	5.89269	58	NA	Intergenic	Intergenic	30539	NM_030248	80280	Mm.28297	NM_030248	ENSMUSG00000018669	Cdk5rap3	1810007E24Rik|BC002318|C53|C81486|HSF-27|IC53|LZAP|MST016	CDK5 regulatory subunit associated protein 3	protein-coding
D5_peak_3740	chr14	55940235	55940580	5.22856	7.84998	4.72351	47	NA	Intergenic	Intergenic	4268	NM_010780	17228	Mm.1252	NM_010780	ENSMUSG00000022225	Cma1	MMCP-5|Mcp-5|Mcp5|Mcpt5	chymase 1, mast cell	protein-coding
D5_peak_102	chr1	38649931	38650367	5.77714	10.4428	7.11014	71	NA	Intergenic	Intergenic	-22905	NM_001290814	16764	Mm.336679	NM_010678	ENSMUSG00000037138	Aff3	3222402O04Rik|A730046J16|LAF-4|Laf4	AF4/FMR2 family, member 3	protein-coding
D5_peak_104	chr1	38789983	38790348	5.50568	12.5598	9.08759	90	NA	Intergenic	LTR16A|LTR|ERVL	31050	NM_001029878	381338	Mm.487137	NM_028403	ENSMUSG00000048814	Lonrf2	2900060P06Rik|AI851349	LON peptidase N-terminal domain and ring finger 2	protein-coding
D5_peak_2140	chr11	98590708	98591241	8.02594	27.66	23.5026	235	NA	Intergenic	Intergenic	-3729	NM_025661	66612	Mm.180546	NM_025661	ENSMUSG00000038150	Ormdl3	2810011N17Rik|AI315223	ORM1-like 3 (S. cerevisiae)	protein-coding
D5_peak_112	chr1	39868122	39868357	5.72768	9.63541	6.36229	63	NA	Intergenic	Intergenic	-20909	NR_040465	73426	Mm.396239	NR_040465	ENSMUSG00000101634	1700066B17Rik	-	RIKEN cDNA 1700066B17 gene	ncRNA
D5_peak_122	chr1	43098306	43098790	7.47367	17.3899	13.6559	136	NA	promoter-TSS (NM_001013025)	promoter-TSS (NM_001013025)	74	NM_001013025	73122	Mm.246069	NM_001013025	ENSMUSG00000070939	Tgfbrap1	3110018K12Rik|AU024090|AU042859|AW742551|Trap1	transforming growth factor, beta receptor associated protein 1	protein-coding
D5_peak_137	chr1	51650166	51650921	12.9631	49.1845	44.3827	443	NA	Intergenic	Intergenic	-172144	NM_028696	109019	Mm.196290	NM_028696	ENSMUSG00000026107	Nabp1	4930434H03Rik|4930442A21Rik|4930488J04Rik|4933440J18Rik|5830411E10Rik|AI852561|Nbp1|Obfc2a|Ssb2	nucleic acid binding protein 1	protein-coding
D5_peak_138	chr1	51814921	51815355	4.28606	6.87965	3.84455	38	NA	intron (NM_001290982, intron 6 of 28)	intron (NM_001290982, intron 6 of 28)	100840	NM_010863	17912	Mm.3390	NM_010863	ENSMUSG00000018417	Myo1b	AA406997|MIH-L|MMIa	myosin IB	protein-coding
D5_peak_139	chr1	51888258	51888576	6.25472	12.8619	9.3713	93	NA	intron (NM_001290982, intron 1 of 28)	intron (NM_001290982, intron 1 of 28)	27561	NM_010863	17912	Mm.3390	NM_010863	ENSMUSG00000018417	Myo1b	AA406997|MIH-L|MMIa	myosin IB	protein-coding
D5_peak_3783	chr14	64300423	64300824	6.44222	12.7914	9.30513	93	NA	intron (NM_001253714, intron 1 of 4)	intron (NM_001253714, intron 1 of 4)	116333	NM_001253716	110265	Mm.26713	NM_026322	ENSMUSG00000054733	Msra	2310045J23Rik|6530413P12Rik|MSR-A	methionine sulfoxide reductase A	protein-coding
D5_peak_3785	chr14	64585255	64585768	4.34969	12.6903	9.2096	92	NA	Intergenic	Intergenic	-2604	NR_040709	268755	Mm.194050	NR_040709	ENSMUSG00000097545	Mir124a-1hg	A930011O12Rik|Rncr3|mir-124-1|mir-3078	Mir124-1 host gene (non-protein coding)	ncRNA
D5_peak_148	chr1	54193441	54193685	5.65067	10.591	7.24702	72	NA	intron (NM_001001883, intron 1 of 28)	intron (NM_001001883, intron 1 of 28)	1471	NM_172655	329152	Mm.132150	NM_172655	ENSMUSG00000042807	Hecw2	A730039N16Rik|D030049F17Rik|Gm971|Nedl2|mKIAA1301	HECT, C2 and WW domain containing E3 ubiquitin protein ligase 2	protein-coding
D5_peak_3790	chr14	64949684	64950370	8.53895	25.7387	21.6502	216	NA	promoter-TSS (NM_001253731)	promoter-TSS (NM_001253731)	-18	NM_001253731	210925	Mm.71332	NM_153414	ENSMUSG00000021975	Ints9	BC028953|D14Ertd231e	integrator complex subunit 9	protein-coding
D5_peak_3795	chr14	65266317	65266628	6.52483	15.5035	11.8641	118	NA	promoter-TSS (NM_015795)	promoter-TSS (NM_015795)	-229	NM_015795	50759	Mm.65308	NM_015795	ENSMUSG00000034532	Fbxo16	4932435C24Rik|Fbx16	F-box protein 16	protein-coding
D5_peak_3796	chr14	65274723	65275509	5.34508	10.0397	6.73547	67	NA	intron (NM_015795, intron 2 of 7)	intron (NM_015795, intron 2 of 7)	8415	NM_015795	50759	Mm.65308	NM_015795	ENSMUSG00000034532	Fbxo16	4932435C24Rik|Fbx16	F-box protein 16	protein-coding
D5_peak_3798	chr14	65343289	65344170	10.0574	38.0382	33.5431	335	NA	Intergenic	CpG	-14947	NM_199029	380912	Mm.270087	NM_199029	ENSMUSG00000034522	Zfp395	BC053701|Gm910	zinc finger protein 395	protein-coding
D5_peak_156	chr1	56833381	56834706	5.91911	14.6309	11.0393	110	NA	intron (NM_139146, intron 9 of 10)	intron (NM_139146, intron 9 of 10)	137291	NM_139146	212712	Mm.145599	NM_139146	ENSMUSG00000038331	Satb2	mKIAA1034	special AT-rich sequence binding protein 2	protein-coding
D5_peak_169	chr1	59269446	59270923	5.53499	14.5301	10.9439	109	NA	intron (NM_001033373, intron 4 of 13)	intron (NM_001033373, intron 4 of 13)	13277	NM_001033373	271697	Mm.297713	NM_001033373	ENSMUSG00000026023	Cdk15	Als2cr7|Pftk2	cyclin-dependent kinase 15	protein-coding
D5_peak_184	chr1	61139251	61139918	4.63488	8.70903	5.5075	55	NA	Intergenic	Intergenic	161670	NM_017480	54167	Mm.42044	NM_017480	ENSMUSG00000026009	Icos	AILIM|CCLP|CRP-1|H4|Ly115	inducible T cell co-stimulator	protein-coding
D5_peak_185	chr1	61145769	61146024	5.14698	8.33742	5.16809	51	NA	Intergenic	Intergenic	167982	NM_017480	54167	Mm.42044	NM_017480	ENSMUSG00000026009	Icos	AILIM|CCLP|CRP-1|H4|Ly115	inducible T cell co-stimulator	protein-coding
D5_peak_11606	chr8	120265004	120265318	4.26215	7.11775	4.0594	40	NA	Intergenic	Intergenic	-36931	NR_110496	434353	Mm.411793	NR_110496	ENSMUSG00000097960	A330074K22Rik	-	RIKEN cDNA A330074K22 gene	ncRNA
D5_peak_11607	chr8	120276156	120276696	5.31606	10.6999	7.34892	73	NA	Intergenic	Intergenic	-48196	NR_110496	434353	Mm.411793	NR_110496	ENSMUSG00000097960	A330074K22Rik	-	RIKEN cDNA A330074K22 gene	ncRNA
D5_peak_10000	chr6	118725004	118725747	10.2285	31.7906	27.4904	274	NA	intron (NM_001256002, intron 9 of 47)	intron (NM_001256002, intron 9 of 47)	32599	NM_001290335	12288	Mm.41628	NM_009781	ENSMUSG00000051331	Cacna1c	Cav1.2|Cchl1a1|D930026N18Rik|MBC|MELC-CC	calcium channel, voltage-dependent, L type, alpha 1C subunit	protein-coding
D5_peak_10006	chr6	120038350	120038880	7.50302	18.407	14.6247	146	NA	promoter-TSS (NM_001185020)	promoter-TSS (NM_001185020)	40	NM_001199083	232341	Mm.333349	NM_198703	ENSMUSG00000045962	Wnk1	6430573H23Rik|EG406236|Hsn2|Prkwnk1|mKIAA0344	WNK lysine deficient protein kinase 1	protein-coding
D5_peak_11610	chr8	120323036	120323599	6.77723	19.63	15.794	157	NA	Intergenic	Intergenic	-95087	NR_110496	434353	Mm.411793	NR_110496	ENSMUSG00000097960	A330074K22Rik	-	RIKEN cDNA A330074K22 gene	ncRNA
D5_peak_11611	chr8	120335140	120336455	5.7794	14.716	11.12	111	NA	Intergenic	Intergenic	-107567	NR_110496	434353	Mm.411793	NR_110496	ENSMUSG00000097960	A330074K22Rik	-	RIKEN cDNA A330074K22 gene	ncRNA
D5_peak_11613	chr8	120407894	120408498	5.60897	19.002	15.1931	151	NA	Intergenic	Intergenic	-80670	NM_198671	382034	Mm.334856	NM_198671	ENSMUSG00000031822	Gse1	2210013I18Rik|mKIAA0182	genetic suppressor element 1, coiled-coil protein	protein-coding
D5_peak_11614	chr8	120409449	120409831	5.0661	16.2136	12.5375	125	NA	Intergenic	Intergenic	-79226	NM_198671	382034	Mm.334856	NM_198671	ENSMUSG00000031822	Gse1	2210013I18Rik|mKIAA0182	genetic suppressor element 1, coiled-coil protein	protein-coding
D5_peak_11615	chr8	120416410	120417252	7.14085	25.7284	21.6403	216	NA	Intergenic	Intergenic	-72035	NM_198671	382034	Mm.334856	NM_198671	ENSMUSG00000031822	Gse1	2210013I18Rik|mKIAA0182	genetic suppressor element 1, coiled-coil protein	protein-coding
D5_peak_11623	chr8	120520848	120521330	3.65101	8.69572	5.49584	54	NA	intron (NM_198671, intron 1 of 15)	(CCCCCA)n|Simple_repeat|Simple_repeat	-14768	NM_001145897	382034	Mm.334856	NM_198671	ENSMUSG00000031822	Gse1	2210013I18Rik|mKIAA0182	genetic suppressor element 1, coiled-coil protein	protein-coding
D5_peak_11626	chr8	120549465	120550128	5.62184	14.7391	11.1417	111	NA	intron (NM_001145896, intron 1 of 15)	intron (NM_001145896, intron 1 of 15)	11100	NR_106159	102466849		NR_106159	ENSMUSG00000098280	Mir7687	Gm27573|mmu-mir-7687	microRNA 7687	ncRNA
D5_peak_11627	chr8	120564927	120565531	5.03311	12.9326	9.43736	94	NA	intron (NM_001145897, intron 3 of 15)	intron (NM_001145897, intron 3 of 15)	23846	NM_178856	272551	Mm.275910	NM_178856	ENSMUSG00000031821	Gins2	2210013I18Rik|4833427B12Rik|AI323585|Pfs2	GINS complex subunit 2 (Psf2 homolog)	protein-coding
D5_peak_11628	chr8	120589044	120589550	12.1702	56.7771	51.8216	518	NA	promoter-TSS (NM_178856)	promoter-TSS (NM_178856)	-222	NM_178856	272551	Mm.275910	NM_178856	ENSMUSG00000031821	Gins2	2210013I18Rik|4833427B12Rik|AI323585|Pfs2	GINS complex subunit 2 (Psf2 homolog)	protein-coding
D5_peak_10027	chr6	124828959	124830143	11.0649	65.0832	60.0025	600	NA	promoter-TSS (NM_013538)	promoter-TSS (NM_013538)	-67	NM_013700	22225	Mm.3571	NM_013700	ENSMUSG00000038429	Usp5	AA407472|ISOT|ISOT-1|Ucht	ubiquitin specific peptidase 5 (isopeptidase T)	protein-coding
D5_peak_10045	chr6	125215273	125215861	5.94571	11.499	8.09406	80	NA	promoter-TSS (NM_001080557)	promoter-TSS (NM_001080557)	-14	NM_001080557	22317	Mm.32321	NM_009496	ENSMUSG00000030337	Vamp1	Syb-1|Syb1|VAMP-1|lew	vesicle-associated membrane protein 1	protein-coding
D5_peak_11650	chr8	121841116	121841760	6.73468	12.8879	9.39564	93	NA	Intergenic	B3|SINE|B2	-11869	NM_145605	234825	Mm.209329	NM_145605	ENSMUSG00000040263	Klhdc4	AA408426|AV352552|BC012312|G430025P05Rik	kelch domain containing 4	protein-coding
D5_peak_11652	chr8	121898061	121898940	5.6318	13.9856	10.4292	104	NA	intron (NM_011404, intron 1 of 9)	intron (NM_011404, intron 1 of 9)	9186	NM_011404	20539	Mm.22374	NM_011404	ENSMUSG00000040010	Slc7a5	4F2LC|D0H16S474E|LAT1|TA1	solute carrier family 7 (cationic amino acid transporter, y+ system), member 5	protein-coding
D5_peak_11654	chr8	121936545	121936995	5.62314	12.8085	9.32092	93	NA	intron (NM_007608, intron 2 of 6)	intron (NM_007608, intron 2 of 6)	8142	NM_007608	12352	Mm.116761	NM_007608	ENSMUSG00000025317	Car5a	CAV|Ca5a|Car5	carbonic anhydrase 5a, mitochondrial	protein-coding
D5_peak_11655	chr8	121950123	121950689	14.1503	64.4648	59.3955	593	NA	promoter-TSS (NM_001110100)	promoter-TSS (NM_001110100)	-86	NM_016812	53325	Mm.287163	NM_016812	ENSMUSG00000025316	Banp	AA408158|SMAR1	BTG3 associated nuclear protein	protein-coding
D5_peak_11658	chr8	122281165	122282142	9.21011	48.412	43.6317	436	NA	promoter-TSS (NM_009569)	promoter-TSS (NM_009569)	-488	NM_009569	22761	Mm.3105	NM_009569	ENSMUSG00000049577	Zfpm1	FOG|Fog1	zinc finger protein, multitype 1	protein-coding
D5_peak_10059	chr6	127700934	127702122	11.137	53.6685	48.7705	487	NA	intron (NM_201371, intron 7 of 9)	intron (NM_201371, intron 7 of 9)	67631	NM_201371	381813	Mm.39750	NM_201371	ENSMUSG00000030350	Prmt8	Hrmt1l3|Hrmt1l4	protein arginine N-methyltransferase 8	protein-coding
D5_peak_11660	chr8	122443038	122443669	5.13022	11.0389	7.66466	76	NA	promoter-TSS (NM_138656)	promoter-TSS (NM_138656)	69	NM_138656	192156	Mm.28146	NM_138656	ENSMUSG00000006517	Mvd	C78718|Mpd	mevalonate (diphospho) decarboxylase	protein-coding
D5_peak_10063	chr6	128021736	128022846	7.99162	32.7648	28.4349	284	NA	intron (NM_175414, intron 3 of 8)	intron (NM_175414, intron 3 of 8)	121287	NM_175414	109246	Mm.21814	NM_175414	ENSMUSG00000030352	Tspan9	6720474K14Rik|9430079M16Rik|AU018597	tetraspanin 9	protein-coding
D5_peak_11678	chr8	123412532	123413149	3.9541	12.5447	9.07368	90	NA	intron (NM_023279, intron 1 of 3)	intron (NM_023279, intron 1 of 3)	1276	NM_023279	22152	Mm.40068	NM_023279	ENSMUSG00000062380	Tubb3	3200002H15Rik|M(beta)3|M(beta)6	tubulin, beta 3 class III	protein-coding
D5_peak_11697	chr8	125277052	125278180	6.79092	19.663	15.8258	158	NA	Intergenic	Intergenic	215094	NM_001081337	244668	Mm.271668	NM_001081337	ENSMUSG00000001995	Sipa1l2	BC058408|mKIAA1389	signal-induced proliferation-associated 1 like 2	protein-coding
D5_peak_10091	chr6	136470445	136470943	7.62861	29.1112	24.8998	248	NA	Intergenic	Intergenic	-48157	NM_019426	54343	Mm.173271	NM_019426	ENSMUSG00000030213	Atf7ip	2610204M12Rik|AM|Mcaf1	activating transcription factor 7 interacting protein	protein-coding
D5_peak_7809	chr3	152868208	152868446	3.9666	6.31738	3.34284	33	NA	intron (NM_012028, intron 2 of 4)	intron (NM_012028, intron 2 of 4)	113880	NM_012028	26938	Mm.40915	NM_012028	ENSMUSG00000039037	St6galnac5	AI851940|Siat7e	ST6 (alpha-N-acetyl-neuraminyl-2,3-beta-galactosyl-1,3)-N-acetylgalactosaminide alpha-2,6-sialyltransferase 5	protein-coding
D5_peak_6206	chr19	53142283	53142875	12.762	59.8736	54.8697	548	NA	promoter-TSS (NM_001164100)	promoter-TSS (NM_001164100)	-177	NM_001164100	27360	Mm.426080	NM_013758	ENSMUSG00000025026	Add3	AI463285|R75380	adducin 3 (gamma)	protein-coding
D5_peak_6223	chr19	57360431	57360877	5.00691	8.74981	5.54536	55	NA	promoter-TSS (NM_145505)	promoter-TSS (NM_145505)	245	NR_040316	320879	Mm.375089	NR_040316	ENSMUSG00000097785	B230217O12Rik	-	RIKEN cDNA B230217O12 gene	ncRNA
D5_peak_6226	chr19	58052195	58052960	9.10386	22.0161	18.0746	180	NA	intron (NM_181415, intron 28 of 28)	intron (NM_181415, intron 28 of 28)	1410	NR_049196	100885835		NR_049196	ENSMUSG00000093757	Mir5623	Gm26068|mir-5623|mmu-mir-5623	microRNA 5623	ncRNA
D5_peak_7843	chr4	8750451	8750896	5.36542	11.1585	7.7761	77	NA	intron (NM_001277149, intron 1 of 37)	intron (NM_001277149, intron 1 of 37)	60267	NM_001277149	320790	Mm.138792	NM_001033395	ENSMUSG00000041235	Chd7	A730019I05Rik|Cycn|Cyn|Dz|Edy|Flo|GENA 47|GENA 60|Gena 52|Lda|Mt|Obt|Todo|WBE1|Whi|metis	chromodomain helicase DNA binding protein 7	protein-coding
D5_peak_7844	chr4	8799260	8800064	5.62512	10.9161	7.54959	75	NA	intron (NM_001277149, intron 3 of 37)	intron (NM_001277149, intron 3 of 37)	109256	NM_001277149	320790	Mm.138792	NM_001033395	ENSMUSG00000041235	Chd7	A730019I05Rik|Cycn|Cyn|Dz|Edy|Flo|GENA 47|GENA 60|Gena 52|Lda|Mt|Obt|Todo|WBE1|Whi|metis	chromodomain helicase DNA binding protein 7	protein-coding
D5_peak_7848	chr4	8939343	8939972	6.06656	12.1113	8.66702	86	NA	Intergenic	Intergenic	249251	NM_001277149	320790	Mm.138792	NM_001033395	ENSMUSG00000041235	Chd7	A730019I05Rik|Cycn|Cyn|Dz|Edy|Flo|GENA 47|GENA 60|Gena 52|Lda|Mt|Obt|Todo|WBE1|Whi|metis	chromodomain helicase DNA binding protein 7	protein-coding
D5_peak_7849	chr4	8957856	8958058	4.68086	8.16902	5.01387	50	NA	Intergenic	Intergenic	267551	NM_001277149	320790	Mm.138792	NM_001033395	ENSMUSG00000041235	Chd7	A730019I05Rik|Cycn|Cyn|Dz|Edy|Flo|GENA 47|GENA 60|Gena 52|Lda|Mt|Obt|Todo|WBE1|Whi|metis	chromodomain helicase DNA binding protein 7	protein-coding
D5_peak_6249	chr2	3050152	3050366	11.6426	23.6139	19.608	196	NA	Intergenic	ORR1A1|LTR|ERVL-MaLR	-63965	NM_001310434	269233	Mm.23044	NM_001081161	ENSMUSG00000050530	Fam171a1	9630050M13Rik|AA409679	family with sequence similarity 171, member A1	protein-coding
D5_peak_7851	chr4	9002414	9002819	4.86819	8.50435	5.32016	53	NA	Intergenic	Intergenic	-266701	NM_028940	74438	Mm.473368	NM_028940	ENSMUSG00000041216	Clvs1	4933402J24Rik|Clvl1|Rlbp1l1	clavesin 1	protein-coding
D5_peak_7854	chr4	9184363	9185551	7.73556	29.9326	25.6923	256	NA	Intergenic	Intergenic	-84360	NM_028940	74438	Mm.473368	NM_028940	ENSMUSG00000041216	Clvs1	4933402J24Rik|Clvl1|Rlbp1l1	clavesin 1	protein-coding
D5_peak_7856	chr4	9318026	9318619	5.75615	21.8571	17.9218	179	NA	intron (NM_028940, intron 2 of 5)	intron (NM_028940, intron 2 of 5)	49005	NM_028940	74438	Mm.473368	NM_028940	ENSMUSG00000041216	Clvs1	4933402J24Rik|Clvl1|Rlbp1l1	clavesin 1	protein-coding
D5_peak_6259	chr2	4436406	4437180	4.97342	9.01986	5.79278	57	NA	intron (NM_001347086, intron 3 of 24)	intron (NM_001347086, intron 3 of 24)	35817	NM_001177843	209630	Mm.37932	NM_172475	ENSMUSG00000026657	Frmd4a	2700017I06Rik|5330420J21|AI594879|C230040M21Rik|Frmd4|Gm13190|OTTMUSG00000010806|mKIAA1294	FERM domain containing 4A	protein-coding
D5_peak_6269	chr2	5379065	5379381	32.0252	240.766	234.9	2348	NA	promoter-TSS (NR_030601)	promoter-TSS (NR_030601)	-167	NR_030601	100124465		NR_030601	ENSMUSG00000078031	Mir466d	Mirn466d	microRNA 466d	ncRNA
D5_peak_7875	chr4	12978484	12978831	4.84087	7.82706	4.7021	47	NA	intron (NM_173746, intron 4 of 4)	intron (NM_173746, intron 4 of 4)	71820	NM_173746	208820	Mm.12057	NM_173746	ENSMUSG00000055963	Triqk	C130086A10|Gm11818|OTTMUSG00000004461	triple QxxK/R motif containing	protein-coding
D5_peak_7877	chr4	13285431	13286607	5.5865	11.2175	7.83126	78	NA	Intergenic	Intergenic	379182	NM_173746	208820	Mm.12057	NM_173746	ENSMUSG00000055963	Triqk	C130086A10|Gm11818|OTTMUSG00000004461	triple QxxK/R motif containing	protein-coding
D5_peak_7880	chr4	13460481	13461265	9.64073	33.4096	29.0594	290	NA	Intergenic	Intergenic	-282429	NM_001111026	12395	Mm.4909	NM_009822	ENSMUSG00000006586	Runx1t1	Cbfa2t1h|ETO|MTG8	runt-related transcription factor 1; translocated to, 1 (cyclin D-related)	protein-coding
D5_peak_7892	chr4	16163594	16164342	11.7879	48.2964	43.5189	435	NA	promoter-TSS (NR_045765)	promoter-TSS (NR_045765)	-142	NR_045765	100415915	Mm.387180	NR_045765	ENSMUSG00000085112	A530072M11Rik	-	RIKEN cDNA gene A530072M11	ncRNA
D5_peak_3800	chr14	65724394	65724598	5.69876	10.3071	6.98359	69	NA	intron (NM_028903, intron 3 of 8)	intron (NM_028903, intron 3 of 8)	58093	NM_028903	71145	Mm.83840	NM_028903	ENSMUSG00000022032	Scara5	4932433F15Rik|4933425F03Rik|AV278087|Tesr	scavenger receptor class A, member 5	protein-coding
D5_peak_3804	chr14	66324664	66325337	11.3354	41.883	37.2728	372	NA	Intergenic	Intergenic	-19296	NM_019675	56471	Mm.35474	NM_019675	ENSMUSG00000022044	Stmn4	Lagl|R75359|RB3	stathmin-like 4	protein-coding
D5_peak_3812	chr14	67116209	67116914	5.07114	8.86268	5.64819	56	NA	Intergenic	Intergenic	-44090	NM_028032	71978	Mm.273997	NM_028032	ENSMUSG00000022052	Ppp2r2a	2410004D02Rik|mKIAA1541	protein phosphatase 2, regulatory subunit B, alpha	protein-coding
D5_peak_3815	chr14	67242094	67242403	4.87246	8.83554	5.62359	56	NA	intron (NM_010095, intron 6 of 16)	intron (NM_010095, intron 6 of 16)	8956	NM_001276387	13592	Mm.319947	NM_010095	ENSMUSG00000022053	Ebf2	D14Ggc1e|EBF-2|Mmot1|O/E-3|OE-3	early B cell factor 2	protein-coding
D5_peak_3818	chr14	67506985	67507423	5.66036	10.2404	6.92204	69	NA	Intergenic	Intergenic	-109462	NR_045961	73977	Mm.414915	NR_045961	ENSMUSG00000093472	4930438E09Rik	-	RIKEN cDNA 4930438E09 gene	ncRNA
D5_peak_3820	chr14	67715398	67716177	9.40719	36.3089	31.8704	318	NA	promoter-TSS (NM_001111028)	promoter-TSS (NM_001111028)	54	NM_175384	108912	Mm.33831	NM_175384	ENSMUSG00000048922	Cdca2	2610311M19Rik|AI586158	cell division cycle associated 2	protein-coding
D5_peak_2222	chr11	102937414	102938129	7.11799	25.6625	21.5777	215	NA	Intergenic	Intergenic	8690	NM_011795	23829	Mm.57154	NM_011795	ENSMUSG00000045532	C1ql1	C1qrf|CRF|CTRP14|gliacolin	complement component 1, q subcomponent-like 1	protein-coding
D5_peak_2244	chr11	105153396	105153954	6.69883	13.6746	10.1353	101	NA	Intergenic	MIRb|SINE|MIR	-25132	NM_001294331	24086	Mm.126976	NM_011903	ENSMUSG00000020694	Tlk2	4933403M19Rik|PKU-alpha|PKUalpha|Tlk	tousled-like kinase 2 (Arabidopsis)	protein-coding
D5_peak_2248	chr11	105451301	105451978	6.70442	13.2576	9.74315	97	NA	intron (NM_172568, intron 2 of 11)	intron (NM_172568, intron 2 of 11)	5096	NM_001039242	632687	Mm.121570	NM_172568	ENSMUSG00000078627	March10	4933417C16Rik|AV039223|OTTMUSG00000002847|Rnf190	membrane-associated ring finger (C3HC4) 10	protein-coding
D5_peak_3850	chr14	70473562	70474327	9.5593	22.8591	18.8831	188	NA	TTS (NM_009755)	TTS (NM_009755)	16427	NM_145981	105653	Mm.192598	NM_145981	ENSMUSG00000003469	Phyhip	AW049870|C630010D02Rik|Lnap1ip|PAHX-AP#1|PAHX-AP1	phytanoyl-CoA hydroxylase interacting protein	protein-coding
D5_peak_216	chr1	64380796	64382186	6.87613	17.5768	13.8341	138	NA	Intergenic	Intergenic	-151313	NM_133828	12912	Mm.422634	NM_009952	ENSMUSG00000025958	Creb1	2310001E10Rik|3526402H21Rik|AV083133|Creb|Creb-1	cAMP responsive element binding protein 1	protein-coding
D5_peak_217	chr1	64442009	64443287	7.69267	45.035	40.3421	403	NA	Intergenic	Intergenic	-90156	NM_133828	12912	Mm.422634	NM_009952	ENSMUSG00000025958	Creb1	2310001E10Rik|3526402H21Rik|AV083133|Creb|Creb-1	cAMP responsive element binding protein 1	protein-coding
D5_peak_2250	chr11	105523977	105524810	9.82546	34.4532	30.0715	300	NA	Intergenic	Intergenic	-65593	NM_181071	77097	Mm.22501	NM_175492	ENSMUSG00000053580	Tanc2	3526402J09Rik|5730590C14Rik	tetratricopeptide repeat, ankyrin repeat and coiled-coil containing 2	protein-coding
D5_peak_228	chr1	66266056	66266937	5.19369	13.3281	9.80969	98	NA	intron (NM_001039934, intron 3 of 14)	intron (NM_001039934, intron 3 of 14)	-55228	NM_001310634	17756	Mm.256966	NM_008632	ENSMUSG00000015222	Map2	G1-397-34|MAP-2|Mtap-2|Mtap2|repro4	microtubule-associated protein 2	protein-coding
D5_peak_2261	chr11	106268852	106269116	3.00257	4.51894	1.78638	17	NA	intron (NM_001130187, intron 1 of 12)	intron (NM_001130187, intron 1 of 12)	-1352	NM_031878	83796	Mm.21772	NM_031878	ENSMUSG00000078619	Smarcd2	AW322457|Baf60b	SWI/SNF related, matrix associated, actin dependent regulator of chromatin, subfamily d, member 2	protein-coding
D5_peak_2275	chr11	107792068	107792433	6.08956	12.5538	9.08185	90	NA	intron (NM_019431, intron 1 of 3)	intron (NM_019431, intron 1 of 3)	2214	NM_019431	54377	Mm.103724	NM_019431	ENSMUSG00000020723	Cacng4	AI413107|AW491861	calcium channel, voltage-dependent, gamma subunit 4	protein-coding
D5_peak_3886	chr14	78285811	78286439	4.4432	11.4159	8.01681	80	NA	intron (NM_011613, intron 2 of 4)	intron (NM_011613, intron 2 of 4)	21918	NM_011613	21943	Mm.249221	NM_011613	ENSMUSG00000022015	Tnfsf11	Ly109l|ODF|OPGL|RANKL|Trance	tumor necrosis factor (ligand) superfamily, member 11	protein-coding
D5_peak_3887	chr14	78288177	78288970	5.02691	13.6207	10.0848	100	NA	intron (NM_011613, intron 2 of 4)	intron (NM_011613, intron 2 of 4)	19470	NM_011613	21943	Mm.249221	NM_011613	ENSMUSG00000022015	Tnfsf11	Ly109l|ODF|OPGL|RANKL|Trance	tumor necrosis factor (ligand) superfamily, member 11	protein-coding
D5_peak_2281	chr11	109011652	109012114	30.3364	393.065	386.816	3868	NA	Intergenic	LSU-rRNA_Hsa|rRNA|rRNA	91534	NM_015732	12006	Mm.71710	NM_015732	ENSMUSG00000000142	Axin2	Axi1|Axil|Conductin	axin 2	protein-coding
D5_peak_2288	chr11	109611398	109611938	14.1451	75.5734	70.3774	703	NA	promoter-TSS (NM_145940)	promoter-TSS (NM_145940)	-279	NM_145940	52639	Mm.35817	NM_145940	ENSMUSG00000041895	Wipi1	4930533H01Rik|AW411817|D11Ertd498e	WD repeat domain, phosphoinositide interacting 1	protein-coding
D5_peak_268	chr1	75124674	75125227	4.83167	8.1225	4.97122	49	NA	TTS (NM_194333)	TTS (NM_194333)	8940	NM_194333	22626	Mm.68157	NM_194333	ENSMUSG00000026205	Slc23a3	SVCT3|Yspl1	solute carrier family 23 (nucleobase transporters), member 3	protein-coding
D5_peak_283	chr1	78141598	78142193	5.02282	8.77781	5.57129	55	NA	intron (NM_001159520, intron 4 of 8)	intron (NM_001159520, intron 4 of 8)	55241	NM_001159520	18505	Mm.1371	NM_008781	ENSMUSG00000004872	Pax3	Pax-3|Sp|Splchl2|splotch	paired box 3	protein-coding
D5_peak_11703	chr8	125515844	125516802	6.25193	15.3577	11.7261	117	NA	Intergenic	Intergenic	-23613	NM_001081337	244668	Mm.271668	NM_001081337	ENSMUSG00000001995	Sipa1l2	BC058408|mKIAA1389	signal-induced proliferation-associated 1 like 2	protein-coding
D5_peak_10102	chr6	140281576	140282330	4.97165	9.3495	6.09761	60	NA	Intergenic	Intergenic	-142146	NM_144920	109135	Mm.247670	NM_144920	ENSMUSG00000030231	Plekha5	2810431N21Rik|AI428202|AK129423|AMH-Cre|Ayu21-9|Gt(pU21)9Imeg|Pepp2|Tg(AMH-cre)1Flor	pleckstrin homology domain containing, family A member 5	protein-coding
D5_peak_11717	chr8	127054921	127055212	7.70138	17.341	13.6093	136	NA	Intergenic	MER58B|DNA|hAT-Charlie	-8990	NM_001122850	93742	Mm.299254	NM_033620	ENSMUSG00000025812	Pard3	AA960621|AI256638|Asip|D8Ertd580e|Par-3|Par3|Pard-3|Pard3a|Phip	par-3 family cell polarity regulator	protein-coding
D5_peak_10118	chr6	145340556	145341938	8.20408	25.493	21.415	214	NA	Intergenic	Intergenic	-46378	NR_003625	381827	Mm.179075	NM_001001987		1700073E17Rik	-	ribosomal protein L7 pseudogene	pseudo
D5_peak_11723	chr8	127778708	127779409	5.98421	12.3554	8.89577	88	NA	Intergenic	Intergenic	479406	NM_001013580	93742	Mm.299254	NM_033620	ENSMUSG00000025812	Pard3	AA960621|AI256638|Asip|D8Ertd580e|Par-3|Par3|Pard-3|Pard3a|Phip	par-3 family cell polarity regulator	protein-coding
D5_peak_11726	chr8	128417955	128418326	5.51064	10.3398	7.0142	70	NA	intron (NM_008737, intron 2 of 16)	intron (NM_008737, intron 2 of 16)	58899	NR_035436	100316680		NR_035436	ENSMUSG00000084523	Mir1903	Mirn1903|mmu-mir-1903	microRNA 1903	ncRNA
D5_peak_11731	chr9	3000114	3000641	13.3348	156.069	150.554	1505	NA	Intergenic	GSAT_MM|Satellite|Satellite	38366	NR_039546	100628572		NR_039546	ENSMUSG00000106183	Mir101c	mir-101c|mmu-mir-101c	microRNA 101c	ncRNA
D5_peak_11732	chr9	3024093	3024565	7.52826	69.845	64.7032	647	NA	Intergenic	GSAT_MM|Satellite|Satellite	14414	NR_039546	100628572		NR_039546	ENSMUSG00000106183	Mir101c	mir-101c|mmu-mir-101c	microRNA 101c	ncRNA
D5_peak_11733	chr9	3032418	3032908	6.23639	18.2943	14.5174	145	NA	Intergenic	GSAT_MM|Satellite|Satellite	6080	NR_039546	100628572		NR_039546	ENSMUSG00000106183	Mir101c	mir-101c|mmu-mir-101c	microRNA 101c	ncRNA
D5_peak_11734	chr9	3035902	3036108	13.9507	58.7872	53.7996	537	NA	Intergenic	GSAT_MM|Satellite|Satellite	2738	NR_039546	100628572		NR_039546	ENSMUSG00000106183	Mir101c	mir-101c|mmu-mir-101c	microRNA 101c	ncRNA
D5_peak_11746	chr9	13827025	13827967	11.5768	57.0053	52.0455	520	NA	promoter-TSS (NM_001310721)	promoter-TSS (NM_001310721)	-231	NM_176836	72826	Mm.246174	NM_176836	ENSMUSG00000037808	Fam76b	2810485I05Rik|C78303	family with sequence similarity 76, member B	protein-coding
D5_peak_11747	chr9	14275789	14276334	10.2543	38.5472	34.0344	340	NA	promoter-TSS (NM_030261)	promoter-TSS (NM_030261)	-240	NM_030261	75747	Mm.325126	NM_030261	ENSMUSG00000032009	Sesn3	5630400E15Rik|BC003348|SEST3	sestrin 3	protein-coding
D5_peak_11755	chr9	15766601	15767044	7.58055	15.6961	12.0465	120	NA	Intergenic	Intergenic	57053	NM_172289	234967	Mm.138815	NM_172289	ENSMUSG00000043885	Slc36a4	6330573I15Rik|PAT4	solute carrier family 36 (proton/amino acid symporter), member 4	protein-coding
D5_peak_11765	chr9	20642080	20643275	7.45428	23.1734	19.1855	191	NA	promoter-TSS (NM_025401)	promoter-TSS (NM_025401)	129	NM_013911	30843	Mm.24608	NM_013911	ENSMUSG00000066892	Fbxl12	3110048D16Rik|Fbl12	F-box and leucine-rich repeat protein 12	protein-coding
D5_peak_11769	chr9	20697268	20698116	7.54966	25.3917	21.318	213	NA	intron (NM_173777, intron 1 of 5)	intron (NM_173777, intron 1 of 5)	30522	NM_173777	244723	Mm.293552	NM_173777	ENSMUSG00000032172	Olfm2	A030009A06Rik	olfactomedin 2	protein-coding
D5_peak_10164	chr7	4925518	4926261	6.3259	18.9517	15.1453	151	NA	promoter-TSS (NM_173008)	promoter-TSS (NM_173008)	45	NM_173008	269855	Mm.44190	NM_173008	ENSMUSG00000035279	Ssc5d	A430110N23Rik|S5D-SRCRB	scavenger receptor cysteine rich family, 5 domains	protein-coding
D5_peak_10165	chr7	5014437	5015798	14.2683	111.869	106.525	1065	NA	promoter-TSS (NM_001110329)	promoter-TSS (NM_001110329)	-389	NM_001110329	23877	Mm.38911	NM_011813	ENSMUSG00000061374	Fiz1	AI790204|mFLJ00416	Flt3 interacting zinc finger protein 1	protein-coding
D5_peak_11770	chr9	20713794	20714031	5.66036	10.2404	6.92204	69	NA	intron (NM_173777, intron 1 of 5)	intron (NM_173777, intron 1 of 5)	14302	NM_173777	244723	Mm.293552	NM_173777	ENSMUSG00000032172	Olfm2	A030009A06Rik	olfactomedin 2	protein-coding
D5_peak_10175	chr7	6727525	6729536	7.71761	54.8346	49.9141	499	NA	intron (NM_008817, intron 1 of 8)	intron (NM_008817, intron 1 of 8)	1889	NM_008817	18616	Mm.389800	NM_008817	ENSMUSG00000002265	Peg3	AL022617|ASF-1|End4|Gcap4|Pw1|Zfp102|mKIAA0287	paternally expressed 3	protein-coding
D5_peak_10179	chr7	12010457	12010803	7.88286	16.2261	12.5491	125	NA	Intergenic	Intergenic	-30669	NM_001166731	628946	Mm.484974	NM_001166731	ENSMUSG00000095864	Vmn1r77	Gm6935	vomeronasal 1 receptor 77	protein-coding
D5_peak_11780	chr9	21290959	21291632	9.3069	36.0352	31.6062	316	NA	promoter-TSS (NM_009878)	promoter-TSS (NM_009878)	-86	NM_009878	12581	Mm.29020	NM_009878	ENSMUSG00000096472	Cdkn2d	INK4d|p19|p19INK4d	cyclin-dependent kinase inhibitor 2D (p19, inhibits CDK4)	protein-coding
D5_peak_10199	chr7	16172108	16172894	5.74779	17.4256	13.6902	136	NA	Intergenic	Intergenic	-2894	NR_102730	17537	Mm.360516	NM_008627	ENSMUSG00000041420	Meis3	AI573393|Mrg2	Meis homeobox 3	protein-coding
D5_peak_7903	chr4	22835406	22836243	6.03878	18.2049	14.4319	144	NA	Intergenic	Intergenic	345276	NR_131335	105500046		NR_131335	ENSMUSG00000107859	Gm30731	Pnky|lnc-pou3f2	predicted gene, 30731	ncRNA
D5_peak_7904	chr4	22946120	22947273	7.01784	20.2039	16.3421	163	NA	Intergenic	Intergenic	456148	NR_131335	105500046		NR_131335	ENSMUSG00000107859	Gm30731	Pnky|lnc-pou3f2	predicted gene, 30731	ncRNA
D5_peak_7907	chr4	23636249	23636867	4.96101	8.34533	5.17505	51	NA	Intergenic	Intergenic	-859904	NM_199467	212377	Mm.120919	NM_199467	ENSMUSG00000045751	Mms22l	F730047E07Rik|Gm134	MMS22-like, DNA repair protein	protein-coding
D5_peak_6310	chr2	18896152	18896459	4.81406	6.91266	3.87469	38	NA	intron (NM_008845, intron 3 of 9)	RMER15|LTR|ERVL	-94487	NR_131254	66774	Mm.87075	NR_131254	ENSMUSG00000097638	Carlr	4933439G12Rik|Carl	cardiac and apoptosis-related long non-coding RNA	ncRNA
D5_peak_7923	chr4	32074641	32075104	6.21374	13.6073	10.0724	100	NA	Intergenic	Intergenic	110765	NM_009316	26409	Mm.258589	NM_009316	ENSMUSG00000028284	Map3k7	B430101B05|C87327|Tak1	mitogen-activated protein kinase kinase kinase 7	protein-coding
D5_peak_6323	chr2	23155957	23156730	8.56593	24.187	20.1584	201	NA	promoter-TSS (NM_013771)	promoter-TSS (NM_013771)	-162	NM_013771	27377	Mm.23335	NM_013771	ENSMUSG00000026775	Yme1l1	FtsH1|Ftsh	YME1-like 1 (S. cerevisiae)	protein-coding
D5_peak_6332	chr2	25185636	25186442	5.67471	13.6933	10.153	101	NA	Intergenic	CpG	5281	NM_025980	67122	Mm.46539	NM_025980	ENSMUSG00000078202	Nrarp	2700054M22Rik	Notch-regulated ankyrin repeat protein	protein-coding
D5_peak_6334	chr2	25224391	25225274	9.32066	40.6968	36.1214	361	NA	promoter-TSS (NM_146116)	promoter-TSS (NM_146116)	-130	NM_146116	227613	Mm.227260	NM_146116	ENSMUSG00000036752	Tubb4b	4930542G03Rik|Tubb2c|Tubb2c1	tubulin, beta 4B class IVB	protein-coding
D5_peak_6349	chr2	26168884	26169387	6.01892	12.4209	8.95742	89	NA	Intergenic	Intergenic	-28629	NM_001256521	109299	Mm.389259	NM_001256521		C330006A16Rik	AI551216	RIKEN cDNA C330006A16 gene	protein-coding
D5_peak_7950	chr4	40142958	40143484	11.5028	37.7228	33.2373	332	NA	promoter-TSS (NM_007386)	promoter-TSS (NM_007386)	-44	NM_007386	11428	Mm.331547	NM_007386	ENSMUSG00000028405	Aco1	Aco-1|Irebp|Irp1	aconitase 1	protein-coding
D5_peak_6350	chr2	26175237	26175496	4.70927	7.30777	4.2312	42	NA	Intergenic	Intergenic	31209	NM_001039653	16871	Mm.386765	NM_010711	ENSMUSG00000026934	Lhx3	Lim3|P-LIM|mLIM3|mLim-3	LIM homeobox protein 3	protein-coding
D5_peak_6358	chr2	26487037	26487911	4.96735	10.3552	7.02845	70	NA	intron (NM_008714, intron 2 of 33)	intron (NM_008714, intron 2 of 33)	16348	NM_008714	18128	Mm.290610	NM_008714	ENSMUSG00000026923	Notch1	9930111A19Rik|Mis6|N1|Tan1|lin-12	notch 1	protein-coding
D5_peak_6359	chr2	26500599	26501747	6.00837	17.2968	13.5672	135	NA	intron (NM_008714, intron 2 of 33)	intron (NM_008714, intron 2 of 33)	2649	NM_008714	18128	Mm.290610	NM_008714	ENSMUSG00000026923	Notch1	9930111A19Rik|Mis6|N1|Tan1|lin-12	notch 1	protein-coding
D5_peak_6367	chr2	27106893	27107182	4.75964	10.2527	6.93321	69	NA	intron (NM_029981, intron 17 of 18)	intron (NM_029981, intron 17 of 18)	27656	NM_029981	77794	Mm.330088	NM_029981	ENSMUSG00000036040	Adamtsl2	A930008K15Rik|tcp-1	ADAMTS-like 2	protein-coding
D5_peak_6379	chr2	28525562	28526350	6.47941	14.122	10.5582	105	NA	intron (NM_001145834, intron 1 of 17)	intron (NM_001145834, intron 1 of 17)	-7508	NM_001145835	19730	Mm.5236	NM_009058	ENSMUSG00000026821	Ralgds	Gnds|Rgds|mKIAA1308	ral guanine nucleotide dissociation stimulator	protein-coding
D5_peak_7987	chr4	43630472	43631181	4.7799	8.34688	5.17622	51	NA	Intergenic	Intergenic	-1109	NM_173788	230103	Mm.103477	NM_173788	ENSMUSG00000028469	Npr2	GC-B|GC-B2|GC-B3|cn|mNPR-B|pwe	natriuretic peptide receptor 2	protein-coding
D5_peak_7988	chr4	43656356	43656838	10.5025	31.7726	27.4733	274	NA	promoter-TSS (NM_026871)	promoter-TSS (NM_026871)	-152	NM_026871	68917	Mm.25285	NM_026871	ENSMUSG00000028470	Hint2	1190005L05Rik	histidine triad nucleotide binding protein 2	protein-coding
D5_peak_6380	chr2	28534874	28535278	5.6365	12.8366	9.34727	93	NA	intron (NM_001145836, intron 1 of 17)	intron (NM_001145836, intron 1 of 17)	1612	NM_001145836	19730	Mm.5236	NM_009058	ENSMUSG00000026821	Ralgds	Gnds|Rgds|mKIAA1308	ral guanine nucleotide dissociation stimulator	protein-coding
D5_peak_7993	chr4	43982338	43982598	4.22069	6.76571	3.74249	37	NA	Intergenic	Intergenic	-1036	NM_001002787	442829	Mm.348215	NM_001002787	ENSMUSG00000070999	Ccin	4933417A14Rik	calicin	protein-coding
D5_peak_6390	chr2	29516196	29516989	6.18054	11.9186	8.48652	84	NA	intron (NM_026896, intron 6 of 7)	intron (NM_026896, intron 6 of 7)	-41298	NR_105753	102465170		NR_105753	ENSMUSG00000098539	Mir133c	Gm27865|mmu-mir-133c	microRNA 133c	ncRNA
D5_peak_3901	chr14	79842985	79843389	6.36835	11.4503	8.04875	80	NA	Intergenic	Intergenic	25989	NR_033535	100038734	Mm.387484	NR_033535		Gm10845	ENSMUSG00000075496	predicted gene 10845	ncRNA
D5_peak_2302	chr11	113308205	113309395	5.33149	11.4545	8.05267	80	NA	intron (NM_001166503, intron 6 of 9)	intron (NM_001166503, intron 6 of 9)	-99131	NR_040276	319871	Mm.383743	NR_040276	ENSMUSG00000085421	4732490B19Rik	-	RIKEN cDNA 4732490B19 gene	ncRNA
D5_peak_2304	chr11	113439542	113439939	5.18759	9.06615	5.83586	58	NA	intron (NM_027216, intron 5 of 9)	intron (NM_027216, intron 5 of 9)	126075	NM_001166503	69806	Mm.341021	NM_027216	ENSMUSG00000041654	Slc39a11	1810074D23Rik	solute carrier family 39 (metal ion transporter), member 11	protein-coding
D5_peak_2305	chr11	113583936	113584522	8.69713	26.0963	21.9951	219	NA	Intergenic	Intergenic	-18414	NM_027216	69806	Mm.341021	NM_027216	ENSMUSG00000041654	Slc39a11	1810074D23Rik	solute carrier family 39 (metal ion transporter), member 11	protein-coding
D5_peak_2306	chr11	113611704	113612471	6.663	15.346	11.7148	117	NA	Intergenic	Intergenic	-7394	NM_009217	20606		NM_009217	ENSMUSG00000047904	Sstr2	SRIF-1|SS2R|SSTR-2|Smstr-2|Smstr2|sst2	somatostatin receptor 2	protein-coding
D5_peak_2307	chr11	113651044	113651872	6.37094	14.7593	11.1605	111	NA	intron (NM_013581, intron 1 of 13)	intron (NM_013581, intron 1 of 13)	1929	NM_013581	16834	Mm.261620	NM_013581	ENSMUSG00000018661	Cog1	6030445I15|Ldlb|mKIAA1381	component of oligomeric golgi complex 1	protein-coding
D5_peak_2310	chr11	113785365	113786029	7.28878	23.2454	19.2547	192	NA	intron (NM_172800, intron 44 of 44)	intron (NM_172800, intron 44 of 44)	-33882	NM_001163346	56699	Mm.293378	NM_020006	ENSMUSG00000041598	Cdc42ep4	1500041M20Rik|Borg4|CEP4	CDC42 effector protein (Rho GTPase binding) 4	protein-coding
D5_peak_2313	chr11	113942159	113942907	10.7499	44.848	40.1602	401	NA	intron (NM_172800, intron 2 of 44)	intron (NM_172800, intron 2 of 44)	123418	NM_172800	237979	Mm.130504	NM_172800	ENSMUSG00000041592	Sdk2	4632412F08Rik|5330435L01Rik|Sdk-2|mKIAA1514	sidekick cell adhesion molecule 2	protein-coding
D5_peak_2319	chr11	114184787	114185697	6.41731	15.7113	12.0609	120	NA	Intergenic	Intergenic	-13016	NR_045930	73536	Mm.54275	NR_045930	ENSMUSG00000078600	1700092K14Rik	-	RIKEN cDNA 1700092K14 gene	ncRNA
D5_peak_2321	chr11	114379619	114379896	5.71228	9.96632	6.66724	66	NA	intron (NR_037269, intron 3 of 4)	intron (NR_037269, intron 3 of 4)	69103	NR_027643	319819	Mm.50754	NM_177008	ENSMUSG00000062391	4932435O22Rik	-	RIKEN cDNA 4932435O22 gene	ncRNA
D5_peak_2328	chr11	114795164	114796085	8.15846	31.692	27.3954	273	NA	intron (NM_028055, intron 1 of 2)	intron (NM_028055, intron 1 of 2)	268	NM_028055	72014	Mm.38347	NM_028055	ENSMUSG00000000202	Btbd17	1500005I02Rik|Tango10a	BTB (POZ) domain containing 17	protein-coding
D5_peak_2329	chr11	114807308	114807716	5.13277	8.63861	5.44298	54	NA	TTS (NM_181749)	TTS (NM_181749)	8588	NM_001346772	217302	Mm.269127	NM_181749	ENSMUSG00000034677	Gpr142	PGR2	G protein-coupled receptor 142	protein-coding
D5_peak_2337	chr11	115233664	115234018	4.9598	8.66671	5.46873	54	NA	intron (NM_001033393, intron 9 of 9)	intron (NM_001033393, intron 9 of 9)	33402	NM_010350	14813	Mm.39090	NM_010350	ENSMUSG00000020734	Grin2c	GluN2C|NMDAR2C|NR2C	glutamate receptor, ionotropic, NMDA2C (epsilon 3)	protein-coding
D5_peak_3945	chr14	105495547	105495893	3.17377	4.65196	1.89792	18	NA	Intergenic	Intergenic	-3068	NR_045921	74864	Mm.159344	NR_045921	ENSMUSG00000022116	4930449E01Rik	-	RIKEN cDNA 4930449E01 gene	ncRNA
D5_peak_3952	chr14	114820851	114821681	6.67743	15.8155	12.1598	121	NA	Intergenic	Intergenic	-10699	NR_045661	75822	Mm.410813	NR_045661		4930524C18Rik	-	RIKEN cDNA 4930524C18 gene	ncRNA
D5_peak_318	chr1	85090735	85091041	6.07646	12.932	9.43697	94	NA	intron (NM_213615, intron 5 of 6)	intron (NM_213615, intron 5 of 6)	18965	NM_213615	381287	Mm.487565	NM_213615	ENSMUSG00000089844	A530032D15Rik	Gm1888	RIKEN cDNA A530032D15Rik gene	protein-coding
D5_peak_323	chr1	85591210	85591804	3.62015	8.60942	5.41646	54	NA	intron (NM_175397, intron 5 of 12)	intron (NM_175397, intron 5 of 12)	7303	NM_030194	109032	Mm.335802	NM_030194	ENSMUSG00000070034	Sp110	5031415C07Rik|52kDa|5830484A20Rik|ENSMUSG00000075603|Ifi75|Ipr1	Sp110 nuclear body protein	protein-coding
D5_peak_3969	chr14	120477511	120478375	10.2216	47.045	42.3013	423	NA	promoter-TSS (NM_029519)	promoter-TSS (NM_029519)	-518	NM_029519	76108	Mm.261448	NM_029519	ENSMUSG00000051615	Rap2a	5830461H18Rik	RAS related protein 2a	protein-coding
D5_peak_2362	chr11	116286337	116286542	4.70907	7.60488	4.50042	45	NA	3' UTR (NM_001347636, exon 19 of 19)	3' UTR (NM_001347636, exon 19 of 19)	5500	NM_010254	14428	Mm.57149	NM_010254	ENSMUSG00000020793	Galr2	mGalR	galanin receptor 2	protein-coding
D5_peak_2365	chr11	116433838	116434308	11.9781	52.1628	47.2989	472	NA	promoter-TSS (NR_003376)	promoter-TSS (NR_003376)	-21	NM_176902	319370	Mm.258466	NM_176902	ENSMUSG00000050628	Ubald2	1110014K08Rik|D030012E24Rik|Fam100b	UBA-like domain containing 2	protein-coding
D5_peak_333	chr1	86503925	86504556	8.46428	32.0288	27.7221	277	NA	Intergenic	CpG	-22496	NM_008972	19231	Mm.19187	NM_008972	ENSMUSG00000026238	Ptma	Thym	prothymosin alpha	protein-coding
D5_peak_2370	chr11	116814192	116815133	5.48206	14.4018	10.8229	108	NA	intron (NM_001347633, intron 2 of 4)	intron (NM_001347633, intron 2 of 4)	13384	NM_026280	67622	Mm.64962	NM_026280	ENSMUSG00000020814	Mxra7	1810057P16Rik|E130302J09Rik	matrix-remodelling associated 7	protein-coding
D5_peak_2378	chr11	117278254	117278650	4.87985	10.8483	7.48685	74	NA	intron (NM_001113487, intron 1 of 10)	intron (NM_001113487, intron 1 of 10)	12206	NM_001113487	53860	Mm.38450	NM_017380	ENSMUSG00000059248	Sept9	MSF1|Msf|PNUTL4|Sint1	septin 9	protein-coding
D5_peak_3989	chr15	7078635	7078852	5.49363	10.3091	6.98522	69	NA	Intergenic	Intergenic	-50829	NM_001113386	16880	Mm.149720	NM_013584	ENSMUSG00000054263	Lifr	A230075M04Rik|AW061234|LIF	leukemia inhibitory factor receptor	protein-coding
D5_peak_2380	chr11	117317229	117318060	6.34233	18.5612	14.772	147	NA	intron (NM_001113487, intron 2 of 10)	intron (NM_001113487, intron 2 of 10)	-14071	NM_017380	53860	Mm.38450	NM_017380	ENSMUSG00000059248	Sept9	MSF1|Msf|PNUTL4|Sint1	septin 9	protein-coding
D5_peak_2388	chr11	117848775	117849432	8.8236	21.4885	17.5701	175	NA	promoter-TSS (NM_009689)	promoter-TSS (NM_009689)	-134	NM_009689	11799	Mm.8552	NM_009689	ENSMUSG00000017716	Birc5	AAC-11|Api4|TIAP|survivin40	baculoviral IAP repeat-containing 5	protein-coding
D5_peak_350	chr1	89069709	89070558	8.95512	33.3734	29.0244	290	NA	promoter-TSS (NM_133816)	promoter-TSS (NM_133816)	-329	NM_133816	98402	Mm.170983	NM_133816	ENSMUSG00000036206	Sh3bp4	AI594717|AW227605|BOG25	SH3-domain binding protein 4	protein-coding
D5_peak_2398	chr11	118727862	118728401	5.84483	13.2709	9.75544	97	NA	intron (NM_001039168, intron 2 of 14)	intron (NM_001039168, intron 2 of 14)	32910	NM_001285438	52897	Mm.341103	NM_001024931	ENSMUSG00000025576	Rbfox3	Fox-3|Hrnbp3|NeuN|Neuna60	RNA binding protein, fox-1 homolog (C. elegans) 3	protein-coding
D5_peak_2399	chr11	118739003	118740190	5.0706	10.2201	6.90258	69	NA	intron (NM_001039168, intron 2 of 14)	MLT1I|LTR|ERVL-MaLR	21445	NM_001285438	52897	Mm.341103	NM_001024931	ENSMUSG00000025576	Rbfox3	Fox-3|Hrnbp3|NeuN|Neuna60	RNA binding protein, fox-1 homolog (C. elegans) 3	protein-coding
D5_peak_366	chr1	91412961	91414526	7.67529	25.7208	21.6331	216	NA	promoter-TSS (NM_019479)	promoter-TSS (NM_019479)	-521	NM_019479	55927	Mm.280029	NM_019479	ENSMUSG00000067071	Hes6	AI326893|bHLHb41	hairy and enhancer of split 6	protein-coding
D5_peak_373	chr1	92714589	92715128	9.20541	23.3065	19.313	193	NA	Intergenic	Intergenic	-66017	NM_153114	260301	Mm.219545	NM_153114	ENSMUSG00000044055	Otos	OTOSP	otospiralin	protein-coding
D5_peak_374	chr1	92782625	92783175	4.70889	7.90931	4.77755	47	NA	Intergenic	Intergenic	-48786	NM_016696	14733	Mm.297976	NM_016696	ENSMUSG00000034220	Gpc1	AI462976	glypican 1	protein-coding
D5_peak_380	chr1	93478239	93479061	12.6706	74.2938	69.1101	691	NA	promoter-TSS (NM_010891)	promoter-TSS (NM_010891)	267	NM_133808	110611	Mm.30012	NM_133808	ENSMUSG00000034088	Hdlbp	1110005P14Rik|AA960365|AI118566|D1Ertd101e	high density lipoprotein (HDL) binding protein	protein-coding
D5_peak_382	chr1	93635611	93636164	8.54887	21.4906	17.5718	175	NA	promoter-TSS (NM_021537)	promoter-TSS (NM_021537)	-160	NM_021537	59041	Mm.28761	NM_021537	ENSMUSG00000026277	Stk25	1500019J11Rik|AU018434|C86992|Ste20-like|Ysk1	serine/threonine kinase 25 (yeast)	protein-coding
D5_peak_392	chr1	104496036	104496704	7.83471	19.5625	15.7295	157	NA	Intergenic	X6B_LINE|LINE|CR1	-272449	NM_011800	23836	Mm.103640	NM_011800	ENSMUSG00000050840	Cdh20	Cdh7	cadherin 20	protein-coding
D5_peak_11835	chr9	35305224	35305585	27.092	642.414	635.651	6356	NA	Intergenic	GSAT_MM|Satellite|Satellite	24299	NR_040715	71133	Mm.158577	NR_040715	ENSMUSG00000111746	4933422A05Rik	-	RIKEN cDNA 4933422A05 gene	ncRNA
D5_peak_10243	chr7	19715473	19716126	13.7457	80.1734	74.9458	749	NA	promoter-TSS (NM_001109748)	promoter-TSS (NM_001109748)	-370	NM_001109748	53333	Mm.61682	NM_016871	ENSMUSG00000002984	Tomm40	AW539759|Mom35|Tom40	translocase of outer mitochondrial membrane 40 homolog (yeast)	protein-coding
D5_peak_11855	chr9	40637784	40638860	10.3703	43.1661	38.5232	385	NA	Intergenic	Intergenic	-47642	NM_133733	71566	Mm.280560	NM_133733	ENSMUSG00000032024	Clmp	9030425E11Rik|ACAM|ASP5|AW557819	CXADR-like membrane protein	protein-coding
D5_peak_11857	chr9	40730760	40731186	8.12709	20.654	16.7725	167	NA	intron (NM_133733, intron 1 of 6)	intron (NM_133733, intron 1 of 6)	45009	NM_133733	71566	Mm.280560	NM_133733	ENSMUSG00000032024	Clmp	9030425E11Rik|ACAM|ASP5|AW557819	CXADR-like membrane protein	protein-coding
D5_peak_11860	chr9	40800099	40801292	12.4753	106.984	101.656	1016	NA	promoter-TSS (NM_031165)	promoter-TSS (NM_031165)	-578	NM_031165	15481	Mm.290774	NM_031165	ENSMUSG00000015656	Hspa8	2410008N15Rik|Hsc70|Hsc71|Hsc73|Hsp73|Hspa10	heat shock protein 8	protein-coding
D5_peak_10265	chr7	25076857	25077497	8.46428	32.0288	27.7221	277	NA	promoter-TSS (NM_001168506)	promoter-TSS (NM_001168506)	-28	NM_001168506	232976	Mm.41568	NM_175477	ENSMUSG00000045252	Zfp574	A630056B21Rik|Znf574	zinc finger protein 574	protein-coding
D5_peak_10267	chr7	25105653	25106083	7.15215	15.3856	11.7524	117	NA	intron (NM_001163554, intron 5 of 14)	intron (NM_001163554, intron 5 of 14)	-8693	NR_105855	102465968		NR_105855	ENSMUSG00000098441	Mir6537	Gm27808|mmu-mir-6537	microRNA 6537	ncRNA
D5_peak_10269	chr7	25150593	25151724	7.25256	43.5342	38.8821	388	NA	Intergenic	Intergenic	-1299	NR_045847	434147	Mm.59171	NM_001033781	ENSMUSG00000074274	D930028M14Rik	EG434147	RIKEN cDNA D930028M14 gene	ncRNA
D5_peak_11872	chr9	42530086	42530597	6.98312	15.9752	12.3113	123	NA	intron (NM_175481, intron 19 of 20)	intron (NM_175481, intron 19 of 20)	-58115	NM_173038	272589	Mm.34483	NM_173038	ENSMUSG00000037287	Tbcel	D330014K23|E130107N23Rik|Lrrc35	tubulin folding cofactor E-like	protein-coding
D5_peak_11873	chr9	42626302	42626819	6.66951	14.4846	10.9014	109	NA	intron (NM_175481, intron 9 of 20)	intron (NM_175481, intron 9 of 20)	-154334	NM_173038	272589	Mm.34483	NM_173038	ENSMUSG00000037287	Tbcel	D330014K23|E130107N23Rik|Lrrc35	tubulin folding cofactor E-like	protein-coding
D5_peak_11874	chr9	42897240	42897913	5.75734	10.4086	7.07819	70	NA	intron (NM_175481, intron 1 of 20)	CpG	46795	NM_175481	110637	Mm.370291	NM_175481	ENSMUSG00000032017	Grik4	6330551K01Rik|GluK4|GluRgamma1|KA-1|KA1	glutamate receptor, ionotropic, kainate 4	protein-coding
D5_peak_10276	chr7	25267475	25268369	14.054	95.3121	90.0215	900	NA	intron (NM_001302811, intron 1 of 20)	intron (NM_001302811, intron 1 of 20)	223	NM_001302811	71722	Mm.28833	NM_027882	ENSMUSG00000005442	Cic	1200010B10Rik|mKIAA0306	capicua transcriptional repressor	protein-coding
D5_peak_10282	chr7	25395667	25396150	8.72496	21.834	17.8995	178	NA	promoter-TSS (NM_010719)	promoter-TSS (NM_010719)	79	NM_010719	16890	Mm.158548	NM_010719	ENSMUSG00000003123	Lipe	4933403G17Rik|HSL	lipase, hormone sensitive	protein-coding
D5_peak_10285	chr7	25680575	25681090	8.90846	22.1883	18.2405	182	NA	promoter-TSS (NM_172148)	promoter-TSS (NM_172148)	-326	NM_172148	232987	Mm.22849	NM_172148	ENSMUSG00000063439	B9d2	stumpy	B9 protein domain 2	protein-coding
D5_peak_10288	chr7	27178455	27179137	13.4553	57.513	52.545	525	NA	promoter-TSS (NM_029391)	promoter-TSS (NM_029391)	87	NM_029391	19342	Mm.482114	NM_029391	ENSMUSG00000053291	Rab4b	1500031G17Rik	RAB4B, member RAS oncogene family	protein-coding
D5_peak_10292	chr7	27258316	27259010	7.62339	21.1043	17.2024	172	NA	promoter-TSS (NM_010950)	promoter-TSS (NM_010950)	-98	NM_010950	18223	Mm.458153	NM_010950	ENSMUSG00000063160	Numbl	nbl	numb-like	protein-coding
D5_peak_10296	chr7	27473272	27474030	10.8715	47.0935	42.3486	423	NA	promoter-TSS (NM_133210)	promoter-TSS (NM_133210)	-189	NM_133210	170742	Mm.200120	NM_133210	ENSMUSG00000055200	Sertad3	AW124805|D1Mgi51|Rbt1|Sei3	SERTA domain containing 3	protein-coding
D5_peak_6422	chr2	30647226	30648036	7.35188	31.7148	27.4177	274	NA	Intergenic	Intergenic	30380	NR_136917	665635	Mm.450149	NR_136917		Gm14486	OTTMUSG00000016802	predicted gene 14486	ncRNA
D5_peak_6424	chr2	30692566	30693648	5.27971	11.3483	7.95328	79	NA	Intergenic	(TCCC)n|Simple_repeat|Simple_repeat	-15096	NR_136917	665635	Mm.450149	NR_136917		Gm14486	OTTMUSG00000016802	predicted gene 14486	ncRNA
D5_peak_6435	chr2	31449263	31449683	6.22149	11.9912	8.55461	85	NA	Intergenic	Intergenic	-20797	NM_007494	11898	Mm.3217	NM_007494	ENSMUSG00000076441	Ass1	AA408052|ASS|Ass-1|fold	argininosuccinate synthetase 1	protein-coding
D5_peak_6447	chr2	32451407	32452285	12.8256	57.9505	52.9762	529	NA	promoter-TSS (NM_001164357)	promoter-TSS (NM_001164357)	-376	NM_146118	227731	Mm.37395	NM_146118	ENSMUSG00000026819	Slc25a25	1110030N17Rik|MCSC|mKIAA1896	solute carrier family 25 (mitochondrial carrier, phosphate carrier), member 25	protein-coding
D5_peak_6457	chr2	32816750	32817365	5.53953	11.1284	7.74809	77	NA	intron (NM_009295, intron 6 of 18)	intron (NM_009295, intron 6 of 18)	30175	NM_009295	20910	Mm.278865	NM_009295	ENSMUSG00000026797	Stxbp1	AI317162|AI326233|MMS10-G|Ms10g|Munc-18a|Munc18-1|N-sec1|Rb-sec1|Sxtbp1|Unc18-1|Unc18h|nsec1	syntaxin binding protein 1	protein-coding
D5_peak_6467	chr2	33700571	33701449	9.5552	34.3678	29.9885	299	NA	Intergenic	Intergenic	59817	NR_046275	100504399	Mm.72070	NM_177842		C130021I20Rik	-	Riken cDNA C130021I20 gene	ncRNA
D5_peak_6482	chr2	34904904	34905400	13.887	69.6185	64.4806	644	NA	intron (NM_028716, intron 6 of 14)	intron (NM_028716, intron 6 of 14)	8824	NM_028716	74016	Mm.65691	NM_028716	ENSMUSG00000026873	Phf19	3110009G19Rik|3321402G02Rik	PHD finger protein 19	protein-coding
D5_peak_2400	chr11	118744923	118745457	5.76324	11.1687	7.78545	77	NA	intron (NM_001039168, intron 2 of 14)	intron (NM_001039168, intron 2 of 14)	15851	NM_001285438	52897	Mm.341103	NM_001024931	ENSMUSG00000025576	Rbfox3	Fox-3|Hrnbp3|NeuN|Neuna60	RNA binding protein, fox-1 homolog (C. elegans) 3	protein-coding
D5_peak_2402	chr11	118972890	118973307	5.5551	11.1579	7.77587	77	NA	Intergenic	Intergenic	-15090	NM_001030291	238011	Mm.244114	NM_001030291	ENSMUSG00000046697	Enpp7	Alk-SMase|Gm254	ectonucleotide pyrophosphatase/phosphodiesterase 7	protein-coding
D5_peak_2412	chr11	119215265	119216081	6.70766	16.3209	12.6392	126	NA	intron (NM_001347625, intron 1 of 11)	intron (NM_001347625, intron 1 of 11)	12826	NM_001347625	207592	Mm.205263	NM_172443	ENSMUSG00000039976	Tbc1d16	B930087K01|BC026530|Tcd1d16	TBC1 domain family, member 16	protein-coding
D5_peak_2444	chr11	120823966	120825182	9.07116	38.7901	34.271	342	NA	promoter-TSS (NM_007988)	promoter-TSS (NM_007988)	-27	NM_007988	14104	Mm.236443	NM_007988	ENSMUSG00000025153	Fasn	A630082H08Rik|FAS	fatty acid synthase	protein-coding
D5_peak_413	chr1	121226868	121227364	5.5666	10.0769	6.76939	67	NA	Intergenic	Intergenic	100562	NM_001271531	72999	Mm.27136	NM_133748	ENSMUSG00000003721	Insig2	2900053I11Rik|C730043J18Rik|Insig-2	insulin induced gene 2	protein-coding
D5_peak_416	chr1	125560385	125561385	12.0378	48.2743	43.4972	434	NA	promoter-TSS (NM_028787)	promoter-TSS (NM_028787)	-131	NM_028787	74150	Mm.28654	NM_028787	ENSMUSG00000026342	Slc35f5	1300003P13Rik|AI646727	solute carrier family 35, member F5	protein-coding
D5_peak_2453	chr12	3109875	3110108	37.6031	474.794	468.425	4684	NA	Intergenic	GSAT_MM|Satellite|Satellite	-125800	NR_015551	74173	Mm.309774	NM_028796	ENSMUSG00000079179	Rab10os	1700012B15Rik|1810036A22Rik	RAB10, member RAS oncogene family, opposite strand	ncRNA
D5_peak_421	chr1	126597023	126597680	4.91495	11.9503	8.5166	85	NA	intron (NM_001081756, intron 2 of 16)	intron (NM_001081756, intron 2 of 16)	-104424	NM_172484	210356	Mm.377234	NM_172484	ENSMUSG00000049690	Nckap5	8430408F21|D130011D22Rik|E030049G20Rik|Erih1|Erih2|Gm1548|Nap5	NCK-associated protein 5	protein-coding
D5_peak_422	chr1	126600700	126601296	5.45078	14.3257	10.751	107	NA	intron (NM_001081756, intron 2 of 16)	intron (NM_001081756, intron 2 of 16)	-108071	NM_172484	210356	Mm.377234	NM_172484	ENSMUSG00000049690	Nckap5	8430408F21|D130011D22Rik|E030049G20Rik|Erih1|Erih2|Gm1548|Nap5	NCK-associated protein 5	protein-coding
D5_peak_424	chr1	126861666	126862718	5.78543	12.3653	8.90496	89	NA	Intergenic	Intergenic	-31560	NM_176957	210356	Mm.377234	NM_172484	ENSMUSG00000049690	Nckap5	8430408F21|D130011D22Rik|E030049G20Rik|Erih1|Erih2|Gm1548|Nap5	NCK-associated protein 5	protein-coding
D5_peak_428	chr1	127555689	127556608	11.3386	39.2979	34.7629	347	NA	intron (NM_028135, intron 2 of 7)	intron (NM_028135, intron 2 of 7)	121873	NM_028135	72160	Mm.281287	NM_028135	ENSMUSG00000026347	Tmem163	2610024A01Rik|SV31	transmembrane protein 163	protein-coding
D5_peak_431	chr1	128102495	128103283	13.602	56.4483	51.4983	514	NA	promoter-TSS (NM_181750)	promoter-TSS (NM_181750)	158	NM_001285945	226409	Mm.425048	NM_027678	ENSMUSG00000036086	Zranb3	4933425L19Rik|AH2|AI316834|C730006D09	zinc finger, RAN-binding domain containing 3	protein-coding
D5_peak_2470	chr12	5239700	5240211	5.51633	8.94462	5.724	57	NA	intron (NM_001164493, intron 2 of 13)	intron (NM_001164493, intron 2 of 13)	135727	NM_001164493	208439	Mm.388281	NM_001164493	ENSMUSG00000020627	Klhl29	A230106N14Rik|Gm68|Kbtbd9|mKIAA1921	kelch-like 29	protein-coding
D5_peak_2471	chr12	6087669	6088225	6.10023	11.7757	8.35281	83	NA	Intergenic	Intergenic	711445	NR_015579	72669	Mm.10434	NM_028318		2810032G03Rik	AI461720	RIKEN cDNA 2810032G03 gene	ncRNA
D5_peak_2475	chr12	8364326	8364771	7.06342	14.7723	11.1727	111	NA	Intergenic	Intergenic	51115	NM_021429	58240	Mm.309954	NM_021429	ENSMUSG00000020605	Hs1bp3	-	HCLS1 binding protein 3	protein-coding
D5_peak_441	chr1	129473097	129474016	7.95078	32.1199	27.81	278	NA	intron (NM_172485, intron 2 of 27)	intron (NM_172485, intron 2 of 27)	200252	NM_172485	210417	Mm.380518	NM_172485	ENSMUSG00000042581	Thsd7b	1700074E13Rik|B930082A18|D130067I03Rik	thrombospondin, type I, domain containing 7B	protein-coding
D5_peak_452	chr1	131527108	131527940	11.3568	64.194	59.1276	591	NA	promoter-TSS (NM_001081011)	promoter-TSS (NM_001081011)	-163	NM_001081011	14270	Mm.276259	NM_019520	ENSMUSG00000026425	Srgap2	9930124L22Rik|AI448945|FBP2|Fnbp2|srGAP3	SLIT-ROBO Rho GTPase activating protein 2	protein-coding
D5_peak_456	chr1	132322247	132323176	8.86129	26.4635	22.3491	223	NA	intron (NM_001195025, intron 1 of 7)	intron (NM_001195025, intron 1 of 7)	6586	NM_028778	74137	Mm.100666	NM_028778	ENSMUSG00000009772	Nuak2	1200013B22Rik|Omphk2|Snark|mKIAA0537	NUAK family, SNF1-like kinase, 2	protein-coding
D5_peak_2491	chr12	12812765	12813330	7.40363	19.6484	15.8118	158	NA	Intergenic	Intergenic	128789	NM_008709	18109	Mm.16469	NM_008709	ENSMUSG00000037169	Mycn	N-myc|Nmyc|Nmyc-1|Nmyc1|bHLHe37|c-nmyc	v-myc avian myelocytomatosis viral related oncogene, neuroblastoma derived	protein-coding
D5_peak_2499	chr12	16850626	16850853	3.97397	5.1331	2.30377	23	NA	Intergenic	ERV3-16A3_LTR|LTR|ERVL	39774	NR_027677	50496	Mm.23296	NM_033270	ENSMUSG00000057469	E2f6	AI462434|E2F6a|E2F6b|EMA	E2F transcription factor 6	protein-coding
D5_peak_460	chr1	132530626	132531311	8.95451	32.8106	28.4789	284	NA	intron (NM_177129, intron 2 of 22)	intron (NM_177129, intron 2 of 22)	11972	NM_177129	21367	Mm.260861	NM_011531	ENSMUSG00000053024	Cntn2	D130012K04Rik|TAG-1|Tax	contactin 2	protein-coding
D5_peak_462	chr1	132558009	132559448	5.95685	32.0597	27.752	277	NA	Intergenic	Intergenic	-15788	NM_177129	21367	Mm.260861	NM_011531	ENSMUSG00000053024	Cntn2	D130012K04Rik|TAG-1|Tax	contactin 2	protein-coding
D5_peak_464	chr1	132660196	132660802	5.87642	12.939	9.44346	94	NA	intron (NM_001160318, intron 2 of 26)	intron (NM_001160318, intron 2 of 26)	-17641	NM_001160316	269116	Mm.326702	NM_182716	ENSMUSG00000026442	Nfasc	AA387016|D430023G06Rik|NF|mKIAA0756	neurofascin	protein-coding
D5_peak_476	chr1	133079655	133080362	6.47964	15.8433	12.1864	121	NA	intron (NM_001099276, intron 11 of 32)	intron (NM_001099276, intron 11 of 32)	33996	NM_001099276	240752	Mm.387308	NM_001099276	ENSMUSG00000026447	Pik3c2b	C330011J12Rik|Gm199|PI3K-C2beta|PI3KC2beta	phosphoinositide-3-kinase, class 2, beta polypeptide	protein-coding
D5_peak_479	chr1	133181198	133183178	5.65295	19.5311	15.6995	156	NA	Intergenic	G-rich|Low_complexity|Low_complexity	51022	NM_133819	108954	Mm.293628	NM_133819	ENSMUSG00000046062	Ppp1r15b	1810033K10Rik|AI606441|C530022L24Rik|CReP	protein phosphatase 1, regulatory (inhibitor) subunit 15b	protein-coding
D5_peak_492	chr1	134060882	134061328	3.38324	6.13305	3.17811	31	NA	Intergenic	Intergenic	18050	NM_007570	12227	Mm.392646	NM_007570	ENSMUSG00000020423	Btg2	AA959598|APRO1|Pc3|TIS21	B cell translocation gene 2, anti-proliferative	protein-coding
D5_peak_493	chr1	134062931	134063785	6.67517	20.7352	16.8507	168	NA	Intergenic	Intergenic	15797	NM_007570	12227	Mm.392646	NM_007570	ENSMUSG00000020423	Btg2	AA959598|APRO1|Pc3|TIS21	B cell translocation gene 2, anti-proliferative	protein-coding
D5_peak_10309	chr7	28179313	28180279	9.6753	38.2134	33.7116	337	NA	promoter-TSS (NM_001271370)	promoter-TSS (NM_001271370)	313	NM_010092	13549	Mm.57249	NM_010092	ENSMUSG00000002409	Dyrk1b	Mirk	dual-specificity tyrosine-(Y)-phosphorylation regulated kinase 1b	protein-coding
D5_peak_11912	chr9	46480168	46480682	7.76056	27.9721	23.8016	238	NA	Intergenic	Intergenic	-160439	NM_183104	74361	Mm.159169	NM_183104	ENSMUSG00000056617	4931429L15Rik	-	RIKEN cDNA 4931429L15 gene	protein-coding
D5_peak_10316	chr7	28436361	28436813	11.608	45.1786	40.4821	404	NA	promoter-TSS (NM_022024)	promoter-TSS (NM_022024)	-396	NM_175021	233033	Mm.54120	NM_175021	ENSMUSG00000109336	Samd4b	BC042901	sterile alpha motif domain containing 4B	protein-coding
D5_peak_11922	chr9	47384344	47385588	8.82415	43.6218	38.9674	389	NA	Intergenic	Intergenic	-145204	NM_001310841	54725	Mm.234832	NM_018770	ENSMUSG00000032076	Cadm1	2900073G06Rik|3100001I08Rik|AI987920|Bl2|Igsf4|Igsf4a|Necl2|RA175|RA175A|RA175B|RA175C|RA175N|ST17|SgIGSF|SynCam|Tslc1	cell adhesion molecule 1	protein-coding
D5_peak_11929	chr9	48649328	48649716	5.86126	12.9086	9.41481	94	NA	Intergenic	Intergenic	-44399	NM_010924	18113	Mm.8362	NM_010924	ENSMUSG00000032271	Nnmt	-	nicotinamide N-methyltransferase	protein-coding
D5_peak_10321	chr7	28810311	28811287	10.2009	75.3065	70.1121	701	NA	promoter-TSS (NM_177301)	promoter-TSS (NM_177301)	-91	NM_177301	15388	Mm.9043	NM_177301	ENSMUSG00000015165	Hnrnpl	C79783|D830027H13Rik|Hnrpl	heterogeneous nuclear ribonucleoprotein L	protein-coding
D5_peak_11934	chr9	48984949	48985592	10.2282	33.6067	29.2512	292	NA	promoter-TSS (NM_175482)	promoter-TSS (NM_175482)	-115	NM_175482	235323	Mm.21630	NM_175482	ENSMUSG00000032267	Usp28	9830148O20Rik|AU022237|mKIAA1515	ubiquitin specific peptidase 28	protein-coding
D5_peak_11935	chr9	49087446	49087657	5.7323	11.4922	8.08812	80	NA	Intergenic	Intergenic	-15228	NM_030709	80893	Mm.72799	NM_030709	ENSMUSG00000032268	Tmprss5	spinesin	transmembrane protease, serine 5 (spinesin)	protein-coding
D5_peak_10332	chr7	29292343	29292771	3.69983	8.57841	5.38798	53	NA	intron (NM_026731, intron 3 of 3)	intron (NM_026731, intron 3 of 3)	3237	NM_026731	68458	Mm.2343	NM_026731	ENSMUSG00000037166	Ppp1r14a	1110001M11Rik|Cpi17	protein phosphatase 1, regulatory (inhibitor) subunit 14A	protein-coding
D5_peak_10333	chr7	29293066	29293875	4.41336	11.955	8.52054	85	NA	TTS (NM_026731)	TTS (NM_026731)	4150	NM_026731	68458	Mm.2343	NM_026731	ENSMUSG00000037166	Ppp1r14a	1110001M11Rik|Cpi17	protein phosphatase 1, regulatory (inhibitor) subunit 14A	protein-coding
D5_peak_11945	chr9	49962240	49963064	5.64257	11.7017	8.28389	82	NA	Intergenic	MER58B|DNA|hAT-Charlie	-163259	NM_001311065	17967	Mm.4974	NM_010875	ENSMUSG00000039542	Ncam1	CD56|E-NCAM|NCAM-1|Ncam	neural cell adhesion molecule 1	protein-coding
D5_peak_10358	chr7	30717491	30717790	6.40318	11.9066	8.47573	84	NA	intron (NM_001290627, intron 10 of 21)	intron (NM_001290627, intron 10 of 21)	5431	NM_018731	11944	Mm.12821	NM_018731	ENSMUSG00000005553	Atp4a	-	ATPase, H+/K+ exchanging, gastric, alpha polypeptide	protein-coding
D5_peak_11965	chr9	52148244	52149843	4.05171	9.50295	6.23917	62	NA	intron (NM_001162921, intron 1 of 5)	intron (NM_001162921, intron 1 of 5)	19068	NM_001162921	244871	Mm.295686	NM_001162921	ENSMUSG00000035164	Zc3h12c	A230108E06|C230027N18Rik|mKIAA1726	zinc finger CCCH type containing 12C	protein-coding
D5_peak_11973	chr9	54752418	54753082	5.8157	15.5995	11.9549	119	NA	Intergenic	Intergenic	-11998	NM_001284507	12903	Mm.34797	NM_013496	ENSMUSG00000032291	Crabp1	AI326249|CRABP-I|Crabp-1|CrabpI|Rbp-5	cellular retinoic acid binding protein I	protein-coding
D5_peak_11976	chr9	55067404	55068042	9.81857	40.3965	35.8307	358	NA	Intergenic	Intergenic	-19179	NM_148944	108015	Mm.32694	NM_148944	ENSMUSG00000035200	Chrnb4	Acrb-4|Acrb4	cholinergic receptor, nicotinic, beta polypeptide 4	protein-coding
D5_peak_11977	chr9	55082847	55083825	7.84047	25.6383	21.5546	215	NA	Intergenic	Intergenic	-34792	NM_148944	108015	Mm.32694	NM_148944	ENSMUSG00000035200	Chrnb4	Acrb-4|Acrb4	cholinergic receptor, nicotinic, beta polypeptide 4	protein-coding
D5_peak_11978	chr9	55089572	55090784	8.15615	35.3825	30.9732	309	NA	Intergenic	Intergenic	-41634	NM_148944	108015	Mm.32694	NM_148944	ENSMUSG00000035200	Chrnb4	Acrb-4|Acrb4	cholinergic receptor, nicotinic, beta polypeptide 4	protein-coding
D5_peak_10394	chr7	39517534	39518253	9.34122	22.4576	18.4984	184	NA	intron (NM_001004139, intron 1 of 3)	CpG	127	NM_001004139	70227	Mm.333800	NM_001004139	ENSMUSG00000068959	Zfp619	3000002G13Rik	zinc finger protein 619	protein-coding
D5_peak_6508	chr2	44304424	44305730	5.99779	16.4455	12.7574	127	NA	intron (NM_001301832, intron 13 of 14)	intron (NM_001301832, intron 13 of 14)	-239753	NR_040622	320872	Mm.445023	NR_040622	ENSMUSG00000085089	Arhgap15os	A430092G05Rik	Rho GTPase activating protein 15, opposite strand	ncRNA
D5_peak_6594	chr2	73386456	73386892	15.049	69.1347	64.0017	640	NA	promoter-TSS (NM_001276443)	promoter-TSS (NM_001276443)	-194	NM_001276443	68526	Mm.451014	NM_001080707	ENSMUSG00000041762	Gpr155	1110017O10Rik|DEPDC3|F730029F15Rik|PGR22	G protein-coupled receptor 155	protein-coding
D5_peak_2506	chr12	17625970	17626445	8.24002	20.8801	16.9892	169	NA	Intergenic	Intergenic	-64607	NM_016677	53602	Mm.313619	NM_016677	ENSMUSG00000071379	Hpcal1	NVP-3|Nvp3|VILIP3|Vnsl3|Vsnl3	hippocalcin-like 1	protein-coding
D5_peak_2508	chr12	17690409	17690837	8.2178	21.3517	17.439	174	NA	promoter-TSS (NM_016677)	promoter-TSS (NM_016677)	-191	NM_016677	53602	Mm.313619	NM_016677	ENSMUSG00000071379	Hpcal1	NVP-3|Nvp3|VILIP3|Vnsl3|Vsnl3	hippocalcin-like 1	protein-coding
D5_peak_2528	chr12	25475194	25475879	9.68872	25.9433	21.8476	218	NA	Intergenic	Intergenic	346362	NR_045844	432641	Mm.112955	NR_045844		Gm17746	-	predicted gene, 17746	ncRNA
D5_peak_2530	chr12	26075675	26076258	4.86819	8.50435	5.32016	53	NA	Intergenic	Intergenic	134539	NR_131149	629481	Mm.390460	NR_131149		Gm29687	-	predicted gene, 29687	ncRNA
D5_peak_2532	chr12	26534185	26535717	5.70684	16.9176	13.2062	132	NA	Intergenic	Intergenic	65736	NM_020557	22169	Mm.271839	NM_020557	ENSMUSG00000020638	Cmpk2	1200004E04Rik|TDKI|Tyki	cytidine monophosphate (UMP-CMP) kinase 2, mitochondrial	protein-coding
D5_peak_2537	chr12	26758809	26759132	6.39088	12.2897	8.8343	88	NA	Intergenic	Intergenic	289755	NM_020557	22169	Mm.271839	NM_020557	ENSMUSG00000020638	Cmpk2	1200004E04Rik|TDKI|Tyki	cytidine monophosphate (UMP-CMP) kinase 2, mitochondrial	protein-coding
D5_peak_502	chr1	134713445	134714341	6.2851	19.7072	15.8677	158	NA	intron (NM_009307, intron 2 of 9)	intron (NM_009307, intron 2 of 9)	67212	NM_009307	20980	Mm.5102	NM_009307	ENSMUSG00000026452	Syt2	IP4BP|R74640|mKIAA4194	synaptotagmin II	protein-coding
D5_peak_2544	chr12	27139281	27140671	6.25724	18.775	14.9768	149	NA	TTS (NR_045869)	TTS (NR_045869)	20540	NR_045870	636791	Mm.423496	NM_001039248	ENSMUSG00000094002	Gm9866	EG636791|ENSMUSG00000052076	predicted gene 9866	ncRNA
D5_peak_2546	chr12	27565676	27566488	7.20139	16.8609	13.1528	131	NA	Intergenic	Intergenic	-223364	NM_009234	20666	Mm.41702	NM_009234	ENSMUSG00000063632	Sox11	1110038H03Rik|6230403H02Rik|AI836553|end1	SRY (sex determining region Y)-box 11	protein-coding
D5_peak_2547	chr12	27575623	27576222	10.4206	32.8199	28.4877	284	NA	Intergenic	MER94|DNA|hAT-Blackjack	-233204	NM_009234	20666	Mm.41702	NM_009234	ENSMUSG00000063632	Sox11	1110038H03Rik|6230403H02Rik|AI836553|end1	SRY (sex determining region Y)-box 11	protein-coding
D5_peak_513	chr1	135740822	135741471	6.43278	15.7441	12.092	120	NA	intron (NM_007791, intron 2 of 5)	intron (NM_007791, intron 2 of 5)	11949	NM_007791	13007	Mm.196484	NM_007791	ENSMUSG00000026421	Csrp1	AA408841|AA959891|AW545626|CRP1|Csrp	cysteine and glycine-rich protein 1	protein-coding
D5_peak_535	chr1	152164907	152165993	7.85988	24.1574	20.1296	201	NA	Intergenic	Intergenic	-75130	NM_197990	69399	Mm.278031	NM_197990	ENSMUSG00000032666	1700025G04Rik	2610510E02Rik|2900042O04Rik|ENSMUSG00000073540	RIKEN cDNA 1700025G04 gene	protein-coding
D5_peak_540	chr1	152815238	152815553	4.16809	5.88937	2.96307	29	NA	intron (NM_010877, intron 3 of 15)	intron (NM_010877, intron 3 of 15)	15242	NM_010877	17970	Mm.270307	NM_010877	ENSMUSG00000026480	Ncf2	NOXA2|Ncf-2|p67phox	neutrophil cytosolic factor 2	protein-coding
D5_peak_547	chr1	153641542	153642314	6.76112	15.0978	11.4808	114	NA	Intergenic	Intergenic	-11109	NM_026380	67792	Mm.379143	NM_026380	ENSMUSG00000042671	Rgs8	6530413N01Rik	regulator of G-protein signaling 8	protein-coding
D5_peak_556	chr1	155229519	155230186	4.86819	8.50435	5.32016	53	NA	Intergenic	Intergenic	71149	NM_021433	58244	Mm.66264	NM_021433	ENSMUSG00000026470	Stx6	2310039E05Rik|2410005I16Rik|AA437559|AI415714|AI845861	syntaxin 6	protein-coding
D5_peak_563	chr1	155790229	155790803	6.44906	13.2202	9.70772	97	NA	intron (NM_001024945, intron 6 of 11)	intron (NM_001024945, intron 6 of 11)	22383	NM_023268	104009	Mm.27035	NM_023268	ENSMUSG00000033684	Qsox1	1300003H02Rik|QSOX|Qscn6|SOx	quiescin Q6 sulfhydryl oxidase 1	protein-coding
D5_peak_564	chr1	155810361	155810659	3.6288	5.24243	2.39837	23	NA	intron (NM_001024945, intron 1 of 11)	intron (NM_001024945, intron 1 of 11)	2389	NM_023268	104009	Mm.27035	NM_023268	ENSMUSG00000033684	Qsox1	1300003H02Rik|QSOX|Qscn6|SOx	quiescin Q6 sulfhydryl oxidase 1	protein-coding
D5_peak_577	chr1	156997740	156998012	3.69014	4.90039	2.10243	21	NA	Intergenic	Intergenic	-58250	NM_001159968	78255	Mm.28376	NM_023884	ENSMUSG00000026594	Ralgps2	1810020P17Rik|2210408F11Rik|4921528G01Rik|9130014M22Rik|AU043409|AW046161	Ral GEF with PH domain and SH3 binding motif 2	protein-coding
D5_peak_10410	chr7	44304834	44305557	13.4343	74.0408	68.8604	688	NA	intron (NM_009131, intron 3 of 3)	intron (NM_009131, intron 3 of 3)	1764	NM_009131	20256	Mm.20428	NM_009131	ENSMUSG00000004473	Clec11a	AW457320|Clecsf3|Scgf	C-type lectin domain family 11, member a	protein-coding
D5_peak_10426	chr7	44929461	44930032	13.7984	70.0879	64.9425	649	NA	promoter-TSS (NM_001077264)	promoter-TSS (NM_001077264)	-256	NM_007458	11771	Mm.6877	NM_007458	ENSMUSG00000060279	Ap2a1	Adtaa	adaptor-related protein complex 2, alpha 1 subunit	protein-coding
D5_peak_10428	chr7	44986397	44987167	12.8167	83.2719	78.0263	780	NA	promoter-TSS (NR_045266)	promoter-TSS (NR_045266)	-118	NR_045266	100502630	Mm.490013	NR_045266	ENSMUSG00000087138	Gm15545	OTTMUSG00000023473	predicted gene 15545	ncRNA
D5_peak_9024	chr5	93093153	93093445	6.26512	13.7076	10.1667	101	NA	promoter-TSS (NM_001310669)	promoter-TSS (NM_001310669)	-117	NM_001009818	52398	Mm.394184	NM_001009818	ENSMUSG00000058013	Sept11	6230410I01Rik|AW548875|D5Ertd606e	septin 11	protein-coding
D5_peak_9025	chr5	93206518	93206880	10.256	30.0401	25.7967	257	NA	promoter-TSS (NM_017367)	promoter-TSS (NM_017367)	181	NM_029363	75610	Mm.175502	NM_029363	ENSMUSG00000029384	2010109A12Rik	-	RIKEN cDNA 2010109A12 gene	protein-coding
D5_peak_9032	chr5	97195005	97195783	9.0236	31.3036	27.02	270	NA	Intergenic	Intergenic	-83798	NM_198422	231474	Mm.332505	NM_198422	ENSMUSG00000055725	Paqr3	6330415A20Rik|AY424292|RKTG	progestin and adipoQ receptor family member III	protein-coding
D5_peak_9039	chr5	98167384	98167711	5.52405	11.0989	7.72058	77	NA	Intergenic	CpG	-13322	NM_029947	77630	Mm.332511	NM_029947	ENSMUSG00000035456	Prdm8	4930565F05Rik|PFM5	PR domain containing 8	protein-coding
D5_peak_9044	chr5	99906202	99906577	9.15698	19.9601	16.1091	161	NA	Intergenic	CpG	72549	NM_007516	11991	Mm.150231	NM_007516	ENSMUSG00000000568	Hnrnpd	Auf1|Hnrpd	heterogeneous nuclear ribonucleoprotein D	protein-coding
D5_peak_10454	chr7	45589190	45589480	8.10026	17.5804	13.8375	138	NA	exon (NM_001243053, exon 12 of 12)	exon (NM_001243053, exon 12 of 12)	-14159	NR_038166	71661	Mm.439894	NR_038165	ENSMUSG00000109644	0610005C13Rik	AI182092	RIKEN cDNA 0610005C13 gene	ncRNA
D5_peak_10455	chr7	45643509	45644591	7.64892	31.1872	26.9062	269	NA	intron (NM_172418, intron 7 of 9)	(CATA)n|Simple_repeat|Simple_repeat	4073	NM_172418	74490	Mm.107442	NM_172418	ENSMUSG00000042918	Mamstr	2810022D01Rik|5430432N15Rik|AW743872|Mastr	MEF2 activating motif and SAP domain containing transcriptional regulator	protein-coding
D5_peak_9052	chr5	100753267	100753581	4.40134	7.36724	4.2843	42	NA	Intergenic	Intergenic	-33708	NM_152803	15442	Mm.265786	NM_152803	ENSMUSG00000035273	Hpse	HSE1|Hpa|Hpr1	heparanase	protein-coding
D5_peak_9054	chr5	100982242	100982910	6.48939	13.294	9.77737	97	NA	Intergenic	Intergenic	136347	NM_172715	231510	Mm.271911	NM_172715	ENSMUSG00000029314	Agpat9	1-AGPAT|1-AGPAT 9|4933407I02Rik|4933408F15|A230097K15Rik|GPAT-3|Gpat3|mGPAT3	1-acylglycerol-3-phosphate O-acyltransferase 9	protein-coding
D5_peak_10460	chr7	45813880	45814672	12.171	51.3313	46.486	464	NA	promoter-TSS (NM_001112701)	promoter-TSS (NM_001112701)	40	NM_011181	19158	Mm.272130	NM_011181	ENSMUSG00000003269	Cyth2	ARNO|CLM2|Pscd2	cytohesin 2	protein-coding
D5_peak_10468	chr7	46572886	46573364	6.33478	11.7892	8.36506	83	NA	intron (NM_013789, intron 9 of 10)	intron (NM_013789, intron 9 of 10)	66682	NM_013789	27414	Mm.76659	NM_013789	ENSMUSG00000030839	Sergef	DelGEF|Gef|Gnef|Gnefr	secretion regulating guanine nucleotide exchange factor	protein-coding
D5_peak_9063	chr5	101496664	101497738	8.87628	46.0517	41.3324	413	NA	Intergenic	Intergenic	167510	NM_144955	18096	Mm.193072	NM_144955	ENSMUSG00000035187	Nkx6-1	NKX6A|Nkx6.1	NK6 homeobox 1	protein-coding
D5_peak_9069	chr5	101590550	101591630	10.5112	58.5758	53.5928	535	NA	Intergenic	Intergenic	73621	NM_144955	18096	Mm.193072	NM_144955	ENSMUSG00000035187	Nkx6-1	NKX6A|Nkx6.1	NK6 homeobox 1	protein-coding
D5_peak_10475	chr7	48749332	48750136	7.77408	17.4761	13.7375	137	NA	Intergenic	Intergenic	-39269	NM_028031	243983	Mm.279116	NM_028031	ENSMUSG00000030471	Zdhhc13	2410004E01Rik|C530010M18|HIP3RP|Hip14l|kojak|skc4	zinc finger, DHHC domain containing 13	protein-coding
D5_peak_10483	chr7	49105617	49106138	7.64513	19.6711	15.8333	158	NA	intron (NM_001111016, intron 2 of 38)	intron (NM_001111016, intron 2 of 38)	-140312	NM_175272	78286	Mm.333881	NM_175272	ENSMUSG00000052512	Nav2	5330421F07Rik|AU067780|BQ960892|HELAD1|POMFIL2|RAINB1|RAINB2|Unc53H2|mKIAA3015	neuron navigator 2	protein-coding
D5_peak_10493	chr7	51300207	51300568	6.01655	10.478	7.14307	71	NA	Intergenic	Intergenic	-210642	NR_073508	233246	Mm.254431	NM_177694	ENSMUSG00000055489	Ano5	9330162L24|Gdd1|Tmem16e	anoctamin 5	protein-coding
D5_peak_6605	chr2	74426487	74427382	11.1625	42.7474	38.1143	381	NA	Intergenic	Intergenic	-119217	NR_040501	73962	Mm.50289	NR_040501	ENSMUSG00000085405	4930441J16Rik	Astx1a|Astx1b|Astx1c	RIKEN cDNA 4930441J16 gene	ncRNA
D5_peak_6625	chr2	75865938	75866447	7.75534	18.9091	15.1045	151	NA	intron (NM_172666, intron 8 of 19)	intron (NM_172666, intron 8 of 19)	34015	NM_172666	228061	Mm.31227	NM_172666	ENSMUSG00000042410	Agps	5832437L22|9930035G10Rik|AW123847|Adaps|Adas|Adhaps|Adps|Aldhpsy|bs2	alkylglycerone phosphate synthase	protein-coding
D5_peak_5026	chr17	24886325	24886791	11.3141	36.6623	32.2119	322	NA	promoter-TSS (NM_001163750)	promoter-TSS (NM_001163750)	-116	NM_001163750	79043	Mm.274794	NM_027141	ENSMUSG00000024160	Spsb3	2310012N15Rik|3300001M01Rik|SSB3|Tce1|mKIAA4204	splA/ryanodine receptor domain and SOCS box containing 3	protein-coding
D5_peak_6637	chr2	79378528	79379896	7.53729	21.4049	17.4903	174	NA	intron (NM_001048176, intron 2 of 12)	intron (NM_001048176, intron 2 of 12)	49776	NM_001048176	228094	Mm.440704	NM_001033295	ENSMUSG00000075256	Cerkl	Gm1958|Rp26	ceramide kinase-like	protein-coding
D5_peak_6638	chr2	79399433	79399823	5.89917	12.1942	8.7445	87	NA	intron (NM_001048176, intron 1 of 12)	intron (NM_001048176, intron 1 of 12)	29360	NM_001048176	228094	Mm.440704	NM_001033295	ENSMUSG00000075256	Cerkl	Gm1958|Rp26	ceramide kinase-like	protein-coding
D5_peak_6643	chr2	80581371	80581610	4.10514	5.78877	2.87417	28	NA	promoter-TSS (NM_001290745)	promoter-TSS (NM_001290745)	-308	NM_016965	50884	Mm.25203	NM_016965	ENSMUSG00000027002	Nckap1	C79304|H19|Hem-2|Hem2|Nap1|mKIAA0587|mh19|p125Nap1	NCK-associated protein 1	protein-coding
D5_peak_6648	chr2	83759093	83759963	7.04138	15.1811	11.5589	115	NA	intron (NM_008402, intron 4 of 29)	intron (NM_008402, intron 4 of 29)	35131	NM_008402	16410	Mm.227	NM_008402	ENSMUSG00000027087	Itgav	1110004F14Rik|2610028E01Rik|CD51|D430040G12Rik	integrin alpha V	protein-coding
D5_peak_5045	chr17	25809362	25810052	3.53131	5.52641	2.64553	26	NA	intron (NM_001164225, intron 1 of 5)	CpG	622	NM_001164225	214931	Mm.152289	NM_001164225	ENSMUSG00000025738	Fbxl16	BC042620|Scirr1	F-box and leucine-rich repeat protein 16	protein-coding
D5_peak_5046	chr17	25832895	25833511	11.7694	53.5879	48.693	486	NA	5' UTR (NM_019719, exon 1 of 7)	5' UTR (NM_019719, exon 1 of 7)	158	NM_019719	56424	Mm.277599	NM_019719	ENSMUSG00000039615	Stub1	0610033N24Rik|2210017D18Rik|2310040B03Rik|AW046544|Chip	STIP1 homology and U-Box containing protein 1	protein-coding
D5_peak_6658	chr2	84774609	84775137	10.1747	34.0892	29.7177	297	NA	intron (NM_009776, intron 1 of 7)	intron (NM_009776, intron 1 of 7)	556	NM_009776	12258	Mm.38888	NM_009776	ENSMUSG00000023224	Serping1	C1INH|C1nh	serine (or cysteine) peptidase inhibitor, clade G, member 1	protein-coding
D5_peak_5061	chr17	26939392	26939870	12.8125	54.411	49.5001	495	NA	promoter-TSS (NM_026307)	promoter-TSS (NM_026307)	-93	NM_026948	67675	Mm.439919	NM_026307	ENSMUSG00000024194	Cuta	0610039D01Rik|1810022E02Rik|1810060C03Rik|2700094G22Rik|AI326454	cutA divalent cation tolerance homolog	protein-coding
D5_peak_5075	chr17	27679288	27679654	6.23592	12.827	9.33839	93	NA	intron (NM_001286744, intron 1 of 9)	intron (NM_001286744, intron 1 of 9)	-5768	NM_178365	23969	Mm.4926	NM_011861	ENSMUSG00000040276	Pacsin1	A830061D09Rik|H74|mKIAA1379|syndapin	protein kinase C and casein kinase substrate in neurons 1	protein-coding
D5_peak_6683	chr2	92389324	92389611	10.4186	36.499	32.0543	320	NA	intron (NM_001202445, intron 2 of 11)	CpG	-2021	NR_105966	102466783		NR_105966	ENSMUSG00000099093	Mir7000	Gm27338|mmu-mir-7000	microRNA 7000	ncRNA
D5_peak_6686	chr2	92915850	92916074	3.82409	6.06182	3.11566	31	NA	intron (NM_030725, intron 1 of 5)	intron (NM_030725, intron 1 of 5)	861	NM_030725	80976	Mm.33490	NM_030725	ENSMUSG00000027220	Syt13	5730409J20Rik|AI549909|mKIAA1427	synaptotagmin XIII	protein-coding
D5_peak_6689	chr2	93174355	93174781	3.96961	10.9431	7.5751	75	NA	Intergenic	Intergenic	-13016	NM_001025246	277414	Mm.41033	NM_001025246	ENSMUSG00000068735	Trp53i11	Tp53i11	transformation related protein 53 inducible protein 11	protein-coding
D5_peak_5082	chr17	28037120	28037503	5.67117	12.5235	9.05344	90	NA	intron (NM_001286040, intron 12 of 24)	intron (NM_001286040, intron 12 of 24)	43273	NM_013687	21463	Mm.29758	NM_013687	ENSMUSG00000062859	Tcp11	D17Ken1|Tcp-11	t-complex protein 11	protein-coding
D5_peak_6690	chr2	93176620	93177504	4.82807	16.494	12.8037	128	NA	Intergenic	Intergenic	-10522	NM_001025246	277414	Mm.41033	NM_001025246	ENSMUSG00000068735	Trp53i11	Tp53i11	transformation related protein 53 inducible protein 11	protein-coding
D5_peak_6692	chr2	93226782	93227090	5.34583	8.66532	5.46777	54	NA	intron (NM_183180, intron 2 of 9)	intron (NM_183180, intron 2 of 9)	39352	NM_001025246	277414	Mm.41033	NM_001025246	ENSMUSG00000068735	Trp53i11	Tp53i11	transformation related protein 53 inducible protein 11	protein-coding
D5_peak_6694	chr2	93313515	93314392	6.14653	13.4755	9.94821	99	NA	intron (NM_183180, intron 1 of 9)	intron (NM_183180, intron 1 of 9)	20534	NM_183180	241556	Mm.274159	NM_183180	ENSMUSG00000027217	Tspan18	2610042G18Rik|6720430O15|BB226562	tetraspanin 18	protein-coding
D5_peak_8554	chr4	140030360	140030643	3.55662	5.8051	2.88881	28	NA	intron (NM_198610, intron 6 of 9)	(TG)n|Simple_repeat|Simple_repeat	-62475	NM_173427	242721	Mm.60400	NM_173427	ENSMUSG00000078234	Klhdc7a	B230308G19Rik	kelch domain containing 7A	protein-coding
