# Supplementary material for: Kdm6b-mediated epigenetic coordination of temporal precision during motor neuron differentiation
Source: EMBO Rep. 2026 May 26;27(13):3665–88. doi: 10.1038/s44319-026-00808-2 (PMC13354772; doi:10.1038/s44319-026-00808-2)
Supplement: Supplementary file 12 — Source data Fig. 6 [file 44319_2026_808_MOESM12_ESM.zip › Source data Fig 6/Fig 6B/D6_Cux1_Kdm6b common peaks.xls]

PeakID	Chr	Start	End	fe	-log10(pvalue)	-log10(qvalue)	Peak Score	Focus Ratio/Region Size	Annotation	Detailed Annotation	Distance to TSS	Nearest PromoterID	Entrez ID	Nearest Unigene	Nearest Refseq	Nearest Ensembl	Gene Name	Gene Alias	Gene Description	Gene Type
Cux1_D6_1_peak_8471	chr7	70361617	70362138	4.72116	7.03946	3.48633	34	NA	intron (NM_183261, intron 1 of 2)	GC_rich|Low_complexity|Low_complexity	-1284	NM_009697	11819		NM_009697	ENSMUSG00000030551	Nr2f2	2700033K02Rik|9430015G03Rik|ARP-1|Aporp1|COUP-TF2|COUP-TFII|COUPTFB|EAR3|SVP40|Tcfcoup2	nuclear receptor subfamily 2, group F, member 2	protein-coding	D6_peak_11895	chr7	70361424	70361941	5.14907	14.2986	10.5597	105	NA	intron (NM_183261, intron 1 of 2)	intron (NM_183261, intron 1 of 2)	-1089	NM_009697	11819	Mm.158143	NM_009697	ENSMUSG00000030551	Nr2f2	2700033K02Rik|9430015G03Rik|ARP-1|Aporp1|COUP-TF2|COUP-TFII|COUPTFB|EAR3|SVP40|Tcfcoup2	nuclear receptor subfamily 2, group F, member 2	protein-coding
Cux1_D6_1_peak_611	chr1	176417228	176417451	3.65972	4.46759	1.54765	15	NA	Intergenic	Intergenic	109930	NR_151528	102640488		NR_151528	ENSMUSG00000104021	Gm36536	-	predicted gene, 36536	ncRNA	D6_peak_779	chr1	176417099	176417513	5.53999	9.3237	5.9757	59	NA	Intergenic	Intergenic	-141994	NM_176916	319455	Mm.338001	NM_176916	ENSMUSG00000055214	Pld5	B230365F16Rik	phospholipase D family, member 5	protein-coding
Cux1_D6_1_peak_8475	chr7	70796271	70796694	5.8119	9.09167	5.2099	52	NA	Intergenic	Intergenic	-429736	NM_183261	11819		NM_009697	ENSMUSG00000030551	Nr2f2	2700033K02Rik|9430015G03Rik|ARP-1|Aporp1|COUP-TF2|COUP-TFII|COUPTFB|EAR3|SVP40|Tcfcoup2	nuclear receptor subfamily 2, group F, member 2	protein-coding	D6_peak_11898	chr7	70796198	70796929	5.40977	11.9837	8.41068	84	NA	Intergenic	Intergenic	-429817	NM_183261	11819	Mm.158143	NM_009697	ENSMUSG00000030551	Nr2f2	2700033K02Rik|9430015G03Rik|ARP-1|Aporp1|COUP-TF2|COUP-TFII|COUPTFB|EAR3|SVP40|Tcfcoup2	nuclear receptor subfamily 2, group F, member 2	protein-coding
Cux1_D6_1_peak_613	chr1	176814104	176814833	8.59814	17.4566	12.7898	127	NA	promoter-TSS (NR_151682)	promoter-TSS (NR_151682)	-192	NR_151682	76816		NM_029756	ENSMUSG00000026504	Sdccag8	2700048G21Rik|5730470G24Rik|Cccap	serologically defined colon cancer antigen 8	protein-coding	D6_peak_780	chr1	176814076	176814967	9.08351	32.5847	28.0085	280	NA	promoter-TSS (NM_029756)	promoter-TSS (NM_029756)	-139	NM_029756	76816	Mm.171399	NM_029756	ENSMUSG00000026504	Sdccag8	2700048G21Rik|5730470G24Rik|Cccap	serologically defined colon cancer antigen 8	protein-coding
Cux1_D6_1_peak_8478	chr7	71216646	71216904	5.66923	8.2684	4.50735	45	NA	Intergenic	Intergenic	-692920	NR_130995	78156		NR_130995	ENSMUSG00000108669	4930441H08Rik	-	RIKEN cDNA 4930441H08 gene	ncRNA	D6_peak_11904	chr7	71216450	71216852	4.65957	8.75663	5.46311	54	NA	Intergenic	Intergenic	-693044	NR_130995	78156	Mm.243818	NR_130995	ENSMUSG00000108669	4930441H08Rik	-	RIKEN cDNA 4930441H08 gene	ncRNA
Cux1_D6_1_peak_8479	chr7	71224250	71224472	4.97428	7.16538	3.58784	35	NA	Intergenic	Intergenic	-685334	NR_130995	78156		NR_130995	ENSMUSG00000108669	4930441H08Rik	-	RIKEN cDNA 4930441H08 gene	ncRNA	D6_peak_11905	chr7	71223875	71224709	4.84346	11.4413	7.90999	79	NA	Intergenic	Intergenic	-685403	NR_130995	78156	Mm.243818	NR_130995	ENSMUSG00000108669	4930441H08Rik	-	RIKEN cDNA 4930441H08 gene	ncRNA
Cux1_D6_1_peak_618	chr1	177441999	177442205	4.72078	6.13856	2.7685	27	NA	promoter-TSS (NM_001355101)	promoter-TSS (NM_001355101)	-249	NM_001355098	30928		NM_013915	ENSMUSG00000063659	Zbtb18	RP58|Zfp238|Znf238.|zfp-238	zinc finger and BTB domain containing 18	protein-coding	D6_peak_782	chr1	177441656	177442196	8.15371	23.809	19.5632	195	NA	Intergenic	CpG	-2735	NM_001012330	30928	Mm.330700	NM_013915	ENSMUSG00000063659	Zbtb18	RP58|Zfp238|Znf238	zinc finger and BTB domain containing 18	protein-coding
Cux1_D6_1_peak_619	chr1	177796584	177796871	8.45938	16.7314	12.1078	121	NA	promoter-TSS (NM_007422)	promoter-TSS (NM_007422)	-218	NM_007422	11566		NM_007422	ENSMUSG00000015961	Adss2	AS|Adss|adSS 2	adenylosuccinate synthase 2	protein-coding	D6_peak_783	chr1	177796285	177796823	8.61246	24.8253	20.5354	205	NA	promoter-TSS (NM_007422)	promoter-TSS (NM_007422)	-45	NM_007422	11566	Mm.338021	NM_007422	ENSMUSG00000015961	Adss	AI314886|AS|Adss2	adenylosuccinate synthetase, non muscle	protein-coding
Cux1_D6_1_peak_8480	chr7	71234059	71234829	6.50028	12.4811	8.20019	82	NA	Intergenic	Intergenic	-675251	NR_130995	78156		NR_130995	ENSMUSG00000108669	4930441H08Rik	-	RIKEN cDNA 4930441H08 gene	ncRNA	D6_peak_11906	chr7	71233798	71234583	6.73049	15.9231	12.0811	120	NA	Intergenic	Intergenic	-675505	NR_130995	78156	Mm.243818	NR_130995	ENSMUSG00000108669	4930441H08Rik	-	RIKEN cDNA 4930441H08 gene	ncRNA
Cux1_D6_1_peak_620	chr1	178187410	178187706	5.13144	7.16134	3.5859	35	NA	5' UTR (NM_024282, exon 1 of 5)	5' UTR (NM_024282, exon 1 of 5)	141	NM_024282	78825		NM_024282	ENSMUSG00000026502	Desi2	5830417C01Rik|DeSI-2|Fam152a|Pppde1	desumoylating isopeptidase 2	protein-coding	D6_peak_785	chr1	178187344	178187943	11.1135	36.2209	31.5419	315	NA	5' UTR (NM_024282, exon 1 of 5)	5' UTR (NM_024282, exon 1 of 5)	226	NM_024282	78825	Mm.440132	NM_024282	ENSMUSG00000026502	Desi2	5830417C01Rik|DeSI-2|Fam152a|Pppde1	desumoylating isopeptidase 2	protein-coding
Cux1_D6_1_peak_8484	chr7	72371455	72371885	4.95899	6.88825	3.36253	33	NA	Intergenic	Intergenic	-65075	NM_001024703	244049		NM_001024703	ENSMUSG00000032776	Mctp2	Gm489	multiple C2 domains, transmembrane 2	protein-coding	D6_peak_11917	chr7	72371261	72371935	7.33176	15.7146	11.8853	118	NA	Intergenic	Intergenic	-65003	NM_001024703	244049	Mm.217412	NM_001024703	ENSMUSG00000032776	Mctp2	Gm489	multiple C2 domains, transmembrane 2	protein-coding
Cux1_D6_1_peak_8486	chr7	72751657	72752097	5.51927	8.62221	4.80929	48	NA	Intergenic	Intergenic	-102527	NR_169100	100042880		NR_169100	ENSMUSG00000081895	Rpl17-ps10	Gm10294	ribosomal protein L17, pseudogene 10	pseudo	D6_peak_11920	chr7	72751438	72752027	4.76534	7.39991	4.2518	42	NA	Intergenic	Intergenic	350336	NR_046024	625243	Mm.261798	NR_046024	ENSMUSG00000108383	Gm6567	-	predicted gene 6567	ncRNA
Cux1_D6_1_peak_623	chr1	179254679	179254850	4.6183	6.13449	2.76745	27	NA	intron (NM_027188, intron 5 of 11)	intron (NM_027188, intron 5 of 11)	263277	NM_027188	69726		NM_027188	ENSMUSG00000055067	Smyd3	2410008A19Rik|Zmynd1	SET and MYND domain containing 3	protein-coding	D6_peak_793	chr1	179254488	179254793	5.24237	9.85179	6.45382	64	NA	intron (NM_027188, intron 5 of 11)	intron (NM_027188, intron 5 of 11)	263363	NM_027188	69726	Mm.222338	NM_027188	ENSMUSG00000055067	Smyd3	2410008A19Rik|Zmynd1	SET and MYND domain containing 3	protein-coding
Cux1_D6_1_peak_625	chr1	179545961	179546671	9.58312	17.6344	12.9566	129	NA	promoter-TSS (NM_001331055)	promoter-TSS (NM_001331055)	-40	NM_008249	15278		NM_008249	ENSMUSG00000026492	Tfb2m	Hkp1|mTFB2M|mtTFB2	transcription factor B2, mitochondrial	protein-coding	D6_peak_797	chr1	179545700	179546535	6.98888	18.7418	14.7379	147	NA	promoter-TSS (NM_146105)	promoter-TSS (NM_146105)	159	NM_001331054	15278	Mm.293529	NM_008249	ENSMUSG00000026492	Tfb2m	Hkp1	transcription factor B2, mitochondrial	protein-coding
Cux1_D6_1_peak_627	chr1	179621059	179621571	13.0035	35.4223	30.2201	302	NA	intron (NM_146105, intron 9 of 10)	intron (NM_146105, intron 9 of 10)	-46916	NM_178653	109232		NM_178653	ENSMUSG00000038936	Sccpdh	C330023F11Rik	saccharopine dehydrogenase (putative)	protein-coding	D6_peak_798	chr1	179621052	179621604	5.96628	13.9241	10.2101	102	NA	intron (NM_146105, intron 9 of 10)	intron (NM_146105, intron 9 of 10)	-46903	NM_178653	109232	Mm.136458	NM_178653	ENSMUSG00000038936	Sccpdh	AW214504|C330023F11Rik	saccharopine dehydrogenase (putative)	protein-coding
Cux1_D6_1_peak_628	chr1	179632094	179632489	10.2227	20.1763	15.3705	153	NA	Intergenic	Intergenic	-35940	NM_178653	109232		NM_178653	ENSMUSG00000038936	Sccpdh	C330023F11Rik	saccharopine dehydrogenase (putative)	protein-coding	D6_peak_799	chr1	179631965	179632782	6.39675	15.6676	11.8414	118	NA	Intergenic	Intergenic	-35858	NM_178653	109232	Mm.136458	NM_178653	ENSMUSG00000038936	Sccpdh	AW214504|C330023F11Rik	saccharopine dehydrogenase (putative)	protein-coding
Cux1_D6_1_peak_8490	chr7	73348616	73348910	6.61802	10.083	6.07396	60	NA	intron (NR_040324, intron 1 of 2)	intron (NR_040324, intron 1 of 2)	-26757	NM_177740	244058		NM_177740	ENSMUSG00000070509	Rgma	C230063O06	repulsive guidance molecule family member A	protein-coding	D6_peak_11924	chr7	73348727	73349048	7.36652	14.8599	11.0842	110	NA	intron (NR_040324, intron 1 of 2)	intron (NR_040324, intron 1 of 2)	-26633	NM_177740	244058	Mm.333943	NM_177740	ENSMUSG00000070509	Rgma	BC059072|C230063O06	repulsive guidance molecule family member A	protein-coding
Cux1_D6_1_peak_8491	chr7	73375182	73375478	4.06977	5.09745	1.96483	19	NA	promoter-TSS (NM_177740)	promoter-TSS (NM_177740)	-190	NM_177740	244058		NM_177740	ENSMUSG00000070509	Rgma	C230063O06	repulsive guidance molecule family member A	protein-coding	D6_peak_11925	chr7	73374720	73375400	3.28332	5.2713	2.41459	24	NA	promoter-TSS (NM_177740)	promoter-TSS (NM_177740)	-460	NM_177740	244058	Mm.333943	NM_177740	ENSMUSG00000070509	Rgma	BC059072|C230063O06	repulsive guidance molecule family member A	protein-coding
Cux1_D6_1_peak_8493	chr7	73537775	73538033	5.90111	8.64218	4.82691	48	NA	intron (NM_001081345, intron 2 of 38)	CpG	3842	NM_001081345	244059		NM_001081345	ENSMUSG00000078671	Chd2	2810013C04Rik|2810040A01Rik|5630401D06Rik|CHD-2	chromodomain helicase DNA binding protein 2	protein-coding	D6_peak_11927	chr7	73537414	73538462	7.45214	31.5555	27.0153	270	NA	intron (NM_001081345, intron 2 of 38)	CpG	3808	NM_001081345	244059	Mm.34539	NM_001081345	ENSMUSG00000078671	Chd2	2810013C04Rik|2810040A01Rik|5630401D06Rik|AI851092|BC029703|CHD-2	chromodomain helicase DNA binding protein 2	protein-coding
Cux1_D6_1_peak_8494	chr7	73558573	73559056	7.37641	11.9582	7.73551	77	NA	promoter-TSS (NR_037569)	promoter-TSS (NR_037569)	-419	NR_037569	69170		NR_037569	ENSMUSG00000101970	Chaserr	1810026B05Rik|linc2025	CHD2 adjacent suppressive regulatory RNA	ncRNA	D6_peak_11928	chr7	73558469	73558846	9.52056	39.5436	34.7786	347	NA	promoter-TSS (NR_037569)	promoter-TSS (NR_037569)	-262	NR_037569	69170	Mm.34539	NR_037569	ENSMUSG00000101970	1810026B05Rik	-	RIKEN cDNA 1810026B05 gene	ncRNA
Cux1_D6_1_peak_631	chr1	179803665	179804012	4.94044	6.64727	3.16629	31	NA	5' UTR (NM_026375, exon 1 of 36)	5' UTR (NM_026375, exon 1 of 36)	177	NM_026375	226747		NM_026375	ENSMUSG00000026491	Ahctf1	6230412P20Rik|Elys	AT hook containing transcription factor 1	protein-coding	D6_peak_800	chr1	179803520	179803983	5.79235	11.2217	7.70786	77	NA	5' UTR (NM_026375, exon 1 of 36)	5' UTR (NM_026375, exon 1 of 36)	264	NM_026375	226747	Mm.128165	NM_026375	ENSMUSG00000026491	Ahctf1	6230412P20Rik|AV011447|Elys	AT hook containing transcription factor 1	protein-coding
Cux1_D6_1_peak_633	chr1	180195912	180196225	4.96918	6.55795	3.09446	30	NA	promoter-TSS (NM_001359268)	promoter-TSS (NM_001359268)	-48	NM_001359268	67426		NM_023341	ENSMUSG00000026489	Coq8a	4632432J16Rik|Adck3|Cabc1|mKIAA0451	coenzyme Q8A	protein-coding	D6_peak_804	chr1	180195631	180196166	5.6977	10.3053	6.86757	68	NA	5' UTR (NM_023341, exon 1 of 15)	5' UTR (NM_023341, exon 1 of 15)	122	NM_023341	67426	Mm.38330	NM_023341	ENSMUSG00000026489	Coq8a	4632432J16Rik|AI462003|Adck3|Cabc1|mKIAA0451	coenzyme Q8A	protein-coding
Cux1_D6_1_peak_634	chr1	180256193	180256472	6.50534	10.5455	6.47999	64	NA	promoter-TSS (NM_001128605)	promoter-TSS (NM_001128605)	-32	NM_001128605	19165		NM_011183	ENSMUSG00000010609	Psen2	ALG-3|Ad4h|Alg3|PS-2|PS2|Psnl2|STM2	presenilin 2	protein-coding	D6_peak_805	chr1	180256111	180256639	5.75742	9.6846	6.30211	63	NA	promoter-TSS (NM_001128605)	promoter-TSS (NM_001128605)	-75	NM_001128605	19165	Mm.330850	NM_011183	ENSMUSG00000010609	Psen2	ALG-3|Ad4h|Alg3|PS-2|PS2|Psnl2|STM2	presenilin 2	protein-coding
Cux1_D6_1_peak_8498	chr7	74024700	74025112	9.00182	16.2202	11.6337	116	NA	Intergenic	Intergenic	-11224	NM_009181	20450		NM_009181	ENSMUSG00000025789	St8sia2	ST8SiaII|STX|Siat8b	ST8 alpha-N-acetyl-neuraminide alpha-2,8-sialyltransferase 2	protein-coding	D6_peak_11937	chr7	74024818	74025099	6.44914	11.5861	8.04383	80	NA	Intergenic	Intergenic	-11276	NM_009181	20450	Mm.4954	NM_009181	ENSMUSG00000025789	St8sia2	AI323367|ST8SiaII|STX|Siat8b	ST8 alpha-N-acetyl-neuraminide alpha-2,8-sialyltransferase 2	protein-coding
Cux1_D6_1_peak_635	chr1	180365343	180365551	3.97185	4.81526	1.78669	17	NA	intron (NM_001081175, intron 2 of 7)	intron (NM_001081175, intron 2 of 7)	-34898	NR_003623	277333		NM_199472		Gm5069	EG277333	glyceraldehyde-3-phosphate dehydrogenase pseudogene	pseudo	D6_peak_807	chr1	180365304	180365854	8.36156	19.5698	15.5235	155	NA	intron (NM_001081175, intron 2 of 7)	intron (NM_001081175, intron 2 of 7)	-35030	NR_003623	277333	Mm.389223	NM_199472		Gm5069	EG277333	glyceraldehyde-3-phosphate dehydrogenase pseudogene	pseudo
Cux1_D6_1_peak_636	chr1	180387507	180387778	6.01036	8.81989	4.9774	49	NA	intron (NM_001081175, intron 2 of 7)	intron (NM_001081175, intron 2 of 7)	-57093	NR_003623	277333		NM_199472		Gm5069	EG277333	glyceraldehyde-3-phosphate dehydrogenase pseudogene	pseudo	D6_peak_808	chr1	180387329	180387794	7.45009	15.4652	11.6515	116	NA	intron (NM_001081175, intron 2 of 7)	intron (NM_001081175, intron 2 of 7)	-57012	NR_003623	277333	Mm.389223	NM_199472		Gm5069	EG277333	glyceraldehyde-3-phosphate dehydrogenase pseudogene	pseudo
Cux1_D6_1_peak_638	chr1	180813725	180814037	5.75708	8.17528	4.42856	44	NA	promoter-TSS (NM_008210)	promoter-TSS (NM_008210)	-276	NM_008210	15078		NM_008210	ENSMUSG00000060743	H3f3a	EyeLinc14|H3-3a|H3-3b|H3.3A	H3.3 histone A	protein-coding	D6_peak_815	chr1	180813283	180814080	4.04547	6.99305	3.89367	38	NA	promoter-TSS (NM_008210)	promoter-TSS (NM_008210)	-76	NM_008210	15078	Mm.138832	NM_008210	ENSMUSG00000060743	H3f3a	H3.3A	H3 histone, family 3A	protein-coding
Cux1_D6_1_peak_639	chr1	180850743	180851003	5.22225	7.30601	3.70262	37	NA	promoter-TSS (NM_145943)	promoter-TSS (NM_145943)	-278	NM_145943	208768		NM_145943	ENSMUSG00000038806	Sde2	-	SDE2 telomere maintenance homolog (S. pombe)	protein-coding	D6_peak_816	chr1	180850618	180851477	8.59434	26.405	22.052	220	NA	promoter-TSS (NM_145943)	promoter-TSS (NM_145943)	-104	NM_145943	208768	Mm.272625	NM_145943	ENSMUSG00000038806	Sde2	-	SDE2 telomere maintenance homolog (S. pombe)	protein-coding
Cux1_D6_1_peak_640	chr1	180904048	180904271	5.98267	8.77474	4.93995	49	NA	promoter-TSS (NM_133705)	promoter-TSS (NM_133705)	-115	NM_133705	69051		NM_133705	ENSMUSG00000026520	Pycr2	1810018M05Rik|P5cr2	pyrroline-5-carboxylate reductase family, member 2	protein-coding	D6_peak_817	chr1	180903972	180904238	4.12497	5.82049	2.87582	28	NA	promoter-TSS (NM_133705)	promoter-TSS (NM_133705)	-169	NM_133705	69051	Mm.274180	NM_133705	ENSMUSG00000026520	Pycr2	1810018M05Rik|P5cr2	pyrroline-5-carboxylate reductase family, member 2	protein-coding
Cux1_D6_1_peak_641	chr1	181000594	181001159	4.2723	5.41441	2.20766	22	NA	intron (NM_010145, intron 2 of 8)	intron (NM_010145, intron 2 of 8)	16693	NM_001312918	13849		NM_010145	ENSMUSG00000038776	Ephx1	EH|Eph-1|Eph1|Epxh1|mEH	epoxide hydrolase 1, microsomal	protein-coding	D6_peak_818	chr1	181000627	181001029	5.33839	8.98619	5.66972	56	NA	intron (NM_001312918, intron 2 of 8)	intron (NM_001312918, intron 2 of 8)	16741	NM_001312918	13849	Mm.9075	NM_010145	ENSMUSG00000038776	Ephx1	EH|Eph-1|Eph1|Epxh1|mEH	epoxide hydrolase 1, microsomal	protein-coding
Cux1_D6_1_peak_647	chr1	182408842	182409105	5.70147	8.08322	4.34979	43	NA	promoter-TSS (NM_173378)	promoter-TSS (NM_173378)	-194	NM_173378	209456		NM_173378	ENSMUSG00000026510	Trp53bp2	53BP2|ASPP2|PPP1R13A|Tp53bp2	transformation related protein 53 binding protein 2	protein-coding	D6_peak_826	chr1	182408754	182409554	7.48727	18.858	14.8481	148	NA	promoter-TSS (NM_173378)	promoter-TSS (NM_173378)	-13	NM_173378	209456	Mm.287450	NM_173378	ENSMUSG00000026510	Trp53bp2	53BP2|AI746547|ASPP2|PPP1R13A|Tp53bp2|X98550	transformation related protein 53 binding protein 2	protein-coding
Cux1_D6_1_peak_648	chr1	182539637	182540349	7.12926	13.1345	8.79382	87	NA	Intergenic	(TCTA)n|Simple_repeat|Simple_repeat	-22383	NM_009794	12334		NM_009794	ENSMUSG00000026509	Capn2	CALP80|Capa-2|Capa2|m-calpain|m-calpin	calpain 2	protein-coding	D6_peak_827	chr1	182539327	182539809	3.65195	4.84003	2.05324	20	NA	Intergenic	Intergenic	-22085	NM_009794	12334	Mm.19306	NM_009794	ENSMUSG00000026509	Capn2	AI326419|Capa-2|Capa2|m-calpain|m-calpin	calpain 2	protein-coding
Cux1_D6_1_peak_651	chr1	182764667	182764948	4.55699	6.25748	2.85429	28	NA	promoter-TSS (NM_144796)	promoter-TSS (NM_144796)	-89	NM_001356463	96935		NM_144796	ENSMUSG00000038576	Susd4	E430021N18Rik	sushi domain containing 4	protein-coding	D6_peak_829	chr1	182764182	182764668	6.90419	14.926	11.1465	111	NA	promoter-TSS (NM_144796)	promoter-TSS (NM_144796)	-481	NM_144796	96935	Mm.331052	NM_144796	ENSMUSG00000038576	Susd4	AI848994|E430021N18Rik|N28096	sushi domain containing 4	protein-coding
Cux1_D6_1_peak_655	chr1	183055839	183056277	5.54812	8.07467	4.34292	43	NA	Intergenic	Intergenic	91499	NM_001278220	68897		NM_026866	ENSMUSG00000030768	Disp1	1190008H24Rik|DispA	dispatched RND transporter family member 1	protein-coding	D6_peak_833	chr1	183055710	183056422	5.48749	10.298	6.86133	68	NA	Intergenic	Intergenic	91491	NM_001278220	68897	Mm.327216	NM_026866	ENSMUSG00000030768	Disp1	1190008H24Rik|DispA	dispatched RND transporter family member 1	protein-coding
Cux1_D6_1_peak_657	chr1	183299133	183299575	11.3685	29.143	24.0434	240	NA	intron (NM_181732, intron 1 of 9)	RLTR33|LTR|ERVK	-2061	NM_001357242	71678		NM_027861	ENSMUSG00000046836	Brox	0610010K06Rik	BRO1 domain and CAAX motif containing	protein-coding	D6_peak_836	chr1	183299165	183299599	16.2578	101.785	96.5898	965	NA	intron (NM_181732, intron 1 of 9)	RLTR33|LTR|ERVK	2322	NM_181732	108909	Mm.290502	NM_145626	ENSMUSG00000042901	Aida	2610208M17Rik|BC004835	axin interactor, dorsalization associated	protein-coding
Cux1_D6_1_peak_658	chr1	183345123	183345636	5.22225	7.30601	3.70262	37	NA	intron (NM_177389, intron 6 of 26)	CpG	24186	NM_177389	338366		NM_177389	ENSMUSG00000056050	Mia3	9130229H14Rik|A930039G15Rik|B230399H06Rik|Gm1525|TANGO1|Tango	MIA SH3 domain ER export factor 3	protein-coding	D6_peak_837	chr1	183345303	183345610	4.97026	7.73494	4.5484	45	NA	intron (NM_177389, intron 6 of 26)	CpG	24109	NM_177389	338366	Mm.41152	NM_177389		Mia3	9130229H14Rik|A930039G15Rik|AU022327|B230399H06Rik|C80126|Gm1525|TANGO1|Tango	melanoma inhibitory activity 3	protein-coding
Cux1_D6_1_peak_660	chr1	183756553	183756956	6.07492	9.85121	5.87109	58	NA	intron (NR_151520, intron 1 of 2)	intron (NR_151520, intron 1 of 2)	7777	NR_151520	102637191		NR_151520	ENSMUSG00000103305	Gm34068	-	predicted gene, 34068	ncRNA	D6_peak_840	chr1	183756501	183757105	6.78666	12.9775	9.33028	93	NA	Intergenic	Intergenic	277195	NM_028516	73363	Mm.50115	NM_028516	ENSMUSG00000044854	1700056E22Rik	-	RIKEN cDNA 1700056E22 gene	protein-coding
Cux1_D6_1_peak_661	chr1	184034125	184034877	10.431	29.7962	24.6838	246	NA	promoter-TSS (NM_028516)	promoter-TSS (NM_028516)	120	NM_022019	63953		NM_022019	ENSMUSG00000039384	Dusp10	2610306G15Rik|MKP-5|MKP5	dual specificity phosphatase 10	protein-coding	D6_peak_841	chr1	184033793	184034847	10.9959	50.0142	45.0473	450	NA	promoter-TSS (NM_028516)	promoter-TSS (NM_028516)	-141	NM_022019	63953	Mm.404024	NM_022019	ENSMUSG00000039384	Dusp10	2610306G15Rik|AI158871|MKP-5|MKP5	dual specificity phosphatase 10	protein-coding
Cux1_D6_1_peak_671	chr1	186409070	186409436	5.68277	8.88465	5.03365	50	NA	Intergenic	Intergenic	149428	NR_131158	320449		NR_131124	ENSMUSG00000103690	A730004F24Rik	-	RIKEN cDNA A730004F24 gene	ncRNA	D6_peak_849	chr1	186408732	186409181	6.76631	15.9956	12.1491	121	NA	Intergenic	Intergenic	149725	NR_131124	320449	Mm.404477	NR_131124	ENSMUSG00000103690	A730004F24Rik	-	RIKEN cDNA A730004F24 gene	ncRNA
Cux1_D6_1_peak_676	chr1	187505405	187505719	7.10542	13.0947	8.75823	87	NA	Intergenic	Intergenic	-103444	NM_001243792	26381		NM_011935	ENSMUSG00000026610	Esrrg	ERR3|Errg|NR3B3|mKIAA0832	estrogen-related receptor gamma	protein-coding	D6_peak_855	chr1	187505440	187505898	7.62152	17.1919	13.2737	132	NA	Intergenic	Intergenic	-103337	NM_001243792	26381	Mm.89989	NM_011935	ENSMUSG00000026610	Esrrg	ERR3|Errg|NR3B3|mKIAA0832	estrogen-related receptor gamma	protein-coding
Cux1_D6_1_peak_680	chr1	188008031	188008948	9.93493	31.1431	26.0057	260	NA	non-coding (NR_038007, exon 1 of 3)	non-coding (NR_038007, exon 1 of 3)	501	NR_038007	320272		NR_038007	ENSMUSG00000103577	9330162B11Rik	-	RIKEN cDNA 9330162B11 gene	ncRNA	D6_peak_858	chr1	188008103	188008658	4.34323	7.8441	4.64585	46	NA	intron (NR_038007, intron 1 of 2)	intron (NR_038007, intron 1 of 2)	610	NR_038007	320272	Mm.446274	NR_038007	ENSMUSG00000103577	9330162B11Rik	-	RIKEN cDNA 9330162B11 gene	ncRNA
Cux1_D6_1_peak_689	chr1	189820930	189821194	7.50489	15.5623	11.0211	110	NA	intron (NM_008976, intron 3 of 18)	intron (NM_008976, intron 3 of 18)	92794	NM_008976	19250		NM_008976	ENSMUSG00000026604	Ptpn14	C130080N23Rik|PTP36	protein tyrosine phosphatase, non-receptor type 14	protein-coding	D6_peak_874	chr1	189820997	189821200	4.3274	6.67335	3.61203	36	NA	intron (NM_008976, intron 3 of 18)	intron (NM_008976, intron 3 of 18)	92830	NM_008976	19250	Mm.4498	NM_008976	ENSMUSG00000026604	Ptpn14	C130080N23Rik|OTTMUSG00000022087|PTP36	protein tyrosine phosphatase, non-receptor type 14	protein-coding
Cux1_D6_1_peak_693	chr1	190979226	190979579	5.57601	8.40289	4.6232	46	NA	promoter-TSS (NM_144879)	promoter-TSS (NM_144879)	-106	NR_027352	226841		NM_144879	ENSMUSG00000037568	Vash2	B130052G07Rik	vasohibin 2	protein-coding	D6_peak_881	chr1	190978984	190979614	5.49434	9.59547	6.22162	62	NA	promoter-TSS (NM_144879)	promoter-TSS (NM_144879)	-3	NR_027352	226841	Mm.22856	NM_144879	ENSMUSG00000037568	Vash2	B130052G07Rik	vasohibin 2	protein-coding
Cux1_D6_1_peak_694	chr1	191026011	191026333	5.01269	7.22598	3.63848	36	NA	promoter-TSS (NM_198025)	promoter-TSS (NM_198025)	18	NM_001081259	226844		NM_198025	ENSMUSG00000066595	Flvcr1	9630055N22Rik|FLVCR|Mfsd7b	feline leukemia virus subgroup C cellular receptor 1	protein-coding	D6_peak_883	chr1	191025968	191026678	9.31865	28.6044	24.1692	241	NA	promoter-TSS (NM_001081259)	promoter-TSS (NM_001081259)	-133	NM_198025	226844	Mm.134053	NM_198025	ENSMUSG00000066595	Mfsd7b	9630055N22Rik|FLVCR|Flvcr1	major facilitator superfamily domain containing 7B	protein-coding
Cux1_D6_1_peak_699	chr1	191397037	191397812	8.13988	15.7184	11.1672	111	NA	promoter-TSS (NM_144880)	promoter-TSS (NM_144880)	-383	NM_144880	226849		NM_144880	ENSMUSG00000026626	Ppp2r5a	PR61alpha	protein phosphatase 2, regulatory subunit B', alpha	protein-coding	D6_peak_886	chr1	191396919	191397716	11.6795	42.0547	37.2278	372	NA	promoter-TSS (NM_144880)	promoter-TSS (NM_144880)	-276	NM_144880	226849	Mm.205569	NM_144880	ENSMUSG00000026626	Ppp2r5a	PR61alpha	protein phosphatase 2, regulatory subunit B', alpha	protein-coding
Cux1_D6_1_peak_4400	chr17	78835294	78835784	8.29868	15.0658	10.5593	105	NA	promoter-TSS (NM_001081179)	promoter-TSS (NM_001081179)	23	NM_181649	53951		NM_181649	ENSMUSG00000050668	Gpatch11	2310002B06Rik|Ccdc75	G patch domain containing 11	protein-coding	D6_peak_6085	chr17	78835351	78835769	4.80755	7.77105	4.58014	45	NA	promoter-TSS (NM_181649)	promoter-TSS (NM_181649)	44	NM_181649	53951	Mm.220253	NM_181649	ENSMUSG00000050668	Gpatch11	2310002B06Rik|C80922|Ccdc75|L26697	G patch domain containing 11	protein-coding
Cux1_D6_1_peak_4402	chr17	79168444	79168802	7.04637	12.1743	7.92597	79	NA	Intergenic	MLT1A|LTR|ERVL-MaLR	116717	NM_001316729	70536		NM_027455	ENSMUSG00000024084	Qpct	5730422A13Rik	glutaminyl-peptide cyclotransferase (glutaminyl cyclase)	protein-coding	D6_peak_6087	chr17	79168656	79169082	5.07484	8.21779	4.97973	49	NA	Intergenic	MTD|LTR|ERVL-MaLR	116963	NM_027455	70536	Mm.293870	NM_027455	ENSMUSG00000024084	Qpct	5730422A13Rik	glutaminyl-peptide cyclotransferase (glutaminyl cyclase)	protein-coding
Cux1_D6_1_peak_4403	chr17	79206035	79206285	7.86828	13.5135	9.13279	91	NA	Intergenic	Intergenic	-148539	NR_165822	102639145		NR_165822	ENSMUSG00000118651	Gm17315	-	predicted gene, 17315	ncRNA	D6_peak_6088	chr17	79205949	79206530	4.89346	7.91529	4.70944	47	NA	Intergenic	Intergenic	148852	NM_026514	260409	Mm.140601	NM_026514	ENSMUSG00000036533	Cdc42ep3	3200001F04Rik|AA986861|Borg2|Cep3|UB1	CDC42 effector protein (Rho GTPase binding) 3	protein-coding
Cux1_D6_1_peak_4407	chr17	80062077	80062292	4.6588	6.19836	2.81605	28	NA	promoter-TSS (NM_144802)	promoter-TSS (NM_144802)	84	NM_144802	72692		NM_144802	ENSMUSG00000024095	Hnrnpll	2510028H02Rik|2810036L13Rik|Hnrpll	heterogeneous nuclear ribonucleoprotein L-like	protein-coding	D6_peak_6093	chr17	80062082	80062368	4.94769	9.30453	5.95857	59	NA	promoter-TSS (NM_144802)	promoter-TSS (NM_144802)	43	NM_144802	72692	Mm.64579	NM_144802	ENSMUSG00000024095	Hnrnpll	2510028H02Rik|2810036L13Rik|AI256697|AI852082|Hnrpll	heterogeneous nuclear ribonucleoprotein L-like	protein-coding
Cux1_D6_1_peak_4408	chr17	80207335	80207730	4.6588	6.19836	2.81605	28	NA	promoter-TSS (NM_146083)	promoter-TSS (NM_146083)	-227	NR_036615	225027		NM_146083	ENSMUSG00000024097	Srsf7	35kDa|9430065L19Rik|9G8|NX-96|Sfrs7	serine and arginine-rich splicing factor 7	protein-coding	D6_peak_6094	chr17	80206787	80207711	5.24674	10.5654	7.10547	71	NA	promoter-TSS (NM_001195487)	promoter-TSS (NM_001195487)	56	NM_001195485	225027	Mm.292016	NM_146083	ENSMUSG00000024097	Srsf7	35kDa|9430065L19Rik|9G8|NX-96|Sfrs7	serine/arginine-rich splicing factor 7	protein-coding
Cux1_D6_1_peak_4410	chr17	80289963	80290483	6.43757	9.78737	5.81406	58	NA	promoter-TSS (NM_194269)	promoter-TSS (NM_194269)	11	NM_001360440	378462		NM_194269	ENSMUSG00000045257	Morn2	Mopt	MORN repeat containing 2	protein-coding	D6_peak_6096	chr17	80290014	80290288	5.22432	8.79381	5.49674	54	NA	promoter-TSS (NM_194269)	promoter-TSS (NM_194269)	-61	NM_194269	378462	Mm.45208	NM_194269	ENSMUSG00000045257	Morn2	Mopt	MORN repeat containing 2	protein-coding
Cux1_D6_1_peak_4411	chr17	80480713	80480983	5.641	8.81764	4.97674	49	NA	promoter-TSS (NM_009231)	promoter-TSS (NM_009231)	-395	NM_009231	20662		NM_009231	ENSMUSG00000024241	Sos1	4430401P03Rik|9630010N06	SOS Ras/Rac guanine nucleotide exchange factor 1	protein-coding	D6_peak_6097	chr17	80480453	80480880	4.15158	6.64465	3.58714	35	NA	promoter-TSS (NM_009231)	promoter-TSS (NM_009231)	-213	NM_009231	20662	Mm.60975	NM_009231	ENSMUSG00000024241	Sos1	4430401P03Rik|9630010N06|AI449023	son of sevenless homolog 1 (Drosophila)	protein-coding
Cux1_D6_1_peak_4413	chr17	80553759	80553927	4.68701	6.71219	3.219	32	NA	intron (NM_001033443, intron 3 of 9)	intron (NM_001033443, intron 3 of 9)	9991	NM_001033443	381113		NM_001033443	ENSMUSG00000033966	Cdkl4	Gm942	cyclin dependent kinase like 4	protein-coding	D6_peak_6099	chr17	80553416	80553872	7.40904	16.322	12.4563	124	NA	intron (NM_001033443, intron 3 of 9)	intron (NM_001033443, intron 3 of 9)	10190	NM_001033443	381113	Mm.329216	NM_001033443	ENSMUSG00000033966	Cdkl4	AU067824|Gm942	cyclin-dependent kinase-like 4	protein-coding
Cux1_D6_1_peak_4417	chr17	80887567	80887940	5.1519	7.44582	3.81881	38	NA	Intergenic	Intergenic	-9040	NR_131128	320784		NR_131127	ENSMUSG00000112121	C230072F16Rik	-	RIKEN cDNA C230072F16 gene	ncRNA	D6_peak_6102	chr17	80887696	80887932	3.34643	3.99228	1.38387	13	NA	Intergenic	Intergenic	-8979	NR_131128	320784	Mm.474182	NR_131127		C230072F16Rik	-	RIKEN cDNA C230072F16 gene	ncRNA
Cux1_D6_1_peak_4424	chr17	82909285	82909476	5.71052	7.94025	4.23111	42	NA	Intergenic	Intergenic	168845	NR_045094	100503434		NR_045094	ENSMUSG00000117399	Gm19689	-	predicted gene, 19689	ncRNA	D6_peak_6108	chr17	82909101	82909721	4.20944	6.21009	3.2115	32	NA	Intergenic	Intergenic	168814	NR_045094	100503434	Mm.187281	NR_045094		Gm19689	-	predicted gene, 19689	ncRNA
Cux1_D6_1_peak_4430	chr17	84188099	84188639	4.06977	5.09745	1.96483	19	NA	promoter-TSS (NM_001001806)	promoter-TSS (NM_001001806)	-422	NM_001001806	12193		NM_007565	ENSMUSG00000045817	Zfp36l2	Brf2|ERF2|Tis11d	zinc finger protein 36, C3H type-like 2	protein-coding	D6_peak_6115	chr17	84187614	84188239	4.10183	6.5571	3.51234	35	NA	promoter-TSS (NM_001001806)	promoter-TSS (NM_001001806)	21	NM_001001806	12193	Mm.259321	NM_001001806	ENSMUSG00000045817	Zfp36l2	Brf2|ERF2|Tis11d	zinc finger protein 36, C3H type-like 2	protein-coding
Cux1_D6_1_peak_4431	chr17	84656752	84657134	5.04375	7.02222	3.4715	34	NA	Intergenic	Intergenic	-19359	NM_001286005	67470		NM_026180	ENSMUSG00000024254	Abcg8	1300003C16Rik|sterolin-2	ATP binding cassette subfamily G member 8	protein-coding	D6_peak_6119	chr17	84656381	84657233	7.48846	19.3447	15.3099	153	NA	Intergenic	Intergenic	-19495	NM_001286005	67470	Mm.26581	NM_026180	ENSMUSG00000024254	Abcg8	1300003C16Rik|AI114946|sterolin-2	ATP-binding cassette, sub-family G (WHITE), member 8	protein-coding
Cux1_D6_1_peak_4432	chr17	84790440	84790863	6.34016	9.93905	5.94781	59	NA	5' UTR (NM_028233, exon 1 of 38)	5' UTR (NM_028233, exon 1 of 38)	135	NM_028233	72416		NM_028233	ENSMUSG00000024120	Lrpprc	3110001K13Rik|Gp130|Lrp130|Lsfc	leucine-rich PPR-motif containing	protein-coding	D6_peak_6121	chr17	84790561	84791054	10.9039	31.3682	26.8351	268	NA	promoter-TSS (NM_028233)	promoter-TSS (NM_028233)	-21	NM_028233	72416	Mm.217027	NM_028233	ENSMUSG00000024120	Lrpprc	3110001K13Rik|C76645|Gp130|Lrp130|Lsfc	leucine-rich PPR-motif containing	protein-coding
Cux1_D6_1_peak_4433	chr17	84957106	84957898	8.00902	15.0386	10.5338	105	NA	promoter-TSS (NR_027929)	promoter-TSS (NR_027929)	-79	NR_027929	68531		NR_027929	ENSMUSG00000097047	1110020A21Rik	2600015P10Rik	RIKEN cDNA 1110020A21 gene	ncRNA	D6_peak_6122	chr17	84957069	84958003	10.433	53.9224	48.914	489	NA	promoter-TSS (NM_011151)	promoter-TSS (NM_011151)	-113	NR_027929	68531	Mm.249695	NR_027929	ENSMUSG00000097047	1110020A21Rik	2600015P10Rik	RIKEN cDNA 1110020A21 gene	ncRNA
Cux1_D6_1_peak_4435	chr17	85258730	85258948	4.98709	7.46516	3.83476	38	NA	intron (NM_028576, intron 3 of 10)	intron (NM_028576, intron 3 of 10)	168213	NM_001364946	73582		NM_028576	ENSMUSG00000071037	Camkmt	1700106N22Rik|CLNMT|CaM KMT	calmodulin-lysine N-methyltransferase	protein-coding	D6_peak_6125	chr17	85258790	85259514	6.68393	15.3876	11.578	115	NA	intron (NM_028576, intron 3 of 10)	intron (NM_028576, intron 3 of 10)	168452	NM_028576	73582	Mm.260753	NM_028576	ENSMUSG00000071037	Camkmt	1700106N22Rik|AI480743|AV099781|CLNMT|CaM KMT	calmodulin-lysine N-methyltransferase	protein-coding
Cux1_D6_1_peak_4447	chr17	87025383	87025608	6.17896	8.89067	5.03938	50	NA	promoter-TSS (NM_008838)	promoter-TSS (NM_008838)	-66	NM_019936	56724		NM_019936	ENSMUSG00000024146	Cript	1200020A08Rik	cysteine-rich PDZ-binding protein	protein-coding	D6_peak_6138	chr17	87025197	87025745	5.40328	10.1456	6.72207	67	NA	promoter-TSS (NM_008838)	promoter-TSS (NM_008838)	-70	NM_008838	18701	Mm.219685	NM_008838	ENSMUSG00000024145	Pigf	-	phosphatidylinositol glycan anchor biosynthesis, class F	protein-coding
Cux1_D6_1_peak_4448	chr17	87106979	87107508	5.20707	7.81579	4.12725	41	NA	promoter-TSS (NM_019654)	promoter-TSS (NM_019654)	-436	NM_019654	56468		NM_019654	ENSMUSG00000037104	Socs5	1810018L08Rik|Cish5|mKIAA0671	suppressor of cytokine signaling 5	protein-coding	D6_peak_6139	chr17	87106917	87107586	7.877	24.1982	19.9347	199	NA	promoter-TSS (NM_019654)	promoter-TSS (NM_019654)	-428	NM_019654	56468	Mm.126885	NM_019654	ENSMUSG00000037104	Socs5	1810018L08Rik|Cish5|mKIAA0671	suppressor of cytokine signaling 5	protein-coding
Cux1_D6_1_peak_4449	chr17	87282214	87282416	4.55699	6.25748	2.85429	28	NA	promoter-TSS (NM_028639)	promoter-TSS (NM_028639)	499	NR_015506	74597		NR_015506	ENSMUSG00000085287	4833418N02Rik	-	RIKEN cDNA 4833418N02 gene	ncRNA	D6_peak_6141	chr17	87282283	87282923	4.89323	8.22878	4.98969	49	NA	promoter-TSS (NM_028639)	promoter-TSS (NM_028639)	211	NR_015506	74597	Mm.63783	NR_015506	ENSMUSG00000085287	4833418N02Rik	-	RIKEN cDNA 4833418N02 gene	ncRNA
Cux1_D6_1_peak_4451	chr17	87974909	87975100	4.06977	5.09745	1.96483	19	NA	promoter-TSS (NM_010830)	promoter-TSS (NM_010830)	-46	NM_010830	17688		NM_010830	ENSMUSG00000005370	Msh6	GTBP|Gtmbp	mutS homolog 6	protein-coding	D6_peak_6147	chr17	87974965	87975201	3.80408	5.30408	2.44111	24	NA	promoter-TSS (NM_010830)	promoter-TSS (NM_010830)	33	NM_010830	17688	Mm.18210	NM_010830	ENSMUSG00000005370	Msh6	AU044881|AW550279|GTBP|Gtmbp	mutS homolog 6	protein-coding
Cux1_D6_1_peak_4452	chr17	88066195	88066579	7.42834	13.6322	9.24148	92	NA	promoter-TSS (NM_001081034)	promoter-TSS (NM_001081034)	-342	NM_001081034	225055		NM_001081034	ENSMUSG00000005371	Fbxo11	Jf	F-box protein 11	protein-coding	D6_peak_6148	chr17	88066039	88066608	6.76123	19.5914	15.5442	155	NA	Intergenic	Intergenic	-1038	NM_001081034	225055	Mm.386857	NM_001081034	ENSMUSG00000005371	Fbxo11	C80048|Jf	F-box protein 11	protein-coding
Cux1_D6_1_peak_4455	chr17	88530248	88530646	5.66521	8.54497	4.74436	47	NA	intron (NM_028658, intron 1 of 21)	intron (NM_028658, intron 1 of 21)	323	NM_028658	73825		NM_028658	ENSMUSG00000034709	Ppp1r21	1110018J12Rik|Ccdc128|Klraq1	protein phosphatase 1, regulatory subunit 21	protein-coding	D6_peak_6150	chr17	88529773	88530445	6.46746	14.0991	10.3733	103	NA	promoter-TSS (NM_028658)	promoter-TSS (NM_028658)	-15	NM_028658	73825	Mm.271817	NM_028658	ENSMUSG00000034709	Ppp1r21	1110018J12Rik|AI426045|AW550781|Ccdc128|Klraq1	protein phosphatase 1, regulatory subunit 21	protein-coding
Cux1_D6_1_peak_4457	chr17	89711894	89712177	5.18138	7.03967	3.48633	34	NA	Intergenic	Intergenic	332794	NR_045952	100043904		NR_045952	ENSMUSG00000117524	Gm4719	-	predicted gene 4719	ncRNA	D6_peak_6156	chr17	89711797	89712115	6.15951	11.4863	7.95132	79	NA	Intergenic	Eulor8|DNA|TcMar?	332715	NR_045952	100043904	Mm.396198	NR_045952		Gm4719	-	predicted gene 4719	ncRNA
Cux1_D6_1_peak_4463	chr17	94749600	94750038	5.39174	7.39039	3.77213	37	NA	promoter-TSS (NR_024720)	promoter-TSS (NR_024720)	200	NM_001357138	76781		NM_176917	ENSMUSG00000055660	Mettl4	2410198H06Rik|A730091E08Rik|HsT661	methyltransferase 4, N6-adenosine	protein-coding	D6_peak_6166	chr17	94749533	94750067	8.1291	18.6289	14.6316	146	NA	promoter-TSS (NM_176917)	promoter-TSS (NM_176917)	92	NM_176917	76781	Mm.139146	NM_176917	ENSMUSG00000055660	Mettl4	2410198H06Rik|A730091E08Rik|AV296509|HsT661	methyltransferase like 4	protein-coding
Cux1_D6_1_peak_4467	chr18	3337501	3337776	5.41385	7.61368	3.95586	39	NA	promoter-TSS (NM_001374833)	promoter-TSS (NM_001374833)	-8	NM_001374833	12916		NM_013498	ENSMUSG00000063889	Crem	ICER|ICERI	cAMP responsive element modulator	protein-coding	D6_peak_6167	chr18	3337178	3337935	8.50863	23.5304	19.2962	192	NA	promoter-TSS (NM_001110852)	promoter-TSS (NM_001110852)	33	NM_001110852	12916	Mm.5244	NM_013498	ENSMUSG00000063889	Crem	ICER|ICERI	cAMP responsive element modulator	protein-coding
Cux1_D6_1_peak_4468	chr18	3382854	3383424	14.5404	46.8972	41.5836	415	NA	promoter-TSS (NM_029402)	promoter-TSS (NM_029402)	-86	NM_029402	71745		NM_029402	ENSMUSG00000024231	Cul2	1300003D18Rik|4932411N15Rik|mKIAA4106	cullin 2	protein-coding	D6_peak_6168	chr18	3382930	3383414	5.97704	10.4119	6.96507	69	NA	promoter-TSS (NM_029402)	promoter-TSS (NM_029402)	-53	NM_029402	71745	Mm.291707	NM_029402	ENSMUSG00000024231	Cul2	1300003D18Rik|4932411N15Rik|AI327301|mKIAA4106	cullin 2	protein-coding
Cux1_D6_1_peak_4469	chr18	3506945	3507964	6.59586	12.6475	8.351	83	NA	promoter-TSS (NM_026505)	promoter-TSS (NM_026505)	-503	NM_026505	68010		NM_026505	ENSMUSG00000024232	Bambi	2610003H06Rik	BMP and activin membrane-bound inhibitor	protein-coding	D6_peak_6169	chr18	3507292	3507926	7.15992	17.2442	13.3225	133	NA	promoter-TSS (NM_026505)	promoter-TSS (NM_026505)	-348	NM_026505	68010	Mm.284863	NM_026505	ENSMUSG00000024232	Bambi	2610003H06Rik	BMP and activin membrane-bound inhibitor	protein-coding
Cux1_D6_1_peak_4476	chr18	5334468	5334921	6.6627	10.7993	6.70445	67	NA	promoter-TSS (NM_178722)	promoter-TSS (NM_178722)	113	NM_001360447	240186		NM_178722	ENSMUSG00000050945	Zfp438	9430031G09|9430091M14Rik|B830013J05Rik	zinc finger protein 438	protein-coding	D6_peak_6173	chr18	5334062	5334916	9.33846	30.9381	26.4195	264	NA	promoter-TSS (NM_178722)	promoter-TSS (NM_178722)	-50	NM_178722	240186	Mm.118257	NM_178722	ENSMUSG00000050945	Zfp438	9430031G09|9430091M14Rik|B830013J05Rik	zinc finger protein 438	protein-coding
Cux1_D6_1_peak_4478	chr18	5819625	5820252	6.01699	9.42033	5.49555	54	NA	Intergenic	Intergenic	227291	NM_001360982	21417		NM_011546	ENSMUSG00000024238	Zeb1	3110032K11Rik|AREB6|BZP|MEB1|Nil2|TCF-8|Tcf18|Tcf8|Tw|ZEB|Zfhep|Zfhx1a|Zfx1a|Zfx1ha|[delta]EF1	zinc finger E-box binding homeobox 1	protein-coding	D6_peak_6175	chr18	5819893	5820103	3.41738	4.67022	1.92339	19	NA	Intergenic	Intergenic	-227561	NR_033552	791318	Mm.84339	NR_033552	ENSMUSG00000063087	Gm10125	ENSMUSG00000063087|Zeb1os	predicted gene 10125	ncRNA
Cux1_D6_1_peak_4479	chr18	5989592	5990070	5.51093	8.29929	4.53503	45	NA	Intergenic	Intergenic	146267	NM_001039692	75415		NM_029277	ENSMUSG00000041225	Arhgap12	2810011M08Rik	Rho GTPase activating protein 12	protein-coding	D6_peak_6176	chr18	5989789	5990175	7.66234	15.8401	12.0032	120	NA	Intergenic	Intergenic	146116	NM_029277	75415	Mm.239675	NM_029277	ENSMUSG00000041225	Arhgap12	2810011M08Rik	Rho GTPase activating protein 12	protein-coding
Cux1_D6_1_peak_4480	chr18	6135916	6136511	5.85626	9.16275	5.27164	52	NA	promoter-TSS (NM_001039692)	promoter-TSS (NM_001039692)	-115	NM_029277	75415		NM_029277	ENSMUSG00000041225	Arhgap12	2810011M08Rik	Rho GTPase activating protein 12	protein-coding	D6_peak_6177	chr18	6135902	6136671	7.59311	22.0256	17.8597	178	NA	promoter-TSS (NM_001039692)	promoter-TSS (NM_001039692)	-188	NM_001039692	75415	Mm.239675	NM_029277	ENSMUSG00000041225	Arhgap12	2810011M08Rik	Rho GTPase activating protein 12	protein-coding
Cux1_D6_1_peak_4481	chr18	6516166	6516559	4.6588	6.19836	2.81605	28	NA	promoter-TSS (NM_007935)	promoter-TSS (NM_007935)	-254	NM_007935	13831		NM_007935	ENSMUSG00000024240	Epc1	2400007E14Rik|5730566F07Rik|A930032N02Rik|mir-1893	enhancer of polycomb homolog 1	protein-coding	D6_peak_6181	chr18	6515839	6516585	5.35006	16.3206	12.4551	124	NA	promoter-TSS (NM_007935)	promoter-TSS (NM_007935)	-104	NM_007935	13831	Mm.312133	NM_007935	ENSMUSG00000024240	Epc1	2400007E14Rik|5730566F07Rik|A930032N02Rik|mir-1893	enhancer of polycomb homolog 1 (Drosophila)	protein-coding
Cux1_D6_1_peak_4482	chr18	6764912	6765484	7.13861	11.9356	7.71518	77	NA	promoter-TSS (NM_001278447)	promoter-TSS (NM_001278447)	31	NM_181070	19330		NM_181070	ENSMUSG00000073639	Rab18	-	RAB18, member RAS oncogene family	protein-coding	D6_peak_6182	chr18	6764938	6765146	6.39629	12.7091	9.08152	90	NA	promoter-TSS (NM_181070)	promoter-TSS (NM_181070)	-125	NM_001278447	19330	Mm.132802	NM_181070	ENSMUSG00000073639	Rab18	AA959686	RAB18, member RAS oncogene family	protein-coding
Cux1_D6_1_peak_4483	chr18	7626609	7627218	5.75731	8.69184	4.86928	48	NA	promoter-TSS (NM_001161620)	promoter-TSS (NM_001161620)	-50	NM_001081287	75739		NM_001081287	ENSMUSG00000057440	Mpp7	1110068J02Rik|2810038M04Rik|5430426E14Rik|Gm955	membrane protein, palmitoylated 7 (MAGUK p55 subfamily member 7)	protein-coding	D6_peak_6183	chr18	7626626	7627144	9.02121	27.3748	22.9855	229	NA	promoter-TSS (NM_001161620)	promoter-TSS (NM_001161620)	-22	NM_001161620	75739	Mm.133293	NM_001081287	ENSMUSG00000057440	Mpp7	1110068J02Rik|2810038M04Rik|5430426E14Rik|AI415104|Gm955	membrane protein, palmitoylated 7 (MAGUK p55 subfamily member 7)	protein-coding
Cux1_D6_1_peak_4484	chr18	8669927	8670116	5.90098	8.41571	4.63361	46	NA	Intergenic	Intergenic	-542835	NM_008058	14370		NM_008058	ENSMUSG00000036904	Fzd8	Fz8	frizzled class receptor 8	protein-coding	D6_peak_6186	chr18	8669457	8670274	5.21944	9.12156	5.79239	57	NA	Intergenic	Intergenic	-542991	NM_008058	14370	Mm.184289	NM_008058	ENSMUSG00000036904	Fzd8	Fz8	frizzled class receptor 8	protein-coding
Cux1_D6_1_peak_4488	chr18	10181813	10182261	5.23498	7.57721	3.92605	39	NA	promoter-TSS (NM_009071)	promoter-TSS (NM_009071)	-245	NM_009071	19877		NM_009071	ENSMUSG00000024290	Rock1	1110055K06Rik|Rock-I	Rho-associated coiled-coil containing protein kinase 1	protein-coding	D6_peak_6192	chr18	10182054	10182568	6.07988	12.5356	8.92073	89	NA	promoter-TSS (NM_009071)	promoter-TSS (NM_009071)	-519	NM_009071	19877	Mm.6710	NM_009071	ENSMUSG00000024290	Rock1	1110055K06Rik|Rock-I	Rho-associated coiled-coil containing protein kinase 1	protein-coding
Cux1_D6_1_peak_4490	chr18	10725493	10725801	6.35098	9.64643	5.69105	56	NA	promoter-TSS (NM_144860)	promoter-TSS (NM_144860)	22	NM_144860	225164		NM_144860	ENSMUSG00000024294	Mib1	DIP-1|E430019M12Rik|Mib|mindbomb	MIB E3 ubiquitin protein ligase 1	protein-coding	D6_peak_6195	chr18	10725467	10725730	5.39955	9.43287	6.07372	60	NA	promoter-TSS (NM_144860)	promoter-TSS (NM_144860)	-27	NM_144860	225164	Mm.21500	NM_144860	ENSMUSG00000024294	Mib1	DIP-1|E430019M12Rik|Mib|mKIAA1323	mindbomb E3 ubiquitin protein ligase 1	protein-coding
Cux1_D6_1_peak_4493	chr18	11657610	11657875	4.035	5.04349	1.92571	19	NA	intron (NR_045526, intron 1 of 17)	CpG	393	NM_001081223	225182		NM_175458	ENSMUSG00000041238	Rbbp8	9930104E21Rik|CtIP|RBBP-8|RIM|SAE2	retinoblastoma binding protein 8, endonuclease	protein-coding	D6_peak_6197	chr18	11657666	11657885	3.72144	4.94979	2.14592	21	NA	intron (NR_045526, intron 1 of 17)	CpG	426	NR_045526	225182	Mm.154275	NM_175458	ENSMUSG00000041238	Rbbp8	9930104E21Rik|CtIP|RBBP-8|RIM|SAE2	retinoblastoma binding protein 8	protein-coding
Cux1_D6_1_peak_4496	chr18	12168531	12169060	4.35337	5.72002	2.44484	24	NA	promoter-TSS (NM_029623)	promoter-TSS (NM_029623)	65	NM_029623	76482		NM_029623	ENSMUSG00000024410	Rmc1	2400010D15Rik|3110002H16Rik|Mic-1|Mic1|Wdr98	regulator of MON1-CCZ1	protein-coding	D6_peak_6199	chr18	12168602	12168983	5.70346	11.0597	7.55908	75	NA	promoter-TSS (NM_029623)	promoter-TSS (NM_029623)	62	NM_029623	76482	Mm.196596	NM_029623	ENSMUSG00000024410	3110002H16Rik	2400010D15Rik|Mic-1|Mic1	RIKEN cDNA 3110002H16 gene	protein-coding
Cux1_D6_1_peak_4497	chr18	12236175	12236623	5.76821	9.02164	5.14982	51	NA	promoter-TSS (NM_008720)	promoter-TSS (NM_008720)	-13	NM_008720	18145		NM_008720	ENSMUSG00000024413	Npc1	A430089E03Rik|D18Ertd139e|D18Ertd723e|lcsd|nmf164|spm	NPC intracellular cholesterol transporter 1	protein-coding	D6_peak_6200	chr18	12236346	12237084	6.30382	12.9528	9.30755	93	NA	promoter-TSS (NM_008720)	promoter-TSS (NM_008720)	-329	NM_008720	18145	Mm.3484	NM_008720	ENSMUSG00000024413	Npc1	A430089E03Rik|C85354|D18Ertd139e|D18Ertd723e|lcsd|nmf164|spm	Niemann-Pick type C1	protein-coding
Cux1_D6_1_peak_8504	chr7	75633799	75634071	5.50111	7.9997	4.27985	42	NA	intron (NM_029332, intron 8 of 36)	Lx9|LINE|L1	148185	NR_165329	108167440		NR_165329	ENSMUSG00000097415	AU020206	-	expressed sequence AU020206	ncRNA	D6_peak_11943	chr7	75633650	75634017	5.37359	8.7109	5.42211	54	NA	intron (NM_029332, intron 8 of 36)	Lx9|LINE|L1	178299	NM_029332	75547	Mm.216107	NM_029332	ENSMUSG00000066406	Akap13	1700026G02Rik|5730522G15Rik|5830460E08Rik|AKAP-13|AKAP-Lbc|BRX|Ht31|LBC|PROTO-LB|PROTO-LBC	A kinase (PRKA) anchor protein 13	protein-coding
Cux1_D6_1_peak_8506	chr7	77669746	77670336	9.97452	24.1858	19.2245	192	NA	Intergenic	Lx8|LINE|L1	907797	NM_182809	18213		NM_008746	ENSMUSG00000059146	Ntrk3	Ntrk3_tv3|TrkC	neurotrophic tyrosine kinase, receptor, type 3	protein-coding	D6_peak_11949	chr7	77669480	77670125	6.17748	11.9132	8.34547	83	NA	Intergenic	Lx8|LINE|L1	908036	NM_182809	18213	Mm.33496	NM_008746	ENSMUSG00000059146	Ntrk3	AW125844|Ntrk3_tv3|TrkC	neurotrophic tyrosine kinase, receptor, type 3	protein-coding
Cux1_D6_1_peak_8513	chr7	78871117	78871628	7.17742	13.2149	8.86463	88	NA	Intergenic	ID_B1|SINE|B4	-16905	NR_029826	723884		NR_029826	ENSMUSG00000065609	Mir7-2	Mir7a2|Mirn7-2|mir-7a-2|mir-7a2|mmu-mir-7-2|mmu-mir-7a2	microRNA 7-2	ncRNA	D6_peak_11952	chr7	78871165	78871698	4.70491	7.90236	4.69793	46	NA	Intergenic	ID_B1|SINE|B4	-16846	NR_029826	723884		NR_029826	ENSMUSG00000065609	Mir7-2	Mir7a2|Mirn7-2|mir-7a-2|mir-7a2|mmu-mir-7-2|mmu-mir-7a2	microRNA 7-2	ncRNA
Cux1_D6_1_peak_8514	chr7	78895860	78896038	4.06965	4.97311	1.9018	19	NA	promoter-TSS (NM_001162939)	promoter-TSS (NM_001162939)	22	NM_026531	68048		NM_026531	ENSMUSG00000030609	Aen	2700083B06Rik|Isg20l1	apoptosis enhancing nuclease	protein-coding	D6_peak_11953	chr7	78895728	78895958	5.21944	9.12156	5.79239	57	NA	promoter-TSS (NM_001162939)	promoter-TSS (NM_001162939)	-84	NM_001162939	68048	Mm.34109	NM_026531	ENSMUSG00000030609	Aen	2700083B06Rik|Isg20l1	apoptosis enhancing nuclease	protein-coding
Cux1_D6_1_peak_8516	chr7	79272825	79273246	7.8977	14.4072	9.94811	99	NA	promoter-TSS (NM_018811)	promoter-TSS (NM_018811)	-6	NR_169073	102633760		NR_169073	ENSMUSG00000108387	Gm31510	Gm44558	predicted gene, 31510	ncRNA	D6_peak_11954	chr7	79272941	79273511	5.75572	13.0861	9.43108	94	NA	promoter-TSS (NM_018811)	promoter-TSS (NM_018811)	-40	NM_018811	54608	Mm.365490	NM_018811	ENSMUSG00000039202	Abhd2	2210009N18Rik|LABH2|Labh-2	abhydrolase domain containing 2	protein-coding
Cux1_D6_1_peak_8518	chr7	79466627	79466933	4.72091	6.29659	2.88443	28	NA	promoter-TSS (NM_017462)	promoter-TSS (NM_017462)	-507	NM_001360095	18975		NM_017462	ENSMUSG00000039176	Polg	PolgA	polymerase (DNA directed), gamma	protein-coding	D6_peak_11955	chr7	79466159	79466648	5.81046	11.2546	7.73816	77	NA	promoter-TSS (NM_017462)	promoter-TSS (NM_017462)	-130	NM_017462	18975	Mm.3616	NM_017462	ENSMUSG00000039176	Polg	AA409516|PolgA	polymerase (DNA directed), gamma	protein-coding
Cux1_D6_1_peak_8519	chr7	79660065	79660240	4.19636	5.29498	2.11496	21	NA	promoter-TSS (NM_029835)	promoter-TSS (NM_029835)	-44	NM_029835	77011		NM_029835	ENSMUSG00000046591	Ticrr	5730590G19Rik|Lrrk1	TOPBP1-interacting checkpoint and replication regulator	protein-coding	D6_peak_11957	chr7	79659874	79660244	6.23322	12.4149	8.80916	88	NA	promoter-TSS (NM_029835)	promoter-TSS (NM_029835)	-137	NM_029835	77011	Mm.28132	NM_029835	ENSMUSG00000046591	Ticrr	5730590G19Rik|BC028450|Lrrk1	TOPBP1-interacting checkpoint and replication regulator	protein-coding
Cux1_D6_1_peak_8524	chr7	80184568	80185274	7.07435	13.47	9.09429	90	NA	Intergenic	Intergenic	-1949	NM_013659	20352		NM_013659	ENSMUSG00000030539	Sema4b	SemC|Semac|mKIAA1745|sema C	sema domain, immunoglobulin domain (Ig), transmembrane domain (TM) and short cytoplasmic domain, (semaphorin) 4B	protein-coding	D6_peak_11958	chr7	80184887	80185194	5.10553	9.59921	6.2249	62	NA	Intergenic	Intergenic	-1801	NM_013659	20352	Mm.275909	NM_013659	ENSMUSG00000030539	Sema4b	SemC|Semac|mKIAA1745	sema domain, immunoglobulin domain (Ig), transmembrane domain (TM) and short cytoplasmic domain, (semaphorin) 4B	protein-coding
Cux1_D6_1_peak_8526	chr7	80232797	80232990	5.95079	9.00119	5.13319	51	NA	promoter-TSS (NM_001291276)	promoter-TSS (NM_001291276)	0	NM_178752	269952		NM_178752	ENSMUSG00000050973	Gdpgp1	D330012F22Rik	GDP-D-glucose phosphorylase 1	protein-coding	D6_peak_11961	chr7	80232534	80232894	7.22792	16.9128	13.0116	130	NA	promoter-TSS (NM_178752)	promoter-TSS (NM_178752)	91	NM_011870	23991	Mm.30217	NM_011870	ENSMUSG00000030538	Cib1	Cibkip|Kip|Prkdcip	calcium and integrin binding 1 (calmyrin)	protein-coding
Cux1_D6_1_peak_8529	chr7	80535051	80535360	5.70147	8.08322	4.34979	43	NA	promoter-TSS (NM_007550)	promoter-TSS (NM_007550)	-86	NM_001042527	12144		NM_007550	ENSMUSG00000030528	Blm	-	Bloom syndrome, RecQ like helicase	protein-coding	D6_peak_11966	chr7	80535058	80535496	5.32604	9.30619	5.95973	59	NA	promoter-TSS (NM_007550)	promoter-TSS (NM_007550)	-158	NM_001042527	12144	Mm.12932	NM_007550	ENSMUSG00000030528	Blm	-	Bloom syndrome, RecQ helicase-like	protein-coding
Cux1_D6_1_peak_8530	chr7	80803268	80803633	6.91122	10.8641	6.76205	67	NA	promoter-TSS (NM_016721)	promoter-TSS (NM_016721)	-119	NM_016721	29875		NM_016721	ENSMUSG00000030536	Iqgap1	D7Ertd237e|D7Ertd257e|mKIAA0051	IQ motif containing GTPase activating protein 1	protein-coding	D6_peak_11968	chr7	80802947	80803488	4.72461	7.63116	4.45672	44	NA	5' UTR (NM_016721, exon 1 of 38)	5' UTR (NM_016721, exon 1 of 38)	114	NM_016721	29875	Mm.207619	NM_016721	ENSMUSG00000030536	Iqgap1	AA682088|D7Ertd237e|D7Ertd257e|mKIAA0051	IQ motif containing GTPase activating protein 1	protein-coding
Cux1_D6_1_peak_8532	chr7	80860777	80861004	8.64827	15.2042	10.6891	106	NA	promoter-TSS (NM_001382511)	promoter-TSS (NM_001382511)	-41	NM_001382513	22691		NM_009553	ENSMUSG00000038797	Zscan2	Zfp-29|Zfp29	zinc finger and SCAN domain containing 2	protein-coding	D6_peak_11969	chr7	80860412	80861206	6.89474	16.2537	12.3918	123	NA	Intergenic	Intergenic	-1299	NM_009553	22691	Mm.358645	NM_009553	ENSMUSG00000038797	Zscan2	Zfp-29|Zfp29	zinc finger and SCAN domain containing 2	protein-coding
Cux1_D6_1_peak_8533	chr7	80947593	80947956	8.71047	16.6688	12.0513	120	NA	promoter-TSS (NM_019951)	promoter-TSS (NM_019951)	-224	NM_019951	56529		NM_019951	ENSMUSG00000025724	Sec11a	1810012E07Rik|18kDa|Sec11l1|Sid2895p|Spc18|sid2895	SEC11 homolog A, signal peptidase complex subunit	protein-coding	D6_peak_11971	chr7	80947546	80948146	8.2531	19.8773	15.8148	158	NA	promoter-TSS (NM_019951)	promoter-TSS (NM_019951)	-296	NM_019951	56529	Mm.43760	NM_019951	ENSMUSG00000025724	Sec11a	1810012E07Rik|18kDa|Sec11l1|Sid2895p|Spc18|sid2895	SEC11 homolog A, signal peptidase complex subunit	protein-coding
Cux1_D6_1_peak_8538	chr7	81762586	81763216	5.41924	7.43689	3.81213	38	NA	promoter-TSS (NM_025997)	promoter-TSS (NM_025997)	-52	NM_025997	67148		NM_025997	ENSMUSG00000038646	Ramac	2410047I02Rik|2610204K14Rik|Fam103a1|RAM|Rammet	RNA guanine-7 methyltransferase activating subunit	protein-coding	D6_peak_11978	chr7	81762978	81763696	4.89346	7.91529	4.70944	47	NA	intron (NM_025997, intron 1 of 2)	CpG	384	NM_025997	67148	Mm.241472	NM_025997	ENSMUSG00000038646	Fam103a1	2410047I02Rik|2610204K14Rik|RAM	family with sequence similarity 103, member A1	protein-coding
Cux1_D6_1_peak_8540	chr7	82648458	82648764	4.30275	5.35935	2.16342	21	NA	promoter-TSS (NM_001159672)	promoter-TSS (NM_001159672)	-3	NM_001159672	101592		NM_175317	ENSMUSG00000038563	Efl1	4932434J20Rik|6030468D11Rik|D7Ertd791e|Eftud1	elongation factor like GTPase 1	protein-coding	D6_peak_11981	chr7	82648486	82648697	4.76534	7.39991	4.2518	42	NA	promoter-TSS (NM_001159672)	promoter-TSS (NM_001159672)	-23	NM_175317	101592	Mm.238020	NM_175317	ENSMUSG00000038563	Efl1	4932434J20Rik|6030468D11Rik|AI451340|AU019507|AU022896|D7Ertd791e|Eftud1	elongation factor like GPTase 1	protein-coding
Cux1_D6_1_peak_8541	chr7	82866181	82866456	5.22917	8.47326	4.68145	46	NA	Intergenic	CpG	-1015	NM_175366	108797		NM_175366	ENSMUSG00000057706	Mex3b	4931439A04Rik|M-04814|Rkhd3|mKIAA2009	mex3 RNA binding family member B	protein-coding	D6_peak_11982	chr7	82865949	82867213	6.29131	25.7791	21.4523	214	NA	promoter-TSS (NM_175366)	promoter-TSS (NM_175366)	-752	NM_175366	108797	Mm.306789	NM_175366	ENSMUSG00000057706	Mex3b	4931439A04Rik|M-04814|Rkhd3|mKIAA2009	mex3 RNA binding family member B	protein-coding
Cux1_D6_1_peak_8543	chr7	83631737	83632300	6.02674	9.123	5.23676	52	NA	promoter-TSS (NM_023377)	promoter-TSS (NM_023377)	1	NM_023377	170460		NM_023377	ENSMUSG00000046027	Stard5	2310058G22Rik|D7Ertd152e	StAR related lipid transfer domain containing 5	protein-coding	D6_peak_11983	chr7	83631806	83632042	5.56099	9.35869	6.00725	60	NA	promoter-TSS (NM_023377)	promoter-TSS (NM_023377)	-93	NM_023377	170460	Mm.357953	NM_023377	ENSMUSG00000046027	Stard5	2310058G22Rik|AI607880|D7Ertd152e	StAR-related lipid transfer (START) domain containing 5	protein-coding
Cux1_D6_1_peak_8545	chr7	83891843	83892270	8.88379	17.4428	12.7774	127	NA	promoter-TSS (NM_023403)	promoter-TSS (NM_023403)	-210	NR_164323	67943		NM_023403	ENSMUSG00000038503	Mesd	2210015O11Rik|Mesdc2|mKIAA0081|mesd|msd	mesoderm development LRP chaperone	protein-coding	D6_peak_11985	chr7	83891762	83892272	8.36368	21.1258	17.0035	170	NA	promoter-TSS (NM_023403)	promoter-TSS (NM_023403)	17	NM_023403	67943	Mm.117365	NM_023403	ENSMUSG00000038503	Mesdc2	2210015O11Rik|AW537813|mKIAA0081|mesd|msd	mesoderm development candidate 2	protein-coding
Cux1_D6_1_peak_8550	chr7	84690136	84690377	5.13133	6.95741	3.41827	34	NA	promoter-TSS (NM_001360578)	promoter-TSS (NM_001360578)	-299	NM_001360578	65098		NM_022985	ENSMUSG00000030629	Zfand6	3110005P07Rik|Awp1|Za20d3	zinc finger, AN1-type domain 6	protein-coding	D6_peak_11988	chr7	84689818	84690161	10.005	25.3977	21.0845	210	NA	intron (NR_038175, intron 1 of 4)	GC_rich|Low_complexity|Low_complexity	349	NR_038175	72495	Mm.382914	NR_038175	ENSMUSG00000085236	2610206C17Rik	-	RIKEN cDNA 2610206C17 gene	ncRNA
Cux1_D6_1_peak_8555	chr7	89338787	89339079	7.28547	12.174	7.92597	79	NA	promoter-TSS (NM_001360745)	promoter-TSS (NM_001360745)	-146	NM_028343	72759		NM_028343	ENSMUSG00000039428	Tmem135	2810439K08Rik|PMP52	transmembrane protein 135	protein-coding	D6_peak_11996	chr7	89338581	89339228	4.9509	7.70341	4.51986	45	NA	promoter-TSS (NM_028343)	promoter-TSS (NM_028343)	-117	NM_028343	72759	Mm.208477	NM_028343	ENSMUSG00000039428	Tmem135	2810439K08Rik|AW319712|PMP52	transmembrane protein 135	protein-coding
Cux1_D6_1_peak_8556	chr7	89403990	89404291	5.53245	8.33355	4.56361	45	NA	promoter-TSS (NM_008055)	promoter-TSS (NM_008055)	82	NM_001360746	72759		NM_028343	ENSMUSG00000039428	Tmem135	2810439K08Rik|PMP52	transmembrane protein 135	protein-coding	D6_peak_11997	chr7	89403712	89404471	6.96907	15.496	11.6809	116	NA	promoter-TSS (NM_008055)	promoter-TSS (NM_008055)	-275	NM_008055	14366	Mm.86755	NM_008055	ENSMUSG00000049791	Fzd4	Fz4	frizzled class receptor 4	protein-coding
Cux1_D6_1_peak_8558	chr7	89981009	89981229	5.25617	7.61075	3.95452	39	NA	promoter-TSS (NM_021876)	promoter-TSS (NM_021876)	-143	NM_021876	13626		NM_021876	ENSMUSG00000030619	Eed	l(7)5Rn|l7Rn5|lusk	embryonic ectoderm development	protein-coding	D6_peak_12000	chr7	89980588	89981647	8.20005	20.8002	16.693	166	NA	promoter-TSS (NM_021876)	promoter-TSS (NM_021876)	-141	NM_021876	13626	Mm.380914	NM_021876	ENSMUSG00000030619	Eed	ENSMUSG00000039373|l(7)5Rn|l7Rn5|lusk	embryonic ectoderm development	protein-coding
Cux1_D6_1_peak_8560	chr7	90457334	90457512	4.10516	5.15248	2.00603	20	NA	promoter-TSS (NM_025460)	promoter-TSS (NM_025460)	-220	NM_025460	66271		NM_025460	ENSMUSG00000030615	Tmem126a	1810020E01Rik	transmembrane protein 126A	protein-coding	D6_peak_12003	chr7	90457271	90457687	5.08748	9.22644	5.88731	58	NA	promoter-TSS (NM_025460)	promoter-TSS (NM_025460)	-271	NM_025460	66271	Mm.28963	NM_025460	ENSMUSG00000030615	Tmem126a	1810020E01Rik	transmembrane protein 126A	protein-coding
Cux1_D6_1_peak_8561	chr7	90475974	90476378	8.36401	15.1729	10.66	106	NA	promoter-TSS (NM_026734)	promoter-TSS (NM_026734)	-181	NM_026734	68472		NM_026734	ENSMUSG00000030614	Tmem126b	1110001A23Rik	transmembrane protein 126B	protein-coding	D6_peak_12004	chr7	90475714	90476239	5.79037	11.6007	8.05648	80	NA	promoter-TSS (NM_026734)	promoter-TSS (NM_026734)	19	NM_026734	68472	Mm.289791	NM_026734	ENSMUSG00000030614	Tmem126b	1110001A23Rik	transmembrane protein 126B	protein-coding
Cux1_D6_1_peak_8563	chr7	90887184	90887352	4.58953	5.85893	2.55183	25	NA	Intergenic	Intergenic	-203518	NM_011807	23859		NM_011807	ENSMUSG00000052572	Dlg2	A330103J02Rik|B230218P12Rik|B330007M19Rik|Dlgh2|Gm1197|Gm21505|PSD93	discs large MAGUK scaffold protein 2	protein-coding	D6_peak_12006	chr7	90887037	90887380	5.46366	8.22406	4.98584	49	NA	Intergenic	Intergenic	-203578	NM_011807	23859	Mm.147213	NM_011807	ENSMUSG00000052572	Dlg2	A330103J02Rik|B230218P12Rik|B330007M19Rik|Dlgh2|Gm1197|Gm21505|PSD93	discs, large homolog 2 (Drosophila)	protein-coding
Cux1_D6_1_peak_703	chr1	191906400	191906873	5.26886	7.38055	3.76492	37	NA	promoter-TSS (NM_009579)	promoter-TSS (NM_009579)	-145	NM_009579	22782		NM_009579	ENSMUSG00000037434	Slc30a1	C130040I11Rik|Znt1	solute carrier family 30 (zinc transporter), member 1	protein-coding	D6_peak_890	chr1	191906609	191906928	5.16773	9.03156	5.71088	57	NA	promoter-TSS (NM_009579)	promoter-TSS (NM_009579)	-13	NM_009579	22782	Mm.9024	NM_009579	ENSMUSG00000037434	Slc30a1	AI839647|C130040I11Rik|Znt1	solute carrier family 30 (zinc transporter), member 1	protein-coding
Cux1_D6_1_peak_707	chr1	193035465	193035930	5.92408	9.27143	5.36564	53	NA	promoter-TSS (NM_181546)	promoter-TSS (NM_181546)	78	NM_181546	329324		NM_181546	ENSMUSG00000016200	Syt14	B230320I09Rik|sytXIV	synaptotagmin XIV	protein-coding	D6_peak_896	chr1	193035697	193036217	6.48107	12.8609	9.22268	92	NA	promoter-TSS (NM_181546)	promoter-TSS (NM_181546)	-182	NM_181546	329324	Mm.76710	NM_181546	ENSMUSG00000016200	Syt14	B230320I09Rik|sytXIV	synaptotagmin XIV	protein-coding
Cux1_D6_1_peak_8572	chr7	92561181	92561617	6.50534	10.5455	6.47999	64	NA	5' UTR (NM_025515, exon 1 of 9)	5' UTR (NM_025515, exon 1 of 9)	250	NM_001162918	66365		NM_025515	ENSMUSG00000030613	Ccdc90b	2310015N07Rik	coiled-coil domain containing 90B	protein-coding	D6_peak_12012	chr7	92561130	92561770	8.92329	22.2168	18.042	180	NA	5' UTR (NM_025515, exon 1 of 9)	5' UTR (NM_025515, exon 1 of 9)	301	NM_025515	66365	Mm.21173	NM_025515	ENSMUSG00000030613	Ccdc90b	2310015N07Rik|C86558	coiled-coil domain containing 90B	protein-coding
Cux1_D6_1_peak_8573	chr7	92669931	92670463	8.43054	16.2037	11.6189	116	NA	promoter-TSS (NM_029078)	promoter-TSS (NM_029078)	-285	NM_029078	74737		NM_029078	ENSMUSG00000041328	Pcf11	2500001H09Rik|5730417B17Rik	PCF11 cleavage and polyadenylation factor subunit	protein-coding	D6_peak_12014	chr7	92669663	92670388	9.87639	31.6051	27.0632	270	NA	promoter-TSS (NM_029078)	promoter-TSS (NM_029078)	-113	NM_029078	74737	Mm.288645	NM_029078	ENSMUSG00000041328	Pcf11	2500001H09Rik|5730417B17Rik|C77803	PCF11 cleavage and polyadenylation factor subunit	protein-coding
Cux1_D6_1_peak_8574	chr7	92741426	92741725	7.86846	14.359	9.90465	99	NA	promoter-TSS (NR_015510)	promoter-TSS (NR_015510)	-116	NR_015510	666737		NR_015510	ENSMUSG00000074024	4632427E13Rik	-	RIKEN cDNA 4632427E13 gene	ncRNA	D6_peak_12015	chr7	92741224	92741794	4.52203	9.73269	6.34599	63	NA	promoter-TSS (NM_029494)	promoter-TSS (NM_029494)	-50	NR_015510	666737	Mm.473620	NR_015510	ENSMUSG00000074024	4632427E13Rik	AU015482	RIKEN cDNA 4632427E13 gene	ncRNA
Cux1_D6_1_peak_711	chr1	193869617	193870210	6.60941	10.7133	6.6279	66	NA	Intergenic	Intergenic	352846	NR_040477	74942		NR_040477	ENSMUSG00000103692	4930503O07Rik	-	RIKEN cDNA 4930503O07 gene	ncRNA	D6_peak_905	chr1	193869343	193870006	5.08748	9.22644	5.88731	58	NA	Intergenic	Intergenic	353085	NR_040477	74942	Mm.60689	NR_040477	ENSMUSG00000103692	4930503O07Rik	-	RIKEN cDNA 4930503O07 gene	ncRNA
Cux1_D6_1_peak_8575	chr7	92874691	92875242	6.91734	11.9637	7.74023	77	NA	promoter-TSS (NM_001355126)	promoter-TSS (NM_001355126)	-287	NM_028243	72461		NM_028243	ENSMUSG00000061119	Prcp	2510048K03Rik|2610104A14Rik|HUMPCP|PCP	prolylcarboxypeptidase (angiotensinase C)	protein-coding	D6_peak_12016	chr7	92874171	92875270	8.19052	24.414	20.1409	201	NA	promoter-TSS (NM_028243)	promoter-TSS (NM_028243)	-488	NM_001080995	74041	Mm.26468	NM_028729	ENSMUSG00000030641	Ddias	4632434I11Rik|noxin	DNA damage-induced apoptosis suppressor	protein-coding
Cux1_D6_1_peak_8579	chr7	95484562	95484926	6.23708	9.7734	5.80292	58	NA	Intergenic	Intergenic	-686500	NM_001310762	23966		NM_011858	ENSMUSG00000048078	Tenm4	Doc4|ELM2|Odz4|Ten-m4|l(7)-3Rn|l7Rn3|mKIAA1302	teneurin transmembrane protein 4	protein-coding	D6_peak_12024	chr7	95484756	95485025	5.60348	9.42939	6.07103	60	NA	Intergenic	Intergenic	-686354	NM_001310762	23966	Mm.254610	NM_011858	ENSMUSG00000048078	Tenm4	Doc4|ELM2|Odz4|R75022|Ten-m4|l(7)-3Rn|l7Rn3|mKIAA1302	teneurin transmembrane protein 4	protein-coding
Cux1_D6_1_peak_718	chr1	195241596	195241816	5.01033	6.7602	3.25575	32	NA	Intergenic	CpG	-64987	NM_001368765	12902		NM_007758	ENSMUSG00000026616	Cr2	C3DR|CD21|CD35|Cr-1|Cr-2|Cr1	complement receptor 2	protein-coding	D6_peak_916	chr1	195241629	195241857	8.31157	15.0869	11.2972	112	NA	Intergenic	CpG	-65028	NM_007758	12902	Mm.235387	NM_007758	ENSMUSG00000026616	Cr2	C3DR|CD21|CD35|Cr-1|Cr-2|Cr1	complement receptor 2	protein-coding
Cux1_D6_1_peak_8580	chr7	95569959	95570139	4.23657	5.24811	2.08	20	NA	Intergenic	Intergenic	-601195	NM_001310762	23966		NM_011858	ENSMUSG00000048078	Tenm4	Doc4|ELM2|Odz4|Ten-m4|l(7)-3Rn|l7Rn3|mKIAA1302	teneurin transmembrane protein 4	protein-coding	D6_peak_12026	chr7	95569819	95570096	6.76812	15.1112	11.3198	113	NA	Intergenic	Intergenic	-601287	NM_001310762	23966	Mm.254610	NM_011858	ENSMUSG00000048078	Tenm4	Doc4|ELM2|Odz4|R75022|Ten-m4|l(7)-3Rn|l7Rn3|mKIAA1302	teneurin transmembrane protein 4	protein-coding
Cux1_D6_1_peak_8582	chr7	96235736	96236193	8.25371	15.9088	11.3419	113	NA	intron (NM_001310760, intron 1 of 32)	intron (NM_001310760, intron 1 of 32)	-13460	NR_030489	735284		NR_030489	ENSMUSG00000076143	Mir708	Mirn708|mmu-mir-708	microRNA 708	ncRNA	D6_peak_12034	chr7	96235802	96236135	4.78326	7.42933	4.27758	42	NA	intron (NM_001310760, intron 1 of 32)	intron (NM_001310760, intron 1 of 32)	-13456	NR_030489	735284		NR_030489	ENSMUSG00000076143	Mir708	Mirn708|mmu-mir-708	microRNA 708	ncRNA
Cux1_D6_1_peak_8584	chr7	96951353	96951760	6.7719	10.9757	6.85982	68	NA	promoter-TSS (NM_153591)	promoter-TSS (NM_153591)	29	NM_153591	244141		NM_153591	ENSMUSG00000018995	Nars2	-	asparaginyl-tRNA synthetase 2 (mitochondrial)(putative)	protein-coding	D6_peak_12039	chr7	96951417	96951721	5.96823	10.0319	6.61868	66	NA	promoter-TSS (NM_153591)	promoter-TSS (NM_153591)	42	NM_153591	244141	Mm.274864	NM_153591	ENSMUSG00000018995	Nars2	AI875199	asparaginyl-tRNA synthetase 2 (mitochondrial)(putative)	protein-coding
Cux1_D6_1_peak_8585	chr7	96972074	96972375	5.82174	8.51376	4.71756	47	NA	intron (NM_153591, intron 4 of 13)	intron (NM_153591, intron 4 of 13)	20697	NM_153591	244141		NM_153591	ENSMUSG00000018995	Nars2	-	asparaginyl-tRNA synthetase 2 (mitochondrial)(putative)	protein-coding	D6_peak_12040	chr7	96972072	96972540	7.82916	17.092	13.1792	131	NA	intron (NM_153591, intron 4 of 13)	intron (NM_153591, intron 4 of 13)	20779	NM_153591	244141	Mm.274864	NM_153591	ENSMUSG00000018995	Nars2	AI875199	asparaginyl-tRNA synthetase 2 (mitochondrial)(putative)	protein-coding
Cux1_D6_1_peak_8587	chr7	97332297	97332507	4.42613	6.56335	3.09958	30	NA	promoter-TSS (NM_001039039)	promoter-TSS (NM_001039039)	79	NM_001039039	622320		NM_001039039	ENSMUSG00000044952	Kctd21	EG622320	potassium channel tetramerisation domain containing 21	protein-coding	D6_peak_12045	chr7	97332139	97332639	6.79162	14.2766	10.5394	105	NA	promoter-TSS (NM_001039039)	promoter-TSS (NM_001039039)	66	NM_001039039	622320	Mm.334029	NM_001039039	ENSMUSG00000044952	Kctd21	EG622320	potassium channel tetramerisation domain containing 21	protein-coding
Cux1_D6_1_peak_723	chr10	4386680	4387085	7.31943	12.6193	8.32446	83	NA	intron (NM_001033466, intron 1 of 2)	CpG	593	NM_001359811	381990		NM_001033466	ENSMUSG00000075327	Zbtb2	Gm1103	zinc finger and BTB domain containing 2	protein-coding	D6_peak_922	chr10	4386740	4387481	6.49559	18.0627	14.0961	140	NA	intron (NM_001033466, intron 1 of 2)	CpG	998	NM_001033466	381990	Mm.262466	NM_001033466	ENSMUSG00000075327	Zbtb2	Gm1103	zinc finger and BTB domain containing 2	protein-coding
Cux1_D6_1_peak_8588	chr7	97480999	97481317	4.99547	6.6033	3.13246	31	NA	intron (NM_027256, intron 1 of 22)	intron (NM_027256, intron 1 of 22)	202	NM_027256	101861		NM_027256	ENSMUSG00000025133	Ints4	2610034N24Rik	integrator complex subunit 4	protein-coding	D6_peak_12046	chr7	97480989	97481250	5.53999	9.3237	5.9757	59	NA	exon (NM_027256, exon 1 of 23)	exon (NM_027256, exon 1 of 23)	163	NM_027256	101861	Mm.27383	NM_027256	ENSMUSG00000025133	Ints4	2610034N24Rik|AA692684|AW493223	integrator complex subunit 4	protein-coding
Cux1_D6_1_peak_8589	chr7	97579597	97579792	4.82818	6.46723	3.02229	30	NA	promoter-TSS (NM_001177945)	promoter-TSS (NM_001177945)	-197	NM_001177946	66273		NM_183251	ENSMUSG00000035642	Aamdc	1810020D17Rik|1810037D19Rik|LI2	adipogenesis associated Mth938 domain containing	protein-coding	D6_peak_12047	chr7	97579342	97579835	7.17705	18.6851	14.6841	146	NA	promoter-TSS (NM_183251)	promoter-TSS (NM_183251)	-91	NM_001177947	66273	Mm.41583	NM_183251	ENSMUSG00000035642	Aamdc	1810020D17Rik|1810037D19Rik|LI2	adipogenesis associated Mth938 domain containing	protein-coding
Cux1_D6_1_peak_727	chr10	5194637	5194805	4.06965	4.97311	1.9018	19	NA	promoter-TSS (NM_001079686)	promoter-TSS (NM_001079686)	-14	NM_001079686	64009		NM_022027	ENSMUSG00000096054	Syne1	8B|A330049M09Rik|C130039F11Rik|CPG2|KASH1|Myne1|mKIAA1756|myne-1	spectrin repeat containing, nuclear envelope 1	protein-coding	D6_peak_924	chr10	5194239	5195018	4.66053	7.22746	4.09978	40	NA	promoter-TSS (NM_001079686)	promoter-TSS (NM_001079686)	79	NM_001079686	64009	Mm.331626	NM_022027	ENSMUSG00000096054	Syne1	8B|A330049M09Rik|BE692247|C130039F11Rik|CPG2|Myne1|mKIAA1756|myne-1	spectrin repeat containing, nuclear envelope 1	protein-coding
Cux1_D6_1_peak_729	chr10	5805536	5805898	7.00141	11.3472	7.18867	71	NA	promoter-TSS (NM_025995)	promoter-TSS (NM_025995)	-252	NM_025995	67141		NM_025995	ENSMUSG00000019773	Fbxo5	2510044I10Rik|Emi1|Fbxo31	F-box protein 5	protein-coding	D6_peak_925	chr10	5805521	5806135	12.1026	39.0221	34.2693	342	NA	promoter-TSS (NM_025995)	promoter-TSS (NM_025995)	-363	NM_025995	67141	Mm.197520	NM_025995	ENSMUSG00000019773	Fbxo5	2510044I10Rik|C85305|Emi1|Fbxo31	F-box protein 5	protein-coding
Cux1_D6_1_peak_8592	chr7	97737868	97738342	5.13154	7.41364	3.7929	37	NA	5' UTR (NM_175105, exon 1 of 3)	5' UTR (NM_175105, exon 1 of 3)	142	NM_175105	66333		NM_175105	ENSMUSG00000042797	Aqp11	1700015P13Rik|sjds	aquaporin 11	protein-coding	D6_peak_12048	chr7	97738053	97738286	5.0007	8.09446	4.86884	48	NA	promoter-TSS (NM_175105)	promoter-TSS (NM_175105)	78	NM_175105	66333	Mm.29756	NM_175105	ENSMUSG00000042797	Aqp11	1700015P13Rik|AI648923|sjds	aquaporin 11	protein-coding
Cux1_D6_1_peak_8593	chr7	97757465	97757681	4.53911	5.7688	2.48276	24	NA	Intergenic	Intergenic	-19326	NM_175105	66333		NM_175105	ENSMUSG00000042797	Aqp11	1700015P13Rik|sjds	aquaporin 11	protein-coding	D6_peak_12049	chr7	97757047	97757659	5.58216	9.39392	6.03931	60	NA	Intergenic	Intergenic	-19106	NM_175105	66333	Mm.29756	NM_175105	ENSMUSG00000042797	Aqp11	1700015P13Rik|AI648923|sjds	aquaporin 11	protein-coding
Cux1_D6_1_peak_8594	chr7	97788410	97788725	5.36464	7.53432	3.88899	38	NA	promoter-TSS (NM_001357365)	promoter-TSS (NM_001357365)	26	NM_001357365	18479		NM_011035	ENSMUSG00000030774	Pak1	PAK-1|Paka	p21 (RAC1) activated kinase 1	protein-coding	D6_peak_12050	chr7	97788288	97788713	6.72067	15.4604	11.647	116	NA	Intergenic	CpG	-50253	NM_175105	66333	Mm.29756	NM_175105	ENSMUSG00000042797	Aqp11	1700015P13Rik|AI648923|sjds	aquaporin 11	protein-coding
Cux1_D6_1_peak_730	chr10	5823937	5824402	8.48835	16.7801	12.1534	121	NA	promoter-TSS (NM_175374)	promoter-TSS (NM_175374)	-226	NM_175374	108853		NM_175374	ENSMUSG00000019774	Mtrf1l	9130004K12Rik	mitochondrial translational release factor 1-like	protein-coding	D6_peak_926	chr10	5823848	5824472	10.4746	29.8848	25.4026	254	NA	promoter-TSS (NM_175374)	promoter-TSS (NM_175374)	-217	NM_175374	108853	Mm.55082	NM_175374	ENSMUSG00000019774	Mtrf1l	9130004K12Rik	mitochondrial translational release factor 1-like	protein-coding
Cux1_D6_1_peak_8595	chr7	98309472	98309687	6.58725	10.0324	6.02965	60	NA	promoter-TSS (NM_025408)	promoter-TSS (NM_025408)	-37	NM_025408	66190		NM_025408	ENSMUSG00000030760	Acer3	1110057L18Rik|5430429L08Rik|Phca|aPHC	alkaline ceramidase 3	protein-coding	D6_peak_12052	chr7	98309333	98309576	5.15151	8.02925	4.81202	48	NA	promoter-TSS (NM_025408)	promoter-TSS (NM_025408)	73	NM_025408	66190	Mm.334041	NM_025408	ENSMUSG00000030760	Acer3	1110057L18Rik|5430429L08Rik|AV015045|Phca	alkaline ceramidase 3	protein-coding
Cux1_D6_1_peak_8596	chr7	98377408	98377655	3.97185	4.81526	1.78669	17	NA	Intergenic	MLTR11A|LTR|ERVK	-16203	NM_001168539	244152		NM_001024619	ENSMUSG00000049580	Tsku	9530051K01Rik|E2ig4|Lrrc54|Tsk	tsukushi, small leucine rich proteoglycan	protein-coding	D6_peak_12053	chr7	98377247	98377647	5.75714	10.0422	6.6275	66	NA	Intergenic	L1M4c|LINE|L1	-16119	NM_001168539	244152	Mm.25317	NM_001024619	ENSMUSG00000049580	Tsku	9530051K01Rik|E2ig4|Lrrc54|Tsk	tsukushi, small leucine rich proteoglycan	protein-coding
Cux1_D6_1_peak_8597	chr7	98656737	98657329	5.46838	8.23159	4.47465	44	NA	promoter-TSS (NM_172280)	promoter-TSS (NM_172280)	-456	NM_001381869	233545		NM_172280	ENSMUSG00000035401	Emsy	2210018M11Rik|2310016L09Rik	EMSY, BRCA2-interacting transcriptional repressor	protein-coding	D6_peak_12054	chr7	98655820	98657230	7.35781	22.4489	18.264	182	NA	promoter-TSS (NM_172280)	promoter-TSS (NM_172280)	44	NM_172280	233545	Mm.387819	NM_172280	ENSMUSG00000035401	Emsy	2210018M11Rik|2310016L09Rik|AU019521|AU019557	EMSY, BRCA2-interacting transcriptional repressor	protein-coding
Cux1_D6_1_peak_738	chr10	9142751	9143070	5.11459	7.96943	4.25517	42	NA	Intergenic	Intergenic	-256840	NM_175155	70097		NM_175155	ENSMUSG00000015305	Sash1	1100001C18Rik|2500002E12Rik|A330076K04Rik|mKIAA0790	SAM and SH3 domain containing 1	protein-coding	D6_peak_940	chr10	9142785	9143332	5.89507	11.7954	8.23677	82	NA	Intergenic	Intergenic	-256988	NM_175155	70097	Mm.338275	NM_175155	ENSMUSG00000015305	Sash1	1100001C18Rik|2500002E12Rik|A330076K04Rik|mKIAA0790	SAM and SH3 domain containing 1	protein-coding
Cux1_D6_1_peak_739	chr10	9143619	9143815	3.86981	5.18333	2.03064	20	NA	Intergenic	MTE2b|LTR|ERVL-MaLR	-257647	NM_175155	70097		NM_175155	ENSMUSG00000015305	Sash1	1100001C18Rik|2500002E12Rik|A330076K04Rik|mKIAA0790	SAM and SH3 domain containing 1	protein-coding	D6_peak_941	chr10	9143602	9143807	3.52642	5.06784	2.24452	22	NA	Intergenic	MTE2b|LTR|ERVL-MaLR	-257634	NM_175155	70097	Mm.338275	NM_175155	ENSMUSG00000015305	Sash1	1100001C18Rik|2500002E12Rik|A330076K04Rik|mKIAA0790	SAM and SH3 domain containing 1	protein-coding
Cux1_D6_1_peak_740	chr10	9161978	9162515	4.2919	5.84363	2.53944	25	NA	Intergenic	MER134|DNA?|DNA?	-276176	NM_175155	70097		NM_175155	ENSMUSG00000015305	Sash1	1100001C18Rik|2500002E12Rik|A330076K04Rik|mKIAA0790	SAM and SH3 domain containing 1	protein-coding	D6_peak_942	chr10	9162236	9162575	4.37336	7.60791	4.43634	44	NA	Intergenic	Intergenic	-276335	NM_175155	70097	Mm.338275	NM_175155	ENSMUSG00000015305	Sash1	1100001C18Rik|2500002E12Rik|A330076K04Rik|mKIAA0790	SAM and SH3 domain containing 1	protein-coding
Cux1_D6_1_peak_742	chr10	9465618	9466151	6.45178	11.5905	7.40604	74	NA	Intergenic	Intergenic	209324	NM_177271	320825		NM_177271	ENSMUSG00000060487	Samd5	E130306M17Rik	sterile alpha motif domain containing 5	protein-coding	D6_peak_945	chr10	9465661	9465990	6.1623	11.1022	7.59852	75	NA	Intergenic	Intergenic	209383	NM_177271	320825	Mm.101115	NM_177271	ENSMUSG00000060487	Samd5	E130306M17Rik	sterile alpha motif domain containing 5	protein-coding
Cux1_D6_1_peak_748	chr10	11149273	11149622	5.11134	7.38173	3.76492	37	NA	promoter-TSS (NM_001284354)	promoter-TSS (NM_001284354)	17	NM_001077707	268281		NM_172937	ENSMUSG00000090112	Shprh	2610103K11Rik|D230017O13Rik|E130018M05	SNF2 histone linker PHD RING helicase	protein-coding	D6_peak_947	chr10	11149247	11149754	8.63443	21.6579	17.5088	175	NA	promoter-TSS (NM_001077707)	promoter-TSS (NM_001077707)	70	NM_001284354	268281	Mm.133101	NM_172937	ENSMUSG00000090112	Shprh	2610103K11Rik|AA450458|AU024614|BC006883|D230017O13Rik|E130018M05	SNF2 histone linker PHD RING helicase	protein-coding
Cux1_D6_1_peak_749	chr10	11280954	11281221	5.59594	8.15105	4.4076	44	NA	promoter-TSS (NM_001168297)	promoter-TSS (NM_001168297)	-243	NM_027968	71865		NM_027968	ENSMUSG00000047648	Fbxo30	1700026A16Rik|MUSA1	F-box protein 30	protein-coding	D6_peak_948	chr10	11280487	11281231	9.26749	25.1004	20.7993	207	NA	promoter-TSS (NM_027968)	promoter-TSS (NM_027968)	-471	NM_027968	71865	Mm.276229	NM_027968	ENSMUSG00000047648	Fbxo30	1700026A16Rik|MUSA1	F-box protein 30	protein-coding
Cux1_D6_1_peak_755	chr10	13965304	13965768	4.57465	6.28508	2.87517	28	NA	promoter-TSS (NM_010437)	promoter-TSS (NM_010437)	-539	NM_001358783	15273		NM_010437	ENSMUSG00000015501	Hivep2	Gm20114|MIBP-1|MIBP1|Schnurri-2|Shn-2	human immunodeficiency virus type I enhancer binding protein 2	protein-coding	D6_peak_956	chr10	13965600	13966006	3.1188	5.74019	2.80774	28	NA	promoter-TSS (NM_010437)	promoter-TSS (NM_010437)	-576	NM_010437	15273	Mm.42157	NM_010437	ENSMUSG00000015501	Hivep2	Gm20114|MIBP1|Schnurri-2|Shn-2	human immunodeficiency virus type I enhancer binding protein 2	protein-coding
Cux1_D6_1_peak_761	chr10	16803238	16803657	11.732	29.1765	24.0754	240	NA	Intergenic	Intergenic	292335	NR_038020	100504235		NR_038020	ENSMUSG00000101969	Gm20125	-	predicted gene, 20125	ncRNA	D6_peak_972	chr10	16803218	16803797	5.80254	12.399	8.79482	87	NA	Intergenic	Intergenic	292275	NR_038020	100504235	Mm.84044	NR_038020	ENSMUSG00000101969	Gm20125	-	predicted gene, 20125	ncRNA
Cux1_D6_1_peak_764	chr10	18022959	18023228	5.24545	7.34309	3.73498	37	NA	promoter-TSS (NM_001359560)	promoter-TSS (NM_001359560)	-3	NM_001359560	73112		NM_028440	ENSMUSG00000078453	Abracl	1700028I04Rik|3110003A17Rik	ABRA C-terminal like	protein-coding	D6_peak_977	chr10	18021917	18023079	5.54418	11.1372	7.63022	76	NA	intron (NM_028440, intron 1 of 2)	intron (NM_028440, intron 1 of 2)	754	NM_028440	73112	Mm.276041	NM_028440	ENSMUSG00000078453	Abracl	1700028I04Rik|3110003A17Rik	ABRA C-terminal like	protein-coding
Cux1_D6_1_peak_765	chr10	18055199	18055383	4.31131	5.47606	2.25474	22	NA	promoter-TSS (NM_001111065)	promoter-TSS (NM_001111065)	-649	NM_001111065	19707		NM_009048	ENSMUSG00000019854	Reps1	-	RalBP1 associated Eps domain containing protein	protein-coding	D6_peak_978	chr10	18055274	18055495	3.91482	5.48313	2.59252	25	NA	promoter-TSS (NM_001111065)	promoter-TSS (NM_001111065)	-556	NM_009048	19707	Mm.4479	NM_009048	ENSMUSG00000019854	Reps1	BB161292	RalBP1 associated Eps domain containing protein	protein-coding
Cux1_D6_1_peak_766	chr10	18235041	18235452	5.84257	8.31771	4.54925	45	NA	promoter-TSS (NM_144820)	promoter-TSS (NM_144820)	-265	NM_144820	215814		NM_144820	ENSMUSG00000059554	Ccdc28a	1700009P13Rik	coiled-coil domain containing 28A	protein-coding	D6_peak_979	chr10	18234710	18235290	9.17442	22.696	18.4988	184	NA	promoter-TSS (NM_144820)	promoter-TSS (NM_144820)	-19	NM_001346751	215814	Mm.296565	NM_144820	ENSMUSG00000059554	Ccdc28a	1700009P13Rik|AI480677	coiled-coil domain containing 28A	protein-coding
Cux1_D6_1_peak_767	chr10	18469556	18469779	4.49603	5.77118	2.48276	24	NA	promoter-TSS (NM_001163592)	promoter-TSS (NM_001163592)	-314	NM_001163592	215819		NM_173390	ENSMUSG00000039835	Nhsl1	5730409E15Rik|A630035H13Rik|A730096F01|D10Bwg0940e|mKIAA1357	NHS like 1	protein-coding	D6_peak_981	chr10	18469432	18470067	4.36604	6.46574	3.43309	34	NA	promoter-TSS (NM_001163592)	promoter-TSS (NM_001163592)	-232	NM_001163592	215819	Mm.297971	NM_173390	ENSMUSG00000039835	Nhsl1	5730409E15Rik|A630035H13Rik|A730096F01|BC013565|D10Bwg0940e|mKIAA1357	NHS-like 1	protein-coding
Cux1_D6_1_peak_771	chr10	18772588	18772982	7.1221	11.5432	7.36363	73	NA	intron (NR_152783, intron 2 of 4)	intron (NR_152783, intron 2 of 4)	14008	NM_177706	237300		NM_177706	ENSMUSG00000044624	Gm4922	4933423E17|EG237300	predicted gene 4922	protein-coding	D6_peak_983	chr10	18772575	18772897	3.81367	4.88616	2.09249	20	NA	Intergenic	Intergenic	14057	NM_177706	237300	Mm.444821	NM_177706	ENSMUSG00000044624	Gm4922	4933423E17|EG237300	predicted gene 4922	protein-coding
Cux1_D6_1_peak_776	chr10	20285591	20285862	6.1917	10.7698	6.67796	66	NA	Intergenic	Intergenic	11962	NR_105840	102466647		NR_105840	ENSMUSG00000098887	Mir6413	Gm27432|mmu-mir-6413	microRNA 6413	ncRNA	D6_peak_988	chr10	20285529	20285739	3.92647	5.99154	3.02334	30	NA	Intergenic	Intergenic	12054	NR_105840	102466647		NR_105840	ENSMUSG00000098887	Mir6413	Gm27432|mmu-mir-6413	microRNA 6413	ncRNA
Cux1_D6_1_peak_778	chr10	20312072	20312427	6.41859	11.9331	7.71378	77	NA	promoter-TSS (NM_153787)	promoter-TSS (NM_153787)	-220	NM_153787	72567		NM_153787	ENSMUSG00000037608	Bclaf1	2610102K23Rik|2700025J07Rik|2810454G14Rik|5730534O06Rik|Btf|mKIAA0164	BCL2-associated transcription factor 1	protein-coding	D6_peak_989	chr10	20312000	20312831	8.84393	31.9603	27.4047	274	NA	promoter-TSS (NM_001025393)	promoter-TSS (NM_001025393)	-54	NM_001025392	72567	Mm.294783	NM_153787	ENSMUSG00000037608	Bclaf1	2610102K23Rik|2700025J07Rik|2810454G14Rik|5730534O06Rik|AI450190|AW556225|Btf|mKIAA0164	BCL2-associated transcription factor 1	protein-coding
Cux1_D6_1_peak_781	chr10	21994290	21994610	7.35124	13.5043	9.12511	91	NA	promoter-TSS (NM_011361)	promoter-TSS (NM_011361)	-216	NM_011361	20393		NM_011361	ENSMUSG00000019970	Sgk1	Sgk	serum/glucocorticoid regulated kinase 1	protein-coding	D6_peak_998	chr10	21994352	21994889	5.57054	12.3172	8.71835	87	NA	promoter-TSS (NM_011361)	promoter-TSS (NM_011361)	-46	NM_011361	20393	Mm.28405	NM_011361	ENSMUSG00000019970	Sgk1	Sgk	serum/glucocorticoid regulated kinase 1	protein-coding
Cux1_D6_1_peak_782	chr10	22058407	22059084	6.29454	9.55485	5.61273	56	NA	promoter-TSS (NR_168592)	promoter-TSS (NR_168592)	-91	NR_168592	102637464		NR_168592	ENSMUSG00000120118	Gm34267	-	predicted gene, 34267	ncRNA	D6_peak_1000	chr10	22058576	22058844	3.99507	5.37977	2.5054	25	NA	Intergenic	CpG	9369	NM_053264	114671	Mm.288194	NM_053264	ENSMUSG00000069712	4930444G20Rik	-	RIKEN cDNA 4930444G20 gene	protein-coding
Cux1_D6_1_peak_788	chr10	24149226	24149463	5.50111	7.9997	4.27985	42	NA	promoter-TSS (NM_016797)	promoter-TSS (NM_016797)	27	NM_016797	53331		NM_016797	ENSMUSG00000019998	Stx7	Syn7	syntaxin 7	protein-coding	D6_peak_1005	chr10	24149393	24149724	4.25585	5.78736	2.84801	28	NA	5' UTR (NM_016797, exon 1 of 10)	5' UTR (NM_016797, exon 1 of 10)	241	NM_016797	53331	Mm.248042	NM_016797	ENSMUSG00000019998	Stx7	AI315064|AI317144|AW107239|Syn7	syntaxin 7	protein-coding
Cux1_D6_1_peak_794	chr10	24928317	24928575	6.43817	13.2002	8.8523	88	NA	promoter-TSS (NM_007482)	promoter-TSS (NM_007482)	-976	NM_007482	11846		NM_007482	ENSMUSG00000019987	Arg1	AI|Arg-1|PGIF	arginase, liver	protein-coding	D6_peak_1007	chr10	24928362	24928801	7.18706	16.8328	12.9369	129	NA	Intergenic	Intergenic	-1111	NM_007482	11846	Mm.154144	NM_007482	ENSMUSG00000019987	Arg1	AI|AI256583|Arg-1|PGIF	arginase, liver	protein-coding
Cux1_D6_1_peak_4502	chr18	12973956	12974539	6.96694	12.4478	8.16912	81	NA	promoter-TSS (NM_001357396)	promoter-TSS (NM_001357396)	-213	NM_001357396	16210		NM_008378	ENSMUSG00000024423	Impact	E430016J11Rik	impact, RWD domain protein	protein-coding	D6_peak_6203	chr18	12972978	12974432	8.04458	33.9742	29.3576	293	NA	intron (NM_008378, intron 1 of 10)	CpG	1453	NM_008378	16210	Mm.8154	NM_008378	ENSMUSG00000024423	Impact	E430016J11Rik	impact, RWD domain protein	protein-coding
Cux1_D6_1_peak_4504	chr18	13671667	13671926	4.28317	5.61097	2.35849	23	NA	Intergenic	Intergenic	163405	NR_166720	102640755		NR_166720		Gm36747	-	predicted gene, 36747	ncRNA	D6_peak_6206	chr18	13671573	13672040	4.75744	7.68661	4.50514	45	NA	Intergenic	Intergenic	300927	NM_145492	225207	Mm.40325	NM_145492	ENSMUSG00000024420	Zfp521	B930086A16Rik|Evi3|Znf521	zinc finger protein 521	protein-coding
Cux1_D6_1_peak_4506	chr18	13708088	13708695	8.54486	28.4521	23.3688	233	NA	intron (NM_001360804, intron 7 of 7)	intron (NM_001360804, intron 7 of 7)	200000	NR_166720	102640755		NR_166720		Gm36747	-	predicted gene, 36747	ncRNA	D6_peak_6208	chr18	13708186	13708506	4.52775	7.00776	3.90627	39	NA	intron (NM_145492, intron 7 of 7)	intron (NM_145492, intron 7 of 7)	264387	NM_145492	225207	Mm.40325	NM_145492	ENSMUSG00000024420	Zfp521	B930086A16Rik|Evi3|Znf521	zinc finger protein 521	protein-coding
Cux1_D6_1_peak_4513	chr18	16281012	16281203	5.03407	6.79872	3.28765	32	NA	Intergenic	Intergenic	-520950	NM_199055	71367		NM_199055	ENSMUSG00000047161	Chst9	5430438D01Rik|GalNAc4ST-2|galNAc-4-ST2	carbohydrate sulfotransferase 9	protein-coding	D6_peak_6216	chr18	16281000	16281610	5.69042	9.5737	6.20148	62	NA	Intergenic	Intergenic	527941	NM_007664	12558	Mm.257437	NM_007664	ENSMUSG00000024304	Cdh2	CDHN|N-CAD|Ncad	cadherin 2	protein-coding
Cux1_D6_1_peak_4523	chr18	20896182	20896772	4.97991	6.92128	3.38851	33	NA	promoter-TSS (NM_029491)	promoter-TSS (NM_029491)	-95	NM_001379370	75964		NM_029491	ENSMUSG00000033382	Trappc8	5033403J15Rik|D030074E01Rik|Trs85|mKIAA1012	trafficking protein particle complex 8	protein-coding	D6_peak_6222	chr18	20896331	20896589	4.17298	5.89716	2.94196	29	NA	promoter-TSS (NM_029491)	promoter-TSS (NM_029491)	-382	NM_177038	75964	Mm.273769	NM_029491	ENSMUSG00000033382	Trappc8	5033403J15Rik|AI845423|D030074E01Rik|Trs85|mKIAA1012	trafficking protein particle complex 8	protein-coding
Cux1_D6_1_peak_4526	chr18	21300059	21300544	5.47985	8.55885	4.75493	47	NA	promoter-TSS (NM_001033445)	promoter-TSS (NM_001033445)	-162	NM_001033445	381126		NM_001033445	ENSMUSG00000042680	Garem1	Fam59a|Garem|Gm944|mKIAA4238	GRB2 associated regulator of MAPK1 subtype 1	protein-coding	D6_peak_6224	chr18	21299898	21300740	14.1385	72.5834	67.4659	674	NA	promoter-TSS (NM_001033445)	promoter-TSS (NM_001033445)	-180	NM_001033445	381126	Mm.312276	NM_001033445	ENSMUSG00000042680	Garem1	C86169|Fam59a|Garem|Gm944|mKIAA4238	GRB2 associated regulator of MAPK1 subtype 1	protein-coding
Cux1_D6_1_peak_4530	chr18	23624281	23624450	5.07645	7.60771	3.95278	39	NA	intron (NM_001361217, intron 13 of 20)	intron (NM_001361217, intron 13 of 20)	126883	NM_001361215	13527		NM_010087	ENSMUSG00000024302	Dtna	2210407P21Rik|DTN-A|Dtn|Gm19389|a-DB-1|adbn	dystrobrevin alpha	protein-coding	D6_peak_6233	chr18	23624304	23624734	7.34831	15.2841	11.4812	114	NA	intron (NM_001285817, intron 12 of 19)	intron (NM_001285817, intron 12 of 19)	127037	NM_001285817	13527	Mm.94371	NM_010087	ENSMUSG00000024302	Dtna	2210407P21Rik|DTN-A|Dtn|Gm19389|a-DB-1|adbn	dystrobrevin alpha	protein-coding
Cux1_D6_1_peak_4533	chr18	23954274	23955108	5.79575	8.47183	4.68145	46	NA	promoter-TSS (NM_027007)	promoter-TSS (NM_027007)	3	NM_027007	69256		NM_027007	ENSMUSG00000024276	Zfp397	2810411K16Rik|6720480F11Rik	zinc finger protein 397	protein-coding	D6_peak_6236	chr18	23954367	23954995	6.55694	15.5695	11.7496	117	NA	promoter-TSS (NM_027007)	promoter-TSS (NM_027007)	-7	NM_027007	69256	Mm.218343	NM_027007	ENSMUSG00000024276	Zfp397	2810411K16Rik|6720480F11Rik|AI461664	zinc finger protein 397	protein-coding
Cux1_D6_1_peak_4537	chr18	24530108	24530605	7.86806	12.7716	8.46469	84	NA	promoter-TSS (NM_144861)	promoter-TSS (NM_144861)	-152	NM_001360807	225283		NM_144861	ENSMUSG00000040446	Rprd1a	mKIAA4077	regulation of nuclear pre-mRNA domain containing 1A	protein-coding	D6_peak_6238	chr18	24530020	24530356	6.14318	10.3186	6.88017	68	NA	promoter-TSS (NM_144861)	promoter-TSS (NM_144861)	16	NM_144861	225283	Mm.28427	NM_144861	ENSMUSG00000040446	Rprd1a	C77387|mKIAA4077	regulation of nuclear pre-mRNA domain containing 1A	protein-coding
Cux1_D6_1_peak_4538	chr18	24603521	24604063	5.85626	9.16275	5.27164	52	NA	promoter-TSS (NM_139143)	promoter-TSS (NM_139143)	25	NM_139143	106957		NM_139143	ENSMUSG00000024270	Slc39a6	Ermelin|Zip6	solute carrier family 39 (metal ion transporter), member 6	protein-coding	D6_peak_6239	chr18	24603522	24604229	6.69858	14.5396	10.7849	107	NA	promoter-TSS (NM_021448)	promoter-TSS (NM_021448)	-58	NM_139143	106957	Mm.21688	NM_139143	ENSMUSG00000024270	Slc39a6	Ermelin	solute carrier family 39 (metal ion transporter), member 6	protein-coding
Cux1_D6_1_peak_4547	chr18	26905952	26906472	9.617	19.1697	14.4105	144	NA	Intergenic	Intergenic	-1152055	NM_001362299	108013		NM_133195	ENSMUSG00000024268	Celf4	A230070D14Rik|BRUNOL-4|Brul4|Brunol4|C130060B05Rik	CUGBP, Elav-like family member 4	protein-coding	D6_peak_6251	chr18	26906052	26906355	4.60594	6.85409	3.77072	37	NA	Intergenic	Intergenic	-1152220	NM_001146295	108013	Mm.266435	NM_133195	ENSMUSG00000024268	Celf4	A230070D14Rik|BRUNOL-4|Brul4|Brunol4|C130060B05Rik	CUGBP, Elav-like family member 4	protein-coding
Cux1_D6_1_peak_4548	chr18	27616643	27616860	7.15268	10.9791	6.86252	68	NA	Intergenic	Intergenic	-943413	NR_045398	320624		NR_045398	ENSMUSG00000117473	4930474G06Rik	-	RIKEN cDNA 4930474G06 gene	ncRNA	D6_peak_6253	chr18	27616804	27617036	3.38797	4.22933	1.57229	15	NA	Intergenic	Intergenic	-943244	NR_045398	320624	Mm.50107	NR_045398		4930474G06Rik	-	RIKEN cDNA 4930474G06 gene	ncRNA
Cux1_D6_1_peak_4550	chr18	28256966	28257181	4.30275	5.35935	2.16342	21	NA	Intergenic	Intergenic	-303091	NR_045398	320624		NR_045398	ENSMUSG00000117473	4930474G06Rik	-	RIKEN cDNA 4930474G06 gene	ncRNA	D6_peak_6256	chr18	28257035	28257363	4.30202	6.36145	3.34362	33	NA	Intergenic	Intergenic	-302965	NR_045398	320624	Mm.50107	NR_045398		4930474G06Rik	-	RIKEN cDNA 4930474G06 gene	ncRNA
Cux1_D6_1_peak_4551	chr18	28894121	28894410	5.04888	6.69608	3.20432	32	NA	intron (NR_155537, intron 5 of 6)	intron (NR_155537, intron 5 of 6)	22049	NR_155537	102637039		NR_155537	ENSMUSG00000117473	Gm33948	-	predicted gene, 33948	ncRNA	D6_peak_6257	chr18	28894091	28894318	4.46981	6.12131	3.13479	31	NA	intron (NR_045398, intron 3 of 4)	intron (NR_045398, intron 3 of 4)	334040	NR_045398	320624	Mm.50107	NR_045398		4930474G06Rik	-	RIKEN cDNA 4930474G06 gene	ncRNA
Cux1_D6_1_peak_4554	chr18	31076303	31076973	10.6449	27.7927	22.7259	227	NA	intron (NM_009065, intron 4 of 4)	intron (NM_009065, intron 4 of 4)	240490	NM_009065	19762		NM_009065	ENSMUSG00000057455	Rit2	RIBA|Rin|Roc2	Ras-like without CAAX 2	protein-coding	D6_peak_6262	chr18	31076385	31077191	6.50755	16.3379	12.4713	124	NA	intron (NM_009065, intron 4 of 4)	intron (NM_009065, intron 4 of 4)	240340	NM_009065	19762	Mm.5163	NM_009065	ENSMUSG00000057455	Rit2	RIBA|Rin|Roc2	Ras-like without CAAX 2	protein-coding
Cux1_D6_1_peak_4556	chr18	31634738	31635164	6.17147	10.7362	6.64887	66	NA	promoter-TSS (NM_001357555)	promoter-TSS (NM_001357555)	-177	NM_001357555	269003		NM_172965	ENSMUSG00000024260	Sap130	2610304F09Rik|6720406D06	Sin3A associated protein	protein-coding	D6_peak_6266	chr18	31634224	31635097	10.0545	37.426	32.713	327	NA	intron (NM_172965, intron 1 of 20)	CpG	277	NM_172965	269003	Mm.194538	NM_172965	ENSMUSG00000024260	Sap130	2610304F09Rik|6720406D06	Sin3A associated protein	protein-coding
Cux1_D6_1_peak_4558	chr18	31759571	31760174	7.32285	13.0339	8.70165	87	NA	promoter-TSS (NM_153515)	promoter-TSS (NM_153515)	48	NM_153515	225339		NM_153515	ENSMUSG00000041915	Ammecr1l	5430429D03Rik|E230022H04Rik	AMME chromosomal region gene 1-like	protein-coding	D6_peak_6267	chr18	31759605	31760224	6.35473	12.6344	9.01254	90	NA	promoter-TSS (NM_001242430)	promoter-TSS (NM_001242430)	90	NM_153515	225339	Mm.290804	NM_153515	ENSMUSG00000041915	Ammecr1l	5430429D03Rik|AU022236|AU040755|AW111353|E230022H04Rik	AMME chromosomal region gene 1-like	protein-coding
Cux1_D6_1_peak_4561	chr18	32162940	32163477	5.40944	7.85384	4.1585	41	NA	5' UTR (NM_011946, exon 1 of 17)	5' UTR (NM_011946, exon 1 of 17)	119	NM_011946	26405		NM_011946	ENSMUSG00000024383	Map3k2	9630061B06Rik|Mekk2|Mekk2b	mitogen-activated protein kinase kinase kinase 2	protein-coding	D6_peak_6270	chr18	32162817	32163201	7.94074	20.7825	16.6758	166	NA	promoter-TSS (NM_011946)	promoter-TSS (NM_011946)	-80	NM_011946	26405	Mm.211762	NM_011946	ENSMUSG00000024383	Map3k2	9630061B06Rik|AI585793|Mekk2|Mekk2b	mitogen-activated protein kinase kinase kinase 2	protein-coding
Cux1_D6_1_peak_4564	chr18	33213911	33214173	8.50611	14.5606	10.0904	100	NA	promoter-TSS (NM_133774)	promoter-TSS (NM_133774)	-180	NM_001347624	170459		NM_133774	ENSMUSG00000024378	Stard4	4632419C16Rik|9030213J02Rik	StAR related lipid transfer domain containing 4	protein-coding	D6_peak_6272	chr18	33213722	33214288	8.69216	24.4571	20.1828	201	NA	promoter-TSS (NM_001347624)	promoter-TSS (NM_001347624)	-143	NM_133774	170459	Mm.127058	NM_133774	ENSMUSG00000024378	Stard4	4632419C16Rik|9030213J02Rik	StAR-related lipid transfer (START) domain containing 4	protein-coding
Cux1_D6_1_peak_4571	chr18	34624648	34624870	4.41201	5.63628	2.37909	23	NA	promoter-TSS (NM_009004)	promoter-TSS (NM_009004)	104	NM_001289607	78656		NM_030147	ENSMUSG00000003778	Brd8	2610007E11Rik|4432404P07Rik|SMAP	bromodomain containing 8	protein-coding	D6_peak_6280	chr18	34624137	34624903	9.20004	24.406	20.134	201	NA	promoter-TSS (NM_009004)	promoter-TSS (NM_009004)	-104	NM_001166407	19348	Mm.258846	NM_009004	ENSMUSG00000003779	Kif20a	AA415432|Rab6kifl	kinesin family member 20A	protein-coding
Cux1_D6_1_peak_4577	chr18	35751975	35752514	6.35525	10.3035	6.26701	62	NA	Intergenic	Intergenic	-11690	NM_028261	72512		NM_028261	ENSMUSG00000024349	Sting1	2610307O08Rik|ERIS|MPYS|Mita|STING|STING-beta|Tmem173	stimulator of interferon response cGAMP interactor 1	protein-coding	D6_peak_6295	chr18	35752013	35752391	5.36905	8.38056	5.12562	51	NA	Intergenic	Intergenic	-11648	NM_028261	72512	Mm.45995	NM_028261	ENSMUSG00000024349	Tmem173	2610307O08Rik|ERIS|MPYS|Mita|STING	transmembrane protein 173	protein-coding
Cux1_D6_1_peak_4578	chr18	35771068	35771557	6.78892	10.6646	6.58526	65	NA	promoter-TSS (NM_019912)	promoter-TSS (NM_019912)	-247	NM_019912	56550		NM_019912	ENSMUSG00000091896	Ube2d2a	1500034D03Rik|Ubc2e|Ube2d2|ubc4	ubiquitin-conjugating enzyme E2D 2A	protein-coding	D6_peak_6296	chr18	35771324	35771791	5.22991	8.47448	5.20954	52	NA	promoter-TSS (NM_019912)	promoter-TSS (NM_019912)	-2	NM_019912	56550	Mm.180052	NM_019912	ENSMUSG00000091896	Ube2d2a	1500034D03Rik|Ubc2e|Ube2d2|ubc4	ubiquitin-conjugating enzyme E2D 2A	protein-coding
Cux1_D6_1_peak_4579	chr18	35814539	35815239	6.39015	11.487	7.31385	73	NA	Intergenic	Intergenic	-14899	NM_133687	67393		NM_133687	ENSMUSG00000046668	Cxxc5	4930415K17Rik	CXXC finger 5	protein-coding	D6_peak_6297	chr18	35814571	35815161	5.09779	12.3822	8.77878	87	NA	Intergenic	Intergenic	-14952	NM_133687	67393	Mm.94560	NM_133687	ENSMUSG00000046668	Cxxc5	4930415K17Rik	CXXC finger 5	protein-coding
Cux1_D6_1_peak_4580	chr18	35918914	35919316	4.35804	6.45273	3.01246	30	NA	TTS (NR_165175)	TTS (NR_165175)	5983	NR_165176	115488923		NR_165175	ENSMUSG00000118347	C330008A17Rik	-	RIKEN cDNA C330008A17 gene	ncRNA	D6_peak_6300	chr18	35918891	35919601	4.66923	10.0564	6.64072	66	NA	Intergenic	CpG	-45584	NM_028707	74002	Mm.196944	NM_028707	ENSMUSG00000024347	Psd2	6330404E20Rik|AW125584|EFA6C	pleckstrin and Sec7 domain containing 2	protein-coding
Cux1_D6_1_peak_4582	chr18	36197358	36197670	5.08722	7.09111	3.52705	35	NA	promoter-TSS (NM_001167891)	promoter-TSS (NM_001167891)	-123	NM_001382420	100042150		NM_001167891	ENSMUSG00000060275	Nrg2	Don1|NTAK	neuregulin 2	protein-coding	D6_peak_6301	chr18	36197204	36197569	5.13293	8.63887	5.3578	53	NA	promoter-TSS (NM_001167891)	promoter-TSS (NM_001167891)	-226	NM_001167891	100042150	Mm.380390	NM_001167891	ENSMUSG00000060275	Nrg2	Don1|NTAK	neuregulin 2	protein-coding
Cux1_D6_1_peak_4587	chr18	36783459	36783825	5.0976	7.94189	4.23218	42	NA	promoter-TSS (NM_008214)	promoter-TSS (NM_008214)	433	NM_001305627	70791		NM_080636	ENSMUSG00000019143	Hars2	4631412B19Rik|HARSR|HO3|Harsl	histidyl-tRNA synthetase 2	protein-coding	D6_peak_6309	chr18	36783225	36783685	6.27866	11.2991	7.7789	77	NA	promoter-TSS (NM_008214)	promoter-TSS (NM_008214)	246	NM_080636	70791	Mm.282700	NM_080636	ENSMUSG00000019143	Hars2	4631412B19Rik|HARSR|HO3|Harsl	histidyl-tRNA synthetase 2	protein-coding
Cux1_D6_1_peak_4588	chr18	36793734	36793918	5.29249	7.41839	3.79604	37	NA	promoter-TSS (NM_025594)	promoter-TSS (NM_025594)	-97	NM_025594	66492		NM_025594	ENSMUSG00000001383	Zmat2	2610510D14Rik|2900082I05Rik	zinc finger, matrin type 2	protein-coding	D6_peak_6310	chr18	36793739	36794082	5.73491	9.64737	6.26868	62	NA	promoter-TSS (NM_025594)	promoter-TSS (NM_025594)	-13	NM_025594	66492	Mm.251155	NM_025594	ENSMUSG00000001383	Zmat2	2610510D14Rik|2900082I05Rik	zinc finger, matrin type 2	protein-coding
Cux1_D6_1_peak_4589	chr18	37954793	37955022	5.9259	8.96131	5.09765	50	NA	promoter-TSS (NM_153793)	promoter-TSS (NM_153793)	81	NM_010411	15183		NM_010411	ENSMUSG00000024454	Hdac3	-	histone deacetylase 3	protein-coding	D6_peak_6326	chr18	37954804	37955517	5.33839	8.98619	5.66972	56	NA	promoter-TSS (NM_010411)	promoter-TSS (NM_010411)	-172	NM_010411	15183	Mm.20521	NM_010411	ENSMUSG00000024454	Hdac3	AW537363	histone deacetylase 3	protein-coding
Cux1_D6_1_peak_4591	chr18	38144878	38145070	4.17059	5.65424	2.39341	23	NA	Intergenic	Intergenic	64788	NM_029357	75599		NM_029357	ENSMUSG00000051375	Pcdh1	2010005A06Rik	protocadherin 1	protein-coding	D6_peak_6330	chr18	38144773	38145061	6.89474	16.2537	12.3918	123	NA	Intergenic	Intergenic	64845	NM_029357	75599	Mm.36560	NM_029357	ENSMUSG00000051375	Pcdh1	2010005A06Rik|AI585920	protocadherin 1	protein-coding
Cux1_D6_1_peak_4592	chr18	38250301	38250714	7.67641	13.2006	8.8523	88	NA	promoter-TSS (NR_015475)	promoter-TSS (NR_015475)	58	NR_027904	73516		NR_015475	ENSMUSG00000097080	1700086O06Rik	-	RIKEN cDNA 1700086O06 gene	ncRNA	D6_peak_6335	chr18	38250223	38250707	9.40378	24.2475	19.9818	199	NA	promoter-TSS (NR_015475)	promoter-TSS (NR_015475)	100	NR_027904	73516	Mm.48776	NR_015475	ENSMUSG00000097080	1700086O06Rik	-	RIKEN cDNA 1700086O06 gene	ncRNA
Cux1_D6_1_peak_4594	chr18	38296696	38296979	6.74405	10.2913	6.25603	62	NA	promoter-TSS (NM_001164621)	promoter-TSS (NM_001164621)	32	NM_001361268	56736		NM_020012	ENSMUSG00000060450	Rnf14	2310075C09Rik|2610005D23Rik|D18Ertd188e|D7Bwg0165e|Triad2	ring finger protein 14	protein-coding	D6_peak_6336	chr18	38296631	38297155	7.03833	14.2822	10.5439	105	NA	promoter-TSS (NM_001164621)	promoter-TSS (NM_001164621)	88	NM_001164621	56736	Mm.228903	NM_020012	ENSMUSG00000060450	Rnf14	2310075C09Rik|2610005D23Rik|AA986456|AU041447|D18Ertd188e|D7Bwg0165e|Triad2	ring finger protein 14	protein-coding
Cux1_D6_1_peak_4596	chr18	38379992	38380543	5.20707	7.81579	4.12725	41	NA	Intergenic	Intergenic	-30139	NR_166729	115488897		NR_166729		Gm52329	-	predicted gene, 52329	ncRNA	D6_peak_6338	chr18	38380009	38380745	5.55377	11.529	7.99068	79	NA	Intergenic	Intergenic	-38598	NM_022996	65113	Mm.102496	NM_022996	ENSMUSG00000024425	Ndfip1	0610010M22Rik|N4wbp5	Nedd4 family interacting protein 1	protein-coding
Cux1_D6_1_peak_4599	chr18	38992877	38993147	6.49709	12.0674	7.83238	78	NA	promoter-TSS (NM_175164)	promoter-TSS (NM_175164)	-133	NM_001361073	71302		NM_175164	ENSMUSG00000036452	Arhgap26	1810044B20Rik|2610010G17Rik|4933432P15Rik|mKIAA0621	Rho GTPase activating protein 26	protein-coding	D6_peak_6341	chr18	38992540	38993340	8.25698	19.3737	15.3373	153	NA	promoter-TSS (NM_175164)	promoter-TSS (NM_175164)	-205	NM_175164	71302	Mm.329396	NM_175164	ENSMUSG00000036452	Arhgap26	1810044B20Rik|2610010G17Rik|4933432P15Rik|AI853435|mKIAA0621	Rho GTPase activating protein 26	protein-coding
Cux1_D6_1_peak_8601	chr7	99141125	99141450	7.06124	11.4443	7.27653	72	NA	promoter-TSS (NM_178635)	promoter-TSS (NM_178635)	-143	NM_178635	78610		NM_178635	ENSMUSG00000035354	Uvrag	9530039D02Rik|Uvrag1|Uvragl	UV radiation resistance associated gene	protein-coding	D6_peak_12058	chr7	99140957	99141547	10.3904	35.8165	31.1493	311	NA	promoter-TSS (NM_178635)	promoter-TSS (NM_178635)	-108	NM_178635	78610	Mm.323072	NM_178635	ENSMUSG00000035354	Uvrag	9530039D02Rik|AI648770|BB124205|Uvrag1|Uvragl	UV radiation resistance associated gene	protein-coding
Cux1_D6_1_peak_8603	chr7	99182743	99183065	6.32264	9.60041	5.65246	56	NA	promoter-TSS (NM_026384)	promoter-TSS (NM_026384)	-191	NM_026384	67800		NM_026384	ENSMUSG00000030747	Dgat2	0610010B06Rik|ARAT|DGAT-2	diacylglycerol O-acyltransferase 2	protein-coding	D6_peak_12059	chr7	99182574	99183041	9.44921	22.1033	17.9345	179	NA	promoter-TSS (NM_026384)	promoter-TSS (NM_026384)	-94	NM_026384	67800	Mm.180189	NM_026384	ENSMUSG00000030747	Dgat2	0610010B06Rik|ARAT|DGAT-2	diacylglycerol O-acyltransferase 2	protein-coding
Cux1_D6_1_peak_8604	chr7	99267517	99267762	5.10923	7.12606	3.55595	35	NA	promoter-TSS (NM_001043355)	promoter-TSS (NM_001043355)	192	NM_010837	17760		NM_010837	ENSMUSG00000055407	Map6	2810411E12Rik|Map-6|Mtap6|STOP	microtubule-associated protein 6	protein-coding	D6_peak_12060	chr7	99267393	99268205	5.67657	11.7675	8.21086	82	NA	promoter-TSS (NM_001043355)	promoter-TSS (NM_001043355)	352	NM_010837	17760	Mm.154087	NM_010837	ENSMUSG00000055407	Map6	2810411E12Rik|Map-6|Mtap6|STOP	microtubule-associated protein 6	protein-coding
Cux1_D6_1_peak_8605	chr7	99359974	99360306	5.15028	7.72535	4.05036	40	NA	Intergenic	Intergenic	-6901	NM_001111044	12406		NM_009825	ENSMUSG00000070436	Serpinh1	BERF-1|Cbp1|Cbp2|Hsp47|J6|Serpinh2|gp46	serine (or cysteine) peptidase inhibitor, clade H, member 1	protein-coding	D6_peak_12062	chr7	99359897	99360426	6.59093	15.6391	11.8145	118	NA	Intergenic	Intergenic	-6922	NM_001285776	12406	Mm.22708	NM_009825	ENSMUSG00000070436	Serpinh1	BERF-1|Cbp1|Cbp2|Hsp47|J6|Serpinh2|gp46	serine (or cysteine) peptidase inhibitor, clade H, member 1	protein-coding
Cux1_D6_1_peak_8606	chr7	99381332	99381572	4.49637	6.67717	3.19176	31	NA	promoter-TSS (NM_201352)	promoter-TSS (NM_201352)	-66	NM_001362166	233552		NM_201352	ENSMUSG00000035314	Gdpd5	Gde2	glycerophosphodiester phosphodiesterase domain containing 5	protein-coding	D6_peak_12063	chr7	99381165	99381776	7.05177	19.3478	15.3128	153	NA	promoter-TSS (NM_201352)	promoter-TSS (NM_201352)	-79	NM_201352	233552	Mm.286317	NM_201352	ENSMUSG00000035314	Gdpd5	BC024955|Gde2	glycerophosphodiester phosphodiesterase domain containing 5	protein-coding
Cux1_D6_1_peak_8609	chr7	100371881	100372396	6.18679	9.69266	5.7319	57	NA	promoter-TSS (NM_028292)	promoter-TSS (NM_028292)	-95	NM_001017985	277939		NM_001017985	ENSMUSG00000047248	C2cd3	-	C2 calcium-dependent domain containing 3	protein-coding	D6_peak_12070	chr7	100371692	100372283	8.36685	24.2851	20.0182	200	NA	promoter-TSS (NM_001017985)	promoter-TSS (NM_001017985)	-91	NM_028292	72590	Mm.177502	NM_028292	ENSMUSG00000030718	Ppme1	1110069N17Rik|2700017M01Rik|PME-1|Pme1	protein phosphatase methylesterase 1	protein-coding
Cux1_D6_1_peak_7001	chr4	152138808	152139099	5.27753	7.64458	3.98207	39	NA	intron (NM_207687, intron 3 of 15)	intron (NM_207687, intron 3 of 15)	-2628	NM_207688	56226		NM_019585	ENSMUSG00000028943	Espn	je	espin	protein-coding	D6_peak_9787	chr4	152138766	152139032	4.23874	6.00202	3.03171	30	NA	exon (NM_207687, exon 4 of 16)	exon (NM_207687, exon 4 of 16)	-2574	NM_207689	56226	Mm.264215	NM_019585	ENSMUSG00000028943	Espn	je	espin	protein-coding
Cux1_D6_1_peak_7003	chr4	152297048	152297252	3.90531	5.02729	1.92571	19	NA	promoter-TSS (NM_133788)	promoter-TSS (NM_133788)	-64	NR_037908	57295		NM_133788	ENSMUSG00000039662	Icmt	1700008E11Rik|Gm13095|HSTE14|PPMT|STE14|pcCMT	isoprenylcysteine carboxyl methyltransferase	protein-coding	D6_peak_9789	chr4	152296832	152297392	5.43733	9.15219	5.81974	58	NA	promoter-TSS (NM_133788)	promoter-TSS (NM_133788)	-102	NR_037908	57295	Mm.277464	NM_133788	ENSMUSG00000039662	Icmt	1700008E11Rik|C80758|Gm13095|HSTE14|OTTMUSG00000010406|PPMT|STE14|pcCMT	isoprenylcysteine carboxyl methyltransferase	protein-coding
Cux1_D6_1_peak_7004	chr4	152325653	152325944	6.095	8.95835	5.09642	50	NA	promoter-TSS (NM_001277114)	promoter-TSS (NM_001277114)	72	NR_102292	19934		NM_009079	ENSMUSG00000028936	Rpl22	2700038K18Rik	ribosomal protein L22	protein-coding	D6_peak_9790	chr4	152325680	152325918	6.43417	12.3656	8.76368	87	NA	promoter-TSS (NM_001277114)	promoter-TSS (NM_001277114)	73	NM_009079	19934	Mm.307846	NM_009079	ENSMUSG00000028936	Rpl22	2700038K18Rik	ribosomal protein L22	protein-coding
Cux1_D6_1_peak_8611	chr7	100536941	100537200	6.75723	11.3174	7.16238	71	NA	promoter-TSS (NM_183270)	promoter-TSS (NM_183270)	-30	NM_183270	68185		NM_183270	ENSMUSG00000044881	Coa4	5330414O08Rik|Chchd8|E2ig2	cytochrome c oxidase assembly factor 4	protein-coding	D6_peak_12071	chr7	100536907	100537270	7.27378	15.1509	11.3568	113	NA	promoter-TSS (NM_183270)	promoter-TSS (NM_183270)	-12	NM_183270	68185	Mm.228995	NM_183270	ENSMUSG00000044881	Coa4	5330414O08Rik|AI115477|AW047259|Chchd8|E2ig2	cytochrome c oxidase assembly factor 4	protein-coding
Cux1_D6_1_peak_8612	chr7	100591192	100591426	5.41385	7.61368	3.95586	39	NA	non-coding (NR_153425, exon 1 of 8)	non-coding (NR_153425, exon 1 of 8)	105	NR_153425	52443		NM_198831	ENSMUSG00000030706	Mrpl48	1810030E20Rik|2610028L11Rik|CGI-118|D4Ertd786e|L48mt|MRP-L48	mitochondrial ribosomal protein L48	protein-coding	D6_peak_12073	chr7	100591150	100591543	7.95835	18.8076	14.8005	148	NA	intron (NR_003559, intron 1 of 7)	intron (NR_003559, intron 1 of 7)	-8216	NM_198831	52443	Mm.473730	NM_198831	ENSMUSG00000030706	Mrpl48	1810030E20Rik|2610028L11Rik|CGI-118|D4Ertd786e	mitochondrial ribosomal protein L48	protein-coding
Cux1_D6_1_peak_8613	chr7	100607600	100608167	4.35524	5.94248	2.61878	26	NA	promoter-TSS (NR_153424)	promoter-TSS (NR_153424)	-261	NR_153424	52443		NM_198831	ENSMUSG00000030706	Mrpl48	1810030E20Rik|2610028L11Rik|CGI-118|D4Ertd786e|L48mt|MRP-L48	mitochondrial ribosomal protein L48	protein-coding	D6_peak_12074	chr7	100607320	100607816	8.01633	25.045	20.7458	207	NA	promoter-TSS (NM_024287)	promoter-TSS (NM_024287)	-18	NM_024287	19346	Mm.28650	NM_024287	ENSMUSG00000030704	Rab6a	2610028L11Rik|AA419671|Rab6	RAB6A, member RAS oncogene family	protein-coding
Cux1_D6_1_peak_8614	chr7	100706264	100706665	6.96452	13.2827	8.92629	89	NA	promoter-TSS (NM_178764)	promoter-TSS (NM_178764)	-171	NM_178764	319604		NM_178764	ENSMUSG00000029461	Fam168a	2610030B18Rik|B930006L02Rik|mKIAA0280	family with sequence similarity 168, member A	protein-coding	D6_peak_12076	chr7	100706189	100706761	9.16558	26.5719	22.2145	222	NA	promoter-TSS (NM_178764)	promoter-TSS (NM_178764)	-227	NM_178764	319604	Mm.260362	NM_178764	ENSMUSG00000029461	Fam168a	2610030B18Rik|B930006L02Rik|mKIAA0280	family with sequence similarity 168, member A	protein-coding
Cux1_D6_1_peak_8617	chr7	101746651	101747176	7.53387	15.1512	10.6389	106	NA	intron (NM_001363991, intron 5 of 16)	intron (NM_001363991, intron 5 of 16)	-71400	NM_008887	11859		NM_008887	ENSMUSG00000007946	Phox2a	Arix|Phox2|Pmx2|Pmx2a|Px2a	paired-like homeobox 2a	protein-coding	D6_peak_12086	chr7	101746712	101747141	6.43416	14.4601	10.7102	107	NA	intron (NM_009191, intron 5 of 15)	intron (NM_009191, intron 5 of 15)	-71387	NM_008887	11859	Mm.5028	NM_008887	ENSMUSG00000007946	Phox2a	Arix|Phox2|Pmx2|Pmx2a|Px2a	paired-like homeobox 2a	protein-coding
Cux1_D6_1_peak_8619	chr7	101896301	101896609	6.41972	10.0671	6.06074	60	NA	intron (NM_001291349, intron 1 of 4)	CpG	124	NM_001291349	75430		NM_027532	ENSMUSG00000030649	Anapc15	3200002M19Rik|6330414C15Rik|APC15	anaphase promoting complex C subunit 15	protein-coding	D6_peak_12089	chr7	101896253	101896910	12.7957	43.2342	38.3795	383	NA	intron (NM_001291349, intron 1 of 4)	intron (NM_001291349, intron 1 of 4)	250	NM_027532	75430	Mm.284491	NM_027532	ENSMUSG00000030649	Anapc15	3200002M19Rik|6330414C15Rik|APC15	anaphase prompoting complex C subunit 15	protein-coding
Cux1_D6_1_peak_7010	chr4	154011452	154011637	4.8171	6.29933	2.88484	28	NA	promoter-TSS (NM_201226)	promoter-TSS (NM_201226)	-259	NM_201226	72946		NM_201226	ENSMUSG00000029028	Lrrc47	2900010D03Rik|mKIAA1185	leucine rich repeat containing 47	protein-coding	D6_peak_9805	chr4	154011556	154011800	3.70141	4.71326	1.95706	19	NA	promoter-TSS (NM_201226)	promoter-TSS (NM_201226)	-125	NM_201226	72946	Mm.260690	NM_201226	ENSMUSG00000029028	Lrrc47	2900010D03Rik|AA960559|mKIAA1185	leucine rich repeat containing 47	protein-coding
Cux1_D6_1_peak_7013	chr4	154898713	154899368	8.30559	15.5296	10.9902	109	NA	promoter-TSS (NM_025582)	promoter-TSS (NM_025582)	3	NM_025582	66469		NM_025582	ENSMUSG00000029059	Prxl2b	2810405K02Rik|Fam213b|PM/PGFS	peroxiredoxin like 2B	protein-coding	D6_peak_9817	chr4	154898905	154899376	9.32105	20.7827	16.676	166	NA	promoter-TSS (NM_025582)	promoter-TSS (NM_025582)	-97	NM_025582	66469	Mm.41868	NM_025582	ENSMUSG00000029059	Fam213b	2810405K02Rik|AI836168|PM/PGFS	family with sequence similarity 213, member B	protein-coding
Cux1_D6_1_peak_7015	chr4	155066812	155067327	4.85698	6.72755	3.23078	32	NA	promoter-TSS (NM_001042407)	promoter-TSS (NM_001042407)	39	NM_001042407	668173		NM_001042407	ENSMUSG00000029047	Pex10	Gm142	peroxisomal biogenesis factor 10	protein-coding	D6_peak_9820	chr4	155066682	155067153	5.9912	12.3687	8.76598	87	NA	promoter-TSS (NM_001042407)	promoter-TSS (NM_001042407)	-113	NM_001042407	668173	Mm.133114	NM_001042407	ENSMUSG00000029047	Pex10	AV128229|Gm142	peroxisomal biogenesis factor 10	protein-coding
Cux1_D6_1_peak_7018	chr4	155563380	155563609	7.04637	12.1743	7.92597	79	NA	promoter-TSS (NM_001355599)	promoter-TSS (NM_001355599)	-321	NM_001355599	192185		NM_138671	ENSMUSG00000029063	Nadk	4432404C02Rik	NAD kinase	protein-coding	D6_peak_9829	chr4	155563354	155564059	7.12019	19.0319	15.0123	150	NA	promoter-TSS (NM_001159637)	promoter-TSS (NM_001159637)	-109	NM_001159637	192185	Mm.28347	NM_138671	ENSMUSG00000029063	Nadk	4432404C02Rik|BC004012	NAD kinase	protein-coding
Cux1_D6_1_peak_7019	chr4	155624598	155624942	4.53911	5.7688	2.48276	24	NA	promoter-TSS (NM_001355568)	promoter-TSS (NM_001355568)	-15	NR_040441	100502734		NR_040441	ENSMUSG00000086682	Gm16023	-	predicted gene 16023	ncRNA	D6_peak_9831	chr4	155624640	155624911	5.59208	10.4861	7.03257	70	NA	promoter-TSS (NM_007661)	promoter-TSS (NM_007661)	-20	NR_040441	100502734	Mm.306018	NR_040441	ENSMUSG00000086682	Gm16023	OTTMUSG00000029160	predicted gene 16023	ncRNA
Cux1_D6_1_peak_8620	chr7	101906068	101906241	5.22225	7.30601	3.70262	37	NA	intron (NM_025605, intron 1 of 4)	CpG	205	NM_001081679	791260		NM_001081679	ENSMUSG00000078630	Tomt	Comt2|F930017I19Rik	transmembrane O-methyltransferase	protein-coding	D6_peak_12090	chr7	101905720	101906201	8.66717	22.2547	18.078	180	NA	5' UTR (NM_025605, exon 1 of 5)	5' UTR (NM_025605, exon 1 of 5)	123	NM_025605	66508	Mm.30003	NM_025605	ENSMUSG00000030842	Lamtor1	2400001E08Rik|Pdro|p18	late endosomal/lysosomal adaptor, MAPK and MTOR activator 1	protein-coding
Cux1_D6_1_peak_8623	chr7	102210389	102210665	5.69792	9.24053	5.33956	53	NA	promoter-TSS (NM_022979)	promoter-TSS (NM_022979)	16	NM_001382601	233575		NM_145583	ENSMUSG00000030990	Pgap2	1810006G21Rik|Frag1|clpex	post-GPI attachment to proteins 2	protein-coding	D6_peak_12093	chr7	102209938	102210684	8.76916	26.2579	21.9116	219	NA	promoter-TSS (NM_001291358)	promoter-TSS (NM_001291358)	-24	NM_001291358	233575	Mm.302013	NM_145583	ENSMUSG00000030990	Pgap2	1810006G21Rik|C76649|Frag1	post-GPI attachment to proteins 2	protein-coding
Cux1_D6_1_peak_8624	chr7	102267150	102267690	5.28478	7.93946	4.23111	42	NA	promoter-TSS (NM_009287)	promoter-TSS (NM_009287)	-399	NM_009287	20866		NM_009287	ENSMUSG00000030987	Stim1	SIM	stromal interaction molecule 1	protein-coding	D6_peak_12094	chr7	102267238	102267460	4.66053	7.22746	4.09978	40	NA	promoter-TSS (NM_009287)	promoter-TSS (NM_009287)	-475	NM_009287	20866	Mm.645	NM_009287	ENSMUSG00000030987	Stim1	SIM	stromal interaction molecule 1	protein-coding
Cux1_D6_1_peak_8629	chr7	105399974	105400528	11.328	27.2144	22.1609	221	NA	promoter-TSS (NM_199009)	promoter-TSS (NM_199009)	-197	NM_001242365	74349		NM_199009	ENSMUSG00000044465	Fhip1b	4632419K20Rik|6530415H11Rik|FHIP|Fam160a2	FHF complex subunit HOOK interacting protein 1B	protein-coding	D6_peak_12099	chr7	105399980	105400670	9.92885	34.7064	30.0681	300	NA	promoter-TSS (NM_199009)	promoter-TSS (NM_199009)	-271	NM_001242364	74349	Mm.30254	NM_199009	ENSMUSG00000044465	Fam160a2	4632419K20Rik|6530415H11Rik|FHIP	family with sequence similarity 160, member A2	protein-coding
Cux1_D6_1_peak_7020	chr4	155669106	155669524	6.77631	10.3449	6.30327	63	NA	promoter-TSS (NM_145124)	promoter-TSS (NM_145124)	-61	NM_145124	76580		NM_145124	ENSMUSG00000029060	Mib2	2210008I11Rik|Zzank1|skd	mindbomb E3 ubiquitin protein ligase 2	protein-coding	D6_peak_9832	chr4	155668900	155669559	8.01063	16.9313	13.0288	130	NA	promoter-TSS (NM_001256107)	promoter-TSS (NM_001256107)	25	NM_001256108	76580	Mm.235738	NM_145124	ENSMUSG00000029060	Mib2	2210008I11Rik|Zzank1|skd	mindbomb E3 ubiquitin protein ligase 2	protein-coding
Cux1_D6_1_peak_7024	chr4	155869572	155869777	4.49603	5.77118	2.48276	24	NA	promoter-TSS (NM_024472)	promoter-TSS (NM_024472)	107	NM_028020	71957		NM_028020	ENSMUSG00000029034	Ints11	2410006F12Rik|Cpsf3l	integrator complex subunit 11	protein-coding	D6_peak_9839	chr4	155869384	155869692	6.9089	12.7652	9.13391	91	NA	promoter-TSS (NM_024472)	promoter-TSS (NM_024472)	-29	NM_028020	71957	Mm.475640	NM_028020	ENSMUSG00000029034	Cpsf3l	2410006F12Rik|AU044035	cleavage and polyadenylation specific factor 3-like	protein-coding
Cux1_D6_1_peak_7025	chr4	156031603	156031805	5.68796	8.58123	4.77529	47	NA	promoter-TSS (NR_169176)	promoter-TSS (NR_169176)	-42	NR_169176	100038526		NR_040563		Gm16008	Gm10560	predicted gene 16008	ncRNA	D6_peak_9843	chr4	156031500	156032220	4.72988	7.34166	4.20018	42	NA	Intergenic	Intergenic	5518	NM_009400	21936	Mm.3180	NM_009400	ENSMUSG00000041954	Tnfrsf18	AITR|Gitr	tumor necrosis factor receptor superfamily, member 18	protein-coding
Cux1_D6_1_peak_7026	chr4	156109688	156110212	5.50111	7.9997	4.27985	42	NA	promoter-TSS (NM_177205)	promoter-TSS (NM_177205)	-48	NM_177205	230996		NM_145557	ENSMUSG00000059939	9430015G10Rik	-	RIKEN cDNA 9430015G10 gene	protein-coding	D6_peak_9844	chr4	156109542	156110111	8.7625	25.1511	20.8484	208	NA	promoter-TSS (NM_145557)	promoter-TSS (NM_145557)	-172	NM_145557	230996	Mm.318925	NM_145557	ENSMUSG00000059939	9430015G10Rik	-	RIKEN cDNA 9430015G10 gene	protein-coding
Cux1_D6_1_peak_7027	chr4	156252677	156253179	5.11459	7.96943	4.25517	42	NA	intron (NM_001110516, intron 2 of 10)	intron (NM_001110516, intron 2 of 10)	2414	NM_001110516	231004		NM_173736	ENSMUSG00000096351	Samd11	mr-s	sterile alpha motif domain containing 11	protein-coding	D6_peak_9847	chr4	156252878	156253212	5.29054	8.57439	5.29988	52	NA	intron (NM_001110516, intron 2 of 10)	intron (NM_001110516, intron 2 of 10)	2293	NM_001110516	231004	Mm.406833	NM_173736	ENSMUSG00000096351	Samd11	BC026991|mr-s	sterile alpha motif domain containing 11	protein-coding
Cux1_D6_1_peak_8630	chr7	105554254	105554598	3.84256	4.60983	1.64599	16	NA	promoter-TSS (NM_011421)	promoter-TSS (NM_011421)	66	NM_011421	20597		NM_011421	ENSMUSG00000037049	Smpd1	A-SMase|ASM|Zn-SMase|aSMase	sphingomyelin phosphodiesterase 1, acid lysosomal	protein-coding	D6_peak_12100	chr7	105554040	105554433	6.8366	13.0634	9.40943	94	NA	promoter-TSS (NM_011421)	promoter-TSS (NM_011421)	-124	NM_011421	20597	Mm.4628	NM_011421	ENSMUSG00000037049	Smpd1	A-SMase|ASM|Zn-SMase|aSMase	sphingomyelin phosphodiesterase 1, acid lysosomal	protein-coding
Cux1_D6_1_peak_8632	chr7	105744340	105744547	5.26886	7.38055	3.76492	37	NA	promoter-TSS (NM_020024)	promoter-TSS (NM_020024)	-105	NM_020024	24075		NM_020024	ENSMUSG00000043866	Taf10	30kDa|TAFII30|Taf2h	TATA-box binding protein associated factor 10	protein-coding	D6_peak_12104	chr7	105744335	105744679	4.17946	6.16092	3.16961	31	NA	promoter-TSS (NM_020024)	promoter-TSS (NM_020024)	-169	NM_020024	24075	Mm.274846	NM_020024	ENSMUSG00000043866	Taf10	30kDa|AU041226|TAFII30|Taf2h	TATA-box binding protein associated factor 10	protein-coding
Cux1_D6_1_peak_8633	chr7	105811098	105811361	6.43757	9.78737	5.81406	58	NA	promoter-TSS (NM_025301)	promoter-TSS (NM_025301)	-142	NM_025301	27397		NM_025301	ENSMUSG00000030879	Mrpl17	MRP-L26|Rpml26	mitochondrial ribosomal protein L17	protein-coding	D6_peak_12106	chr7	105810773	105811305	7.21419	15.4996	11.684	116	NA	promoter-TSS (NM_025301)	promoter-TSS (NM_025301)	48	NM_025301	27397	Mm.44225	NM_025301	ENSMUSG00000030879	Mrpl17	MRP-L26|Rpml26	mitochondrial ribosomal protein L17	protein-coding
Cux1_D6_1_peak_8635	chr7	108934137	108934390	4.10129	5.3295	2.14069	21	NA	promoter-TSS (NM_025344)	promoter-TSS (NM_025344)	-152	NM_025344	66085		NM_025344	ENSMUSG00000031029	Eif3f	0610037M02Rik|Eif3s5	eukaryotic translation initiation factor 3, subunit F	protein-coding	D6_peak_12108	chr7	108934183	108934625	5.09725	8.57819	5.30246	53	NA	promoter-TSS (NM_025344)	promoter-TSS (NM_025344)	-11	NM_025344	66085	Mm.182962	NM_025344	ENSMUSG00000031029	Eif3f	0610037M02Rik|AA409853|Eif3s5	eukaryotic translation initiation factor 3, subunit F	protein-coding
Cux1_D6_1_peak_8636	chr7	109145022	109145258	3.86966	4.78849	1.77073	17	NA	intron (NM_001302205, intron 1 of 3)	intron (NM_001302205, intron 1 of 3)	25372	NM_001302206	109594		NM_057173	ENSMUSG00000036111	Lmo1	Rbtn-1|Rbtn1|Ttg1	LIM domain only 1	protein-coding	D6_peak_12110	chr7	109145025	109145901	5.39732	9.08515	5.75963	57	NA	intron (NM_001302205, intron 1 of 3)	intron (NM_001302205, intron 1 of 3)	25049	NM_001302206	109594	Mm.360145	NM_057173	ENSMUSG00000036111	Lmo1	Rbtn-1|Rbtn1|Ttg1	LIM domain only 1	protein-coding
Cux1_D6_1_peak_8639	chr7	109703595	109703826	4.50091	5.95019	2.62221	26	NA	promoter-TSS (NM_020616)	promoter-TSS (NM_020616)	32	NM_020616	57373		NM_020616	ENSMUSG00000031023	Akip1	BCA3|C11orf17|D7H11orf17|D930014E17Rik|ICRFP703B1614Q5.6|ORF27	A kinase interacting protein 1	protein-coding	D6_peak_12117	chr7	109703403	109703935	4.48278	6.65517	3.59598	35	NA	promoter-TSS (NM_020616)	promoter-TSS (NM_020616)	-68	NM_020616	57373	Mm.334138	NM_020616	ENSMUSG00000031023	Akip1	BCA3|C11orf17|D7H11orf17|D930014E17Rik|ICRFP703B1614Q5.6|ORF27	A kinase (PRKA) interacting protein 1	protein-coding
Cux1_D6_1_peak_7030	chr5	3596153	3596471	5.75731	8.69184	4.86928	48	NA	5' UTR (NM_001293806, exon 1 of 24)	5' UTR (NM_001293806, exon 1 of 24)	235	NM_172991	269623		NM_172991	ENSMUSG00000040302	Rbm48	C030048B08Rik	RNA binding motif protein 48	protein-coding	D6_peak_9849	chr5	3596153	3596663	6.92273	14.5166	10.7632	107	NA	exon (NM_027777, exon 1 of 23)	exon (NM_027777, exon 1 of 23)	139	NM_172991	269623	Mm.38014	NM_172991	ENSMUSG00000040302	Rbm48	AW548102|C030048B08Rik	RNA binding motif protein 48	protein-coding
Cux1_D6_1_peak_7032	chr5	3778219	3778532	4.91757	6.61046	3.13498	31	NA	intron (NM_001289527, intron 1 of 19)	intron (NM_001289527, intron 1 of 19)	-5588	NM_001289529	70797		NM_001003909	ENSMUSG00000040351	Ankib1	2310061P20Rik|4631416I11Rik|mKIAA1386	ankyrin repeat and IBR domain containing 1	protein-coding	D6_peak_9851	chr5	3778424	3778873	4.40802	7.37915	4.23348	42	NA	intron (NM_001289527, intron 1 of 19)	intron (NM_001289527, intron 1 of 19)	-5861	NM_001289529	70797	Mm.130148	NM_001003909	ENSMUSG00000040351	Ankib1	2310061P20Rik|4631416I11Rik|AW494740|C80642|mKIAA1386	ankyrin repeat and IBR domain containing 1	protein-coding
Cux1_D6_1_peak_7035	chr5	5514243	5514627	7.09154	11.4935	7.31912	73	NA	intron (NM_001193660, intron 1 of 4)	CpG	354	NM_001193660	64945		NM_022890	ENSMUSG00000046798	Cldn12	-	claudin 12	protein-coding	D6_peak_9862	chr5	5514144	5514992	5.63428	10.933	7.4423	74	NA	intron (NM_001193660, intron 1 of 4)	CpG	221	NM_001193660	64945	Mm.40132	NM_022890	ENSMUSG00000046798	Cldn12	-	claudin 12	protein-coding
Cux1_D6_1_peak_7038	chr5	6198763	6199056	6.97655	10.6801	6.59856	65	NA	Intergenic	Intergenic	-449592	NM_027399	70358		NM_027399	ENSMUSG00000015652	Steap1	2410007B19Rik|Prss24|Steap	six transmembrane epithelial antigen of the prostate 1	protein-coding	D6_peak_9863	chr5	6198665	6199027	5.15227	7.4464	4.29327	42	NA	Intergenic	Intergenic	-449529	NM_027399	70358	Mm.85429	NM_027399	ENSMUSG00000015652	Steap1	2410007B19Rik|Prss24|Steap	six transmembrane epithelial antigen of the prostate 1	protein-coding
Cux1_D6_1_peak_8641	chr7	109960558	109960752	4.40755	5.80438	2.51054	25	NA	promoter-TSS (NM_001311139)	promoter-TSS (NM_001311139)	-185	NM_001311139	19347		NM_021494	ENSMUSG00000035901	Dennd5a	1500012B19Rik|ORF37|Rab6ip1|mKIAA1091	DENN domain containing 5A	protein-coding	D6_peak_12118	chr7	109960414	109960692	4.66007	7.82405	4.62798	46	NA	promoter-TSS (NM_021494)	promoter-TSS (NM_021494)	-83	NM_001311139	19347	Mm.21904	NM_021494	ENSMUSG00000035901	Dennd5a	1500012B19Rik|AJ245569|AW496491|ORF37|Rab6ip1|mKIAA1091	DENN/MADD domain containing 5A	protein-coding
Cux1_D6_1_peak_8642	chr7	109985914	109986435	7.19664	12.0298	7.79861	77	NA	promoter-TSS (NM_153525)	promoter-TSS (NM_153525)	56	NM_153525	233724		NM_153525	ENSMUSG00000047554	Tmem41b	1500015G02Rik|1500031M19Rik|D7Ertd70e|D7Ertd743e	transmembrane protein 41B	protein-coding	D6_peak_12119	chr7	109986112	109986903	6.3506	13.455	9.77312	97	NA	promoter-TSS (NM_153525)	promoter-TSS (NM_153525)	-277	NM_153525	233724	Mm.43212	NM_153525	ENSMUSG00000047554	Tmem41b	1500015G02Rik|1500031M19Rik|AU018901|D7Ertd70e|D7Ertd743e	transmembrane protein 41B	protein-coding
Cux1_D6_1_peak_8643	chr7	110061462	110061704	7.37661	12.7124	8.40999	84	NA	promoter-TSS (NM_001374618)	promoter-TSS (NM_001374618)	-119	NM_009281	20841		NM_009281	ENSMUSG00000061079	Zfp143	D7Ertd805e|KRAB14|SBF|Staf|Zfp79|Zfp80-rs1|Znf143|pHZ-1	zinc finger protein 143	protein-coding	D6_peak_12121	chr7	110060856	110062142	9.80622	54.7402	49.7223	497	NA	promoter-TSS (NM_009281)	promoter-TSS (NM_009281)	-203	NM_009281	20841	Mm.10815	NM_009281	ENSMUSG00000061079	Zfp143	AA959806|AU015869|D7Ertd805e|KRAB14|SBF|Staf|Zfp79|Zfp80-rs1|Znf143|pHZ-1	zinc finger protein 143	protein-coding
Cux1_D6_1_peak_8646	chr7	111082988	111083357	5.72914	8.12897	4.39006	43	NA	promoter-TSS (NM_001040131)	promoter-TSS (NM_001040131)	-142	NM_013507	13690		NM_013507	ENSMUSG00000005610	Eif4g2	DAP-5|E130105L11Rik|Nat1|Natm1|p97	eukaryotic translation initiation factor 4, gamma 2	protein-coding	D6_peak_12129	chr7	111082728	111083506	9.45622	35.8599	31.1911	311	NA	promoter-TSS (NM_013507)	promoter-TSS (NM_013507)	-87	NM_001040131	13690	Mm.185453	NM_013507	ENSMUSG00000005610	Eif4g2	DAP-5|E130105L11Rik|Nat1|Natm1|p97	eukaryotic translation initiation factor 4, gamma 2	protein-coding
Cux1_D6_1_peak_8647	chr7	111122420	111122727	5.41385	7.61368	3.95586	39	NA	non-coding (NR_015573, exon 1 of 3)	non-coding (NR_015573, exon 1 of 3)	102	NR_015573	75479		NR_015573	ENSMUSG00000110424	Zbed5-ps	1700012D14Rik	zinc finger, BED type containing 5, pseudogene	pseudo	D6_peak_12130	chr7	111122311	111123045	7.87884	20.6539	16.5536	165	NA	promoter-TSS (NR_015573)	promoter-TSS (NR_015573)	-3	NR_015573	75479	Mm.381620	NR_015573	ENSMUSG00000110424	1700012D14Rik	-	RIKEN cDNA 1700012D14 gene	ncRNA
Cux1_D6_1_peak_7045	chr5	8422784	8423012	5.15028	7.72535	4.05036	40	NA	promoter-TSS (NM_001190717)	promoter-TSS (NM_001190717)	60	NM_001289595	319653		NM_178766	ENSMUSG00000054099	Slc25a40	B230315F11Rik	solute carrier family 25, member 40	protein-coding	D6_peak_9869	chr5	8422586	8423095	3.80049	5.53229	2.63471	26	NA	promoter-TSS (NM_178766)	promoter-TSS (NM_178766)	2	NM_001289596	319653	Mm.146262	NM_178766	ENSMUSG00000054099	Slc25a40	B230315F11Rik	solute carrier family 25, member 40	protein-coding
Cux1_D6_1_peak_7046	chr5	8622909	8623316	5.26886	7.38055	3.76492	37	NA	promoter-TSS (NM_198620)	promoter-TSS (NM_198620)	-160	NM_001347311	242819		NM_198620	ENSMUSG00000040570	Rundc3b	Gm440	RUN domain containing 3B	protein-coding	D6_peak_9870	chr5	8622601	8623121	5.70591	11.4426	7.91068	79	NA	promoter-TSS (NM_198620)	promoter-TSS (NM_198620)	91	NM_001347311	242819	Mm.332192	NM_198620	ENSMUSG00000040570	Rundc3b	Gm440	RUN domain containing 3B	protein-coding
Cux1_D6_1_peak_7049	chr5	8997034	8997507	7.02532	11.752	7.54966	75	NA	promoter-TSS (NM_023733)	promoter-TSS (NM_023733)	-124	NM_023733	74114		NM_023733	ENSMUSG00000003623	Crot	1200003H03Rik	carnitine O-octanoyltransferase	protein-coding	D6_peak_9871	chr5	8997142	8997465	6.23971	12.0234	8.4475	84	NA	promoter-TSS (NM_023733)	promoter-TSS (NM_023733)	-157	NM_023733	74114	Mm.28197	NM_023733	ENSMUSG00000003623	Crot	1200003H03Rik	carnitine O-octanoyltransferase	protein-coding
Cux1_D6_1_peak_8653	chr7	113207187	113207494	6.18679	9.69266	5.7319	57	NA	promoter-TSS (NM_001243048)	promoter-TSS (NM_001243048)	-125	NM_001243048	11865		NM_007489	ENSMUSG00000055116	Bmal1	Arnt3|Arntl|BMAL1b|MOP3|bHLHe5|bmal1b'	basic helix-loop-helix ARNT like 1	protein-coding	D6_peak_12136	chr7	113207122	113207372	10.5711	25.8574	21.5264	215	NA	promoter-TSS (NM_007489)	promoter-TSS (NM_007489)	-218	NM_007489	11865	Mm.33970	NM_007489	ENSMUSG00000055116	Arntl	Arnt3|BMAL1b|Bmal1|MOP3|bHLHe5|bmal1b'	aryl hydrocarbon receptor nuclear translocator-like	protein-coding
Cux1_D6_1_peak_8655	chr7	113513471	113513786	4.03892	5.23324	2.06989	20	NA	promoter-TSS (NM_001360669)	promoter-TSS (NM_001360669)	-206	NM_001360668	67420		NM_026143	ENSMUSG00000030759	Far1	2600011M19Rik|2900034E22Rik|3732409C05Rik|Mlstd2	fatty acyl CoA reductase 1	protein-coding	D6_peak_12138	chr7	113513326	113514097	7.39409	19.1464	15.121	151	NA	promoter-TSS (NM_027379)	promoter-TSS (NM_027379)	-123	NM_027379	67420	Mm.206919	NM_026143	ENSMUSG00000030759	Far1	2600011M19Rik|2900034E22Rik|3732409C05Rik|AI850429|Mlstd2	fatty acyl CoA reductase 1	protein-coding
Cux1_D6_1_peak_8658	chr7	114117574	114117998	5.46396	7.69477	4.02365	40	NA	promoter-TSS (NM_025846)	promoter-TSS (NM_025846)	-5	NM_025846	66922		NM_025846	ENSMUSG00000055723	Rras2	2610016H24Rik|TC21	related RAS viral (r-ras) oncogene 2	protein-coding	D6_peak_12140	chr7	114117579	114117809	5.55284	9.6954	6.31179	63	NA	promoter-TSS (NM_025846)	promoter-TSS (NM_025846)	87	NM_025846	66922	Mm.276572	NM_025846	ENSMUSG00000055723	Rras2	2610016H24Rik|C86394|TC21	related RAS viral (r-ras) oncogene 2	protein-coding
Cux1_D6_1_peak_8659	chr7	114275872	114276155	6.5899	9.78572	5.81352	58	NA	5' UTR (NM_011965, exon 1 of 10)	5' UTR (NM_011965, exon 1 of 10)	103	NM_011965	26440		NM_011965	ENSMUSG00000030751	Psma1	C2|HC2|Pros-30|alpha-type	proteasome subunit alpha 1	protein-coding	D6_peak_12141	chr7	114275876	114276600	5.49434	9.59547	6.22162	62	NA	promoter-TSS (NM_011965)	promoter-TSS (NM_011965)	-122	NM_011965	26440	Mm.121265	NM_011965	ENSMUSG00000030751	Psma1	C2|HC2|Pros-30|alpha-type	proteasome (prosome, macropain) subunit, alpha type 1	protein-coding
Cux1_D6_1_peak_7050	chr5	9265981	9266192	4.70002	6.26351	2.85585	28	NA	promoter-TSS (NR_153371)	promoter-TSS (NR_153371)	-32	NM_001359886	231014		NM_172706	ENSMUSG00000056004	Elapor2	9330182L06Rik|Eig121l	endosome-lysosome associated apoptosis and autophagy regulator family member 2	protein-coding	D6_peak_9874	chr5	9265513	9266116	4.53054	7.59644	4.42622	44	NA	promoter-TSS (NM_172706)	promoter-TSS (NM_172706)	-379	NM_172706	231014	Mm.130063	NM_172706	ENSMUSG00000056004	9330182L06Rik	Eig121l	RIKEN cDNA 9330182L06 gene	protein-coding
Cux1_D6_1_peak_7052	chr5	9725927	9726198	4.86715	7.27348	3.67606	36	NA	promoter-TSS (NM_181850)	promoter-TSS (NM_181850)	-710	NM_181850	108069		NM_181850	ENSMUSG00000003974	Grm3	0710001G23Rik|Gprc1c|mGlu3|mGluR3	glutamate receptor, metabotropic 3	protein-coding	D6_peak_9879	chr5	9725765	9726183	4.28945	6.08271	3.10217	31	NA	promoter-TSS (NM_181850)	promoter-TSS (NM_181850)	-622	NM_181850	108069	Mm.318966	NM_181850	ENSMUSG00000003974	Grm3	0710001G23Rik|Gprc1c|mGlu3|mGluR3	glutamate receptor, metabotropic 3	protein-coding
Cux1_D6_1_peak_7053	chr5	12365923	12366125	8.77868	15.8533	11.2912	112	NA	Intergenic	Intergenic	-17142	NM_028882	108151		NM_028882	ENSMUSG00000040254	Sema3d	4631426B19Rik	sema domain, immunoglobulin domain (Ig), short basic domain, secreted, (semaphorin) 3D	protein-coding	D6_peak_9885	chr5	12365479	12366606	7.01392	22.5367	18.3473	183	NA	Intergenic	Intergenic	-17124	NM_028882	108151	Mm.89313	NM_028882	ENSMUSG00000040254	Sema3d	4631426B19Rik	sema domain, immunoglobulin domain (Ig), short basic domain, secreted, (semaphorin) 3D	protein-coding
Cux1_D6_1_peak_7059	chr5	15792115	15792348	6.25897	10.1482	6.13087	61	NA	Intergenic	Intergenic	-77960	NM_001281511	100502967		NM_001281511	ENSMUSG00000073208	Speer4c1	4933431D05Rik|SPEER-4C|Speer4c	spermatogenesis associated glutamate (E)-rich protein 4C1	protein-coding	D6_peak_9904	chr5	15792118	15792987	7.0107	15.5751	11.7545	117	NA	Intergenic	Intergenic	-78281	NM_001281511	100502967	Mm.425235	NM_001281511	ENSMUSG00000073208	Speer4c	4933431D05Rik|SPEER-4C	spermatogenesis associated glutamate (E)-rich protein 4C	protein-coding
Cux1_D6_1_peak_8660	chr7	114562541	114562978	5.50345	7.58032	3.92685	39	NA	exon (NM_177382, exon 1 of 5)	exon (NM_177382, exon 1 of 5)	213	NR_110408	244209		NM_177382	ENSMUSG00000030670	Cyp2r1	-	cytochrome P450, family 2, subfamily r, polypeptide 1	protein-coding	D6_peak_12142	chr7	114562955	114563273	4.33124	5.90503	2.94818	29	NA	promoter-TSS (NM_177382)	promoter-TSS (NM_177382)	-142	NR_110407	244209	Mm.108037	NM_177382	ENSMUSG00000030670	Cyp2r1	-	cytochrome P450, family 2, subfamily r, polypeptide 1	protein-coding
Cux1_D6_1_peak_8662	chr7	115501490	115501751	7.09934	12.2607	8.00351	80	NA	intron (NM_001025559, intron 13 of 15)	intron (NM_001025559, intron 13 of 15)	299989	NM_001277328	20679		NM_011445	ENSMUSG00000051910	Sox6	SOX-LZ	SRY (sex determining region Y)-box 6	protein-coding	D6_peak_12144	chr7	115501423	115501790	4.80694	6.90143	3.81296	38	NA	intron (NM_001025560, intron 13 of 15)	intron (NM_001025560, intron 13 of 15)	300003	NM_001277328	20679	Mm.323365	NM_011445	ENSMUSG00000051910	Sox6	AI987981|SOX-LZ	SRY (sex determining region Y)-box 6	protein-coding
Cux1_D6_1_peak_8664	chr7	116093245	116093553	6.74405	10.2913	6.25603	62	NA	promoter-TSS (NM_019772)	promoter-TSS (NM_019772)	19	NM_019772	56372		NM_019772	ENSMUSG00000030663	1110004F10Rik	Smacp|Smap|sid2057|sid2057p	RIKEN cDNA 1110004F10 gene	protein-coding	D6_peak_12147	chr7	116093136	116093810	7.11164	16.224	12.3636	123	NA	promoter-TSS (NM_019772)	promoter-TSS (NM_019772)	93	NM_019772	56372	Mm.24231	NM_019772	ENSMUSG00000030663	1110004F10Rik	Smacp|Smap|sid2057|sid2057p	RIKEN cDNA 1110004F10 gene	protein-coding
Cux1_D6_1_peak_802	chr10	27307494	27307724	5.44702	7.48404	3.8476	38	NA	intron (NM_008481, intron 12 of 63)	intron (NM_008481, intron 12 of 63)	-82257	NR_131034	75855		NR_131034	ENSMUSG00000101636	4930579H20Rik	-	RIKEN cDNA 4930579H20 gene	ncRNA	D6_peak_1017	chr10	27307553	27307799	4.70189	6.73568	3.66726	36	NA	intron (NM_008481, intron 12 of 63)	intron (NM_008481, intron 12 of 63)	-82190	NR_131034	75855	Mm.402080	NR_131034	ENSMUSG00000101636	4930579H20Rik	-	RIKEN cDNA 4930579H20 gene	ncRNA
Cux1_D6_1_peak_8667	chr7	116503983	116504557	6.18205	9.10158	5.21788	52	NA	promoter-TSS (NM_001130479)	promoter-TSS (NM_001130479)	-99	NM_001360375	53322		NM_016773	ENSMUSG00000030659	Nucb2	Calnuc|Nefa|Nesfatin-1	nucleobindin 2	protein-coding	D6_peak_12149	chr7	116504058	116504604	6.74996	12.4971	8.88517	88	NA	promoter-TSS (NM_001130479)	promoter-TSS (NM_001130479)	-38	NM_001130479	53322	Mm.9901	NM_016773	ENSMUSG00000030659	Nucb2	AI607786|Calnuc|Nefa|Nesfatin-1	nucleobindin 2	protein-coding
Cux1_D6_1_peak_804	chr10	28298739	28298962	5.94105	9.98727	5.98945	59	NA	intron (NM_001359356, intron 3 of 30)	intron (NM_001359356, intron 3 of 30)	224030	NM_001359355	19272		NM_008983	ENSMUSG00000019889	Ptprk	PTPk|RPTPkappa	protein tyrosine phosphatase receptor type K	protein-coding	D6_peak_1019	chr10	28298940	28299340	4.07709	7.05316	3.94693	39	NA	intron (NM_008983, intron 3 of 31)	intron (NM_008983, intron 3 of 31)	224320	NM_008983	19272	Mm.332303	NM_008983	ENSMUSG00000019889	Ptprk	AI853699|PTPk|RPTPkappa	protein tyrosine phosphatase, receptor type, K	protein-coding
Cux1_D6_1_peak_8669	chr7	117507949	117508190	4.53946	6.2301	2.8312	28	NA	intron (NM_175645, intron 2 of 11)	intron (NM_175645, intron 2 of 11)	127090	NM_175645	233781		NM_175645	ENSMUSG00000030657	Xylt1	8030490L12	xylosyltransferase 1	protein-coding	D6_peak_12155	chr7	117508055	117508409	5.75742	9.6846	6.30211	63	NA	intron (NM_175645, intron 2 of 11)	intron (NM_175645, intron 2 of 11)	127253	NM_175645	233781	Mm.461427	NM_175645	ENSMUSG00000030657	Xylt1	8030490L12	xylosyltransferase 1	protein-coding
Cux1_D6_1_peak_805	chr10	28365995	28366169	5.22225	7.30601	3.70262	37	NA	intron (NM_001359356, intron 6 of 30)	intron (NM_001359356, intron 6 of 30)	291262	NM_001359355	19272		NM_008983	ENSMUSG00000019889	Ptprk	PTPk|RPTPkappa	protein tyrosine phosphatase receptor type K	protein-coding	D6_peak_1020	chr10	28365803	28366677	6.63421	14.852	11.0766	110	NA	intron (NM_008983, intron 6 of 31)	intron (NM_008983, intron 6 of 31)	291420	NM_008983	19272	Mm.332303	NM_008983	ENSMUSG00000019889	Ptprk	AI853699|PTPk|RPTPkappa	protein tyrosine phosphatase, receptor type, K	protein-coding
Cux1_D6_1_peak_807	chr10	28455070	28455491	4.59831	6.10303	2.74034	27	NA	intron (NM_001359356, intron 7 of 30)	intron (NM_001359356, intron 7 of 30)	-213080	NM_178666	210757		NM_178666	ENSMUSG00000049109	Themis	E430004N04Rik|Gasp|Spot|Tsepa|thylex	thymocyte selection associated	protein-coding	D6_peak_1021	chr10	28455302	28455523	4.85873	7.85706	4.65748	46	NA	intron (NM_008983, intron 7 of 31)	intron (NM_008983, intron 7 of 31)	-212948	NR_131208	210757	Mm.123021	NM_178666	ENSMUSG00000049109	Themis	E430004N04Rik|Gasp|Spot|Tsepa|thylex	thymocyte selection associated	protein-coding
Cux1_D6_1_peak_7060	chr5	15850300	15850614	5.50345	7.58032	3.92685	39	NA	Intergenic	Intergenic	33309	NR_045974	75058		NR_045974	ENSMUSG00000105185	4930519H02Rik	-	RIKEN cDNA 4930519H02 gene	ncRNA	D6_peak_9905	chr5	15850207	15850601	5.62784	10.5502	7.09091	70	NA	Intergenic	Intergenic	33362	NR_045974	75058	Mm.183467	NR_045974	ENSMUSG00000105185	4930519H02Rik	-	RIKEN cDNA 4930519H02 gene	ncRNA
Cux1_D6_1_peak_7066	chr5	17576373	17576709	4.02363	5.20965	2.0503	20	NA	intron (NM_013657, intron 1 of 17)	intron (NM_013657, intron 1 of 17)	1725	NM_013657	20348		NM_013657	ENSMUSG00000028780	Sema3c	1110036B02Rik|SemE|Semae	sema domain, immunoglobulin domain (Ig), short basic domain, secreted, (semaphorin) 3C	protein-coding	D6_peak_9909	chr5	17576088	17576379	3.245	4.7827	2.00631	20	NA	intron (NM_013657, intron 1 of 17)	intron (NM_013657, intron 1 of 17)	1417	NM_013657	20348	Mm.5071	NM_013657	ENSMUSG00000028780	Sema3c	1110036B02Rik|SemE|Semae	sema domain, immunoglobulin domain (Ig), short basic domain, secreted, (semaphorin) 3C	protein-coding
Cux1_D6_1_peak_7069	chr5	20701576	20702141	8.20153	17.2669	12.6116	126	NA	intron (NM_001170746, intron 22 of 22)	intron (NM_001170746, intron 22 of 22)	180266	NM_172992	68770		NM_172992	ENSMUSG00000039987	Phtf2	1110054G21Rik|9530062N20Rik	putative homeodomain transcription factor 2	protein-coding	D6_peak_9915	chr5	20701654	20702132	6.39629	12.7091	9.08152	90	NA	intron (NM_001170746, intron 22 of 22)	CpG	180231	NM_172992	68770	Mm.86410	NM_172992	ENSMUSG00000039987	Phtf2	1110054G21Rik|9530062N20Rik|AI447096|C77923	putative homeodomain transcription factor 2	protein-coding
Cux1_D6_1_peak_8672	chr7	118115986	118116268	4.25306	5.38408	2.18386	21	NA	promoter-TSS (NM_170669)	promoter-TSS (NM_170669)	20	NM_170669	267019		NM_170669	ENSMUSG00000008683	Rps15a	A630031B11Rik	ribosomal protein S15A	protein-coding	D6_peak_12156	chr7	118116157	118116427	3.99453	5.85592	2.90603	29	NA	promoter-TSS (NM_170669)	promoter-TSS (NM_170669)	-145	NM_170669	267019	Mm.288212	NM_170669	ENSMUSG00000008683	Rps15a	A630031B11Rik	ribosomal protein S15A	protein-coding
Cux1_D6_1_peak_8673	chr7	118129597	118130016	7.93439	13.6214	9.23294	92	NA	promoter-TSS (NM_019419)	promoter-TSS (NM_019419)	-181	NM_019419	54208		NM_019419	ENSMUSG00000030654	Arl6ip1	AIP-6|ARMER|Aip-1|Arl6ip|mKIAA0069	ADP-ribosylation factor-like 6 interacting protein 1	protein-coding	D6_peak_12157	chr7	118129330	118129941	6.28453	12.9171	9.27461	92	NA	promoter-TSS (NM_019419)	promoter-TSS (NM_019419)	-10	NM_019419	54208	Mm.29924	NM_019419	ENSMUSG00000030654	Arl6ip1	AIP-6|AL022945|ARMER|AU042858|Aip-1|Arl6ip|C85138|mKIAA0069	ADP-ribosylation factor-like 6 interacting protein 1	protein-coding
Cux1_D6_1_peak_8674	chr7	118243739	118244231	8.74256	15.794	11.2373	112	NA	promoter-TSS (NR_027879)	promoter-TSS (NR_027879)	78	NR_027879	67745		NM_183267	ENSMUSG00000055159	4930583K01Rik	-	RIKEN cDNA 4930583K01 gene	ncRNA	D6_peak_12158	chr7	118243616	118244185	9.1328	25.3837	21.0711	210	NA	promoter-TSS (NM_001031814)	promoter-TSS (NM_001031814)	-7	NR_027879	67745	Mm.483404	NM_183267	ENSMUSG00000055159	4930583K01Rik	-	RIKEN cDNA 4930583K01 gene	ncRNA
Cux1_D6_1_peak_8677	chr7	118532933	118533480	9.04012	16.2833	11.6927	116	NA	exon (NM_009940, exon 1 of 6)	exon (NM_009940, exon 1 of 6)	150	NM_009940	12850		NM_009940	ENSMUSG00000030652	Coq7	clk-1	demethyl-Q 7	protein-coding	D6_peak_12161	chr7	118532986	118533596	10.4145	32.8064	28.2233	282	NA	promoter-TSS (NM_009940)	promoter-TSS (NM_009940)	65	NM_001304758	12850	Mm.20634	NM_009940	ENSMUSG00000030652	Coq7	clk-1	demethyl-Q 7	protein-coding
Cux1_D6_1_peak_814	chr10	30618378	30618626	7.13618	11.2337	7.08737	70	NA	promoter-TSS (NM_025798)	promoter-TSS (NM_025798)	-136	NM_025798	66847		NM_025798	ENSMUSG00000019791	Hint3	0610010I17Rik|HINT-3|HINT-4|HINT4	histidine triad nucleotide binding protein 3	protein-coding	D6_peak_1026	chr10	30618126	30618429	6.64479	14.0056	10.2864	102	NA	promoter-TSS (NM_025798)	promoter-TSS (NM_025798)	89	NM_025798	66847	Mm.46218	NM_025798	ENSMUSG00000019791	Hint3	0610010I17Rik|AV009015|HINT-3|HINT-4|HINT4	histidine triad nucleotide binding protein 3	protein-coding
Cux1_D6_1_peak_815	chr10	30647736	30648209	5.48958	8.26531	4.50561	45	NA	exon (NM_001111267, exon 5 of 6)	exon (NM_001111267, exon 5 of 6)	7895	NM_001111267	211329		NM_172495	ENSMUSG00000039697	Ncoa7	9030406N13Rik	nuclear receptor coactivator 7	protein-coding	D6_peak_1027	chr10	30647413	30648094	5.29054	8.57439	5.29988	52	NA	intron (NM_172495, intron 15 of 15)	intron (NM_172495, intron 15 of 15)	8114	NM_001111267	211329	Mm.297903	NM_172495	ENSMUSG00000039697	Ncoa7	9030406N13Rik	nuclear receptor coactivator 7	protein-coding
Cux1_D6_1_peak_817	chr10	31313066	31313475	5.36475	7.78286	4.09734	40	NA	promoter-TSS (NM_027168)	promoter-TSS (NM_027168)	-135	NM_027168	69692		NM_027168	ENSMUSG00000000295	Hddc2	2310057G13Rik	HD domain containing 2	protein-coding	D6_peak_1032	chr10	31313412	31313828	5.84925	9.83617	6.43981	64	NA	intron (NM_027168, intron 1 of 5)	CpG	215	NM_027168	69692	Mm.245537	NM_027168	ENSMUSG00000000295	Hddc2	2310057G13Rik	HD domain containing 2	protein-coding
Cux1_D6_1_peak_7070	chr5	20882069	20882680	5.43555	8.81249	4.97294	49	NA	promoter-TSS (NM_172992)	promoter-TSS (NM_172992)	-79	NM_177601	212090		NM_177601	ENSMUSG00000045435	Tmem60	-	transmembrane protein 60	protein-coding	D6_peak_9916	chr5	20881904	20882594	11.087	43.1982	38.3452	383	NA	promoter-TSS (NM_177601)	promoter-TSS (NM_177601)	-125	NM_172992	68770	Mm.86410	NM_172992	ENSMUSG00000039987	Phtf2	1110054G21Rik|9530062N20Rik|AI447096|C77923	putative homeodomain transcription factor 2	protein-coding
Cux1_D6_1_peak_7071	chr5	21055897	21056484	8.26203	16.3982	11.8001	118	NA	promoter-TSS (NM_011203)	promoter-TSS (NM_011203)	-279	NM_011203	19248		NM_011203	ENSMUSG00000028771	Ptpn12	P19-PTP|PTP-P19|PTP-PEST|PTPG1	protein tyrosine phosphatase, non-receptor type 12	protein-coding	D6_peak_9919	chr5	21056129	21056487	7.11637	17.6211	13.6796	136	NA	promoter-TSS (NM_011203)	promoter-TSS (NM_011203)	-511	NM_011203	19248	Mm.319117	NM_011203	ENSMUSG00000028771	Ptpn12	P19-PTP|PTP-P19|PTP-PEST|PTPG1	protein tyrosine phosphatase, non-receptor type 12	protein-coding
Cux1_D6_1_peak_7073	chr5	21424709	21424893	4.3915	5.60351	2.35312	23	NA	promoter-TSS (NM_029195)	promoter-TSS (NM_029195)	-102	NM_177869	330050		NM_177869	ENSMUSG00000047221	Fam185a	4631428I10	family with sequence similarity 185, member A	protein-coding	D6_peak_9920	chr5	21424695	21425117	7.39304	14.9062	11.1278	111	NA	promoter-TSS (NM_177869)	promoter-TSS (NM_177869)	3	NM_177869	330050	Mm.40655	NM_177869	ENSMUSG00000047221	Fam185a	4631428I10|AI847670	family with sequence similarity 185, member A	protein-coding
Cux1_D6_1_peak_7074	chr5	21645644	21645967	5.20707	7.81579	4.12725	41	NA	promoter-TSS (NM_026034)	promoter-TSS (NM_026034)	-200	NM_001199632	320118		NM_177076	ENSMUSG00000048520	Fbxl13	4921539K22Rik	F-box and leucine-rich repeat protein 13	protein-coding	D6_peak_9922	chr5	21645718	21646138	7.29846	15.195	11.3982	113	NA	promoter-TSS (NM_026034)	promoter-TSS (NM_026034)	-56	NM_026034	67211	Mm.260782	NM_026034	ENSMUSG00000038525	Armc10	2810037C14Rik|Svh	armadillo repeat containing 10	protein-coding
Cux1_D6_1_peak_7075	chr5	21701393	21701831	5.64459	8.22891	4.4732	44	NA	promoter-TSS (NM_178728)	promoter-TSS (NM_178728)	10	NM_001359965	242864		NM_178728	ENSMUSG00000044968	Napepld	A530089G06|Mbldc1|NAPE-PLD	N-acyl phosphatidylethanolamine phospholipase D	protein-coding	D6_peak_9923	chr5	21701395	21701941	8.6179	22.1568	17.9848	179	NA	promoter-TSS (NM_178728)	promoter-TSS (NM_178728)	-323	NM_178728	242864	Mm.153292	NM_178728	ENSMUSG00000044968	Napepld	A530089G06|Mbldc1|NAPE-PLD	N-acyl phosphatidylethanolamine phospholipase D	protein-coding
Cux1_D6_1_peak_8682	chr7	119895861	119896175	7.34591	12.2722	8.01375	80	NA	promoter-TSS (NM_173408)	promoter-TSS (NM_173408)	157	NM_001285959	73919		NM_029610	ENSMUSG00000030922	Lyrm1	1110065L10Rik|2310004B22Rik|4930404J24Rik	LYR motif containing 1	protein-coding	D6_peak_12170	chr7	119895692	119896419	8.79489	27.4135	23.023	230	NA	promoter-TSS (NM_001163703)	promoter-TSS (NM_001163703)	194	NM_001285960	73919	Mm.46381	NM_029610	ENSMUSG00000030922	Lyrm1	1110065L10Rik|2310004B22Rik|4930404J24Rik	LYR motif containing 1	protein-coding
Cux1_D6_1_peak_825	chr10	34019691	34020014	6.05249	9.16436	5.27207	52	NA	promoter-TSS (NM_025614)	promoter-TSS (NM_025614)	-236	NM_025614	66521		NM_025614	ENSMUSG00000019782	Rwdd1	0710001K08Rik|2610002D06Rik|2700069A07Rik|IH1	RWD domain containing 1	protein-coding	D6_peak_1036	chr10	34019580	34019892	6.33191	13.4197	9.74022	97	NA	promoter-TSS (NM_025614)	promoter-TSS (NM_025614)	-120	NM_025614	66521	Mm.28528	NM_025614	ENSMUSG00000019782	Rwdd1	0710001K08Rik|2610002D06Rik|2700069A07Rik|IH1	RWD domain containing 1	protein-coding
Cux1_D6_1_peak_826	chr10	34418437	34418787	6.7	10.5202	6.45821	64	NA	promoter-TSS (NM_001347463)	promoter-TSS (NM_001347463)	-61	NM_001347463	319638		NM_176968	ENSMUSG00000039480	Nt5dc1	6030401B09Rik|Nt5c2l1	5'-nucleotidase domain containing 1	protein-coding	D6_peak_1041	chr10	34418250	34418692	4.99827	7.483	4.32569	43	NA	promoter-TSS (NM_176968)	promoter-TSS (NM_176968)	80	NM_001347463	319638	Mm.73467	NM_176968	ENSMUSG00000039480	Nt5dc1	6030401B09Rik|AW987726|Nt5c2l1	5'-nucleotidase domain containing 1	protein-coding
Cux1_D6_1_peak_827	chr10	34513145	34513597	6.63071	11.1122	6.98025	69	NA	intron (NM_010237, intron 2 of 8)	intron (NM_010237, intron 2 of 8)	29971	NM_001159544	14302		NM_010237	ENSMUSG00000019779	Frk	BSK|BSK/IYK|GTK|RAK	fyn-related kinase	protein-coding	D6_peak_1042	chr10	34513418	34513835	4.39877	6.51894	3.47933	34	NA	intron (NM_010237, intron 2 of 8)	intron (NM_010237, intron 2 of 8)	30226	NM_001159544	14302	Mm.332432	NM_010237	ENSMUSG00000019779	Frk	BSK|BSK/IYK|C85044|GTK|RAK	fyn-related kinase	protein-coding
Cux1_D6_1_peak_7081	chr5	24030476	24030999	7.71709	13.6796	9.28407	92	NA	promoter-TSS (NM_053090)	promoter-TSS (NM_053090)	-47	NM_053090	84652		NM_053090	ENSMUSG00000028995	Hycc1	Drctnnb1a|Fam126a	hyccin PI4KA lipid kinase complex subunit 1	protein-coding	D6_peak_9932	chr5	24030251	24030682	4.43302	6.85011	3.76745	37	NA	promoter-TSS (NM_001310471)	promoter-TSS (NM_001310471)	-154	NM_001310471	84652	Mm.304976	NM_053090	ENSMUSG00000028995	Fam126a	AB030242|Drctnnb1a	family with sequence similarity 126, member A	protein-coding
Cux1_D6_1_peak_7085	chr5	24394422	24394810	5.51093	8.29929	4.53503	45	NA	intron (NM_029020, intron 1 of 15)	intron (NM_029020, intron 1 of 15)	460	NM_029020	74610		NM_029020	ENSMUSG00000028973	Abcb8	4833412N02Rik|MITOSUR	ATP-binding cassette, sub-family B member 8	protein-coding	D6_peak_9939	chr5	24394167	24394791	11.9565	40.0376	35.2599	352	NA	5' UTR (NM_029020, exon 1 of 16)	5' UTR (NM_029020, exon 1 of 16)	323	NM_029020	74610	Mm.283914	NM_029020	ENSMUSG00000028973	Abcb8	4833412N02Rik|AA409895	ATP-binding cassette, sub-family B (MDR/TAP), member 8	protein-coding
Cux1_D6_1_peak_7086	chr5	24577311	24577624	5.36464	7.53432	3.88899	38	NA	promoter-TSS (NM_001190443)	promoter-TSS (NM_001190443)	0	NM_013853	27407		NM_013853	ENSMUSG00000028953	Abcf2	0710005O05Rik|Drr3|E430001O06	ATP-binding cassette, sub-family F member 2	protein-coding	D6_peak_9941	chr5	24577390	24577688	7.97474	16.3859	12.5161	125	NA	promoter-TSS (NM_001190443)	promoter-TSS (NM_001190443)	-72	NM_013853	27407	Mm.21629	NM_013853	ENSMUSG00000028953	Abcf2	0710005O05Rik|Drr3|E430001O06	ATP-binding cassette, sub-family F (GCN20), member 2	protein-coding
Cux1_D6_1_peak_7087	chr5	24685304	24685883	6.44524	11.1893	7.04867	70	NA	promoter-TSS (NM_016736)	promoter-TSS (NM_016736)	-222	NM_016736	53312		NM_016736	ENSMUSG00000028954	Nub1	4931404D21Rik|6330412F12Rik|BS4|NY-REN-18	negative regulator of ubiquitin-like proteins 1	protein-coding	D6_peak_9944	chr5	24685242	24686218	10.1337	39.4523	34.6892	346	NA	promoter-TSS (NM_001305264)	promoter-TSS (NM_001305264)	-85	NM_016736	53312	Mm.5856	NM_016736	ENSMUSG00000028954	Nub1	4931404D21Rik|6330412F12Rik|BS4|NY-REN-18	negative regulator of ubiquitin-like proteins 1	protein-coding
Cux1_D6_1_peak_7088	chr5	24842733	24842937	5.90121	8.92179	5.06461	50	NA	promoter-TSS (NM_053075)	promoter-TSS (NM_053075)	-474	NM_053075	19744		NM_053075	ENSMUSG00000028945	Rheb	Rheb1	Ras homolog enriched in brain	protein-coding	D6_peak_9945	chr5	24842383	24842990	6.55428	16.4386	12.5659	125	NA	promoter-TSS (NM_053075)	promoter-TSS (NM_053075)	-325	NM_053075	19744	Mm.319175	NM_053075	ENSMUSG00000028945	Rheb	Rheb1	Ras homolog enriched in brain	protein-coding
Cux1_D6_1_peak_7089	chr5	25529543	25529869	5.62034	8.78449	4.94771	49	NA	promoter-TSS (NR_027388)	promoter-TSS (NR_027388)	-312	NR_027388	73571		NR_027388	ENSMUSG00000101856	1700096K18Rik	-	RIKEN cDNA 1700096K18 gene	ncRNA	D6_peak_9950	chr5	25529547	25530144	9.65829	37.5761	32.8613	328	NA	promoter-TSS (NR_027388)	promoter-TSS (NR_027388)	-173	NR_027388	73571	Mm.105263	NR_027388	ENSMUSG00000101856	1700096K18Rik	-	RIKEN cDNA 1700096K18 gene	ncRNA
Cux1_D6_1_peak_8691	chr7	121252162	121252463	6.23536	10.1102	6.09675	60	NA	Intergenic	Intergenic	-139984	NM_001081327	195646		NM_177575	ENSMUSG00000046321	Hs3st2	6430516N12Rik|A830061E14Rik	heparan sulfate (glucosamine) 3-O-sulfotransferase 2	protein-coding	D6_peak_12177	chr7	121252371	121252850	5.55284	9.6954	6.31179	63	NA	Intergenic	Intergenic	-139686	NM_001081327	195646	Mm.247449	NM_177575	ENSMUSG00000046321	Hs3st2	6430516N12Rik|A830061E14Rik|AW491345	heparan sulfate (glucosamine) 3-O-sulfotransferase 2	protein-coding
Cux1_D6_1_peak_8693	chr7	121259462	121259726	4.75567	6.82054	3.30806	33	NA	Intergenic	Intergenic	-132702	NM_001081327	195646		NM_177575	ENSMUSG00000046321	Hs3st2	6430516N12Rik|A830061E14Rik	heparan sulfate (glucosamine) 3-O-sulfotransferase 2	protein-coding	D6_peak_12178	chr7	121259110	121259629	4.78326	7.42933	4.27758	42	NA	Intergenic	Intergenic	-132927	NM_001081327	195646	Mm.247449	NM_177575	ENSMUSG00000046321	Hs3st2	6430516N12Rik|A830061E14Rik|AW491345	heparan sulfate (glucosamine) 3-O-sulfotransferase 2	protein-coding
Cux1_D6_1_peak_830	chr10	36810882	36811113	5.39174	7.39039	3.77213	37	NA	intron (NM_001253355, intron 4 of 5)	L2c|LINE|L2	-163547	NM_008229	15182		NM_008229	ENSMUSG00000019777	Hdac2	D10Wsu179e|YAF1|Yy1bp|mRPD3	histone deacetylase 2	protein-coding	D6_peak_1052	chr10	36810980	36811689	5.88406	11.3878	7.8599	78	NA	intron (NM_001253355, intron 4 of 5)	intron (NM_001253355, intron 4 of 5)	-163210	NM_008229	15182	Mm.19806	NM_008229	ENSMUSG00000019777	Hdac2	D10Wsu179e|YAF1|Yy1bp|mRPD3	histone deacetylase 2	protein-coding
Cux1_D6_1_peak_831	chr10	36974120	36974547	5.71089	8.61779	4.80642	48	NA	promoter-TSS (NM_008229)	promoter-TSS (NM_008229)	-211	NM_008229	15182		NM_008229	ENSMUSG00000019777	Hdac2	D10Wsu179e|YAF1|Yy1bp|mRPD3	histone deacetylase 2	protein-coding	D6_peak_1053	chr10	36974276	36975026	6.84709	15.2631	11.4616	114	NA	5' UTR (NM_008229, exon 1 of 14)	5' UTR (NM_008229, exon 1 of 14)	107	NM_008229	15182	Mm.19806	NM_008229	ENSMUSG00000019777	Hdac2	D10Wsu179e|YAF1|Yy1bp|mRPD3	histone deacetylase 2	protein-coding
Cux1_D6_1_peak_834	chr10	37304864	37305111	5.31632	7.45663	3.82724	38	NA	Intergenic	Intergenic	162517	NR_166106	100040846		NM_177177		5930403N24Rik	Gm16524	RIKEN cDNA 5930403N24 gene	ncRNA	D6_peak_1057	chr10	37304781	37305007	3.66564	4.86168	2.07131	20	NA	Intergenic	Intergenic	-165968	NM_008538	17118	Mm.30059	NM_008538	ENSMUSG00000069662	Marcks	Macs|PKCSL	myristoylated alanine rich protein kinase C substrate	protein-coding
Cux1_D6_1_peak_8699	chr7	123369867	123370452	8.71047	16.6688	12.0513	120	NA	promoter-TSS (NM_001122642)	promoter-TSS (NM_001122642)	-244	NM_001122642	70497		NM_144529	ENSMUSG00000030766	Arhgap17	5730403H17Rik|Nadrin|Nadrin2|Rich1|Wbp15	Rho GTPase activating protein 17	protein-coding	D6_peak_12192	chr7	123369988	123370217	5.45349	10.2366	6.80546	68	NA	promoter-TSS (NM_001122643)	promoter-TSS (NM_001122643)	-187	NM_001122641	70497	Mm.403318	NM_144529	ENSMUSG00000030766	Arhgap17	5730403H17Rik|Nadrin|Nadrin2|Rich1|Wbp15	Rho GTPase activating protein 17	protein-coding
Cux1_D6_1_peak_835	chr10	37780007	37780181	6.5899	9.78572	5.81352	58	NA	Intergenic	Intergenic	-395680	NR_131035	75877		NR_131035	ENSMUSG00000111234	4930591E09Rik	-	RIKEN cDNA 4930591E09 gene	ncRNA	D6_peak_1058	chr10	37779713	37780418	5.43685	9.84913	6.45164	64	NA	Intergenic	Intergenic	-395709	NR_131035	75877	Mm.402094	NR_131035	ENSMUSG00000111234	4930591E09Rik	-	RIKEN cDNA 4930591E09 gene	ncRNA
Cux1_D6_1_peak_836	chr10	38553833	38554220	5.97018	9.3453	5.42987	54	NA	Intergenic	Intergenic	267753	NM_001177783	215919		NM_001177783	ENSMUSG00000094311	Rfpl4b	100040915|Gm3037|Gm62	ret finger protein-like 4B	protein-coding	D6_peak_1060	chr10	38553770	38554641	7.00637	17.8547	13.8993	138	NA	Intergenic	Intergenic	267574	NM_001177783	215919	Mm.294313	NM_001177783	ENSMUSG00000094311	Rfpl4b	100040915|Gm3037|Gm62	ret finger protein-like 4B	protein-coding
Cux1_D6_1_peak_838	chr10	39171290	39172028	5.51543	9.28273	5.37607	53	NA	Intergenic	Intergenic	-7865	NM_001127376	327743		NM_001127376	ENSMUSG00000062074	Ccn6	Gm735|WISP-3|Wisp3	cellular communication network factor 6	protein-coding	D6_peak_1061	chr10	39171331	39172425	7.20046	20.6318	16.5323	165	NA	Intergenic	Intergenic	-8084	NM_001127376	327743	Mm.208111	NM_001127376	ENSMUSG00000062074	Wisp3	CCN6|ENSMUSG00000062074|Gm735|WISP-3	WNT1 inducible signaling pathway protein 3	protein-coding
Cux1_D6_1_peak_839	chr10	39227700	39228114	6.41972	10.0671	6.06074	60	NA	Intergenic	Intergenic	-64113	NM_001127376	327743		NM_001127376	ENSMUSG00000062074	Ccn6	Gm735|WISP-3|Wisp3	cellular communication network factor 6	protein-coding	D6_peak_1062	chr10	39227615	39228331	5.5829	10.1054	6.68553	66	NA	Intergenic	Intergenic	-64179	NM_001127376	327743	Mm.208111	NM_001127376	ENSMUSG00000062074	Wisp3	CCN6|ENSMUSG00000062074|Gm735|WISP-3	WNT1 inducible signaling pathway protein 3	protein-coding
Cux1_D6_1_peak_7094	chr5	27791574	27791837	6.07847	9.20611	5.30801	53	NA	promoter-TSS (NM_018878)	promoter-TSS (NM_018878)	-155	NM_018878	55982		NM_018878	ENSMUSG00000002221	Paxip1	D5Ertd149e|PTIP	PAX interacting (with transcription-activation domain) protein 1	protein-coding	D6_peak_9956	chr5	27791448	27792058	8.3399	21.0787	16.9583	169	NA	promoter-TSS (NM_018878)	promoter-TSS (NM_018878)	-203	NM_018878	55982	Mm.277190	NM_018878	ENSMUSG00000002221	Paxip1	D5Ertd149e|PTIP	PAX interacting (with transcription-activation domain) protein 1	protein-coding
Cux1_D6_1_peak_7095	chr5	28071047	28071406	6.485	10.8756	6.77162	67	NA	promoter-TSS (NM_153526)	promoter-TSS (NM_153526)	-186	NM_153526	231070		NM_153526	ENSMUSG00000045294	Insig1	1810013C12Rik|Insig-1	insulin induced gene 1	protein-coding	D6_peak_9957	chr5	28070809	28072040	9.34806	46.5872	41.6655	416	NA	promoter-TSS (NM_153526)	promoter-TSS (NM_153526)	12	NM_153526	231070	Mm.30221	NM_153526	ENSMUSG00000045294	Insig1	1810013C12Rik|Insig-1	insulin induced gene 1	protein-coding
Cux1_D6_1_peak_7096	chr5	28118312	28118801	5.63959	9.14563	5.25697	52	NA	Intergenic	CpG	-47140	NM_010134	13799		NM_010134	ENSMUSG00000039095	En2	En-2|mo-En-2	engrailed 2	protein-coding	D6_peak_9958	chr5	28118497	28118778	6.16544	10.7262	7.25335	72	NA	Intergenic	CpG	-47059	NM_010134	13799	Mm.4298	NM_010134	ENSMUSG00000039095	En2	BB131122|En-2	engrailed 2	protein-coding
Cux1_D6_1_peak_7099	chr5	29146432	29146820	5.71125	10.699	6.61608	66	NA	Intergenic	Intergenic	-49367	NR_110371	56874		NM_021470	ENSMUSG00000029130	Rnf32	1700009J01Rik|2700025B22Rik|4930542N22Rik|Lmbr2	ring finger protein 32	protein-coding	D6_peak_9962	chr5	29146160	29147040	3.89793	7.76522	4.57593	45	NA	Intergenic	Intergenic	-49393	NM_001289757	56874	Mm.87352	NM_021470	ENSMUSG00000029130	Rnf32	1700009J01Rik|2700025B22Rik|4930542N22Rik|Lmbr2	ring finger protein 32	protein-coding
Cux1_D6_1_peak_840	chr10	39369572	39369786	9.04745	18.2164	13.5047	135	NA	promoter-TSS (NR_168582)	promoter-TSS (NR_168582)	-67	NR_168582	102633901		NR_168582	ENSMUSG00000119997	Gm31616	-	predicted gene, 31616	ncRNA	D6_peak_1063	chr10	39369475	39369855	6.93022	15.8722	12.033	120	NA	promoter-TSS (NM_008054)	promoter-TSS (NM_008054)	-134	NM_001122893	14360	Mm.4848	NM_008054	ENSMUSG00000019843	Fyn	AI448320|AW552119	Fyn proto-oncogene	protein-coding
Cux1_D6_1_peak_843	chr10	39731594	39731997	4.19636	5.29498	2.11496	21	NA	promoter-TSS (NM_011264)	promoter-TSS (NM_011264)	212	NR_038037	327744		NM_183198	ENSMUSG00000087177	E130307A14Rik	-	RIKEN cDNA E130307A14 gene	ncRNA	D6_peak_1067	chr10	39731404	39732706	5.84594	17.2864	13.3624	133	NA	promoter-TSS (NM_011264)	promoter-TSS (NM_011264)	-48	NR_038037	327744	Mm.295265	NM_183198	ENSMUSG00000087177	E130307A14Rik	-	RIKEN cDNA E130307A14 gene	ncRNA
Cux1_D6_1_peak_844	chr10	40024945	40025183	5.51502	7.77768	4.09465	40	NA	5' UTR (NM_144821, exon 1 of 4)	5' UTR (NM_144821, exon 1 of 4)	204	NM_144821	215929		NM_144821	ENSMUSG00000038522	Mfsd4b1	Naglt1a	major facilitator superfamily domain containing 4B1	protein-coding	D6_peak_1069	chr10	40024950	40025310	4.53195	6.21836	3.21918	32	NA	5' UTR (NM_144821, exon 1 of 4)	5' UTR (NM_144821, exon 1 of 4)	138	NM_144821	215929	Mm.55513	NM_144821	ENSMUSG00000038522	Mfsd4b1	AI317395|AI482555|Naglt1a	major facilitator superfamily domain containing 4B1	protein-coding
Cux1_D6_1_peak_846	chr10	40258562	40258870	8.34547	16.5393	11.9308	119	NA	TTS (NR_002842)	TTS (NR_002842)	248	NR_002842	19850		NR_002842	ENSMUSG00000106147	Snord3a	Rnu3a	small nucleolar RNA, C/D box 3A	snRNA	D6_peak_1071	chr10	40257476	40259071	7.08149	22.2397	18.0637	180	NA	promoter-TSS (NM_026113)	promoter-TSS (NM_026113)	-608	NM_026113	67371	Mm.64104	NM_026113	ENSMUSG00000019837	Gtf3c6	2410016F19Rik|AU019813	general transcription factor IIIC, polypeptide 6, alpha	protein-coding
Cux1_D6_1_peak_847	chr10	40302157	40302459	6.02674	9.123	5.23676	52	NA	promoter-TSS (NM_007444)	promoter-TSS (NM_007444)	-120	NM_009665	11702		NM_009665	ENSMUSG00000075232	Amd1	AdoMetDC|Amd-1|SAMDC|SAMDC 1|adoMetDC1	S-adenosylmethionine decarboxylase 1	protein-coding	D6_peak_1072	chr10	40302185	40302718	7.24852	16.9531	13.049	130	NA	promoter-TSS (NM_009665)	promoter-TSS (NM_009665)	-263	NM_009665	11702	Mm.253533	NM_009665	ENSMUSG00000075232	Amd1	AdoMetDC|Amd-1|SAMDC|SAMDC 1|adoMetDC1	S-adenosylmethionine decarboxylase 1	protein-coding
Cux1_D6_1_peak_848	chr10	40348631	40349278	11.6678	35.473	30.2705	302	NA	promoter-TSS (NM_001291816)	promoter-TSS (NM_001291816)	-354	NM_001291816	78334		NM_198164	ENSMUSG00000038481	Cdk19	2700084L06Rik|CDK11|Cdc2l6|mKIAA1028	cyclin dependent kinase 19	protein-coding	D6_peak_1073	chr10	40348792	40349510	8.87547	28.7069	24.267	242	NA	promoter-TSS (NM_001168304)	promoter-TSS (NM_001168304)	-157	NM_001291816	78334	Mm.200924	NM_198164	ENSMUSG00000038481	Cdk19	2700084L06Rik|AI845279|AW228747|CDK11|Cdc2l6|mKIAA1028	cyclin-dependent kinase 19	protein-coding
Cux1_D6_1_peak_851	chr10	40737584	40737941	8.83207	17.8532	13.164	131	NA	exon (NM_177793, exon 3 of 5)	exon (NM_177793, exon 3 of 5)	54480	NM_177793	327747		NM_177793	ENSMUSG00000045555	Mettl24	9030224M15Rik	methyltransferase like 24	protein-coding	D6_peak_1075	chr10	40736861	40737979	6.73049	15.9231	12.0811	120	NA	intron (NM_177793, intron 2 of 4)	intron (NM_177793, intron 2 of 4)	54138	NM_177793	327747	Mm.80407	NM_177793	ENSMUSG00000045555	Mettl24	9030224M15Rik	methyltransferase like 24	protein-coding
Cux1_D6_1_peak_852	chr10	40883341	40883719	6.23708	9.7734	5.80292	58	NA	promoter-TSS (NM_027879)	promoter-TSS (NM_027879)	-4	NM_031877	83767		NM_031877	ENSMUSG00000019831	Wasf1	Scar|WAVE|WAVE-1	WASP family, member 1	protein-coding	D6_peak_1076	chr10	40882916	40883850	6.5091	18.0947	14.1263	141	NA	promoter-TSS (NM_027879)	promoter-TSS (NM_027879)	-151	NM_031877	83767	Mm.41353	NM_031877	ENSMUSG00000019831	Wasf1	AI195380|AI838537|Scar|WAVE|WAVE-1	WAS protein family, member 1	protein-coding
Cux1_D6_1_peak_854	chr10	41302833	41303204	5.41385	7.61368	3.95586	39	NA	promoter-TSS (NM_001370813)	promoter-TSS (NM_001370813)	223	NM_133999	103199		NM_133999	ENSMUSG00000038417	Fig4	A530089I17Rik|Sac3	FIG4 phosphoinositide 5-phosphatase	protein-coding	D6_peak_1077	chr10	41302852	41303840	4.60983	7.14375	4.02615	40	NA	promoter-TSS (NM_133999)	promoter-TSS (NM_133999)	-105	NM_133999	103199	Mm.277242	NM_133999	ENSMUSG00000038417	Fig4	A530089I17Rik|AI326867|Sac3	FIG4 phosphoinositide 5-phosphatase	protein-coding
Cux1_D6_1_peak_855	chr10	41518789	41519199	4.87246	6.53806	3.07866	30	NA	promoter-TSS (NM_016898)	promoter-TSS (NM_016898)	-506	NM_016898	53599		NM_016898	ENSMUSG00000019818	Cd164	A115|A24|MGC-24|MSSP	CD164 antigen	protein-coding	D6_peak_1079	chr10	41518667	41519475	7.92722	22.7848	18.5844	185	NA	promoter-TSS (NM_016898)	promoter-TSS (NM_016898)	-429	NM_016898	53599	Mm.269815	NM_016898	ENSMUSG00000019818	Cd164	A115|A24|AA589639|AW540279|MGC-24|MSSP	CD164 antigen	protein-coding
Cux1_D6_1_peak_856	chr10	41809719	41810542	7.48677	13.3027	8.94253	89	NA	promoter-TSS (NM_001162908)	promoter-TSS (NM_001162908)	-262	NM_026643	103268		NM_026643	ENSMUSG00000019813	Cep57l1	2410017P07Rik|4930484D11Rik|cep57R	centrosomal protein 57-like 1	protein-coding	D6_peak_1080	chr10	41809684	41810596	6.09974	13.7921	10.0872	100	NA	promoter-TSS (NM_001162908)	promoter-TSS (NM_001162908)	-272	NM_026643	103268	Mm.338605	NM_026643	ENSMUSG00000019813	Cep57l1	2410017P07Rik|4930484D11Rik|AI607327|cep57R	centrosomal protein 57-like 1	protein-coding
Cux1_D6_1_peak_857	chr10	42018088	42018473	4.91757	6.61046	3.13498	31	NA	5' UTR (NM_001034858, exon 1 of 18)	5' UTR (NM_001034858, exon 1 of 18)	102	NM_001034858	213402		NM_001034858	ENSMUSG00000071324	Armc2	2610018I05Rik	armadillo repeat containing 2	protein-coding	D6_peak_1082	chr10	42018358	42018674	4.77458	7.1252	4.00976	40	NA	promoter-TSS (NM_001034858)	promoter-TSS (NM_001034858)	-134	NM_001034858	213402	Mm.211320	NM_001034858	ENSMUSG00000071324	Armc2	2610018I05Rik	armadillo repeat containing 2	protein-coding
Cux1_D6_1_peak_859	chr10	42277726	42278065	4.40398	6.01855	2.67605	26	NA	Intergenic	CpG-1005	-1200	NM_001376967	56484		NM_019740	ENSMUSG00000048756	Foxo3	1110048B16Rik|2010203A17Rik|FKHRL1|Fkhr2|Foxo3a	forkhead box O3	protein-coding	D6_peak_1083	chr10	42277425	42278276	8.43096	33.5548	28.95	289	NA	Intergenic	CpG-1005	-1108	NM_019740	56484	Mm.338613	NM_019740	ENSMUSG00000048756	Foxo3	1110048B16Rik|2010203A17Rik|C76856|FKHRL1|Fkhr2|Foxo3a	forkhead box O3	protein-coding
Cux1_D6_1_peak_860	chr10	42501830	42502164	4.82818	6.46723	3.02229	30	NA	promoter-TSS (NM_017472)	promoter-TSS (NM_017472)	-57	NM_017472	54198		NM_017472	ENSMUSG00000019804	Snx3	SDP3	sorting nexin 3	protein-coding	D6_peak_1085	chr10	42501811	42502567	5.94689	12.6813	9.05579	90	NA	5' UTR (NM_017472, exon 1 of 4)	5' UTR (NM_017472, exon 1 of 4)	135	NM_017472	54198	Mm.277870	NM_017472	ENSMUSG00000019804	Snx3	SDP3	sorting nexin 3	protein-coding
Cux1_D6_1_peak_863	chr10	42761373	42761611	4.80633	6.43238	2.99254	29	NA	promoter-TSS (NM_001359285)	promoter-TSS (NM_001359285)	-4	NM_001359285	140740		NM_153055	ENSMUSG00000019802	Sec63	5730478J10Rik	SEC63 homolog, protein translocation regulator	protein-coding	D6_peak_1087	chr10	42761367	42761595	5.28962	9.93842	6.53339	65	NA	promoter-TSS (NM_153055)	promoter-TSS (NM_153055)	-15	NM_153055	140740	Mm.214344	NM_153055	ENSMUSG00000019802	Sec63	5730478J10Rik|AI649014|AW319215	SEC63-like (S. cerevisiae)	protein-coding
Cux1_D6_1_peak_865	chr10	42890992	42891247	4.97428	7.16538	3.58784	35	NA	intron (NM_001359265, intron 1 of 6)	intron (NM_001359265, intron 1 of 6)	30607	NM_001359265	268297		NM_172938	ENSMUSG00000044770	Scml4	9330161D17|mFLJ00197	Scm polycomb group protein like 4	protein-coding	D6_peak_1089	chr10	42890283	42891293	8.46299	27.1735	22.7924	227	NA	intron (NM_172938, intron 1 of 8)	intron (NM_172938, intron 1 of 8)	30276	NM_172938	268297	Mm.98731	NM_172938	ENSMUSG00000044770	Scml4	9330161D17|mFLJ00197	sex comb on midleg-like 4 (Drosophila)	protein-coding
Cux1_D6_1_peak_868	chr10	43221143	43221700	5.22225	7.30601	3.70262	37	NA	promoter-TSS (NM_001168289)	promoter-TSS (NM_001168289)	-65	NM_001168289	71365		NM_027772	ENSMUSG00000038240	Pdss2	5430420P03Rik|Gm60|Plmp|kd|mDLP1	prenyl (solanesyl) diphosphate synthase, subunit 2	protein-coding	D6_peak_1093	chr10	43221026	43221625	6.59025	13.0554	9.40275	94	NA	promoter-TSS (NM_001168289)	promoter-TSS (NM_001168289)	-161	NM_027772	71365	Mm.490430	NM_027772	ENSMUSG00000038240	Pdss2	5430420P03Rik|Gm60|Plmp|kd|mDLP1	prenyl (solanesyl) diphosphate synthase, subunit 2	protein-coding
Cux1_D6_1_peak_873	chr10	44268405	44268639	4.97991	6.92128	3.38851	33	NA	5' UTR (NM_001314013, exon 1 of 7)	5' UTR (NM_001314013, exon 1 of 7)	183	NM_053069	11793		NM_053069	ENSMUSG00000038160	Atg5	2010107M05Rik|3110067M24Rik|Apg5l|Atg5l|Paddy	autophagy related 5	protein-coding	D6_peak_1103	chr10	44268278	44268493	4.79409	7.15647	4.03751	40	NA	promoter-TSS (NM_053069)	promoter-TSS (NM_053069)	46	NM_001314013	11793	Mm.22264	NM_053069	ENSMUSG00000038160	Atg5	2010107M05Rik|3110067M24Rik|AW319544|Apg5l|Atg5l|C88337|Paddy	autophagy related 5	protein-coding
Cux1_D6_1_peak_879	chr10	45486470	45486643	5.56704	7.86246	4.16444	41	NA	Intergenic	CpG	-16355	NM_001031772	380669		NM_001031772	ENSMUSG00000063804	Lin28b	2810403D23Rik|D030047M17Rik|Lin-28.2	lin-28 homolog B	protein-coding	D6_peak_1108	chr10	45486337	45486610	3.91421	6.22379	3.22352	32	NA	Intergenic	CpG	-16272	NM_001031772	380669	Mm.440328	NM_001031772	ENSMUSG00000063804	Lin28b	2810403D23Rik|D030047M17Rik|Lin-28.2	lin-28 homolog B (C. elegans)	protein-coding
Cux1_D6_1_peak_883	chr10	50592525	50592961	4.78469	6.3979	2.96449	29	NA	promoter-TSS (NM_198007)	promoter-TSS (NM_198007)	74	NM_198007	77987		NM_198007	ENSMUSG00000038774	Ascc3	ASC1p200|B630009I04Rik|D430001L07Rik|D630041L21|Helic1|RNAH	activating signal cointegrator 1 complex subunit 3	protein-coding	D6_peak_1113	chr10	50592566	50593147	4.32393	6.13751	3.14879	31	NA	5' UTR (NM_198007, exon 1 of 42)	5' UTR (NM_198007, exon 1 of 42)	187	NM_198007	77987	Mm.222497	NM_198007	ENSMUSG00000038774	Ascc3	ASC1p200|B630009I04Rik|BC023451|D430001L07Rik|D630041L21|Helic1|RNAH	activating signal cointegrator 1 complex subunit 3	protein-coding
Cux1_D6_1_peak_886	chr10	52382180	52382718	8.10867	14.7539	10.2695	102	NA	promoter-TSS (NM_001199272)	promoter-TSS (NM_001199272)	-325	NM_001199272	94221		NM_053187	ENSMUSG00000019861	Gopc	2210402P09Rik|CAL|FIG|GOPC1|PIST	golgi associated PDZ and coiled-coil motif containing	protein-coding	D6_peak_1115	chr10	52381463	52382458	6.91063	15.8339	11.9974	119	NA	5' UTR (NM_053187, exon 1 of 8)	5' UTR (NM_053187, exon 1 of 8)	164	NM_053187	94221	Mm.390258	NM_053187	ENSMUSG00000019861	Gopc	2210402P09Rik|AI844555|CAL|FIG|GOPC1|PIST	golgi associated PDZ and coiled-coil motif containing	protein-coding
Cux1_D6_1_peak_888	chr10	52963584	52964007	5.52452	8.03701	4.31144	43	NA	intron (NM_178675, intron 2 of 7)	intron (NM_178675, intron 2 of 7)	-271392	NR_152766	102639992		NR_152766	ENSMUSG00000112835	Gm36173	-	predicted gene, 36173	ncRNA	D6_peak_1118	chr10	52963632	52963850	6.037	9.78995	6.39791	63	NA	intron (NM_178675, intron 2 of 7)	intron (NM_178675, intron 2 of 7)	273240	NM_178675	215085	Mm.338690	NM_178675	ENSMUSG00000038602	Slc35f1	Duf6|E130016L02	solute carrier family 35, member F1	protein-coding
Cux1_D6_1_peak_894	chr10	56115142	56115326	5.01033	6.7602	3.25575	32	NA	exon (NM_001163833, exon 2 of 2)	exon (NM_001163833, exon 2 of 2)	8317	NM_001163833	73390		NM_133751	ENSMUSG00000047669	Msl3l2	1700060H10Rik	MSL3 like 2	protein-coding	D6_peak_1121	chr10	56114954	56115319	3.91482	5.48313	2.59252	25	NA	5' UTR (NM_001163833, exon 2 of 2)	5' UTR (NM_001163833, exon 2 of 2)	8219	NM_001163833	73390	Mm.181475	NM_133751	ENSMUSG00000047669	Msl3l2	1700060H10Rik	male-specific lethal 3-like 2 (Drosophila)	protein-coding
Cux1_D6_1_peak_895	chr10	56228707	56228938	5.03407	6.79872	3.28765	32	NA	promoter-TSS (NM_001033385)	promoter-TSS (NM_001033385)	-133	NM_001033385	544696		NM_001033385	ENSMUSG00000038122	Tbc1d32	Bromi|C6orf170|D630037F22Rik|b2b2284Clo	TBC1 domain family, member 32	protein-coding	D6_peak_1122	chr10	56228632	56228973	6.41728	12.7467	9.11624	91	NA	promoter-TSS (NM_001033385)	promoter-TSS (NM_001033385)	-113	NM_001033385	544696	Mm.411188	NM_001033385	ENSMUSG00000038122	Tbc1d32	Bromi|D630037F22Rik|b2b2284Clo	TBC1 domain family, member 32	protein-coding
Cux1_D6_1_peak_897	chr10	57486140	57486317	7.13861	11.9356	7.71518	77	NA	promoter-TSS (NM_008297)	promoter-TSS (NM_008297)	125	NR_045353	74928		NR_045353	ENSMUSG00000097370	4930467K11Rik	-	RIKEN cDNA 4930467K11 gene	ncRNA	D6_peak_1123	chr10	57486144	57486475	5.83296	10.9147	7.42574	74	NA	promoter-TSS (NM_008297)	promoter-TSS (NM_008297)	44	NR_045353	74928	Mm.416643	NR_045353	ENSMUSG00000097370	4930467K11Rik	-	RIKEN cDNA 4930467K11 gene	ncRNA
Cux1_D6_1_peak_899	chr10	58322938	58323741	9.07931	20.3545	15.5413	155	NA	promoter-TSS (NM_001359115)	promoter-TSS (NM_001359115)	-208	NM_026148	110829		NM_026148	ENSMUSG00000019920	Lims1	2310016J22Rik|4921524A02Rik|C430041B13Rik|Lims1l|PINCH|PINCH1	LIM and senescent cell antigen-like domains 1	protein-coding	D6_peak_1126	chr10	58322979	58323623	9.2965	28.5549	24.121	241	NA	promoter-TSS (NM_026148)	promoter-TSS (NM_026148)	-165	NM_026148	110829	Mm.57734	NM_026148	ENSMUSG00000019920	Lims1	2310016J22Rik|4921524A02Rik|AI507642|AU021743|AW551584|C430041B13Rik|Lims1l|PINCH|PINCH1	LIM and senescent cell antigen-like domains 1	protein-coding
Cux1_D6_1_peak_4603	chr18	39716843	39717133	8.05992	13.0942	8.75823	87	NA	Intergenic	Intergenic	-56509	NM_011033	18459		NM_011033	ENSMUSG00000051732	Pabpc2	Pabp|Pabp+|Pabp2	poly(A) binding protein, cytoplasmic 2	protein-coding	D6_peak_6342	chr18	39716835	39717272	5.8137	10.8807	7.39446	73	NA	Intergenic	Intergenic	-56444	NM_011033	18459	Mm.9493	NM_011033	ENSMUSG00000051732	Pabpc2	Pabp|Pabp+|Pabp2	poly(A) binding protein, cytoplasmic 2	protein-coding
Cux1_D6_1_peak_3000	chr14	54864042	54864257	10.3703	19.9075	15.1132	151	NA	promoter-TSS (NM_001177705)	promoter-TSS (NM_001177705)	9	NM_001177705	239099		NM_183174	ENSMUSG00000057156	Homez	mKIAA1443	homeodomain leucine zipper-encoding gene	protein-coding	D6_peak_4141	chr14	54864010	54864660	5.6977	10.3053	6.86757	68	NA	promoter-TSS (NM_001177705)	promoter-TSS (NM_001177705)	-177	NM_001177705	239099	Mm.280994	NM_183174	ENSMUSG00000057156	Homez	mKIAA1443	homeodomain leucine zipper-encoding gene	protein-coding
Cux1_D6_1_peak_3003	chr14	54893869	54894192	6.04068	9.4583	5.52849	55	NA	promoter-TSS (NM_019402)	promoter-TSS (NM_019402)	-113	NM_019402	54196		NM_019402	ENSMUSG00000022194	Pabpn1	PAB2|Pabp3|mPABII	poly(A) binding protein, nuclear 1	protein-coding	D6_peak_4144	chr14	54893757	54894146	8.2201	26.5831	22.2252	222	NA	promoter-TSS (NM_019402)	promoter-TSS (NM_019402)	-192	NM_019402	54196	Mm.7723	NM_019402	ENSMUSG00000022194	Pabpn1	PAB2|Pabp3|mPABII	poly(A) binding protein, nuclear 1	protein-coding
Cux1_D6_1_peak_3004	chr14	55015214	55015543	8.54159	17.3603	12.6992	126	NA	promoter-TSS (NM_026890)	promoter-TSS (NM_026890)	-76	NM_026890	68966		NM_026890	ENSMUSG00000022204	Ngdn	1500001L15Rik|Ngd|neuroguidin	neuroguidin, EIF4E binding protein	protein-coding	D6_peak_4145	chr14	55014850	55015699	8.57888	25.2902	20.9808	209	NA	promoter-TSS (NM_026890)	promoter-TSS (NM_026890)	-180	NM_026890	68966	Mm.21214	NM_026890	ENSMUSG00000022204	Ngdn	1500001L15Rik|Ngd|neuroguidin	neuroguidin, EIF4E binding protein	protein-coding
Cux1_D6_1_peak_3005	chr14	55070890	55071404	6.9429	12.8223	8.50907	85	NA	intron (NM_001039198, intron 4 of 9)	intron (NM_001039198, intron 4 of 9)	-1944	NR_004444	432855		NR_004444		Zfhx2os	Zfhx2as	zinc finger homeobox 2, opposite strand	ncRNA	D6_peak_4147	chr14	55070992	55071294	4.21913	5.73004	2.79805	27	NA	intron (NM_001039198, intron 4 of 9)	intron (NM_001039198, intron 4 of 9)	-1948	NR_004444	432855	Mm.490799	NR_004444	ENSMUSG00000093452	Zfhx2os	Zfhx2as	zinc finger homeobox 2, opposite strand	ncRNA
Cux1_D6_1_peak_3006	chr14	55078741	55078978	4.1332	5.37879	2.18112	21	NA	intron (NM_001039198, intron 1 of 9)	intron (NM_001039198, intron 1 of 9)	5768	NR_004444	432855		NR_004444		Zfhx2os	Zfhx2as	zinc finger homeobox 2, opposite strand	ncRNA	D6_peak_4148	chr14	55078598	55079004	3.57193	4.71325	1.95706	19	NA	intron (NM_001039198, intron 1 of 9)	intron (NM_001039198, intron 1 of 9)	5710	NR_004444	432855	Mm.490799	NR_004444	ENSMUSG00000093452	Zfhx2os	Zfhx2as	zinc finger homeobox 2, opposite strand	ncRNA
Cux1_D6_1_peak_3007	chr14	55092084	55092635	11.5851	41.8312	36.5518	365	NA	promoter-TSS (NM_001039198)	promoter-TSS (NM_001039198)	-311	NM_001039198	239102		NM_001039198	ENSMUSG00000040721	Zfhx2	ZFH-5	zinc finger homeobox 2	protein-coding	D6_peak_4149	chr14	55091495	55092472	5.77868	15.1119	11.3203	113	NA	promoter-TSS (NM_001039198)	promoter-TSS (NM_001039198)	65	NM_001039198	239102	Mm.441113	NM_001039198	ENSMUSG00000040721	Zfhx2	ZFH-5	zinc finger homeobox 2	protein-coding
Cux1_D6_1_peak_3009	chr14	55097704	55098132	4.28608	6.60389	3.13246	31	NA	TTS (NM_007455)	TTS (NM_007455)	3134	NM_153083	105663		NM_153083	ENSMUSG00000045691	Thtpa	-	thiamine triphosphatase	protein-coding	D6_peak_4150	chr14	55097556	55098181	4.43391	7.13541	4.01879	40	NA	TTS (NM_007455)	TTS (NM_007455)	3084	NM_153083	105663	Mm.319204	NM_153083	ENSMUSG00000045691	Thtpa	AW122966	thiamine triphosphatase	protein-coding
Cux1_D6_1_peak_4611	chr18	42511071	42511525	10.0449	20.9444	16.1041	161	NA	promoter-TSS (NM_001289526)	promoter-TSS (NM_001289526)	-189	NM_001039474	56070		NM_019512	ENSMUSG00000024498	Tcerg1	2410022J09Rik|2900090C16Rik|CA150b|FBP23|FBP28|Taf2s|ca150|p144	transcription elongation regulator 1 (CA150)	protein-coding	D6_peak_6353	chr18	42511086	42511421	9.38572	28.754	24.3122	243	NA	promoter-TSS (NM_001289526)	promoter-TSS (NM_001289526)	-234	NM_001289526	56070	Mm.270511	NM_001039474	ENSMUSG00000024498	Tcerg1	2410022J09Rik|2900090C16Rik|AI428505|CA150b|FBP23|FBP28|Taf2s|ca150|p144	transcription elongation regulator 1 (CA150)	protein-coding
Cux1_D6_1_peak_4613	chr18	42779752	42780072	7.0312	11.3955	7.2333	72	NA	intron (NM_028392, intron 1 of 8)	intron (NM_028392, intron 1 of 8)	119596	NM_027531	72930		NM_027531	ENSMUSG00000024500	Ppp2r2b	2900026H06Rik|6330404L05Rik|E130009M08Rik|PP2A-PR55B|PR55-BETA|SCA12	protein phosphatase 2, regulatory subunit B, beta	protein-coding	D6_peak_6354	chr18	42779862	42780269	4.39877	6.51894	3.47933	34	NA	intron (NM_028392, intron 1 of 8)	intron (NM_028392, intron 1 of 8)	119441	NR_073583	72930	Mm.26134	NM_027531	ENSMUSG00000024500	Ppp2r2b	2900026H06Rik|6330404L05Rik|E130009M08Rik|PP2A-PR55B|PR55-BETA|SCA12	protein phosphatase 2, regulatory subunit B, beta	protein-coding
Cux1_D6_1_peak_4614	chr18	42877455	42877855	5.92805	8.6859	4.8655	48	NA	intron (NM_028392, intron 1 of 8)	intron (NM_028392, intron 1 of 8)	21853	NM_027531	72930		NM_027531	ENSMUSG00000024500	Ppp2r2b	2900026H06Rik|6330404L05Rik|E130009M08Rik|PP2A-PR55B|PR55-BETA|SCA12	protein phosphatase 2, regulatory subunit B, beta	protein-coding	D6_peak_6356	chr18	42877187	42877801	4.66053	7.22746	4.09978	40	NA	intron (NM_028392, intron 1 of 8)	intron (NM_028392, intron 1 of 8)	22012	NR_073583	72930	Mm.26134	NM_027531	ENSMUSG00000024500	Ppp2r2b	2900026H06Rik|6330404L05Rik|E130009M08Rik|PP2A-PR55B|PR55-BETA|SCA12	protein phosphatase 2, regulatory subunit B, beta	protein-coding
Cux1_D6_1_peak_4616	chr18	43025213	43025454	5.05833	7.57881	3.92661	39	NA	intron (NM_028392, intron 1 of 8)	intron (NM_028392, intron 1 of 8)	34138	NM_028392	72930		NM_027531	ENSMUSG00000024500	Ppp2r2b	2900026H06Rik|6330404L05Rik|E130009M08Rik|PP2A-PR55B|PR55-BETA|SCA12	protein phosphatase 2, regulatory subunit B, beta	protein-coding	D6_peak_6357	chr18	43024963	43025273	5.02738	8.45899	5.19572	51	NA	intron (NM_028392, intron 1 of 8)	intron (NM_028392, intron 1 of 8)	34353	NM_028392	72930	Mm.26134	NM_027531	ENSMUSG00000024500	Ppp2r2b	2900026H06Rik|6330404L05Rik|E130009M08Rik|PP2A-PR55B|PR55-BETA|SCA12	protein phosphatase 2, regulatory subunit B, beta	protein-coding
Cux1_D6_1_peak_3016	chr14	55721829	55722318	4.5785	6.07187	2.71575	27	NA	promoter-TSS (NM_019519)	promoter-TSS (NM_019519)	129	NR_153435	56187		NM_019519	ENSMUSG00000040472	Rabggta	gm	Rab geranylgeranyl transferase, a subunit	protein-coding	D6_peak_4159	chr14	55721754	55722251	5.49846	9.25442	5.91292	59	NA	5' UTR (NM_019519, exon 1 of 16)	5' UTR (NM_019519, exon 1 of 16)	174	NM_019519	56187	Mm.87216	NM_019519	ENSMUSG00000040472	Rabggta	gm	Rab geranylgeranyl transferase, a subunit	protein-coding
Cux1_D6_1_peak_4624	chr18	44524524	44524978	5.31975	9.29532	5.38713	53	NA	intron (NM_001085373, intron 4 of 18)	intron (NM_001085373, intron 4 of 18)	-136914	NR_026853	626275		NR_026853	ENSMUSG00000097610	A930012L18Rik	-	RIKEN cDNA A930012L18 gene	ncRNA	D6_peak_6368	chr18	44524648	44524858	3.76374	5.70918	2.78062	27	NA	intron (NM_001085374, intron 2 of 16)	intron (NM_001085374, intron 2 of 16)	-136912	NR_026853	626275	Mm.427116	NR_026853	ENSMUSG00000097610	A930012L18Rik	-	RIKEN cDNA A930012L18 gene	ncRNA
Cux1_D6_1_peak_4626	chr18	44557970	44558277	6.43757	9.78737	5.81406	58	NA	intron (NM_001085373, intron 3 of 18)	intron (NM_001085373, intron 3 of 18)	-103542	NR_026853	626275		NR_026853	ENSMUSG00000097610	A930012L18Rik	-	RIKEN cDNA A930012L18 gene	ncRNA	D6_peak_6369	chr18	44557739	44558381	4.94769	9.30453	5.95857	59	NA	intron (NM_001085373, intron 3 of 18)	intron (NM_001085373, intron 3 of 18)	-103605	NR_026853	626275	Mm.427116	NR_026853	ENSMUSG00000097610	A930012L18Rik	-	RIKEN cDNA A930012L18 gene	ncRNA
Cux1_D6_1_peak_3021	chr14	56667979	56668301	5.53245	8.33355	4.56361	45	NA	promoter-TSS (NM_001360072)	promoter-TSS (NM_001360072)	-108	NM_001360072	75339		NM_023773	ENSMUSG00000079184	Mphosph8	1500035L22Rik|4930548G07Rik	M-phase phosphoprotein 8	protein-coding	D6_peak_4162	chr14	56667881	56668377	7.02814	16.5194	12.6425	126	NA	promoter-TSS (NM_023773)	promoter-TSS (NM_023773)	-119	NM_023773	75339	Mm.152466	NM_023773	ENSMUSG00000079184	Mphosph8	1500035L22Rik|4930548G07Rik|AU040635	M-phase phosphoprotein 8	protein-coding
Cux1_D6_1_peak_3022	chr14	56778396	56778668	8.74256	15.794	11.2373	112	NA	promoter-TSS (NM_025682)	promoter-TSS (NM_025682)	-214	NM_025682	66645		NM_025682	ENSMUSG00000021938	Pspc1	5730470C09Rik|PSP1	paraspeckle protein 1	protein-coding	D6_peak_4163	chr14	56778138	56778711	10.2262	32.9957	28.407	284	NA	promoter-TSS (NM_025682)	promoter-TSS (NM_025682)	-108	NM_025682	66645	Mm.20129	NM_025682	ENSMUSG00000021938	Pspc1	5730470C09Rik|AI327109|AI449052|PSP1	paraspeckle protein 1	protein-coding
Cux1_D6_1_peak_3023	chr14	56812658	56812832	4.96352	6.68448	3.19636	31	NA	non-coding (NR_152252, exon 1 of 1)	non-coding (NR_152252, exon 1 of 1)	756	NR_152252	100503842		NR_152252	ENSMUSG00000100017	2410022M11Rik	-	RIKEN cDNA 2410022M11 gene	ncRNA	D6_peak_4165	chr14	56812591	56812813	3.88864	5.6798	2.75571	27	NA	promoter-TSS (NM_001253752)	promoter-TSS (NM_001253752)	-986	NM_001253752	219105	Mm.473172	NM_144842	ENSMUSG00000040123	Zmym5	9830124H08Rik	zinc finger, MYM-type 5	protein-coding
Cux1_D6_1_peak_3025	chr14	57423788	57424133	5.44702	7.48404	3.8476	38	NA	promoter-TSS (NM_009376)	promoter-TSS (NM_009376)	-111	NM_009376	21821		NM_009376	ENSMUSG00000040040	Ift88	Tg737|Tg737Rpw|TgN737Rpw|Ttc10|flexo|fxo|orpk|polaris	intraflagellar transport 88	protein-coding	D6_peak_4169	chr14	57423827	57424115	4.75524	7.09417	3.98192	39	NA	promoter-TSS (NM_009376)	promoter-TSS (NM_009376)	-100	NM_009376	21821	Mm.4653	NM_009376	ENSMUSG00000040040	Ift88	AW552028|Tg737|Tg737Rpw|TgN737Rpw|Ttc10|flexo|fxo|orpk|polaris	intraflagellar transport 88	protein-coding
Cux1_D6_1_peak_3027	chr14	57571346	57571860	7.46987	12.4738	8.19314	81	NA	promoter-TSS (NM_026526)	promoter-TSS (NM_026526)	-11	NR_152103	67518		NR_152103	ENSMUSG00000097933	1700039M10Rik	-	RIKEN cDNA 1700039M10 gene	ncRNA	D6_peak_4170	chr14	57571523	57571980	5.41725	9.11856	5.79008	57	NA	promoter-TSS (NM_026526)	promoter-TSS (NM_026526)	-182	NM_026526	68043	Mm.45225	NM_026526	ENSMUSG00000021951	Eef1akmt1	2510005D08Rik|AW045965|Ayu21-96|Gt(pU21)96Imeg|GtAyu21-96|N6amt2	eukaryotic translation elongation factor 1 alpha lysine methyltransferase 1	protein-coding
Cux1_D6_1_peak_3028	chr14	57890219	57890647	5.56704	7.86246	4.16444	41	NA	promoter-TSS (NM_001360097)	promoter-TSS (NM_001360097)	-97	NM_029492	75965		NM_029492	ENSMUSG00000021969	Zdhhc20	4930542A17Rik|5033406L14Rik|B230110O18Rik|HK11	zinc finger, DHHC domain containing 20	protein-coding	D6_peak_4172	chr14	57890222	57890479	6.9902	14.6395	10.8785	108	NA	promoter-TSS (NM_029492)	promoter-TSS (NM_029492)	-88	NM_029492	75965	Mm.29044	NM_029492	ENSMUSG00000021969	Zdhhc20	4930542A17Rik|5033406L14Rik|AI448102|B230110O18Rik|ENSMUSG00000055956|HK11	zinc finger, DHHC domain containing 20	protein-coding
Cux1_D6_1_peak_4634	chr18	46525802	46526342	8.15461	15.2799	10.759	107	NA	promoter-TSS (NM_173423)	promoter-TSS (NM_173423)	-101	NM_173423	240263		NM_173423	ENSMUSG00000033319	Fem1c	2610312A07Rik|3632443A22Rik	fem 1 homolog c	protein-coding	D6_peak_6378	chr18	46525761	46526335	12.2738	54.3394	49.328	493	NA	promoter-TSS (NM_173423)	promoter-TSS (NM_173423)	-77	NM_173423	240263	Mm.38249	NM_173423	ENSMUSG00000033319	Fem1c	2610312A07Rik|3632443A22Rik|AI646567	fem-1 homolog c (C.elegans)	protein-coding
Cux1_D6_1_peak_4636	chr18	46958821	46959213	6.7719	10.9757	6.85982	68	NA	intron (NM_178377, intron 1 of 6)	CpG	141	NM_178377	69456		NM_178377	ENSMUSG00000042705	Commd10	2310003A05Rik|DRWMS2|Tg(Vav1-icre)A2Kio|Vav-cre|Vav-iCre|Vav1-Cre|VavCre	COMM domain containing 10	protein-coding	D6_peak_6379	chr18	46958749	46959070	3.86865	5.1815	2.33802	23	NA	promoter-TSS (NM_178377)	promoter-TSS (NM_178377)	33	NM_178377	69456	Mm.210734	NM_178377	ENSMUSG00000042705	Commd10	2310003A05Rik|AU019438|DRWMS2	COMM domain containing 10	protein-coding
Cux1_D6_1_peak_4637	chr18	47242467	47242704	6.74405	10.2913	6.25603	62	NA	Intergenic	Intergenic	126283	NM_018744	20358		NM_018744	ENSMUSG00000019647	Sema6a	A730020P05Rik|Sema6A-1|Semaq|VIa	sema domain, transmembrane domain (TM), and cytoplasmic domain, (semaphorin) 6A	protein-coding	D6_peak_6380	chr18	47242438	47242820	4.55145	7.93457	4.72667	47	NA	Intergenic	Intergenic	126239	NM_018744	20358	Mm.40909	NM_018744	ENSMUSG00000019647	Sema6a	A730020P05Rik|AI851735|Sema6A-1|Semaq|VIa	sema domain, transmembrane domain (TM), and cytoplasmic domain, (semaphorin) 6A	protein-coding
Cux1_D6_1_peak_4638	chr18	47368724	47369260	6.76604	12.5243	8.24064	82	NA	promoter-TSS (NM_001311097)	promoter-TSS (NM_001311097)	-122	NM_001311097	20358		NM_018744	ENSMUSG00000019647	Sema6a	A730020P05Rik|Sema6A-1|Semaq|VIa	sema domain, transmembrane domain (TM), and cytoplasmic domain, (semaphorin) 6A	protein-coding	D6_peak_6383	chr18	47369174	47369767	3.96195	9.54529	6.17552	61	NA	promoter-TSS (NM_018744)	promoter-TSS (NM_018744)	-600	NM_001311097	20358	Mm.40909	NM_018744	ENSMUSG00000019647	Sema6a	A730020P05Rik|AI851735|Sema6A-1|Semaq|VIa	sema domain, transmembrane domain (TM), and cytoplasmic domain, (semaphorin) 6A	protein-coding
Cux1_D6_1_peak_4639	chr18	47898813	47898981	3.93388	4.7299	1.72783	17	NA	Intergenic	Intergenic	-23944	NR_045404	414127		NR_045404	ENSMUSG00000118267	G630055G22Rik	-	RIKEN cDNA G630055G22 gene	ncRNA	D6_peak_6386	chr18	47898590	47899312	8.44977	21.8208	17.6652	176	NA	Intergenic	Intergenic	-23890	NR_045404	414127	Mm.450768	NR_045404		G630055G22Rik	-	RIKEN cDNA G630055G22 gene	ncRNA
Cux1_D6_1_peak_3034	chr14	59201166	59201492	7.00141	11.3472	7.18867	71	NA	5' UTR (NM_001360610, exon 1 of 13)	5' UTR (NM_001360610, exon 1 of 13)	101	NM_001360611	71330		NM_027764	ENSMUSG00000035469	Rcbtb1	5430409I18Rik|CLLD7|CLLL7	regulator of chromosome condensation (RCC1) and BTB (POZ) domain containing protein 1	protein-coding	D6_peak_4174	chr14	59201043	59201361	4.73942	8.59043	5.31391	53	NA	promoter-TSS (NM_027764)	promoter-TSS (NM_027764)	-26	NM_027764	71330	Mm.234195	NM_027764	ENSMUSG00000035469	Rcbtb1	5430409I18Rik|AW111883|CLLD7|CLLL7	regulator of chromosome condensation (RCC1) and BTB (POZ) domain containing protein 1	protein-coding
Cux1_D6_1_peak_3036	chr14	59441023	59441231	4.25841	5.28466	2.10681	21	NA	promoter-TSS (NR_135463)	promoter-TSS (NR_135463)	164	NM_026908	69008		NM_026908	ENSMUSG00000021981	Cab39l	1500031K13Rik|2810425O13Rik|4930520C08Rik|MO2L	calcium binding protein 39-like	protein-coding	D6_peak_4176	chr14	59440865	59441337	4.72988	7.34166	4.20018	42	NA	promoter-TSS (NM_001320721)	promoter-TSS (NM_001320721)	120	NM_026908	69008	Mm.179091	NM_026908	ENSMUSG00000021981	Cab39l	1500031K13Rik|2810425O13Rik|4930520C08Rik|AA589432|MO2L	calcium binding protein 39-like	protein-coding
Cux1_D6_1_peak_4640	chr18	48560964	48561137	4.25841	5.28466	2.10681	21	NA	Intergenic	Intergenic	515715	NM_001025388	433182		NM_001025388	ENSMUSG00000059040	Eno1b	EG433182|Eno-1|Eno1|Gm5506|NNE	enolase 1B, retrotransposed	protein-coding	D6_peak_6389	chr18	48560740	48561264	4.03221	5.67193	2.74936	27	NA	Intergenic	Intergenic	515667	NM_001025388	433182	Mm.70666	NM_001025388	ENSMUSG00000059040	Eno1b	EG433182|Eno1|Gm5506	enolase 1B, retrotransposed	protein-coding
Cux1_D6_1_peak_4641	chr18	48782416	48782778	7.25561	12.1255	7.88456	78	NA	Intergenic	Intergenic	737262	NM_001025388	433182		NM_001025388	ENSMUSG00000059040	Eno1b	EG433182|Eno-1|Eno1|Gm5506|NNE	enolase 1B, retrotransposed	protein-coding	D6_peak_6393	chr18	48782264	48782935	5.00252	8.74208	5.44986	54	NA	Intergenic	Intergenic	737264	NM_001025388	433182	Mm.70666	NM_001025388	ENSMUSG00000059040	Eno1b	EG433182|Eno1|Gm5506	enolase 1B, retrotransposed	protein-coding
Cux1_D6_1_peak_4642	chr18	49070769	49071051	9.19662	16.5413	11.9312	119	NA	Intergenic	Intergenic	-452379	NR_033785	67321		NR_033785	ENSMUSG00000100297	1700044K03Rik	-	RIKEN cDNA 1700044K03 gene	ncRNA	D6_peak_6395	chr18	49070562	49071347	4.9825	8.06412	4.84195	48	NA	Intergenic	Intergenic	-452335	NR_033785	67321	Mm.245802	NR_033785	ENSMUSG00000100297	1700044K03Rik	-	RIKEN cDNA 1700044K03 gene	ncRNA
Cux1_D6_1_peak_4645	chr18	49832381	49832654	7.25561	12.1255	7.88456	78	NA	promoter-TSS (NM_001081371)	promoter-TSS (NM_001081371)	-480	NM_001081371	240283		NM_001081371	ENSMUSG00000037416	Dmxl1	C630007L23Rik|D030030C22	Dmx-like 1	protein-coding	D6_peak_6399	chr18	49832335	49832909	6.86206	14.8472	11.0728	110	NA	promoter-TSS (NM_001081371)	promoter-TSS (NM_001081371)	-375	NM_001081371	240283	Mm.257790	NM_001081371	ENSMUSG00000037416	Dmxl1	C630007L23Rik|D030030C22	Dmx-like 1	protein-coding
Cux1_D6_1_peak_4646	chr18	49979049	49979559	5.46035	8.5275	4.72949	47	NA	promoter-TSS (NM_001177760)	promoter-TSS (NM_001177760)	-123	NM_001177759	106869		NM_134131	ENSMUSG00000062210	Tnfaip8	E130304C20Rik|Gg2-1|Gm10539|Nded|Ssc-2|Tipe	tumor necrosis factor, alpha-induced protein 8	protein-coding	D6_peak_6400	chr18	49979281	49979537	4.04966	5.94718	2.98507	29	NA	promoter-TSS (NM_001177760)	promoter-TSS (NM_001177760)	-18	NM_001177760	106869	Mm.27740	NM_134131	ENSMUSG00000062210	Tnfaip8	AA987150|E130304C20Rik|ENSMUSG00000073567|Gg2-1|Gm10539|Nded|Ssc-2|Tipe	tumor necrosis factor, alpha-induced protein 8	protein-coding
Cux1_D6_1_peak_3040	chr14	60251516	60251805	6.31407	9.8971	5.91095	59	NA	promoter-TSS (NM_170591)	promoter-TSS (NM_170591)	-181	NM_001362439	71844		NM_170591	ENSMUSG00000114797	Nup58	1700017F11Rik|Nupl1|mKIAA0410	nucleoporin 58	protein-coding	D6_peak_4180	chr14	60251649	60251864	5.04698	9.49033	6.12619	61	NA	promoter-TSS (NM_170591)	promoter-TSS (NM_170591)	-378	NM_170591	71844	Mm.258051	NM_170591	ENSMUSG00000063895	Nupl1	1700017F11Rik|Nup58|mKIAA0410	nucleoporin like 1	protein-coding
Cux1_D6_1_peak_3041	chr14	60403065	60403234	5.15385	7.19697	3.61328	36	NA	Intergenic	Intergenic	25457	NM_001164705	72125		NM_028113	ENSMUSG00000021986	Amer2	2600011E07Rik|Fam123a	APC membrane recruitment 2	protein-coding	D6_peak_4183	chr14	60402679	60403365	5.77555	10.8132	7.33265	73	NA	Intergenic	Intergenic	24736	NM_028113	72125	Mm.275499	NM_028113	ENSMUSG00000021986	Amer2	2600011E07Rik|Fam123a	APC membrane recruitment 2	protein-coding
Cux1_D6_1_peak_3046	chr14	61172529	61173196	9.11238	17.8237	13.1353	131	NA	intron (NM_172809, intron 2 of 9)	CpG	34405	NM_172809	50720		NM_015788	ENSMUSG00000048279	Sacs	A230052M14|DNAJC29|E130115J16Rik	sacsin	protein-coding	D6_peak_4188	chr14	61172640	61173246	8.21251	23.4187	19.1901	191	NA	intron (NM_172809, intron 2 of 9)	CpG	34486	NM_172809	50720	Mm.440703	NM_015788	ENSMUSG00000048279	Sacs	A230052M14|DNAJC29|E130115J16Rik|mKIAA0730	sacsin	protein-coding
Cux1_D6_1_peak_3049	chr14	61439919	61440219	8.24616	14.1321	9.69796	96	NA	promoter-TSS (NM_008466)	promoter-TSS (NM_008466)	-122	NM_008466	16648		NM_008466	ENSMUSG00000021929	Kpna3	IPOA4	karyopherin subunit alpha 3	protein-coding	D6_peak_4189	chr14	61439743	61440259	9.21843	30.6508	26.1418	261	NA	promoter-TSS (NM_008466)	promoter-TSS (NM_008466)	-54	NM_008466	16648	Mm.25548	NM_008466	ENSMUSG00000021929	Kpna3	IPOA4	karyopherin (importin) alpha 3	protein-coding
Cux1_D6_1_peak_4656	chr18	53744588	53745109	4.38934	5.776	2.48523	24	NA	promoter-TSS (NM_178686)	promoter-TSS (NM_178686)	-240	NM_178686	225523		NM_178686	ENSMUSG00000048799	Cep120	A230075C01|Ccdc100	centrosomal protein 120	protein-coding	D6_peak_6411	chr18	53744363	53745265	6.70087	22.1618	17.9897	179	NA	promoter-TSS (NM_178686)	promoter-TSS (NM_178686)	-267	NM_178686	225523	Mm.193678	NM_178686	ENSMUSG00000048799	Cep120	A230075C01|AU016693|Ccdc100	centrosomal protein 120	protein-coding
Cux1_D6_1_peak_4657	chr18	53861716	53862140	6.99756	11.707	7.50932	75	NA	promoter-TSS (NM_152809)	promoter-TSS (NM_152809)	-185	NM_152809	70425		NM_152809	ENSMUSG00000073563	Csnk1g3	3300002K07Rik|C330049O21Rik	casein kinase 1, gamma 3	protein-coding	D6_peak_6412	chr18	53861740	53862329	8.84826	24.2418	19.9764	199	NA	promoter-TSS (NM_152809)	promoter-TSS (NM_152809)	-79	NM_152809	70425	Mm.368668	NM_152809	ENSMUSG00000073563	Csnk1g3	3300002K07Rik|C330049O21Rik	casein kinase 1, gamma 3	protein-coding
Cux1_D6_1_peak_3051	chr14	61556350	61557131	7.83943	14.3112	9.86139	98	NA	5' UTR (NM_001310603, exon 1 of 4)	5' UTR (NM_001310603, exon 1 of 4)	146	NM_001310603	66674		NM_025697	ENSMUSG00000021930	Spryd7	6330409N04Rik|Clld6	SPRY domain containing 7	protein-coding	D6_peak_4190	chr14	61556314	61557037	8.41163	21.2207	17.0935	170	NA	5' UTR (NM_001310603, exon 1 of 4)	5' UTR (NM_001310603, exon 1 of 4)	211	NM_025697	66674	Mm.282706	NM_025697	ENSMUSG00000021930	Spryd7	6330409N04Rik|Clld6	SPRY domain containing 7	protein-coding
Cux1_D6_1_peak_3053	chr14	62506478	62506740	6.15773	9.33373	5.41967	54	NA	Intergenic	Intergenic	-49128	NM_001243857	629059		NM_001243857	ENSMUSG00000035184	Fam124a	EG629059	family with sequence similarity 124, member A	protein-coding	D6_peak_4198	chr14	62506295	62506701	4.87604	7.88609	4.68346	46	NA	Intergenic	Intergenic	-49239	NM_001243857	629059	Mm.291864	NM_001243857	ENSMUSG00000035184	Fam124a	EG629059	family with sequence similarity 124, member A	protein-coding
Cux1_D6_1_peak_3054	chr14	62761171	62761559	4.50091	5.95019	2.62221	26	NA	promoter-TSS (NM_008715)	promoter-TSS (NM_008715)	-253	NM_008715	18130		NM_008715	ENSMUSG00000035161	Ints6	2900075H24Rik|DICE1|Ddx26|HDB|Notch2l	integrator complex subunit 6	protein-coding	D6_peak_4201	chr14	62761150	62761736	7.10455	20.8796	16.7685	167	NA	promoter-TSS (NM_008715)	promoter-TSS (NM_008715)	-331	NM_008715	18130	Mm.319684	NM_008715	ENSMUSG00000035161	Ints6	2900075H24Rik|AI480962|DICE1|Ddx26|HDB|Notch2l	integrator complex subunit 6	protein-coding
Cux1_D6_1_peak_3058	chr14	63122420	63122899	5.98267	8.77474	4.93995	49	NA	intron (NM_007798, intron 1 of 9)	CpG	197	NM_007798	13030		NM_007798	ENSMUSG00000021939	Ctsb	CB	cathepsin B	protein-coding	D6_peak_4205	chr14	63122491	63122727	4.79073	7.74273	4.55519	45	NA	intron (NM_007798, intron 1 of 9)	CpG	147	NM_007798	13030	Mm.236553	NM_007798	ENSMUSG00000021939	Ctsb	CB	cathepsin B	protein-coding
Cux1_D6_1_peak_3059	chr14	63177667	63177868	4.67932	6.23077	2.8312	28	NA	exon (NM_010191, exon 3 of 10)	exon (NM_010191, exon 3 of 10)	120	NM_001360211	14137		NM_010191	ENSMUSG00000021273	Fdft1	SQS|SS	farnesyl diphosphate farnesyl transferase 1	protein-coding	D6_peak_4206	chr14	63177621	63178418	6.02509	14.0472	10.3246	103	NA	5' UTR (NM_010191, exon 3 of 10)	5' UTR (NM_010191, exon 3 of 10)	1559	NM_010191	14137	Mm.474432	NM_010191	ENSMUSG00000021273	Fdft1	SQS|SS	farnesyl diphosphate farnesyl transferase 1	protein-coding
Cux1_D6_1_peak_4661	chr18	54593325	54593587	7.34967	13.0779	8.74273	87	NA	Intergenic	Intergenic	-18288	NR_045400	328957		NR_045400	ENSMUSG00000118154	9330117O12Rik	9330117O12	RIKEN cDNA 9330117O12 gene	ncRNA	D6_peak_6419	chr18	54593123	54594131	5.40328	10.1456	6.72207	67	NA	Intergenic	Intergenic	-18117	NR_045400	328957	Mm.402781	NR_045400		9330117O12Rik	9330117O12	RIKEN cDNA 9330117O12 gene	ncRNA
Cux1_D6_1_peak_4665	chr18	54885780	54886301	5.85245	8.8438	4.99815	49	NA	Intergenic	Intergenic	104140	NM_175751	269023		NM_175751	ENSMUSG00000052713	Zfp608	4932417D18Rik|D430007A19Rik|Znf608	zinc finger protein 608	protein-coding	D6_peak_6423	chr18	54885546	54886324	8.69756	25.0105	20.7123	207	NA	Intergenic	Intergenic	104245	NM_175751	269023	Mm.192984	NM_175751	ENSMUSG00000052713	Zfp608	4932417D18Rik|D430007A19Rik|Znf608	zinc finger protein 608	protein-coding
Cux1_D6_1_peak_3062	chr14	63606073	63606255	4.76846	6.21786	2.83054	28	NA	promoter-TSS (NM_173393)	promoter-TSS (NM_173393)	-366	NM_173393	219149		NM_173393	ENSMUSG00000035067	Xkr6	2700008G24Rik|Xrg6	X-linked Kx blood group related 6	protein-coding	D6_peak_4209	chr14	63605997	63606336	9.20004	24.406	20.134	201	NA	promoter-TSS (NM_173393)	promoter-TSS (NM_173393)	-364	NM_173393	219149	Mm.32071	NM_173393	ENSMUSG00000035067	Xkr6	2700008G24Rik|BC024502|Xrg6	X-linked Kx blood group related 6	protein-coding
Cux1_D6_1_peak_3063	chr14	63654654	63655036	5.43879	7.654	3.98869	39	NA	intron (NM_173393, intron 1 of 2)	intron (NM_173393, intron 1 of 2)	-47126	NR_167937	105245780		NR_167937		Gm15918	-	predicted gene 15918	ncRNA	D6_peak_4210	chr14	63654304	63654803	4.43199	6.57287	3.52663	35	NA	intron (NM_173393, intron 1 of 2)	intron (NM_173393, intron 1 of 2)	48023	NM_173393	219149	Mm.32071	NM_173393	ENSMUSG00000035067	Xkr6	2700008G24Rik|BC024502|Xrg6	X-linked Kx blood group related 6	protein-coding
Cux1_D6_1_peak_3066	chr14	63719002	63719411	5.00471	7.49329	3.85596	38	NA	intron (NM_173393, intron 1 of 2)	intron (NM_173393, intron 1 of 2)	-7983	NR_030611	100124452		NR_030611	ENSMUSG00000076049	Mir598	Mirn598|mir-598|mmu-mir-598	microRNA 598	ncRNA	D6_peak_4211	chr14	63718804	63719129	5.35258	8.67641	5.39116	53	NA	intron (NM_173393, intron 1 of 2)	intron (NM_173393, intron 1 of 2)	-8223	NR_030611	100124452		NR_030611	ENSMUSG00000076049	Mir598	Mirn598|mir-598|mmu-mir-598	microRNA 598	ncRNA
Cux1_D6_1_peak_3069	chr14	64440520	64440787	4.37117	5.57111	2.32854	23	NA	intron (NM_001253712, intron 1 of 5)	CpG	373	NM_001253715	110265		NM_026322	ENSMUSG00000054733	Msra	2310045J23Rik|6530413P12Rik|MSR-A	methionine sulfoxide reductase A	protein-coding	D6_peak_4215	chr14	64440358	64440909	6.48611	14.1349	10.4063	104	NA	intron (NM_001253712, intron 1 of 5)	CpG	393	NM_001253714	110265	Mm.26713	NM_026322	ENSMUSG00000054733	Msra	2310045J23Rik|6530413P12Rik|MSR-A	methionine sulfoxide reductase A	protein-coding
Cux1_D6_1_peak_5	chr1	3671797	3672080	4.81734	6.66524	3.18029	31	NA	promoter-TSS (NM_001011874)	promoter-TSS (NM_001011874)	-440	NM_001011874	497097		NM_001011874	ENSMUSG00000051951	Xkr4	Gm210|XRG4|mKIAA1889	X-linked Kx blood group related 4	protein-coding	D6_peak_1	chr1	3671612	3672218	6.42441	15.2963	11.4925	114	NA	promoter-TSS (NM_001011874)	promoter-TSS (NM_001011874)	-417	NM_001011874	497097	Mm.454496	NM_001011874	ENSMUSG00000051951	Xkr4	AY534250|Gm210|XRG4|mKIAA1889	X-linked Kx blood group related 4	protein-coding
Cux1_D6_1_peak_9	chr1	4857522	4858106	5.01269	7.22598	3.63848	36	NA	promoter-TSS (NM_001159751)	promoter-TSS (NM_001159751)	120	NM_011541	21399		NM_011541	ENSMUSG00000033813	Tcea1	S-II	transcription elongation factor A (SII) 1	protein-coding	D6_peak_4	chr1	4857528	4858026	7.0107	15.5751	11.7545	117	NA	promoter-TSS (NM_011541)	promoter-TSS (NM_011541)	83	NM_001159750	21399	Mm.207263	NM_011541	ENSMUSG00000033813	Tcea1	S-II	transcription elongation factor A (SII) 1	protein-coding
Cux1_D6_1_peak_4671	chr18	55623762	55623940	4.46552	5.63911	2.37909	23	NA	Intergenic	Intergenic	-631260	NM_001360787	269023		NM_175751	ENSMUSG00000052713	Zfp608	4932417D18Rik|D430007A19Rik|Znf608	zinc finger protein 608	protein-coding	D6_peak_6437	chr18	55623672	55624119	3.58021	5.15973	2.31983	23	NA	Intergenic	Intergenic	-633715	NM_175751	269023	Mm.192984	NM_175751	ENSMUSG00000052713	Zfp608	4932417D18Rik|D430007A19Rik|Znf608	zinc finger protein 608	protein-coding
Cux1_D6_1_peak_4672	chr18	55785999	55786426	5.57193	8.11268	4.37519	43	NA	Intergenic	Intergenic	-614128	NM_001360917	107022		NM_026240	ENSMUSG00000001700	Gramd2b	9030613F08Rik|9130427A09Rik|Gramd3|NS3TP2	GRAM domain containing 2B	protein-coding	D6_peak_6441	chr18	55785761	55786570	8.44381	23.3929	19.1652	191	NA	Intergenic	Intergenic	-645967	NM_026240	107022	Mm.24356	NM_026240	ENSMUSG00000001700	Gramd3	9030613F08Rik|9130427A09Rik|AW061306|NS3TP2	GRAM domain containing 3	protein-coding
Cux1_D6_1_peak_4673	chr18	55794088	55794317	7.13861	11.9356	7.71518	77	NA	Intergenic	Intergenic	-606138	NM_001360917	107022		NM_026240	ENSMUSG00000001700	Gramd2b	9030613F08Rik|9130427A09Rik|Gramd3|NS3TP2	GRAM domain containing 2B	protein-coding	D6_peak_6442	chr18	55793745	55794387	6.0441	12.4684	8.85858	88	NA	Intergenic	Intergenic	-638066	NM_026240	107022	Mm.24356	NM_026240	ENSMUSG00000001700	Gramd3	9030613F08Rik|9130427A09Rik|AW061306|NS3TP2	GRAM domain containing 3	protein-coding
Cux1_D6_1_peak_4674	chr18	55812537	55812940	5.19311	7.51096	3.87017	38	NA	Intergenic	Intergenic	-587602	NM_001360917	107022		NM_026240	ENSMUSG00000001700	Gramd2b	9030613F08Rik|9130427A09Rik|Gramd3|NS3TP2	GRAM domain containing 2B	protein-coding	D6_peak_6443	chr18	55812636	55812989	8.50817	25.6687	21.3459	213	NA	Intergenic	Intergenic	-619320	NM_026240	107022	Mm.24356	NM_026240	ENSMUSG00000001700	Gramd3	9030613F08Rik|9130427A09Rik|AW061306|NS3TP2	GRAM domain containing 3	protein-coding
Cux1_D6_1_peak_4676	chr18	56070863	56071191	4.30275	5.35935	2.16342	21	NA	Intergenic	Intergenic	-329313	NM_001360917	107022		NM_026240	ENSMUSG00000001700	Gramd2b	9030613F08Rik|9130427A09Rik|Gramd3|NS3TP2	GRAM domain containing 2B	protein-coding	D6_peak_6445	chr18	56071027	56071754	6.04072	12.0639	8.4846	84	NA	Intergenic	Intergenic	-360742	NM_026240	107022	Mm.24356	NM_026240	ENSMUSG00000001700	Gramd3	9030613F08Rik|9130427A09Rik|AW061306|NS3TP2	GRAM domain containing 3	protein-coding
Cux1_D6_1_peak_4679	chr18	56707354	56707692	5.59983	8.75157	4.92211	49	NA	promoter-TSS (NM_010721)	promoter-TSS (NM_010721)	-290	NM_010721	16906		NM_010721	ENSMUSG00000024590	Lmnb1	-	lamin B1	protein-coding	D6_peak_6448	chr18	56707506	56707972	7.30208	18.9517	14.9369	149	NA	promoter-TSS (NM_010721)	promoter-TSS (NM_010721)	-74	NM_010721	16906	Mm.4105	NM_010721	ENSMUSG00000024590	Lmnb1	-	lamin B1	protein-coding
Cux1_D6_1_peak_3070	chr14	64642003	64642508	5.46838	8.23159	4.47465	44	NA	Intergenic	Intergenic	-10286	NM_001081177	16554		NM_001081177	ENSMUSG00000060012	Kif13b	5330429L19Rik|6030414C01|C130021D12Rik|GAKIN	kinesin family member 13B	protein-coding	D6_peak_4219	chr14	64642039	64642647	7.78889	20.966	16.8502	168	NA	Intergenic	Intergenic	-10188	NM_001081177	16554	Mm.23611	NM_001081177	ENSMUSG00000060012	Kif13b	5330429L19Rik|6030414C01|AI429803|C130021D12Rik|GAKIN	kinesin family member 13B	protein-coding
Cux1_D6_1_peak_3073	chr14	64949863	64950287	7.61452	13.0997	8.76208	87	NA	promoter-TSS (NM_001347627)	promoter-TSS (NM_001347627)	30	NM_001253731	210925		NM_153414	ENSMUSG00000021975	Ints9	D14Ertd231e	integrator complex subunit 9	protein-coding	D6_peak_4220	chr14	64949641	64950278	6.50798	16.7757	12.8832	128	NA	promoter-TSS (NM_001253731)	promoter-TSS (NM_001253731)	-86	NM_001253731	210925	Mm.71332	NM_153414	ENSMUSG00000021975	Ints9	BC028953|D14Ertd231e	integrator complex subunit 9	protein-coding
Cux1_D6_1_peak_3074	chr14	64980185	64980693	6.99756	11.707	7.50932	75	NA	intron (NM_001253731, intron 2 of 16)	intron (NM_001253731, intron 2 of 16)	30146	NM_153414	210925		NM_153414	ENSMUSG00000021975	Ints9	D14Ertd231e	integrator complex subunit 9	protein-coding	D6_peak_4221	chr14	64980385	64980608	4.39458	6.24966	3.24654	32	NA	intron (NM_153414, intron 2 of 16)	intron (NM_153414, intron 2 of 16)	30451	NM_153414	210925	Mm.71332	NM_153414	ENSMUSG00000021975	Ints9	BC028953|D14Ertd231e	integrator complex subunit 9	protein-coding
Cux1_D6_1_peak_3075	chr14	65098100	65098387	5.24545	7.34309	3.73498	37	NA	promoter-TSS (NM_018788)	promoter-TSS (NM_018788)	-137	NM_018788	54616		NM_018788	ENSMUSG00000021978	Extl3	2900009G18Rik|Ext1l|mKIAA0519	exostosin-like glycosyltransferase 3	protein-coding	D6_peak_4222	chr14	65098045	65098350	5.36254	9.36916	6.01617	60	NA	promoter-TSS (NM_018788)	promoter-TSS (NM_018788)	-91	NM_018788	54616	Mm.103748	NM_018788	ENSMUSG00000021978	Extl3	2900009G18Rik|AU040105|Ext1l|mKIAA0519	exostoses (multiple)-like 3	protein-coding
Cux1_D6_1_peak_3077	chr14	65149655	65150020	9.33008	17.693	13.0124	130	NA	Intergenic	CpG	-22480	NR_166862	105245784		NR_166862	ENSMUSG00000114693	Gm41177	-	predicted gene, 41177	ncRNA	D6_peak_4223	chr14	65149809	65150185	7.96195	17.332	13.4058	134	NA	Intergenic	CpG	-51891	NM_018788	54616	Mm.103748	NM_018788	ENSMUSG00000021978	Extl3	2900009G18Rik|AU040105|Ext1l|mKIAA0519	exostoses (multiple)-like 3	protein-coding
Cux1_D6_1_peak_4680	chr18	56925386	56926003	7.31943	12.6193	8.32446	83	NA	promoter-TSS (NM_177115)	promoter-TSS (NM_177115)	-49	NR_166732	102637946		NR_166732		Gm34632	-	predicted gene, 34632	ncRNA	D6_peak_6449	chr18	56925448	56925893	6.86206	14.8472	11.0728	110	NA	promoter-TSS (NM_177115)	promoter-TSS (NM_177115)	-122	NM_177115	320253	Mm.312623	NM_177115	ENSMUSG00000032656	March3	6330411I15Rik|A530081L18Rik|AI843639|MARCH-III	membrane-associated ring finger (C3HC4) 3	protein-coding
Cux1_D6_1_peak_4681	chr18	56981196	56981372	4.1724	5.14148	1.99752	19	NA	Intergenic	Intergenic	-5905	NM_029909	77422		NM_029909	ENSMUSG00000024592	C330018D20Rik	-	RIKEN cDNA C330018D20 gene	protein-coding	D6_peak_6450	chr18	56980933	56981377	4.81296	8.09013	4.8652	48	NA	Intergenic	L2b|LINE|L2	-5776	NM_029909	77422	Mm.256874	NM_029909	ENSMUSG00000024592	C330018D20Rik	AU018666	RIKEN cDNA C330018D20 gene	protein-coding
Cux1_D6_1_peak_3085	chr14	66324844	66325268	6.585	10.3339	6.29406	62	NA	Intergenic	Intergenic	-19240	NM_019675	56471		NM_019675	ENSMUSG00000022044	Stmn4	Lagl|RB3	stathmin-like 4	protein-coding	D6_peak_4230	chr14	66324792	66325312	8.87429	27.0441	22.6685	226	NA	Intergenic	Intergenic	-19244	NM_019675	56471	Mm.35474	NM_019675	ENSMUSG00000022044	Stmn4	Lagl|R75359|RB3	stathmin-like 4	protein-coding
Cux1_D6_1_peak_3086	chr14	66494713	66494918	4.75907	6.57379	3.10635	31	NA	Intergenic	Intergenic	-140436	NM_013461	11549		NM_013461	ENSMUSG00000045875	Adra1a	Adra1c	adrenergic receptor, alpha 1a	protein-coding	D6_peak_4234	chr14	66494314	66494888	5.32161	9.99688	6.58651	65	NA	Intergenic	Intergenic	-140650	NM_001271761	11549	Mm.57064	NM_013461	ENSMUSG00000045875	Adra1a	Adra1c	adrenergic receptor, alpha 1a	protein-coding
Cux1_D6_1_peak_3087	chr14	66868701	66868950	5.10923	7.12606	3.55595	35	NA	promoter-TSS (NM_009955)	promoter-TSS (NM_009955)	-25	NR_157372	432870		NR_157372	ENSMUSG00000075553	Gm5464	EG432870	predicted gene 5464	ncRNA	D6_peak_4238	chr14	66868110	66869203	5.02824	11.5202	7.983	79	NA	promoter-TSS (NM_001034881)	promoter-TSS (NM_001034881)	-56	NM_009955	12934	Mm.352648	NM_009955	ENSMUSG00000022048	Dpysl2	AI851130|Crmp2|DRP2|Musunc33|TOAD-64|Ulip2	dihydropyrimidinase-like 2	protein-coding
Cux1_D6_1_peak_3089	chr14	67008650	67009245	4.72101	6.51411	3.0587	30	NA	promoter-TSS (NM_009761)	promoter-TSS (NM_009761)	-70	NM_009761	12177		NM_009761	ENSMUSG00000022051	Bnip3l	D14Ertd719e|Nip3L|Nix	BCL2/adenovirus E1B interacting protein 3-like	protein-coding	D6_peak_4239	chr14	67008624	67009252	4.90545	9.55707	6.18664	61	NA	promoter-TSS (NM_009761)	promoter-TSS (NM_009761)	-61	NM_009761	12177	Mm.29820	NM_009761	ENSMUSG00000022051	Bnip3l	C86132|D14Ertd719e|Nip3L|Nix	BCL2/adenovirus E1B interacting protein 3-like	protein-coding
Cux1_D6_1_peak_4692	chr18	60735271	60735854	6.32309	11.769	7.56419	75	NA	intron (NM_001348146, intron 1 of 6)	intron (NM_001348146, intron 1 of 6)	-2421	NM_001348102	15531		NM_008306	ENSMUSG00000054008	Ndst1	1200015G06Rik|HSNST|HSNST 1|Hsst|N-HSST|N-HSST 1|NDST-1|b2b2230Clo	N-deacetylase/N-sulfotransferase (heparan glucosaminyl) 1	protein-coding	D6_peak_6463	chr18	60735613	60735818	3.11661	3.98253	1.376	13	NA	Intergenic	Intergenic	-22326	NM_008306	15531	Mm.181862	NM_008306	ENSMUSG00000054008	Ndst1	1200015G06Rik|HSNST|HSNST 1|Hsst|N-HSST|N-HSST 1|NDST-1|b2b2230Clo	N-deacetylase/N-sulfotransferase (heparan glucosaminyl) 1	protein-coding
Cux1_D6_1_peak_4693	chr18	61211299	61211725	6.88867	11.5305	7.35231	73	NA	promoter-TSS (NM_007885)	promoter-TSS (NM_007885)	84	NM_007885	13521		NM_007885	ENSMUSG00000034320	Slc26a2	Dtd|ST-OB	solute carrier family 26 (sulfate transporter), member 2	protein-coding	D6_peak_6467	chr18	61211424	61211704	4.49209	7.23537	4.10687	41	NA	promoter-TSS (NM_007885)	promoter-TSS (NM_007885)	32	NM_007885	13521	Mm.24803	NM_007885	ENSMUSG00000034320	Slc26a2	Dtd|ST-OB	solute carrier family 26 (sulfate transporter), member 2	protein-coding
Cux1_D6_1_peak_4695	chr18	61555010	61555201	3.65557	4.31822	1.44065	14	NA	promoter-TSS (NM_146087)	promoter-TSS (NM_146087)	-168	NM_001357498	93687		NM_146087	ENSMUSG00000024576	Csnk1a1	2610208K14Rik|4632404G05Rik|5430427P18Rik|CK1a|Csnk1a	casein kinase 1, alpha 1	protein-coding	D6_peak_6468	chr18	61554912	61555538	6.13245	13.4479	9.76661	97	NA	promoter-TSS (NM_146087)	promoter-TSS (NM_146087)	-357	NM_146087	93687	Mm.26908	NM_146087	ENSMUSG00000024576	Csnk1a1	2610208K14Rik|4632404G05Rik|5430427P18Rik|CK1a|Csnk1a	casein kinase 1, alpha 1	protein-coding
Cux1_D6_1_peak_3090	chr14	67072486	67072694	4.67405	6.06132	2.7087	27	NA	promoter-TSS (NM_001205188)	promoter-TSS (NM_001205188)	-119	NM_001205188	71978		NM_028032	ENSMUSG00000022052	Ppp2r2a	2410004D02Rik|mKIAA1541	protein phosphatase 2, regulatory subunit B, alpha	protein-coding	D6_peak_4240	chr14	67072023	67072508	7.95116	18.297	14.3167	143	NA	5' UTR (NM_028032, exon 1 of 10)	5' UTR (NM_028032, exon 1 of 10)	206	NM_028032	71978	Mm.273997	NM_028032	ENSMUSG00000022052	Ppp2r2a	2410004D02Rik|mKIAA1541	protein phosphatase 2, regulatory subunit B, alpha	protein-coding
Cux1_D6_1_peak_3092	chr14	67188471	67188685	4.23657	5.24811	2.08	20	NA	Intergenic	Intergenic	-44714	NM_001276387	13592		NM_010095	ENSMUSG00000022053	Ebf2	D14Ggc1e|EBF-2|Mmot1|O/E-3|OE-3	early B cell factor 2	protein-coding	D6_peak_4242	chr14	67188639	67188920	5.39182	8.41723	5.1585	51	NA	Intergenic	Intergenic	-44513	NM_001276387	13592	Mm.319947	NM_010095	ENSMUSG00000022053	Ebf2	D14Ggc1e|EBF-2|Mmot1|O/E-3|OE-3	early B cell factor 2	protein-coding
Cux1_D6_1_peak_3096	chr14	67715637	67716197	11.6149	31.4984	26.3516	263	NA	promoter-TSS (NM_134073)	promoter-TSS (NM_134073)	-76	NM_175384	108912		NM_175384	ENSMUSG00000048922	Cdca2	2610311M19Rik	cell division cycle associated 2	protein-coding	D6_peak_4247	chr14	67715450	67716355	10.093	35.7091	31.045	310	NA	promoter-TSS (NM_001111028)	promoter-TSS (NM_001111028)	-61	NM_175384	108912	Mm.33831	NM_175384	ENSMUSG00000048922	Cdca2	2610311M19Rik|AI586158	cell division cycle associated 2	protein-coding
Cux1_D6_1_peak_3098	chr14	68017504	68017842	6.63071	11.1122	6.98025	69	NA	Intergenic	Intergenic	-66190	NM_010910	18039		NM_010910	ENSMUSG00000022055	Nefl	CMT2E|NF-L|NF68|Nfl	neurofilament, light polypeptide	protein-coding	D6_peak_4249	chr14	68017617	68017896	4.93936	8.63057	5.35017	53	NA	Intergenic	Intergenic	-66128	NM_010910	18039	Mm.1956	NM_010910	ENSMUSG00000022055	Nefl	AI847934|CMT2E|NF-L|NF68|Nfl	neurofilament, light polypeptide	protein-coding
Cux1_D6_1_peak_3099	chr14	68024530	68024959	8.92452	22.7614	17.8459	178	NA	Intergenic	Intergenic	-59119	NM_010910	18039		NM_010910	ENSMUSG00000022055	Nefl	CMT2E|NF-L|NF68|Nfl	neurofilament, light polypeptide	protein-coding	D6_peak_4250	chr14	68024465	68024687	4.29814	6.62419	3.57063	35	NA	Intergenic	Intergenic	-59308	NM_010910	18039	Mm.1956	NM_010910	ENSMUSG00000022055	Nefl	AI847934|CMT2E|NF-L|NF68|Nfl	neurofilament, light polypeptide	protein-coding
Cux1_D6_1_peak_8700	chr7	123730861	123731144	11.8023	23.3324	18.3962	183	NA	Intergenic	Intergenic	-230376	NM_001081329	210162		NM_175435	ENSMUSG00000030757	Zkscan2	9430065N20Rik|Zfp694	zinc finger with KRAB and SCAN domains 2	protein-coding	D6_peak_12196	chr7	123730664	123731122	3.96752	5.8111	2.86786	28	NA	Intergenic	Intergenic	-230444	NM_001081329	210162	Mm.135397	NM_175435	ENSMUSG00000030757	Zkscan2	9430065N20Rik|AW493225|Zfp694	zinc finger with KRAB and SCAN domains 2	protein-coding
Cux1_D6_1_peak_8702	chr7	125263026	125263204	4.02996	4.90877	1.85505	18	NA	Intergenic	Intergenic	86671	NR_045803	71208		NM_172408	ENSMUSG00000045928	4933440M02Rik	-	RIKEN cDNA 4933440M02 gene	ncRNA	D6_peak_12204	chr7	125262973	125263492	5.56677	10.8087	7.32877	73	NA	Intergenic	Intergenic	86554	NR_045804	71208	Mm.159465	NM_172408	ENSMUSG00000045928	4933440M02Rik	-	RIKEN cDNA 4933440M02 gene	ncRNA
Cux1_D6_1_peak_8703	chr7	125340490	125340881	6.72938	10.5678	6.50035	65	NA	intron (NR_045804, intron 1 of 2)	intron (NR_045804, intron 1 of 2)	9101	NR_045803	71208		NM_172408	ENSMUSG00000045928	4933440M02Rik	-	RIKEN cDNA 4933440M02 gene	ncRNA	D6_peak_12205	chr7	125340373	125341094	5.49434	9.59547	6.22162	62	NA	intron (NR_045804, intron 1 of 2)	intron (NR_045804, intron 1 of 2)	9053	NR_045804	71208	Mm.159465	NM_172408	ENSMUSG00000045928	4933440M02Rik	-	RIKEN cDNA 4933440M02 gene	ncRNA
Cux1_D6_1_peak_8706	chr7	125444785	125445151	5.56704	7.86246	4.16444	41	NA	intron (NM_029842, intron 1 of 7)	CpG	348	NM_029842	77035		NM_029842	ENSMUSG00000030752	Kdm8	3110005O21Rik|Jmjd5	lysine (K)-specific demethylase 8	protein-coding	D6_peak_12207	chr7	125444650	125445203	8.24555	17.3439	13.4175	134	NA	intron (NM_029842, intron 1 of 7)	CpG	306	NM_029842	77035	Mm.307239	NM_029842	ENSMUSG00000030752	Kdm8	3110005O21Rik|Jmjd5	lysine (K)-specific demethylase 8	protein-coding
Cux1_D6_1_peak_8708	chr7	126377195	126378029	5.08722	7.09111	3.52705	35	NA	non-coding (NR_045537, exon 1 of 13)	non-coding (NR_045537, exon 1 of 13)	322	NR_045537	73658		NM_023712	ENSMUSG00000030741	Spns1	2210013K02Rik|Spin1|Spinl	SPNS lysolipid transporter 1, lysophospholipid	protein-coding	D6_peak_12213	chr7	126377368	126378043	7.68676	17.7978	13.846	138	NA	non-coding (NR_045537, exon 1 of 13)	non-coding (NR_045537, exon 1 of 13)	229	NM_023712	73658	Mm.11112	NM_023712	ENSMUSG00000030741	Spns1	2210013K02Rik|Spin1|Spinl	spinster homolog 1	protein-coding
Cux1_D6_1_peak_8709	chr7	126396526	126397113	13.1146	35.6282	30.4228	304	NA	promoter-TSS (NM_010900)	promoter-TSS (NM_010900)	-82	NM_010900	18020		NM_010900	ENSMUSG00000030722	Nfatc2ip	D7Ertd304e|NIP45	nuclear factor of activated T cells, cytoplasmic, calcineurin dependent 2 interacting protein	protein-coding	D6_peak_12214	chr7	126396540	126397035	8.49664	20.8635	16.7531	167	NA	promoter-TSS (NM_010900)	promoter-TSS (NM_010900)	-50	NM_010900	18020	Mm.1389	NM_010900	ENSMUSG00000030722	Nfatc2ip	D7Ertd304e|NIP45	nuclear factor of activated T cells, cytoplasmic, calcineurin dependent 2 interacting protein	protein-coding
Cux1_D6_1_peak_7100	chr5	29378209	29378672	4.33108	5.5074	2.27978	22	NA	promoter-TSS (NM_020295)	promoter-TSS (NM_020295)	-50	NM_020295	56873		NM_020295	ENSMUSG00000010721	Lmbr1	1110048D14Rik	limb region 1	protein-coding	D6_peak_9964	chr5	29378249	29378683	6.81154	13.0203	9.37057	93	NA	promoter-TSS (NM_020295)	promoter-TSS (NM_020295)	-76	NM_020295	56873	Mm.41572	NM_020295	ENSMUSG00000010721	Lmbr1	1110048D14Rik|AU017641	limb region 1	protein-coding
Cux1_D6_1_peak_7104	chr5	29569173	29569441	6.6627	10.7993	6.70445	67	NA	promoter-TSS (NM_133907)	promoter-TSS (NM_133907)	65	NM_133907	100763		NM_133907	ENSMUSG00000039000	Ube3c	RAUL|mKIAA0010	ubiquitin protein ligase E3C	protein-coding	D6_peak_9966	chr5	29568966	29569250	8.61093	23.2103	18.9902	189	NA	promoter-TSS (NM_133907)	promoter-TSS (NM_133907)	-134	NM_133907	100763	Mm.137746	NM_133907	ENSMUSG00000039000	Ube3c	AI853514|mKIAA0010	ubiquitin protein ligase E3C	protein-coding
Cux1_D6_1_peak_7105	chr5	29650468	29651233	8.65999	20.1238	15.3195	153	NA	intron (NM_133907, intron 18 of 22)	intron (NM_133907, intron 18 of 22)	81608	NM_133907	100763		NM_133907	ENSMUSG00000039000	Ube3c	RAUL|mKIAA0010	ubiquitin protein ligase E3C	protein-coding	D6_peak_9968	chr5	29650628	29651182	4.90468	9.88986	6.48879	64	NA	intron (NM_133907, intron 18 of 22)	intron (NM_133907, intron 18 of 22)	81663	NM_133907	100763	Mm.137746	NM_133907	ENSMUSG00000039000	Ube3c	AI853514|mKIAA0010	ubiquitin protein ligase E3C	protein-coding
Cux1_D6_1_peak_7108	chr5	30232488	30232674	5.36451	7.34452	3.73498	37	NA	promoter-TSS (NM_027652)	promoter-TSS (NM_027652)	0	NM_027652	28042		NM_027652	ENSMUSG00000075703	Selenoi	4933402G07Rik|D5Wsu178e|Ept1|SELI|mKIAA1724	selenoprotein I	protein-coding	D6_peak_9972	chr5	30232215	30232683	8.33517	19.5204	15.4769	154	NA	promoter-TSS (NM_027652)	promoter-TSS (NM_027652)	-132	NR_137634	28042	Mm.168854	NM_027652	ENSMUSG00000075703	Selenoi	4933402G07Rik|AI448296|AI452230|C79563|D5Wsu178e|Ept1|SELI|mKIAA1724	selenoprotein I	protein-coding
Cux1_D6_1_peak_7109	chr5	30814631	30815154	4.7445	6.17794	2.79853	27	NA	5' UTR (NM_133350, exon 1 of 7)	5' UTR (NM_133350, exon 1 of 7)	251	NM_133350	100732		NM_133350	ENSMUSG00000029166	Mapre3	EB2|EB3|EBF3|RP3	microtubule-associated protein, RP/EB family, member 3	protein-coding	D6_peak_9977	chr5	30814448	30814750	4.85873	7.85706	4.65748	46	NA	promoter-TSS (NM_133350)	promoter-TSS (NM_133350)	-42	NM_133350	100732	Mm.332295	NM_133350	ENSMUSG00000029166	Mapre3	AI790651|EB2|EB3|EBF3|RP3	microtubule-associated protein, RP/EB family, member 3	protein-coding
Cux1_D6_1_peak_8710	chr7	126429021	126429440	5.74447	8.38924	4.61133	46	NA	intron (NM_030566, intron 1 of 12)	CpG	463	NM_030566	70314		NM_030566	ENSMUSG00000030727	Rabep2	2610011A08Rik|Fra	rabaptin, RAB GTPase binding effector protein 2	protein-coding	D6_peak_12215	chr7	126428727	126429244	4.21913	5.73004	2.79805	27	NA	5' UTR (NM_030566, exon 1 of 13)	5' UTR (NM_030566, exon 1 of 13)	218	NM_030566	70314	Mm.35467	NM_030566	ENSMUSG00000030727	Rabep2	2610011A08Rik|AI462746|Fra	rabaptin, RAB GTPase binding effector protein 2	protein-coding
Cux1_D6_1_peak_8712	chr7	126502242	126502430	5.02229	6.98826	3.44535	34	NA	promoter-TSS (NM_001347658)	promoter-TSS (NM_001347658)	89	NM_001347658	233871		NM_183020	ENSMUSG00000032637	Atxn2l	A2D|A2LG|A2RP|A2lp|Atxnl2	ataxin 2-like	protein-coding	D6_peak_12217	chr7	126502147	126502592	6.34311	18.131	14.1604	141	NA	promoter-TSS (NM_001347658)	promoter-TSS (NM_001347658)	56	NM_001347658	233871	Mm.231450	NM_183020	ENSMUSG00000032637	Atxn2l	A2D|A2LG|A2RP|A2lp|Atxnl2	ataxin 2-like	protein-coding
Cux1_D6_1_peak_8714	chr7	126799058	126799261	4.08739	5.12483	1.98565	19	NA	promoter-TSS (NM_001177307)	promoter-TSS (NM_001177307)	19	NM_001177307	11674		NM_007438	ENSMUSG00000030695	Aldoa	Aldo-1|Aldo1	aldolase A, fructose-bisphosphate	protein-coding	D6_peak_12225	chr7	126799031	126799749	7.17939	17.2833	13.3597	133	NA	promoter-TSS (NM_001177307)	promoter-TSS (NM_001177307)	-136	NM_007438	11674	Mm.275831	NM_007438	ENSMUSG00000030695	Aldoa	Aldo-1|Aldo1	aldolase A, fructose-bisphosphate	protein-coding
Cux1_D6_1_peak_8715	chr7	126884869	126885047	5.66923	8.2684	4.50735	45	NA	promoter-TSS (NM_001163775)	promoter-TSS (NM_001163775)	9	NM_001163775	381921		NM_001163774	ENSMUSG00000059981	Taok2	1110033K02Rik|B230344N16|MAP3K17|PSK|PSK1|TAO1|TAO2|mKIAA0881	TAO kinase 2	protein-coding	D6_peak_12228	chr7	126884751	126885004	6.31371	12.5605	8.94392	89	NA	promoter-TSS (NM_001163775)	promoter-TSS (NM_001163775)	90	NM_001163775	381921	Mm.259634	NM_001163774	ENSMUSG00000059981	Taok2	1110033K02Rik|B230344N16|MAP3K17|PSK|PSK1|TAO1|TAO2|mKIAA0881	TAO kinase 2	protein-coding
Cux1_D6_1_peak_8717	chr7	127208755	127209358	8.10361	17.0951	12.4478	124	NA	promoter-TSS (NM_144522)	promoter-TSS (NM_144522)	157	NM_001347655	17907		NM_016754	ENSMUSG00000030672	Mylpf	2410014J02Rik|MLC-2|Mlc2|Myl11	myosin light chain, phosphorylatable, fast skeletal muscle	protein-coding	D6_peak_12234	chr7	127208585	127209287	10.7393	34.7602	30.1207	301	NA	promoter-TSS (NM_144522)	promoter-TSS (NM_144522)	37	NM_001347655	17907	Mm.14526	NM_016754	ENSMUSG00000030672	Mylpf	2410014J02Rik|MLC-2|Mlc2	myosin light chain, phosphorylatable, fast skeletal muscle	protein-coding
Cux1_D6_1_peak_7111	chr5	30960034	30960227	3.91539	4.72512	1.72783	17	NA	5' UTR (NM_016703, exon 1 of 9)	5' UTR (NM_016703, exon 1 of 9)	197	NM_001294302	50907		NM_016703	ENSMUSG00000045302	Preb	-	prolactin regulatory element binding	protein-coding	D6_peak_9982	chr5	30960023	30960467	5.89989	10.6543	7.18655	71	NA	promoter-TSS (NM_001294302)	promoter-TSS (NM_001294302)	82	NM_016703	50907	Mm.272414	NM_016703	ENSMUSG00000045302	Preb	C85705	prolactin regulatory element binding	protein-coding
Cux1_D6_1_peak_7112	chr5	31048015	31048653	5.32451	8.00268	4.28167	42	NA	promoter-TSS (NM_027855)	promoter-TSS (NM_027855)	228	NM_001177621	330064		NM_177870	ENSMUSG00000006641	Slc5a6	E430023I20	solute carrier family 5 (sodium-dependent vitamin transporter), member 6	protein-coding	D6_peak_9983	chr5	31048103	31048890	8.32777	22.0969	17.9288	179	NA	promoter-TSS (NM_177870)	promoter-TSS (NM_177870)	66	NM_001177621	330064	Mm.205463	NM_177870	ENSMUSG00000006641	Slc5a6	E430023I20	solute carrier family 5 (sodium-dependent vitamin transporter), member 6	protein-coding
Cux1_D6_1_peak_7113	chr5	31054471	31054871	8.36401	15.1729	10.66	106	NA	promoter-TSS (NM_001289523)	promoter-TSS (NM_001289523)	-109	NM_023525	69719		NM_023525	ENSMUSG00000013629	Cad	2410008J01Rik|Cpad	carbamoyl-phosphate synthetase 2, aspartate transcarbamylase, and dihydroorotase	protein-coding	D6_peak_9984	chr5	31054494	31054851	6.89653	14.0297	10.3084	103	NA	promoter-TSS (NM_001289522)	promoter-TSS (NM_001289522)	-108	NM_023525	69719	Mm.305535	NM_023525	ENSMUSG00000013629	Cad	2410008J01Rik|AU018859|Cpad	carbamoyl-phosphate synthetase 2, aspartate transcarbamylase, and dihydroorotase	protein-coding
Cux1_D6_1_peak_7114	chr5	31220516	31220772	4.32528	5.39753	2.19469	21	NA	promoter-TSS (NM_008014)	promoter-TSS (NM_008014)	-99	NM_008014	14208		NM_008014	ENSMUSG00000029147	Ppm1g	Fin13	protein phosphatase 1G (formerly 2C), magnesium-dependent, gamma isoform	protein-coding	D6_peak_9988	chr5	31220421	31220984	4.64605	8.10618	4.87946	48	NA	promoter-TSS (NM_008014)	promoter-TSS (NM_008014)	-157	NM_008014	14208	Mm.14501	NM_008014	ENSMUSG00000029147	Ppm1g	AI385652|Fin13	protein phosphatase 1G (formerly 2C), magnesium-dependent, gamma isoform	protein-coding
Cux1_D6_1_peak_7115	chr5	31494935	31495132	4.02996	4.90877	1.85505	18	NA	intron (NM_133756, intron 1 of 13)	intron (NM_133756, intron 1 of 13)	292	NM_133756	74254		NM_133756	ENSMUSG00000064037	Gpn1	2410004J02Rik|MBDIN|NTPBP|Xab1	GPN-loop GTPase 1	protein-coding	D6_peak_9991	chr5	31494559	31495016	5.73491	9.64737	6.26868	62	NA	promoter-TSS (NM_133756)	promoter-TSS (NM_133756)	26	NM_133756	74254	Mm.348649	NM_133756	ENSMUSG00000064037	Gpn1	2410004J02Rik|AI449615|MBDIN|NTPBP|Xab1	GPN-loop GTPase 1	protein-coding
Cux1_D6_1_peak_7118	chr5	31697935	31698235	5.28446	7.21049	3.62498	36	NA	promoter-TSS (NM_144541)	promoter-TSS (NM_144541)	35	NM_181279	107976		NM_144541	ENSMUSG00000052139	Babam2	6030405P19Rik|B830038C02Rik|Bre	BRISC and BRCA1 A complex member 2	protein-coding	D6_peak_9993	chr5	31697870	31698461	4.75909	8.30961	5.06266	50	NA	promoter-TSS (NM_153196)	promoter-TSS (NM_153196)	115	NM_181282	107976	Mm.482126	NM_144541	ENSMUSG00000052139	Bre	6030405P19Rik|AI429776|B830038C02Rik	brain and reproductive organ-expressed protein	protein-coding
Cux1_D6_1_peak_8721	chr7	127448617	127449302	5.53919	8.65421	4.83771	48	NA	5' UTR (NM_175163, exon 1 of 3)	5' UTR (NM_175163, exon 1 of 3)	199	NM_175163	71131		NM_175163	ENSMUSG00000048921	Zfp689	4933416E05Rik|Znf689	zinc finger protein 689	protein-coding	D6_peak_12241	chr7	127448631	127449465	7.8381	20.569	16.4729	164	NA	5' UTR (NM_175163, exon 1 of 3)	5' UTR (NM_175163, exon 1 of 3)	110	NM_175163	71131	Mm.474533	NM_175163	ENSMUSG00000048921	Zfp689	4933416E05Rik|Znf689	zinc finger protein 689	protein-coding
Cux1_D6_1_peak_8722	chr7	127471008	127471377	7.04595	10.7974	6.70436	67	NA	promoter-TSS (NM_145589)	promoter-TSS (NM_145589)	-422	NM_145589	233895		NM_145589	ENSMUSG00000030822	Prr14	-	proline rich 14	protein-coding	D6_peak_12242	chr7	127470544	127471519	6.19296	14.3953	10.6498	106	NA	promoter-TSS (NM_145589)	promoter-TSS (NM_145589)	-583	NM_145589	233895	Mm.44183	NM_145589	ENSMUSG00000030822	Prr14	BC006909	proline rich 14	protein-coding
Cux1_D6_1_peak_8723	chr7	127477791	127478179	6.58142	11.0322	6.91004	69	NA	promoter-TSS (NM_010183)	promoter-TSS (NM_010183)	-973	NM_010183	14123		NM_010183	ENSMUSG00000042423	Fbrs	Fbs|Fbs1	fibrosin	protein-coding	D6_peak_12243	chr7	127477753	127478895	9.47612	45.2682	40.3692	403	NA	Intergenic	CpG	6710	NM_145589	233895	Mm.44183	NM_145589	ENSMUSG00000030822	Prr14	BC006909	proline rich 14	protein-coding
Cux1_D6_1_peak_8724	chr7	127573220	127573463	6.80888	10.3991	6.35064	63	NA	promoter-TSS (NM_026888)	promoter-TSS (NM_026888)	-7	NM_026888	68961		NM_026888	ENSMUSG00000030815	Phkg2	1500017I02Rik	phosphorylase kinase, gamma 2 (testis)	protein-coding	D6_peak_12245	chr7	127573156	127573385	5.63972	10.2044	6.77606	67	NA	promoter-TSS (NM_026888)	promoter-TSS (NM_026888)	-78	NM_026888	68961	Mm.274473	NM_026888	ENSMUSG00000030815	Phkg2	1500017I02Rik	phosphorylase kinase, gamma 2 (testis)	protein-coding
Cux1_D6_1_peak_8725	chr7	127588517	127588713	5.62004	7.94922	4.23779	42	NA	promoter-TSS (NM_172281)	promoter-TSS (NM_172281)	-20	NM_001033040	233899		NM_001033040	ENSMUSG00000057176	Cfap119	Ccdc189|Gm166	cilia and flagella associated protein 119	protein-coding	D6_peak_12246	chr7	127588195	127588736	11.5252	39.0745	34.3203	343	NA	promoter-TSS (NM_172281)	promoter-TSS (NM_172281)	130	NM_001033040	233899	Mm.25220	NM_001033040	ENSMUSG00000057176	Ccdc189	Gm166	coiled-coil domain containing 189	protein-coding
Cux1_D6_1_peak_8726	chr7	127708712	127709030	5.40578	8.13198	4.39134	43	NA	promoter-TSS (NM_009746)	promoter-TSS (NM_009746)	-105	NM_009746	12055		NM_009746	ENSMUSG00000030814	Bcl7c	C230096E12Rik	B cell CLL/lymphoma 7C	protein-coding	D6_peak_12249	chr7	127708263	127708945	4.53268	8.20421	4.96753	49	NA	TTS (NR_030428)	TTS (NR_030428)	117	NR_030428	791073		NR_030428	ENSMUSG00000076454	Mir762	Mirn762|mir-762|mmu-mir-762	microRNA 762	ncRNA
Cux1_D6_1_peak_8728	chr7	127875512	127875700	4.87246	6.53806	3.07866	30	NA	promoter-TSS (NM_001362192)	promoter-TSS (NM_001362192)	36	NM_001362191	244219		NM_146259	ENSMUSG00000049728	Zfp668	E130018B19Rik|Znf668	zinc finger protein 668	protein-coding	D6_peak_12254	chr7	127875478	127876132	5.9697	13.1256	9.46764	94	NA	intron (NM_146259, intron 1 of 2)	CpG	1018	NM_146259	244219	Mm.207872	NM_146259	ENSMUSG00000049728	Zfp668	BC030314|E130018B19Rik|Znf668	zinc finger protein 668	protein-coding
Cux1_D6_1_peak_8729	chr7	127895432	127895853	12.3478	30.9164	25.7843	257	NA	promoter-TSS (NM_178600)	promoter-TSS (NM_178600)	-25	NM_178600	27973		NM_178600	ENSMUSG00000096145	Vkorc1	D7Wsu86e	vitamin K epoxide reductase complex, subunit 1	protein-coding	D6_peak_12256	chr7	127895546	127895843	5.91131	11.0528	7.5531	75	NA	promoter-TSS (NM_178600)	promoter-TSS (NM_178600)	-77	NM_178600	27973	Mm.29703	NM_178600	ENSMUSG00000096145	Vkorc1	D7Wsu86e	vitamin K epoxide reductase complex, subunit 1	protein-coding
Cux1_D6_1_peak_7121	chr5	32458820	32459023	7.37652	12.3219	8.0579	80	NA	promoter-TSS (NM_172707)	promoter-TSS (NM_172707)	-49	NM_172707	19046		NM_172707	ENSMUSG00000014956	Ppp1cb	1200010B19	protein phosphatase 1 catalytic subunit beta	protein-coding	D6_peak_9997	chr5	32458874	32459300	6.86611	18.9255	14.912	149	NA	5' UTR (NM_172707, exon 1 of 8)	5' UTR (NM_172707, exon 1 of 8)	117	NM_172707	19046	Mm.241931	NM_172707	ENSMUSG00000014956	Ppp1cb	1200010B19	protein phosphatase 1, catalytic subunit, beta isoform	protein-coding
Cux1_D6_1_peak_7122	chr5	32854244	32854481	5.9759	9.04142	5.16766	51	NA	promoter-TSS (NM_194340)	promoter-TSS (NM_194340)	-132	NM_194340	215476		NM_194340	ENSMUSG00000054280	Prr14l	6030436E02Rik|C330019G07Rik|Prl14l	proline rich 14-like	protein-coding	D6_peak_10002	chr5	32854212	32854416	7.23674	14.6325	10.8722	108	NA	promoter-TSS (NM_194340)	promoter-TSS (NM_194340)	-84	NM_194340	215476	Mm.248721	NM_194340	ENSMUSG00000054280	Prr14l	6030436E02Rik|C330019G07Rik|Prl14l	proline rich 14-like	protein-coding
Cux1_D6_1_peak_7124	chr5	33335515	33335811	7.74874	12.2637	8.00612	80	NA	promoter-TSS (NM_021500)	promoter-TSS (NM_021500)	91	NM_021500	59003		NM_021500	ENSMUSG00000079562	Maea	1110030D19Rik|EMP|Gid9	macrophage erythroblast attacher	protein-coding	D6_peak_10006	chr5	33335108	33335733	5.79456	10.8468	7.36373	73	NA	promoter-TSS (NM_021500)	promoter-TSS (NM_021500)	-152	NM_021500	59003	Mm.138617	NM_021500	ENSMUSG00000079562	Maea	1110030D19Rik|EMP|Gid9	macrophage erythroblast attacher	protein-coding
Cux1_D6_1_peak_7125	chr5	33378062	33378429	4.45383	6.09636	2.73885	27	NA	promoter-TSS (NM_001081101)	promoter-TSS (NM_001081101)	-451	NR_153107	71101		NM_027674	ENSMUSG00000037355	Uvssa	4933407H18Rik|D330017J19Rik|Kiaa1530|mKIAA1530	UV stimulated scaffold protein A	protein-coding	D6_peak_10007	chr5	33378231	33378715	8.75102	23.4983	19.2661	192	NA	promoter-TSS (NM_001081101)	promoter-TSS (NM_001081101)	-223	NM_001081101	71101	Mm.132178	NM_001081101	ENSMUSG00000037355	Uvssa	4933407H18Rik|D330017J19Rik|Kiaa1530|mKIAA1530	UV stimulated scaffold protein A	protein-coding
Cux1_D6_1_peak_8732	chr7	127967219	127967392	5.7853	8.22216	4.46905	44	NA	promoter-TSS (NM_001347649)	promoter-TSS (NM_001347649)	-174	NM_139149	233908		NM_139149	ENSMUSG00000030795	Fus	D430004D17Rik|D930039C12Rik|Fus1|Tls	fused in sarcoma	protein-coding	D6_peak_12258	chr7	127967173	127967984	7.52642	21.3803	17.2454	172	NA	promoter-TSS (NM_139149)	promoter-TSS (NM_139149)	99	NM_001347649	233908	Mm.277680	NM_139149	ENSMUSG00000030795	Fus	D430004D17Rik|D930039C12Rik|Fus1|Tls	fused in sarcoma	protein-coding
Cux1_D6_1_peak_8733	chr7	128238102	128238536	4.96564	7.72742	4.05219	40	NA	promoter-TSS (NM_177001)	promoter-TSS (NM_177001)	-288	NM_177001	100043133		NM_177001	ENSMUSG00000062944	Zfp696	9130023H24Rik|GLI4	zinc finger protein 696	protein-coding	D6_peak_12259	chr7	128238019	128238669	8.5191	24.0862	19.8277	198	NA	promoter-TSS (NM_177001)	promoter-TSS (NM_177001)	-313	NM_177001	100043133	Mm.183647	NM_177001	ENSMUSG00000062944	9130023H24Rik	GLI4	RIKEN cDNA 9130023H24 gene	protein-coding
Cux1_D6_1_peak_8734	chr7	128461347	128462045	6.03347	10.5063	6.44623	64	NA	promoter-TSS (NM_009383)	promoter-TSS (NM_009383)	-23	NM_001347641	21843		NM_009383	ENSMUSG00000030846	Tial1	5330433G13Rik|TIAR|mTIAR	Tia1 cytotoxic granule-associated RNA binding protein-like 1	protein-coding	D6_peak_12261	chr7	128461357	128461937	9.17987	28.858	24.4119	244	NA	promoter-TSS (NM_009383)	promoter-TSS (NM_009383)	26	NM_001347641	21843	Mm.242072	NM_009383	ENSMUSG00000030846	Tial1	5330433G13Rik|AL033329|TIAR|mTIAR	Tia1 cytotoxic granule-associated RNA binding protein-like 1	protein-coding
Cux1_D6_1_peak_8735	chr7	128470706	128471554	14.2274	48.4461	43.1236	431	NA	Intergenic	Lx8|LINE|L1	-9457	NM_001347641	21843		NM_009383	ENSMUSG00000030846	Tial1	5330433G13Rik|TIAR|mTIAR	Tia1 cytotoxic granule-associated RNA binding protein-like 1	protein-coding	D6_peak_12262	chr7	128471197	128471476	6.69422	13.6662	9.97054	99	NA	Intergenic	Lx8|LINE|L1	-9663	NM_001347640	21843	Mm.242072	NM_009383	ENSMUSG00000030846	Tial1	5330433G13Rik|AL033329|TIAR|mTIAR	Tia1 cytotoxic granule-associated RNA binding protein-like 1	protein-coding
Cux1_D6_1_peak_8739	chr7	128611094	128611315	6.49108	9.61774	5.66584	56	NA	promoter-TSS (NM_178641)	promoter-TSS (NM_178641)	-161	NM_178641	101490		NM_178641	ENSMUSG00000042105	Inpp5f	5830435P03Rik|SAC2|cI-27|hSAC2|mKIAA0966	inositol polyphosphate-5-phosphatase F	protein-coding	D6_peak_12264	chr7	128611163	128611603	6.90444	12.3444	8.74347	87	NA	promoter-TSS (NM_178641)	promoter-TSS (NM_178641)	18	NM_178641	101490	Mm.490344	NM_178641	ENSMUSG00000042105	Inpp5f	5830435P03Rik|AI115354|AW561896|SAC2|cI-27|hSAC2|mKIAA0966	inositol polyphosphate-5-phosphatase F	protein-coding
Cux1_D6_1_peak_7130	chr5	33629648	33629817	5.54812	8.07467	4.34292	43	NA	promoter-TSS (NM_001359463)	promoter-TSS (NM_001359463)	-97	NM_001359463	74504		NM_178390	ENSMUSG00000037339	Fam53a	2410018C17Rik|5430419M09Rik|Dntnp	family with sequence similarity 53, member A	protein-coding	D6_peak_10012	chr5	33629174	33629915	7.20743	16.8727	12.9743	129	NA	promoter-TSS (NM_178390)	promoter-TSS (NM_178390)	91	NM_178390	74504	Mm.294695	NM_178390	ENSMUSG00000037339	Fam53a	2410018C17Rik|5430419M09Rik|Dntnp	family with sequence similarity 53, member A	protein-coding
Cux1_D6_1_peak_7131	chr5	33652003	33652943	5.84795	8.55612	4.75319	47	NA	TTS (NM_026698)	TTS (NM_026698)	101	NM_001289725	20492		NM_009193	ENSMUSG00000004642	Slbp	-	stem-loop binding protein	protein-coding	D6_peak_10013	chr5	33651906	33652777	7.98827	19.3657	15.3298	153	NA	TTS (NM_026698)	TTS (NM_026698)	233	NM_001289724	20492	Mm.4172	NM_009193	ENSMUSG00000004642	Slbp	-	stem-loop binding protein	protein-coding
Cux1_D6_1_peak_7132	chr5	33657855	33658163	4.89491	6.57406	3.10635	31	NA	promoter-TSS (NM_001040435)	promoter-TSS (NM_001040435)	-32	NM_026698	68366		NM_026698	ENSMUSG00000019295	Tmem129	0610039G24Rik|2410015J15Rik	transmembrane protein 129	protein-coding	D6_peak_10014	chr5	33657677	33658598	11.3612	38.7028	33.9572	339	NA	promoter-TSS (NM_026698)	promoter-TSS (NM_026698)	9	NM_001040435	21335	Mm.379024	NM_011524	ENSMUSG00000037313	Tacc3	Aint|C86661|Eric1	transforming, acidic coiled-coil containing protein 3	protein-coding
Cux1_D6_1_peak_7133	chr5	33782573	33782913	4.06977	5.09745	1.96483	19	NA	promoter-TSS (NM_019694)	promoter-TSS (NM_019694)	-26	NM_019694	56384		NM_019694	ENSMUSG00000005299	Letm1	KHE	leucine zipper-EF-hand containing transmembrane protein 1	protein-coding	D6_peak_10015	chr5	33782643	33782893	7.10407	13.0924	9.43723	94	NA	promoter-TSS (NM_019694)	promoter-TSS (NM_019694)	-64	NM_019694	56384	Mm.260538	NM_019694	ENSMUSG00000005299	Letm1	-	leucine zipper-EF-hand containing transmembrane protein 1	protein-coding
Cux1_D6_1_peak_7135	chr5	34169136	34169674	6.72938	10.5678	6.50035	65	NA	promoter-TSS (NM_146159)	promoter-TSS (NM_146159)	19	NM_146159	231123		NM_146159	ENSMUSG00000079555	Haus3	D4S43h|D5H4S43|D5H4S43E	HAUS augmin-like complex, subunit 3	protein-coding	D6_peak_10019	chr5	34169377	34169788	8.11191	21.6488	17.5006	175	NA	promoter-TSS (NM_001289804)	promoter-TSS (NM_001289804)	-56	NM_001289803	272158	Mm.319286	NM_181857	ENSMUSG00000045102	Poln	POL4P	DNA polymerase N	protein-coding
Cux1_D6_1_peak_7136	chr5	34187755	34187947	5.50802	8.93103	5.07284	50	NA	promoter-TSS (NM_010753)	promoter-TSS (NM_010753)	-141	NM_010753	17122		NM_010753	ENSMUSG00000037235	Mxd4	2810410A03Rik|Mad4|bHLHc12	Max dimerization protein 4	protein-coding	D6_peak_10020	chr5	34187733	34188322	11.3928	40.0721	35.2938	352	NA	promoter-TSS (NM_010753)	promoter-TSS (NM_010753)	-317	NM_010753	17122	Mm.259260	NM_010753	ENSMUSG00000037235	Mxd4	2810410A03Rik|Mad4|bHLHc12	Max dimerization protein 4	protein-coding
Cux1_D6_1_peak_7137	chr5	34288415	34288659	4.80633	6.43238	2.99254	29	NA	promoter-TSS (NM_001015039)	promoter-TSS (NM_001015039)	-128	NM_001370805	100862066		NM_001370805	ENSMUSG00000109572	Cfap99	Gm21446	cilia and flagella associated protein 99	protein-coding	D6_peak_10021	chr5	34288420	34288644	5.79456	10.8468	7.36373	73	NA	promoter-TSS (NM_001015039)	promoter-TSS (NM_001015039)	-208	NM_001015039	231125	Mm.113388	NM_001015039	ENSMUSG00000037224	Zfyve28	9630058O20Rik|Gm146|mKIAA1643	zinc finger, FYVE domain containing 28	protein-coding
Cux1_D6_1_peak_7138	chr5	34336258	34336448	3.68807	4.30629	1.4317	14	NA	promoter-TSS (NM_001304270)	promoter-TSS (NM_001304270)	-27	NM_001304269	19822		NM_011278	ENSMUSG00000029110	Rnf4	Gtrgeo8|SNURF	ring finger protein 4	protein-coding	D6_peak_10022	chr5	34336120	34336540	6.36241	13.061	9.40742	94	NA	promoter-TSS (NM_011278)	promoter-TSS (NM_011278)	-50	NM_001304269	19822	Mm.21281	NM_011278	ENSMUSG00000029110	Rnf4	AU018689|Gtrgeo8|SNURF	ring finger protein 4	protein-coding
Cux1_D6_1_peak_7139	chr5	34369448	34369838	5.77	8.43033	4.6466	46	NA	promoter-TSS (NM_001243123)	promoter-TSS (NM_001243123)	-290	NM_001243123	231128		NM_001030306	ENSMUSG00000037210	Fam193a	-	family with sequence homology 193, member A	protein-coding	D6_peak_10023	chr5	34369541	34369919	7.24887	16.0238	12.1758	121	NA	promoter-TSS (NM_001243123)	promoter-TSS (NM_001243123)	-203	NM_001243123	231128	Mm.286885	NM_001030306	ENSMUSG00000037210	Fam193a	-	family with sequence similarity 193, member A	protein-coding
Cux1_D6_1_peak_8740	chr7	128672486	128672852	4.48978	5.68164	2.41352	24	NA	intron (NM_178641, intron 9 of 19)	intron (NM_178641, intron 9 of 19)	-16201	NM_001346517	101490		NM_178641	ENSMUSG00000042105	Inpp5f	5830435P03Rik|SAC2|cI-27|hSAC2|mKIAA0966	inositol polyphosphate-5-phosphatase F	protein-coding	D6_peak_12265	chr7	128672171	128673050	7.78085	17.9762	14.0142	140	NA	intron (NM_178641, intron 9 of 19)	intron (NM_178641, intron 9 of 19)	-16260	NM_001346517	101490	Mm.490344	NM_178641	ENSMUSG00000042105	Inpp5f	5830435P03Rik|AI115354|AW561896|SAC2|cI-27|hSAC2|mKIAA0966	inositol polyphosphate-5-phosphatase F	protein-coding
Cux1_D6_1_peak_8741	chr7	128744557	128745084	9.88758	25.1755	20.1868	201	NA	promoter-TSS (NM_001029982)	promoter-TSS (NM_001029982)	-50	NM_001029982	207352		NM_001029982	ENSMUSG00000055319	Sec23ip	D7Ertd373e|p125	Sec23 interacting protein	protein-coding	D6_peak_12267	chr7	128744612	128745168	5.60776	11.2577	7.74101	77	NA	promoter-TSS (NM_001029982)	promoter-TSS (NM_001029982)	20	NM_001029982	207352	Mm.297105	NM_001029982	ENSMUSG00000055319	Sec23ip	D7Ertd373e|p125	Sec23 interacting protein	protein-coding
Cux1_D6_1_peak_8742	chr7	130519310	130519654	4.96352	6.68448	3.19636	31	NA	promoter-TSS (NM_013799)	promoter-TSS (NM_013799)	98	NM_013799	11907		NM_013799	ENSMUSG00000030850	Ate1	-	arginyltransferase 1	protein-coding	D6_peak_12271	chr7	130519256	130519940	8.23226	23.4621	19.2312	192	NA	promoter-TSS (NM_001136054)	promoter-TSS (NM_001136054)	-18	NM_013799	11907	Mm.216321	NM_013799	ENSMUSG00000030850	Ate1	AI225793|AW547406	arginyltransferase 1	protein-coding
Cux1_D6_1_peak_8747	chr7	131410605	131410832	6.07492	9.85121	5.87109	58	NA	promoter-TSS (NM_175115)	promoter-TSS (NM_175115)	117	NM_025826	66885		NM_025826	ENSMUSG00000030861	Acadsb	1300003O09Rik|2-MEBCAD|SBCAD	acyl-Coenzyme A dehydrogenase, short/branched chain	protein-coding	D6_peak_12278	chr7	131410130	131410657	5.75666	10.7797	7.30171	73	NA	promoter-TSS (NM_025826)	promoter-TSS (NM_025826)	85	NM_175115	67143	Mm.334273	NM_175115	ENSMUSG00000040167	Ikzf5	2610034F18Rik|PEGASUS|Zfpn1a5	IKAROS family zinc finger 5	protein-coding
Cux1_D6_1_peak_8749	chr7	131496610	131497250	8.75972	16.2781	11.688	116	NA	Intergenic	Intergenic	-46033	NM_008257	15373		NM_008257	ENSMUSG00000040148	Hmx3	Nkx-5.1|Nkx5-1|Nkx5.1	H6 homeobox 3	protein-coding	D6_peak_12279	chr7	131496834	131497497	7.40416	15.8463	12.0091	120	NA	Intergenic	Intergenic	-45798	NM_008257	15373	Mm.323562	NM_008257	ENSMUSG00000040148	Hmx3	Nkx-5.1|Nkx5-1|Nkx5.1	H6 homeobox 3	protein-coding
Cux1_D6_1_peak_7140	chr5	34573357	34573843	7.59808	12.6828	8.38399	83	NA	promoter-TSS (NM_013457)	promoter-TSS (NM_013457)	-64	NM_001331086	11518		NM_013457	ENSMUSG00000029106	Add1	-	adducin 1	protein-coding	D6_peak_10025	chr5	34573347	34573898	5.21133	9.79472	6.40199	64	NA	promoter-TSS (NR_106111)	promoter-TSS (NR_106111)	-42	NM_001331086	11518	Mm.289106	NM_013457	ENSMUSG00000029106	Add1	AI256389	adducin 1 (alpha)	protein-coding
Cux1_D6_1_peak_7141	chr5	34660338	34660557	7.70774	13.2516	8.89839	88	NA	promoter-TSS (NM_019497)	promoter-TSS (NM_019497)	68	NM_001080743	14772		NM_019497	ENSMUSG00000052783	Grk4	A830025H08Rik|GRK|Gprk2l|Gprk4	G protein-coupled receptor kinase 4	protein-coding	D6_peak_10027	chr5	34660098	34660532	6.84937	17.0657	13.1552	131	NA	promoter-TSS (NM_019497)	promoter-TSS (NM_019497)	-64	NM_019497	14772	Mm.117076	NM_019497	ENSMUSG00000052783	Grk4	A830025H08Rik|GRK|Gprk2l|Gprk4	G protein-coupled receptor kinase 4	protein-coding
Cux1_D6_1_peak_7142	chr5	34761600	34761794	5.10666	6.91703	3.38618	33	NA	promoter-TSS (NM_010414)	promoter-TSS (NM_010414)	-43	NM_010414	15194		NM_010414	ENSMUSG00000029104	Htt	C430023I11Rik|Hd|Hdh|IT15	huntingtin	protein-coding	D6_peak_10028	chr5	34761404	34761934	7.12281	15.3316	11.5257	115	NA	promoter-TSS (NM_010414)	promoter-TSS (NM_010414)	-71	NM_010414	15194	Mm.209071	NM_010414	ENSMUSG00000029104	Htt	AI256365|C430023I11Rik|Hd|Hdh|IT15	huntingtin	protein-coding
Cux1_D6_1_peak_7144	chr5	35428105	35428524	5.88184	9.88988	5.90513	59	NA	Intergenic	Intergenic	39453	NM_001363144	15371		NM_010445	ENSMUSG00000067438	Hmx1	Nkx5-3	H6 homeobox 1	protein-coding	D6_peak_10030	chr5	35428078	35428458	9.37197	25.3112	21.0014	210	NA	Intergenic	Intergenic	39151	NM_010445	15371	Mm.358606	NM_010445	ENSMUSG00000067438	Hmx1	Nkx5-3	H6 homeobox 1	protein-coding
Cux1_D6_1_peak_7147	chr5	35582940	35583202	4.65103	6.02345	2.67896	26	NA	promoter-TSS (NM_001357018)	promoter-TSS (NM_001357018)	37	NM_001357019	80911		NM_030721	ENSMUSG00000029098	Acox3	EST-s59|PCOX	acyl-Coenzyme A oxidase 3, pristanoyl	protein-coding	D6_peak_10033	chr5	35582654	35583425	4.55234	6.76762	3.69551	36	NA	promoter-TSS (NM_030721)	promoter-TSS (NM_030721)	-21	NM_030721	80911	Mm.291503	NM_030721	ENSMUSG00000029098	Acox3	BI685180|EST-s59|PCOX	acyl-Coenzyme A oxidase 3, pristanoyl	protein-coding
Cux1_D6_1_peak_7149	chr5	35757637	35758063	5.47155	8.8714	5.02286	50	NA	promoter-TSS (NM_177678)	promoter-TSS (NM_177678)	-30	NM_001177699	231148		NM_177678	ENSMUSG00000029095	Ablim2	C230091L11	actin-binding LIM protein 2	protein-coding	D6_peak_10034	chr5	35757753	35758095	5.79981	10.1142	6.69351	66	NA	promoter-TSS (NM_177678)	promoter-TSS (NM_177678)	44	NM_001177696	231148	Mm.254446	NM_177678	ENSMUSG00000029095	Ablim2	AI606905|C230091L11	actin-binding LIM protein 2	protein-coding
Cux1_D6_1_peak_8750	chr7	131560410	131560585	5.02203	6.64933	3.16656	31	NA	promoter-TSS (NM_001317350)	promoter-TSS (NM_001317350)	3	NM_001317350	12237		NM_009774	ENSMUSG00000066979	Bub3	-	BUB3 mitotic checkpoint protein	protein-coding	D6_peak_12281	chr7	131560301	131560565	5.99802	11.593	8.04978	80	NA	promoter-TSS (NM_009774)	promoter-TSS (NM_009774)	-61	NM_001317350	12237	Mm.927	NM_009774	ENSMUSG00000066979	Bub3	AU019800|AU021329|AU043350|AW146323|C78067	BUB3 mitotic checkpoint protein	protein-coding
Cux1_D6_1_peak_8751	chr7	131623303	131623876	5.50802	8.93103	5.07284	50	NA	Intergenic	Intergenic	63095	NM_001317350	12237		NM_009774	ENSMUSG00000066979	Bub3	-	BUB3 mitotic checkpoint protein	protein-coding	D6_peak_12282	chr7	131622840	131623645	3.96319	6.05477	3.07839	30	NA	Intergenic	Intergenic	62748	NM_001317350	12237	Mm.927	NM_009774	ENSMUSG00000066979	Bub3	AU019800|AU021329|AU043350|AW146323|C78067	BUB3 mitotic checkpoint protein	protein-coding
Cux1_D6_1_peak_8752	chr7	131747396	131747581	3.96719	4.93863	1.87516	18	NA	Intergenic	Intergenic	186994	NM_001317350	12237		NM_009774	ENSMUSG00000066979	Bub3	-	BUB3 mitotic checkpoint protein	protein-coding	D6_peak_12286	chr7	131746831	131747470	5.59253	9.76304	6.37326	63	NA	Intergenic	Intergenic	186656	NM_001317350	12237	Mm.927	NM_009774	ENSMUSG00000066979	Bub3	AU019800|AU021329|AU043350|AW146323|C78067	BUB3 mitotic checkpoint protein	protein-coding
Cux1_D6_1_peak_8753	chr7	131822973	131823517	7.42327	14.5061	10.0398	100	NA	Intergenic	Intergenic	-143215	NM_173410	233919		NM_173410	ENSMUSG00000040125	Gpr26	9630036A11Rik|A730021D22	G protein-coupled receptor 26	protein-coding	D6_peak_12289	chr7	131822777	131823108	4.23986	6.25989	3.25483	32	NA	Intergenic	Intergenic	-143518	NM_173410	233919	Mm.208740	NM_173410	ENSMUSG00000040125	Gpr26	9630036A11Rik|A730021D22	G protein-coupled receptor 26	protein-coding
Cux1_D6_1_peak_8755	chr7	132426188	132426608	5.15028	7.72535	4.05036	40	NA	Intergenic	Intergenic	-109170	NM_029935	77590		NM_029935	ENSMUSG00000030930	Chst15	4631426J05Rik|BRAG|GalNAc4S-6ST|GalNAcS-6ST|MAd5|mKIAA0598	carbohydrate sulfotransferase 15	protein-coding	D6_peak_12295	chr7	132425696	132426634	7.47423	20.7735	16.6676	166	NA	Intergenic	Intergenic	-109010	NM_029935	77590	Mm.213582	NM_029935	ENSMUSG00000030930	Chst15	4631426J05Rik|BRAG|GalNAcS-6ST|MAd5|mKIAA0598	carbohydrate (N-acetylgalactosamine 4-sulfate 6-O) sulfotransferase 15	protein-coding
Cux1_D6_1_peak_8758	chr7	132502745	132503329	9.18401	21.0784	16.2319	162	NA	Intergenic	L1MEd|LINE|L1	73361	NM_016978	18242		NM_016978	ENSMUSG00000030934	Oat	rhg	ornithine aminotransferase	protein-coding	D6_peak_12296	chr7	132502680	132503762	6.82673	16.5669	12.6872	126	NA	Intergenic	RSINE1|SINE|B4	73177	NM_016978	18242	Mm.13694	NM_016978	ENSMUSG00000030934	Oat	AI194874|rhg	ornithine aminotransferase	protein-coding
Cux1_D6_1_peak_8759	chr7	132527676	132527884	3.66897	4.27443	1.40879	14	NA	Intergenic	Intergenic	48618	NM_016978	18242		NM_016978	ENSMUSG00000030934	Oat	rhg	ornithine aminotransferase	protein-coding	D6_peak_12297	chr7	132527514	132527834	4.6794	6.97235	3.87517	38	NA	Intergenic	Intergenic	48724	NM_016978	18242	Mm.13694	NM_016978	ENSMUSG00000030934	Oat	AI194874|rhg	ornithine aminotransferase	protein-coding
Cux1_D6_1_peak_7150	chr5	35893237	35893449	5.641	8.81764	4.97674	49	NA	promoter-TSS (NM_027373)	promoter-TSS (NM_027373)	24	NM_027373	70292		NM_027373	ENSMUSG00000029094	Afap1	2600003E23Rik|9630044L16Rik|Afap|mKIAA3018	actin filament associated protein 1	protein-coding	D6_peak_10035	chr5	35893038	35893445	6.90419	14.926	11.1465	111	NA	promoter-TSS (NM_027373)	promoter-TSS (NM_027373)	-78	NM_027373	70292	Mm.125167	NM_027373	ENSMUSG00000029094	Afap1	2600003E23Rik|9630044L16Rik|AI848729|Afap|mKIAA3018	actin filament associated protein 1	protein-coding
Cux1_D6_1_peak_7151	chr5	36154970	36155455	6.32291	10.6119	6.53897	65	NA	intron (NM_030889, intron 2 of 26)	intron (NM_030889, intron 2 of 26)	-48809	NM_175249	76943		NM_175249	ENSMUSG00000043430	Psapl1	2310020A21Rik	prosaposin-like 1	protein-coding	D6_peak_10037	chr5	36155012	36155260	5.09725	8.57819	5.30246	53	NA	intron (NM_030889, intron 2 of 26)	intron (NM_030889, intron 2 of 26)	-48885	NM_175249	76943	Mm.44242	NM_175249	ENSMUSG00000043430	Psapl1	2310020A21Rik	prosaposin-like 1	protein-coding
Cux1_D6_1_peak_7152	chr5	36484301	36484508	8.8151	15.9132	11.3462	113	NA	promoter-TSS (NM_001170454)	promoter-TSS (NM_001170454)	-119	NM_001170454	231151		NM_001170454	ENSMUSG00000029196	Tada2b	Gm145	transcriptional adaptor 2B	protein-coding	D6_peak_10042	chr5	36484284	36484598	9.36312	23.6091	19.3711	193	NA	promoter-TSS (NM_001170454)	promoter-TSS (NM_001170454)	-147	NM_025725	66717	Mm.42368	NM_025725	ENSMUSG00000050677	Ccdc96	4921513E08Rik	coiled-coil domain containing 96	protein-coding
Cux1_D6_1_peak_7155	chr5	36581882	36582412	7.20175	13.2555	8.90177	89	NA	intron (NM_001113362, intron 2 of 14)	CpG	250	NM_133910	100855		NM_133910	ENSMUSG00000029192	Tbc1d14	2810413P16Rik|D5Ertd110e|mKIAA1322	TBC1 domain family, member 14	protein-coding	D6_peak_10043	chr5	36581631	36582383	9.71808	31.8319	27.2816	272	NA	intron (NM_001113362, intron 2 of 14)	CpG	390	NM_133910	100855	Mm.486203	NM_133910	ENSMUSG00000029192	Tbc1d14	2810413P16Rik|AU043625|C86258|D5Ertd110e|mKIAA1322	TBC1 domain family, member 14	protein-coding
Cux1_D6_1_peak_7156	chr5	36855493	36855700	5.01033	6.7602	3.25575	32	NA	Intergenic	Intergenic	-12914	NM_172994	269643		NM_172994	ENSMUSG00000029120	Ppp2r2c	6330548O06Rik|IMYPNO|IMYPNO1|PR52	protein phosphatase 2, regulatory subunit B, gamma	protein-coding	D6_peak_10048	chr5	36855052	36855509	5.73363	9.29857	5.95343	59	NA	Intergenic	Intergenic	-13290	NM_172994	269643	Mm.41694	NM_172994	ENSMUSG00000029120	Ppp2r2c	6330548O06Rik|IMYPNO|IMYPNO1|PR52	protein phosphatase 2, regulatory subunit B, gamma	protein-coding
Cux1_D6_1_peak_7157	chr5	36988955	36989337	6.42942	10.4231	6.37298	63	NA	promoter-TSS (NM_011716)	promoter-TSS (NM_011716)	-164	NM_011716	22393		NM_011716	ENSMUSG00000039474	Wfs1	wolframin	wolframin ER transmembrane glycoprotein	protein-coding	D6_peak_10049	chr5	36988934	36989318	7.74219	17.4169	13.4861	134	NA	promoter-TSS (NM_011716)	promoter-TSS (NM_011716)	-144	NM_011716	22393	Mm.20916	NM_011716	ENSMUSG00000039474	Wfs1	AI481085|wolframin	Wolfram syndrome 1 homolog (human)	protein-coding
Cux1_D6_1_peak_7159	chr5	37221682	37221909	5.32078	7.71312	4.039	40	NA	Intergenic	Intergenic	-20263	NM_001136058	12933		NM_007765	ENSMUSG00000029121	Crmp1	CRMP-1|DRP-1|Dpysl1|ULIP-3|Ulip3	collapsin response mediator protein 1	protein-coding	D6_peak_10052	chr5	37221180	37222268	12.2298	50.125	45.1554	451	NA	Intergenic	Intergenic	-20334	NM_001136058	12933	Mm.290995	NM_007765	ENSMUSG00000029121	Crmp1	CRMP-1|DRP-1|Dpysl1|ULIP-3|Ulip3	collapsin response mediator protein 1	protein-coding
Cux1_D6_1_peak_8760	chr7	132852474	132852673	4.44152	5.59727	2.34927	23	NA	promoter-TSS (NM_001347629)	promoter-TSS (NM_001347629)	74	NM_028095	72096		NM_028095	ENSMUSG00000030960	Eef1akmt2	2010208K18Rik|Mettl10	EEF1A lysine methyltransferase 2	protein-coding	D6_peak_12301	chr7	132852356	132852672	6.62914	11.8871	8.32171	83	NA	exon (NM_028095, exon 1 of 6)	exon (NM_028095, exon 1 of 6)	133	NM_001347629	72096	Mm.28631	NM_028095	ENSMUSG00000030960	Mettl10	2010208K18Rik	methyltransferase like 10	protein-coding
Cux1_D6_1_peak_8761	chr7	133081901	133082668	7.26878	14.6887	10.2085	102	NA	promoter-TSS (NM_001347623)	promoter-TSS (NM_001347623)	-424	NM_001347623	13017		NM_009980	ENSMUSG00000030970	Ctbp2	D7Ertd45e|Gtrgeo6|Ribeye	C-terminal binding protein 2	protein-coding	D6_peak_12304	chr7	133081279	133082602	5.82369	15.6187	11.7955	117	NA	promoter-TSS (NM_001347623)	promoter-TSS (NM_001347623)	-80	NM_001347623	13017	Mm.246240	NM_009980	ENSMUSG00000030970	Ctbp2	AA407280|D7Ertd45e|Gtrgeo6|Ribeye	C-terminal binding protein 2	protein-coding
Cux1_D6_1_peak_8762	chr7	133708825	133709145	6.27162	9.24989	5.346	53	NA	promoter-TSS (NM_025392)	promoter-TSS (NM_025392)	310	NM_009479	22276		NM_009479	ENSMUSG00000030979	Uros	UROIIIS|Uros3	uroporphyrinogen III synthase	protein-coding	D6_peak_12309	chr7	133709091	133709313	7.11145	14.4116	10.6648	106	NA	promoter-TSS (NM_025392)	promoter-TSS (NM_025392)	93	NM_001302086	22276	Mm.3160	NM_009479	ENSMUSG00000030979	Uros	AI415298|UROIIIS|Uros3	uroporphyrinogen III synthase	protein-coding
Cux1_D6_1_peak_900	chr10	58446730	58447067	5.00101	6.95461	3.41659	34	NA	promoter-TSS (NM_011240)	promoter-TSS (NM_011240)	46	NM_011240	19386		NM_011240	ENSMUSG00000003226	Ranbp2	A430087B05Rik|NUP358	RAN binding protein 2	protein-coding	D6_peak_1127	chr10	58446424	58447019	6.50344	13.3197	9.64764	96	NA	promoter-TSS (NM_011240)	promoter-TSS (NM_011240)	-131	NM_011240	19386	Mm.431695	NM_011240	ENSMUSG00000003226	Ranbp2	A430087B05Rik|AI256741|NUP358	RAN binding protein 2	protein-coding
Cux1_D6_1_peak_901	chr10	58497804	58498165	5.85626	9.16275	5.27164	52	NA	promoter-TSS (NM_001162956)	promoter-TSS (NM_001162956)	47	NM_001162956	76138		NM_001162956	ENSMUSG00000038010	Ccdc138	6230424H07Rik	coiled-coil domain containing 138	protein-coding	D6_peak_1128	chr10	58497907	58498192	5.82139	10.1506	6.72663	67	NA	exon (NM_001162956, exon 1 of 16)	exon (NM_001162956, exon 1 of 16)	112	NM_001162956	76138	Mm.211744	NM_001162956	ENSMUSG00000038010	Ccdc138	6230424H07Rik|BC042726	coiled-coil domain containing 138	protein-coding
Cux1_D6_1_peak_8766	chr7	134136052	134136438	6.64946	11.5252	7.34747	73	NA	intron (NM_007400, intron 2 of 22)	intron (NM_007400, intron 2 of 22)	88852	NM_007400	11489		NM_007400	ENSMUSG00000054555	Adam12	Mltna	ADAM metallopeptidase domain 12	protein-coding	D6_peak_12314	chr7	134136046	134136703	5.68865	13.3344	9.66162	96	NA	intron (NM_007400, intron 2 of 22)	intron (NM_007400, intron 2 of 22)	88723	NM_007400	11489	Mm.439714	NM_007400	ENSMUSG00000054555	Adam12	Mltna	a disintegrin and metallopeptidase domain 12 (meltrin alpha)	protein-coding
Cux1_D6_1_peak_902	chr10	58950156	58950360	4.1332	5.37879	2.18112	21	NA	intron (NM_172788, intron 1 of 9)	intron (NM_172788, intron 1 of 9)	136899	NM_172788	237353		NM_172788	ENSMUSG00000037990	Sh3rf3	4831416G18Rik|Igfbp5-ip|Sh3md4|Sh3rf31	SH3 domain containing ring finger 3	protein-coding	D6_peak_1129	chr10	58949791	58950209	4.71235	7.31283	4.17434	41	NA	intron (NM_172788, intron 1 of 9)	intron (NM_172788, intron 1 of 9)	136641	NM_172788	237353	Mm.333078	NM_172788	ENSMUSG00000037990	Sh3rf3	4831416G18Rik|Igfbp5-ip|Sh3md4|Sh3rf31	SH3 domain containing ring finger 3	protein-coding
Cux1_D6_1_peak_903	chr10	59221611	59221803	4.8085	6.90388	3.37557	33	NA	promoter-TSS (NM_172939)	promoter-TSS (NM_172939)	-207	NM_001379066	103080		NM_001024910	ENSMUSG00000019917	Septin10	4921515A04Rik|9430099J10Rik|Sept10	septin 10	protein-coding	D6_peak_1130	chr10	59221559	59221895	5.38674	10.1155	6.69439	66	NA	promoter-TSS (NM_172939)	promoter-TSS (NM_172939)	120	NM_001024910	103080	Mm.346842	NM_001024910	ENSMUSG00000019917	Sept10	4921515A04Rik|9430099J10Rik|AA408298|AI874685	septin 10	protein-coding
Cux1_D6_1_peak_904	chr10	59323108	59323618	5.46838	8.23159	4.47465	44	NA	promoter-TSS (NM_001316370)	promoter-TSS (NM_001316370)	67	NM_001316371	18451		NM_011030	ENSMUSG00000019916	P4ha1	P4ha	procollagen-proline, 2-oxoglutarate 4-dioxygenase (proline 4-hydroxylase), alpha 1 polypeptide	protein-coding	D6_peak_1131	chr10	59323183	59323669	6.62527	15.7093	11.8805	118	NA	5' UTR (NM_011030, exon 1 of 15)	5' UTR (NM_011030, exon 1 of 15)	130	NM_001316370	18451	Mm.2212	NM_011030	ENSMUSG00000019916	P4ha1	AL022634|P4ha	procollagen-proline, 2-oxoglutarate 4-dioxygenase (proline 4-hydroxylase), alpha 1 polypeptide	protein-coding
Cux1_D6_1_peak_905	chr10	59702200	59702585	7.07043	11.1253	6.99136	69	NA	promoter-TSS (NM_001291443)	promoter-TSS (NM_001291443)	-171	NM_144822	216001		NM_144822	ENSMUSG00000020111	Micu1	C730016L05Rik|Calc|Cbara1	mitochondrial calcium uptake 1	protein-coding	D6_peak_1133	chr10	59702418	59702915	5.07196	9.19843	5.86205	58	NA	5' UTR (NM_001291442, exon 1 of 13)	5' UTR (NM_001291442, exon 1 of 13)	103	NM_001291443	216001	Mm.27199	NM_144822	ENSMUSG00000020111	Micu1	C730016L05Rik|Calc|Cbara1	mitochondrial calcium uptake 1	protein-coding
Cux1_D6_1_peak_906	chr10	59899400	59899725	5.85626	9.16275	5.27164	52	NA	TTS (NM_001374756)	TTS (NM_001374756)	19979	NM_001376970	56709		NM_019965	ENSMUSG00000020109	Dnajb12	Dj10|mDj10	DnaJ heat shock protein family (Hsp40) member B12	protein-coding	D6_peak_1137	chr10	59899413	59899877	5.75646	11.1564	7.6481	76	NA	Intergenic	Intergenic	20054	NM_019965	56709	Mm.103610	NM_019965	ENSMUSG00000020109	Dnajb12	Dj10|mDj10	DnaJ heat shock protein family (Hsp40) member B12	protein-coding
Cux1_D6_1_peak_908	chr10	59951901	59952152	5.641	8.81764	4.97674	49	NA	promoter-TSS (NM_029083)	promoter-TSS (NM_029083)	-256	NM_029083	74747		NM_029083	ENSMUSG00000020108	Ddit4	5830413E08Rik|REDD1|Rtp801|dig2	DNA-damage-inducible transcript 4	protein-coding	D6_peak_1138	chr10	59951703	59952531	7.50981	21.8334	17.6768	176	NA	promoter-TSS (NM_029083)	promoter-TSS (NM_029083)	-347	NM_029083	74747	Mm.21697	NM_029083	ENSMUSG00000020108	Ddit4	5830413E08Rik|AA415483|REDD1|Rtp801|dig2	DNA-damage-inducible transcript 4	protein-coding
Cux1_D6_1_peak_909	chr10	59965004	59965196	4.67405	6.06132	2.7087	27	NA	Intergenic	Intergenic	-13330	NM_029083	74747		NM_029083	ENSMUSG00000020108	Ddit4	5830413E08Rik|REDD1|Rtp801|dig2	DNA-damage-inducible transcript 4	protein-coding	D6_peak_1139	chr10	59964839	59965056	4.89323	8.22878	4.98969	49	NA	Intergenic	Intergenic	-13177	NM_029083	74747	Mm.21697	NM_029083	ENSMUSG00000020108	Ddit4	5830413E08Rik|AA415483|REDD1|Rtp801|dig2	DNA-damage-inducible transcript 4	protein-coding
Cux1_D6_1_peak_7160	chr5	37851529	37851808	5.34459	8.03464	4.31127	43	NA	Intergenic	Intergenic	-27083	NM_010835	17701		NM_010835	ENSMUSG00000048450	Msx1	Hox-7|Hox7|Hox7.1|msh	msh homeobox 1	protein-coding	D6_peak_10054	chr5	37851478	37851807	10.3697	26.0803	21.7408	217	NA	Intergenic	Intergenic	-27057	NM_010835	17701	Mm.256509	NM_010835	ENSMUSG00000048450	Msx1	AA675338|AI324650|Hox-7|Hox7|Hox7.1|msh	msh homeobox 1	protein-coding
Cux1_D6_1_peak_7161	chr5	38241148	38241352	5.77	8.43033	4.6466	46	NA	Intergenic	Intergenic	-18935	NM_025480	66309		NM_025480	ENSMUSG00000067365	Tmem128	2810021O14Rik	transmembrane protein 128	protein-coding	D6_peak_10058	chr5	38240931	38241300	4.31785	6.38727	3.36511	33	NA	Intergenic	Intergenic	-19260	NM_025480	66309	Mm.256185	NM_025480	ENSMUSG00000067365	Tmem128	2810021O14Rik	transmembrane protein 128	protein-coding
Cux1_D6_1_peak_7166	chr5	41708231	41708591	5.02229	6.98826	3.44535	34	NA	promoter-TSS (NR_132325)	promoter-TSS (NR_132325)	-232	NR_132325	100972		NM_027295	ENSMUSG00000029128	Rab28	2700023P08Rik	RAB28, member RAS oncogene family	protein-coding	D6_peak_10063	chr5	41707835	41708478	11.5122	34.5057	29.8727	298	NA	promoter-TSS (NM_001310589)	promoter-TSS (NM_001310589)	23	NM_027295	100972	Mm.41555	NM_027295	ENSMUSG00000029128	Rab28	2700023P08Rik|AW496496	RAB28, member RAS oncogene family	protein-coding
Cux1_D6_1_peak_7169	chr5	43232898	43233107	5.15028	7.72535	4.05036	40	NA	promoter-TSS (NM_001177379)	promoter-TSS (NM_001177379)	-251	NM_001368806	231207		NM_175937	ENSMUSG00000039782	Cpeb2	A630055H10Rik|Cpe-bp2	cytoplasmic polyadenylation element binding protein 2	protein-coding	D6_peak_10066	chr5	43232375	43233189	7.21609	20.6682	16.5667	165	NA	promoter-TSS (NM_001177379)	promoter-TSS (NM_001177379)	-681	NM_001177379	231207	Mm.7233	NM_175937	ENSMUSG00000039782	Cpeb2	A630055H10Rik|Cpe-bp2	cytoplasmic polyadenylation element binding protein 2	protein-coding
Cux1_D6_1_peak_8770	chr7	134445167	134445360	4.64667	6.39772	2.96449	29	NA	Intergenic	Intergenic	-68432	NM_001081331	71007		NM_001081331	ENSMUSG00000030994	D7Ertd443e	4933400E14Rik|FATS|Gm497	DNA segment, Chr 7, ERATO Doi 443, expressed	protein-coding	D6_peak_12318	chr7	134445220	134446138	4.39319	10.6679	7.19936	71	NA	Intergenic	Intergenic	-68851	NM_001081331	71007	Mm.334285	NM_001081331	ENSMUSG00000030994	D7Ertd443e	4933400E14Rik|FATS|Gm497	DNA segment, Chr 7, ERATO Doi 443, expressed	protein-coding
Cux1_D6_1_peak_8772	chr7	135043854	135044047	5.98267	8.77474	4.93995	49	NA	intron (NM_001033420, intron 29 of 51)	intron (NM_001033420, intron 29 of 51)	-105520	NM_001143802	627214		NM_001143802	ENSMUSG00000073805	Insyn2a	B830028B13Rik|Fam196a|InSyn2	inhibitory synaptic factor 2A	protein-coding	D6_peak_12321	chr7	135043649	135044056	4.3338	6.41325	3.38797	33	NA	intron (NM_001033420, intron 29 of 51)	intron (NM_001033420, intron 29 of 51)	-105422	NM_001143802	627214	Mm.323610	NM_001143802	ENSMUSG00000073805	Fam196a	B830028B13Rik	family with sequence similarity 196, member A	protein-coding
Cux1_D6_1_peak_910	chr10	60002940	60003284	6.37959	9.69292	5.7319	57	NA	promoter-TSS (NM_001199187)	promoter-TSS (NM_001199187)	23	NM_001347451	52717		NM_025514	ENSMUSG00000020107	Anapc16	2310005G07Rik|APC16|D10Ertd641e	anaphase promoting complex subunit 16	protein-coding	D6_peak_1140	chr10	60002482	60003270	8.01633	19.9246	15.8597	158	NA	promoter-TSS (NM_001199187)	promoter-TSS (NM_001199187)	71	NM_026937	69090	Mm.155839	NM_026937	ENSMUSG00000044475	Ascc1	1810015P09Rik|AI550520|ASC1p50|CGI-18	activating signal cointegrator 1 complex subunit 1	protein-coding
Cux1_D6_1_peak_8776	chr7	135548544	135548722	6.94236	10.6225	6.54745	65	NA	intron (NM_001316678, intron 1 of 19)	intron (NM_001316678, intron 1 of 19)	10809	NM_001316678	19267		NM_011212	ENSMUSG00000041836	Ptpre	PTPe|PTPepsilon|RPTPepsilon	protein tyrosine phosphatase receptor type E	protein-coding	D6_peak_12324	chr7	135548652	135548947	4.43199	6.57287	3.52663	35	NA	intron (NM_001316678, intron 1 of 19)	intron (NM_001316678, intron 1 of 19)	10975	NM_011212	19267	Mm.945	NM_011212	ENSMUSG00000041836	Ptpre	PTPe|PTPepsilon|RPTPepsilon	protein tyrosine phosphatase, receptor type, E	protein-coding
Cux1_D6_1_peak_8779	chr7	135800727	135801180	5.99349	9.38267	5.46253	54	NA	Intergenic	Intergenic	-53166	NR_166518	319551		NR_166518		6330420H09Rik	-	RIKEN cDNA 6330420H09 gene	ncRNA	D6_peak_12325	chr7	135800722	135801499	5.75666	10.7797	7.30171	73	NA	Intergenic	Intergenic	-84731	NM_001081117	17345	Mm.4078	NM_001081117	ENSMUSG00000031004	Mki67	D630048A14Rik|Ki-67|Ki67	antigen identified by monoclonal antibody Ki 67	protein-coding
Cux1_D6_1_peak_915	chr10	60831513	60831737	5.188	7.78543	4.09912	40	NA	promoter-TSS (NM_001359273)	promoter-TSS (NM_001359273)	-44	NM_029770	107449		NM_029770	ENSMUSG00000020099	Unc5b	6330415E02Rik|A630020F16|D10Bwg0792e|Unc5h2	unc-5 netrin receptor B	protein-coding	D6_peak_1144	chr10	60831296	60831734	5.92156	11.4555	7.92251	79	NA	promoter-TSS (NM_029770)	promoter-TSS (NM_029770)	66	NM_029770	107449	Mm.290433	NM_029770	ENSMUSG00000020099	Unc5b	6330415E02Rik|A630020F16|D10Bwg0792e|Unc5h2	unc-5 netrin receptor B	protein-coding
Cux1_D6_1_peak_917	chr10	61080295	61081196	17.9584	90.61	85.1673	851	NA	Intergenic	RMER10A|LTR|ERVL	-8586	NM_025273	13180		NM_025273	ENSMUSG00000020098	Pcbd1	Dcoh|Pcbd|Pcd|Phs	pterin 4 alpha carbinolamine dehydratase/dimerization cofactor of hepatocyte nuclear factor 1 alpha (TCF1) 1	protein-coding	D6_peak_1147	chr10	61080219	61080730	8.69184	20.1825	16.1051	161	NA	Intergenic	RMER10A|LTR|ERVL	-8857	NM_025273	13180	Mm.39473	NM_025273	ENSMUSG00000020098	Pcbd1	Dcoh|Pcbd|Pcd|Phs	pterin 4 alpha carbinolamine dehydratase/dimerization cofactor of hepatocyte nuclear factor 1 alpha (TCF1) 1	protein-coding
Cux1_D6_1_peak_7174	chr5	45449956	45450852	8.59616	19.4863	14.7099	147	NA	promoter-TSS (NM_024236)	promoter-TSS (NM_024236)	-175	NM_024236	110391		NM_024236	ENSMUSG00000015806	Qdpr	2610008L04Rik|D5Ertd371e|Dhpr|PKU2	quinoid dihydropteridine reductase	protein-coding	D6_peak_10071	chr5	45450053	45450583	9.43488	26.0052	21.6686	216	NA	promoter-TSS (NM_024236)	promoter-TSS (NM_024236)	-89	NM_024236	110391	Mm.30204	NM_024236	ENSMUSG00000015806	Qdpr	2610008L04Rik|D5Ertd371e|Dhpr|PKU2	quinoid dihydropteridine reductase	protein-coding
Cux1_D6_1_peak_7175	chr5	45520048	45520261	4.13068	5.07278	1.94382	19	NA	promoter-TSS (NM_025895)	promoter-TSS (NM_025895)	-75	NM_025895	66999		NM_025895	ENSMUSG00000015804	Med28	1500003D12Rik|Eg1|FKSG20|magicin	mediator complex subunit 28	protein-coding	D6_peak_10073	chr5	45519989	45520507	4.81953	7.48878	4.33056	43	NA	promoter-TSS (NM_025895)	promoter-TSS (NM_025895)	19	NM_025895	66999	Mm.283045	NM_025895	ENSMUSG00000015804	Med28	1500003D12Rik|AI451633|AU045690|Eg1|FKSG20|magicin	mediator complex subunit 28	protein-coding
Cux1_D6_1_peak_7176	chr5	45669512	45669847	6.3309	10.2642	6.23224	62	NA	promoter-TSS (NR_073433)	promoter-TSS (NR_073433)	29	NR_073433	69788		NR_073433	ENSMUSG00000104986	1600023N17Rik	-	RIKEN cDNA 1600023N17 gene	ncRNA	D6_peak_10074	chr5	45669660	45669940	7.42861	15.8906	12.0504	120	NA	promoter-TSS (NM_019438)	promoter-TSS (NM_019438)	-92	NR_073433	69788	Mm.381492	NR_073433	ENSMUSG00000104986	1600023N17Rik	AV119442	RIKEN cDNA 1600023N17 gene	ncRNA
Cux1_D6_1_peak_7177	chr5	45857548	45857964	5.72518	8.95265	5.09193	50	NA	promoter-TSS (NM_001163073)	promoter-TSS (NM_001163073)	-216	NM_178142	209707		NM_172153	ENSMUSG00000015882	Lcorl	Gm3414|Mlr1	ligand dependent nuclear receptor corepressor-like	protein-coding	D6_peak_10075	chr5	45857511	45857989	8.27957	22.519	18.33	183	NA	promoter-TSS (NM_178142)	promoter-TSS (NM_178142)	-210	NM_178142	209707	Mm.71498	NM_172153	ENSMUSG00000015882	Lcorl	Mlr1	ligand dependent nuclear receptor corepressor-like	protein-coding
Cux1_D6_1_peak_7178	chr5	46830919	46831269	4.13068	5.07278	1.94382	19	NA	Intergenic	Intergenic	483423	NR_169028	100503799		NR_169028		Gm7931	EG666103	predicted pseudogene 7931	pseudo	D6_peak_10079	chr5	46830359	46831181	5.15052	9.33989	5.98972	59	NA	Intergenic	Intergenic	-898361	NR_110478	78106	Mm.243807	NR_110478	ENSMUSG00000106602	4930405L22Rik	-	RIKEN cDNA 4930405L22 gene	ncRNA
Cux1_D6_1_peak_7179	chr5	48039469	48039696	4.41201	5.63628	2.37909	23	NA	intron (NM_178804, intron 4 of 35)	intron (NM_178804, intron 4 of 35)	56427	NR_111900	20563		NM_178804	ENSMUSG00000031558	Slit2	Drad-1|E030015M03Rik|E130320P19Rik|Slil3|b2b1200.1Clo|mKIAA4141|slit-2	slit guidance ligand 2	protein-coding	D6_peak_10081	chr5	48039508	48039741	5.03749	8.15572	4.92392	49	NA	intron (NR_111900, intron 4 of 35)	intron (NR_111900, intron 4 of 35)	56469	NM_178804	20563	Mm.289739	NM_178804	ENSMUSG00000031558	Slit2	Drad-1|E030015M03Rik|E130320P19Rik|Slil3|mKIAA4141|slit-2	slit homolog 2 (Drosophila)	protein-coding
Cux1_D6_1_peak_8780	chr7	135811265	135811515	5.69409	8.30828	4.54215	45	NA	Intergenic	Intergenic	-42729	NR_166518	319551		NR_166518		6330420H09Rik	-	RIKEN cDNA 6330420H09 gene	ncRNA	D6_peak_12326	chr7	135811341	135811662	8.07745	18.5329	14.5411	145	NA	Intergenic	Intergenic	-95122	NM_001081117	17345	Mm.4078	NM_001081117	ENSMUSG00000031004	Mki67	D630048A14Rik|Ki-67|Ki67	antigen identified by monoclonal antibody Ki 67	protein-coding
Cux1_D6_1_peak_8783	chr7	137170446	137170759	9.02374	19.7268	14.9384	149	NA	Intergenic	Intergenic	-64081	NR_045885	100038555		NR_045885	ENSMUSG00000109722	Gm10578	-	predicted gene 10578	ncRNA	D6_peak_12333	chr7	137170362	137170778	4.75909	8.30961	5.06266	50	NA	Intergenic	Intergenic	-64113	NR_045885	100038555	Mm.444788	NR_045885	ENSMUSG00000109722	Gm10578	ENSMUSG00000073800	predicted gene 10578	ncRNA
Cux1_D6_1_peak_8784	chr7	137192057	137192566	4.66504	6.42646	2.98916	29	NA	Intergenic	Intergenic	-42372	NR_045885	100038555		NR_045885	ENSMUSG00000109722	Gm10578	-	predicted gene 10578	ncRNA	D6_peak_12334	chr7	137191827	137192555	5.97872	11.5583	8.01778	80	NA	Intergenic	Intergenic	-42492	NR_045885	100038555	Mm.444788	NR_045885	ENSMUSG00000109722	Gm10578	ENSMUSG00000073800	predicted gene 10578	ncRNA
Cux1_D6_1_peak_8785	chr7	137208479	137208863	4.22778	9.95007	5.95866	59	NA	intron (NM_010096, intron 10 of 15)	intron (NM_010096, intron 10 of 15)	-26012	NR_045885	100038555		NR_045885	ENSMUSG00000109722	Gm10578	-	predicted gene 10578	ncRNA	D6_peak_12335	chr7	137208221	137209124	3.26519	7.37373	4.22862	42	NA	intron (NM_001113415, intron 10 of 15)	intron (NM_001113415, intron 10 of 15)	-26011	NR_045885	100038555	Mm.444788	NR_045885	ENSMUSG00000109722	Gm10578	ENSMUSG00000073800	predicted gene 10578	ncRNA
Cux1_D6_1_peak_921	chr10	61475661	61475858	4.6183	6.13449	2.76745	27	NA	promoter-TSS (NM_153542)	promoter-TSS (NM_153542)	-74	NM_153542	216011		NM_153542	ENSMUSG00000037151	Lrrc20	-	leucine rich repeat containing 20	protein-coding	D6_peak_1151	chr10	61475456	61475794	4.71606	8.23238	4.99277	49	NA	promoter-TSS (NM_153542)	promoter-TSS (NM_153542)	-208	NM_153542	216011	Mm.136116	NM_153542	ENSMUSG00000037151	Lrrc20	BC036304	leucine rich repeat containing 20	protein-coding
Cux1_D6_1_peak_8787	chr7	137241460	137242005	11.373	31.0364	25.9025	259	NA	non-coding (NR_045885, exon 4 of 4)	non-coding (NR_045885, exon 4 of 4)	7049	NR_045885	100038555		NR_045885	ENSMUSG00000109722	Gm10578	-	predicted gene 10578	ncRNA	D6_peak_12337	chr7	137241389	137242502	4.50959	10.0179	6.6057	66	NA	non-coding (NR_045885, exon 4 of 4)	non-coding (NR_045885, exon 4 of 4)	7262	NR_045885	100038555	Mm.444788	NR_045885	ENSMUSG00000109722	Gm10578	ENSMUSG00000073800	predicted gene 10578	ncRNA
Cux1_D6_1_peak_927	chr10	62340176	62340543	5.9013	9.23493	5.33458	53	NA	promoter-TSS (NM_001146100)	promoter-TSS (NM_001146100)	62	NM_001146100	15275		NM_010438	ENSMUSG00000037012	Hk1	Hk-1|Hk1-s|dea|mHk1-s	hexokinase 1	protein-coding	D6_peak_1156	chr10	62340147	62340557	5.53929	10.3914	6.94671	69	NA	promoter-TSS (NM_001146100)	promoter-TSS (NM_001146100)	69	NM_001146100	15275	Mm.196605	NM_010438	ENSMUSG00000037012	Hk1	BB404130|Hk-1|Hk1-s|dea|mHk1-s	hexokinase 1	protein-coding
Cux1_D6_1_peak_928	chr10	62486537	62486920	5.87673	8.88263	5.0329	50	NA	promoter-TSS (NM_001113355)	promoter-TSS (NM_001113355)	77	NM_133672	30930		NM_133672	ENSMUSG00000020078	Vps26a	HB58|Vps26	VPS26 retromer complex component A	protein-coding	D6_peak_1158	chr10	62486588	62487253	7.79936	21.4901	17.3502	173	NA	promoter-TSS (NM_001113355)	promoter-TSS (NM_001113355)	-115	NM_133672	30930	Mm.260703	NM_133672	ENSMUSG00000020078	Vps26a	AA407240|HB58|Vps26	VPS26 retromer complex component A	protein-coding
Cux1_D6_1_peak_929	chr10	62651261	62651720	4.98681	6.72213	3.22737	32	NA	promoter-TSS (NM_053183)	promoter-TSS (NM_053183)	-272	NM_053183	94213		NM_053183	ENSMUSG00000020076	Ddx50	4933429B04Rik|8430408E17Rik|GU2|RH-II	DExD box helicase 50	protein-coding	D6_peak_1159	chr10	62651192	62651624	9.66941	30.5477	26.0425	260	NA	promoter-TSS (NM_053183)	promoter-TSS (NM_053183)	-210	NM_053183	94213	Mm.114116	NM_053183	ENSMUSG00000020076	Ddx50	4933429B04Rik|8430408E17Rik|GU2|RH-II	DEAD (Asp-Glu-Ala-Asp) box polypeptide 50	protein-coding
Cux1_D6_1_peak_7180	chr5	48155753	48156132	9.75409	18.3928	13.6737	136	NA	intron (NM_178804, intron 4 of 35)	intron (NM_178804, intron 4 of 35)	-68000	NR_029798	723822		NR_029798	ENSMUSG00000065603	Mir218-1	Mirn218-1|mir-218-1	microRNA 218-1	ncRNA	D6_peak_10082	chr5	48155766	48156313	4.14403	7.73949	4.5526	45	NA	intron (NR_111900, intron 4 of 35)	intron (NR_111900, intron 4 of 35)	-67903	NR_029798	723822		NR_029798	ENSMUSG00000065603	Mir218-1	Mirn218-1|mir-218-1	microRNA 218-1	ncRNA
Cux1_D6_1_peak_7182	chr5	48522087	48522407	7.77116	13.355	8.99068	89	NA	intron (NM_001199244, intron 1 of 7)	intron (NM_001199244, intron 1 of 7)	-12486	NM_001199242	80334		NM_030265	ENSMUSG00000029088	Kcnip4	Calp|Calp250|KChIP4|KChIP4a	Kv channel interacting protein 4	protein-coding	D6_peak_10086	chr5	48522013	48522302	6.76631	15.9956	12.1491	121	NA	intron (NM_001199244, intron 1 of 7)	intron (NM_001199244, intron 1 of 7)	-12396	NM_001199242	80334	Mm.160172	NM_030265	ENSMUSG00000029088	Kcnip4	AV032399|Calp|Calp250|KChIP4|KChIP4a	Kv channel interacting protein 4	protein-coding
Cux1_D6_1_peak_7183	chr5	48571451	48571853	4.1332	5.37879	2.18112	21	NA	intron (NM_001199244, intron 1 of 7)	intron (NM_001199244, intron 1 of 7)	28030	NM_001199245	80334		NM_030265	ENSMUSG00000029088	Kcnip4	Calp|Calp250|KChIP4|KChIP4a	Kv channel interacting protein 4	protein-coding	D6_peak_10087	chr5	48571194	48571956	3.51796	5.96153	2.99751	29	NA	intron (NM_001199244, intron 1 of 7)	intron (NM_001199244, intron 1 of 7)	28107	NM_001199245	80334	Mm.160172	NM_030265	ENSMUSG00000029088	Kcnip4	AV032399|Calp|Calp250|KChIP4|KChIP4a	Kv channel interacting protein 4	protein-coding
Cux1_D6_1_peak_7184	chr5	48864289	48864473	4.11014	5.03912	1.92571	19	NA	intron (NM_001199244, intron 1 of 7)	intron (NM_001199244, intron 1 of 7)	25176	NM_030265	80334		NM_030265	ENSMUSG00000029088	Kcnip4	Calp|Calp250|KChIP4|KChIP4a	Kv channel interacting protein 4	protein-coding	D6_peak_10093	chr5	48864435	48864804	4.54546	8.84556	5.5441	55	NA	intron (NM_001199244, intron 1 of 7)	HAL1|LINE|L1	24938	NM_030265	80334	Mm.160172	NM_030265	ENSMUSG00000029088	Kcnip4	AV032399|Calp|Calp250|KChIP4|KChIP4a	Kv channel interacting protein 4	protein-coding
Cux1_D6_1_peak_7185	chr5	49451573	49452041	4.58332	5.91266	2.59312	25	NA	Intergenic	Intergenic	-166148	NM_001199244	80334		NM_030265	ENSMUSG00000029088	Kcnip4	Calp|Calp250|KChIP4|KChIP4a	Kv channel interacting protein 4	protein-coding	D6_peak_10100	chr5	49451497	49452013	6.63496	13.1347	9.47591	94	NA	Intergenic	Intergenic	-166096	NM_001199244	80334	Mm.160172	NM_030265	ENSMUSG00000029088	Kcnip4	AV032399|Calp|Calp250|KChIP4|KChIP4a	Kv channel interacting protein 4	protein-coding
Cux1_D6_1_peak_7188	chr5	51478269	51478681	5.87441	8.59893	4.78968	47	NA	intron (NM_008904, intron 7 of 12)	intron (NM_008904, intron 7 of 12)	75446	NM_008904	19017		NM_008904	ENSMUSG00000029167	Ppargc1a	A830037N07Rik|Gm11133|PGC-1|PPARGC-1-alpha|Pgc-1alpha|Pgc1|Pgco1|Ppargc1	peroxisome proliferative activated receptor, gamma, coactivator 1 alpha	protein-coding	D6_peak_10103	chr5	51478652	51478855	3.95061	5.09708	2.26826	22	NA	intron (NR_132764, intron 7 of 12)	intron (NR_132764, intron 7 of 12)	75168	NR_027710	19017	Mm.259072	NM_008904	ENSMUSG00000029167	Ppargc1a	A830037N07Rik|ENSMUSG00000079510|Gm11133|PGC-1|PPARGC-1-alpha|Pgc-1alpha|Pgc1|Pgco1|Ppargc1	peroxisome proliferative activated receptor, gamma, coactivator 1 alpha	protein-coding
Cux1_D6_1_peak_8792	chr7	137313085	137313254	4.30781	7.1999	3.61617	36	NA	intron (NM_010096, intron 2 of 15)	CpG	1276	NM_001113415	13593		NM_010096	ENSMUSG00000010476	Ebf3	3110018A08Rik|O/E-2|mKIAA4201	early B cell factor 3	protein-coding	D6_peak_12339	chr7	137312965	137313168	4.10231	8.21542	4.97789	49	NA	intron (NM_001113415, intron 3 of 15)	intron (NM_001113415, intron 3 of 15)	1379	NM_010096	13593	Mm.258708	NM_010096	ENSMUSG00000010476	Ebf3	3110018A08Rik|O/E-2|mKIAA4201	early B cell factor 3	protein-coding
Cux1_D6_1_peak_8793	chr7	137410471	137411037	7.96203	14.0801	9.65076	96	NA	promoter-TSS (NM_029886)	promoter-TSS (NM_029886)	2	NM_029886	77252		NM_029886	ENSMUSG00000040139	9430038I01Rik	-	RIKEN cDNA 9430038I01 gene	protein-coding	D6_peak_12340	chr7	137410493	137411041	6.75896	14.6536	10.8918	108	NA	promoter-TSS (NM_029886)	promoter-TSS (NM_029886)	-11	NM_029886	77252	Mm.29184	NM_029886	ENSMUSG00000040139	9430038I01Rik	-	RIKEN cDNA 9430038I01 gene	protein-coding
Cux1_D6_1_peak_930	chr10	62792290	62792836	5.71917	8.34856	4.57625	45	NA	promoter-TSS (NM_026201)	promoter-TSS (NM_026201)	-195	NM_026201	67500		NM_026201	ENSMUSG00000020074	Ccar1	2610511G16Rik|9430036H15Rik|Carp1	cell division cycle and apoptosis regulator 1	protein-coding	D6_peak_1160	chr10	62792182	62792775	7.30281	16.5904	12.709	127	NA	promoter-TSS (NM_026201)	promoter-TSS (NM_026201)	-110	NM_026201	67500	Mm.196371	NM_026201	ENSMUSG00000020074	Ccar1	2610511G16Rik|9430036H15Rik|Carp1	cell division cycle and apoptosis regulator 1	protein-coding
Cux1_D6_1_peak_932	chr10	63023942	63024227	7.57617	14.3172	9.86645	98	NA	promoter-TSS (NM_026085)	promoter-TSS (NM_026085)	-235	NM_001079824	432467		NM_001079824	ENSMUSG00000020069	Hnrnph3	Hnrph3	heterogeneous nuclear ribonucleoprotein H3	protein-coding	D6_peak_1163	chr10	63023919	63024309	7.69606	30.8279	26.3133	263	NA	promoter-TSS (NM_001079824)	promoter-TSS (NM_001079824)	-265	NM_001079824	432467	Mm.274784	NM_001079824	ENSMUSG00000020069	Hnrnph3	AA693301|AI666703|Hnrph3	heterogeneous nuclear ribonucleoprotein H3	protein-coding
Cux1_D6_1_peak_8797	chr7	138846081	138846257	4.98681	6.72213	3.22737	32	NA	promoter-TSS (NM_027115)	promoter-TSS (NM_027115)	98	NM_001045483	69546		NM_027115	ENSMUSG00000041775	Mapk1ip1	2310009E07Rik|MISS	mitogen-activated protein kinase 1 interacting protein 1	protein-coding	D6_peak_12344	chr7	138845763	138846363	4.38562	7.63055	4.45672	44	NA	promoter-TSS (NM_026391)	promoter-TSS (NM_026391)	204	NM_027115	69546	Mm.31598	NM_027115	ENSMUSG00000041775	Mapk1ip1	2310009E07Rik|AU043776|MISS	mitogen-activated protein kinase 1 interacting protein 1	protein-coding
Cux1_D6_1_peak_933	chr10	63243669	63244021	6.74427	10.931	6.82011	68	NA	promoter-TSS (NM_030114)	promoter-TSS (NM_030114)	48	NM_030114	67345		NM_026101	ENSMUSG00000020064	Herc4	1700056O17Rik|4921531D01Rik|9530080M15Rik|mKIAA1593	hect domain and RLD 4	protein-coding	D6_peak_1164	chr10	63243911	63244151	3.89042	5.9293	2.96924	29	NA	5' UTR (NM_026101, exon 1 of 25)	5' UTR (NM_026101, exon 1 of 25)	234	NM_030114	67345	Mm.234437	NM_026101	ENSMUSG00000020064	Herc4	1700056O17Rik|4921531D01Rik|9530080M15Rik|mKIAA1593	hect domain and RLD 4	protein-coding
Cux1_D6_1_peak_934	chr10	63430079	63430351	7.11515	12.6923	8.3924	83	NA	intron (NM_177612, intron 1 of 17)	intron (NM_177612, intron 1 of 17)	117	NM_177612	216033		NM_177612	ENSMUSG00000060843	Ctnna3	4930429L08Rik|4933408A16|Catna3|Vr22	catenin alpha 3	protein-coding	D6_peak_1166	chr10	63429626	63430427	5.56422	10.0727	6.65574	66	NA	promoter-TSS (NM_177612)	promoter-TSS (NM_177612)	-72	NM_177612	216033	Mm.444692	NM_177612	ENSMUSG00000060843	Ctnna3	4930429L08Rik|4933408A16|Catna3|Vr22	catenin (cadherin associated protein), alpha 3	protein-coding
Cux1_D6_1_peak_937	chr10	64090225	64090476	7.52533	14.2319	9.78879	97	NA	promoter-TSS (NM_178678)	promoter-TSS (NM_178678)	-95	NM_178678	216028		NM_178678	ENSMUSG00000042846	Lrrtm3	9630044H04Rik	leucine rich repeat transmembrane neuronal 3	protein-coding	D6_peak_1170	chr10	64089761	64090815	4.19739	7.28022	4.14693	41	NA	promoter-TSS (NM_178678)	promoter-TSS (NM_178678)	-33	NM_178678	216028	Mm.431318	NM_178678	ENSMUSG00000042846	Lrrtm3	9630044H04Rik	leucine rich repeat transmembrane neuronal 3	protein-coding
Cux1_D6_1_peak_939	chr10	66027219	66027543	7.43849	12.4227	8.14662	81	NA	Intergenic	Intergenic	-117915	NR_131070	77198		NR_131070	ENSMUSG00000112210	4930407I19Rik	-	RIKEN cDNA 4930407I19 gene	ncRNA	D6_peak_1172	chr10	66027314	66027731	5.37359	8.7109	5.42211	54	NA	Intergenic	Intergenic	96542	NR_038039	69433	Mm.23366	NR_038039	ENSMUSG00000100000	1700023F02Rik	AV205046	RIKEN cDNA 1700023F02 gene	ncRNA
Cux1_D6_1_peak_7190	chr5	52005788	52006223	10.6553	23.0891	18.1619	181	NA	Intergenic	RMER1B|Other|Other	130012	NR_105845	102466648		NR_105845	ENSMUSG00000098726	Mir6417	Gm27334|mmu-mir-6417	microRNA 6417	ncRNA	D6_peak_10105	chr5	52005882	52006257	4.23741	5.75858	2.82306	28	NA	Intergenic	RMER1B|Other|Other	129948	NR_105845	102466648		NR_105845	ENSMUSG00000098726	Mir6417	Gm27334|mmu-mir-6417	microRNA 6417	ncRNA
Cux1_D6_1_peak_7191	chr5	52190523	52190692	4.02996	4.90877	1.85505	18	NA	promoter-TSS (NR_104311)	promoter-TSS (NR_104311)	-61	NM_007839	13204		NM_007839	ENSMUSG00000029169	Dhx15	DBP1|DEAH9|Ddx15|HRH2|mDEAH9	DEAH-box helicase 15	protein-coding	D6_peak_10107	chr5	52190509	52190921	6.06422	12.9085	9.26678	92	NA	promoter-TSS (NM_001042620)	promoter-TSS (NM_001042620)	34	NR_015537	414108	Mm.383512	NR_015537	ENSMUSG00000097145	9230114K14Rik	-	RIKEN cDNA 9230114K14 gene	ncRNA
Cux1_D6_1_peak_7193	chr5	52618208	52618597	5.15385	7.19697	3.61328	36	NA	intron (NR_045738, intron 1 of 2)	intron (NR_045738, intron 1 of 2)	609	NR_045738	211001		NR_045738	ENSMUSG00000052295	8030423F21Rik	-	RIKEN cDNA 8030423F21 gene	ncRNA	D6_peak_10108	chr5	52618433	52618723	3.54346	4.29087	1.6202	16	NA	intron (NR_045738, intron 1 of 2)	CpG	433	NR_045738	211001	Mm.261581	NR_045738	ENSMUSG00000052295	8030423F21Rik	-	RIKEN cDNA 8030423F21 gene	ncRNA
Cux1_D6_1_peak_7194	chr5	52833799	52834150	10.1399	21.6523	16.7837	167	NA	promoter-TSS (NM_024213)	promoter-TSS (NM_024213)	-161	NM_024213	52206		NM_024213	ENSMUSG00000029176	Anapc4	2610306D21Rik|APC4|D5Ertd249e	anaphase promoting complex subunit 4	protein-coding	D6_peak_10110	chr5	52833826	52834186	9.54722	24.5249	20.2474	202	NA	promoter-TSS (NM_024213)	promoter-TSS (NM_024213)	-129	NM_024213	52206	Mm.272568	NM_024213	ENSMUSG00000029176	Anapc4	2610306D21Rik|APC4|D5Ertd249e	anaphase promoting complex subunit 4	protein-coding
Cux1_D6_1_peak_944	chr10	67549441	67549632	5.85245	8.8438	4.99815	49	NA	promoter-TSS (NM_001005419)	promoter-TSS (NM_001005419)	-581	NM_001005419	211488		NM_001005419	ENSMUSG00000057134	Ado	Gm237	2-aminoethanethiol dioxygenase	protein-coding	D6_peak_1182	chr10	67548703	67549612	10.1702	28.6657	24.2277	242	NA	promoter-TSS (NM_001005419)	promoter-TSS (NM_001005419)	-202	NM_001005419	211488	Mm.297250	NM_001005419	ENSMUSG00000057134	Ado	Gm237	2-aminoethanethiol (cysteamine) dioxygenase	protein-coding
Cux1_D6_1_peak_945	chr10	67979414	67979802	6.73154	11.2758	7.12496	71	NA	promoter-TSS (NM_001359319)	promoter-TSS (NM_001359319)	38	NM_001359319	170799		NM_133244	ENSMUSG00000037846	Rtkn2	B130039D23Rik|Mbf|Plekhk1	rhotekin 2	protein-coding	D6_peak_1183	chr10	67979360	67979718	7.37349	15.329	11.5237	115	NA	promoter-TSS (NM_001081346)	promoter-TSS (NM_001081346)	-59	NM_001081346	170799	Mm.209844	NM_133244	ENSMUSG00000037846	Rtkn2	B130039D23Rik|Mbf|Plekhk1	rhotekin 2	protein-coding
Cux1_D6_1_peak_946	chr10	68030336	68031204	7.6425	18.1984	13.4873	134	NA	intron (NM_001359318, intron 9 of 11)	intron (NM_001359318, intron 9 of 11)	51200	NM_001359319	170799		NM_133244	ENSMUSG00000037846	Rtkn2	B130039D23Rik|Mbf|Plekhk1	rhotekin 2	protein-coding	D6_peak_1184	chr10	68030284	68030902	8.74672	22.9499	18.742	187	NA	intron (NM_001081346, intron 10 of 12)	intron (NM_001081346, intron 10 of 12)	50995	NM_001081346	170799	Mm.209844	NM_133244	ENSMUSG00000037846	Rtkn2	B130039D23Rik|Mbf|Plekhk1	rhotekin 2	protein-coding
Cux1_D6_1_peak_954	chr10	69751598	69751802	3.82478	4.58183	1.62237	16	NA	intron (NM_170730, intron 1 of 17)	intron (NM_170730, intron 1 of 17)	-173832	NM_009670	11735		NM_009670	ENSMUSG00000069601	Ank3	2900054D09Rik|Ank-3|AnkG|Ankyrin-3|Ankyrin-G	ankyrin 3, epithelial	protein-coding	D6_peak_1192	chr10	69751462	69751795	3.69286	5.35099	2.4816	24	NA	intron (NM_170730, intron 1 of 17)	intron (NM_170730, intron 1 of 17)	-173904	NM_170687	11735	Mm.235960	NM_009670	ENSMUSG00000069601	Ank3	2900054D09Rik|AI314020|Ank-3|AnkG|Ankyrin-3|Ankyrin-G	ankyrin 3, epithelial	protein-coding
Cux1_D6_1_peak_960	chr10	70185691	70186121	6.04068	9.4583	5.52849	55	NA	intron (NM_001111121, intron 7 of 8)	intron (NM_001111121, intron 7 of 8)	-18758	NM_001304739	69563		NM_001304739	ENSMUSG00000019933	Mrln	2310015B20Rik|Linc-RAM|Mln	myoregulin	protein-coding	D6_peak_1195	chr10	70185550	70185841	4.35706	6.7231	3.65562	36	NA	intron (NM_001111121, intron 7 of 8)	intron (NM_001111121, intron 7 of 8)	-18969	NM_001304739	69563	Mm.64672	NM_001304739	ENSMUSG00000019933	Mrln	2310015B20Rik|Mln	myoregulin	protein-coding
Cux1_D6_1_peak_961	chr10	70599474	70599717	5.387	7.81819	4.12821	41	NA	promoter-TSS (NM_178621)	promoter-TSS (NM_178621)	-304	NM_178621	70911		NM_178621	ENSMUSG00000037747	Phyhipl	4921522K17Rik|PHY2	phytanoyl-CoA hydroxylase interacting protein-like	protein-coding	D6_peak_1196	chr10	70599126	70599644	6.30382	12.9528	9.30755	93	NA	promoter-TSS (NM_178621)	promoter-TSS (NM_178621)	-94	NM_178621	70911	Mm.19825	NM_178621	ENSMUSG00000037747	Phyhipl	4921522K17Rik|AI267048	phytanoyl-CoA hydroxylase interacting protein-like	protein-coding
Cux1_D6_1_peak_962	chr10	71238066	71238260	8.36005	14.7312	10.2482	102	NA	promoter-TSS (NM_009360)	promoter-TSS (NM_009360)	-119	NM_009360	21780		NM_009360	ENSMUSG00000003923	Tfam	Hmgts|mtTFA|tsHMG	transcription factor A, mitochondrial	protein-coding	D6_peak_1197	chr10	71238047	71238338	4.93521	7.3823	4.23617	42	NA	promoter-TSS (NM_009360)	promoter-TSS (NM_009360)	-148	NM_009360	21780	Mm.229292	NM_009360	ENSMUSG00000003923	Tfam	AI661103|Hmgts|mtTFA|tsHMG	transcription factor A, mitochondrial	protein-coding
Cux1_D6_1_peak_967	chr10	72654472	72654845	5.22225	7.30601	3.70262	37	NA	promoter-TSS (NM_025635)	promoter-TSS (NM_025635)	-188	NM_001293683	52696		NM_025635	ENSMUSG00000019923	Zwint	2010007E07Rik|2600001N01Rik|D10Ertd749e|Zwint-1	ZW10 interactor	protein-coding	D6_peak_1202	chr10	72654477	72655607	6.9319	20.4635	16.3732	163	NA	intron (NM_001293683, intron 1 of 7)	intron (NM_001293683, intron 1 of 7)	196	NM_025635	52696	Mm.62876	NM_025635	ENSMUSG00000019923	Zwint	2010007E07Rik|2600001N01Rik|D10Ertd749e|Zwint-1	ZW10 interactor	protein-coding
Cux1_D6_1_peak_969	chr10	74555535	74555925	4.74198	6.33001	2.91112	29	NA	intron (NM_001142746, intron 27 of 34)	intron (NM_001142746, intron 27 of 34)	-411447	NM_010311	14687		NM_010311	ENSMUSG00000040009	Gnaz	Gz	guanine nucleotide binding protein, alpha z subunit	protein-coding	D6_peak_1206	chr10	74555513	74556003	4.23874	6.00202	3.03171	30	NA	intron (NM_001142740, intron 26 of 31)	intron (NM_001142740, intron 26 of 31)	-411473	NM_010311	14687	Mm.32595	NM_010311	ENSMUSG00000040009	Gnaz	AI847979|Gz	guanine nucleotide binding protein, alpha z subunit	protein-coding
Cux1_D6_1_peak_974	chr10	75211930	75212312	8.05794	14.2368	9.79325	97	NA	promoter-TSS (NM_153406)	promoter-TSS (NM_153406)	48	NM_153406	74392		NM_153406	ENSMUSG00000033444	Specc1l	4930470P14Rik|4932439K10Rik|9530057A13Rik|Cytsa|mKIAA0376	sperm antigen with calponin homology and coiled-coil domains 1-like	protein-coding	D6_peak_1211	chr10	75212074	75212655	5.36254	9.36916	6.01617	60	NA	promoter-TSS (NM_001145826)	promoter-TSS (NM_001145826)	-26	NM_001145826	74392	Mm.27716	NM_153406	ENSMUSG00000033444	Specc1l	4930470P14Rik|4932439K10Rik|9530057A13Rik|AI317249|Cytsa|mKIAA0376	sperm antigen with calponin homology and coiled-coil domains 1-like	protein-coding
Cux1_D6_1_peak_976	chr10	75517029	75517478	5.55415	8.36808	4.59329	45	NA	promoter-TSS (NM_026095)	promoter-TSS (NM_026095)	128	NM_175133	68778		NM_175133	ENSMUSG00000033416	Gucd1	1110038D17Rik	guanylyl cyclase domain containing 1	protein-coding	D6_peak_1213	chr10	75517205	75518017	7.17939	17.2833	13.3597	133	NA	promoter-TSS (NM_026095)	promoter-TSS (NM_026095)	-230	NM_175133	68778	Mm.29382	NM_175133	ENSMUSG00000033416	Gucd1	1110038D17Rik	guanylyl cyclase domain containing 1	protein-coding
Cux1_D6_1_peak_979	chr10	75872646	75873102	13.6016	31.1383	26.0016	260	NA	Intergenic	RLTR12G|LTR|ERVK	-12597	NM_010798	17319		NM_010798	ENSMUSG00000033307	Mif	DER6|GIF|Glif	macrophage migration inhibitory factor (glycosylation-inhibiting factor)	protein-coding	D6_peak_1217	chr10	75872844	75873350	4.94269	8.31387	5.06556	50	NA	Intergenic	RLTR12G|LTR|ERVK	-12847	NM_010798	17319	Mm.2326	NM_010798	ENSMUSG00000033307	Mif	GIF|Glif	macrophage migration inhibitory factor	protein-coding
Cux1_D6_1_peak_983	chr10	76531115	76531613	6.83548	11.4443	7.27653	72	NA	promoter-TSS (NM_146006)	promoter-TSS (NM_146006)	-241	NM_146006	16987		NM_146006	ENSMUSG00000033105	Lss	2810025N20Rik|D10Ertd116e|Osc	lanosterol synthase	protein-coding	D6_peak_1224	chr10	76531137	76531689	7.33953	16.1929	12.3347	123	NA	promoter-TSS (NM_146006)	promoter-TSS (NM_146006)	-192	NM_146006	16987	Mm.55075	NM_146006	ENSMUSG00000033105	Lss	2810025N20Rik|D10Ertd116e|Osc	lanosterol synthase	protein-coding
Cux1_D6_1_peak_984	chr10	76961963	76962255	6.46134	10.8372	6.73834	67	NA	promoter-TSS (NM_001347216)	promoter-TSS (NM_001347216)	-162	NM_001347216	59093		NM_021568	ENSMUSG00000001120	Pcbp3	AlphaCP-3	poly(rC) binding protein 3	protein-coding	D6_peak_1228	chr10	76961826	76962202	8.31222	23.6373	19.3985	193	NA	promoter-TSS (NM_021568)	promoter-TSS (NM_021568)	-67	NM_001347216	59093	Mm.272803	NM_021568	ENSMUSG00000001120	Pcbp3	AlphaCP-3	poly(rC) binding protein 3	protein-coding
Cux1_D6_1_peak_985	chr10	77032564	77033182	6.73154	11.2758	7.12496	71	NA	promoter-TSS (NM_031196)	promoter-TSS (NM_031196)	134	NM_001199271	20509		NM_031196	ENSMUSG00000001436	Slc19a1	RFC|RFC-1|RFC1	solute carrier family 19 (folate transporter), member 1	protein-coding	D6_peak_1230	chr10	77032747	77033435	5.33839	8.98619	5.66972	56	NA	promoter-TSS (NM_031196)	promoter-TSS (NM_031196)	-121	NM_031196	20509	Mm.265060	NM_031196	ENSMUSG00000001436	Slc19a1	AI323572|RFC|RFC-1|RFC1	solute carrier family 19 (folate transporter), member 1	protein-coding
Cux1_D6_1_peak_986	chr10	77258913	77259190	5.8119	9.09167	5.2099	52	NA	promoter-TSS (NM_030262)	promoter-TSS (NM_030262)	172	NR_026944	100169878		NR_026944	ENSMUSG00000078444	Gm10941	-	predicted gene 10941	ncRNA	D6_peak_1231	chr10	77258873	77259567	5.16773	9.03156	5.71088	57	NA	promoter-TSS (NM_030262)	promoter-TSS (NM_030262)	3	NR_026944	100169878	Mm.420901	NR_026944	ENSMUSG00000078444	Gm10941	ENSMUSG00000078444	predicted gene 10941	ncRNA
Cux1_D6_1_peak_987	chr10	77902580	77903099	7.50016	14.1897	9.75047	97	NA	promoter-TSS (NM_145152)	promoter-TSS (NM_145152)	-303	NM_145152	237387		NM_145152	ENSMUSG00000051652	Lrrc3	1300011L04Rik|C21orf102	leucine rich repeat containing 3	protein-coding	D6_peak_1234	chr10	77902341	77903224	4.56701	7.36351	4.2199	42	NA	promoter-TSS (NM_145152)	promoter-TSS (NM_145152)	-246	NM_145152	237387	Mm.133301	NM_145152	ENSMUSG00000051652	Lrrc3	1300011L04Rik|C21orf102	leucine rich repeat containing 3	protein-coding
Cux1_D6_1_peak_988	chr10	78009284	78009567	6.50884	10.9144	6.80625	68	NA	intron (NM_001358793, intron 1 of 21)	CpG	382	NM_008826	18641		NM_008826	ENSMUSG00000020277	Pfkl	ATP-PFK|PFK-B|PFK-L	phosphofructokinase, liver, B-type	protein-coding	D6_peak_1235	chr10	78009371	78009965	5.01021	8.42963	5.16983	51	NA	exon (NM_008826, exon 1 of 22)	exon (NM_008826, exon 1 of 22)	128	NM_008826	18641	Mm.269649	NM_008826	ENSMUSG00000020277	Pfkl	AA407869|ATP-PFK|PFK-L	phosphofructokinase, liver, B-type	protein-coding
Cux1_D6_1_peak_989	chr10	78169798	78170081	6.70604	11.2344	7.08737	70	NA	promoter-TSS (NM_138601)	promoter-TSS (NM_138601)	-184	NM_001364646	28295		NM_138601	ENSMUSG00000053329	Gatd3a	C21orf33|D10Jhu81e|ES1|Gatd3	glutamine amidotransferase like class 1 domain containing 3A	protein-coding	D6_peak_1236	chr10	78169750	78170015	8.82521	17.8416	13.8878	138	NA	promoter-TSS (NM_138601)	promoter-TSS (NM_138601)	-114	NM_138601	28295	Mm.268691	NM_138601	ENSMUSG00000053329	D10Jhu81e	C21orf33|ES1	DNA segment, Chr 10, Johns Hopkins University 81 expressed	protein-coding
Cux1_D6_1_peak_990	chr10	78244670	78244981	5.95523	8.73008	4.90221	49	NA	promoter-TSS (NM_001081055)	promoter-TSS (NM_001081055)	-180	NM_001081055	216131		NM_001081055	ENSMUSG00000000374	Trappc10	B230307C21Rik|Gm870|Tmem1|b2b2416Clo|b2b2613Clo	trafficking protein particle complex 10	protein-coding	D6_peak_1237	chr10	78244759	78245380	3.53776	4.46092	1.75593	17	NA	promoter-TSS (NM_001081055)	promoter-TSS (NM_001081055)	-427	NM_001081055	216131	Mm.27539	NM_001081055	ENSMUSG00000000374	Trappc10	B230307C21Rik|Gm870|Tmem1	trafficking protein particle complex 10	protein-coding
Cux1_D6_1_peak_991	chr10	78425582	78425932	4.25306	5.38408	2.18386	21	NA	promoter-TSS (NM_007793)	promoter-TSS (NM_007793)	87	NM_007793	13014		NM_007793	ENSMUSG00000005054	Cstb	Stfb	cystatin B	protein-coding	D6_peak_1240	chr10	78425596	78425834	4.23874	6.00202	3.03171	30	NA	promoter-TSS (NM_007793)	promoter-TSS (NM_007793)	45	NM_007793	13014	Mm.6095	NM_007793	ENSMUSG00000005054	Cstb	AA960480|Stfb	cystatin B	protein-coding
Cux1_D6_1_peak_993	chr10	78574365	78574972	6.82786	11.0661	6.94068	69	NA	promoter-TSS (NM_001359303)	promoter-TSS (NM_001359303)	155	NM_001359301	216136		NM_173751	ENSMUSG00000032763	Ilvbl	5830463I21	ilvB (bacterial acetolactate synthase)-like	protein-coding	D6_peak_1241	chr10	78574407	78574956	7.63515	15.7923	11.9583	119	NA	intron (NM_173751, intron 1 of 15)	intron (NM_173751, intron 1 of 15)	181	NM_173751	216136	Mm.2644	NM_173751	ENSMUSG00000032763	Ilvbl	5830463I21|AI415009	ilvB (bacterial acetolactate synthase)-like	protein-coding
Cux1_D6_1_peak_997	chr10	79097557	79097813	5.84257	8.31771	4.54925	45	NA	promoter-TSS (NM_001359715)	promoter-TSS (NM_001359715)	-85	NM_001004362	72128		NM_001004362	ENSMUSG00000060301	2610008E11Rik	-	RIKEN cDNA 2610008E11 gene	protein-coding	D6_peak_1243	chr10	79096861	79097778	5.7379	10.7464	7.27188	72	NA	intron (NM_001004362, intron 1 of 5)	intron (NM_001004362, intron 1 of 5)	281	NM_001004362	72128	Mm.297854	NM_001004362	ENSMUSG00000060301	2610008E11Rik	-	RIKEN cDNA 2610008E11 gene	protein-coding
Cux1_D6_1_peak_999	chr10	79638796	79639002	5.387	7.81819	4.12821	41	NA	promoter-TSS (NM_001024539)	promoter-TSS (NM_001024539)	-981	NM_001024539	216148		NM_001024539	ENSMUSG00000020312	Shc2	6720466E06|SCK|ShcB|Sli	SHC (Src homology 2 domain containing) transforming protein 2	protein-coding	D6_peak_1245	chr10	79638645	79639098	6.32105	14.6578	10.8957	108	NA	promoter-TSS (NM_001024539)	promoter-TSS (NM_001024539)	-953	NM_001024539	216148	Mm.39424	NM_001024539	ENSMUSG00000020312	Shc2	6720466E06|SCK|ShcB|Sli	SHC (Src homology 2 domain containing) transforming protein 2	protein-coding
Cux1_D6_1_peak_4708	chr18	63863785	63864517	12.6465	38.8063	33.5575	335	NA	intron (NM_001014981, intron 20 of 27)	intron (NM_001014981, intron 20 of 27)	155456	NM_001360837	104082		NM_001014981	ENSMUSG00000040560	Wdr7	TRAG|mKIAA0541	WD repeat domain 7	protein-coding	D6_peak_6478	chr18	63864078	63864401	7.14841	19.5652	15.519	155	NA	intron (NM_001014981, intron 20 of 27)	intron (NM_001014981, intron 20 of 27)	155544	NM_001014981	104082	Mm.30850	NM_001014981	ENSMUSG00000040560	Wdr7	AI462727|TRAG|mKIAA0541	WD repeat domain 7	protein-coding
Cux1_D6_1_peak_3101	chr14	68078949	68079228	4.9423	8.96321	5.09948	50	NA	Intergenic	Intergenic	-4775	NM_010910	18039		NM_010910	ENSMUSG00000022055	Nefl	CMT2E|NF-L|NF68|Nfl	neurofilament, light polypeptide	protein-coding	D6_peak_4252	chr14	68078829	68079237	3.12935	6.57539	3.52852	35	NA	Intergenic	Intergenic	-4851	NM_010910	18039	Mm.1956	NM_010910	ENSMUSG00000022055	Nefl	AI847934|CMT2E|NF-L|NF68|Nfl	neurofilament, light polypeptide	protein-coding
Cux1_D6_1_peak_3105	chr14	68209402	68209914	4.60392	6.58097	3.11246	31	NA	Intergenic	Intergenic	-84654	NM_008691	18040		NM_008691	ENSMUSG00000022054	Nefm	NF-M|NF160|NF165|Nef3|Nfm	neurofilament, medium polypeptide	protein-coding	D6_peak_4260	chr14	68209266	68210183	5.08929	15.9266	12.0844	120	NA	Intergenic	Intergenic	-84720	NM_008691	18040	Mm.242832	NM_008691	ENSMUSG00000022054	Nefm	NF-M|NF160|NF165|Nef3|Nfm	neurofilament, medium polypeptide	protein-coding
Cux1_D6_1_peak_3106	chr14	68317845	68318177	5.6589	9.17706	5.28327	52	NA	Intergenic	Intergenic	-193007	NM_008691	18040		NM_008691	ENSMUSG00000022054	Nefm	NF-M|NF160|NF165|Nef3|Nfm	neurofilament, medium polypeptide	protein-coding	D6_peak_4264	chr14	68317773	68317998	5.00394	9.40998	6.05319	60	NA	Intergenic	MIR|SINE|MIR	-192881	NM_008691	18040	Mm.242832	NM_008691	ENSMUSG00000022054	Nefm	NF-M|NF160|NF165|Nef3|Nfm	neurofilament, medium polypeptide	protein-coding
Cux1_D6_1_peak_3107	chr14	68355605	68355950	4.51754	5.80592	2.51054	25	NA	Intergenic	Intergenic	177912	NM_007402	11500		NM_007402	ENSMUSG00000022056	Adam7	ADAM 7|EAP1|EAPI	a disintegrin and metallopeptidase domain 7	protein-coding	D6_peak_4265	chr14	68355749	68356050	4.17691	6.68909	3.62602	36	NA	Intergenic	Intergenic	177790	NM_007402	11500	Mm.261495	NM_007402	ENSMUSG00000022056	Adam7	ADAM 7|EAP1|EAPI	a disintegrin and metallopeptidase domain 7	protein-coding
Cux1_D6_1_peak_3108	chr14	68391740	68392052	8.72069	14.5489	10.0799	100	NA	Intergenic	Intergenic	141793	NM_007402	11500		NM_007402	ENSMUSG00000022056	Adam7	ADAM 7|EAP1|EAPI	a disintegrin and metallopeptidase domain 7	protein-coding	D6_peak_4268	chr14	68391712	68392341	7.06518	19.8464	15.7849	157	NA	Intergenic	Intergenic	141663	NM_007402	11500	Mm.261495	NM_007402	ENSMUSG00000022056	Adam7	ADAM 7|EAP1|EAPI	a disintegrin and metallopeptidase domain 7	protein-coding
Cux1_D6_1_peak_4711	chr18	64006556	64007269	3.90189	5.70191	2.42984	24	NA	Intergenic	Intergenic	-247447	NM_009182	20451		NM_009182	ENSMUSG00000056812	St8sia3	ST8SiaIII|Siat8c	ST8 alpha-N-acetyl-neuraminide alpha-2,8-sialyltransferase 3	protein-coding	D6_peak_6482	chr18	64006810	64007186	3.91458	5.72306	2.79243	27	NA	Intergenic	Intergenic	-247361	NM_009182	20451	Mm.252110	NM_009182	ENSMUSG00000056812	St8sia3	AI847333|ST8SiaIII|Siat8c	ST8 alpha-N-acetyl-neuraminide alpha-2,8-sialyltransferase 3	protein-coding
Cux1_D6_1_peak_4713	chr18	64266015	64266458	5.22628	7.84637	4.15273	41	NA	intron (NM_009182, intron 3 of 5)	CpG	10944	NR_045366	73588		NR_045366	ENSMUSG00000086128	St8sia3os	1700091E21Rik	ST8 alpha-N-acetyl-neuraminide alpha-2,8-sialyltransferase 3, opposite strand	ncRNA	D6_peak_6487	chr18	64265768	64266714	4.86805	9.81631	6.42197	64	NA	intron (NM_009182, intron 3 of 5)	CpG	10939	NR_045366	73588	Mm.65475	NR_045366	ENSMUSG00000086128	St8sia3os	1700091E21Rik	ST8 alpha-N-acetyl-neuraminide alpha-2,8-sialyltransferase 3, opposite strand	ncRNA
Cux1_D6_1_peak_4714	chr18	64348886	64349560	10.0995	35.1205	29.9211	299	NA	intron (NM_194268, intron 1 of 1)	intron (NM_194268, intron 1 of 1)	8859	NM_194268	225631		NM_194268	ENSMUSG00000045991	Onecut2	C730009D12|OC-2|Oc2	one cut domain, family member 2	protein-coding	D6_peak_6489	chr18	64349036	64350808	3.90733	9.66874	6.28769	62	NA	intron (NM_194268, intron 1 of 1)	intron (NM_194268, intron 1 of 1)	9558	NM_194268	225631	Mm.234723	NM_194268	ENSMUSG00000045991	Onecut2	C730009D12|OC-2|Oc2	one cut domain, family member 2	protein-coding
Cux1_D6_1_peak_4716	chr18	64466646	64466886	6.65747	9.90151	5.91503	59	NA	intron (NM_001348055, intron 5 of 9)	intron (NM_001348055, intron 5 of 9)	22332	NM_001348055	14151		NM_007998	ENSMUSG00000024588	Fech	Fcl|fch	ferrochelatase	protein-coding	D6_peak_6490	chr18	64466425	64466826	4.23007	7.05986	3.95298	39	NA	intron (NM_007998, intron 6 of 10)	intron (NM_007998, intron 6 of 10)	22441	NM_007998	14151	Mm.1070	NM_007998	ENSMUSG00000024588	Fech	AI894116|Fcl|fch	ferrochelatase	protein-coding
Cux1_D6_1_peak_4718	chr18	65430489	65431206	6.41453	10.7611	6.67118	66	NA	promoter-TSS (NM_172833)	promoter-TSS (NM_172833)	-143	NM_172833	240354		NM_172833	ENSMUSG00000032688	Malt1	A630046N12|D430033E09Rik|Pcasp1	MALT1 paracaspase	protein-coding	D6_peak_6493	chr18	65430521	65431231	8.00363	20.9126	16.7995	167	NA	promoter-TSS (NM_172833)	promoter-TSS (NM_172833)	-121	NM_172833	240354	Mm.132613	NM_172833	ENSMUSG00000032688	Malt1	A630046N12|D430033E09Rik|Pcasp1	MALT1 paracaspase	protein-coding
Cux1_D6_1_peak_3110	chr14	68493346	68493822	9.31809	19.7099	14.9229	149	NA	Intergenic	Intergenic	40105	NM_007402	11500		NM_007402	ENSMUSG00000022056	Adam7	ADAM 7|EAP1|EAPI	a disintegrin and metallopeptidase domain 7	protein-coding	D6_peak_4272	chr14	68493241	68494226	6.60806	15.6741	11.8473	118	NA	Intergenic	Intergenic	39956	NM_007402	11500	Mm.261495	NM_007402	ENSMUSG00000022056	Adam7	ADAM 7|EAP1|EAPI	a disintegrin and metallopeptidase domain 7	protein-coding
Cux1_D6_1_peak_3117	chr14	70289361	70289636	5.51502	7.77768	4.09465	40	NA	promoter-TSS (NM_008915)	promoter-TSS (NM_008915)	-1	NM_001304991	19057		NM_008915	ENSMUSG00000022092	Ppp3cc	Calnc|PP2BA gamma	protein phosphatase 3, catalytic subunit, gamma isoform	protein-coding	D6_peak_4280	chr14	70289274	70289584	4.56231	6.51522	3.47633	34	NA	promoter-TSS (NM_001304992)	promoter-TSS (NM_001304992)	68	NM_008915	19057	Mm.439683	NM_008915	ENSMUSG00000022092	Ppp3cc	Calnc|PP2BA gamma	protein phosphatase 3, catalytic subunit, gamma isoform	protein-coding
Cux1_D6_1_peak_3118	chr14	70443494	70443689	4.43272	5.66942	2.40471	24	NA	promoter-TSS (NM_025945)	promoter-TSS (NM_025945)	81	NR_029802	723838		NR_029802	ENSMUSG00000065528	Mir320	Mirn320|mir-320|mmu-mir-320	microRNA 320	ncRNA	D6_peak_4282	chr14	70443147	70443703	5.85831	10.5828	7.1209	71	NA	promoter-TSS (NM_025945)	promoter-TSS (NM_025945)	46	NM_025945	67065	Mm.20420	NM_025945	ENSMUSG00000000776	Polr3d	2810426M17Rik|44kDa|AI326118|AW489084|BN51T|RPC4|TSBN51	polymerase (RNA) III (DNA directed) polypeptide D	protein-coding
Cux1_D6_1_peak_3119	chr14	70520514	70520763	5.31632	7.45663	3.82724	38	NA	promoter-TSS (NR_033241)	promoter-TSS (NR_033241)	34	NM_001360021	12153		NM_009755	ENSMUSG00000022098	Bmp1	Pcp|Tld	bone morphogenetic protein 1	protein-coding	D6_peak_4283	chr14	70520512	70520728	5.75742	9.6846	6.30211	63	NA	promoter-TSS (NM_009755)	promoter-TSS (NM_009755)	-360	NR_033241	12153	Mm.27757	NM_009755	ENSMUSG00000022098	Bmp1	Pcp|Tld	bone morphogenetic protein 1	protein-coding
Cux1_D6_1_peak_4720	chr18	65520433	65520654	4.99341	7.19556	3.61328	36	NA	intron (NR_105742, intron 3 of 6)	intron (NR_105742, intron 3 of 6)	-59687	NM_207255	328977		NM_207255	ENSMUSG00000042439	Zfp532	C530030I18Rik|Znf532|mKIAA1629	zinc finger protein 532	protein-coding	D6_peak_6494	chr18	65520425	65520767	6.17123	12.7065	9.07934	90	NA	intron (NR_105742, intron 3 of 6)	intron (NR_105742, intron 3 of 6)	-59634	NM_207255	328977	Mm.286232	NM_207255	ENSMUSG00000042439	Zfp532	C530030I18Rik|Znf532|mKIAA1629	zinc finger protein 532	protein-coding
Cux1_D6_1_peak_4721	chr18	65800083	65800467	7.97448	13.3	8.94156	89	NA	promoter-TSS (NM_025468)	promoter-TSS (NM_025468)	-303	NM_025468	66286		NM_025468	ENSMUSG00000024516	Sec11c	1810029G24Rik|Sec11l3	SEC11 homolog C, signal peptidase complex subunit	protein-coding	D6_peak_6498	chr18	65800107	65800651	12.4041	38.3116	33.5747	335	NA	promoter-TSS (NM_025468)	promoter-TSS (NM_025468)	-199	NM_025468	66286	Mm.27800	NM_025468	ENSMUSG00000024516	Sec11c	1810029G24Rik|Sec11l3	SEC11 homolog C, signal peptidase complex subunit	protein-coding
Cux1_D6_1_peak_4722	chr18	66002584	66002902	8.0837	13.4803	9.10449	91	NA	promoter-TSS (NM_027400)	promoter-TSS (NM_027400)	-108	NM_027400	70361		NM_027400	ENSMUSG00000041891	Lman1	2610020P13Rik|C730041J05|ERGIC53|F5F8D|MCFD1|MR60|P58|gp58	lectin, mannose-binding, 1	protein-coding	D6_peak_6499	chr18	66002451	66002810	6.76812	15.1112	11.3198	113	NA	promoter-TSS (NM_027400)	promoter-TSS (NM_027400)	5	NM_001172062	70361	Mm.290857	NM_027400	ENSMUSG00000041891	Lman1	2610020P13Rik|AI326273|AU043785|C730041J05|ERGIC53|F5F8D|MCFD1|MR60|P58|gp58	lectin, mannose-binding, 1	protein-coding
Cux1_D6_1_peak_4727	chr18	67640957	67641227	4.19357	5.17653	2.02609	20	NA	promoter-TSS (NM_001368147)	promoter-TSS (NM_001368147)	263	NM_001357523	225659		NM_001081073	ENSMUSG00000073542	Cep76	6230425F05Rik|9630013E05	centrosomal protein 76	protein-coding	D6_peak_6503	chr18	67640967	67641977	4.14404	6.36379	3.34531	33	NA	promoter-TSS (NM_001081073)	promoter-TSS (NM_001081073)	-127	NM_134138	107047	Mm.150701	NM_134138	ENSMUSG00000024537	Psmg2	1700017I17Rik|AW545363|Clast3|Tnfsf5ip1	proteasome (prosome, macropain) assembly chaperone 2	protein-coding
Cux1_D6_1_peak_4728	chr18	67774674	67774927	7.79385	12.6476	8.351	83	NA	promoter-TSS (NM_028112)	promoter-TSS (NM_028112)	-76	NM_001039088	72124		NM_028112	ENSMUSG00000079614	Seh1l	2610007A16Rik|SEC13L|SEH1A|SEH1B|Seh1	SEH1-like (S. cerevisiae	protein-coding	D6_peak_6505	chr18	67774483	67774930	5.84225	11.6974	8.14607	81	NA	promoter-TSS (NM_001039088)	promoter-TSS (NM_001039088)	-170	NM_001039088	72124	Mm.307315	NM_028112	ENSMUSG00000079614	Seh1l	2610007A16Rik|AW540070|SEC13L|SEH1A|SEH1B|Seh1	SEH1-like (S. cerevisiae	protein-coding
Cux1_D6_1_peak_4730	chr18	68300080	68300250	4.23198	5.53162	2.29918	22	NA	promoter-TSS (NM_001170953)	promoter-TSS (NM_001170953)	168	NM_153794	108654		NM_153794	ENSMUSG00000038121	Fam210a	4933403F05Rik	family with sequence similarity 210, member A	protein-coding	D6_peak_6508	chr18	68299954	68300280	4.70189	8.20689	4.9697	49	NA	promoter-TSS (NM_026440)	promoter-TSS (NM_026440)	216	NM_153794	108654	Mm.125857	NM_153794	ENSMUSG00000038121	Fam210a	4933403F05Rik|AA987140|AV134576|AW491926	family with sequence similarity 210, member A	protein-coding
Cux1_D6_1_peak_4732	chr18	68942575	68942784	4.28046	5.32174	2.13696	21	NA	intron (NR_038051, intron 3 of 6)	MIRb|SINE|MIR	8849	NR_038051	78931		NR_038051	ENSMUSG00000024546	4930546C10Rik	-	RIKEN cDNA 4930546C10 gene	ncRNA	D6_peak_6511	chr18	68942449	68942783	3.79361	5.06353	2.24104	22	NA	intron (NR_038051, intron 3 of 6)	intron (NR_038051, intron 3 of 6)	8912	NR_038051	78931	Mm.160155	NR_038051		4930546C10Rik	-	RIKEN cDNA 4930546C10 gene	ncRNA
Cux1_D6_1_peak_4734	chr18	69344106	69344635	12.0896	33.0444	27.8751	278	NA	promoter-TSS (NM_013685)	promoter-TSS (NM_013685)	-122	NM_013685	21413		NM_013685	ENSMUSG00000053477	Tcf4	5730422P05Rik|ASP-I2|E2-2|E2.2|ITF-2|ITF-2b|ITF2|ME2|MITF-2A|MITF-2B|SEF-2|SEF2|SEF2-1|TFE|Tcf-4|bHLHb19	transcription factor 4	protein-coding	D6_peak_6513	chr18	69344159	69344432	4.82896	9.40785	6.05144	60	NA	promoter-TSS (NM_013685)	promoter-TSS (NM_013685)	-197	NM_013685	21413	Mm.4269	NM_013685	ENSMUSG00000053477	Tcf4	5730422P05Rik|ASP-I2|E2-2|E2.2|ITF-2|ITF-2b|ITF2|ME2|MITF-2A|MITF-2B|SEF-2|SEF2|SEF2-1|TFE|Tcf-4|bHLHb19	transcription factor 4	protein-coding
Cux1_D6_1_peak_4735	chr18	69421767	69422140	5.92118	9.95461	5.96201	59	NA	intron (NM_001361128, intron 3 of 19)	intron (NM_001361128, intron 3 of 19)	75793	NM_001361128	21413		NM_013685	ENSMUSG00000053477	Tcf4	5730422P05Rik|ASP-I2|E2-2|E2.2|ITF-2|ITF-2b|ITF2|ME2|MITF-2A|MITF-2B|SEF-2|SEF2|SEF2-1|TFE|Tcf-4|bHLHb19	transcription factor 4	protein-coding	D6_peak_6514	chr18	69421708	69422173	4.77361	8.33562	5.08584	50	NA	intron (NM_013685, intron 3 of 19)	intron (NM_013685, intron 3 of 19)	76219	NM_001083967	21413	Mm.4269	NM_013685	ENSMUSG00000053477	Tcf4	5730422P05Rik|ASP-I2|E2-2|E2.2|ITF-2|ITF-2b|ITF2|ME2|MITF-2A|MITF-2B|SEF-2|SEF2|SEF2-1|TFE|Tcf-4|bHLHb19	transcription factor 4	protein-coding
Cux1_D6_1_peak_3132	chr14	74033757	74033962	4.45363	5.70294	2.42984	24	NA	Intergenic	Intergenic	-321668	NR_046059	74425		NR_046059	ENSMUSG00000115845	4933402J15Rik	-	RIKEN cDNA 4933402J15 gene	ncRNA	D6_peak_4294	chr14	74033821	74034058	5.31106	8.60816	5.32957	53	NA	Intergenic	Intergenic	-321588	NR_046059	74425	Mm.399498	NR_046059		4933402J15Rik	-	RIKEN cDNA 4933402J15 gene	ncRNA
Cux1_D6_1_peak_3133	chr14	74311397	74311907	5.6373	9.83917	5.86099	58	NA	Intergenic	L1MC|LINE|L1	-43875	NR_046059	74425		NR_046059	ENSMUSG00000115845	4933402J15Rik	-	RIKEN cDNA 4933402J15 gene	ncRNA	D6_peak_4295	chr14	74311361	74311851	4.59152	8.00741	4.79188	47	NA	Intergenic	L1MC|LINE|L1	-43921	NR_046059	74425	Mm.399498	NR_046059		4933402J15Rik	-	RIKEN cDNA 4933402J15 gene	ncRNA
Cux1_D6_1_peak_3135	chr14	74731949	74732326	6.44669	10.1106	6.09675	60	NA	promoter-TSS (NM_001285423)	promoter-TSS (NM_001285423)	-160	NM_001285423	13885		NM_016903	ENSMUSG00000021996	Esd	Es-10|Es10|FGH|sid478	esterase D/formylglutathione hydrolase	protein-coding	D6_peak_4296	chr14	74732186	74732591	5.06935	7.89604	4.69245	46	NA	promoter-TSS (NM_016903)	promoter-TSS (NM_016903)	91	NM_001285423	13885	Mm.38055	NM_016903	ENSMUSG00000021996	Esd	Es-10|Es10|FGH|sid478	esterase D/formylglutathione hydrolase	protein-coding
Cux1_D6_1_peak_3138	chr14	75482850	75483491	5.17242	7.47825	3.84284	38	NA	intron (NM_001128093, intron 1 of 1)	intron (NM_001128093, intron 1 of 1)	27188	NM_001128093	380918		NM_001128093	ENSMUSG00000091722	Siah3	Gm912	siah E3 ubiquitin protein ligase family member 3	protein-coding	D6_peak_4298	chr14	75482726	75483411	6.14626	14.2989	10.5599	105	NA	intron (NM_001128093, intron 1 of 1)	intron (NM_001128093, intron 1 of 1)	27086	NM_001128093	380918	Mm.484360	NM_001128093	ENSMUSG00000091722	Siah3	Gm912	seven in absentia homolog 3 (Drosophila)	protein-coding
Cux1_D6_1_peak_3139	chr14	75613961	75614250	5.28478	7.93946	4.23111	42	NA	Intergenic	MIRc|SINE|MIR	-20989	NM_001164140	67926		NM_026457	ENSMUSG00000034913	Cby2	1700086N05Rik|Nurit|Spert	chibby family member 2	protein-coding	D6_peak_4301	chr14	75614067	75614507	4.06266	5.72076	2.7908	27	NA	Intergenic	Intergenic	-21171	NM_001164140	67926	Mm.23361	NM_026457	ENSMUSG00000034913	Spert	1700086N05Rik|AI596460|Nurit	spermatid associated	protein-coding
Cux1_D6_1_peak_4740	chr18	70567954	70568406	6.04068	9.4583	5.52849	55	NA	promoter-TSS (NM_001311071)	promoter-TSS (NM_001311071)	-112	NM_010773	17191		NM_010773	ENSMUSG00000024513	Mbd2	MBD2a	methyl-CpG binding domain protein 2	protein-coding	D6_peak_6516	chr18	70568139	70568509	6.11578	13.415	9.73657	97	NA	promoter-TSS (NM_010773)	promoter-TSS (NM_010773)	32	NM_001311071	17191	Mm.322	NM_010773	ENSMUSG00000024513	Mbd2	MBD2a	methyl-CpG binding domain protein 2	protein-coding
Cux1_D6_1_peak_4742	chr18	70831671	70832008	5.07142	7.31868	3.71369	37	NA	Intergenic	RLTR11A|LTR|ERVK	263547	NM_001311071	17191		NM_010773	ENSMUSG00000024513	Mbd2	MBD2a	methyl-CpG binding domain protein 2	protein-coding	D6_peak_6519	chr18	70831374	70832041	5.06208	8.51824	5.24923	52	NA	Intergenic	RLTR11A|LTR|ERVK	263415	NM_001311071	17191	Mm.322	NM_010773	ENSMUSG00000024513	Mbd2	MBD2a	methyl-CpG binding domain protein 2	protein-coding
Cux1_D6_1_peak_4744	chr18	71388961	71389464	9.4587	19.4235	14.6497	146	NA	intron (NM_007831, intron 15 of 28)	intron (NM_007831, intron 15 of 28)	820920	NM_001311071	17191		NM_010773	ENSMUSG00000024513	Mbd2	MBD2a	methyl-CpG binding domain protein 2	protein-coding	D6_peak_6521	chr18	71388645	71389072	5.21133	9.79472	6.40199	64	NA	intron (NM_007831, intron 15 of 28)	intron (NM_007831, intron 15 of 28)	820566	NM_001311071	17191	Mm.322	NM_010773	ENSMUSG00000024513	Mbd2	MBD2a	methyl-CpG binding domain protein 2	protein-coding	D6_peak_6522	chr18	71389315	71389876	4.83258	8.44095	5.18008	51
Cux1_D6_1_peak_4747	chr18	71658025	71658298	5.53812	9.67028	5.71318	57	NA	intron (NM_007831, intron 7 of 28)	intron (NM_007831, intron 7 of 28)	692908	NM_007831	13176		NM_007831	ENSMUSG00000060534	Dcc	C030036D22Rik|Igdcc1	DCC netrin 1 receptor	protein-coding	D6_peak_6525	chr18	71657924	71658383	4.94279	13.053	9.40112	94	NA	intron (NM_007831, intron 7 of 28)	intron (NM_007831, intron 7 of 28)	692916	NM_007831	13176	Mm.167882	NM_007831	ENSMUSG00000060534	Dcc	C030036D22Rik|Igdcc1	deleted in colorectal carcinoma	protein-coding
Cux1_D6_1_peak_4748	chr18	71662621	71663143	7.06772	13.8934	9.48145	94	NA	intron (NM_007831, intron 7 of 28)	intron (NM_007831, intron 7 of 28)	688187	NM_007831	13176		NM_007831	ENSMUSG00000060534	Dcc	C030036D22Rik|Igdcc1	DCC netrin 1 receptor	protein-coding	D6_peak_6526	chr18	71662490	71662909	3.85373	7.14282	4.02601	40	NA	intron (NM_007831, intron 7 of 28)	intron (NM_007831, intron 7 of 28)	688370	NM_007831	13176	Mm.167882	NM_007831	ENSMUSG00000060534	Dcc	C030036D22Rik|Igdcc1	deleted in colorectal carcinoma	protein-coding
Cux1_D6_1_peak_3141	chr14	75786860	75787206	7.93873	13.2411	8.88898	88	NA	promoter-TSS (NM_026232)	promoter-TSS (NM_026232)	4	NM_026232	67554		NM_026232	ENSMUSG00000022003	Slc25a30	4933433D23Rik|KMCP1	solute carrier family 25, member 30	protein-coding	D6_peak_4303	chr14	75786720	75787207	5.47512	9.56256	6.19145	61	NA	promoter-TSS (NM_026232)	promoter-TSS (NM_026232)	74	NM_026232	67554	Mm.46067	NM_026232	ENSMUSG00000022003	Slc25a30	4933433D23Rik|AV025504|AV221431|AW319655|KMCP1	solute carrier family 25, member 30	protein-coding
Cux1_D6_1_peak_3143	chr14	75844938	75845283	6.8092	11.4017	7.23738	72	NA	promoter-TSS (NR_045294)	promoter-TSS (NR_045294)	-146	NR_045294	100043189		NR_045294		Gm4285	-	predicted gene 4285	ncRNA	D6_peak_4305	chr14	75844993	75845538	9.5358	34.9026	30.2587	302	NA	promoter-TSS (NM_009429)	promoter-TSS (NM_009429)	9	NM_009429	22070	Mm.297482	NM_009429	ENSMUSG00000060126	Tpt1	TCTP|Trt|p21|p23	tumor protein, translationally-controlled 1	protein-coding
Cux1_D6_1_peak_3144	chr14	76152369	76152653	5.32451	8.00268	4.28167	42	NA	Intergenic	Intergenic	41620	NM_013745	27275		NM_013745	ENSMUSG00000022009	Nufip1	Nufip	nuclear FMR1 interacting protein 1	protein-coding	D6_peak_4309	chr14	76152266	76152786	5.18485	9.06139	5.73745	57	NA	Intergenic	Intergenic	41635	NM_013745	27275	Mm.21138	NM_013745	ENSMUSG00000022009	Nufip1	Nufip	nuclear fragile X mental retardation protein interacting protein 1	protein-coding
Cux1_D6_1_peak_3148	chr14	76504239	76504543	6.41859	11.9331	7.71378	77	NA	promoter-TSS (NM_009366)	promoter-TSS (NM_009366)	-119	NM_009366	21807		NM_009366	ENSMUSG00000022010	Tsc22d1	Egr5|Gm19597|TSC-22|Tgfb1i4|Tsc|Tsc22	TSC22 domain family, member 1	protein-coding	D6_peak_4312	chr14	76503923	76504915	6.81052	29.3807	24.9165	249	NA	promoter-TSS (NM_009366)	promoter-TSS (NM_009366)	-91	NM_009366	21807	Mm.153272	NM_009366	ENSMUSG00000022010	Tsc22d1	AA589566|AW105905|Egr5|TSC-22|Tgfb1i4|Tsc|Tsc22	TSC22 domain family, member 1	protein-coding
Cux1_D6_1_peak_4757	chr18	73418520	73418983	4.39428	5.51553	2.28482	22	NA	Intergenic	Intergenic	-153954	NM_001039214	240396		NM_001039214	ENSMUSG00000037253	Mex3c	A130001D14Rik|BM-013|Rkhd2	mex3 RNA binding family member C	protein-coding	D6_peak_6536	chr18	73418556	73419036	5.82869	11.2876	7.76851	77	NA	Intergenic	Intergenic	-153909	NM_001039214	240396	Mm.24131	NM_001039214	ENSMUSG00000037253	Mex3c	A130001D14Rik|BC035207|BM-013|Rkhd2	mex3 RNA binding family member C	protein-coding
Cux1_D6_1_peak_4758	chr18	73572261	73572765	8.36005	14.7312	10.2482	102	NA	promoter-TSS (NM_001039214)	promoter-TSS (NM_001039214)	-192	NM_001039214	240396		NM_001039214	ENSMUSG00000037253	Mex3c	A130001D14Rik|BM-013|Rkhd2	mex3 RNA binding family member C	protein-coding	D6_peak_6537	chr18	73572131	73572928	8.19194	32.3183	27.751	277	NA	promoter-TSS (NM_001039214)	promoter-TSS (NM_001039214)	-176	NM_001039214	240396	Mm.24131	NM_001039214	ENSMUSG00000037253	Mex3c	A130001D14Rik|BC035207|BM-013|Rkhd2	mex3 RNA binding family member C	protein-coding
Cux1_D6_1_peak_4759	chr18	73703959	73704138	4.19357	5.17653	2.02609	20	NA	promoter-TSS (NM_008540)	promoter-TSS (NM_008540)	122	NR_155448	105246496		NR_155448		4930578L24Rik	-	RIKEN cDNA 4930578L24 gene	ncRNA	D6_peak_6539	chr18	73703902	73704181	5.73702	10.3734	6.93009	69	NA	promoter-TSS (NM_008540)	promoter-TSS (NM_008540)	-300	NM_008540	17128	Mm.100399	NM_008540	ENSMUSG00000024515	Smad4	AW743858|D18Wsu70e|DPC4|Madh4	SMAD family member 4	protein-coding
Cux1_D6_1_peak_3158	chr14	78155502	78156188	7.20175	13.2555	8.90177	89	NA	Intergenic	Intergenic	35633	NR_035499	100316715		NR_035499	ENSMUSG00000087932	Mir1971	mmu-mir-1971	microRNA 1971	ncRNA	D6_peak_4329	chr14	78155650	78156011	5.34938	9.69458	6.31145	63	NA	Intergenic	Intergenic	35648	NR_035499	100316715		NR_035499	ENSMUSG00000087932	Mir1971	mmu-mir-1971	microRNA 1971	ncRNA
Cux1_D6_1_peak_3159	chr14	78600682	78601182	5.90111	8.64218	4.82691	48	NA	intron (NM_001281794, intron 14 of 27)	intron (NM_001281794, intron 14 of 27)	28358	NM_001253766	380921		NM_001081336	ENSMUSG00000034731	Dgkh	5930402B05Rik|D130015C16|DGK	diacylglycerol kinase, eta	protein-coding	D6_peak_4333	chr14	78600667	78600958	3.55893	4.69262	1.94065	19	NA	intron (NM_001081336, intron 16 of 28)	intron (NM_001081336, intron 16 of 28)	28478	NM_001253766	380921	Mm.89591	NM_001081336	ENSMUSG00000034731	Dgkh	5930402B05Rik|D130015C16|DGK	diacylglycerol kinase, eta	protein-coding
Cux1_D6_1_peak_4761	chr18	73815460	73815907	8.63596	15.6191	11.0742	110	NA	promoter-TSS (NM_145494)	promoter-TSS (NM_145494)	-245	NM_145494	107029		NM_145494	ENSMUSG00000024556	Me2	D030040L20Rik|NAD-ME	malic enzyme 2, NAD(+)-dependent, mitochondrial	protein-coding	D6_peak_6541	chr18	73815480	73816062	5.89507	11.7954	8.23677	82	NA	promoter-TSS (NM_145494)	promoter-TSS (NM_145494)	-379	NM_145494	107029	Mm.36817	NM_145494	ENSMUSG00000024556	Me2	AW120568|D030040L20Rik|NAD-ME	malic enzyme 2, NAD(+)-dependent, mitochondrial	protein-coding
Cux1_D6_1_peak_4762	chr18	74267922	74268212	6.70544	9.83967	5.86113	58	NA	promoter-TSS (NM_001357422)	promoter-TSS (NM_001357422)	-108	NM_001357423	17190		NM_013594	ENSMUSG00000024561	Mbd1	Cxxc3|PCM1	methyl-CpG binding domain protein 1	protein-coding	D6_peak_6545	chr18	74268058	74268427	9.97199	22.477	18.2905	182	NA	promoter-TSS (NM_013594)	promoter-TSS (NM_013594)	-46	NM_013594	17190	Mm.22522	NM_013594	ENSMUSG00000024561	Mbd1	Cxxc3|PCM1	methyl-CpG binding domain protein 1	protein-coding
Cux1_D6_1_peak_4765	chr18	74778905	74779276	6.35525	10.3035	6.26701	62	NA	promoter-TSS (NM_177470)	promoter-TSS (NM_177470)	-122	NM_177470	52538		NM_177470	ENSMUSG00000036880	Acaa2	0610011L04Rik|D18Ertd240e	acetyl-CoA acyltransferase 2	protein-coding	D6_peak_6546	chr18	74778853	74779442	6.63421	14.852	11.0766	110	NA	promoter-TSS (NR_028560)	promoter-TSS (NR_028560)	-65	NM_177470	52538	Mm.245724	NM_177470	ENSMUSG00000036880	Acaa2	0610011L04Rik|AI255831|AI265397|D18Ertd240e	acetyl-Coenzyme A acyltransferase 2 (mitochondrial 3-oxoacyl-Coenzyme A thiolase)	protein-coding
Cux1_D6_1_peak_4767	chr18	75000209	75000480	4.19357	5.17653	2.02609	20	NA	promoter-TSS (NR_028552).2	promoter-TSS (NR_028552).2	-133	NM_001002239	319195		NM_001002239	ENSMUSG00000062328	Rpl17	-	ribosomal protein L17	protein-coding	D6_peak_6547	chr18	75000262	75000624	3.93863	6.01251	3.04105	30	NA	promoter-TSS (NR_028552)	promoter-TSS (NR_028552)	-34	NM_001002239	319195	Mm.276337	NM_001002239	ENSMUSG00000062328	Rpl17	-	ribosomal protein L17	protein-coding
Cux1_D6_1_peak_3160	chr14	78725128	78725436	4.98681	6.72213	3.22737	32	NA	intron (NM_001081336, intron 1 of 29)	intron (NM_001081336, intron 1 of 29)	7447	NM_001081336	380921		NM_001081336	ENSMUSG00000034731	Dgkh	5930402B05Rik|D130015C16|DGK	diacylglycerol kinase, eta	protein-coding	D6_peak_4334	chr14	78724633	78725259	4.49573	6.95456	3.8593	38	NA	exon (NM_001081336, exon 1 of 29)	exon (NM_001081336, exon 1 of 29)	143	NM_001081336	380921	Mm.89591	NM_001081336	ENSMUSG00000034731	Dgkh	5930402B05Rik|D130015C16|DGK	diacylglycerol kinase, eta	protein-coding
Cux1_D6_1_peak_3164	chr14	79390569	79391015	6.16557	9.99757	5.99822	59	NA	promoter-TSS (NM_025832)	promoter-TSS (NM_025832)	-124	NM_025832	66897		NM_025832	ENSMUSG00000022020	Naa16	1300019C06Rik|Narg1l	N(alpha)-acetyltransferase 16, NatA auxiliary subunit	protein-coding	D6_peak_4339	chr14	79390505	79391053	4.79722	8.06286	4.84167	48	NA	promoter-TSS (NM_025832)	promoter-TSS (NM_025832)	-111	NM_025832	66897	Mm.24425	NM_025832	ENSMUSG00000022020	Naa16	1300019C06Rik|Narg1l	N(alpha)-acetyltransferase 16, NatA auxiliary subunit	protein-coding
Cux1_D6_1_peak_3169	chr14	80176731	80176966	5.47608	7.47413	3.83983	38	NA	Intergenic	Intergenic	176546	NM_001351947	380924		NM_001030294	ENSMUSG00000022026	Olfm4	GC1|GW112|Gm296|Gm913|OlfD|pPD4	olfactomedin 4	protein-coding	D6_peak_4347	chr14	80176461	80176919	6.49522	10.5292	7.07233	70	NA	Intergenic	Intergenic	176388	NM_001030294	380924	Mm.26456	NM_001030294	ENSMUSG00000022026	Olfm4	GC1|GW112|Gm296|Gm913|OlfD|pPD4	olfactomedin 4	protein-coding
Cux1_D6_1_peak_4770	chr18	75398099	75398748	5.31323	8.61173	4.80182	48	NA	Intergenic	Intergenic	31058	NM_001042660	17131		NM_008543	ENSMUSG00000025880	Smad7	Madh7	SMAD family member 7	protein-coding	D6_peak_6550	chr18	75397972	75398616	8.71701	22.3534	18.1727	181	NA	Intergenic	Intergenic	30929	NM_001042660	17131	Mm.34407	NM_008543	ENSMUSG00000025880	Smad7	Madh7	SMAD family member 7	protein-coding
Cux1_D6_1_peak_4774	chr18	76241114	76241467	7.09154	11.4935	7.31912	73	NA	promoter-TSS (NM_010754)	promoter-TSS (NM_010754)	-411	NM_010754	17126		NM_010754	ENSMUSG00000024563	Smad2	7120426M23Rik|Madh2|Madr2|Smad-2|mMad2	SMAD family member 2	protein-coding	D6_peak_6559	chr18	76241097	76241590	6.72791	14.1593	10.429	104	NA	promoter-TSS (NM_010754)	promoter-TSS (NM_010754)	-358	NM_010754	17126	Mm.152699	NM_010754	ENSMUSG00000024563	Smad2	7120426M23Rik|Madh2|Madr2|Smad-2|mMad2	SMAD family member 2	protein-coding
Cux1_D6_1_peak_4775	chr18	76379961	76380350	7.06172	14.3236	9.87263	98	NA	Intergenic	Intergenic	117710	NM_001311070	17126		NM_010754	ENSMUSG00000024563	Smad2	7120426M23Rik|Madh2|Madr2|Smad-2|mMad2	SMAD family member 2	protein-coding	D6_peak_6560	chr18	76379805	76380333	6.09794	12.5695	8.95227	89	NA	Intergenic	Intergenic	117624	NM_001311070	17126	Mm.152699	NM_010754	ENSMUSG00000024563	Smad2	7120426M23Rik|Madh2|Madr2|Smad-2|mMad2	SMAD family member 2	protein-coding
Cux1_D6_1_peak_4776	chr18	76556258	76556495	5.40944	7.85384	4.1585	41	NA	Intergenic	Intergenic	-1149	NR_167768	102634243		NR_166864		Gm31875	-	predicted gene, 31875	ncRNA	D6_peak_6561	chr18	76556361	76556907	6.45652	12.4047	8.79979	87	NA	Intergenic	Intergenic	294189	NM_001311070	17126	Mm.152699	NM_010754	ENSMUSG00000024563	Smad2	7120426M23Rik|Madh2|Madr2|Smad-2|mMad2	SMAD family member 2	protein-coding
Cux1_D6_1_peak_4777	chr18	76616057	76616727	8.24335	16.8499	12.2196	122	NA	TTS (NR_166695)	TTS (NR_166695)	16478	NR_166695	102634325		NR_166695	ENSMUSG00000117960	Gm31933	-	predicted gene, 31933	ncRNA	D6_peak_6562	chr18	76616070	76616289	4.94269	8.31387	5.06556	50	NA	Intergenic	Intergenic	-240226	NM_001109743	664805	Mm.329543	NM_001109743	ENSMUSG00000091519	Skor2	Corl2|EG664805|Fussel18|Gm7348	SKI family transcriptional corepressor 2	protein-coding
Cux1_D6_1_peak_4779	chr18	77046975	77047375	5.92408	9.27143	5.36564	53	NA	exon (NM_027721, exon 1 of 14)	exon (NM_027721, exon 1 of 14)	121	NM_027721	71206		NM_027721	ENSMUSG00000025420	Katnal2	3110023G01Rik|4933439B08Rik	katanin p60 subunit A-like 2	protein-coding	D6_peak_6565	chr18	77046866	77047319	5.22991	8.47448	5.20954	52	NA	intron (NM_027721, intron 1 of 13)	intron (NM_027721, intron 1 of 13)	204	NM_027721	71206	Mm.35803	NM_027721	ENSMUSG00000025420	Katnal2	3110023G01Rik|4933439B08Rik	katanin p60 subunit A-like 2	protein-coding
Cux1_D6_1_peak_3170	chr14	81685677	81686004	8.3448	13.5802	9.19562	91	NA	Intergenic	Intergenic	1685538	NM_001351947	380924		NM_001030294	ENSMUSG00000022026	Olfm4	GC1|GW112|Gm296|Gm913|OlfD|pPD4	olfactomedin 4	protein-coding	D6_peak_4348	chr14	81685610	81686000	4.60983	7.14375	4.02615	40	NA	Intergenic	Intergenic	1685503	NM_001030294	380924	Mm.26456	NM_001030294	ENSMUSG00000022026	Olfm4	GC1|GW112|Gm296|Gm913|OlfD|pPD4	olfactomedin 4	protein-coding
Cux1_D6_1_peak_4785	chr18	78465785	78466177	6.23141	11.2193	7.07556	70	NA	intron (NM_207651, intron 2 of 21)	intron (NM_207651, intron 2 of 21)	-10886	NR_167721	74367		NR_167721	ENSMUSG00000117661	4931439C15Rik	-	RIKEN cDNA 4931439C15 gene	ncRNA	D6_peak_6572	chr18	78465380	78466163	7.62125	23.0843	18.8703	188	NA	intron (NM_030683, intron 2 of 11)	intron (NM_030683, intron 2 of 11)	131179	NM_030683	27411	Mm.44158	NM_030683	ENSMUSG00000024552	Slc14a2	UT-A1|UT-A3	solute carrier family 14 (urea transporter), member 2	protein-coding
Cux1_D6_1_peak_4786	chr18	78601301	78601805	7.56562	12.6298	8.33436	83	NA	Intergenic	Intergenic	-4603	NM_030683	27411		NM_030683	ENSMUSG00000024552	Slc14a2	UT-A1|UT-A3	solute carrier family 14 (urea transporter), member 2	protein-coding	D6_peak_6574	chr18	78601125	78601883	7.3233	15.2394	11.4398	114	NA	Intergenic	Intergenic	-4554	NM_207651	27411	Mm.44158	NM_030683	ENSMUSG00000024552	Slc14a2	UT-A1|UT-A3	solute carrier family 14 (urea transporter), member 2	protein-coding
Cux1_D6_1_peak_4788	chr18	78776851	78777208	13.7581	36.1155	30.9047	309	NA	intron (NM_053099, intron 5 of 5)	intron (NM_053099, intron 5 of 5)	-180079	NM_030683	27411		NM_030683	ENSMUSG00000024552	Slc14a2	UT-A1|UT-A3	solute carrier family 14 (urea transporter), member 2	protein-coding	D6_peak_6575	chr18	78776658	78777375	5.87736	11.7626	8.20631	82	NA	intron (NM_053099, intron 5 of 5)	intron (NM_053099, intron 5 of 5)	-180066	NM_207651	27411	Mm.44158	NM_030683	ENSMUSG00000024552	Slc14a2	UT-A1|UT-A3	solute carrier family 14 (urea transporter), member 2	protein-coding
Cux1_D6_1_peak_3184	chr14	88633753	88633925	6.52025	9.4972	5.5632	55	NA	Intergenic	ERVL-E-int|LTR|ERVL	-162443	NM_178685	219257		NM_178685	ENSMUSG00000050505	Pcdh20	C630015B17Rik|Pcdh13	protocadherin 20	protein-coding	D6_peak_4355	chr14	88633479	88634076	4.5823	7.38958	4.24225	42	NA	Intergenic	ERVL-E-int|LTR|ERVL	-162381	NM_178685	219257	Mm.128861	NM_178685	ENSMUSG00000050505	Pcdh20	C630015B17Rik|Pcdh13	protocadherin 20	protein-coding
Cux1_D6_1_peak_3187	chr14	90488065	90488518	4.72078	6.13856	2.7685	27	NA	Intergenic	Intergenic	361400	NR_045712	74967		NR_045712	ENSMUSG00000115001	4930474H20Rik	-	RIKEN cDNA 4930474H20 gene	ncRNA	D6_peak_4358	chr14	90488092	90488544	9.10366	21.4729	17.3337	173	NA	Intergenic	Intergenic	361427	NR_045712	74967	Mm.390704	NR_045712		4930474H20Rik	-	RIKEN cDNA 4930474H20 gene	ncRNA
Cux1_D6_1_peak_3189	chr14	91373212	91373476	5.13133	6.95741	3.41827	34	NA	Intergenic	Intergenic	1246453	NR_045712	74967		NR_045712	ENSMUSG00000115001	4930474H20Rik	-	RIKEN cDNA 4930474H20 gene	ncRNA	D6_peak_4360	chr14	91373038	91373311	4.83592	8.76848	5.47358	54	NA	Intergenic	Intergenic	1246283	NR_045712	74967	Mm.390704	NR_045712		4930474H20Rik	-	RIKEN cDNA 4930474H20 gene	ncRNA
Cux1_D6_1_peak_4792	chr18	80151547	80151922	8.61512	16.5106	11.9039	119	NA	promoter-TSS (NM_175028)	promoter-TSS (NM_175028)	-252	NM_175028	240442		NM_175028	ENSMUSG00000053950	Adnp2	8430420L05Rik|Kiaa0863|Zfp508|mKIAA0863	ADNP homeobox 2	protein-coding	D6_peak_6584	chr18	80151230	80152127	12.2035	45.9823	41.0696	410	NA	promoter-TSS (NM_175028)	promoter-TSS (NM_175028)	-196	NM_175028	240442	Mm.26594	NM_175028	ENSMUSG00000053950	Adnp2	8430420L05Rik|BC024969|Kiaa0863|Zfp508|mKIAA0863	ADNP homeobox 2	protein-coding
Cux1_D6_1_peak_4794	chr18	80469738	80470128	5.71089	8.61779	4.80642	48	NA	promoter-TSS (NM_026295)	promoter-TSS (NM_026295)	-241	NM_026295	67655		NM_026295	ENSMUSG00000033323	Ctdp1	4930563P03Rik	CTD phosphatase subunit 1	protein-coding	D6_peak_6586	chr18	80469657	80470293	7.10215	17.1279	13.2133	132	NA	promoter-TSS (NM_026295)	promoter-TSS (NM_026295)	-308	NM_026295	67655	Mm.312893	NM_026295	ENSMUSG00000033323	Ctdp1	4930563P03Rik|AW553592	CTD (carboxy-terminal domain, RNA polymerase II, polypeptide A) phosphatase, subunit 1	protein-coding
Cux1_D6_1_peak_4796	chr18	80862391	80862961	6.34557	10.6488	6.5709	65	NA	intron (NM_001201569, intron 7 of 29)	intron (NM_001201569, intron 7 of 29)	71382	NM_015805	50771		NM_015805	ENSMUSG00000024566	Atp9b	Atpc2b|IIb|MMR	ATPase, class II, type 9B	protein-coding	D6_peak_6590	chr18	80862434	80862771	4.17123	6.40992	3.38559	33	NA	intron (NM_001201569, intron 7 of 29)	intron (NM_001201569, intron 7 of 29)	71456	NM_001201569	50771	Mm.247138	NM_015805	ENSMUSG00000024566	Atp9b	AA934181|Atpc2b|IIb|MMR	ATPase, class II, type 9B	protein-coding
Cux1_D6_1_peak_4797	chr18	80974906	80975151	6.39137	10.7234	6.63661	66	NA	intron (NM_001369133, intron 1 of 2)	intron (NM_001369133, intron 1 of 2)	11993	NM_178280	20689		NM_178280	ENSMUSG00000024565	Sall3	B130022O04Rik|Msal|Msal-1|Sal|Salt|Spalt	spalt like transcription factor 3	protein-coding	D6_peak_6592	chr18	80974632	80975193	5.6977	10.3053	6.86757	68	NA	intron (NM_178280, intron 1 of 3)	intron (NM_178280, intron 1 of 3)	11666	NM_178280	20689	Mm.215917	NM_178280	ENSMUSG00000024565	Sall3	B130022O04Rik|Msal|Msal-1|Sal|Salt|Spalt	sal-like 3 (Drosophila)	protein-coding
Cux1_D6_1_peak_3192	chr14	93890711	93891198	5.25617	7.61075	3.95452	39	NA	promoter-TSS (NM_001271799)	promoter-TSS (NM_001271799)	-275	NM_001346722	211712		NM_001081377	ENSMUSG00000055421	Pcdh9	-	protocadherin 9	protein-coding	D6_peak_4370	chr14	93890521	93891540	6.03022	12.8428	9.20623	92	NA	promoter-TSS (NM_001271798)	promoter-TSS (NM_001271798)	-351	NM_001346722	211712	Mm.37126	NM_001081377	ENSMUSG00000055421	Pcdh9	-	protocadherin 9	protein-coding
Cux1_D6_1_peak_3193	chr14	93978450	93978619	4.72078	6.13856	2.7685	27	NA	Intergenic	Intergenic	-87855	NM_001346722	211712		NM_001081377	ENSMUSG00000055421	Pcdh9	-	protocadherin 9	protein-coding	D6_peak_4373	chr14	93978217	93979091	5.82869	11.2876	7.76851	77	NA	Intergenic	Intergenic	-87975	NM_001346722	211712	Mm.37126	NM_001081377	ENSMUSG00000055421	Pcdh9	-	protocadherin 9	protein-coding
Cux1_D6_1_peak_3194	chr14	94331487	94331695	6.34502	9.18217	5.28773	52	NA	Intergenic	Intergenic	-440912	NM_001346722	211712		NM_001081377	ENSMUSG00000055421	Pcdh9	-	protocadherin 9	protein-coding	D6_peak_4375	chr14	94331523	94331764	4.93937	7.1103	3.99698	39	NA	Intergenic	Intergenic	-440964	NM_001346722	211712	Mm.37126	NM_001081377	ENSMUSG00000055421	Pcdh9	-	protocadherin 9	protein-coding
Cux1_D6_1_peak_3195	chr14	94363153	94363563	6.49662	9.88381	5.90009	59	NA	Intergenic	Intergenic	-472679	NM_001346722	211712		NM_001081377	ENSMUSG00000055421	Pcdh9	-	protocadherin 9	protein-coding	D6_peak_4376	chr14	94362754	94363747	8.17264	23.8515	19.6038	196	NA	Intergenic	Intergenic	-472571	NM_001346722	211712	Mm.37126	NM_001081377	ENSMUSG00000055421	Pcdh9	-	protocadherin 9	protein-coding
Cux1_D6_1_peak_3197	chr14	95352202	95352679	9.617	19.1697	14.4105	144	NA	Intergenic	Intergenic	-528814	NM_001358241	66732		NM_025733	ENSMUSG00000034689	Ccdc202	4921530L21Rik|Spertl	coiled-coil domain containing 202	protein-coding	D6_peak_4377	chr14	95352235	95352729	4.22459	6.23491	3.23318	32	NA	Intergenic	ERVL-int|LTR|ERVL	-528784	NM_025733	66732	Mm.75060	NM_025733	ENSMUSG00000034689	4921530L21Rik	-	RIKEN cDNA 4921530L21 gene	protein-coding
Cux1_D6_1_peak_3198	chr14	95596148	95596629	4.19853	5.47983	2.25737	22	NA	Intergenic	Intergenic	-284866	NM_001358241	66732		NM_025733	ENSMUSG00000034689	Ccdc202	4921530L21Rik|Spertl	coiled-coil domain containing 202	protein-coding	D6_peak_4378	chr14	95596077	95597143	9.7646	36.0815	31.4065	314	NA	Intergenic	Intergenic	-284656	NM_025733	66732	Mm.75060	NM_025733	ENSMUSG00000034689	4921530L21Rik	-	RIKEN cDNA 4921530L21 gene	protein-coding
Cux1_D6_1_peak_8802	chr7	139188586	139188988	5.10666	6.91703	3.38618	33	NA	promoter-TSS (NM_021302)	promoter-TSS (NM_021302)	-293	NM_021302	57740		NM_021302	ENSMUSG00000015981	Stk32c	PKE|Pkek|YANK3	serine/threonine kinase 32C	protein-coding	D6_peak_12345	chr7	139188265	139188709	7.29846	12.9938	9.34598	93	NA	promoter-TSS (NM_021302)	promoter-TSS (NM_021302)	7	NM_021302	57740	Mm.65336	NM_021302	ENSMUSG00000015981	Stk32c	PKE|Pkek|YANK3	serine/threonine kinase 32C	protein-coding
Cux1_D6_1_peak_8803	chr7	139212999	139213480	7.24703	11.7467	7.5452	75	NA	promoter-TSS (NM_001143755)	promoter-TSS (NM_001143755)	-36	NM_001143755	76612		NM_027164	ENSMUSG00000015980	Lrrc27	1700071K18Rik|2310044E02Rik	leucine rich repeat containing 27	protein-coding	D6_peak_12346	chr7	139212917	139213496	6.84709	15.2631	11.4616	114	NA	promoter-TSS (NM_001143755)	promoter-TSS (NM_001143755)	-69	NM_001143755	76612	Mm.17757	NM_027164	ENSMUSG00000015980	Lrrc27	1700071K18Rik|2310044E02Rik	leucine rich repeat containing 27	protein-coding
Cux1_D6_1_peak_8805	chr7	139388677	139389280	9.58031	20.6946	15.8668	158	NA	promoter-TSS (NM_183144)	promoter-TSS (NM_183144)	-131	NM_183144	212111		NM_183144	ENSMUSG00000025477	Inpp5a	-	inositol polyphosphate-5-phosphatase A	protein-coding	D6_peak_12348	chr7	139388549	139389089	14.479	57.8754	52.8323	528	NA	promoter-TSS (NM_001127363)	promoter-TSS (NM_001127363)	-290	NM_183144	212111	Mm.28308	NM_183144	ENSMUSG00000025477	Inpp5a	-	inositol polyphosphate-5-phosphatase A	protein-coding
Cux1_D6_1_peak_8806	chr7	139505966	139506469	5.07667	8.87238	5.02357	50	NA	intron (NM_001355162, intron 4 of 15)	intron (NM_001355162, intron 4 of 15)	76580	NM_183248	14912		NM_183248	ENSMUSG00000041309	Nkx6-2	Gtx|Nkx6.2	NK6 homeobox 2	protein-coding	D6_peak_12350	chr7	139505776	139506353	5.52164	12.9726	9.32647	93	NA	intron (NM_183144, intron 4 of 15)	intron (NM_183144, intron 4 of 15)	76733	NR_027857	14912	Mm.28308	NM_183248	ENSMUSG00000041309	Nkx6-2	Gtx|Nkx6.2	NK6 homeobox 2	protein-coding
Cux1_D6_1_peak_7205	chr5	57569017	57569213	7.79385	12.6476	8.351	83	NA	TTS (NR_015588)	TTS (NR_015588)	148804	NR_015588	319216		NR_015588	ENSMUSG00000097216	4932441J04Rik	-	RIKEN cDNA 4932441J04 gene	ncRNA	D6_peak_10120	chr5	57568550	57569128	8.79589	23.0487	18.8361	188	NA	Intergenic	Intergenic	149080	NR_015588	319216	Mm.332387	NR_015588	ENSMUSG00000097216	4932441J04Rik	-	RIKEN cDNA 4932441J04 gene	ncRNA
Cux1_D6_1_peak_7207	chr5	58755168	58755514	4.61038	6.34094	2.91848	29	NA	Intergenic	Intergenic	-302343	NR_046190	78163		NR_046190	ENSMUSG00000105234	4930459L07Rik	-	RIKEN cDNA 4930459L07 gene	ncRNA	D6_peak_10128	chr5	58754739	58755898	5.14991	10.7271	7.25378	72	NA	Intergenic	Intergenic	-302320	NR_046190	78163	Mm.243828	NR_046190	ENSMUSG00000105234	4930459L07Rik	-	RIKEN cDNA 4930459L07 gene	ncRNA
Cux1_D6_1_peak_7208	chr5	58893727	58894198	5.90111	8.64218	4.82691	48	NA	Intergenic	(TG)n|Simple_repeat|Simple_repeat	-440964	NR_046190	78163		NR_046190	ENSMUSG00000105234	4930459L07Rik	-	RIKEN cDNA 4930459L07 gene	ncRNA	D6_peak_10131	chr5	58893201	58893980	5.59748	13.1376	9.47867	94	NA	Intergenic	Intergenic	-440592	NR_046190	78163	Mm.243828	NR_046190	ENSMUSG00000105234	4930459L07Rik	-	RIKEN cDNA 4930459L07 gene	ncRNA
Cux1_D6_1_peak_7209	chr5	59780176	59780394	4.25841	5.28466	2.10681	21	NA	Intergenic	Intergenic	205717	NR_040682	71057		NR_040682	ENSMUSG00000106013	4933402J10Rik	-	RIKEN cDNA 4933402J10 gene	ncRNA	D6_peak_10135	chr5	59779904	59780366	7.80473	18.0214	14.0567	140	NA	Intergenic	Intergenic	205867	NR_040683	71057	Mm.50817	NR_040682	ENSMUSG00000106013	4933402J10Rik	-	RIKEN cDNA 4933402J10 gene	ncRNA
Cux1_D6_1_peak_8810	chr7	140036297	140036759	5.45489	7.92611	4.21977	42	NA	promoter-TSS (NM_001286011)	promoter-TSS (NM_001286011)	137	NM_027201	69752		NM_027201	ENSMUSG00000025470	Zfp511	2410004P19Rik|Znf511	zinc finger protein 511	protein-coding	D6_peak_12354	chr7	140036387	140036658	6.78666	12.9775	9.33028	93	NA	promoter-TSS (NM_001286011)	promoter-TSS (NM_001286011)	131	NM_027201	69752	Mm.200818	NM_027201	ENSMUSG00000025470	Zfp511	2410004P19Rik|C86579|Znf511	zinc finger protein 511	protein-coding
Cux1_D6_1_peak_8811	chr7	140116320	140116552	5.56704	7.86246	4.16444	41	NA	promoter-TSS (NM_053119)	promoter-TSS (NM_053119)	-15	NM_053119	93747		NM_053119	ENSMUSG00000025465	Echs1	SCEH|mECH|mECH1	enoyl Coenzyme A hydratase, short chain, 1, mitochondrial	protein-coding	D6_peak_12355	chr7	140116341	140116561	5.57035	9.03279	5.71183	57	NA	promoter-TSS (NM_053119)	promoter-TSS (NM_053119)	-28	NM_053119	93747	Mm.24452	NM_053119	ENSMUSG00000025465	Echs1	C80529	enoyl Coenzyme A hydratase, short chain, 1, mitochondrial	protein-coding
Cux1_D6_1_peak_8812	chr7	140125261	140125802	7.34363	11.9045	7.68757	76	NA	promoter-TSS (NM_153783)	promoter-TSS (NM_153783)	-126	NM_001346725	212503		NM_153783	ENSMUSG00000025464	Paox	2410012F02Rik|Pao	polyamine oxidase (exo-N4-amino)	protein-coding	D6_peak_12356	chr7	140125467	140125790	5.22432	8.79381	5.49674	54	NA	promoter-TSS (NM_001346725)	promoter-TSS (NM_001346725)	-29	NM_001346725	212503	Mm.486735	NM_153783	ENSMUSG00000025464	Paox	2410012F02Rik|AI118225|Pao	polyamine oxidase (exo-N4-amino)	protein-coding
Cux1_D6_1_peak_8813	chr7	140881778	140881969	6.79686	10.1429	6.1269	61	NA	promoter-TSS (NM_001177804)	promoter-TSS (NM_001177804)	-4	NM_001177804	64384		NM_022433	ENSMUSG00000025486	Sirt3	2310003L23Rik|Sir2l3	sirtuin 3	protein-coding	D6_peak_12359	chr7	140881930	140882600	4.62408	6.88333	3.79675	37	NA	promoter-TSS (NM_001127351)	promoter-TSS (NM_001127351)	44	NM_022433	64384	Mm.29760	NM_022433	ENSMUSG00000025486	Sirt3	2310003L23Rik|AI848213|Sir2l3	sirtuin 3	protein-coding
Cux1_D6_1_peak_8815	chr7	141123012	141123535	8.12317	14.3435	9.89136	98	NA	Intergenic	Intergenic	-5467	NM_178381	71345		NM_178381	ENSMUSG00000054662	Ano9	5430425C04Rik|Tmem16j|Tp53i5|Trp53i5	anoctamin 9	protein-coding	D6_peak_12361	chr7	141123005	141123518	8.17915	19.7352	15.6804	156	NA	Intergenic	Intergenic	-5455	NM_178381	71345	Mm.235813	NM_178381	ENSMUSG00000054662	Ano9	5430425C04Rik|Tmem16j|Tp53i5|Trp53i5	anoctamin 9	protein-coding
Cux1_D6_1_peak_8816	chr7	141221467	141222082	5.62041	9.11439	5.22949	52	NA	promoter-TSS (NR_029793)	promoter-TSS (NR_029793)	-281	NR_029793	387206		NR_029793	ENSMUSG00000065551	Mir210	Mirn210|mir-210|mmu-mir-210	microRNA 210	ncRNA	D6_peak_12363	chr7	141221803	141222065	12.2324	35.2937	30.639	306	NA	promoter-TSS (NR_029793)	promoter-TSS (NR_029793)	-441	NR_029793	387206		NR_029793	ENSMUSG00000065551	Mir210	Mirn210|mir-210|mmu-mir-210	microRNA 210	ncRNA
Cux1_D6_1_peak_8818	chr7	141327602	141328020	5.4779	7.96274	4.2493	42	NA	promoter-TSS (NM_001282076)	promoter-TSS (NM_001282076)	-86	NM_001282072	54006		NM_016874	ENSMUSG00000058886	Deaf1	C230009B13Rik|NUDR	DEAF1, transcription factor	protein-coding	D6_peak_12365	chr7	141327595	141328366	11.9763	42.7505	37.9082	379	NA	promoter-TSS (NM_001282076)	promoter-TSS (NM_001282076)	-150	NR_024509	71448	Mm.248960	NM_027797	ENSMUSG00000025505	Tmem80	5530601I19Rik	transmembrane protein 80	protein-coding
Cux1_D6_1_peak_8819	chr7	141392032	141392830	8.90057	18.4759	13.752	137	NA	intron (NM_011528, intron 1 of 7)	intron (NM_011528, intron 1 of 7)	271	NM_011528	21351		NM_011528	ENSMUSG00000025503	Taldo1	-	transaldolase 1	protein-coding	D6_peak_12366	chr7	141392049	141392457	7.12495	13.5561	9.86756	98	NA	promoter-TSS (NM_011528)	promoter-TSS (NM_011528)	93	NM_011528	21351	Mm.29182	NM_011528	ENSMUSG00000025503	Taldo1	-	transaldolase 1	protein-coding
Cux1_D6_1_peak_7212	chr5	60631367	60631755	9.68876	19.2892	14.5215	145	NA	Intergenic	Intergenic	-645559	NR_040683	71057		NR_040682	ENSMUSG00000106013	4933402J10Rik	-	RIKEN cDNA 4933402J10 gene	ncRNA	D6_peak_10137	chr5	60631431	60631987	5.90507	12.2055	8.61513	86	NA	Intergenic	Intergenic	-645707	NR_040682	71057	Mm.50817	NR_040682	ENSMUSG00000106013	4933402J10Rik	-	RIKEN cDNA 4933402J10 gene	ncRNA
Cux1_D6_1_peak_8820	chr7	141414165	141414560	8.54688	16.8786	12.2456	122	NA	promoter-TSS (NM_172116)	promoter-TSS (NM_172116)	-237	NM_172116	213350		NM_172116	ENSMUSG00000051007	Gatd1	D230016J19Rik|Pddc1	glutamine amidotransferase like class 1 domain containing 1	protein-coding	D6_peak_12367	chr7	141413924	141414578	6.56581	13.4334	9.75318	97	NA	promoter-TSS (NM_172116)	promoter-TSS (NM_172116)	-126	NM_172116	213350	Mm.290953	NM_172116	ENSMUSG00000051007	Pddc1	BC023835|D230016J19Rik	Parkinson disease 7 domain containing 1	protein-coding
Cux1_D6_1_peak_8821	chr7	141468637	141468821	4.08402	5.51895	2.28782	22	NA	promoter-TSS (NM_001111050)	promoter-TSS (NM_001111050)	-60	NM_001111050	12476		NM_009842	ENSMUSG00000025510	Cd151	PETA-3|SFA-1|Tspan24	CD151 antigen	protein-coding	D6_peak_12371	chr7	141467510	141468746	5.08312	10.2448	6.81285	68	NA	promoter-TSS (NM_001111050)	promoter-TSS (NM_001111050)	-661	NM_001111050	12476	Mm.30246	NM_009842	ENSMUSG00000025510	Cd151	PETA-3|SFA-1|Tspan24	CD151 antigen	protein-coding
Cux1_D6_1_peak_8822	chr7	141561987	141562162	5.10923	7.12606	3.55595	35	NA	promoter-TSS (NM_007459)	promoter-TSS (NM_007459)	-106	NM_007459	11772		NM_007459	ENSMUSG00000002957	Ap2a2	2410074K14Rik|Adtab|L25	adaptor-related protein complex 2, alpha 2 subunit	protein-coding	D6_peak_12375	chr7	141561964	141562325	6.31302	14.2201	10.4862	104	NA	promoter-TSS (NM_007459)	promoter-TSS (NM_007459)	-36	NM_007459	11772	Mm.253090	NM_007459	ENSMUSG00000002957	Ap2a2	2410074K14Rik|AF006990|AW146353|Adtab|C78001|L25	adaptor-related protein complex 2, alpha 2 subunit	protein-coding
Cux1_D6_1_peak_8824	chr7	142095559	142095836	4.40755	5.80438	2.51054	25	NA	promoter-TSS (NM_008748)	promoter-TSS (NM_008748)	-413	NM_008748	18218		NM_008748	ENSMUSG00000037887	Dusp8	5530400B01Rik|Nttp1	dual specificity phosphatase 8	protein-coding	D6_peak_12379	chr7	142095365	142095948	3.84348	8.1689	4.93598	49	NA	promoter-TSS (NM_008748)	promoter-TSS (NM_008748)	-372	NM_008748	18218	Mm.39725	NM_008748	ENSMUSG00000037887	Dusp8	5530400B01Rik|AI593498|Nttp1	dual specificity phosphatase 8	protein-coding
Cux1_D6_1_peak_8827	chr7	142387831	142388204	7.66965	14.0314	9.60762	96	NA	promoter-TSS (NM_009983)	promoter-TSS (NM_009983)	-190	NM_009983	13033		NM_009983	ENSMUSG00000007891	Ctsd	CD|CatD	cathepsin D	protein-coding	D6_peak_12380	chr7	142387831	142388170	10.5885	27.0841	22.7069	227	NA	promoter-TSS (NM_009983)	promoter-TSS (NM_009983)	-130	NM_009983	13033	Mm.231395	NM_009983	ENSMUSG00000007891	Ctsd	CD|CatD	cathepsin D	protein-coding
Cux1_D6_1_peak_7222	chr5	63968630	63969153	8.43047	15.7357	11.1823	111	NA	promoter-TSS (NM_145923)	promoter-TSS (NM_145923)	6	NM_145923	100532		NM_145923	ENSMUSG00000047881	Rell1	-	RELT-like 1	protein-coding	D6_peak_10143	chr5	63968658	63969087	6.29609	14.1864	10.4546	104	NA	promoter-TSS (NM_145923)	promoter-TSS (NM_145923)	25	NM_145923	100532	Mm.243632	NM_145923	ENSMUSG00000047881	Rell1	AA536743	RELT-like 1	protein-coding
Cux1_D6_1_peak_7227	chr5	64647254	64647734	5.01033	6.7602	3.25575	32	NA	Intergenic	Intergenic	-36795	NR_045078	100042198		NR_045078	ENSMUSG00000105402	Gm3716	Gm1683	predicted gene 3716	ncRNA	D6_peak_10147	chr5	64647463	64648021	6.22449	14.4602	10.7102	107	NA	Intergenic	(TCCC)n|Simple_repeat|Simple_repeat	-37043	NR_045078	100042198	Mm.25191	NR_045078	ENSMUSG00000105402	Gm3716	Gm1683	predicted gene 3716	ncRNA
Cux1_D6_1_peak_7228	chr5	64803016	64803352	6.07492	9.85121	5.87109	58	NA	promoter-TSS (NM_008453)	promoter-TSS (NM_008453)	-337	NR_165035	16599		NM_008453	ENSMUSG00000029178	Klf3	9930027G08Rik|Bklf|Tef-2	Kruppel-like transcription factor 3 (basic)	protein-coding	D6_peak_10149	chr5	64802890	64803576	5.67157	16.0357	12.1865	121	NA	promoter-TSS (NM_008453)	promoter-TSS (NM_008453)	-290	NM_008453	16599	Mm.392759	NM_008453	ENSMUSG00000029178	Klf3	9930027G08Rik|AL024007|Bklf|Tef-2	Kruppel-like factor 3 (basic)	protein-coding
Cux1_D6_1_peak_8832	chr7	143069114	143069440	5.59983	8.75157	4.92211	49	NA	promoter-TSS (NM_001115085)	promoter-TSS (NM_001115085)	-91	NM_138631	56844		NM_020285	ENSMUSG00000045752	Tssc4	ESTM671070	tumor-suppressing subchromosomal transferable fragment 4	protein-coding	D6_peak_12383	chr7	143068861	143069606	11.1135	49.0691	44.1127	441	NA	promoter-TSS (NM_020285)	promoter-TSS (NM_020285)	-135	NM_020285	56844	Mm.139675	NM_020285	ENSMUSG00000045752	Tssc4	AA241958|ESTM671070	tumor-suppressing subchromosomal transferable fragment 4	protein-coding
Cux1_D6_1_peak_8834	chr7	143548922	143549529	8.43018	14.4351	9.9745	99	NA	promoter-TSS (NM_001285489)	promoter-TSS (NM_001285489)	-105	NM_008672	17955		NM_008672	ENSMUSG00000059119	Nap1l4	2810410H14Rik|D7Wsu30e|Nap2	nucleosome assembly protein 1-like 4	protein-coding	D6_peak_12387	chr7	143548949	143549375	6.95129	16.3666	12.4979	124	NA	promoter-TSS (NM_008672)	promoter-TSS (NM_008672)	-42	NM_008672	17955	Mm.294625	NM_008672	ENSMUSG00000059119	Nap1l4	2810410H14Rik|AI316776|D7Wsu30e|Nap2	nucleosome assembly protein 1-like 4	protein-coding
Cux1_D6_1_peak_8836	chr7	143784052	143784267	5.17645	7.23296	3.64312	36	NA	intron (NM_175534, intron 1 of 1)	intron (NM_175534, intron 1 of 1)	341	NM_175534	244238		NM_175534	ENSMUSG00000048965	Mrgpre	C130069N09Rik|Ebrt3|Mgrf|MrgE	MAS-related GPR, member E	protein-coding	D6_peak_12390	chr7	143784062	143784303	5.13072	7.99557	4.78173	47	NA	intron (NM_175534, intron 1 of 1)	intron (NM_175534, intron 1 of 1)	318	NM_175534	244238	Mm.183561	NM_175534	ENSMUSG00000048965	Mrgpre	C130069N09Rik|Ebrt3|Mgrf|MrgE	MAS-related GPR, member E	protein-coding
Cux1_D6_1_peak_8837	chr7	143822578	143823072	8.06662	15.1342	10.623	106	NA	promoter-TSS (NM_007856)	promoter-TSS (NM_007856)	27	NM_030221	78914		NM_030221	ENSMUSG00000031090	Nadsyn1	9130012B15Rik	NAD synthetase 1	protein-coding	D6_peak_12391	chr7	143822722	143823096	9.66516	24.7515	20.4649	204	NA	promoter-TSS (NM_007856)	promoter-TSS (NM_007856)	-57	NM_030221	78914	Mm.35104	NM_030221	ENSMUSG00000031090	Nadsyn1	9130012B15Rik	NAD synthetase 1	protein-coding
Cux1_D6_1_peak_8838	chr7	144470634	144470950	5.01269	7.22598	3.63848	36	NA	5' UTR (NM_001357116, exon 1 of 16)	5' UTR (NM_001357116, exon 1 of 16)	143	NM_007803	13043		NM_007803	ENSMUSG00000031078	Cttn	1110020L01Rik|Ems1	cortactin	protein-coding	D6_peak_12396	chr7	144470667	144470979	4.10922	5.79529	2.85375	28	NA	5' UTR (NM_001252572, exon 1 of 17)	5' UTR (NM_001252572, exon 1 of 17)	112	NM_007803	13043	Mm.205601	NM_007803	ENSMUSG00000031078	Cttn	1110020L01Rik|Ems1	cortactin	protein-coding
Cux1_D6_1_peak_8839	chr7	144914809	144915061	7.9033	13.1827	8.83655	88	NA	promoter-TSS (NM_028184)	promoter-TSS (NM_028184)	-165	NM_001347537	72284		NM_028184	ENSMUSG00000031072	LTO1	2210010N10Rik|Oraov1|TAOS1	ABCE maturation factor	protein-coding	D6_peak_12398	chr7	144914839	144915122	4.59318	7.1162	4.00134	40	NA	promoter-TSS (NM_028184)	promoter-TSS (NM_028184)	-120	NM_001347536	72284	Mm.273049	NM_028184	ENSMUSG00000031072	Oraov1	2210010N10Rik|TAOS1	oral cancer overexpressed 1	protein-coding
Cux1_D6_1_peak_7231	chr5	65199471	65199885	8.50611	14.5606	10.0904	100	NA	promoter-TSS (NM_153391)	promoter-TSS (NM_153391)	-18	NM_001359879	213081		NM_153391	ENSMUSG00000037890	Wdr19	C330027H04Rik|D330023L08Rik|DYF2|Ift144|PWDMP|mKIAA1638	WD repeat domain 19	protein-coding	D6_peak_10152	chr5	65199447	65199905	9.05025	23.5551	19.3196	193	NA	promoter-TSS (NM_153391)	promoter-TSS (NM_153391)	-20	NM_153391	213081	Mm.127550	NM_153391	ENSMUSG00000037890	Wdr19	C330027H04Rik|D330023L08Rik|DYF2|Ift144|PWDMP|mKIAA1638	WD repeat domain 19	protein-coding
Cux1_D6_1_peak_7234	chr5	65435863	65436057	4.70875	7.90907	4.20486	42	NA	promoter-TSS (NM_009466)	promoter-TSS (NM_009466)	-118	NM_009466	22235		NM_009466	ENSMUSG00000029201	Ugdh	Udpgdh	UDP-glucose dehydrogenase	protein-coding	D6_peak_10154	chr5	65435703	65436267	5.71368	12.9985	9.35022	93	NA	promoter-TSS (NM_009466)	promoter-TSS (NM_009466)	-143	NM_009466	22235	Mm.344831	NM_009466	ENSMUSG00000029201	Ugdh	Udpgdh	UDP-glucose dehydrogenase	protein-coding
Cux1_D6_1_peak_7235	chr5	65537078	65537265	3.54967	4.3003	1.43121	14	NA	promoter-TSS (NM_016786)	promoter-TSS (NM_016786)	-22	NM_001376971	68552		NM_133697	ENSMUSG00000037822	Smim14	1110003E01Rik|1700127H04Rik|5430439C17Rik|MAd4	small integral membrane protein 14	protein-coding	D6_peak_10156	chr5	65537057	65537742	5.31214	10.3344	6.89448	68	NA	non-coding (NR_144566, exon 1 of 6)	non-coding (NR_144566, exon 1 of 6)	154	NM_016786	53323	Mm.319512	NM_016786	ENSMUSG00000029203	Ube2k	AW492011|D5Ertd601e|E2-25k|HIP-2|Hip2|Hypg|Lig	ubiquitin-conjugating enzyme E2K	protein-coding
Cux1_D6_1_peak_7239	chr5	66881493	66882110	5.9013	9.23493	5.33458	53	NA	intron (NM_001001980, intron 2 of 25)	intron (NM_001001980, intron 2 of 25)	24332	NM_001368863	77569		NM_001001980	ENSMUSG00000037736	Limch1	3732412D22Rik|mKIAA1102	LIM and calponin homology domains 1	protein-coding	D6_peak_10165	chr5	66881749	66882308	4.95126	10.3221	6.88355	68	NA	intron (NM_001001980, intron 3 of 25)	intron (NM_001001980, intron 3 of 25)	-86388	NM_001256122	77569	Mm.374778	NM_001001980	ENSMUSG00000037736	Limch1	3732412D22Rik|mKIAA1102	LIM and calponin homology domains 1	protein-coding
Cux1_D6_1_peak_8847	chr8	4165889	4166543	16.5475	81.8234	76.3949	763	NA	promoter-TSS (NM_001346730)	promoter-TSS (NM_001346730)	-351	NM_001368792	213027		NM_153536	ENSMUSG00000011832	Evi5l	1700084G18Rik|2310039H16Rik|3110007G05Rik|B130050I23Rik	ecotropic viral integration site 5 like	protein-coding	D6_peak_12404	chr8	4165931	4166519	11.4196	50.5962	45.6215	456	NA	promoter-TSS (NM_001039578)	promoter-TSS (NM_001039578)	-342	NM_001346730	213027	Mm.437106	NM_153536	ENSMUSG00000011832	Evi5l	1700084G18Rik|2310039H16Rik|3110007G05Rik|B130050I23Rik	ecotropic viral integration site 5 like	protein-coding
Cux1_D6_1_peak_8848	chr8	4217298	4217534	5.22628	7.84637	4.15273	41	NA	promoter-TSS (NM_207203)	promoter-TSS (NM_207203)	-104	NM_207203	73072		NM_207203	ENSMUSG00000064125	Prr36	-	proline rich 36	protein-coding	D6_peak_12405	chr8	4216676	4217535	5.06732	8.85599	5.55263	55	NA	5' UTR (NM_207203, exon 1 of 7)	5' UTR (NM_207203, exon 1 of 7)	207	NM_207203	73072	Mm.477379	NM_207203	ENSMUSG00000064125	Prr36	-	proline rich 36	protein-coding
Cux1_D6_1_peak_7240	chr5	67082999	67083240	4.28046	5.32174	2.13696	21	NA	Intergenic	Intergenic	-15561	NR_166599	102635966		NR_166598		Gm33167	Gm42712	predicted gene, 33167	ncRNA	D6_peak_10166	chr5	67082878	67083240	4.9317	7.6721	4.4923	44	NA	Intergenic	Intergenic	16067	NM_008888	18935	Mm.62505	NM_008888	ENSMUSG00000012520	Phox2b	Dilp1|NBPhox|Pmx2b|Px2b	paired-like homeobox 2b	protein-coding
Cux1_D6_1_peak_7241	chr5	67150984	67151414	4.28489	6.07545	2.71895	27	NA	Intergenic	Intergenic	-52073	NM_008888	18935		NM_008888	ENSMUSG00000012520	Phox2b	Dilp1|NBPhox|Pmx2b|Px2b	paired-like homeobox 2b	protein-coding	D6_peak_10168	chr5	67150500	67151427	5.22256	10.1654	6.74054	67	NA	Intergenic	Intergenic	-51837	NM_008888	18935	Mm.62505	NM_008888	ENSMUSG00000012520	Phox2b	Dilp1|NBPhox|Pmx2b|Px2b	paired-like homeobox 2b	protein-coding
Cux1_D6_1_peak_7244	chr5	67847369	67847923	8.7893	17.2849	12.6288	126	NA	promoter-TSS (NM_001284345)	promoter-TSS (NM_001284345)	-215	NM_001038999	11980		NM_009727	ENSMUSG00000037685	Atp8a1	APLT|Atp3a2|B230107D19Rik|ClassI	ATPase phospholipid transporting 8A1	protein-coding	D6_peak_10177	chr5	67847223	67847869	4.85904	10.4664	7.0146	70	NA	promoter-TSS (NM_009727)	promoter-TSS (NM_009727)	-115	NM_001038999	11980	Mm.153230	NM_009727	ENSMUSG00000037685	Atp8a1	AI481521|AI853962|APLT|AW743152|AW822227|Atp3a2|B230107D19Rik|ClassI	ATPase, aminophospholipid transporter (APLT), class I, type 8A, member 1	protein-coding
Cux1_D6_1_peak_7247	chr5	69341134	69341350	4.77834	6.60401	3.13246	31	NA	exon (NM_175519, exon 1 of 2)	exon (NM_175519, exon 1 of 2)	467	NM_175519	243043		NM_175519	ENSMUSG00000037653	Kctd8	A730087N02Rik	potassium channel tetramerisation domain containing 8	protein-coding	D6_peak_10183	chr5	69340872	69341502	3.21473	3.96031	1.35836	13	NA	exon (NM_175519, exon 1 of 2)	exon (NM_175519, exon 1 of 2)	522	NM_175519	243043	Mm.234821	NM_175519	ENSMUSG00000037653	Kctd8	A730087N02Rik	potassium channel tetramerisation domain containing 8	protein-coding
Cux1_D6_1_peak_8852	chr8	4613020	4613609	4.53926	5.84107	2.53751	25	NA	promoter-TSS (NM_001368405)	promoter-TSS (NM_001368405)	-26	NM_001368404	233987		NM_145591	ENSMUSG00000058748	Zfp958	-	zinc finger protein 958	protein-coding	D6_peak_12410	chr8	4612513	4613368	5.26469	9.54409	6.17474	61	NA	promoter-TSS (NM_145591)	promoter-TSS (NM_145591)	-230	NM_145591	233987	Mm.102799	NM_145591	ENSMUSG00000058748	Zfp958	-	zinc finger protein 958	protein-coding
Cux1_D6_1_peak_8855	chr8	5379105	5379456	8.92619	16.0958	11.5169	115	NA	Intergenic	Intergenic	-273993	NM_011388	20494		NM_011388	ENSMUSG00000023073	Slc10a2	9130221J18Rik|ASBT|IBAT|ISBT	solute carrier family 10, member 2	protein-coding	D6_peak_12414	chr8	5379277	5379711	5.7379	10.7464	7.27188	72	NA	Intergenic	Intergenic	-274207	NM_011388	20494	Mm.3500	NM_011388	ENSMUSG00000023073	Slc10a2	9130221J18Rik|AI605518|ASBT|IBAT|ISBT	solute carrier family 10, member 2	protein-coding
Cux1_D6_1_peak_8856	chr8	5957839	5958092	4.87246	6.53806	3.07866	30	NA	Intergenic	Intergenic	-852678	NM_011388	20494		NM_011388	ENSMUSG00000023073	Slc10a2	9130221J18Rik|ASBT|IBAT|ISBT	solute carrier family 10, member 2	protein-coding	D6_peak_12415	chr8	5957654	5958125	5.31106	8.60816	5.32957	53	NA	Intergenic	Intergenic	-852602	NM_011388	20494	Mm.3500	NM_011388	ENSMUSG00000023073	Slc10a2	9130221J18Rik|AI605518|ASBT|IBAT|ISBT	solute carrier family 10, member 2	protein-coding
Cux1_D6_1_peak_8858	chr8	6627211	6627385	7.86806	12.7716	8.46469	84	NA	Intergenic	Intergenic	-753650	NR_166536	102632928		NR_166536		Gm17215	-	predicted gene 17215	ncRNA	D6_peak_12419	chr8	6627025	6627378	4.57006	6.79624	3.72097	37	NA	Intergenic	Intergenic	-1521914	NM_011388	20494	Mm.3500	NM_011388	ENSMUSG00000023073	Slc10a2	9130221J18Rik|AI605518|ASBT|IBAT|ISBT	solute carrier family 10, member 2	protein-coding
Cux1_D6_1_peak_7252	chr5	72043707	72044074	4.51754	5.80592	2.51054	25	NA	intron (NM_001370968, intron 6 of 9)	intron (NM_001370968, intron 6 of 9)	124299	NM_001356612	27784		NM_178599	ENSMUSG00000029213	Commd8	D5Buc26e	COMM domain containing 8	protein-coding	D6_peak_10187	chr5	72043603	72044139	5.16773	9.03156	5.71088	57	NA	intron (NM_008069, intron 5 of 8)	intron (NM_008069, intron 5 of 8)	124312	NM_178599	27784	Mm.44223	NM_178599	ENSMUSG00000029213	Commd8	C77770|D5Buc26e	COMM domain containing 8	protein-coding
Cux1_D6_1_peak_7257	chr5	72886642	72886924	5.79575	8.47183	4.68145	46	NA	Intergenic	Intergenic	-18335	NM_001113464	21682		NM_013689	ENSMUSG00000029217	Tec	-	tec protein tyrosine kinase	protein-coding	D6_peak_10194	chr5	72886713	72887060	5.98484	10.7999	7.32109	73	NA	Intergenic	RSINE1|SINE|B4	-18438	NM_001113461	21682	Mm.319581	NM_013689	ENSMUSG00000029217	Tec	-	tec protein tyrosine kinase	protein-coding
Cux1_D6_1_peak_7258	chr5	72913875	72914240	4.97428	7.16538	3.58784	35	NA	promoter-TSS (NM_001113423)	promoter-TSS (NM_001113423)	-305	NM_153567	75991		NM_153567	ENSMUSG00000036087	Slain2	5033405K12Rik|8030444K12Rik	SLAIN motif family, member 2	protein-coding	D6_peak_10195	chr5	72913948	72914515	9.00284	26.7769	22.4116	224	NA	promoter-TSS (NM_001113423)	promoter-TSS (NM_001113423)	-131	NM_001113423	75991	Mm.121285	NM_153567	ENSMUSG00000036087	Slain2	5033405K12Rik|8030444K12Rik|AI596370	SLAIN motif family, member 2	protein-coding
Cux1_D6_1_peak_7259	chr5	73256504	73257114	6.7686	11.7205	7.52198	75	NA	promoter-TSS (NM_028194)	promoter-TSS (NM_028194)	-191	NM_028194	72313		NM_028194	ENSMUSG00000070733	Fryl	2010313D22Rik|2310004H21Rik|2510002A14Rik|9030227G01Rik|mKIAA0826	FRY like transcription coactivator	protein-coding	D6_peak_10201	chr5	73256368	73257100	5.28194	10.2776	6.84224	68	NA	promoter-TSS (NM_028194)	promoter-TSS (NM_028194)	-116	NM_028194	72313	Mm.260594	NM_028194	ENSMUSG00000070733	Fryl	2010313D22Rik|2310004H21Rik|2510002A14Rik|9030227G01Rik|mKIAA0826	FRY like transcription coactivator	protein-coding
Cux1_D6_1_peak_8860	chr8	6965229	6965527	5.834	9.12708	5.23989	52	NA	Intergenic	Intergenic	-415570	NR_166536	102632928		NR_166536		Gm17215	-	predicted gene 17215	ncRNA	D6_peak_12420	chr8	6964976	6966353	4.20057	7.56876	4.40216	44	NA	Intergenic	Intergenic	1695109	NM_010111	13642	Mm.209813	NM_010111	ENSMUSG00000001300	Efnb2	ELF-2|Epl5|Eplg5|Htk-L|LERK-5|Lerk5|NLERK-1	ephrin B2	protein-coding
Cux1_D6_1_peak_8861	chr8	8661362	8661634	4.85048	7.2468	3.6561	36	NA	promoter-TSS (NM_001368299)	promoter-TSS (NM_001368299)	-256	NM_010111	13642		NM_010111	ENSMUSG00000001300	Efnb2	ELF-2|Epl5|Eplg5|Htk-L|LERK-5|Lerk5|NLERK-1	ephrin B2	protein-coding	D6_peak_12428	chr8	8661177	8661566	3.82028	8.37492	5.12086	51	NA	promoter-TSS (NM_010111)	promoter-TSS (NM_010111)	-598	NM_010111	13642	Mm.209813	NM_010111	ENSMUSG00000001300	Efnb2	ELF-2|Epl5|Eplg5|Htk-L|LERK-5|Lerk5|NLERK-1	ephrin B2	protein-coding
Cux1_D6_1_peak_8862	chr8	8994794	8994962	4.81734	6.66524	3.18029	31	NA	Intergenic	Intergenic	137410	NR_045854	71249		NR_045854	ENSMUSG00000108848	4933430N04Rik	-	RIKEN cDNA 4933430N04 gene	ncRNA	D6_peak_12429	chr8	8994591	8994807	4.1172	6.31817	3.30547	33	NA	Intergenic	Intergenic	137589	NR_045854	71249	Mm.158635	NR_045854	ENSMUSG00000108848	4933430N04Rik	-	RIKEN cDNA 4933430N04 gene	ncRNA
Cux1_D6_1_peak_7260	chr5	73292566	73292734	5.82174	8.51376	4.71756	47	NA	promoter-TSS (NM_001159889)	promoter-TSS (NM_001159889)	-144	NM_023429	68095		NM_023429	ENSMUSG00000029152	Ociad1	6030432N09Rik|Asrij|B230209J16Rik|Emi2|Imi2|OCIA|TPA018	OCIA domain containing 1	protein-coding	D6_peak_10202	chr5	73292630	73293043	4.6878	8.18153	4.94693	49	NA	promoter-TSS (NM_001159889)	promoter-TSS (NM_001159889)	42	NM_001159887	68095	Mm.247039	NM_023429	ENSMUSG00000029152	Ociad1	6030432N09Rik|AI481327|AW557942|Asrij|B230209J16Rik|BB021357|Emi2|Imi2|OCIA|TPA018	OCIA domain containing 1	protein-coding
Cux1_D6_1_peak_7261	chr5	73330935	73331730	8.56199	20.4646	15.6463	156	NA	intron (NM_026950, intron 3 of 6)	intron (NM_026950, intron 3 of 6)	7615	NM_001310636	433904		NM_026950	ENSMUSG00000029153	Ociad2	1810027I20Rik	OCIA domain containing 2	protein-coding	D6_peak_10203	chr5	73330962	73331514	5.90275	11.4216	7.89077	78	NA	intron (NM_026950, intron 3 of 6)	intron (NM_026950, intron 3 of 6)	7709	NM_001310636	433904	Mm.274892	NM_026950	ENSMUSG00000029153	Ociad2	1810027I20Rik	OCIA domain containing 2	protein-coding
Cux1_D6_1_peak_7264	chr5	73490800	73491093	7.11926	13.5464	9.16354	91	NA	promoter-TSS (NM_178896)	promoter-TSS (NM_178896)	-80	NM_001190733	100737		NM_178896	ENSMUSG00000051674	Dcun1d4	DCNL4	defective in cullin neddylation 1 domain containing 4	protein-coding	D6_peak_10204	chr5	73490442	73491029	8.75877	27.8786	23.4698	234	NA	promoter-TSS (NM_178896)	promoter-TSS (NM_178896)	-291	NM_178896	100737	Mm.220312	NM_178896	ENSMUSG00000051674	Dcun1d4	AI836376	DCN1, defective in cullin neddylation 1, domain containing 4 (S. cerevisiae)	protein-coding
Cux1_D6_1_peak_7265	chr5	74092861	74093100	5.10923	7.12606	3.55595	35	NA	promoter-TSS (NR_015531)	promoter-TSS (NR_015531)	-80	NR_015531	70036		NR_015531	ENSMUSG00000106943	Dancr	2700023E23Rik	differentiation antagonizing non-protein coding RNA	ncRNA	D6_peak_10207	chr5	74092985	74093364	4.3338	6.41325	3.38797	33	NA	promoter-TSS (NR_031758)	promoter-TSS (NR_031758)	114	NR_145133	70036	Mm.46547	NR_015531	ENSMUSG00000053656	Dancr	2700023E23Rik	differentiation antagonizing non-protein coding RNA	ncRNA
Cux1_D6_1_peak_8872	chr8	10888782	10889235	7.19698	14.1172	9.68545	96	NA	Intergenic	Intergenic	-6554	NR_040705	320014		NR_040705	ENSMUSG00000109473	B930025P03Rik	-	RIKEN cDNA B930025P03 gene	ncRNA	D6_peak_12442	chr8	10888879	10889254	4.10922	5.79529	2.85375	28	NA	Intergenic	Intergenic	-6612	NR_040705	320014	Mm.403203	NR_040705	ENSMUSG00000109473	B930025P03Rik	-	RIKEN cDNA B930025P03 gene	ncRNA
Cux1_D6_1_peak_8873	chr8	11008790	11009001	4.9179	7.64959	3.98631	39	NA	promoter-TSS (NM_001081212)	promoter-TSS (NM_001081212)	34	NM_001081212	384783		NM_001081212	ENSMUSG00000038894	Irs2	Irs-2	insulin receptor substrate 2	protein-coding	D6_peak_12443	chr8	11008931	11009596	3.86711	7.69638	4.51374	45	NA	promoter-TSS (NM_001081212)	promoter-TSS (NM_001081212)	-833	NM_001081212	384783	Mm.407207	NM_001081212	ENSMUSG00000038894	Irs2	Irs-2	insulin receptor substrate 2	protein-coding
Cux1_D6_1_peak_8879	chr8	11555615	11556078	4.08092	6.25638	2.85429	28	NA	promoter-TSS (NM_001302460)	promoter-TSS (NM_001302460)	84	NM_001302458	26356		NM_011919	ENSMUSG00000045969	Ing1	2610028J21Rik|mING1h|p33Ing1|p37Ing1b	inhibitor of growth family, member 1	protein-coding	D6_peak_12446	chr8	11555320	11556384	5.51647	24.9072	20.6134	206	NA	promoter-TSS (NM_001302457)	promoter-TSS (NM_001302457)	90	NM_001302458	26356	Mm.25709	NM_011919	ENSMUSG00000045969	Ing1	2610028J21Rik|AA407184|AI875420|mING1h|p33Ing1|p37Ing1b	inhibitor of growth family, member 1	protein-coding
Cux1_D6_1_peak_7275	chr5	76529120	76529366	8.00162	13.7313	9.33255	93	NA	promoter-TSS (NM_001289770)	promoter-TSS (NM_001289770)	-64	NM_001359372	69940		NM_027270	ENSMUSG00000036435	Exoc1	2810407P21Rik|A730011E05Rik|SEC3|Sec3l1|Sec3p	exocyst complex component 1	protein-coding	D6_peak_10217	chr5	76529159	76529371	4.59318	7.1162	4.00134	40	NA	promoter-TSS (NM_027270)	promoter-TSS (NM_027270)	-46	NM_001289771	69940	Mm.403233	NM_027270	ENSMUSG00000036435	Exoc1	2810407P21Rik|A730011E05Rik|SEC3|Sec3l1|Sec3p	exocyst complex component 1	protein-coding
Cux1_D6_1_peak_7276	chr5	76951249	76951678	4.6588	6.19836	2.81605	28	NA	5' UTR (NM_025939, exon 1 of 9)	5' UTR (NM_025939, exon 1 of 9)	115	NM_172146	231327		NM_172146	ENSMUSG00000029246	Ppat	5730454C12Rik|GPAT	phosphoribosyl pyrophosphate amidotransferase	protein-coding	D6_peak_10223	chr5	76951098	76951711	7.81699	18.5364	14.5438	145	NA	promoter-TSS (NM_025939)	promoter-TSS (NM_025939)	-7	NM_025939	67054	Mm.182931	NM_025939	ENSMUSG00000029247	Paics	2610511I09Rik|ADE2H1|AIRC|PAIS	phosphoribosylaminoimidazole carboxylase, phosphoribosylaminoribosylaminoimidazole, succinocarboxamide synthetase	protein-coding
Cux1_D6_1_peak_8880	chr8	11557949	11558359	4.41833	7.1086	3.54219	35	NA	promoter-TSS (NM_001302459)	promoter-TSS (NM_001302459)	-256	NM_001302459	26356		NM_011919	ENSMUSG00000045969	Ing1	2610028J21Rik|mING1h|p33Ing1|p37Ing1b	inhibitor of growth family, member 1	protein-coding	D6_peak_12447	chr8	11558004	11558384	4.50416	17.2854	13.3615	133	NA	promoter-TSS (NM_001302459)	promoter-TSS (NM_001302459)	-216	NM_001302459	26356	Mm.25709	NM_011919	ENSMUSG00000045969	Ing1	2610028J21Rik|AA407184|AI875420|mING1h|p33Ing1|p37Ing1b	inhibitor of growth family, member 1	protein-coding
Cux1_D6_1_peak_8881	chr8	11635684	11636072	7.29623	12.9902	8.66212	86	NA	promoter-TSS (NM_001167967)	promoter-TSS (NM_001167967)	-121	NM_001281975	102334		NM_133971	ENSMUSG00000031508	Ankrd10	4833425P12Rik	ankyrin repeat domain 10	protein-coding	D6_peak_12448	chr8	11635034	11636383	4.26385	8.27146	5.02871	50	NA	promoter-TSS (NM_001167967)	promoter-TSS (NM_001167967)	28	NR_106097	102465714		NR_106097	ENSMUSG00000104958	Mir7238	mmu-mir-7238	microRNA 7238	ncRNA
Cux1_D6_1_peak_8884	chr8	12200769	12201111	6.74443	11.6809	7.48596	74	NA	Intergenic	Intergenic	-184831	NR_027975	434280		NM_001013812		Sox1ot	EG434280|Gm5607	Sox1 overlapping transcript	ncRNA	D6_peak_12453	chr8	12200790	12201278	5.90275	11.4216	7.89077	78	NA	Intergenic	Intergenic	-184737	NR_027975	434280	Mm.447484	NM_001013812	ENSMUSG00000047935	Gm5607	EG434280	predicted gene 5607	ncRNA
Cux1_D6_1_peak_7286	chr5	82692821	82693076	7.65819	13.5833	9.19736	91	NA	Intergenic	Lx6|LINE|L1	106117	NR_035415	100316803		NR_035415	ENSMUSG00000080586	Mir1187	Mirn1187|mir-1187|mmu-mir-1187	microRNA 1187	ncRNA	D6_peak_10238	chr5	82692864	82693162	4.28945	6.08271	3.10217	31	NA	Intergenic	Lx6|LINE|L1	106052	NR_035415	100316803		NR_035415	ENSMUSG00000080586	Mir1187	Mirn1187|mir-1187|mmu-mir-1187	microRNA 1187	ncRNA
Cux1_D6_1_peak_7289	chr5	83914685	83915232	7.1221	11.5432	7.36363	73	NA	Intergenic	Intergenic	502424	NM_007937	13839		NM_007937	ENSMUSG00000029245	Epha5	Cek7|Ehk1|Els1|Hek7|Rek7|bsk	Eph receptor A5	protein-coding	D6_peak_10240	chr5	83914607	83914838	3.34929	4.1694	1.52483	15	NA	Intergenic	Intergenic	502660	NM_007937	13839	Mm.137991	NM_007937	ENSMUSG00000029245	Epha5	AI854630|AW125296|Cek7|Ehk1|Els1|Hek7|Rek7|bsk	Eph receptor A5	protein-coding
Cux1_D6_1_peak_8890	chr8	12947812	12948000	4.19636	5.29498	2.11496	21	NA	promoter-TSS (NR_128567)	promoter-TSS (NR_128567)	28	NM_001371045	17207		NM_178076	ENSMUSG00000031442	Mcf2l	C130040G20Rik|Dbs|Ost|mKIAA0362	mcf.2 transforming sequence-like	protein-coding	D6_peak_12455	chr8	12947689	12948191	4.02594	6.16243	3.17054	31	NA	promoter-TSS (NR_128567)	promoter-TSS (NR_128567)	-1	NR_128567	104797311		NR_128567	ENSMUSG00000105030	Gm38671	Mir9768|mmu-mir-9768	predicted gene, 38671	ncRNA
Cux1_D6_1_peak_8891	chr8	13105416	13105601	4.79776	6.6345	3.1558	31	NA	promoter-TSS (NM_146207)	promoter-TSS (NM_146207)	-115	NM_146207	99375		NM_146207	ENSMUSG00000031446	Cul4a	2810470J21Rik	cullin 4A	protein-coding	D6_peak_12456	chr8	13105050	13105772	7.95877	22.3449	18.1647	181	NA	promoter-TSS (NM_178708)	promoter-TSS (NM_178708)	-68	NM_178708	234069	Mm.103427	NM_178708	ENSMUSG00000038542	Pcid2	A730042J05Rik	PCI domain containing 2	protein-coding
Cux1_D6_1_peak_8894	chr8	13677584	13677812	6.01699	9.42033	5.49555	54	NA	promoter-TSS (NM_009025)	promoter-TSS (NM_009025)	-111	NM_009025	19414		NM_009025	ENSMUSG00000031453	Rasa3	E130011G04|GAPIII|hlb381|scat	RAS p21 protein activator 3	protein-coding	D6_peak_12460	chr8	13677513	13677784	7.17939	17.2833	13.3597	133	NA	promoter-TSS (NM_009025)	promoter-TSS (NM_009025)	-61	NM_009025	19414	Mm.18517	NM_009025	ENSMUSG00000031453	Rasa3	AI326412|C86362|E130011G04|GAPIII|hlb381|scat	RAS p21 protein activator 3	protein-coding
Cux1_D6_1_peak_8895	chr8	13785624	13786040	6.00121	9.08203	5.2025	52	NA	exon (NM_025924, exon 1 of 9)	exon (NM_025924, exon 1 of 9)	217	NM_025924	67031		NM_025924	ENSMUSG00000038398	Upf3a	2600001C03Rik|4930546M19Rik|RENT3A|UPF3	UPF3 regulator of nonsense transcripts homolog A (yeast)	protein-coding	D6_peak_12461	chr8	13785502	13786446	8.04932	21.5176	17.3767	173	NA	intron (NM_025924, intron 1 of 8)	CpG	359	NM_025924	67031	Mm.44858	NM_025924	ENSMUSG00000038398	Upf3a	2600001C03Rik|4930546M19Rik|RENT3A|UPF3	UPF3 regulator of nonsense transcripts homolog A (yeast)	protein-coding
Cux1_D6_1_peak_8896	chr8	13974722	13975364	5.62041	9.11439	5.22949	52	NA	promoter-TSS (NM_173744)	promoter-TSS (NM_173744)	31	NM_001361629	72148		NM_173744	ENSMUSG00000050052	Tdrp	2610019F03Rik	testis development related protein	protein-coding	D6_peak_12463	chr8	13974793	13975005	4.6794	6.97235	3.87517	38	NA	promoter-TSS (NM_173744)	promoter-TSS (NM_173744)	-122	NM_173744	72148	Mm.5727	NM_173744	ENSMUSG00000050052	Tdrp	2610019F03Rik	testis development related protein	protein-coding
Cux1_D6_1_peak_7291	chr5	85338265	85338497	4.04971	4.94073	1.87516	18	NA	Intergenic	Intergenic	727202	NM_001345902	12617		NM_007683	ENSMUSG00000029253	Cenpc1	CENP-C|Cenpc	centromere protein C1	protein-coding	D6_peak_10242	chr5	85338175	85338933	3.97558	6.07607	3.09635	30	NA	Intergenic	Intergenic	727029	NM_001345903	12617	Mm.4649	NM_007683	ENSMUSG00000029253	Cenpc1	CENP-C|Cenpc	centromere protein C1	protein-coding
Cux1_D6_1_peak_7293	chr5	86065278	86065949	8.38293	18.5882	13.8594	138	NA	promoter-TSS (NM_001345904)	promoter-TSS (NM_001345904)	-30	NM_001345904	12617		NM_007683	ENSMUSG00000029253	Cenpc1	CENP-C|Cenpc	centromere protein C1	protein-coding	D6_peak_10247	chr5	86065346	86065784	5.2268	9.82319	6.42783	64	NA	promoter-TSS (NM_001345902)	promoter-TSS (NM_001345902)	18	NM_001345903	12617	Mm.4649	NM_007683	ENSMUSG00000029253	Cenpc1	CENP-C|Cenpc	centromere protein C1	protein-coding
Cux1_D6_1_peak_7294	chr5	86172563	86173028	7.2698	12.9467	8.62343	86	NA	promoter-TSS (NM_172712)	promoter-TSS (NM_172712)	-52	NM_172712	231380		NM_172712	ENSMUSG00000035898	Uba6	4930542H01|5730469D23Rik|E1-L2|Ube1l2	ubiquitin-like modifier activating enzyme 6	protein-coding	D6_peak_10248	chr5	86172754	86173268	9.37973	23.0834	18.8696	188	NA	promoter-TSS (NM_172712)	promoter-TSS (NM_172712)	-268	NM_172712	231380	Mm.34012	NM_172712	ENSMUSG00000035898	Uba6	4930542H01|5730469D23Rik|AU021846|AW124799|E1-L2|Ube1l2	ubiquitin-like modifier activating enzyme 6	protein-coding
Cux1_D6_1_peak_7296	chr5	86803855	86804121	4.91757	6.61046	3.13498	31	NA	promoter-TSS (NM_001347376)	promoter-TSS (NM_001347376)	-278	NM_001347376	231386		NM_177680	ENSMUSG00000035851	Ythdc1	A730098D12Rik|mKIAA1966	YTH domain containing 1	protein-coding	D6_peak_10250	chr5	86804027	86804536	5.23691	9.15189	5.81974	58	NA	promoter-TSS (NM_177680)	promoter-TSS (NM_177680)	15	NM_001347376	231386	Mm.196325	NM_177680	ENSMUSG00000035851	Ythdc1	A730098D12Rik|C80342|mKIAA1966	YTH domain containing 1	protein-coding
Cux1_D6_1_peak_7297	chr5	88764886	88765083	4.66504	6.42646	2.98916	29	NA	promoter-TSS (NM_007832)	promoter-TSS (NM_007832)	-29	NM_007832	13178		NM_007832	ENSMUSG00000029366	Dck	-	deoxycytidine kinase	protein-coding	D6_peak_10255	chr5	88764658	88765349	6.2724	14.5584	10.8024	108	NA	promoter-TSS (NM_007832)	promoter-TSS (NM_007832)	-10	NM_007832	13178	Mm.298892	NM_007832	ENSMUSG00000029366	Dck	-	deoxycytidine kinase	protein-coding
Cux1_D6_1_peak_4801	chr18	81672796	81673128	5.23498	7.57721	3.92605	39	NA	Intergenic	Intergenic	319118	NR_039589	100628596		NR_039589	ENSMUSG00000093036	Mir5127	mmu-mir-5127|mu-mir-5127	microRNA 5127	ncRNA	D6_peak_6597	chr18	81672648	81673495	5.4651	11.3553	7.83022	78	NA	Intergenic	L3|LINE|CR1	319009	NR_039589	100628596		NR_039589	ENSMUSG00000093036	Mir5127	mmu-mir-5127|mu-mir-5127	microRNA 5127	ncRNA
Cux1_D6_1_peak_4802	chr18	81724966	81725559	4.99799	7.78008	4.09668	40	NA	Intergenic	Intergenic	266818	NR_039589	100628596		NR_039589	ENSMUSG00000093036	Mir5127	mmu-mir-5127|mu-mir-5127	microRNA 5127	ncRNA	D6_peak_6598	chr18	81724741	81725523	5.32604	9.30619	5.95973	59	NA	Intergenic	Intergenic	266948	NR_039589	100628596		NR_039589	ENSMUSG00000093036	Mir5127	mmu-mir-5127|mu-mir-5127	microRNA 5127	ncRNA
Cux1_D6_1_peak_4804	chr18	81778315	81778742	5.36464	7.53432	3.88899	38	NA	Intergenic	Intergenic	213552	NR_039589	100628596		NR_039589	ENSMUSG00000093036	Mir5127	mmu-mir-5127|mu-mir-5127	microRNA 5127	ncRNA	D6_peak_6600	chr18	81778307	81778633	4.82852	6.93546	3.84288	38	NA	Intergenic	Intergenic	213610	NR_039589	100628596		NR_039589	ENSMUSG00000093036	Mir5127	mmu-mir-5127|mu-mir-5127	microRNA 5127	ncRNA
Cux1_D6_1_peak_4806	chr18	81898296	81898860	5.3048	9.2695	5.36473	53	NA	Intergenic	Intergenic	93502	NR_039589	100628596		NR_039589	ENSMUSG00000093036	Mir5127	mmu-mir-5127|mu-mir-5127	microRNA 5127	ncRNA	D6_peak_6601	chr18	81897649	81899041	6.60265	18.7601	14.7553	147	NA	Intergenic	Intergenic	93735	NR_039589	100628596		NR_039589	ENSMUSG00000093036	Mir5127	mmu-mir-5127|mu-mir-5127	microRNA 5127	ncRNA
Cux1_D6_1_peak_4808	chr18	82725869	82726104	4.14145	6.09848	2.73885	27	NA	Intergenic	Intergenic	5705	NR_039572	100628586		NR_039572	ENSMUSG00000092638	Mir5112	mmu-mir-5112|mu-mir-5112	microRNA 5112	ncRNA	D6_peak_6604	chr18	82725611	82726484	7.59519	21.5358	17.3937	173	NA	Intergenic	Intergenic	5766	NR_039572	100628586		NR_039572	ENSMUSG00000092638	Mir5112	mmu-mir-5112|mu-mir-5112	microRNA 5112	ncRNA
Cux1_D6_1_peak_3202	chr14	97329512	97330352	9.51906	29.0497	23.9537	239	NA	Intergenic	Intergenic	-810898	NM_053105	93688		NM_053105	ENSMUSG00000022076	Klhl1	mKIAA1490	kelch-like 1	protein-coding	D6_peak_4383	chr14	97329535	97330424	8.05497	26.1756	21.8327	218	NA	Intergenic	Intergenic	-810945	NM_053105	93688	Mm.308735	NM_053105	ENSMUSG00000022076	Klhl1	mKIAA1490	kelch-like 1	protein-coding
Cux1_D6_1_peak_3205	chr14	97658629	97659199	5.02976	8.46306	4.67659	46	NA	Intergenic	Intergenic	510851	NM_007826	13134		NM_007826	ENSMUSG00000055639	Dach1	Dac|Dach	dachshund family transcription factor 1	protein-coding	D6_peak_4387	chr14	97658673	97659197	5.49071	9.94389	6.53792	65	NA	Intergenic	Intergenic	510830	NM_001038610	13134	Mm.320593	NM_007826	ENSMUSG00000055639	Dach1	Dac|Dach	dachshund 1 (Drosophila)	protein-coding
Cux1_D6_1_peak_4813	chr18	83185335	83186105	7.76103	16.9682	12.3288	123	NA	Intergenic	Intergenic	140164	NR_045361	70960		NR_045361	ENSMUSG00000118333	4921531P14Rik	1700108N05Rik	RIKEN cDNA 4921531P14 gene	ncRNA	D6_peak_6614	chr18	83185362	83186266	6.89004	20.3617	16.2762	162	NA	Intergenic	Intergenic	140070	NR_045361	70960	Mm.410834	NR_045361		4921531P14Rik	1700108N05Rik	RIKEN cDNA 4921531P14 gene	ncRNA
Cux1_D6_1_peak_4816	chr18	83656822	83657123	7.40737	12.3721	8.10194	81	NA	Intergenic	Intergenic	-331088	NR_045361	70960		NR_045361	ENSMUSG00000118333	4921531P14Rik	1700108N05Rik	RIKEN cDNA 4921531P14 gene	ncRNA	D6_peak_6620	chr18	83656282	83657452	5.6401	11.3188	7.79728	77	NA	Intergenic	Intergenic	-330983	NR_045361	70960	Mm.410834	NR_045361		4921531P14Rik	1700108N05Rik	RIKEN cDNA 4921531P14 gene	ncRNA
Cux1_D6_1_peak_4817	chr18	83839971	83840193	5.90098	8.41571	4.63361	46	NA	Intergenic	Intergenic	246383	NM_001081300	110796		NM_001081300	ENSMUSG00000046982	Tshz1	5730407I04Rik|D18Bwg1409e|Mtsh1|NY-CO-33|Sdccag33|Tsh1|teashirt1	teashirt zinc finger family member 1	protein-coding	D6_peak_6621	chr18	83839626	83840239	7.75336	19.399	15.3612	153	NA	Intergenic	Intergenic	246630	NM_001081300	110796	Mm.102136	NM_001081300	ENSMUSG00000046982	Tshz1	5730407I04Rik|D18Bwg1409e|Mtsh1|NY-CO-33|Sdccag33|Tsh1|mKIAA4206|teashirt1	teashirt zinc finger family member 1	protein-coding
Cux1_D6_1_peak_3211	chr14	99046091	99046330	4.42591	5.83301	2.53264	25	NA	promoter-TSS (NM_175265)	promoter-TSS (NM_175265)	-74	NM_175245	76789		NM_175245	ENSMUSG00000033186	Mzt1	2410129H14Rik|Mozart1	mitotic spindle organizing protein 1	protein-coding	D6_peak_4396	chr14	99046072	99046536	5.13595	10.0008	6.59006	65	NA	promoter-TSS (NM_175245)	promoter-TSS (NM_175245)	-73	NM_175265	77744	Mm.23503	NM_175265	ENSMUSG00000022070	Bora	6720463M24Rik|AI317232	bora, aurora kinase A activator	protein-coding
Cux1_D6_1_peak_4821	chr18	84556483	84556955	5.66923	8.2684	4.50735	45	NA	intron (NM_001033341, intron 2 of 8)	intron (NM_001033341, intron 2 of 8)	32785	NM_001033341	240476		NM_001033341	ENSMUSG00000048410	Zfp407	6430585N13Rik|Gm333|Gm334|Gm948|ZNF407	zinc finger protein 407	protein-coding	D6_peak_6627	chr18	84556437	84556816	4.19878	6.45658	3.4252	34	NA	intron (NM_001033341, intron 2 of 8)	intron (NM_001033341, intron 2 of 8)	32878	NM_001033341	240476	Mm.329575	NM_001033341	ENSMUSG00000048410	Zfp407	6430585N13Rik|Gm333|Gm334|Gm948|ZNF407	zinc finger protein 407	protein-coding
Cux1_D6_1_peak_4823	chr18	84851122	84851516	5.51093	8.29929	4.53503	45	NA	promoter-TSS (NM_025797)	promoter-TSS (NM_025797)	-19	NM_001348159	109672		NM_025797	ENSMUSG00000024646	Cyb5a	0610009N12Rik|Cyb5	cytochrome b5 type A (microsomal)	protein-coding	D6_peak_6630	chr18	84851218	84851544	4.50688	7.26071	4.12868	41	NA	promoter-TSS (NM_025797)	promoter-TSS (NM_025797)	-33	NM_025797	109672	Mm.31018	NM_025797	ENSMUSG00000024646	Cyb5a	0610009N12Rik|Cyb5	cytochrome b5 type A (microsomal)	protein-coding
Cux1_D6_1_peak_3221	chr14	101640194	101640749	5.13154	7.41364	3.7929	37	NA	promoter-TSS (NM_001168592)	promoter-TSS (NM_001168592)	0	NM_001168592	66200		NM_001033132	ENSMUSG00000075486	Commd6	1110059J08Rik|1700063H17Rik	COMM domain containing 6	protein-coding	D6_peak_4407	chr14	101640437	101640736	6.62914	11.8871	8.32171	83	NA	promoter-TSS (NM_001168592)	promoter-TSS (NM_001168592)	-115	NM_001168592	66200	Mm.250474	NM_001033132	ENSMUSG00000075486	Commd6	1110059J08Rik|1700063H17Rik	COMM domain containing 6	protein-coding
Cux1_D6_1_peak_3222	chr14	101653600	101654245	6.58725	10.0324	6.02965	60	NA	promoter-TSS (NM_016723)	promoter-TSS (NM_016723)	-45	NM_016723	50933		NM_016723	ENSMUSG00000022111	Uchl3	UCH-L3	ubiquitin carboxyl-terminal esterase L3 (ubiquitin thiolesterase)	protein-coding	D6_peak_4408	chr14	101653711	101653962	5.13072	7.99557	4.78173	47	NA	promoter-TSS (NM_016723)	promoter-TSS (NM_016723)	-131	NM_016723	50933	Mm.275970	NM_016723	ENSMUSG00000022111	Uchl3	-	ubiquitin carboxyl-terminal esterase L3 (ubiquitin thiolesterase)	protein-coding
Cux1_D6_1_peak_3224	chr14	102768856	102769068	6.16195	9.65279	5.69634	56	NA	Intergenic	Intergenic	213670	NR_039592	100628599		NR_039592	ENSMUSG00000092901	Mir5130	mir-5130|mmu-mir-5130|mu-mir-5130	microRNA 5130	ncRNA	D6_peak_4410	chr14	102768725	102769834	8.23226	23.4621	19.2312	192	NA	Intergenic	Intergenic	213353	NR_039592	100628599		NR_039592	ENSMUSG00000092901	Mir5130	mir-5130|mmu-mir-5130|mu-mir-5130	microRNA 5130	ncRNA
Cux1_D6_1_peak_3225	chr14	102982814	102983005	4.5396	6.74706	3.247	32	NA	promoter-TSS (NM_177715)	promoter-TSS (NM_177715)	-272	NM_177715	239217		NM_177715	ENSMUSG00000098557	Kctd12	Pfet1|Pfetin	potassium channel tetramerisation domain containing 12	protein-coding	D6_peak_4412	chr14	102982793	102983279	5.64537	11.7071	8.15509	81	NA	promoter-TSS (NR_039592)	promoter-TSS (NR_039592)	-399	NM_177715	239217	Mm.246466	NM_177715	ENSMUSG00000098557	Kctd12	AU046135|AW538430|Pfet1|Pfetin	potassium channel tetramerisation domain containing 12	protein-coding
Cux1_D6_1_peak_3226	chr14	103069865	103070215	6.99418	12.0892	7.85227	78	NA	promoter-TSS (NM_001033242)	promoter-TSS (NM_001033242)	-176	NM_001033242	211286		NM_001033242	ENSMUSG00000022125	Cln5	A730075N08Rik	ceroid-lipofuscinosis, neuronal 5	protein-coding	D6_peak_4413	chr14	103069630	103070333	5.45242	10.5968	7.13387	71	NA	promoter-TSS (NM_001033242)	promoter-TSS (NM_001033242)	-235	NM_001033242	211286	Mm.295289	NM_001033242	ENSMUSG00000022125	Cln5	A730075N08Rik	ceroid-lipofuscinosis, neuronal 5	protein-coding
Cux1_D6_1_peak_3227	chr14	103099543	103099872	5.50111	7.9997	4.27985	42	NA	promoter-TSS (NM_001347601)	promoter-TSS (NM_001347601)	-141	NM_001347600	50789		NM_015822	ENSMUSG00000022124	Fbxl3	FBK|Fbl3a|Fbxl3a|Ovtm|Play68	F-box and leucine-rich repeat protein 3	protein-coding	D6_peak_4414	chr14	103099533	103099785	4.55183	7.33759	4.19693	41	NA	promoter-TSS (NM_015822)	promoter-TSS (NM_015822)	-93	NM_001347600	50789	Mm.214746	NM_015822	ENSMUSG00000022124	Fbxl3	AU041772|AW212966|FBK|Fbl3a|Fbxl3a|Ovtm|Play68	F-box and leucine-rich repeat protein 3	protein-coding
Cux1_D6_1_peak_4836	chr18	89769707	89769935	5.41385	7.61368	3.95586	39	NA	promoter-TSS (NM_001039173)	promoter-TSS (NM_001039173)	-281	NM_001039173	623279		NM_001039173	ENSMUSG00000073514	Dok6	Dok-6	docking protein 6	protein-coding	D6_peak_6642	chr18	89769641	89770000	4.89373	7.61014	4.43787	44	NA	promoter-TSS (NM_001039173)	promoter-TSS (NM_001039173)	-684	NM_001039173	623279	Mm.447164	NM_001039173	ENSMUSG00000073514	Dok6	Dok-6	docking protein 6	protein-coding
Cux1_D6_1_peak_4837	chr18	90510148	90510646	6.08344	8.72575	4.90065	49	NA	promoter-TSS (NR_169052)	promoter-TSS (NR_169052)	243	NM_198295	67988		NM_198295	ENSMUSG00000024614	Tmx3	6430411B10Rik|A730024F05Rik|Txndc10|mKIAA1830	thioredoxin-related transmembrane protein 3	protein-coding	D6_peak_6643	chr18	90510028	90510322	3.58837	4.95231	2.14771	21	NA	promoter-TSS (NM_198295)	promoter-TSS (NM_198295)	21	NM_198295	67988	Mm.268041	NM_198295	ENSMUSG00000024614	Tmx3	6430411B10Rik|A730024F05Rik|AV259382|Txndc10|mKIAA1830	thioredoxin-related transmembrane protein 3	protein-coding
Cux1_D6_1_peak_4838	chr18	90579456	90579867	7.37661	12.7124	8.40999	84	NA	promoter-TSS (NM_001362365)	promoter-TSS (NM_001362365)	-164	NM_001362365	108168395		NM_001362365	ENSMUSG00000110277	Gm45871	-	predicted gene 45871	protein-coding	D6_peak_6644	chr18	90579531	90580026	4.62877	7.4687	4.31266	43	NA	Intergenic	Intergenic	69624	NM_198295	67988	Mm.268041	NM_198295	ENSMUSG00000024614	Tmx3	6430411B10Rik|A730024F05Rik|AV259382|Txndc10|mKIAA1830	thioredoxin-related transmembrane protein 3	protein-coding
Cux1_D6_1_peak_4839	chr19	3575739	3576421	8.34936	17.0319	12.3877	123	NA	promoter-TSS (NM_001360430)	promoter-TSS (NM_001360430)	-331	NM_001360429	52036		NM_028999	ENSMUSG00000024908	Ppp6r3	4930528G08Rik|9130026N02Rik|D19Bwg1430e|D19Ertd703e|Pp6r3|Ppcs3|Pptcs3|Sapl|Saps3|mKIAA1558	protein phosphatase 6, regulatory subunit 3	protein-coding	D6_peak_6646	chr19	3575786	3576283	10.0655	32.0316	27.4738	274	NA	promoter-TSS (NM_028999)	promoter-TSS (NM_028999)	-285	NM_029456	52036	Mm.284686	NM_028999	ENSMUSG00000024908	Ppp6r3	4930528G08Rik|9130026N02Rik|D19Bwg1430e|D19Ertd703e|Pp6r3|Ppcs3|Pptcs3|Sapl|Saps3|mKIAA1558	protein phosphatase 6, regulatory subunit 3	protein-coding
Cux1_D6_1_peak_3233	chr14	104769748	104769985	4.58332	5.91266	2.59312	25	NA	intron (NR_015593, intron 2 of 5)	intron (NR_015593, intron 2 of 5)	130722	NR_015593	320249		NR_015593	ENSMUSG00000115432	D130009I18Rik	-	RIKEN cDNA D130009I18 gene	ncRNA	D6_peak_4420	chr14	104769776	104770052	4.74754	7.37069	4.22563	42	NA	intron (NR_015593, intron 2 of 5)	intron (NR_015593, intron 2 of 5)	130767	NR_015593	320249	Mm.320725	NR_015593		D130009I18Rik	-	RIKEN cDNA D130009I18 gene	ncRNA
Cux1_D6_1_peak_3237	chr14	105732213	105732386	4.5785	6.07187	2.71575	27	NA	Intergenic	Intergenic	-108529	NR_105814	102465207		NR_105814	ENSMUSG00000098780	Mir6390	Gm27562|mmu-mir-6390	microRNA 6390	ncRNA	D6_peak_4425	chr14	105732284	105732811	5.43707	9.49733	6.13249	61	NA	Intergenic	Intergenic	-108777	NR_105814	102465207		NR_105814	ENSMUSG00000098780	Mir6390	Gm27562|mmu-mir-6390	microRNA 6390	ncRNA
Cux1_D6_1_peak_4840	chr19	3707928	3708336	6.36383	9.40363	5.48088	54	NA	promoter-TSS (NM_001358258)	promoter-TSS (NM_001358258)	36	NR_167751	102640578		NR_167751	ENSMUSG00000118249	Gm36608	-	predicted gene, 36608	ncRNA	D6_peak_6647	chr19	3707977	3708496	6.47678	12.0327	8.45578	84	NA	promoter-TSS (NM_028077)	promoter-TSS (NM_028077)	-97	NM_028077	72056	Mm.23780	NM_028077	ENSMUSG00000035372	1810055G02Rik	AI256204	RIKEN cDNA 1810055G02 gene	protein-coding
Cux1_D6_1_peak_4841	chr19	3912494	3912832	5.93062	8.46567	4.67782	46	NA	TTS (NM_026316)	TTS (NM_026316)	111	NM_001271444	225887		NM_144870	ENSMUSG00000059734	Ndufs8	CI-23kD|TYKY	NADH:ubiquinone oxidoreductase core subunit S8	protein-coding	D6_peak_6651	chr19	3912517	3913054	5.95645	12.3029	8.70552	87	NA	promoter-TSS (NM_001271444)	promoter-TSS (NM_001271444)	-11	NM_001271444	225887	Mm.44227	NM_144870	ENSMUSG00000059734	Ndufs8	BC021616|CI-23kD|TYKY	NADH dehydrogenase (ubiquinone) Fe-S protein 8	protein-coding
Cux1_D6_1_peak_4842	chr19	4096834	4097292	5.17645	7.23296	3.64312	36	NA	promoter-TSS (NM_026373)	promoter-TSS (NM_026373)	-288	NM_026373	52004		NM_026373	ENSMUSG00000024856	Cdk2ap2	5830466O21Rik|D19Ertd144e|Doc-1r	cyclin dependent kinase 2 associated protein 2	protein-coding	D6_peak_6655	chr19	4096800	4097361	9.11938	26.4727	22.1174	221	NA	promoter-TSS (NM_026373)	promoter-TSS (NM_026373)	-271	NM_026373	52004	Mm.29609	NM_026373	ENSMUSG00000024856	Cdk2ap2	5830466O21Rik|D19Ertd144e|Doc-1r	CDK2-associated protein 2	protein-coding
Cux1_D6_1_peak_4846	chr19	4397091	4397375	4.91743	6.46925	3.02236	30	NA	promoter-TSS (NM_001001984)	promoter-TSS (NM_001001984)	-156	NM_001001984	225876		NM_001001984	ENSMUSG00000054611	Kdm2a	100043628|5530401A10Rik|Cxxc8|Fbl11|Fbl7|Fbxl11|Gm4560|Jhdm1|Jhdm1a|lalina	lysine (K)-specific demethylase 2A	protein-coding	D6_peak_6662	chr19	4396893	4397514	5.84225	11.6974	8.14607	81	NA	promoter-TSS (NM_001001984)	promoter-TSS (NM_001001984)	-126	NM_001001984	225876	Mm.31941	NM_001001984	ENSMUSG00000054611	Kdm2a	100043628|5530401A10Rik|AA589516|AW536790|Cxxc8|Fbl11|Fbl7|Fbxl11|Gm4560|Jhdm1|Jhdm1a|lalina	lysine (K)-specific demethylase 2A	protein-coding
Cux1_D6_1_peak_4847	chr19	4615863	4616113	4.16561	5.42889	2.22101	22	NA	promoter-TSS (NM_153388)	promoter-TSS (NM_153388)	-321	NM_153388	225875		NM_153388	ENSMUSG00000045045	Lrfn4	Salm3	leucine rich repeat and fibronectin type III domain containing 4	protein-coding	D6_peak_6664	chr19	4615489	4616199	6.09453	10.987	7.49257	74	NA	promoter-TSS (NM_153388)	promoter-TSS (NM_153388)	-177	NM_153388	225875	Mm.329675	NM_153388	ENSMUSG00000045045	Lrfn4	BC023156|Salm3	leucine rich repeat and fibronectin type III domain containing 4	protein-coding
Cux1_D6_1_peak_4849	chr19	4878473	4878765	8.43054	16.2037	11.6189	116	NA	promoter-TSS (NM_001168517)	promoter-TSS (NM_001168517)	-49	NM_027476	70605		NM_027476	ENSMUSG00000006463	Zdhhc24	5730496N17Rik|Leng4	zinc finger, DHHC domain containing 24	protein-coding	D6_peak_6670	chr19	4878583	4878903	4.69813	7.00246	3.90218	39	NA	promoter-TSS (NM_001168517)	promoter-TSS (NM_001168517)	53	NM_001168517	70605	Mm.36885	NM_027476	ENSMUSG00000006463	Zdhhc24	5730496N17Rik|Leng4	zinc finger, DHHC domain containing 24	protein-coding
Cux1_D6_1_peak_3243	chr14	110578016	110578241	5.18138	7.03967	3.48633	34	NA	Intergenic	Intergenic	177021	NM_175499	239250		NM_175499	ENSMUSG00000045871	Slitrk6	4832410J21Rik|Sltk6	SLIT and NTRK-like family, member 6	protein-coding	D6_peak_4438	chr14	110577978	110578331	4.49573	6.95456	3.8593	38	NA	Intergenic	Intergenic	176995	NM_175499	239250	Mm.49728	NM_175499	ENSMUSG00000045871	Slitrk6	4832410J21Rik|Sltk6	SLIT and NTRK-like family, member 6	protein-coding
Cux1_D6_1_peak_3247	chr14	112445995	112446538	5.17645	7.23296	3.64312	36	NA	Intergenic	Intergenic	770239	NM_001378770	75409		NM_029273	ENSMUSG00000033214	Slitrk5	2610019D03Rik	SLIT and NTRK-like family, member 5	protein-coding	D6_peak_4441	chr14	112446236	112446723	4.74754	7.37069	4.22563	42	NA	Intergenic	Intergenic	425049	NR_030150	723922		NR_030150	ENSMUSG00000070099	Mir466	Mirn466|mmu-mir-466	microRNA 466	ncRNA
Cux1_D6_1_peak_3249	chr14	114720619	114721012	4.97428	7.16538	3.58784	35	NA	Intergenic	Intergenic	-111150	NR_045661	75822		NR_045661	ENSMUSG00000115320	4930524C18Rik	-	RIKEN cDNA 4930524C18 gene	ncRNA	D6_peak_4445	chr14	114720428	114720991	4.6794	6.97235	3.87517	38	NA	Intergenic	Intergenic	-111256	NR_045661	75822	Mm.410813	NR_045661		4930524C18Rik	-	RIKEN cDNA 4930524C18 gene	ncRNA
Cux1_D6_1_peak_4850	chr19	5023980	5024657	6.12374	9.00555	5.13523	51	NA	intron (NM_007854, intron 1 of 11)	CpG	312	NM_007854	13340		NM_007854	ENSMUSG00000024891	Slc29a2	Der12|Ent2|Hnp36|mENT2	solute carrier family 29 (nucleoside transporters), member 2	protein-coding	D6_peak_6675	chr19	5023774	5024401	8.15517	18.6773	14.6766	146	NA	promoter-TSS (NM_007854)	promoter-TSS (NM_007854)	81	NM_007854	13340	Mm.4930	NM_007854	ENSMUSG00000024891	Slc29a2	Der12|Ent2|Hnp36	solute carrier family 29 (nucleoside transporters), member 2	protein-coding
Cux1_D6_1_peak_4851	chr19	5088361	5088539	6.71686	10.8868	6.78068	67	NA	promoter-TSS (NM_026553)	promoter-TSS (NM_026553)	-88	NM_026553	68090		NM_026553	ENSMUSG00000024875	Yif1a	5330422J23Rik|54TM|Yif1|Yif1p	Yip1 interacting factor homolog A (S. cerevisiae)	protein-coding	D6_peak_6678	chr19	5087984	5088607	7.37987	15.8021	11.9673	119	NA	promoter-TSS (NM_026553)	promoter-TSS (NM_026553)	-243	NM_026553	68090	Mm.44202	NM_026553	ENSMUSG00000024875	Yif1a	5330422J23Rik|54TM|Yif1|Yif1p	Yip1 interacting factor homolog A (S. cerevisiae)	protein-coding
Cux1_D6_1_peak_4855	chr19	5295521	5295758	5.41924	7.43689	3.81213	38	NA	promoter-TSS (NM_001362454)	promoter-TSS (NM_001362454)	-182	NM_001362454	319322		NM_030109	ENSMUSG00000024853	Sf3b2	145kDa|2610311M13Rik|2810441F20Rik|B230398H18Rik|SAP145|SF3b1|SF3b145|SF3b150	splicing factor 3b, subunit 2	protein-coding	D6_peak_6680	chr19	5295186	5295795	6.74901	14.1982	10.4653	104	NA	promoter-TSS (NM_030109)	promoter-TSS (NM_030109)	-35	NM_030109	319322	Mm.196532	NM_030109	ENSMUSG00000024853	Sf3b2	145kDa|2610311M13Rik|2810441F20Rik|B230398H18Rik|SAP145|SF3b1|SF3b145|SF3b150	splicing factor 3b, subunit 2	protein-coding
Cux1_D6_1_peak_4856	chr19	5366341	5366592	5.395	7.32087	3.71549	37	NA	promoter-TSS (NM_027236)	promoter-TSS (NM_027236)	-103	NM_001038231	23825		NM_011793	ENSMUSG00000024844	Banf1	Baf|Bcrp1|L2bp1/Baf	BAF nuclear assembly factor 1	protein-coding	D6_peak_6681	chr19	5366477	5366805	4.75744	7.68661	4.50514	45	NA	promoter-TSS (NM_027236)	promoter-TSS (NM_027236)	-172	NM_027236	69860	Mm.299167	NM_027236	ENSMUSG00000024841	Eif1ad	2010003J03Rik|AI131644	eukaryotic translation initiation factor 1A domain containing	protein-coding
Cux1_D6_1_peak_4857	chr19	5489108	5489300	4.59244	6.3129	2.89654	28	NA	promoter-TSS (NR_153769)	promoter-TSS (NR_153769)	-825	NR_153769	71711		NM_027877	ENSMUSG00000024906	Mus81	1200008A18Rik	MUS81 structure-specific endonuclease subunit	protein-coding	D6_peak_6684	chr19	5488125	5489362	5.02718	16.0939	12.2414	122	NA	promoter-TSS (NM_027877)	promoter-TSS (NM_027877)	-407	NM_027877	71711	Mm.27697	NM_027877	ENSMUSG00000024906	Mus81	1200008A18Rik|AI182501|AW045863	MUS81 structure-specific endonuclease subunit	protein-coding
Cux1_D6_1_peak_4858	chr19	5510507	5510750	7.78133	12.0879	7.85185	78	NA	promoter-TSS (NM_001362042)	promoter-TSS (NM_001362042)	-111	NM_001362042	225861		NM_001024560	ENSMUSG00000056185	Snx32	B930037P14Rik|Snx6b	sorting nexin 32	protein-coding	D6_peak_6686	chr19	5510477	5510713	8.43679	18.6851	14.6841	146	NA	promoter-TSS (NM_001024560)	promoter-TSS (NM_001024560)	-106	NM_001024560	225861	Mm.20071	NM_001024560	ENSMUSG00000056185	Snx32	B930037P14Rik|Snx6b	sorting nexin 32	protein-coding
Cux1_D6_1_peak_4859	chr19	5609566	5609781	5.84257	8.31771	4.54925	45	NA	promoter-TSS (NM_001362371)	promoter-TSS (NM_001362371)	71	NM_001362370	81601		NM_178637	ENSMUSG00000024926	Kat5	CPLA2|Htatip|Htatip1|PLIP|Tip55|Tip60	K(lysine) acetyltransferase 5	protein-coding	D6_peak_6688	chr19	5609637	5610314	5.43631	10.9314	7.44138	74	NA	promoter-TSS (NR_037603)	promoter-TSS (NR_037603)	119	NM_001199247	81601	Mm.228930	NM_178637	ENSMUSG00000024926	Kat5	AI839539|CPLA2|Htatip|Htatip1|PLIP|Tip55|Tip60	K(lysine) acetyltransferase 5	protein-coding
Cux1_D6_1_peak_3250	chr14	114735034	114735225	5.64979	7.83353	4.14102	41	NA	Intergenic	L2|LINE|L2	-96836	NR_045661	75822		NR_045661	ENSMUSG00000115320	4930524C18Rik	-	RIKEN cDNA 4930524C18 gene	ncRNA	D6_peak_4446	chr14	114734898	114735248	6.37496	11.4614	7.92789	79	NA	Intergenic	Intergenic	-96892	NR_045661	75822	Mm.410813	NR_045661		4930524C18Rik	-	RIKEN cDNA 4930524C18 gene	ncRNA
Cux1_D6_1_peak_3251	chr14	114821115	114821517	6.01699	9.42033	5.49555	54	NA	Intergenic	Intergenic	-10649	NR_045661	75822		NR_045661	ENSMUSG00000115320	4930524C18Rik	-	RIKEN cDNA 4930524C18 gene	ncRNA	D6_peak_4448	chr14	114821023	114821623	5.93173	10.336	6.89566	68	NA	Intergenic	Intergenic	-10642	NR_045661	75822	Mm.410813	NR_045661		4930524C18Rik	-	RIKEN cDNA 4930524C18 gene	ncRNA
Cux1_D6_1_peak_3255	chr14	116382608	116382842	4.67932	6.23077	2.8312	28	NA	intron (NM_175500, intron 7 of 7)	intron (NM_175500, intron 7 of 7)	-542572	NM_001079844	23888		NM_011821	ENSMUSG00000058571	Gpc6	-	glypican 6	protein-coding	D6_peak_4452	chr14	116382739	116383302	4.60134	6.5769	3.52929	35	NA	intron (NM_175500, intron 7 of 7)	intron (NM_175500, intron 7 of 7)	-542277	NM_011821	23888	Mm.440025	NM_011821	ENSMUSG00000058571	Gpc6	-	glypican 6	protein-coding
Cux1_D6_1_peak_3257	chr14	116553448	116553655	5.84795	8.55612	4.75319	47	NA	Intergenic	Intergenic	-371746	NM_001079844	23888		NM_011821	ENSMUSG00000058571	Gpc6	-	glypican 6	protein-coding	D6_peak_4455	chr14	116553018	116553615	6.52391	13.7806	10.077	100	NA	Intergenic	Intergenic	-371981	NM_011821	23888	Mm.440025	NM_011821	ENSMUSG00000058571	Gpc6	-	glypican 6	protein-coding
Cux1_D6_1_peak_4861	chr19	6067695	6068077	6.91122	10.8641	6.76205	67	NA	promoter-TSS (NM_028454)	promoter-TSS (NM_028454)	-36	NM_028454	73166		NM_028454	ENSMUSG00000024799	Tm7sf2	3110041O18Rik|ANG1|C14SR|Dhcr14	transmembrane 7 superfamily member 2	protein-coding	D6_peak_6700	chr19	6067610	6068050	6.15701	11.8768	8.31166	83	NA	promoter-TSS (NM_028454)	promoter-TSS (NM_028454)	20	NM_028454	73166	Mm.489613	NM_028454	ENSMUSG00000024799	Tm7sf2	3110041O18Rik|ANG1|C14SR|Dhcr14	transmembrane 7 superfamily member 2	protein-coding
Cux1_D6_1_peak_4863	chr19	6127999	6128309	7.83078	12.7093	8.40857	84	NA	5' UTR (NM_026912, exon 1 of 8)	5' UTR (NM_026912, exon 1 of 8)	106	NM_026912	69024		NM_026912	ENSMUSG00000024787	Snx15	1500032B08Rik|E130013C21Rik	sorting nexin 15	protein-coding	D6_peak_6704	chr19	6127968	6128272	7.30391	14.3014	10.5621	105	NA	promoter-TSS (NM_026912)	promoter-TSS (NM_026912)	95	NM_026912	69024	Mm.329629	NM_026912	ENSMUSG00000024787	Snx15	1500032B08Rik|E130013C21Rik	sorting nexin 15	protein-coding
Cux1_D6_1_peak_4864	chr19	6363385	6363841	5.46396	7.69477	4.02365	40	NA	promoter-TSS (NM_001360393)	promoter-TSS (NM_001360393)	-77	NM_001110791	22668		NM_011750	ENSMUSG00000024949	Sf1	BBP|MZFM|WBP4|Zfp162	splicing factor 1	protein-coding	D6_peak_6710	chr19	6363440	6363979	11.4279	44.0671	39.1929	391	NA	promoter-TSS (NR_122118)	promoter-TSS (NR_122118)	19	NM_001110791	22668	Mm.256422	NM_011750	ENSMUSG00000024949	Sf1	BBP|MZFM|WBP4|Zfp162	splicing factor 1	protein-coding
Cux1_D6_1_peak_4868	chr19	6855308	6855527	4.35103	5.53908	2.30441	23	NA	exon (NM_001081291, exon 10 of 27)	exon (NM_001081291, exon 10 of 27)	2794	NM_001081291	78317		NM_198008	ENSMUSG00000047810	Ccdc88b	2610041P08Rik|Ccdc88	coiled-coil domain containing 88B	protein-coding	D6_peak_6714	chr19	6855417	6855779	4.76437	6.83426	3.75359	37	NA	intron (NM_001081291, intron 9 of 26)	CpG	2613	NM_001081291	78317	Mm.329596	NM_198008	ENSMUSG00000047810	Ccdc88b	2610041P08Rik|Ccdc88	coiled-coil domain containing 88B	protein-coding
Cux1_D6_1_peak_4869	chr19	6921495	6922322	6.41453	10.7611	6.67118	66	NA	promoter-TSS (NM_007953)	promoter-TSS (NM_007953)	-100	NM_007953	26379		NM_007953	ENSMUSG00000024955	Esrra	ERRalpha|Err1|Estrra|Nr3b1	estrogen related receptor, alpha	protein-coding	D6_peak_6716	chr19	6921794	6922114	8.108	20.1058	16.0327	160	NA	promoter-TSS (NM_007953)	promoter-TSS (NM_007953)	-146	NM_007953	26379	Mm.386776	NM_007953	ENSMUSG00000024955	Esrra	ERRalpha|Err1|Estrra|Nr3b1	estrogen related receptor, alpha	protein-coding
Cux1_D6_1_peak_3260	chr14	117141315	117141674	8.55915	15.9478	11.3784	113	NA	intron (NM_001079844, intron 1 of 9)	intron (NM_001079844, intron 1 of 9)	216197	NM_011821	23888		NM_011821	ENSMUSG00000058571	Gpc6	-	glypican 6	protein-coding	D6_peak_4460	chr14	117141087	117141604	5.0412	9.14283	5.81243	58	NA	intron (NM_001079844, intron 1 of 9)	intron (NM_001079844, intron 1 of 9)	216048	NM_001079844	23888	Mm.440025	NM_011821	ENSMUSG00000058571	Gpc6	-	glypican 6	protein-coding
Cux1_D6_1_peak_3265	chr14	118132730	118133007	5.51927	8.62221	4.80929	48	NA	promoter-TSS (NM_029578)	promoter-TSS (NM_029578)	-103	NM_029578	76355		NM_029578	ENSMUSG00000022130	Tgds	2610017J16Rik|2610025M23Rik	TDP-glucose 4,6-dehydratase	protein-coding	D6_peak_4470	chr14	118132689	118132911	3.45674	5.16613	2.32595	23	NA	promoter-TSS (NM_029578)	promoter-TSS (NM_029578)	-35	NM_029578	76355	Mm.251537	NM_029578	ENSMUSG00000022130	Tgds	2610017J16Rik|2610025M23Rik|AI648925	TDP-glucose 4,6-dehydratase	protein-coding
Cux1_D6_1_peak_3268	chr14	118435822	118436200	7.03484	12.9766	8.64931	86	NA	Intergenic	Intergenic	70133	NR_045624	73306		NR_045624	ENSMUSG00000099911	1700044C05Rik	-	RIKEN cDNA 1700044C05 gene	ncRNA	D6_peak_4472	chr14	118435583	118436497	4.37037	8.19231	4.95685	49	NA	Intergenic	Intergenic	70162	NR_045624	73306	Mm.362328	NR_045624	ENSMUSG00000099911	1700044C05Rik	-	RIKEN cDNA 1700044C05 gene	ncRNA
Cux1_D6_1_peak_3269	chr14	118437298	118437557	4.1613	5.87853	2.5668	25	NA	Intergenic	Intergenic	71549	NR_045624	73306		NR_045624	ENSMUSG00000099911	1700044C05Rik	-	RIKEN cDNA 1700044C05 gene	ncRNA	D6_peak_4473	chr14	118436976	118437604	3.22034	4.73755	1.97063	19	NA	Intergenic	CpG	71412	NR_045624	73306	Mm.362328	NR_045624	ENSMUSG00000099911	1700044C05Rik	-	RIKEN cDNA 1700044C05 gene	ncRNA
Cux1_D6_1_peak_4870	chr19	6979898	6980474	8.29602	16.9404	12.3039	123	NA	promoter-TSS (NM_001360288)	promoter-TSS (NM_001360288)	-100	NM_001360286	14227		NM_008020	ENSMUSG00000056629	Fkbp2	mFKBP13|mFKBP2	FK506 binding protein 2	protein-coding	D6_peak_6722	chr19	6979896	6980516	9.6953	38.2683	33.5335	335	NA	intron (NM_008020, intron 1 of 5)	CpG	234	NM_008020	14227	Mm.4234	NM_008020	ENSMUSG00000056629	Fkbp2	13kDa|FKBP-2|mFKBP13|mFKBP2	FK506 binding protein 2	protein-coding
Cux1_D6_1_peak_4871	chr19	6992458	6992728	3.57646	4.1965	1.35474	13	NA	promoter-TSS (NM_020566)	promoter-TSS (NM_020566)	-11	NM_020566	57431		NM_020566	ENSMUSG00000024963	Dnajc4	Hspf2|Mcg18	DnaJ heat shock protein family (Hsp40) member C4	protein-coding	D6_peak_6723	chr19	6992496	6992711	4.62877	7.4687	4.31266	43	NA	promoter-TSS (NM_020566)	promoter-TSS (NM_020566)	-331	NM_020566	57431	Mm.10721	NM_020566	ENSMUSG00000024963	Dnajc4	2010301J22Rik|Hspf2|Mcg18	DnaJ heat shock protein family (Hsp40) member C4	protein-coding
Cux1_D6_1_peak_4872	chr19	7040000	7040277	6.12374	9.00555	5.13523	51	NA	promoter-TSS (NM_016737)	promoter-TSS (NM_016737)	-112	NM_016737	20867		NM_016737	ENSMUSG00000024966	Stip1	Hop|Sti1|p60	stress-induced phosphoprotein 1	protein-coding	D6_peak_6724	chr19	7039968	7040422	12.9144	49.0682	44.1121	441	NA	promoter-TSS (NM_016737)	promoter-TSS (NM_016737)	-169	NM_016737	20867	Mm.258633	NM_016737	ENSMUSG00000024966	Stip1	Hop|Sti1|p60	stress-induced phosphoprotein 1	protein-coding
Cux1_D6_1_peak_4873	chr19	7217705	7218042	6.62351	9.84322	5.86416	58	NA	promoter-TSS (NM_007750)	promoter-TSS (NM_007750)	-257	NM_007750	12868		NM_007750	ENSMUSG00000035885	Cox8a	COX8L	cytochrome c oxidase subunit 8A	protein-coding	D6_peak_6731	chr19	7217350	7217790	6.61748	12.6851	9.05903	90	NA	promoter-TSS (NM_007750)	promoter-TSS (NM_007750)	46	NM_007750	12868	Mm.14022	NM_007750	ENSMUSG00000035885	Cox8a	COX8L	cytochrome c oxidase subunit VIIIa	protein-coding
Cux1_D6_1_peak_4875	chr19	7483092	7483750	6.00121	9.08203	5.2025	52	NA	promoter-TSS (NM_001271486)	promoter-TSS (NM_001271486)	-130	NM_001003933	20168		NM_053076	ENSMUSG00000024758	Rtn3	RTN3-A1	reticulon 3	protein-coding	D6_peak_6735	chr19	7483051	7484102	7.15355	17.6976	13.7513	137	NA	promoter-TSS (NM_053076)	promoter-TSS (NM_053076)	-285	NM_001271486	20168	Mm.246990	NM_053076	ENSMUSG00000024758	Rtn3	RTN3-A1	reticulon 3	protein-coding
Cux1_D6_1_peak_4876	chr19	7494234	7494467	5.53211	7.6295	3.96995	39	NA	promoter-TSS (NM_146091)	promoter-TSS (NM_146091)	-88	NM_146091	109168		NM_146091	ENSMUSG00000024759	Atl3	4633402C03Rik|5730596K20Rik	atlastin GTPase 3	protein-coding	D6_peak_6736	chr19	7494161	7494475	4.97622	8.37141	5.11748	51	NA	promoter-TSS (NM_146091)	promoter-TSS (NM_146091)	-120	NM_146091	109168	Mm.264016	NM_146091	ENSMUSG00000024759	Atl3	4633402C03Rik|5730596K20Rik|AI465397|AW228836	atlastin GTPase 3	protein-coding
Cux1_D6_1_peak_4878	chr19	8723001	8723389	7.23715	11.4009	7.23738	72	NA	promoter-TSS (NR_002896)	promoter-TSS (NR_002896)	174	NM_001161413	17254		NM_008577	ENSMUSG00000010095	Slc3a2	4F2|4F2HC|Cd98|Ly-10|Ly-m10|Ly10|Mdu1|Mgp-2hc|NACAE	solute carrier family 3 (activators of dibasic and neutral amino acid transport), member 2	protein-coding	D6_peak_6738	chr19	8723078	8723728	5.83401	12.4608	8.85171	88	NA	promoter-TSS (NR_002896)	promoter-TSS (NR_002896)	-34	NM_001161413	17254	Mm.4114	NM_008577	ENSMUSG00000010095	Slc3a2	4F2|4F2HC|AI314110|Cd98|Ly-10|Ly-m10|Ly10|Mdu1|Mgp-2hc|NACAE	solute carrier family 3 (activators of dibasic and neutral amino acid transport), member 2	protein-coding
Cux1_D6_1_peak_4879	chr19	8741378	8741576	5.7853	8.22216	4.46905	44	NA	promoter-TSS (NM_001167799)	promoter-TSS (NM_001167799)	53	NM_001167799	56389		NM_019829	ENSMUSG00000010110	Stx5a	0610031F24Rik|D19Ertd627e|Stx5	syntaxin 5A	protein-coding	D6_peak_6739	chr19	8741325	8741726	9.3575	25.847	21.5167	215	NA	promoter-TSS (NM_019829)	promoter-TSS (NM_019829)	101	NM_001167799	56389	Mm.153061	NM_019829	ENSMUSG00000010110	Stx5a	0610031F24Rik|D19Ertd627e|Stx5	syntaxin 5A	protein-coding
Cux1_D6_1_peak_3273	chr14	119679882	119680088	6.08344	8.72575	4.90065	49	NA	intron (NM_015820, intron 1 of 1)	intron (NM_015820, intron 1 of 1)	-69242	NR_045621	75432		NR_045621	ENSMUSG00000100274	1700006F04Rik	-	RIKEN cDNA 1700006F04 gene	ncRNA	D6_peak_4481	chr14	119679498	119679951	8.15432	21.2222	17.0948	170	NA	intron (NM_015820, intron 1 of 1)	intron (NM_015820, intron 1 of 1)	-69503	NR_045621	75432	Mm.443277	NR_045621	ENSMUSG00000100274	1700006F04Rik	-	RIKEN cDNA 1700006F04 gene	ncRNA
Cux1_D6_1_peak_3275	chr14	120477460	120477872	8.40577	18.1237	13.4162	134	NA	promoter-TSS (NM_029519)	promoter-TSS (NM_029519)	-795	NM_029519	76108		NM_029519	ENSMUSG00000051615	Rap2a	5830461H18Rik	RAS related protein 2a	protein-coding	D6_peak_4484	chr14	120477492	120478308	7.84571	29.7448	25.2678	252	NA	promoter-TSS (NM_029519)	promoter-TSS (NM_029519)	-561	NM_029519	76108	Mm.261448	NM_029519	ENSMUSG00000051615	Rap2a	5830461H18Rik	RAS related protein 2a	protein-coding
Cux1_D6_1_peak_3279	chr14	120910865	120911193	5.7039	8.91853	5.06356	50	NA	promoter-TSS (NM_023579)	promoter-TSS (NM_023579)	-165	NM_023579	70572		NM_023579	ENSMUSG00000030662	Ipo5	1110011C18Rik|5730478E03Rik|IMB3|Kpnb3|Ranbp5|imp5	importin 5	protein-coding	D6_peak_4486	chr14	120910898	120911157	6.69094	14.9621	11.1806	111	NA	promoter-TSS (NM_023579)	promoter-TSS (NM_023579)	-167	NM_023579	70572	Mm.221452	NM_023579	ENSMUSG00000030662	Ipo5	1110011C18Rik|5730478E03Rik|AA409333|C76941|IMB3|Kpnb3|Ranbp5	importin 5	protein-coding
Cux1_D6_1_peak_4880	chr19	8786074	8786334	4.45363	5.70294	2.42984	24	NA	intron (NM_001177798, intron 1 of 11)	CpG	112	NM_146092	225895		NM_146092	ENSMUSG00000003680	Taf6l	2810417N14Rik|C530024J06Rik|Paf65a	TATA-box binding protein associated factor 6 like	protein-coding	D6_peak_6741	chr19	8786104	8786458	5.39182	8.41723	5.1585	51	NA	promoter-TSS (NM_146092)	promoter-TSS (NM_146092)	35	NM_146092	225895	Mm.220886	NM_146092	ENSMUSG00000003680	Taf6l	2810417N14Rik|BB223262|C530024J06Rik|Paf65a	TATA-box binding protein associated factor 6 like	protein-coding
Cux1_D6_1_peak_4881	chr19	8802288	8802720	4.67932	6.23077	2.8312	28	NA	promoter-TSS (NM_001098237)	promoter-TSS (NM_001098237)	-9	NM_133759	75291		NM_133759	ENSMUSG00000071661	Zbtb3	4930563M09Rik	zinc finger and BTB domain containing 3	protein-coding	D6_peak_6742	chr19	8802278	8802725	7.86355	18.626	14.629	146	NA	promoter-TSS (NM_001098237)	promoter-TSS (NM_001098237)	5	NM_133759	75291	Mm.23423	NM_133759	ENSMUSG00000071661	Zbtb3	4930563M09Rik	zinc finger and BTB domain containing 3	protein-coding
Cux1_D6_1_peak_4882	chr19	8819529	8820027	7.63311	12.0661	7.83238	78	NA	promoter-TSS (NM_027412)	promoter-TSS (NM_027412)	377	NM_001081196	68693		NM_001081196	ENSMUSG00000071659	Hnrnpul2	1110031M08Rik|Hnrpul2	heterogeneous nuclear ribonucleoprotein U-like 2	protein-coding	D6_peak_6743	chr19	8819353	8820233	9.58016	33.2609	28.6653	286	NA	promoter-TSS (NM_027412)	promoter-TSS (NM_027412)	392	NM_001081196	68693	Mm.476519	NM_001081196	ENSMUSG00000071659	Hnrnpul2	1110031M08Rik|AI465155|Hnrpul2	heterogeneous nuclear ribonucleoprotein U-like 2	protein-coding
Cux1_D6_1_peak_4883	chr19	8837587	8837802	5.81828	9.43594	5.50872	55	NA	5' UTR (NM_001136064, exon 1 of 12)	5' UTR (NM_001136064, exon 1 of 12)	227	NM_001136064	14705		NM_008144	ENSMUSG00000071657	Bscl2	2900097C17Rik|Gng3lg	BSCL2 lipid droplet biogenesis associated, seipin	protein-coding	D6_peak_6744	chr19	8837316	8837709	5.08978	12.7179	9.08972	90	NA	promoter-TSS (NM_001136064)	promoter-TSS (NM_001136064)	45	NM_001136064	14705	Mm.345134	NM_008144	ENSMUSG00000071657	Bscl2	2900097C17Rik|AI046355|Gng3lg	Berardinelli-Seip congenital lipodystrophy 2 (seipin)	protein-coding
Cux1_D6_1_peak_4884	chr19	8888793	8889165	5.08223	6.87712	3.35343	33	NA	promoter-TSS (NR_039598)	promoter-TSS (NR_039598)	96	NR_104416	66276		NM_025463	ENSMUSG00000071653	1810009A15Rik	-	RIKEN cDNA 1810009A15 gene	protein-coding	D6_peak_6747	chr19	8888419	8889161	5.93923	12.2703	8.6755	86	NA	promoter-TSS (NM_025463)	promoter-TSS (NM_025463)	-16	NR_039598	100628605		NR_039598	ENSMUSG00000093314	Mir5136	mmu-mir-5136|mu-mir-5136	microRNA 5136	ncRNA
Cux1_D6_1_peak_4885	chr19	8941964	8942166	4.56118	5.87664	2.56526	25	NA	TTS (NM_001374671)	TTS (NM_001374671)	145	NM_011842	23942		NM_011842	ENSMUSG00000071646	Mta2	Mata1l1|Mta1l1|mmta2	metastasis-associated gene family, member 2	protein-coding	D6_peak_6750	chr19	8941776	8942284	7.03592	14.7224	10.9563	109	NA	TTS (NM_144872)	TTS (NM_144872)	110	NM_011842	23942	Mm.25339	NM_011842	ENSMUSG00000071646	Mta2	AW550797|Mata1l1|Mta1l1|mmta2	metastasis-associated gene family, member 2	protein-coding
Cux1_D6_1_peak_4886	chr19	8966832	8967134	6.74405	10.2913	6.25603	62	NA	promoter-TSS (NM_026007)	promoter-TSS (NM_026007)	-58	NM_026007	67160		NM_026007	ENSMUSG00000071644	Eef1g	2610301D06Rik|EF1G	eukaryotic translation elongation factor 1 gamma	protein-coding	D6_peak_6752	chr19	8966863	8967293	8.47126	20.8145	16.7062	167	NA	promoter-TSS (NM_026007)	promoter-TSS (NM_026007)	37	NM_026007	67160	Mm.247762	NM_026007	ENSMUSG00000071644	Eef1g	2610301D06Rik|AA407312|EF1G	eukaryotic translation elongation factor 1 gamma	protein-coding
Cux1_D6_1_peak_4887	chr19	10017912	10018295	6.41972	10.0671	6.06074	60	NA	promoter-TSS (NM_001347430)	promoter-TSS (NM_001347430)	-91	NM_001347430	74760		NM_144538	ENSMUSG00000024663	Rab3il1	1200014K04Rik|Rab3ail1	RAB3A interacting protein (rabin3)-like 1	protein-coding	D6_peak_6756	chr19	10017873	10018135	5.68601	9.22117	5.88274	58	NA	promoter-TSS (NM_144538)	promoter-TSS (NM_144538)	-190	NM_001347430	74760	Mm.281969	NM_144538	ENSMUSG00000024663	Rab3il1	1200014K04Rik|AI115013|C76746|Rab3ail1	RAB3A interacting protein (rabin3)-like 1	protein-coding
Cux1_D6_1_peak_4888	chr19	10101742	10101947	6.41453	10.7611	6.67118	66	NA	promoter-TSS (NM_019699)	promoter-TSS (NM_019699)	-341	NM_019699	56473		NM_019699	ENSMUSG00000024665	Fads2	2900042M13Rik|Fads2a|Fadsd2	fatty acid desaturase 2	protein-coding	D6_peak_6757	chr19	10101515	10102438	7.07629	18.0028	14.0393	140	NA	promoter-TSS (NM_019699)	promoter-TSS (NM_019699)	-473	NM_019699	56473	Mm.38901	NM_019699	ENSMUSG00000024665	Fads2	2900042M13Rik|Fadsd2	fatty acid desaturase 2	protein-coding
Cux1_D6_1_peak_4889	chr19	10182860	10183082	4.85698	6.72755	3.23078	32	NA	promoter-TSS (NM_146094)	promoter-TSS (NM_146094)	83	NM_146094	76267		NM_146094	ENSMUSG00000010663	Fads1	0710001O03Rik|A930006B21Rik|DSD	fatty acid desaturase 1	protein-coding	D6_peak_6758	chr19	10182636	10183167	8.89498	27.0909	22.7133	227	NA	promoter-TSS (NM_146094)	promoter-TSS (NM_146094)	13	NM_146094	76267	Mm.30158	NM_146094	ENSMUSG00000010663	Fads1	0710001O03Rik|A930006B21Rik|AI317215|DSD	fatty acid desaturase 1	protein-coding
Cux1_D6_1_peak_3282	chr14	121797581	121797889	4.91777	7.07622	3.51691	35	NA	promoter-TSS (NM_134074)	promoter-TSS (NM_134074)	-1	NM_134074	105445		NM_134074	ENSMUSG00000025558	Dock9	B230309H04Rik|D14Wsu89e|Zizimin1|mKIAA1058	dedicator of cytokinesis 9	protein-coding	D6_peak_4488	chr14	121797696	121798642	5.99076	13.5706	9.88074	98	NA	promoter-TSS (NM_134074)	promoter-TSS (NM_134074)	-435	NM_134074	105445	Mm.378591	NM_134074	ENSMUSG00000025558	Dock9	AA959601|AW538057|B230309H04Rik|D14Wsu89e|Zizimin1|mKIAA1058	dedicator of cytokinesis 9	protein-coding
Cux1_D6_1_peak_3283	chr14	122104828	122105002	4.53946	6.2301	2.8312	28	NA	intron (NR_015586, intron 2 of 3)	intron (NR_015586, intron 2 of 3)	2059	NR_015586	319727		NM_176990		A330035P11Rik	-	RIKEN cDNA A330035P11 gene	ncRNA	D6_peak_4490	chr14	122104742	122105108	4.43467	7.42659	4.27554	42	NA	intron (NR_015586, intron 2 of 3)	intron (NR_015586, intron 2 of 3)	2049	NR_015586	319727	Mm.215552	NR_015586		A330035P11Rik	-	RIKEN cDNA A330035P11 gene	ncRNA
Cux1_D6_1_peak_3285	chr14	122534194	122534519	7.46406	12.8547	8.5388	85	NA	promoter-TSS (NM_144844)	promoter-TSS (NM_144844)	28	NM_144844	110821		NM_144844	ENSMUSG00000041650	Pcca	-	propionyl-Coenzyme A carboxylase, alpha polypeptide	protein-coding	D6_peak_4491	chr14	122534145	122534398	5.6977	10.3053	6.86757	68	NA	promoter-TSS (NM_144844)	promoter-TSS (NM_144844)	-57	NM_144844	110821	Mm.23876	NM_144844	ENSMUSG00000041650	Pcca	C79630	propionyl-Coenzyme A carboxylase, alpha polypeptide	protein-coding
Cux1_D6_1_peak_3288	chr15	3583095	3583454	4.9553	7.13543	3.56359	35	NA	promoter-TSS (NM_001048178)	promoter-TSS (NM_001048178)	78	NM_010284	14600		NM_010284	ENSMUSG00000055737	Ghr	GHBP|GHR/BP	growth hormone receptor	protein-coding	D6_peak_4496	chr15	3583236	3583538	6.96472	13.283	9.61374	96	NA	promoter-TSS (NM_010284)	promoter-TSS (NM_010284)	-35	NM_010284	14600	Mm.3986	NM_010284	ENSMUSG00000055737	Ghr	GHBP|GHR/BP	growth hormone receptor	protein-coding
Cux1_D6_1_peak_3289	chr15	3995835	3996418	6.52655	9.93281	5.94302	59	NA	promoter-TSS (NM_145930)	promoter-TSS (NM_145930)	87	NR_045740	328489		NR_045740	ENSMUSG00000097662	Gm2093	100039196|A630020A06	predicted gene 2093	ncRNA	D6_peak_4497	chr15	3995692	3996339	7.59974	20.5592	16.464	164	NA	promoter-TSS (NR_045740)	promoter-TSS (NR_045740)	-24	NR_045740	328489	Mm.447020	NR_045740	ENSMUSG00000097662	A630020A06	-	uncharacterized A630020A06	ncRNA
Cux1_D6_1_peak_4891	chr19	10525303	10525490	6.08344	8.72575	4.90065	49	NA	promoter-TSS (NM_025333)	promoter-TSS (NM_025333)	152	NM_172302	269061		NM_172302	ENSMUSG00000034820	Cpsf7	5730453I16Rik|C330017N18Rik	cleavage and polyadenylation specific factor 7	protein-coding	D6_peak_6763	chr19	10525294	10526140	4.04352	6.72004	3.65349	36	NA	promoter-TSS (NM_025333)	promoter-TSS (NM_025333)	473	NM_172302	269061	Mm.490260	NM_172302	ENSMUSG00000034820	Cpsf7	5730453I16Rik|AL022757|C330017N18Rik	cleavage and polyadenylation specific factor 7	protein-coding
Cux1_D6_1_peak_4892	chr19	10689013	10689254	8.5446	14.6243	10.1489	101	NA	intron (NM_001361958, intron 1 of 4)	CpG	398	NM_001361961	107305		NM_181403	ENSMUSG00000048832	Vps37c	5730409F24Rik	vacuolar protein sorting 37C	protein-coding	D6_peak_6767	chr19	10688466	10689203	7.07051	16.1446	12.2889	122	NA	promoter-TSS (NM_181403)	promoter-TSS (NM_181403)	19	NM_181403	107305	Mm.19091	NM_181403	ENSMUSG00000048832	Vps37c	5730409F24Rik|AU042646	vacuolar protein sorting 37C	protein-coding
Cux1_D6_1_peak_4894	chr19	11912251	11912423	3.72143	4.42024	1.51311	15	NA	promoter-TSS (NM_172635)	promoter-TSS (NM_172635)	-62	NM_172635	225929		NM_172635	ENSMUSG00000046139	Patl1	Pat1b	protein associated with topoisomerase II homolog 1 (yeast)	protein-coding	D6_peak_6771	chr19	11912063	11912422	4.97622	8.37141	5.11748	51	NA	promoter-TSS (NM_172635)	promoter-TSS (NM_172635)	-157	NM_172635	225929	Mm.42711	NM_172635	ENSMUSG00000046139	Patl1	AV312086|Pat1b	protein associated with topoisomerase II homolog 1 (yeast)	protein-coding
Cux1_D6_1_peak_4895	chr19	11965114	11965687	9.42586	19.3681	14.5954	145	NA	promoter-TSS (NM_001033174)	promoter-TSS (NM_001033174)	-444	NM_001033174	76303		NM_001033174	ENSMUSG00000024687	Osbp	1110018F06Rik|mKIAA4220	oxysterol binding protein	protein-coding	D6_peak_6772	chr19	11965106	11965854	11.1135	49.0691	44.1127	441	NA	promoter-TSS (NM_001033174)	promoter-TSS (NM_001033174)	-364	NM_001033174	76303	Mm.291279	NM_001033174	ENSMUSG00000024687	Osbp	1110018F06Rik|AW559088|mKIAA4220	oxysterol binding protein	protein-coding
Cux1_D6_1_peak_4897	chr19	12501685	12501987	4.6183	6.13449	2.76745	27	NA	5' UTR (NM_172442, exon 1 of 9)	5' UTR (NM_172442, exon 1 of 9)	160	NM_172442	207521		NM_172442	ENSMUSG00000039982	Dtx4	D930042H13|RNF155	deltex 4, E3 ubiquitin ligase	protein-coding	D6_peak_6775	chr19	12501555	12502169	4.91101	7.94468	4.73583	47	NA	5' UTR (NM_172442, exon 1 of 9)	5' UTR (NM_172442, exon 1 of 9)	134	NM_172442	207521	Mm.247695	NM_172442	ENSMUSG00000039982	Dtx4	AI449438|BC044798|D930042H13|RNF155	deltex 4, E3 ubiquitin ligase	protein-coding
[truncated: 3,464 more rows]
[truncated: 30 more columns]
