# Supplementary material for: Kdm6b-mediated epigenetic coordination of temporal precision during motor neuron differentiation
Source: EMBO Rep. 2026 May 26;27(13):3665–88. doi: 10.1038/s44319-026-00808-2 (PMC13354772; doi:10.1038/s44319-026-00808-2)
Supplement: Supplementary file 12 — Source data Fig. 6 [file 44319_2026_808_MOESM12_ESM.zip › Source data Fig 6/Fig 6B/D6_Onecut1_Kdm6b common peaks.xls]

PeakID	Chr	Start	End	fe	-log10(pvalue)	-log10(qvalue)	Peak Score	Focus Ratio/Region Size	Annotation	Detailed Annotation	Distance to TSS	Nearest PromoterID	Entrez ID	Nearest Unigene	Nearest Refseq	Nearest Ensembl	Gene Name	Gene Alias	Gene Description	Gene Type
D6_peak_8502	chr3	89101666	89102366	6.65892	14.4645	10.714	107	NA	promoter-TSS (NM_001253751)	promoter-TSS (NM_001253751)	-49	NM_134469	110196	Mm.39472	NM_134469	ENSMUSG00000059743	Fdps	6030492I17Rik|AI256750|Fdpsl1|mKIAA1293	farnesyl diphosphate synthetase	protein-coding
D6_peak_8505	chr3	89202647	89202931	4.72254	6.76826	3.69584	36	NA	promoter-TSS (NM_001077411)	promoter-TSS (NM_001077411)	-136	NM_001077411	14466	Mm.5031	NM_008094	ENSMUSG00000028048	Gba	GBA1|GC|GCase|GLUC|betaGC	glucosidase, beta, acid	protein-coding
D6_peak_8506	chr3	89213697	89214410	5.30557	9.96758	6.55995	65	NA	exon (NM_013604, exon 1 of 8)	exon (NM_013604, exon 1 of 8)	282	NM_013604	17827	Mm.280943	NM_013604	ENSMUSG00000064068	Mtx1	Gcap6|Mtx	metaxin 1	protein-coding
D6_peak_8507	chr3	89246057	89246295	5.07196	9.19843	5.86205	58	NA	promoter-TSS (NM_025327)	promoter-TSS (NM_025327)	-262	NM_025327	66059	Mm.177991	NM_025327	ENSMUSG00000042747	Krtcap2	0610010I12Rik|Kcp2	keratinocyte associated protein 2	protein-coding
D6_peak_8510	chr3	89378508	89378875	5.86503	10.224	6.79399	67	NA	3' UTR (NM_009565, exon 3 of 3)	3' UTR (NM_009565, exon 3 of 3)	-13173	NR_040403	545539	Mm.393389	NR_040403	ENSMUSG00000074466	Gm15417	ENSMUSG00000074466|OTTMUSG00000021274	predicted gene 15417	ncRNA
D6_peak_8512	chr3	89411565	89412073	6.89653	14.0297	10.3084	103	NA	promoter-TSS (NM_177041)	promoter-TSS (NM_177041)	44	NM_177041	319945	Mm.258142	NM_177041	ENSMUSG00000042642	Flad1	A930017E24Rik|Pp591	flavin adenine dinucleotide synthetase 1	protein-coding
D6_peak_8515	chr3	89618980	89619410	6.30321	12.1355	8.55075	85	NA	intron (NM_080466, intron 3 of 7)	L1MEd|LINE|L1	-95827	NM_001038587	56417	Mm.316628	NM_019655	ENSMUSG00000027951	Adar	AV242451|Adar1|Adar1p110|Adar1p150|mZaADAR	adenosine deaminase, RNA-specific	protein-coding
D6_peak_8516	chr3	89714610	89714989	5.6099	10.5181	7.06171	70	NA	promoter-TSS (NM_001038587)	promoter-TSS (NM_001038587)	-223	NM_001038587	56417	Mm.316628	NM_019655	ENSMUSG00000027951	Adar	AV242451|Adar1|Adar1p110|Adar1p150|mZaADAR	adenosine deaminase, RNA-specific	protein-coding
D6_peak_8518	chr3	89772876	89773480	5.33257	10.7318	7.25789	72	NA	promoter-TSS (NM_027315)	promoter-TSS (NM_027315)	222	NR_130957	74034	Mm.386816	NR_130957	ENSMUSG00000042579	4632404H12Rik	-	RIKEN cDNA 4632404H12 gene	ncRNA
D6_peak_8520	chr3	90052399	90053062	5.89152	12.9693	9.32342	93	NA	promoter-TSS (NM_001165987)	promoter-TSS (NM_001165987)	-72	NM_001287086	99650	Mm.300083	NM_025762	ENSMUSG00000027942	4933434E20Rik	5730552F22Rik|AI462154|NICE-3|NS5ATP4	RIKEN cDNA 4933434E20 gene	protein-coding
D6_peak_8522	chr3	90213560	90213908	4.17946	6.16092	3.16961	31	NA	promoter-TSS (NM_001293741)	promoter-TSS (NM_001293741)	19	NM_001293741	68328	Mm.29355	NM_026677	ENSMUSG00000027935	Rab13	0610007N03Rik|B230212B15Rik	RAB13, member RAS oncogene family	protein-coding
D6_peak_300	chr1	73150968	73151218	6.26417	10.8901	7.40318	74	NA	Intergenic	MIRc|SINE|MIR	126507	NR_038002	69449	Mm.250447	NR_038001	ENSMUSG00000101968	1700027A15Rik	-	RIKEN cDNA 1700027A15 gene	ncRNA
D6_peak_8525	chr3	90265256	90266002	4.91101	7.94468	4.73583	47	NA	promoter-TSS (NM_201407)	promoter-TSS (NM_201407)	-885	NM_201407	229541	Mm.30571	NM_201407	ENSMUSG00000042404	Dennd4b	-	DENN/MADD domain containing 4B	protein-coding
D6_peak_8527	chr3	90376213	90376570	5.27987	8.23675	4.99662	49	NA	Intergenic	Intergenic	13547	NM_001316688	26568	Mm.45519	NM_011988	ENSMUSG00000027932	Slc27a3	Acsvl3|FATP-3|FATP3|Vlcs-3	solute carrier family 27 (fatty acid transporter), member 3	protein-coding
D6_peak_304	chr1	73962886	73963231	6.01719	10.1123	6.69191	66	NA	intron (NM_027884, intron 18 of 34)	intron (NM_027884, intron 18 of 34)	-98592	NR_045311	109198	Mm.359721	NR_045311	ENSMUSG00000100301	6030407O03Rik	-	RIKEN cDNA 6030407O03 gene	ncRNA
D6_peak_305	chr1	74103764	74104099	6.41196	12.3267	8.72742	87	NA	intron (NM_027884, intron 1 of 34)	intron (NM_027884, intron 1 of 34)	20516	NM_027884	21961	Mm.309975	NM_027884	ENSMUSG00000055322	Tns1	1110018I21Rik|1200014E20Rik|AI648117|E030018G17Rik|E030037J05Rik|Tns	tensin 1	protein-coding
D6_peak_306	chr1	74174583	74174942	5.17066	8.3766	5.12197	51	NA	Intergenic	Lx6|LINE|L1	19869	NM_178241	227288	Mm.337035	NM_178241	ENSMUSG00000048480	Cxcr1	Il8ra	chemokine (C-X-C motif) receptor 1	protein-coding
D6_peak_8530	chr3	90475892	90476351	6.48107	12.8609	9.22268	92	NA	promoter-TSS (NM_026374)	promoter-TSS (NM_026374)	-80	NM_026374	67781	Mm.227258	NM_026374	ENSMUSG00000001016	Ilf2	6230405A16Rik|TEG-267|Tex261|Tex267	interleukin enhancer binding factor 2	protein-coding
D6_peak_8531	chr3	90490787	90491411	5.18738	8.73127	5.44026	54	NA	promoter-TSS (NM_133854)	promoter-TSS (NM_133854)	-86	NM_133854	20615	Mm.331182	NM_133854	ENSMUSG00000001018	Snapin	25kDa|AA407989|AV026596|Bloc1s7|Snap25bp|Snapap	SNAP-associated protein	protein-coding
D6_peak_311	chr1	74397259	74397552	6.62298	12.2819	8.68599	86	NA	TTS (NM_153088)	TTS (NM_153088)	3095	NR_029743	387219		NR_029743	ENSMUSG00000065468	Mir26b	Mirn26b|mir-26b|mmu-mir-26b	microRNA 26b	ncRNA
D6_peak_312	chr1	74505789	74506612	6.13084	14.2671	10.5302	105	NA	promoter-TSS (NM_001310662)	promoter-TSS (NM_001310662)	140	NM_021383	58184	Mm.291708	NM_021383	ENSMUSG00000026174	Cnot9	2610007F23Rik|AI593551|Fl10|Rqcd1	CCR4-NOT transcription complex, subunit 9	protein-coding
D6_peak_314	chr1	74601101	74601368	4.29321	5.84568	2.89753	28	NA	promoter-TSS (NM_175031)	promoter-TSS (NM_175031)	163	NM_001305230	57751	Mm.280920	NM_021313	ENSMUSG00000026171	Rnf25	0610009H16Rik|AO7	ring finger protein 25	protein-coding
D6_peak_8538	chr3	94886790	94887090	4.41261	6.27824	3.27115	32	NA	promoter-TSS (NM_008945)	promoter-TSS (NM_008945)	18	NM_008945	19172	Mm.368	NM_008945	ENSMUSG00000005779	Psmb4	Pros-27	proteasome (prosome, macropain) subunit, beta type 4	protein-coding
D6_peak_317	chr1	75124669	75124944	8.34595	17.0261	13.1182	131	NA	TTS (NM_194333)	TTS (NM_194333)	9084	NM_194333	22626	Mm.68157	NM_194333	ENSMUSG00000026205	Slc23a3	SVCT3|Yspl1	solute carrier family 23 (nucleobase transporters), member 3	protein-coding
D6_peak_319	chr1	75168621	75169223	11.3321	28.4543	24.0243	240	NA	intron (NM_001159906, intron 2 of 9)	CpG	187	NM_026846	68818	Mm.32646	NM_026846	ENSMUSG00000026197	Zfand2b	1110060O18Rik|C81256	zinc finger, AN1 type domain 2B	protein-coding
D6_peak_320	chr1	75180144	75180461	7.04393	13.4182	9.73935	97	NA	promoter-TSS (NM_023732)	promoter-TSS (NM_023732)	90	NM_023732	74104	Mm.28663	NM_023732	ENSMUSG00000026198	Abcb6	1200005B17Rik	ATP-binding cassette, sub-family B (MDR/TAP), member 6	protein-coding
D6_peak_326	chr1	75559475	75559759	4.06144	5.48363	2.59252	25	NA	TTS (NM_009208)	TTS (NM_009208)	13351	NM_009208	20536	Mm.5053	NM_009208	ENSMUSG00000006576	Slc4a3	A930038D23Rik|Ae3	solute carrier family 4 (anion exchanger), member 3	protein-coding
D6_peak_327	chr1	75925690	75925970	3.3753	4.03599	1.41777	14	NA	Intergenic	Intergenic	379564	NM_009208	20536	Mm.5053	NM_009208	ENSMUSG00000006576	Slc4a3	A930038D23Rik|Ae3	solute carrier family 4 (anion exchanger), member 3	protein-coding
D6_peak_328	chr1	75964095	75964318	5.66843	9.53725	6.16874	61	NA	Intergenic	Intergenic	417940	NM_009208	20536	Mm.5053	NM_009208	ENSMUSG00000006576	Slc4a3	A930038D23Rik|Ae3	solute carrier family 4 (anion exchanger), member 3	protein-coding
D6_peak_329	chr1	76257618	76258590	6.13161	13.8565	10.1469	101	NA	Intergenic	Intergenic	-231029	NR_038012	620079	Mm.378379	NR_038012	ENSMUSG00000100553	Gm17751	-	predicted gene, 17751	ncRNA
D6_peak_8551	chr3	95588537	95588955	6.61253	13.095	9.43901	94	NA	promoter-TSS (NM_001177669)	promoter-TSS (NM_001177669)	-188	NM_001177669	229593	Mm.245830	NM_146133	ENSMUSG00000046519	Golph3l	2010204I15Rik|AU015439|AW549227|C77637|Gpp34r	golgi phosphoprotein 3-like	protein-coding
D6_peak_8552	chr3	95624773	95625647	14.4395	74.9814	69.8536	698	NA	intron (NM_001026212, intron 1 of 2)	intron (NM_001026212, intron 1 of 2)	230	NM_019561	56205	Mm.241365	NM_019561	ENSMUSG00000038619	Ensa	1700020C18Rik|2610007F17Rik|AI451924	endosulfine alpha	protein-coding
D6_peak_8554	chr3	95754883	95755180	4.56231	6.51522	3.47633	34	NA	promoter-TSS (NM_001163617)	promoter-TSS (NM_001163617)	-54	NM_027931	71807	Mm.271754	NM_027931	ENSMUSG00000028107	Tars2	2610024N01Rik|AI429208|Tarsl1	threonyl-tRNA synthetase 2, mitochondrial (putative)	protein-coding
D6_peak_331	chr1	76631735	76632106	4.92869	7.97426	4.76257	47	NA	Intergenic	Intergenic	122360	NR_105761	102465175		NR_105761	ENSMUSG00000098611	Mir6343	Gm27304|mmu-mir-6343	microRNA 6343	ncRNA
D6_peak_332	chr1	76717547	76718068	5.62784	10.5502	7.09091	70	NA	Intergenic	Intergenic	208247	NR_105761	102465175		NR_105761	ENSMUSG00000098611	Mir6343	Gm27304|mmu-mir-6343	microRNA 6343	ncRNA
D6_peak_8556	chr3	95871338	95871602	3.8534	5.15755	2.31817	23	NA	promoter-TSS (NR_040446)	promoter-TSS (NR_040446)	-52	NR_040446	100042889	Mm.440109	NR_040446	ENSMUSG00000080727	C920021L13Rik	-	RIKEN cDNA C920021L13 gene	ncRNA
D6_peak_333	chr1	76919731	76920290	5.51292	11.0777	7.57582	75	NA	Intergenic	Intergenic	410450	NR_105761	102465175		NR_105761	ENSMUSG00000098611	Mir6343	Gm27304|mmu-mir-6343	microRNA 6343	ncRNA
D6_peak_334	chr1	77310262	77310807	4.71235	7.31283	4.17434	41	NA	Intergenic	Intergenic	186234	NR_105770	102465180		NR_105770	ENSMUSG00000099141	Mir6352	Gm27481|mmu-mir-6352	microRNA 6352	ncRNA
D6_peak_8559	chr3	95928950	95929307	7.45876	16.8862	12.9871	129	NA	promoter-TSS (NM_001253757)	promoter-TSS (NM_001253757)	-129	NM_001253757	66471	Mm.218657	NM_023210	ENSMUSG00000015749	Anp32e	2810018A15Rik|AI047746|AI326868|CPD1|LANP-L|LANPL|mLANP-L	acidic (leucine-rich) nuclear phosphoprotein 32 family, member E	protein-coding
D6_peak_336	chr1	77502529	77502948	4.37721	7.03764	3.93245	39	NA	intron (NM_007936, intron 3 of 17)	intron (NM_007936, intron 3 of 17)	-5970	NR_105770	102465180		NR_105770	ENSMUSG00000099141	Mir6352	Gm27481|mmu-mir-6352	microRNA 6352	ncRNA
D6_peak_337	chr1	78129296	78129559	6.5254	11.3214	7.79933	77	NA	intron (NM_001159520, intron 5 of 8)	intron (NM_001159520, intron 5 of 8)	67709	NM_008781	18505	Mm.1371	NM_008781	ENSMUSG00000004872	Pax3	Pax-3|Sp|Splchl2|splotch	paired box 3	protein-coding
D6_peak_338	chr1	78425084	78425355	5.37359	8.7109	5.42211	54	NA	exon (NM_011811, exon 17 of 17)	exon (NM_011811, exon 17 of 17)	63678	NM_011811	23874	Mm.17898	NM_011811	ENSMUSG00000026245	Farsb	C76708|Farsa|Farsl|Farslb|Frsb	phenylalanyl-tRNA synthetase, beta subunit	protein-coding
D6_peak_339	chr1	78488898	78489135	6.93871	13.2385	9.57274	95	NA	promoter-TSS (NM_011811)	promoter-TSS (NM_011811)	-119	NR_102757	23874	Mm.17898	NM_011811	ENSMUSG00000026245	Farsb	C76708|Farsa|Farsl|Farslb|Frsb	phenylalanyl-tRNA synthetase, beta subunit	protein-coding
D6_peak_8561	chr3	95980335	95980789	5.96628	13.9241	10.2101	102	NA	Intergenic	ERV3-16A3_I-int|LTR|ERVL	-4948	NR_045872	668224	Mm.357766	NR_045872		Gm9054	EG668224	predicted gene 9054	ncRNA
D6_peak_8563	chr3	95986055	95986723	5.20486	10.4837	7.0306	70	NA	intron (NR_045872, intron 2 of 2)	intron (NR_045872, intron 2 of 2)	879	NR_045872	668224	Mm.357766	NR_045872		Gm9054	EG668224	predicted gene 9054	ncRNA
D6_peak_8564	chr3	96171916	96172548	6.15951	11.4863	7.95132	79	NA	promoter-TSS (NM_153053)	promoter-TSS (NM_153053)	-274	NM_153053	107701	Mm.219671	NM_153053	ENSMUSG00000068856	Sf3b4	SF3b49|SF3b50|Sap49	splicing factor 3b, subunit 4	protein-coding
D6_peak_8565	chr3	96197240	96197895	7.58134	15.6975	11.8694	118	NA	promoter-TSS (NM_026975)	promoter-TSS (NM_026975)	19	NM_026975	69168	Mm.104531	NM_026975	ENSMUSG00000015943	Bola1	1810037G04Rik	bolA-like 1 (E. coli)	protein-coding
D6_peak_8566	chr3	96219519	96219738	4.64825	9.36945	6.01637	60	NA	promoter-TSS (NM_178213)	promoter-TSS (NM_178213)	-288	NM_178213	621893		NM_178213	ENSMUSG00000063689	Hist2h2ab	EG621893|H2a-613a	histone cluster 2, H2ab	protein-coding
D6_peak_343	chr1	79466477	79467128	7.64881	19.1875	15.16	151	NA	Intergenic	Intergenic	-26712	NM_009129	20254	Mm.5038	NM_009129	ENSMUSG00000050711	Scg2	Chgc|SgII	secretogranin II	protein-coding
D6_peak_344	chr1	79581037	79581547	4.27241	6.05561	3.07849	30	NA	Intergenic	Intergenic	90680	NM_183027	252903	Mm.32409	NM_183027	ENSMUSG00000054702	Ap1s3	1190009B22|Jr2|[s]3A	adaptor-related protein complex AP-1, sigma 3	protein-coding
D6_peak_348	chr1	80403794	80404432	4.89323	8.22878	4.98969	49	NA	Intergenic	Intergenic	-41819	NR_040460	72208	Mm.396181	NR_040460	ENSMUSG00000101483	1700016L21Rik	Jr3	RIKEN cDNA 1700016L21 gene	ncRNA
D6_peak_349	chr1	80542991	80543210	4.11267	5.56374	2.66117	26	NA	exon (NM_001285927, exon 33 of 56)	exon (NM_001285927, exon 33 of 56)	97168	NR_040460	72208	Mm.396181	NR_040460	ENSMUSG00000101483	1700016L21Rik	Jr3	RIKEN cDNA 1700016L21 gene	ncRNA
D6_peak_8571	chr3	96263104	96263693	5.56468	12.6851	9.05903	90	NA	promoter-TSS (NM_033596)	promoter-TSS (NM_033596)	-81	NM_033596	97122	Mm.227295	NM_033596	ENSMUSG00000091405	Hist2h4	H4|X04652	histone cluster 2, H4	protein-coding
D6_peak_8572	chr3	96269115	96270211	7.15953	18.6476	14.6491	146	NA	promoter-TSS (NM_175666)	promoter-TSS (NM_175666)	-37	NM_175666	319189	Mm.297655	NM_175666	ENSMUSG00000105827	Hist2h2bb	H2b-616	histone cluster 2, H2bb	protein-coding
D6_peak_351	chr1	80801550	80802102	4.41762	6.8244	3.74482	37	NA	Intergenic	Intergenic	-43273	NM_175291	210293	Mm.133473	NM_175291	ENSMUSG00000038608	Dock10	9330153B10Rik|A630054M16Rik|Jr4|Jr5|R75174|ZIZ3|Zizimin3|mKIAA0694	dedicator of cytokinesis 10	protein-coding
D6_peak_355	chr1	81169230	81169932	3.68733	5.57534	2.6711	26	NA	intron (NM_172849, intron 2 of 4)	intron (NM_172849, intron 2 of 4)	92264	NM_172849	241134	Mm.313904	NM_172849	ENSMUSG00000054976	Nyap2	9430031J16Rik|Jr6|Kiaa1486	neuronal tyrosine-phophorylated phosphoinositide 3-kinase adaptor 2	protein-coding
D6_peak_8579	chr3	96500742	96501435	3.98893	7.15313	4.03486	40	NA	Intergenic	Intergenic	-24097	NM_027126	69585	Mm.171314	NM_027126	ENSMUSG00000038403	Hfe2	2310035L15Rik|5230400G09Rik|AI414844|AI789733|DL-M|HJV|Rgmc|hemojuvelin	hemochromatosis type 2 (juvenile)	protein-coding
D6_peak_357	chr1	81285822	81286264	4.01564	8.57767	5.30246	53	NA	Intergenic	Tigger19a|DNA|TcMar-Tigger	208726	NM_172849	241134	Mm.313904	NM_172849	ENSMUSG00000054976	Nyap2	9430031J16Rik|Jr6|Kiaa1486	neuronal tyrosine-phophorylated phosphoinositide 3-kinase adaptor 2	protein-coding
D6_peak_358	chr1	81287045	81287272	3.8547	7.93185	4.72427	47	NA	Intergenic	Intergenic	209841	NM_172849	241134	Mm.313904	NM_172849	ENSMUSG00000054976	Nyap2	9430031J16Rik|Jr6|Kiaa1486	neuronal tyrosine-phophorylated phosphoinositide 3-kinase adaptor 2	protein-coding
D6_peak_359	chr1	81541336	81541586	4.29321	5.84568	2.89753	28	NA	Intergenic	Intergenic	464144	NM_172849	241134	Mm.313904	NM_172849	ENSMUSG00000054976	Nyap2	9430031J16Rik|Jr6|Kiaa1486	neuronal tyrosine-phophorylated phosphoinositide 3-kinase adaptor 2	protein-coding
D6_peak_8581	chr3	96576467	96577307	5.77435	11.189	7.67764	76	NA	TTS (NM_027241)	TTS (NM_027241)	-10086	NR_040409	100038464	Mm.475126	NR_040409	ENSMUSG00000074398	Gm15441	ENSMUSG00000074398|OTTMUSG00000021867	predicted gene 15441	ncRNA
D6_peak_8582	chr3	96593920	96594185	5.75714	10.0422	6.6275	66	NA	intron (NM_027241, intron 1 of 7)	CpG	129	NM_027241	69870	Mm.292739	NM_027241	ENSMUSG00000028104	Polr3gl	2010003I19Rik	polymerase (RNA) III (DNA directed) polypeptide G like	protein-coding
D6_peak_8583	chr3	96600746	96601100	5.73869	11.124	7.61816	76	NA	promoter-TSS (NM_001163170)	promoter-TSS (NM_001163170)	-210	NM_001163170	280411	Mm.482147	NM_001163170	ENSMUSG00000049288	Lix1l	D130027M04Rik	Lix1-like	protein-coding
D6_peak_361	chr1	81671970	81672433	4.73605	7.06337	3.95462	39	NA	Intergenic	Intergenic	-459715	NR_105762	102466629		NR_105762	ENSMUSG00000098797	Mir6344	Gm27840|mmu-mir-6344	microRNA 6344	ncRNA
D6_peak_363	chr1	82145324	82145837	5.80658	9.41698	6.05979	60	NA	Intergenic	Intergenic	13664	NR_105762	102466629		NR_105762	ENSMUSG00000098797	Mir6344	Gm27840|mmu-mir-6344	microRNA 6344	ncRNA
D6_peak_365	chr1	82191846	82192378	5.83044	12.8465	9.20921	92	NA	Intergenic	Intergenic	60196	NR_105762	102466629		NR_105762	ENSMUSG00000098797	Mir6344	Gm27840|mmu-mir-6344	microRNA 6344	ncRNA
D6_peak_8589	chr3	97227481	97228266	7.46756	18.8176	14.8097	148	NA	promoter-TSS (NM_029933)	promoter-TSS (NM_029933)	-509	NM_029933	77578	Mm.226175	NM_029933	ENSMUSG00000038256	Bcl9	2610202E01Rik|8030475K17Rik|A330041G23Rik|Gm130	B cell CLL/lymphoma 9	protein-coding
D6_peak_366	chr1	82195563	82196023	5.18894	10.8059	7.32658	73	NA	Intergenic	MER67A|LTR|ERV1	63877	NR_105762	102466629		NR_105762	ENSMUSG00000098797	Mir6344	Gm27840|mmu-mir-6344	microRNA 6344	ncRNA
D6_peak_369	chr1	82304077	82305010	4.31975	8.6831	5.39751	53	NA	Intergenic	Intergenic	-12036	NM_029777	76867	Mm.226994	NM_029777	ENSMUSG00000026142	Rhbdd1	4930418P06Rik|RRP4|mRHBDD1	rhomboid domain containing 1	protein-coding
D6_peak_8590	chr3	97325811	97326049	3.69333	4.90542	2.10922	21	NA	intron (NR_105813, intron 1 of 1)	intron (NR_105813, intron 1 of 1)	16674	NR_105813	102465206		NR_105813	ENSMUSG00000099036	Mir378c	Gm27930|mmu-mir-378c	microRNA 378c	ncRNA
D6_peak_8592	chr3	97658129	97658537	6.13668	11.8407	8.27814	82	NA	5' UTR (NM_182997, exon 1 of 8)	5' UTR (NM_182997, exon 1 of 8)	121	NM_182997	108097	Mm.31175	NM_182997	ENSMUSG00000038205	Prkab2	5730553K21Rik|AW049591|BB124140	protein kinase, AMP-activated, beta 2 non-catalytic subunit	protein-coding
D6_peak_8594	chr3	97847620	97848026	4.31785	6.38727	3.36511	33	NA	intron (NM_001039376, intron 1 of 46)	intron (NM_001039376, intron 1 of 46)	40884	NM_001289702	83679	Mm.129840	NM_031401	ENSMUSG00000038170	Pde4dip	4732458A06Rik|9430063L05Rik|C87016|D130016K21Rik|D3Bwg1078e|Usmg4|mKIAA0454	phosphodiesterase 4D interacting protein (myomegalin)	protein-coding
D6_peak_8595	chr3	98084548	98084983	5.4667	10.9895	7.49458	74	NA	intron (NM_010928, intron 5 of 33)	intron (NM_010928, intron 5 of 33)	71227	NM_010928	18129	Mm.485843	NM_010928	ENSMUSG00000027878	Notch2	AI853703|N2	notch 2	protein-coding
D6_peak_373	chr1	82816154	82816451	3.34305	4.54657	1.82479	18	NA	Intergenic	Intergenic	-23158	NM_001347077	15463	Mm.392569	NM_010472	ENSMUSG00000026159	Agfg1	AU045498|C130049H11Rik|C85612|D730048C23Rik|Hrb|RAB|Rip	ArfGAP with FG repeats 1	protein-coding
D6_peak_8597	chr3	99141061	99141635	9.9466	28.2095	23.7892	237	NA	intron (NM_027462, intron 1 of 5)	CpG	258	NM_027462	70560	Mm.316754	NM_027462	ENSMUSG00000004233	Wars2	5730427B17Rik|9430020O07Rik|AI413375|TrpRS	tryptophanyl tRNA synthetase 2 (mitochondrial)	protein-coding
D6_peak_374	chr1	82905805	82906096	5.75612	11.9208	8.35244	83	NA	Intergenic	Intergenic	66490	NM_001310713	15463	Mm.392569	NM_010472	ENSMUSG00000026159	Agfg1	AU045498|C130049H11Rik|C85612|D730048C23Rik|Hrb|RAB|Rip	ArfGAP with FG repeats 1	protein-coding
D6_peak_375	chr1	83316965	83317235	4.74096	7.6588	4.48044	44	NA	intron (NM_172430, intron 3 of 10)	intron (NM_172430, intron 3 of 10)	91100	NM_172430	77629	Mm.154303	NM_172430	ENSMUSG00000026163	Sphkap	4930544G21Rik|A930009L15Rik|AI852220|SKIP|mKIAA1678	SPHK1 interactor, AKAP domain containing	protein-coding
D6_peak_8599	chr3	100791920	100792314	4.9465	8.00402	4.78902	47	NA	Intergenic	Intergenic	-33342	NM_178594	242122	Mm.137467	NM_178594	ENSMUSG00000051076	Vtcn1	B7h4|B7s1|B7x|BC032925	V-set domain containing T cell activation inhibitor 1	protein-coding
D6_peak_376	chr1	83746334	83746593	4.68986	7.87612	4.67446	46	NA	Intergenic	Intergenic	-338263	NM_172430	77629	Mm.154303	NM_172430	ENSMUSG00000026163	Sphkap	4930544G21Rik|A930009L15Rik|AI852220|SKIP|mKIAA1678	SPHK1 interactor, AKAP domain containing	protein-coding
D6_peak_378	chr1	83959292	83960095	4.4488	6.60011	3.54934	35	NA	Intergenic	Intergenic	259268	NR_105771	102465181		NR_105771	ENSMUSG00000098851	Mir6353	Gm27391|mmu-mir-6353	microRNA 6353	ncRNA
D6_peak_379	chr1	83970546	83971028	5.4161	8.78062	5.48432	54	NA	Intergenic	Intergenic	248174	NR_105771	102465181		NR_105771	ENSMUSG00000098851	Mir6353	Gm27391|mmu-mir-6353	microRNA 6353	ncRNA
D6_peak_381	chr1	84839348	84840045	6.30432	13.7839	10.0799	100	NA	promoter-TSS (NM_025386)	promoter-TSS (NM_025386)	-145	NM_025386	66153	Mm.381192	NM_025386	ENSMUSG00000073633	Fbxo36	0610008D19Rik|1110020F21Rik|2410002G19Rik|D1Ertd757e	F-box protein 36	protein-coding
D6_peak_382	chr1	84934316	84934736	5.54778	8.99597	5.67896	56	NA	intron (NM_027921, intron 1 of 4)	intron (NM_027921, intron 1 of 4)	557	NM_027921	71781	Mm.158754	NM_027921	ENSMUSG00000026220	Slc16a14	1110004H10Rik	solute carrier family 16 (monocarboxylic acid transporters), member 14	protein-coding
D6_peak_393	chr1	86359021	86359602	10.7447	36.022	31.3484	313	NA	promoter-TSS (NR_015507)	promoter-TSS (NR_015507)	144	NM_010880	17975	Mm.154378	NM_010880	ENSMUSG00000026234	Ncl	B530004O11Rik|C23|D0Nds28|D1Nds28|Nucl	nucleolin	protein-coding
D6_peak_394	chr1	86434185	86435032	5.28962	9.93842	6.53339	65	NA	Intergenic	CpG	8279	NM_027966	71863	Mm.179627	NM_027966	ENSMUSG00000036574	1700019O17Rik	-	RIKEN cDNA 1700019O17 gene	protein-coding
D6_peak_397	chr1	86524977	86526706	7.19452	34.0774	29.4578	294	NA	promoter-TSS (NM_008972)	promoter-TSS (NM_008972)	-895	NM_008972	19231	Mm.19187	NM_008972	ENSMUSG00000026238	Ptma	Thym	prothymosin alpha	protein-coding
D6_peak_399	chr1	86670307	86670829	5.01964	7.51711	4.35654	43	NA	promoter-TSS (NM_010933)	promoter-TSS (NM_010933)	5	NM_010933	18159	Mm.12802	NM_010933	ENSMUSG00000026241	Nppc	CNP|lbab	natriuretic peptide type C	protein-coding
D6_peak_4505	chr15	7123908	7124238	7.50455	16.9725	13.0675	130	NA	Intergenic	Intergenic	-5499	NM_001113386	16880	Mm.149720	NM_013584	ENSMUSG00000054263	Lifr	A230075M04Rik|AW061234|LIF	leukemia inhibitory factor receptor	protein-coding
D6_peak_4506	chr15	7239668	7240262	4.85635	7.54904	4.38382	43	NA	intron (NM_001289496, intron 14 of 22)	intron (NM_001289496, intron 14 of 22)	99423	NM_013584	16880	Mm.149720	NM_013584	ENSMUSG00000054263	Lifr	A230075M04Rik|AW061234|LIF	leukemia inhibitory factor receptor	protein-coding
D6_peak_4507	chr15	7643435	7643737	4.78326	7.42933	4.27758	42	NA	Intergenic	X5A_LINE|LINE|CR1	-166462	NM_010275	14573	Mm.4679	NM_010275	ENSMUSG00000022144	Gdnf	AI385739|ATF	glial cell line derived neurotrophic factor	protein-coding
D6_peak_4509	chr15	7891917	7892343	3.29908	4.09148	1.46257	14	NA	intron (NM_001081402, intron 13 of 17)	intron (NM_001081402, intron 13 of 17)	76580	NM_001301357	14573	Mm.4679	NM_010275	ENSMUSG00000022144	Gdnf	AI385739|ATF	glial cell line derived neurotrophic factor	protein-coding
D6_peak_4510	chr15	8098781	8099317	5.32409	8.30809	5.06166	50	NA	intron (NM_001081402, intron 1 of 17)	CpG-4774	160	NM_001081402	545085	Mm.321312	NM_198413	ENSMUSG00000039828	Wdr70	4833422F06Rik	WD repeat domain 70	protein-coding
D6_peak_4511	chr15	9070891	9071456	4.19379	6.9942	3.89445	38	NA	promoter-TSS (NM_001085410)	promoter-TSS (NM_001085410)	-87	NM_001085410	68646	Mm.244226	NM_001040395	ENSMUSG00000022253	Nadk2	MNADK|Nadkd1	NAD kinase 2, mitochondrial	protein-coding
D6_peak_4516	chr15	10981801	10982041	4.71235	7.31283	4.17434	41	NA	exon (NM_008537, exon 1 of 5)	exon (NM_008537, exon 1 of 5)	165	NM_008537	17117	Mm.2787	NM_008537	ENSMUSG00000022244	Amacr	Macr1	alpha-methylacyl-CoA racemase	protein-coding
D6_peak_4517	chr15	11054100	11054416	5.96823	10.0319	6.61868	66	NA	Intergenic	L2c|LINE|L2	-10515	NM_175501	239337	Mm.224825	NM_175501	ENSMUSG00000047497	Adamts12	ADAMTS-12|AI605170	a disintegrin-like and metallopeptidase (reprolysin type) with thrombospondin type 1 motif, 12	protein-coding
D6_peak_4518	chr15	11267791	11268008	5.87266	9.87475	6.47508	64	NA	intron (NM_175501, intron 12 of 23)	intron (NM_175501, intron 12 of 23)	131759	NM_033074	110960	Mm.286061	NM_033074	ENSMUSG00000022241	Tars	D15Wsu59e|ThrRS	threonyl-tRNA synthetase	protein-coding
D6_peak_4520	chr15	11995579	11996362	4.64531	7.79822	4.60525	46	NA	promoter-TSS (NM_011294)	promoter-TSS (NM_011294)	37	NM_011294	20024	Mm.41746	NM_011294	ENSMUSG00000022205	Sub1	AI842364|P15|P9|Pc4|Rpo2tc1	SUB1 homolog (S. cerevisiae)	protein-coding
D6_peak_4524	chr15	12606173	12606482	3.76473	4.8108	2.02972	20	NA	Intergenic	Intergenic	-13771	NM_001081064	68070	Mm.423205	NM_001081064	ENSMUSG00000022197	Pdzd2	4930537L06Rik|A930022H17Rik|Gm21706|Gm82|Pdzk3|mKIAA0300	PDZ domain containing 2	protein-coding
D6_peak_4525	chr15	12739732	12740244	6.36241	13.061	9.40742	94	NA	Intergenic	CpG	84669	NM_001166360	77877	Mm.207311	NM_029998	ENSMUSG00000022195	6030458C11Rik	-	RIKEN cDNA 6030458C11 gene	protein-coding
D6_peak_4527	chr15	12824515	12825145	5.89507	11.7954	8.23677	82	NA	promoter-TSS (NM_029998)	promoter-TSS (NM_029998)	15	NM_001130149	14000	Mm.293142	NM_026799	ENSMUSG00000022191	Drosha	1110013A17Rik|AI874853|Etohi2|Rn3|Rnasen	drosha, ribonuclease type III	protein-coding
D6_peak_4528	chr15	12963728	12963946	5.49743	11.0482	7.54886	75	NA	Intergenic	Intergenic	139022	NM_001130149	14000	Mm.293142	NM_026799	ENSMUSG00000022191	Drosha	1110013A17Rik|AI874853|Etohi2|Rn3|Rnasen	drosha, ribonuclease type III	protein-coding
D6_peak_11902	chr7	71198089	71198739	6.2765	13.3146	9.64346	96	NA	Intergenic	Intergenic	-711281	NR_130995	78156	Mm.243818	NR_130995	ENSMUSG00000108669	4930441H08Rik	-	RIKEN cDNA 4930441H08 gene	ncRNA
D6_peak_11904	chr7	71216450	71216852	4.65957	8.75663	5.46311	54	NA	Intergenic	Intergenic	-693044	NR_130995	78156	Mm.243818	NR_130995	ENSMUSG00000108669	4930441H08Rik	-	RIKEN cDNA 4930441H08 gene	ncRNA
D6_peak_11905	chr7	71223875	71224709	4.84346	11.4413	7.90999	79	NA	Intergenic	Intergenic	-685403	NR_130995	78156	Mm.243818	NR_130995	ENSMUSG00000108669	4930441H08Rik	-	RIKEN cDNA 4930441H08 gene	ncRNA
D6_peak_11906	chr7	71233798	71234583	6.73049	15.9231	12.0811	120	NA	Intergenic	Intergenic	-675505	NR_130995	78156	Mm.243818	NR_130995	ENSMUSG00000108669	4930441H08Rik	-	RIKEN cDNA 4930441H08 gene	ncRNA
D6_peak_11908	chr7	71324408	71324905	6.34032	11.0161	7.51977	75	NA	Intergenic	Intergenic	-585039	NR_130995	78156	Mm.243818	NR_130995	ENSMUSG00000108669	4930441H08Rik	-	RIKEN cDNA 4930441H08 gene	ncRNA
D6_peak_11909	chr7	71353276	71353926	8.20782	18.7748	14.7695	147	NA	Intergenic	Intergenic	-556094	NR_130995	78156	Mm.243818	NR_130995	ENSMUSG00000108669	4930441H08Rik	-	RIKEN cDNA 4930441H08 gene	ncRNA
D6_peak_4530	chr15	13029321	13029959	4.13903	6.62259	3.56976	35	NA	3' UTR (NM_007666, exon 12 of 12)	3' UTR (NM_007666, exon 12 of 12)	144035	NM_007666	12563	Mm.57048	NM_007666	ENSMUSG00000039385	Cdh6	cad6	cadherin 6	protein-coding
D6_peak_4531	chr15	13052213	13053016	5.4651	11.3553	7.83022	78	NA	intron (NM_007666, intron 6 of 11)	intron (NM_007666, intron 6 of 11)	121061	NM_007666	12563	Mm.57048	NM_007666	ENSMUSG00000039385	Cdh6	cad6	cadherin 6	protein-coding
D6_peak_4537	chr15	13367244	13368184	6.19823	15.6616	11.8357	118	NA	Intergenic	Intergenic	-194039	NM_007666	12563	Mm.57048	NM_007666	ENSMUSG00000039385	Cdh6	cad6	cadherin 6	protein-coding
D6_peak_10301	chr5	100038570	100039263	5.19471	14.0558	10.3329	103	NA	exon (NM_016690, exon 1 of 8)	exon (NM_016690, exon 1 of 8)	306	NM_016690	50926	Mm.389579	NM_016690	ENSMUSG00000029328	Hnrnpdl	AA407431|AA959857|D5Ertd650e|D5Wsu145e|Hnrnpdl1|Hnrpdl|JKTBP|hnRNP DL|hnRNP-DL	heterogeneous nuclear ribonucleoprotein D-like	protein-coding
D6_peak_10306	chr5	100517926	100518429	11.0093	29.7122	25.2364	252	NA	promoter-TSS (NM_012001)	promoter-TSS (NM_012001)	-132	NM_012001	26891	Mm.957	NM_012001	ENSMUSG00000035297	Cops4	AW208976|D5Ertd774e	COP9 signalosome subunit 4	protein-coding
D6_peak_10309	chr5	100917054	100917569	6.03997	14.0782	10.3539	103	NA	Intergenic	Intergenic	71082	NM_172715	231510	Mm.271911	NM_172715	ENSMUSG00000029314	Agpat9	1-AGPAT|1-AGPAT 9|4933407I02Rik|4933408F15|A230097K15Rik|GPAT-3|Gpat3|mGPAT3	1-acylglycerol-3-phosphate O-acyltransferase 9	protein-coding
D6_peak_11911	chr7	71471513	71472043	3.72265	5.87795	2.92519	29	NA	Intergenic	Intergenic	-437917	NR_130995	78156	Mm.243818	NR_130995	ENSMUSG00000108669	4930441H08Rik	-	RIKEN cDNA 4930441H08 gene	ncRNA
D6_peak_11914	chr7	71544145	71544504	6.604	13.9298	10.2153	102	NA	Intergenic	Intergenic	-365371	NR_130995	78156	Mm.243818	NR_130995	ENSMUSG00000108669	4930441H08Rik	-	RIKEN cDNA 4930441H08 gene	ncRNA
D6_peak_11916	chr7	72146439	72147371	3.76392	5.47085	2.58241	25	NA	intron (NM_001024703, intron 17 of 22)	intron (NM_001024703, intron 17 of 22)	159690	NM_001024703	244049	Mm.217412	NM_001024703	ENSMUSG00000032776	Mctp2	Gm489	multiple C2 domains, transmembrane 2	protein-coding
D6_peak_11917	chr7	72371261	72371935	7.33176	15.7146	11.8853	118	NA	Intergenic	Intergenic	-65003	NM_001024703	244049	Mm.217412	NM_001024703	ENSMUSG00000032776	Mctp2	Gm489	multiple C2 domains, transmembrane 2	protein-coding
D6_peak_4540	chr15	13892439	13893312	4.8288	8.11755	4.88961	48	NA	Intergenic	Intergenic	-719200	NM_007666	12563	Mm.57048	NM_007666	ENSMUSG00000039385	Cdh6	cad6	cadherin 6	protein-coding
D6_peak_4542	chr15	14275049	14275386	4.80133	7.45895	4.30373	43	NA	Intergenic	Intergenic	-1101542	NM_007666	12563	Mm.57048	NM_007666	ENSMUSG00000039385	Cdh6	cad6	cadherin 6	protein-coding
D6_peak_4543	chr15	16751537	16752017	4.9509	7.70341	4.51986	45	NA	Intergenic	Intergenic	-26324	NM_009869	12565	Mm.439758	NM_009869	ENSMUSG00000025370	Cdh9	-	cadherin 9	protein-coding
D6_peak_4544	chr15	18190040	18190351	5.65566	8.84116	5.53995	55	NA	intron (NR_045711, intron 7 of 11)	intron (NR_045711, intron 7 of 11)	179432	NR_045711	70886	Mm.399021	NR_045711		4921515E04Rik	-	RIKEN cDNA 4921515E04 gene	ncRNA
D6_peak_4546	chr15	19614390	19615080	7.33861	19.0292	15.01	150	NA	Intergenic	Intergenic	794406	NM_009865	320873	Mm.117794	NM_009865	ENSMUSG00000022321	Cdh10	A830016G23Rik|C030003B10Rik|C030011H18Rik	cadherin 10	protein-coding
D6_peak_10311	chr5	100982165	100983085	7.96915	23.3908	19.1633	191	NA	Intergenic	Intergenic	136396	NM_172715	231510	Mm.271911	NM_172715	ENSMUSG00000029314	Agpat9	1-AGPAT|1-AGPAT 9|4933407I02Rik|4933408F15|A230097K15Rik|GPAT-3|Gpat3|mGPAT3	1-acylglycerol-3-phosphate O-acyltransferase 9	protein-coding
D6_peak_4549	chr15	19898207	19898802	7.33176	15.7146	11.8853	118	NA	Intergenic	Intergenic	768246	NM_022816	64833	Mm.352763	NM_022816	ENSMUSG00000047565	Acot10	Acate3|MT-ACT48|p48	acyl-CoA thioesterase 10	protein-coding
D6_peak_10312	chr5	101032518	101033065	5.49071	9.94389	6.53792	65	NA	Intergenic	Intergenic	186562	NM_172715	231510	Mm.271911	NM_172715	ENSMUSG00000029314	Agpat9	1-AGPAT|1-AGPAT 9|4933407I02Rik|4933408F15|A230097K15Rik|GPAT-3|Gpat3|mGPAT3	1-acylglycerol-3-phosphate O-acyltransferase 9	protein-coding
D6_peak_10313	chr5	101060808	101061791	6.14921	13.4808	9.79717	97	NA	Intergenic	Intergenic	215070	NM_172715	231510	Mm.271911	NM_172715	ENSMUSG00000029314	Agpat9	1-AGPAT|1-AGPAT 9|4933407I02Rik|4933408F15|A230097K15Rik|GPAT-3|Gpat3|mGPAT3	1-acylglycerol-3-phosphate O-acyltransferase 9	protein-coding
D6_peak_10314	chr5	101074365	101074968	6.23322	12.4149	8.80916	88	NA	Intergenic	Intergenic	228437	NM_172715	231510	Mm.271911	NM_172715	ENSMUSG00000029314	Agpat9	1-AGPAT|1-AGPAT 9|4933407I02Rik|4933408F15|A230097K15Rik|GPAT-3|Gpat3|mGPAT3	1-acylglycerol-3-phosphate O-acyltransferase 9	protein-coding
D6_peak_10315	chr5	101092621	101093040	5.50908	11.4416	7.90999	79	NA	Intergenic	Intergenic	246601	NM_172715	231510	Mm.271911	NM_172715	ENSMUSG00000029314	Agpat9	1-AGPAT|1-AGPAT 9|4933407I02Rik|4933408F15|A230097K15Rik|GPAT-3|Gpat3|mGPAT3	1-acylglycerol-3-phosphate O-acyltransferase 9	protein-coding
D6_peak_10316	chr5	101197618	101198565	6.42789	15.7338	11.9034	119	NA	Intergenic	Intergenic	351862	NM_172715	231510	Mm.271911	NM_172715	ENSMUSG00000029314	Agpat9	1-AGPAT|1-AGPAT 9|4933407I02Rik|4933408F15|A230097K15Rik|GPAT-3|Gpat3|mGPAT3	1-acylglycerol-3-phosphate O-acyltransferase 9	protein-coding
D6_peak_10318	chr5	101461532	101461884	6.49957	11.6706	8.12119	81	NA	Intergenic	Intergenic	203003	NM_144955	18096	Mm.193072	NM_144955	ENSMUSG00000035187	Nkx6-1	NKX6A|Nkx6.1	NK6 homeobox 1	protein-coding
D6_peak_10319	chr5	101496903	101497795	5.84382	16.0697	12.2187	122	NA	Intergenic	Intergenic	167362	NM_144955	18096	Mm.193072	NM_144955	ENSMUSG00000035187	Nkx6-1	NKX6A|Nkx6.1	NK6 homeobox 1	protein-coding
D6_peak_11920	chr7	72751438	72752027	4.76534	7.39991	4.2518	42	NA	Intergenic	Intergenic	350336	NR_046024	625243	Mm.261798	NR_046024	ENSMUSG00000108383	Gm6567	-	predicted gene 6567	ncRNA
D6_peak_11922	chr7	72836177	72836927	4.19379	6.9942	3.89445	38	NA	Intergenic	Intergenic	265516	NR_046024	625243	Mm.261798	NR_046024	ENSMUSG00000108383	Gm6567	-	predicted gene 6567	ncRNA
D6_peak_11923	chr7	72953128	72953657	6.5243	12.9381	9.29458	92	NA	Intergenic	Intergenic	148676	NR_046024	625243	Mm.261798	NR_046024	ENSMUSG00000108383	Gm6567	-	predicted gene 6567	ncRNA
D6_peak_11924	chr7	73348727	73349048	7.36652	14.8599	11.0842	110	NA	intron (NR_040324, intron 1 of 2)	intron (NR_040324, intron 1 of 2)	-26633	NM_177740	244058	Mm.333943	NM_177740	ENSMUSG00000070509	Rgma	BC059072|C230063O06	repulsive guidance molecule family member A	protein-coding
D6_peak_11925	chr7	73374720	73375400	3.28332	5.2713	2.41459	24	NA	promoter-TSS (NM_177740)	promoter-TSS (NM_177740)	-460	NM_177740	244058	Mm.333943	NM_177740	ENSMUSG00000070509	Rgma	BC059072|C230063O06	repulsive guidance molecule family member A	protein-coding
D6_peak_11927	chr7	73537414	73538462	7.45214	31.5555	27.0153	270	NA	intron (NM_001081345, intron 2 of 38)	CpG	3808	NM_001081345	244059	Mm.34539	NM_001081345	ENSMUSG00000078671	Chd2	2810013C04Rik|2810040A01Rik|5630401D06Rik|AI851092|BC029703|CHD-2	chromodomain helicase DNA binding protein 2	protein-coding
D6_peak_11929	chr7	73594712	73595813	6.74836	15.9593	12.1151	121	NA	Intergenic	Intergenic	-36867	NR_037569	69170	Mm.34539	NR_037569	ENSMUSG00000101970	1810026B05Rik	-	RIKEN cDNA 1810026B05 gene	ncRNA
D6_peak_4552	chr15	20852386	20852646	5.81075	9.08982	5.76384	57	NA	Intergenic	Intergenic	-185766	NM_022816	64833	Mm.352763	NM_022816	ENSMUSG00000047565	Acot10	Acate3|MT-ACT48|p48	acyl-CoA thioesterase 10	protein-coding
D6_peak_4553	chr15	21110986	21111327	3.91482	5.48313	2.59252	25	NA	promoter-TSS (NM_001008420)	promoter-TSS (NM_001008420)	-296	NM_001008420	215654	Mm.300909	NM_001008420	ENSMUSG00000040452	Cdh12	Cdhb	cadherin 12	protein-coding
D6_peak_4554	chr15	21155240	21155977	9.10738	27.5673	23.1708	231	NA	intron (NM_001008420, intron 1 of 11)	intron (NM_001008420, intron 1 of 11)	44156	NM_001008420	215654	Mm.300909	NM_001008420	ENSMUSG00000040452	Cdh12	Cdhb	cadherin 12	protein-coding
D6_peak_4555	chr15	21169593	21170283	6.39393	13.9574	10.2412	102	NA	intron (NM_001008420, intron 1 of 11)	intron (NM_001008420, intron 1 of 11)	58486	NM_001008420	215654	Mm.300909	NM_001008420	ENSMUSG00000040452	Cdh12	Cdhb	cadherin 12	protein-coding
D6_peak_4557	chr15	21848766	21849113	3.68591	4.68938	1.93861	19	NA	Intergenic	Intergenic	737487	NM_001008420	215654	Mm.300909	NM_001008420	ENSMUSG00000040452	Cdh12	Cdhb	cadherin 12	protein-coding
D6_peak_10321	chr5	101537677	101538452	7.87997	23.1867	18.9681	189	NA	Intergenic	Intergenic	126647	NM_144955	18096	Mm.193072	NM_144955	ENSMUSG00000035187	Nkx6-1	NKX6A|Nkx6.1	NK6 homeobox 1	protein-coding
D6_peak_10322	chr5	101565784	101566620	8.54035	24.132	19.8714	198	NA	Intergenic	Intergenic	98509	NM_144955	18096	Mm.193072	NM_144955	ENSMUSG00000035187	Nkx6-1	NKX6A|Nkx6.1	NK6 homeobox 1	protein-coding
D6_peak_10323	chr5	101590529	101591895	8.94683	39.5381	34.7731	347	NA	Intergenic	Intergenic	73499	NM_144955	18096	Mm.193072	NM_144955	ENSMUSG00000035187	Nkx6-1	NKX6A|Nkx6.1	NK6 homeobox 1	protein-coding
D6_peak_10324	chr5	101644683	101645656	4.86273	11.4863	7.95132	79	NA	Intergenic	Intergenic	19542	NM_144955	18096	Mm.193072	NM_144955	ENSMUSG00000035187	Nkx6-1	NKX6A|Nkx6.1	NK6 homeobox 1	protein-coding
D6_peak_10326	chr5	101700599	101701086	5.70972	9.25972	5.91748	59	NA	Intergenic	Intergenic	-36131	NM_144955	18096	Mm.193072	NM_144955	ENSMUSG00000035187	Nkx6-1	NKX6A|Nkx6.1	NK6 homeobox 1	protein-coding
D6_peak_10327	chr5	102013932	102014145	4.34986	6.43941	3.41063	34	NA	intron (NM_172882, intron 2 of 66)	ORR1F|LTR|ERVL-MaLR	55883	NM_172882	72145	Mm.332522	NM_172882	ENSMUSG00000043940	Wdfy3	2610509D04Rik|ALFY|AW319683|B930017C24|BWF1|Bchs|D5Ertd66e|Ggtb3|ZFYVE25|mKIAA0993	WD repeat and FYVE domain containing 3	protein-coding
D6_peak_11930	chr7	73606966	73607429	3.66564	4.86168	2.07131	20	NA	Intergenic	Intergenic	-48802	NR_037569	69170	Mm.34539	NR_037569	ENSMUSG00000101970	1810026B05Rik	-	RIKEN cDNA 1810026B05 gene	ncRNA
D6_peak_11931	chr7	73617286	73618876	6.61511	21.0279	16.9097	169	NA	Intergenic	CpG	-59686	NR_037569	69170	Mm.34539	NR_037569	ENSMUSG00000101970	1810026B05Rik	-	RIKEN cDNA 1810026B05 gene	ncRNA
D6_peak_11934	chr7	73813385	73813593	3.41425	4.27003	1.60428	16	NA	intron (NR_077222, intron 1 of 3)	MER112|DNA|hAT-Charlie	3014	NR_077222	100579147	Mm.109205	NR_077222	ENSMUSG00000074067	Gm10619	4932443D20|ENSMUSG00000074067	predicted gene 10619	ncRNA
D6_peak_11935	chr7	73890676	73891279	6.68393	15.3876	11.578	115	NA	Intergenic	Intergenic	65053	NR_102375	100861851		NR_102375		Gm21269	-	predicted gene, 21269	ncRNA
D6_peak_11937	chr7	74024818	74025099	6.44914	11.5861	8.04383	80	NA	Intergenic	Intergenic	-11276	NM_009181	20450	Mm.4954	NM_009181	ENSMUSG00000025789	St8sia2	AI323367|ST8SiaII|STX|Siat8b	ST8 alpha-N-acetyl-neuraminide alpha-2,8-sialyltransferase 2	protein-coding
D6_peak_11938	chr7	74355570	74356110	6.54375	13.8176	10.1112	101	NA	intron (NM_001038643, intron 3 of 10)	LFSINE_Vert|SINE|tRNA	198940	NM_001038643	108116	Mm.425467	NM_023908	ENSMUSG00000025790	Slco3a1	5830414C08Rik|Anr1|MJAM|OATP-D|R75096|Slc21a11	solute carrier organic anion transporter family, member 3a1	protein-coding
D6_peak_11939	chr7	74771777	74772440	4.32393	6.13751	3.14879	31	NA	Intergenic	Intergenic	-217328	NM_023908	108116	Mm.425467	NM_023908	ENSMUSG00000025790	Slco3a1	5830414C08Rik|Anr1|MJAM|OATP-D|R75096|Slc21a11	solute carrier organic anion transporter family, member 3a1	protein-coding
D6_peak_4563	chr15	24642043	24642551	5.86436	9.17573	5.84173	58	NA	Intergenic	Intergenic	771467	NM_027395	70350	Mm.29586	NM_027395	ENSMUSG00000045763	Basp1	2610024P12Rik|CAP-23|CAP23|Ckap3|NAP-22|NAP22	brain abundant, membrane attached signal protein 1	protein-coding
D6_peak_4564	chr15	24743173	24743661	5.57437	10.4544	7.00297	70	NA	Intergenic	Intergenic	670347	NM_027395	70350	Mm.29586	NM_027395	ENSMUSG00000045763	Basp1	2610024P12Rik|CAP-23|CAP23|Ckap3|NAP-22|NAP22	brain abundant, membrane attached signal protein 1	protein-coding
D6_peak_4565	chr15	24877750	24878837	6.41607	16.1397	12.2847	122	NA	Intergenic	Intergenic	535471	NM_027395	70350	Mm.29586	NM_027395	ENSMUSG00000045763	Basp1	2610024P12Rik|CAP-23|CAP23|Ckap3|NAP-22|NAP22	brain abundant, membrane attached signal protein 1	protein-coding
D6_peak_4566	chr15	24971912	24972164	5.00252	8.74208	5.44986	54	NA	Intergenic	Intergenic	441726	NM_027395	70350	Mm.29586	NM_027395	ENSMUSG00000045763	Basp1	2610024P12Rik|CAP-23|CAP23|Ckap3|NAP-22|NAP22	brain abundant, membrane attached signal protein 1	protein-coding
D6_peak_4567	chr15	25020788	25021121	4.46165	7.4745	4.31764	43	NA	Intergenic	Intergenic	392810	NM_027395	70350	Mm.29586	NM_027395	ENSMUSG00000045763	Basp1	2610024P12Rik|CAP-23|CAP23|Ckap3|NAP-22|NAP22	brain abundant, membrane attached signal protein 1	protein-coding
D6_peak_10330	chr5	102151354	102152070	5.10771	9.94693	6.54057	65	NA	Intergenic	Intergenic	-81791	NM_172882	72145	Mm.332522	NM_172882	ENSMUSG00000043940	Wdfy3	2610509D04Rik|ALFY|AW319683|B930017C24|BWF1|Bchs|D5Ertd66e|Ggtb3|ZFYVE25|mKIAA0993	WD repeat and FYVE domain containing 3	protein-coding
D6_peak_4568	chr15	25037806	25038762	6.76477	16.8874	12.988	129	NA	Intergenic	Intergenic	375480	NM_027395	70350	Mm.29586	NM_027395	ENSMUSG00000045763	Basp1	2610024P12Rik|CAP-23|CAP23|Ckap3|NAP-22|NAP22	brain abundant, membrane attached signal protein 1	protein-coding
D6_peak_10331	chr5	102732089	102732539	5.45755	9.18605	5.85077	58	NA	intron (NM_146161, intron 2 of 8)	intron (NM_146161, intron 2 of 8)	-36496	NM_001286468	231532	Mm.440191	NM_029270	ENSMUSG00000057315	Arhgap24	0610025G21Rik	Rho GTPase activating protein 24	protein-coding
D6_peak_4569	chr15	25105822	25106463	5.65641	11.3495	7.82553	78	NA	Intergenic	Intergenic	307622	NM_027395	70350	Mm.29586	NM_027395	ENSMUSG00000045763	Basp1	2610024P12Rik|CAP-23|CAP23|Ckap3|NAP-22|NAP22	brain abundant, membrane attached signal protein 1	protein-coding
D6_peak_10333	chr5	103424834	103425358	4.85873	7.85706	4.65748	46	NA	promoter-TSS (NM_011204)	promoter-TSS (NM_011204)	-96	NM_011204	19249	Mm.3414	NM_011204	ENSMUSG00000034573	Ptpn13	AI324989|PTP-BL|PTPL1|Ptpri|RIP	protein tyrosine phosphatase, non-receptor type 13	protein-coding
D6_peak_11940	chr7	75240415	75240897	5.65314	9.86607	6.46741	64	NA	intron (NM_153579, intron 1 of 12)	intron (NM_153579, intron 1 of 12)	67730	NM_001109753	64176	Mm.273082	NM_153579	ENSMUSG00000053025	Sv2b	A830038F04Rik|AI850768|mKIAA0735	synaptic vesicle glycoprotein 2 b	protein-coding
D6_peak_11943	chr7	75633650	75634017	5.37359	8.7109	5.42211	54	NA	intron (NM_029332, intron 8 of 36)	Lx9|LINE|L1	178299	NM_029332	75547	Mm.216107	NM_029332	ENSMUSG00000066406	Akap13	1700026G02Rik|5730522G15Rik|5830460E08Rik|AKAP-13|AKAP-Lbc|BRX|Ht31|LBC|PROTO-LB|PROTO-LBC	A kinase (PRKA) anchor protein 13	protein-coding
D6_peak_11946	chr7	76085198	76085674	4.81375	7.18798	4.06542	40	NA	Intergenic	Intergenic	-144451	NM_001199224	244071	Mm.322829	NM_172902	ENSMUSG00000025754	Agbl1	Ccp4|D430020F16|EG244071|Nna1-l1	ATP/GTP binding protein-like 1	protein-coding
D6_peak_11948	chr7	76777549	76778338	4.28631	6.33581	3.321	33	NA	intron (NM_001199224, intron 21 of 22)	intron (NM_001199224, intron 21 of 22)	548056	NM_001199224	244071	Mm.322829	NM_172902	ENSMUSG00000025754	Agbl1	Ccp4|D430020F16|EG244071|Nna1-l1	ATP/GTP binding protein-like 1	protein-coding
D6_peak_11949	chr7	77669480	77670125	6.17748	11.9132	8.34547	83	NA	Intergenic	Lx8|LINE|L1	908036	NM_182809	18213	Mm.33496	NM_008746	ENSMUSG00000059146	Ntrk3	AW125844|Ntrk3_tv3|TrkC	neurotrophic tyrosine kinase, receptor, type 3	protein-coding
D6_peak_4570	chr15	25284025	25285026	9.26219	27.9105	23.5011	235	NA	Intergenic	Intergenic	129239	NM_027395	70350	Mm.29586	NM_027395	ENSMUSG00000045763	Basp1	2610024P12Rik|CAP-23|CAP23|Ckap3|NAP-22|NAP22	brain abundant, membrane attached signal protein 1	protein-coding
D6_peak_4571	chr15	25410701	25411182	3.43557	6.93412	3.84177	38	NA	intron (NM_027395, intron 1 of 1)	intron (NM_027395, intron 1 of 1)	2823	NM_027395	70350	Mm.29586	NM_027395	ENSMUSG00000045763	Basp1	2610024P12Rik|CAP-23|CAP23|Ckap3|NAP-22|NAP22	brain abundant, membrane attached signal protein 1	protein-coding
D6_peak_4576	chr15	26015967	26016904	6.68223	16.7123	12.8237	128	NA	Intergenic	Intergenic	32069	NM_144523	52521	Mm.29145	NM_144523	ENSMUSG00000052253	Zfp622	1110033B05Rik|D15Ertd806e|ZPR9|Znf622	zinc finger protein 622	protein-coding
D6_peak_4578	chr15	26231591	26232229	5.1319	8.31244	5.06486	50	NA	Intergenic	Intergenic	-77138	NM_177597	211147	Mm.54257	NM_177597	ENSMUSG00000022269	March11	9630025C22	membrane-associated ring finger (C3HC4) 11	protein-coding
D6_peak_10342	chr5	106224241	106224476	3.3753	4.03599	1.41777	14	NA	Intergenic	Intergenic	-96982	NR_136913	102635633	Mm.383511	NR_136913	ENSMUSG00000105508	Gm32921	-	predicted gene, 32921	ncRNA
D6_peak_10343	chr5	106322829	106323650	4.89323	8.22878	4.98969	49	NA	TTS (NR_136913)	TTS (NR_136913)	1899	NR_136913	102635633	Mm.383511	NR_136913	ENSMUSG00000105508	Gm32921	-	predicted gene, 32921	ncRNA
D6_peak_10347	chr5	106748421	106749159	4.69495	7.28419	4.14986	41	NA	Intergenic	Intergenic	-51960	NM_026856	52397	Mm.249474	NM_026856	ENSMUSG00000049606	Zfp644	1110068L01Rik|AA408882|BM-005|D5Ertd689e|Zep-2	zinc finger protein 644	protein-coding
D6_peak_11955	chr7	79466159	79466648	5.81046	11.2546	7.73816	77	NA	promoter-TSS (NM_017462)	promoter-TSS (NM_017462)	-130	NM_017462	18975	Mm.3616	NM_017462	ENSMUSG00000039176	Polg	AA409516|PolgA	polymerase (DNA directed), gamma	protein-coding
D6_peak_11956	chr7	79609115	79609509	4.04966	5.94718	2.98507	29	NA	intron (NM_019799, intron 1 of 10)	intron (NM_019799, intron 1 of 10)	8345	NM_019799	56315	Mm.10909	NM_019799	ENSMUSG00000030549	Rhcg	BB065800	Rhesus blood group-associated C glycoprotein	protein-coding
D6_peak_11958	chr7	80184887	80185194	5.10553	9.59921	6.2249	62	NA	Intergenic	Intergenic	-1801	NM_013659	20352	Mm.275909	NM_013659	ENSMUSG00000030539	Sema4b	SemC|Semac|mKIAA1745	sema domain, immunoglobulin domain (Ig), transmembrane domain (TM) and short cytoplasmic domain, (semaphorin) 4B	protein-coding
D6_peak_4581	chr15	26365582	26366159	4.76605	8.00878	4.79271	47	NA	intron (NM_001310774, intron 2 of 2)	intron (NM_001310774, intron 2 of 2)	56822	NM_001310774	211147	Mm.54257	NM_177597	ENSMUSG00000022269	March11	9630025C22	membrane-associated ring finger (C3HC4) 11	protein-coding
D6_peak_4582	chr15	26968669	26968998	4.87225	7.00444	3.90369	39	NA	Intergenic	Intergenic	-73269	NM_176959	448987	Mm.253378	NM_176959	ENSMUSG00000043556	Fbxl7	AL023057|D230018M15Rik|FBL7|Fbl6	F-box and leucine-rich repeat protein 7	protein-coding
D6_peak_4583	chr15	27441769	27442384	4.10634	6.0407	3.06537	30	NA	Intergenic	Intergenic	-24601	NM_020332	11732	Mm.265264	NM_020332	ENSMUSG00000022265	Ank	Ankh|D15Ertd221e|ank|mKIAA1581	progressive ankylosis	protein-coding
D6_peak_4584	chr15	27496042	27496610	4.0886	6.80265	3.72524	37	NA	intron (NM_020332, intron 1 of 11)	intron (NM_020332, intron 1 of 11)	29649	NM_020332	11732	Mm.265264	NM_020332	ENSMUSG00000022265	Ank	Ankh|D15Ertd221e|ank|mKIAA1581	progressive ankylosis	protein-coding
D6_peak_4586	chr15	27630740	27631057	7.90526	15.7911	11.9573	119	NA	promoter-TSS (NM_001013792)	promoter-TSS (NM_001013792)	-205	NM_001013792	432940	Mm.309164	NM_001013792	ENSMUSG00000046034	Otulin	C79097|Fam105b|m3Sapc|m7-1Sapc	OTU deubiquitinase with linear linkage specificity	protein-coding
D6_peak_10351	chr5	107497403	107498242	4.9465	8.00402	4.78902	47	NA	promoter-TSS (NM_001007574)	promoter-TSS (NM_001007574)	43	NM_001168557	231570	Mm.261891	NM_001007574	ENSMUSG00000044060	A830010M20Rik	AI849226|Kiaa1107|mKIAA1107	RIKEN cDNA A830010M20 gene	protein-coding
D6_peak_4589	chr15	27937338	27938062	7.33776	23.37	19.1432	191	NA	intron (NM_001081302, intron 1 of 56)	intron (NM_001081302, intron 1 of 56)	88148	NM_001081302	223435	Mm.485422	NM_001081302	ENSMUSG00000022263	Trio	6720464I07Rik|AA408740|Solo	triple functional domain (PTPRF interacting)	protein-coding
D6_peak_10352	chr5	107560265	107560594	5.80756	11.6328	8.08671	80	NA	intron (NM_001161738, intron 13 of 18)	intron (NM_001161738, intron 13 of 18)	25718	NM_182745	76421	Mm.67037	NM_175241	ENSMUSG00000089798	1700028K03Rik	-	RIKEN cDNA 1700028K03 gene	protein-coding
D6_peak_10356	chr5	107987237	107988002	8.09094	21.6049	17.4594	174	NA	promoter-TSS (NM_026062)	promoter-TSS (NM_026062)	-542	NM_026062	67266	Mm.277897	NM_026062	ENSMUSG00000029270	Fam69a	2900024C23Rik|AI315274	family with sequence similarity 69, member A	protein-coding
D6_peak_10358	chr5	108132263	108132824	4.72988	7.34166	4.20018	42	NA	promoter-TSS (NM_028481)	promoter-TSS (NM_028481)	48	NM_001347383	73130	Mm.363960	NM_028876	ENSMUSG00000063406	Tmed5	3110020O18Rik|4432412D15Rik	transmembrane p24 trafficking protein 5	protein-coding
D6_peak_11966	chr7	80535058	80535496	5.32604	9.30619	5.95973	59	NA	promoter-TSS (NM_007550)	promoter-TSS (NM_007550)	-158	NM_001042527	12144	Mm.12932	NM_007550	ENSMUSG00000030528	Blm	-	Bloom syndrome, RecQ helicase-like	protein-coding
D6_peak_11967	chr7	80687866	80688307	4.64104	6.63961	3.58274	35	NA	intron (NM_173863, intron 1 of 14)	intron (NM_173863, intron 1 of 14)	791	NM_173863	70461	Mm.392175	NM_173863	ENSMUSG00000030527	Crtc3	2610312F20Rik|6332415K15Rik|AI429792|BC011210|TORC3	CREB regulated transcription coactivator 3	protein-coding
D6_peak_4592	chr15	28187850	28188136	4.52394	6.45454	3.42404	34	NA	Intergenic	Intergenic	-15773	NM_133365	110082	Mm.248464	NM_133365	ENSMUSG00000022262	Dnah5	AU022615|Dnahc5|Mdnah5|b2b1134Clo|b2b1154Clo|b2b1537Clo|b2b1565Clo|b2b601Clo|mKIAA1603	dynein, axonemal, heavy chain 5	protein-coding
D6_peak_4593	chr15	29439350	29439990	5.59208	10.4861	7.03257	70	NA	Intergenic	Intergenic	-732923	NM_008729	18163	Mm.321648	NM_008729	ENSMUSG00000022240	Ctnnd2	Catnd2|Nprap|neurojugin	catenin (cadherin associated protein), delta 2	protein-coding
D6_peak_4594	chr15	29573331	29573697	4.87604	7.88609	4.68346	46	NA	Intergenic	Intergenic	-599079	NM_008729	18163	Mm.321648	NM_008729	ENSMUSG00000022240	Ctnnd2	Catnd2|Nprap|neurojugin	catenin (cadherin associated protein), delta 2	protein-coding
D6_peak_4596	chr15	30338728	30339528	4.67281	8.46674	5.20297	52	NA	intron (NM_008729, intron 2 of 22)	intron (NM_008729, intron 2 of 22)	166535	NM_008729	18163	Mm.321648	NM_008729	ENSMUSG00000022240	Ctnnd2	Catnd2|Nprap|neurojugin	catenin (cadherin associated protein), delta 2	protein-coding
D6_peak_10360	chr5	108629702	108630044	4.44831	7.16019	4.04065	40	NA	promoter-TSS (NM_153569)	promoter-TSS (NM_153569)	63	NM_028223	72392	Mm.258324	NM_028223	ENSMUSG00000013495	Tmem175	3010001K23Rik|AI504381|mTMEM175	transmembrane protein 175	protein-coding
D6_peak_4598	chr15	30564460	30564672	3.31805	3.94932	1.3494	13	NA	intron (NM_008729, intron 3 of 22)	intron (NM_008729, intron 3 of 22)	391973	NM_008729	18163	Mm.321648	NM_008729	ENSMUSG00000022240	Ctnnd2	Catnd2|Nprap|neurojugin	catenin (cadherin associated protein), delta 2	protein-coding
D6_peak_10361	chr5	109556689	109559025	6.17456	38.6258	33.8818	338	NA	intron (NM_001310694, intron 1 of 7)	intron (NM_001310694, intron 1 of 7)	1136	NM_001310694	57914	Mm.35771	NM_016715	ENSMUSG00000033467	Crlf2	CRLM2|Ly114|Tpte2|Tslpr	cytokine receptor-like factor 2	protein-coding
D6_peak_10362	chr5	109690605	109691135	4.89442	7.0394	3.93361	39	NA	Intergenic	Intergenic	-131877	NM_016715	57914	Mm.35771	NM_016715	ENSMUSG00000033467	Crlf2	CRLM2|Ly114|Tpte2|Tslpr	cytokine receptor-like factor 2	protein-coding
D6_peak_10368	chr5	110135631	110135935	5.41825	9.465	6.10268	61	NA	promoter-TSS (NM_172717)	promoter-TSS (NM_172717)	-47	NM_001289578	231600	Mm.30264	NM_172717	ENSMUSG00000014668	Chfr	5730484M20Rik|C230082M18|RNF116	checkpoint with forkhead and ring finger domains	protein-coding
D6_peak_11971	chr7	80947546	80948146	8.2531	19.8773	15.8148	158	NA	promoter-TSS (NM_019951)	promoter-TSS (NM_019951)	-296	NM_019951	56529	Mm.43760	NM_019951	ENSMUSG00000025724	Sec11a	1810012E07Rik|18kDa|Sec11l1|Sid2895p|Spc18|sid2895	SEC11 homolog A, signal peptidase complex subunit	protein-coding
D6_peak_11977	chr7	81689480	81689743	4.505	6.42457	3.39814	33	NA	intron (NM_011983, intron 1 of 8)	intron (NM_011983, intron 1 of 8)	3354	NM_001164087	26557	Mm.228	NM_011983	ENSMUSG00000025813	Homer2	9330120H11Rik|AW539445|CPD|Vesl-2	homer scaffolding protein 2	protein-coding
D6_peak_10370	chr5	110285975	110286363	4.46981	6.12131	3.13479	31	NA	promoter-TSS (NM_011132)	promoter-TSS (NM_011132)	-1	NM_008993	19301	Mm.21853	NM_008993	ENSMUSG00000029499	Pxmp2	22kDa|PMP22	peroxisomal membrane protein 2	protein-coding
D6_peak_10373	chr5	110633526	110633745	4.58174	6.54593	3.50267	35	NA	Intergenic	Intergenic	19747	NM_153570	100608	Mm.29960	NM_153570	ENSMUSG00000033294	Noc4l	AI326906	NOC4 like	protein-coding
D6_peak_10374	chr5	110770633	110771105	7.2301	18.7985	14.7918	147	NA	promoter-TSS (NM_029337)	promoter-TSS (NM_029337)	-152	NM_029337	75560	Mm.270487	NM_029337	ENSMUSG00000029505	Ep400	1700020J09Rik|AU023439|mDomino|mKIAA1498|p400	E1A binding protein p400	protein-coding
D6_peak_10377	chr5	111011430	111012106	3.61247	4.99183	2.18098	21	NA	intron (NM_001267622, intron 2 of 22)	intron (NM_001267622, intron 2 of 22)	7624	NR_030482	735278		NR_030482	ENSMUSG00000076163	Mir701	Mirn701|mir-701|mmu-mir-701	microRNA 701	ncRNA
D6_peak_10378	chr5	111025017	111025593	4.17499	7.23813	4.10929	41	NA	intron (NM_001267622, intron 2 of 22)	intron (NM_001267622, intron 2 of 22)	21161	NR_030482	735278		NR_030482	ENSMUSG00000076163	Mir701	Mirn701|mir-701|mmu-mir-701	microRNA 701	ncRNA
D6_peak_10379	chr5	111054926	111055244	3.65312	5.75094	2.816	28	NA	intron (NM_001267622, intron 2 of 22)	intron (NM_001267622, intron 2 of 22)	50941	NR_030482	735278		NR_030482	ENSMUSG00000076163	Mir701	Mirn701|mir-701|mmu-mir-701	microRNA 701	ncRNA
D6_peak_11985	chr7	83891762	83892272	8.36368	21.1258	17.0035	170	NA	promoter-TSS (NM_023403)	promoter-TSS (NM_023403)	17	NM_023403	67943	Mm.117365	NM_023403	ENSMUSG00000038503	Mesdc2	2210015O11Rik|AW537813|mKIAA0081|mesd|msd	mesoderm development candidate 2	protein-coding
D6_peak_10380	chr5	111065516	111065923	6.43416	14.4601	10.7102	107	NA	intron (NM_001267622, intron 2 of 22)	intron (NM_001267622, intron 2 of 22)	61575	NR_030482	735278		NR_030482	ENSMUSG00000076163	Mir701	Mirn701|mir-701|mmu-mir-701	microRNA 701	ncRNA
D6_peak_10381	chr5	111154453	111154678	5.66405	10.6149	7.1509	71	NA	intron (NM_001267622, intron 5 of 22)	intron (NM_001267622, intron 5 of 22)	150421	NR_030482	735278		NR_030482	ENSMUSG00000076163	Mir701	Mirn701|mir-701|mmu-mir-701	microRNA 701	ncRNA
D6_peak_10382	chr5	111208375	111208690	5.96701	11.9283	8.35921	83	NA	intron (NM_001267622, intron 6 of 22)	intron (NM_001267622, intron 6 of 22)	-122165	NM_019640	56305	Mm.200516	NM_019640	ENSMUSG00000050017	Pitpnb	PI-TP-beta	phosphatidylinositol transfer protein, beta	protein-coding
D6_peak_10384	chr5	111495770	111496172	4.44853	6.87598	3.79013	37	NA	Intergenic	Intergenic	77805	NM_001081235	433938	Mm.332576	NM_001081235	ENSMUSG00000070576	Mn1	AA003644|AA009236	meningioma 1	protein-coding
D6_peak_10385	chr5	111761827	111762148	7.33176	15.7146	11.8853	118	NA	promoter-TSS (NR_045834)	promoter-TSS (NR_045834)	-259	NR_045834	269683	Mm.136946	NM_207252	ENSMUSG00000085271	E130006D01Rik	Gm16018|Gm681|OTTMUSG00000029083	RIKEN cDNA E130006D01 gene	ncRNA
D6_peak_10386	chr5	111887843	111888053	4.84155	7.82821	4.63134	46	NA	Intergenic	Intergenic	-126220	NR_045834	269683	Mm.136946	NM_207252	ENSMUSG00000085271	E130006D01Rik	Gm16018|Gm681|OTTMUSG00000029083	RIKEN cDNA E130006D01 gene	ncRNA
D6_peak_11990	chr7	84779316	84779744	7.4713	14.5882	10.8308	108	NA	Intergenic	L1MD2|LINE|L1	-74041	NM_146415	258410	Mm.484702	NM_146415	ENSMUSG00000070460	Olfr291	MOR254-2	olfactory receptor 291	protein-coding
D6_peak_11992	chr7	87413118	87413757	4.72461	7.63116	4.45672	44	NA	Intergenic	Intergenic	80075	NM_011661	22173	Mm.238127	NM_011661	ENSMUSG00000004651	Tyr	Oca1|albino|c|skc35	tyrosinase	protein-coding
D6_peak_11993	chr7	88056385	88056854	3.58502	4.73402	1.97063	19	NA	intron (NM_001143834, intron 8 of 10)	intron (NM_001143834, intron 8 of 10)	-221466	NM_001311790	13032	Mm.89295	NM_009982	ENSMUSG00000030560	Ctsc	AI047818|CatC|DPP1|DPPI	cathepsin C	protein-coding
D6_peak_11994	chr7	88467460	88467819	5.11274	8.28068	5.03655	50	NA	intron (NM_028238, intron 2 of 2)	intron (NM_028238, intron 2 of 2)	37366	NM_028238	72433	Mm.276669	NM_028238	ENSMUSG00000030559	Rab38	2310011F14Rik|AU043391|cht	RAB38, member RAS oncogene family	protein-coding
D6_peak_11997	chr7	89403712	89404471	6.96907	15.496	11.6809	116	NA	promoter-TSS (NM_008055)	promoter-TSS (NM_008055)	-275	NM_008055	14366	Mm.86755	NM_008055	ENSMUSG00000049791	Fzd4	Fz4	frizzled class receptor 4	protein-coding
D6_peak_10390	chr5	112001989	112002476	6.38129	15.6347	11.8105	118	NA	Intergenic	Intergenic	-204531	NR_045378	75569	Mm.243721	NR_045377	ENSMUSG00000101683	1700028D13Rik	-	RIKEN cDNA 1700028D13 gene	ncRNA
D6_peak_10391	chr5	112107894	112108114	4.4774	7.21017	4.08506	40	NA	Intergenic	Intergenic	-98759	NR_045378	75569	Mm.243721	NR_045377	ENSMUSG00000101683	1700028D13Rik	-	RIKEN cDNA 1700028D13 gene	ncRNA
D6_peak_10392	chr5	112205852	112206306	5.73363	9.29857	5.95343	59	NA	promoter-TSS (NR_045378)	promoter-TSS (NR_045378)	-684	NR_045378	75569	Mm.243721	NR_045377	ENSMUSG00000101683	1700028D13Rik	-	RIKEN cDNA 1700028D13 gene	ncRNA
D6_peak_10393	chr5	112276297	112276681	9.9505	31.1777	26.6511	266	NA	promoter-TSS (NM_009419)	promoter-TSS (NM_009419)	-202	NM_001326590	22022	Mm.250631	NM_009419	ENSMUSG00000029344	Tpst2	AI448750|D5Ucla3|Tango13b|grm|grt	protein-tyrosine sulfotransferase 2	protein-coding
D6_peak_10394	chr5	112326123	112326330	4.12497	5.82049	2.87582	28	NA	promoter-TSS (NM_018783)	promoter-TSS (NM_018783)	-143	NM_018783	54723	Mm.172947	NM_018783	ENSMUSG00000029345	Tfip11	2810002G02Rik|AF097181|AW046167|Srr1|TIP33|Tip39	tuftelin interacting protein 11	protein-coding
D6_peak_10395	chr5	112593476	112594064	5.73491	9.64737	6.26868	62	NA	Intergenic	L1M5|LINE|L1	-3774	NR_045396	67325	Mm.490791	NR_045396	ENSMUSG00000097962	1700034G24Rik	-	RIKEN cDNA 1700034G24 gene	ncRNA
D6_peak_10396	chr5	112769372	112769848	5.43665	10.2061	6.7771	67	NA	intron (NM_028901, intron 34 of 43)	intron (NM_028901, intron 34 of 43)	-23682	NR_040676	67360	Mm.59218	NR_040675	ENSMUSG00000098230	1700095B10Rik	-	RIKEN cDNA 1700095B10 gene	ncRNA
D6_peak_10399	chr5	113226789	113227004	5.81731	10.5122	7.05655	70	NA	promoter-TSS (NM_001033428)	promoter-TSS (NM_001033428)	-13	NM_001033428	333048	Mm.332586	NM_001033428	ENSMUSG00000066964	Tmem211	Gm854	transmembrane protein 211	protein-coding
D6_peak_8600	chr3	100922060	100922457	13.3845	49.4664	44.5049	445	NA	promoter-TSS (NM_001165953)	promoter-TSS (NM_001165953)	-235	NM_001165953	229644	Mm.189351	NM_194343	ENSMUSG00000033233	Trim45	4921530N01Rik	tripartite motif-containing 45	protein-coding
D6_peak_8603	chr3	101506342	101506627	4.49033	6.15336	3.16311	31	NA	Intergenic	Intergenic	98223	NM_144900	11928	Mm.193670	NM_144900	ENSMUSG00000033161	Atp1a1	Atpa-1|BC010319	ATPase, Na+/K+ transporting, alpha 1 polypeptide	protein-coding
D6_peak_8604	chr3	101604227	101604885	5.54818	11.8936	8.32727	83	NA	5' UTR (NM_144900, exon 1 of 23)	5' UTR (NM_144900, exon 1 of 23)	151	NM_144900	11928	Mm.193670	NM_144900	ENSMUSG00000033161	Atp1a1	Atpa-1|BC010319	ATPase, Na+/K+ transporting, alpha 1 polypeptide	protein-coding
D6_peak_8605	chr3	101627053	101627296	4.31214	5.87523	2.92299	29	NA	Intergenic	L1M3|LINE|L1	-22467	NM_144900	11928	Mm.193670	NM_144900	ENSMUSG00000033161	Atp1a1	Atpa-1|BC010319	ATPase, Na+/K+ transporting, alpha 1 polypeptide	protein-coding
D6_peak_8606	chr3	101897092	101897365	5.07929	7.33111	4.1915	41	NA	exon (NM_001039371, exon 4 of 12)	exon (NM_001039371, exon 4 of 12)	27225	NM_001039371	242126	Mm.90204	NM_001039371	ENSMUSG00000033147	Slc22a15	2610034P21Rik|4930477M19|A530052I06Rik|BB219042	solute carrier family 22 (organic anion/cation transporter), member 15	protein-coding
D6_peak_8607	chr3	101948671	101948969	4.9825	8.06412	4.84195	48	NA	Intergenic	Intergenic	-24367	NM_001039371	242126	Mm.90204	NM_001039371	ENSMUSG00000033147	Slc22a15	2610034P21Rik|4930477M19|A530052I06Rik|BB219042	solute carrier family 22 (organic anion/cation transporter), member 15	protein-coding
D6_peak_8608	chr3	101967230	101967670	5.03846	9.8142	6.42008	64	NA	Intergenic	GA-rich|Low_complexity|Low_complexity	-42695	NM_178777	18072	Mm.137286	NM_178777	ENSMUSG00000048540	Nhlh2	6230401I09Rik|Hen2|NSCL2|Nscl-2|bHLHa34	nescient helix loop helix 2	protein-coding
D6_peak_8609	chr3	102009642	102010880	5.96628	13.9241	10.2101	102	NA	5' UTR (NM_178777, exon 1 of 3)	5' UTR (NM_178777, exon 1 of 3)	116	NM_178777	18072	Mm.137286	NM_178777	ENSMUSG00000048540	Nhlh2	6230401I09Rik|Hen2|NSCL2|Nscl-2|bHLHa34	nescient helix loop helix 2	protein-coding
D6_peak_7004	chr19	54731573	54731956	5.73603	10.0065	6.59524	65	NA	Intergenic	Intergenic	367683	NM_008149	14732	Mm.210196	NM_008149	ENSMUSG00000024978	Gpam	GPAT|GPAT1	glycerol-3-phosphate acyltransferase, mitochondrial	protein-coding
D6_peak_7007	chr19	55292848	55293178	4.11267	5.56374	2.66117	26	NA	intron (NM_027976, intron 17 of 21)	intron (NM_027976, intron 17 of 21)	23019	NM_001033573	66980	Mm.386789	NM_025883	ENSMUSG00000024982	Zdhhc6	2400007G07Rik|5930409M18Rik|AI462345|C77369	zinc finger, DHHC domain containing 6	protein-coding
D6_peak_8610	chr3	102049312	102049841	5.87131	12.1412	8.55598	85	NA	Intergenic	Intergenic	-36879	NM_009814	12373	Mm.15343	NM_009814	ENSMUSG00000027861	Casq2	AA033488|AW146219|Csq2|ESTM52|cCSQ	calsequestrin 2	protein-coding
D6_peak_8612	chr3	102979818	102980298	6.20832	11.1802	7.67005	76	NA	Intergenic	Intergenic	-15682	NM_025679	66641	Mm.33937	NM_025679	ENSMUSG00000027854	Sike1	2810005O12Rik|5730470L24Rik|AI450236|AI839862|Sike|Sikeb	suppressor of IKBKE 1	protein-coding
D6_peak_8617	chr3	103708338	103708567	4.38956	5.99605	3.02657	30	NA	Intergenic	RLTR40|LTR|ERVK	29549	NM_133859	99543	Mm.211535	NM_133859	ENSMUSG00000027848	Olfml3	2810002E22Rik|AI115209|AW550633|HNOEL-iso|ONT3|mONT3	olfactomedin-like 3	protein-coding
D6_peak_8618	chr3	103738174	103738390	4.8288	8.11755	4.88961	48	NA	promoter-TSS (NM_133859)	promoter-TSS (NM_133859)	-281	NM_133859	99543	Mm.211535	NM_133859	ENSMUSG00000027848	Olfml3	2810002E22Rik|AI115209|AW550633|HNOEL-iso|ONT3|mONT3	olfactomedin-like 3	protein-coding
D6_peak_7010	chr19	55593245	55593494	4.09545	5.53682	2.63837	26	NA	intron (NM_001293686, intron 7 of 7)	intron (NM_001293686, intron 7 of 7)	108835	NR_045318	77594	Mm.329924	NR_045318	ENSMUSG00000097632	4930552P12Rik	-	RIKEN cDNA 4930552P12 gene	ncRNA
D6_peak_7011	chr19	55669056	55669549	5.84313	10.1872	6.76037	67	NA	intron (NR_045318, intron 2 of 3)	intron (NR_045318, intron 2 of 3)	32902	NR_045318	77594	Mm.329924	NR_045318	ENSMUSG00000097632	4930552P12Rik	-	RIKEN cDNA 4930552P12 gene	ncRNA
D6_peak_7012	chr19	55765628	55766048	5.54418	11.1372	7.63022	76	NA	intron (NM_001331150, intron 4 of 14)	intron (NM_001331150, intron 4 of 14)	24028	NM_001331135	21416	Mm.139815	NM_009333	ENSMUSG00000024985	Tcf7l2	TCF4B|TCF4E|Tcf-4|Tcf4	transcription factor 7 like 2, T cell specific, HMG box	protein-coding
D6_peak_7013	chr19	55914203	55914442	3.90157	5.70137	2.77383	27	NA	intron (NM_001142924, intron 4 of 11)	intron (NM_001142924, intron 4 of 11)	19001	NM_001142924	21416	Mm.139815	NM_009333	ENSMUSG00000024985	Tcf7l2	TCF4B|TCF4E|Tcf-4|Tcf4	transcription factor 7 like 2, T cell specific, HMG box	protein-coding
D6_peak_7015	chr19	56422732	56423109	4.75524	7.09417	3.98192	39	NA	intron (NM_007611, intron 2 of 6)	intron (NM_007611, intron 2 of 6)	25791	NM_007611	12369	Mm.35687	NM_007611	ENSMUSG00000025076	Casp7	AI314680|CMH-1|ICE-IAP3|Mch3|caspase-7|mCASP-7	caspase 7	protein-coding
D6_peak_7017	chr19	56684591	56685062	4.35706	6.7231	3.65562	36	NA	Intergenic	Intergenic	-37546	NM_007419	11554	Mm.46797	NM_007419	ENSMUSG00000035283	Adrb1	Adrb-1|beta-AR	adrenergic receptor, beta 1	protein-coding
D6_peak_7019	chr19	57075123	57075737	4.84475	8.14512	4.9142	49	NA	intron (NM_001103178, intron 4 of 19)	intron (NM_001103178, intron 4 of 19)	43594	NM_001103178	226251	Mm.217161	NM_178688	ENSMUSG00000025085	Ablim1	2210411C18Rik|2610209L21Rik|4833406P10Rik|9330196J19Rik|AV079770|AW060987|AW215784|Limab1|mKIAA0059	actin-binding LIM protein 1	protein-coding
D6_peak_8620	chr3	103913988	103914673	7.15953	18.6476	14.6491	146	NA	5' UTR (NM_172684, exon 1 of 7)	5' UTR (NM_172684, exon 1 of 7)	210	NM_172684	229675	Mm.29366	NM_172684	ENSMUSG00000044098	Rsbn1	C230004D03Rik|E330004N01|Rosbin|Rsbn|Rsbp|mKIAA3002	rosbin, round spermatid basic protein 1	protein-coding
D6_peak_8624	chr3	104541344	104541734	4.07806	5.74543	2.81138	28	NA	Intergenic	Intergenic	-29621	NM_001025067	269473	Mm.34855	NM_001025067	ENSMUSG00000032913	Lrig2	4632419I10Rik|BB096938|LIG-2	leucine-rich repeats and immunoglobulin-like domains 2	protein-coding
D6_peak_8627	chr3	104788707	104788948	5.13382	8.97239	5.65762	56	NA	promoter-TSS (NM_007484)	promoter-TSS (NM_007484)	-207	NM_007484	11853	Mm.262	NM_007484	ENSMUSG00000002233	Rhoc	AI324259|Arh9|Arhc	ras homolog family member C	protein-coding
D6_peak_404	chr1	88277271	88277904	8.14259	43.8023	38.9331	389	NA	promoter-TSS (NM_172505)	promoter-TSS (NM_172505)	-8	NM_198652	381280	Mm.384762	NM_198652	ENSMUSG00000044783	Hjurp	6430706D22Rik|A730008H23Rik|C330011F01Rik|Gm975|Mfleg1	Holliday junction recognition protein	protein-coding
D6_peak_8628	chr3	104794367	104794800	6.63421	14.852	11.0766	110	NA	TTS (NM_008619)	TTS (NM_008619)	5549	NM_001291859	11853	Mm.262	NM_007484	ENSMUSG00000002233	Rhoc	AI324259|Arh9|Arhc	ras homolog family member C	protein-coding
D6_peak_405	chr1	88345612	88345841	4.71701	7.0328	3.92923	39	NA	intron (NM_134252, intron 12 of 26)	intron (NM_134252, intron 12 of 26)	39014	NM_134252	171382	Mm.218753	NM_134252	ENSMUSG00000036251	Trpm8	CMR1|LTRPC6|LTrpC-6|TRPP8|Trp-p8	transient receptor potential cation channel, subfamily M, member 8	protein-coding
D6_peak_406	chr1	88406224	88406597	4.43199	6.57287	3.52663	35	NA	promoter-TSS (NM_029269)	promoter-TSS (NM_029269)	-600	NM_029269	75396	Mm.173058	NM_029269	ENSMUSG00000026295	Spp2	0610038O04Rik|pp-24|spp24	secreted phosphoprotein 2	protein-coding
D6_peak_407	chr1	88513726	88514318	5.43685	9.84913	6.45164	64	NA	Intergenic	Intergenic	-3956	NM_008132	14659	Mm.5187	NM_008132	ENSMUSG00000062310	Glrp1	GRP-1	glutamine repeat protein 1	protein-coding
D6_peak_7024	chr19	58052128	58052923	7.0869	16.6357	12.7515	127	NA	intron (NM_181415, intron 28 of 28)	intron (NM_181415, intron 28 of 28)	1358	NR_049196	100885835		NR_049196	ENSMUSG00000093757	Mir5623	Gm26068|mir-5623|mmu-mir-5623	microRNA 5623	ncRNA
D6_peak_7025	chr19	58309951	58310390	4.01758	6.40806	3.38427	33	NA	intron (NM_001285457, intron 4 of 9)	intron (NM_001285457, intron 4 of 9)	13966	NR_040449	791347	Mm.452208	NR_040449		Gm10007	ENSMUSG00000056739	predicted gene 10007	ncRNA
D6_peak_7026	chr19	58320947	58321270	4.94269	8.31387	5.06556	50	NA	intron (NM_001285457, intron 4 of 9)	intron (NM_001285457, intron 4 of 9)	24904	NR_040449	791347	Mm.452208	NR_040449		Gm10007	ENSMUSG00000056739	predicted gene 10007	ncRNA
D6_peak_7028	chr19	58419865	58420311	5.78206	9.37719	6.02389	60	NA	intron (NR_104342, intron 4 of 11)	intron (NR_104342, intron 4 of 11)	35310	NM_001285457	14585	Mm.88367	NM_010279	ENSMUSG00000025089	Gfra1	AU042498	glial cell line derived neurotrophic factor family receptor alpha 1	protein-coding
D6_peak_7029	chr19	58441775	58442068	4.66053	7.22746	4.09978	40	NA	intron (NR_104342, intron 4 of 11)	intron (NR_104342, intron 4 of 11)	13477	NM_001285457	14585	Mm.88367	NM_010279	ENSMUSG00000025089	Gfra1	AU042498	glial cell line derived neurotrophic factor family receptor alpha 1	protein-coding
D6_peak_8631	chr3	105214914	105215264	6.18114	11.5238	7.98592	79	NA	Intergenic	Intergenic	148245	NM_029228	75269	Mm.307994	NM_029228	ENSMUSG00000051788	4930564D02Rik	-	RIKEN cDNA 4930564D02 gene	protein-coding
D6_peak_8633	chr3	105483662	105484226	5.55678	10.4228	6.97445	69	NA	intron (NM_001039347, intron 2 of 6)	intron (NM_001039347, intron 2 of 6)	25128	NM_019931	56543	Mm.44530	NM_019931	ENSMUSG00000040896	Kcnd3	AW045978|Kncd3|Kv4.3	potassium voltage-gated channel, Shal-related family, member 3	protein-coding
D6_peak_8635	chr3	105687465	105687915	4.87604	7.88609	4.68346	46	NA	promoter-TSS (NM_017397)	promoter-TSS (NM_017397)	-119	NM_017397	53975	Mm.272826	NM_017397	ENSMUSG00000027905	Ddx20	GEMIN3|dp103	DEAD (Asp-Glu-Ala-Asp) box polypeptide 20	protein-coding
D6_peak_8636	chr3	105704507	105704850	5.1319	8.31244	5.06486	50	NA	promoter-TSS (NM_001163356)	promoter-TSS (NM_001163356)	79	NM_175398	109050	Mm.212591	NM_175398	ENSMUSG00000048458	Fam212b	6530418L21Rik|inka2	family with sequence similarity 212, member B	protein-coding
D6_peak_414	chr1	89661985	89662371	5.85831	10.5828	7.1209	71	NA	intron (NM_001037136, intron 6 of 16)	intron (NM_001037136, intron 6 of 16)	21714	NR_015540	74403	Mm.444291	NR_015540		4933400F21Rik	1700091C04Rik|4930565K10Rik	RIKEN cDNA 4933400F21 gene	ncRNA
D6_peak_8638	chr3	105959055	105959654	5.00252	8.74208	5.44986	54	NA	promoter-TSS (NM_027432)	promoter-TSS (NM_027432)	-144	NM_027432	70465	Mm.5110	NM_027432	ENSMUSG00000000561	Wdr77	2610003I18Rik|2610312E17Rik|C79984|p44/MEP50	WD repeat domain 77	protein-coding
D6_peak_415	chr1	89750726	89751322	7.79153	17.5084	13.5726	135	NA	intron (NM_001037136, intron 11 of 16)	intron (NM_001037136, intron 11 of 16)	-67132	NR_015540	74403	Mm.444291	NR_015540		4933400F21Rik	1700091C04Rik|4930565K10Rik	RIKEN cDNA 4933400F21 gene	ncRNA
D6_peak_8639	chr3	106547540	106547861	4.98658	8.71398	5.42439	54	NA	promoter-TSS (NM_026013)	promoter-TSS (NM_026013)	-98	NM_001286987	67171	Mm.290488	NM_026013	ENSMUSG00000027900	Dram2	2010305N14Rik|2610318G18Rik|AI647667|Tmem77	DNA-damage regulated autophagy modulator 2	protein-coding
D6_peak_416	chr1	89798972	89799284	4.46572	6.62755	3.57333	35	NA	intron (NM_001037136, intron 12 of 16)	intron (NM_001037136, intron 12 of 16)	-115236	NR_015540	74403	Mm.444291	NR_015540		4933400F21Rik	1700091C04Rik|4930565K10Rik	RIKEN cDNA 4933400F21 gene	ncRNA
D6_peak_418	chr1	90268259	90268752	4.85635	7.54904	4.38382	43	NA	Intergenic	Intergenic	64525	NM_007722	12778	Mm.6522	NM_007722	ENSMUSG00000044337	Ackr3	AW541270|CXC-R7|CXCR-7|Cmkor1|Cxcr7|RDC-1|Rdc1	atypical chemokine receptor 3	protein-coding
D6_peak_7036	chr19	60790729	60791202	4.95781	9.65863	6.2788	62	NA	promoter-TSS (NM_010123)	promoter-TSS (NM_010123)	-272	NM_010123	13669	Mm.2238	NM_010123	ENSMUSG00000024991	Eif3a	A830012B05Rik|Csma|Eif3|Eif3s10|mKIAA0139	eukaryotic translation initiation factor 3, subunit A	protein-coding
D6_peak_7039	chr19	60889742	60890253	5.32161	9.99688	6.58651	65	NA	5' UTR (NM_018869, exon 1 of 16)	5' UTR (NM_018869, exon 1 of 16)	248	NM_018869	14773	Mm.279400	NM_018869	ENSMUSG00000003228	Grk5	Gprk5	G protein-coupled receptor kinase 5	protein-coding
D6_peak_8640	chr3	106721544	106722142	7.24797	18.8366	14.828	148	NA	5' UTR (NM_001039488, exon 1 of 4)	5' UTR (NM_001039488, exon 1 of 4)	161	NM_001039488	321000	Mm.259638	NM_028081	ENSMUSG00000056260	Lrif1	2010012G17Rik|4933421E11Rik|AI450568	ligand dependent nuclear receptor interacting factor 1	protein-coding
D6_peak_8641	chr3	107333100	107334004	9.68165	45.3465	40.4453	404	NA	promoter-TSS (NM_001045807)	promoter-TSS (NM_001045807)	-263	NM_001045807	229700	Mm.27966	NM_001045807	ENSMUSG00000048109	Rbm15	C230088J01Rik|mKIAA1438	RNA binding motif protein 15	protein-coding
D6_peak_8642	chr3	107517530	107517964	4.02798	5.43129	2.54872	25	NA	5' UTR (NM_001293689, exon 1 of 12)	5' UTR (NM_001293689, exon 1 of 12)	271	NM_172271	229706	Mm.212867	NM_172271	ENSMUSG00000027894	Slc6a17	D130012J15Rik|Ntt4	solute carrier family 6 (neurotransmitter transporter), member 17	protein-coding
D6_peak_8643	chr3	107582916	107583140	4.68388	6.45596	3.4252	34	NA	Intergenic	CpG	-12003	NM_007441	11694	Mm.10112	NM_007441	ENSMUSG00000014603	Alx3	-	aristaless-like homeobox 3	protein-coding
D6_peak_8644	chr3	107696359	107696788	6.55198	17.3128	13.3884	133	NA	promoter-TSS (NM_145542)	promoter-TSS (NM_145542)	-25	NM_145542	229709	Mm.220328	NM_145542	ENSMUSG00000027893	Ahcyl1	1110034F20Rik|AA409031|AA414901|Ahcy-rs3|DCAL|Irbit	S-adenosylhomocysteine hydrolase-like 1	protein-coding
D6_peak_422	chr1	91250053	91250352	5.95955	11.5239	7.98592	79	NA	promoter-TSS (NM_026454)	promoter-TSS (NM_026454)	-117	NM_026454	67921	Mm.337238	NM_026454	ENSMUSG00000034343	Ube2f	2510010F15Rik|AI851109	ubiquitin-conjugating enzyme E2F (putative)	protein-coding
D6_peak_425	chr1	91413042	91413591	7.0453	17.013	13.1057	131	NA	promoter-TSS (NM_019479)	promoter-TSS (NM_019479)	-94	NM_019479	55927	Mm.280029	NM_019479	ENSMUSG00000067071	Hes6	AI326893|bHLHb41	hairy and enhancer of split 6	protein-coding
D6_peak_8649	chr3	108174690	108175323	6.85052	13.9474	10.2321	102	NA	Intergenic	Intergenic	-11283	NM_001287093	229715	Mm.275752	NM_146137	ENSMUSG00000050947	Amigo1	Amigo|ali2	adhesion molecule with Ig like domain 1	protein-coding
D6_peak_426	chr1	91455770	91455976	3.72531	7.12409	4.00914	40	NA	intron (NM_011066, intron 1 of 22)	intron (NM_011066, intron 1 of 22)	3455	NM_011066	18627	Mm.482463	NM_011066	ENSMUSG00000055866	Per2	mKIAA0347|mPer2	period circadian clock 2	protein-coding
D6_peak_428	chr1	91540369	91540785	9.09615	22.0017	17.8369	178	NA	promoter-TSS (NM_001039126)	promoter-TSS (NM_001039126)	12	NM_001039126	65247	Mm.234152	NM_023046	ENSMUSG00000026311	Asb1	1700029O08Rik|1700054C17Rik|AI426616|AI851378|mKIAA1146	ankyrin repeat and SOCS box-containing 1	protein-coding
D6_peak_429	chr1	92180307	92180944	10.0298	40.3848	35.5959	355	NA	promoter-TSS (NM_207225)	promoter-TSS (NM_207225)	-284	NM_207225	208727	Mm.318567	NM_207225	ENSMUSG00000026313	Hdac4	4932408F19Rik|HD4	histone deacetylase 4	protein-coding
D6_peak_7040	chr19	61199613	61199982	5.31106	8.60816	5.32957	53	NA	Intergenic	Intergenic	-23488	NM_001177513	633057	Mm.426097	NM_001177513	ENSMUSG00000094649	Gm7102	EG633057	predicted gene 7102	protein-coding
D6_peak_7041	chr19	61225654	61227382	6.86021	27.2301	22.8466	228	NA	intron (NM_009970, intron 5 of 11)	CpG-7695	1900	NM_009970	12982	Mm.287228	NM_009970	ENSMUSG00000059326	Csf2ra	CD116|Csfgmra|GM-CSF-Ra|GM-CSFR	colony stimulating factor 2 receptor, alpha, low-affinity (granulocyte-macrophage)	protein-coding
D6_peak_7042	chr19	61265548	61265827	7.91769	17.7414	13.7927	137	NA	Intergenic	RLTR11A2|LTR|ERVK	-37269	NM_009970	12982	Mm.287228	NM_009970	ENSMUSG00000059326	Csf2ra	CD116|Csfgmra|GM-CSF-Ra|GM-CSFR	colony stimulating factor 2 receptor, alpha, low-affinity (granulocyte-macrophage)	protein-coding
D6_peak_7043	chr19	61266665	61266898	3.68128	5.3314	2.46423	24	NA	Intergenic	CpG	-38363	NM_009970	12982	Mm.287228	NM_009970	ENSMUSG00000059326	Csf2ra	CD116|Csfgmra|GM-CSF-Ra|GM-CSFR	colony stimulating factor 2 receptor, alpha, low-affinity (granulocyte-macrophage)	protein-coding
D6_peak_7045	chr2	3283765	3284452	10.8076	42.4728	37.6348	376	NA	promoter-TSS (NM_008708)	promoter-TSS (NM_008708)	-104	NM_001290369	18108	Mm.65021	NM_008708	ENSMUSG00000026643	Nmt2	A930001K02Rik|AI605445|AU044698|hNMT-2	N-myristoyltransferase 2	protein-coding
D6_peak_8651	chr3	108210205	108211200	8.04612	21.0002	16.883	168	NA	promoter-TSS (NM_001289545)	promoter-TSS (NM_001289545)	-175	NM_175183	72522	Mm.187326	NM_175183	ENSMUSG00000048997	Atxn7l2	2610528J18Rik	ataxin 7-like 2	protein-coding
D6_peak_430	chr1	92366283	92366726	5.34938	9.69458	6.31145	63	NA	Intergenic	Intergenic	98038	NR_105865	102465542		NR_105865	ENSMUSG00000098288	Mir6900	Gm27708|mmu-mir-6900	microRNA 6900	ncRNA
D6_peak_8654	chr3	108389386	108389693	4.00453	5.18019	2.33759	23	NA	Intergenic	Intergenic	5701	NM_019976	56742	Mm.389499	NM_019976	ENSMUSG00000068744	Psrc1	5430413I02Rik|AL033312|Dda3	proline/serine-rich coiled-coil 1	protein-coding
D6_peak_8656	chr3	108520746	108520988	4.87497	7.57948	4.41111	44	NA	intron (NM_001346518, intron 1 of 21)	intron (NM_001346518, intron 1 of 21)	15655	NM_001033304	229722	Mm.316890	NM_001033304	ENSMUSG00000040412	5330417C22Rik	BB183350	RIKEN cDNA 5330417C22 gene	protein-coding
D6_peak_433	chr1	92714685	92715136	8.66759	18.5841	14.5889	145	NA	Intergenic	Intergenic	-66069	NM_153114	260301	Mm.219545	NM_153114	ENSMUSG00000044055	Otos	OTOSP	otospiralin	protein-coding
D6_peak_8658	chr3	108562239	108563495	5.31214	10.3344	6.89448	68	NA	promoter-TSS (NM_026198)	promoter-TSS (NM_026198)	-401	NM_026198	67495	Mm.32615	NM_026198	ENSMUSG00000068732	Tmem167b	2010200O16Rik	transmembrane protein 167B	protein-coding
D6_peak_435	chr1	92934205	92934728	8.81843	22.5534	18.3633	183	NA	promoter-TSS (NM_011796)	promoter-TSS (NM_011796)	58	NM_011796	23830	Mm.294315	NM_011796	ENSMUSG00000026270	Capn10	AW049679|Capn8|mKIAA1845	calpain 10	protein-coding
D6_peak_437	chr1	93343044	93343816	7.3467	16.6739	12.7877	127	NA	promoter-TSS (NM_080850)	promoter-TSS (NM_080850)	-215	NM_023200	66385	Mm.88704	NM_023200	ENSMUSG00000026275	Ppp1r7	2310014J01Rik|SDS22	protein phosphatase 1, regulatory (inhibitor) subunit 7	protein-coding
D6_peak_439	chr1	93511801	93512112	6.94105	13.673	9.97648	99	NA	promoter-TSS (NM_145519)	promoter-TSS (NM_145519)	-148	NM_145519	227377	Mm.243091	NM_145519	ENSMUSG00000034066	Farp2	AI465173|BC009153|D030026M03Rik|Fir|mKIAA0793	FERM, RhoGEF and pleckstrin domain protein 2	protein-coding
D6_peak_7051	chr2	3608883	3609438	6.79634	13.4195	9.74022	97	NA	Intergenic	Intergenic	85859	NR_030564	100124442		NR_030564	ENSMUSG00000076966	Mir466b-2	Mirn466b-2	microRNA 466b-2	ncRNA
D6_peak_7055	chr2	4029313	4029701	6.68609	14.082	10.3573	103	NA	intron (NM_001347086, intron 2 of 24)	Eulor5A|DNA?|DNA?	11824	NM_001347086	209630	Mm.37932	NM_172475	ENSMUSG00000026657	Frmd4a	2700017I06Rik|5330420J21|AI594879|C230040M21Rik|Frmd4|Gm13190|OTTMUSG00000010806|mKIAA1294	FERM domain containing 4A	protein-coding
D6_peak_7057	chr2	4291776	4292555	7.44529	18.291	14.3111	143	NA	intron (NM_172475, intron 1 of 22)	intron (NM_172475, intron 1 of 22)	-108811	NM_001177843	209630	Mm.37932	NM_172475	ENSMUSG00000026657	Frmd4a	2700017I06Rik|5330420J21|AI594879|C230040M21Rik|Frmd4|Gm13190|OTTMUSG00000010806|mKIAA1294	FERM domain containing 4A	protein-coding
D6_peak_8664	chr3	109159876	109160126	5.03749	8.15572	4.92392	49	NA	intron (NM_172685, intron 7 of 9)	intron (NM_172685, intron 7 of 9)	36852	NM_172685	229731	Mm.33574	NM_172685	ENSMUSG00000040322	Slc25a24	2610016M12Rik	solute carrier family 25 (mitochondrial carrier, phosphate carrier), member 24	protein-coding
D6_peak_441	chr1	93668838	93669228	6.09342	10.6063	7.14292	71	NA	Intergenic	(CA)n|Simple_repeat|Simple_repeat	-16542	NM_016778	51800	Mm.3295	NM_016778	ENSMUSG00000026278	Bok	matador|mtd	BCL2-related ovarian killer	protein-coding
D6_peak_444	chr1	93825239	93826109	7.45611	16.4091	12.5378	125	NA	intron (NM_001310767, intron 1 of 9)	intron (NM_001310767, intron 1 of 9)	434	NM_178882	98314	Mm.383401	NM_178882	ENSMUSG00000073609	D2hgdh	AA408776|AA408778|AI325464	D-2-hydroxyglutarate dehydrogenase	protein-coding
D6_peak_8669	chr3	109732526	109733443	5.93123	11.0878	7.58522	75	NA	Intergenic	Intergenic	158977	NM_146139	57257	Mm.282257	NM_020505	ENSMUSG00000033721	Vav3	A530094I06Rik|AA986410|Idd18.1	vav 3 oncogene	protein-coding
D6_peak_446	chr1	94425275	94425591	4.82852	6.93546	3.84288	38	NA	Intergenic	Intergenic	-372009	NR_040473	74689	Mm.399187	NR_040473	ENSMUSG00000100518	4930440C22Rik	-	RIKEN cDNA 4930440C22 gene	ncRNA
D6_peak_447	chr1	94503814	94504302	4.60594	6.85409	3.77072	37	NA	Intergenic	Intergenic	-293384	NR_040473	74689	Mm.399187	NR_040473	ENSMUSG00000100518	4930440C22Rik	-	RIKEN cDNA 4930440C22 gene	ncRNA
D6_peak_7060	chr2	4452753	4453409	4.6878	8.18153	4.94693	49	NA	intron (NM_001347086, intron 3 of 24)	intron (NM_001347086, intron 3 of 24)	52105	NM_001177843	209630	Mm.37932	NM_172475	ENSMUSG00000026657	Frmd4a	2700017I06Rik|5330420J21|AI594879|C230040M21Rik|Frmd4|Gm13190|OTTMUSG00000010806|mKIAA1294	FERM domain containing 4A	protein-coding
D6_peak_7062	chr2	4512304	4512533	5.97704	10.4119	6.96507	69	NA	intron (NM_001347086, intron 6 of 24)	MER3|DNA|hAT-Charlie	-47336	NM_001177844	209630	Mm.37932	NM_172475	ENSMUSG00000026657	Frmd4a	2700017I06Rik|5330420J21|AI594879|C230040M21Rik|Frmd4|Gm13190|OTTMUSG00000010806|mKIAA1294	FERM domain containing 4A	protein-coding
D6_peak_7063	chr2	4552004	4552532	6.81433	15.6452	11.8202	118	NA	intron (NM_001347086, intron 12 of 24)	intron (NM_001347086, intron 12 of 24)	-7486	NM_001177844	209630	Mm.37932	NM_172475	ENSMUSG00000026657	Frmd4a	2700017I06Rik|5330420J21|AI594879|C230040M21Rik|Frmd4|Gm13190|OTTMUSG00000010806|mKIAA1294	FERM domain containing 4A	protein-coding
D6_peak_7064	chr2	4583929	4584286	6.13436	12.6377	9.01521	90	NA	intron (NM_001347086, intron 15 of 24)	intron (NM_001347086, intron 15 of 24)	24353	NM_001177844	209630	Mm.37932	NM_172475	ENSMUSG00000026657	Frmd4a	2700017I06Rik|5330420J21|AI594879|C230040M21Rik|Frmd4|Gm13190|OTTMUSG00000010806|mKIAA1294	FERM domain containing 4A	protein-coding
D6_peak_7065	chr2	4651879	4652286	5.69428	9.93585	6.53116	65	NA	promoter-TSS (NM_026045)	promoter-TSS (NM_026045)	4	NM_026045	67229	Mm.38529	NM_026045	ENSMUSG00000039449	Prpf18	2810441A10Rik	pre-mRNA processing factor 18	protein-coding
D6_peak_7067	chr2	4801891	4802373	4.92869	7.97426	4.76257	47	NA	TTS (NM_001190400)	TTS (NM_001190400)	-79432	NM_175400	109079	Mm.34329	NM_175400	ENSMUSG00000026662	Sephs1	1110046B24Rik|AA589574|AI505014|AW111620|SELD|SPS|SPS1	selenophosphate synthetase 1	protein-coding
D6_peak_8670	chr3	109782485	109783263	4.19339	7.83912	4.64119	46	NA	exon (NM_001163350, exon 8 of 8)	exon (NM_001163350, exon 8 of 8)	208867	NM_146139	57257	Mm.282257	NM_020505	ENSMUSG00000033721	Vav3	A530094I06Rik|AA986410|Idd18.1	vav 3 oncogene	protein-coding
D6_peak_8672	chr3	109818547	109819063	5.89989	10.6543	7.18655	71	NA	intron (NM_001163349, intron 5 of 5)	intron (NM_001163349, intron 5 of 5)	244798	NM_146139	57257	Mm.282257	NM_020505	ENSMUSG00000033721	Vav3	A530094I06Rik|AA986410|Idd18.1	vav 3 oncogene	protein-coding
D6_peak_8673	chr3	109931023	109931546	4.82449	7.79955	4.60536	46	NA	intron (NM_001163351, intron 3 of 4)	intron (NM_001163351, intron 3 of 4)	212188	NM_030699	80883	Mm.39262	NM_030699	ENSMUSG00000059857	Ntng1	A930010C08Rik|AI853992|Lmnt1	netrin G1	protein-coding
D6_peak_451	chr1	96397956	96398237	3.77896	5.04045	2.22158	22	NA	Intergenic	Intergenic	264477	NR_040478	75159	Mm.243854	NR_040478	ENSMUSG00000100589	4930533P14Rik	-	RIKEN cDNA 4930533P14 gene	ncRNA
D6_peak_8677	chr3	110666997	110667467	4.57907	8.913	5.60442	56	NA	Intergenic	Intergenic	-416233	NM_178891	99890	Mm.36115	NM_178891	ENSMUSG00000049300	Prmt6	AW124876|BB233495|Hrmt1l6	protein arginine N-methyltransferase 6	protein-coding
D6_peak_457	chr1	97977044	97977698	4.89302	8.54846	5.27556	52	NA	intron (NM_013626, intron 1 of 25)	intron (NM_013626, intron 1 of 25)	70422	NR_037993	78603	Mm.442597	NR_037993	ENSMUSG00000089706	B230216N24Rik	-	RIKEN cDNA B230216N24 gene	ncRNA
D6_peak_459	chr1	104495903	104496664	6.604	13.9298	10.2153	102	NA	Intergenic	X6B_LINE|LINE|CR1	-272536	NM_011800	23836	Mm.103640	NM_011800	ENSMUSG00000050840	Cdh20	Cdh7	cadherin 20	protein-coding
D6_peak_7071	chr2	5100175	5100722	4.19878	6.45658	3.4252	34	NA	Intergenic	Intergenic	-36510	NM_181848	71648	Mm.116942	NM_181848	ENSMUSG00000026672	Optn	4930441O07Rik|FIP2|HYPL|NRP	optineurin	protein-coding
D6_peak_7072	chr2	5160192	5160676	5.43707	9.49733	6.13249	61	NA	intron (NM_028804, intron 2 of 2)	intron (NM_028804, intron 2 of 2)	22658	NM_028804	74186	Mm.274715	NM_028804	ENSMUSG00000026676	Ccdc3	2310045O21Rik	coiled-coil domain containing 3	protein-coding
D6_peak_7073	chr2	5193318	5193756	5.90507	12.2055	8.61513	86	NA	intron (NM_028804, intron 2 of 2)	intron (NM_028804, intron 2 of 2)	55761	NM_028804	74186	Mm.274715	NM_028804	ENSMUSG00000026676	Ccdc3	2310045O21Rik	coiled-coil domain containing 3	protein-coding
D6_peak_7074	chr2	5314643	5315068	7.72551	18.3596	14.3759	143	NA	intron (NM_001290374, intron 5 of 9)	intron (NM_001290374, intron 5 of 9)	-64535	NR_030601	100124465		NR_030601	ENSMUSG00000078031	Mir466d	Mirn466d	microRNA 466d	ncRNA
D6_peak_7075	chr2	5379062	5379381	29.3479	241.204	235.89	2358	NA	promoter-TSS (NR_030601)	promoter-TSS (NR_030601)	-169	NR_030601	100124465		NR_030601	ENSMUSG00000078031	Mir466d	Mirn466d	microRNA 466d	ncRNA
D6_peak_7076	chr2	5610316	5610617	4.6794	6.97235	3.87517	38	NA	intron (NM_001290374, intron 1 of 9)	intron (NM_001290374, intron 1 of 9)	65580	NM_001290376	227541	Mm.191949	NM_177343	ENSMUSG00000039145	Camk1d	A630059D12Rik|CKLiK|CaMKIdelta|E030025C11Rik|mCKLiK	calcium/calmodulin-dependent protein kinase ID	protein-coding
D6_peak_7077	chr2	5714632	5714961	5.87903	10.6185	7.15399	71	NA	promoter-TSS (NM_001290375)	promoter-TSS (NM_001290375)	-34	NM_001290374	227541	Mm.191949	NM_177343	ENSMUSG00000039145	Camk1d	A630059D12Rik|CKLiK|CaMKIdelta|E030025C11Rik|mCKLiK	calcium/calmodulin-dependent protein kinase ID	protein-coding
D6_peak_7078	chr2	5844946	5845180	7.4387	14.0864	10.3612	103	NA	promoter-TSS (NM_133837)	promoter-TSS (NM_133837)	29	NM_016918	53893	Mm.251904	NM_016918	ENSMUSG00000025817	Nudt5	-	nudix (nucleoside diphosphate linked moiety X)-type motif 5	protein-coding
D6_peak_8680	chr3	111069417	111070451	4.29814	6.62419	3.57063	35	NA	Intergenic	Intergenic	-811969	NR_045362	625585	Mm.389497	NR_045362	ENSMUSG00000104543	Gm6602	-	predicted gene 6602	ncRNA
D6_peak_8682	chr3	112147474	112147792	4.89346	7.91529	4.70944	47	NA	Intergenic	Intergenic	265730	NR_045362	625585	Mm.389497	NR_045362	ENSMUSG00000104543	Gm6602	-	predicted gene 6602	ncRNA
D6_peak_8683	chr3	112278955	112279204	8.29511	15.9779	12.1332	121	NA	Intergenic	Intergenic	397176	NR_045362	625585	Mm.389497	NR_045362	ENSMUSG00000104543	Gm6602	-	predicted gene 6602	ncRNA
D6_peak_460	chr1	105179090	105179398	4.66081	6.94246	3.84873	38	NA	Intergenic	Intergenic	177466	NM_001160368	320311	Mm.389162	NM_178779	ENSMUSG00000047496	Rnf152	A930029B02Rik	ring finger protein 152	protein-coding
D6_peak_8684	chr3	112603628	112604277	4.68986	7.87612	4.67446	46	NA	Intergenic	Intergenic	552775	NM_001190404	545562	Mm.462977	NM_001190403		Amy2b	Amy-X|Amy2-2|OTTMUSG00000022462|mAmy2-1	amylase 2b	protein-coding
D6_peak_462	chr1	105663700	105664380	5.6145	11.6472	8.09968	80	NA	promoter-TSS (NM_013784)	promoter-TSS (NM_013784)	179	NM_173187	227446	Mm.337339	NM_029349	ENSMUSG00000026319	2310035C23Rik	6430401N10|Kiaa1468|mKIAA1468	RIKEN cDNA 2310035C23 gene	protein-coding
D6_peak_8686	chr3	114189453	114189746	6.39212	11.1017	7.59828	75	NA	intron (NM_007729, intron 54 of 66)	L1MA5|LINE|L1	159059	NM_007729	12814	Mm.209715	NM_007729	ENSMUSG00000027966	Col11a1	C530001D20Rik|cho	collagen, type XI, alpha 1	protein-coding
D6_peak_8687	chr3	115162402	115163116	5.21514	9.45567	6.09518	60	NA	Intergenic	Intergenic	81794	NM_153157	229759	Mm.54183	NM_153157	ENSMUSG00000027965	Olfm3	B230206G02Rik	olfactomedin 3	protein-coding
D6_peak_468	chr1	108247796	108248179	4.04738	5.69626	2.77019	27	NA	Intergenic	Intergenic	330728	NR_102306	319596	Mm.136054	NR_102306	ENSMUSG00000100457	D830032E09Rik	-	RIKEN cDNA D830032E09 gene	ncRNA
D6_peak_469	chr1	109864074	109864301	4.11267	5.56374	2.66117	26	NA	Intergenic	Intergenic	-118713	NM_001316743	241201	Mm.213407	NM_172853	ENSMUSG00000026312	Cdh7	9330156F07Rik|CDH7L1	cadherin 7, type 2	protein-coding
D6_peak_7081	chr2	6179070	6179362	4.11267	5.56374	2.66117	26	NA	Intergenic	Intergenic	-14035	NR_040333	320132	Mm.445891	NR_040333	ENSMUSG00000087125	A230108P19Rik	-	RIKEN cDNA A230108P19 gene	ncRNA
D6_peak_7083	chr2	6932929	6933589	4.61862	8.05656	4.83606	48	NA	intron (NM_001110229, intron 2 of 14)	intron (NM_001110229, intron 2 of 14)	-4537	NR_027890	68144	Mm.483289	NM_026575		5031426D15Rik	-	RIKEN cDNA 5031426D15 gene	ncRNA
D6_peak_7084	chr2	7136141	7136796	5.31904	8.95362	5.64011	56	NA	intron (NM_001110231, intron 3 of 15)	intron (NM_001110231, intron 3 of 15)	-55166	NM_001160292	14007	Mm.398543	NM_010160	ENSMUSG00000002107	Celf2	B230218O03|B230345P09Rik|C88023|CELF-2|CUG-BP2|Cugbp2|D230046B21Rik|Etr-3|Napor|Napor-2|mETR-3	CUGBP, Elav-like family member 2	protein-coding
D6_peak_7086	chr2	7222480	7223317	4.94269	8.31387	5.06556	50	NA	intron (NM_001110231, intron 2 of 15)	intron (NM_001110231, intron 2 of 15)	-141596	NM_001160292	14007	Mm.398543	NM_010160	ENSMUSG00000002107	Celf2	B230218O03|B230345P09Rik|C88023|CELF-2|CUG-BP2|Cugbp2|D230046B21Rik|Etr-3|Napor|Napor-2|mETR-3	CUGBP, Elav-like family member 2	protein-coding
D6_peak_7087	chr2	8310074	8310405	3.79722	4.86083	2.07131	20	NA	Intergenic	Intergenic	-879276	NR_038180	73438	Mm.23558	NR_038180	ENSMUSG00000085580	1700061F12Rik	-	RIKEN cDNA 1700061F12 gene	ncRNA
D6_peak_470	chr1	110481159	110481776	5.49434	11.4127	7.88285	78	NA	Intergenic	MTD|LTR|ERVL-MaLR	495905	NM_001081386	227485	Mm.322070	NM_001081386	ENSMUSG00000047216	Cdh19	-	cadherin 19, type 2	protein-coding
D6_peak_8694	chr3	116807831	116808343	4.97074	8.68603	5.39972	53	NA	promoter-TSS (NM_001081326)	promoter-TSS (NM_001081326)	79	NM_001081326	77559	Mm.237099	NM_001081326	ENSMUSG00000033400	Agl	1110061O17Rik|9430004C13Rik|9630046L06Rik|AI850929|C77197	amylo-1,6-glucosidase, 4-alpha-glucanotransferase	protein-coding
D6_peak_472	chr1	114537863	114538088	3.54346	4.29087	1.6202	16	NA	Intergenic	Intergenic	-1147162	NM_001077425	636808	Mm.101576	NM_001077425	ENSMUSG00000070695	Cntnap5a	Caspr5-1|EG636808	contactin associated protein-like 5A	protein-coding
D6_peak_8696	chr3	117851240	117851756	3.94352	5.52938	2.63238	26	NA	intron (NM_001190156, intron 1 of 7)	intron (NM_001190156, intron 1 of 7)	17438	NM_029655	76561	Mm.33824	NM_029655	ENSMUSG00000028007	Snx7	2510028H01Rik	sorting nexin 7	protein-coding
D6_peak_473	chr1	116149841	116150066	4.35897	6.19316	3.19687	31	NA	intron (NM_001077425, intron 7 of 23)	intron (NM_001077425, intron 7 of 23)	464816	NM_001077425	636808	Mm.101576	NM_001077425	ENSMUSG00000070695	Cntnap5a	Caspr5-1|EG636808	contactin associated protein-like 5A	protein-coding
D6_peak_8697	chr3	117927952	117928450	8.2937	18.4272	14.4397	144	NA	Intergenic	Intergenic	-59265	NM_001190156	76561	Mm.33824	NM_029655	ENSMUSG00000028007	Snx7	2510028H01Rik	sorting nexin 7	protein-coding
D6_peak_8698	chr3	118473598	118474073	4.92382	8.60306	5.32566	53	NA	Intergenic	Intergenic	39978	NR_029551	387155		NR_029551	ENSMUSG00000065569	Mir137	Mirn137|mir-137|mmu-mir-137	microRNA 137	ncRNA
D6_peak_8699	chr3	118569860	118570253	5.27768	7.64482	4.46865	44	NA	intron (NM_170778, intron 1 of 22)	intron (NM_170778, intron 1 of 22)	7878	NM_170778	99586	Mm.27907	NM_170778	ENSMUSG00000033308	Dpyd	AI315208|DPD|E330028L06Rik	dihydropyrimidine dehydrogenase	protein-coding
D6_peak_476	chr1	118435099	118435982	7.36519	18.1293	14.1588	141	NA	intron (NM_001293300, intron 2 of 40)	intron (NM_001293300, intron 2 of 40)	23725	NR_027901	68204	Mm.443536	NR_027901	ENSMUSG00000107722	2900060B14Rik	-	RIKEN cDNA 2900060B14 gene	ncRNA
D6_peak_7090	chr2	10525735	10526097	6.29339	12.5238	8.9096	89	NA	intron (NM_001198808, intron 11 of 22)	intron (NM_001198808, intron 11 of 22)	8312	NR_035417	100316668		NR_035417	ENSMUSG00000080657	Mir669i	Mirn669i|mir-669i|mmu-mir-669i	microRNA 669i	ncRNA
D6_peak_7092	chr2	11059661	11060223	5.96337	10.7632	7.28696	72	NA	Intergenic	Intergenic	-112440	NM_008859	18761	Mm.329993	NM_008859	ENSMUSG00000026778	Prkcq	A130035A12Rik|AW494342|PKC-0|PKC-theta|PKCtheta|Pkcq	protein kinase C, theta	protein-coding
D6_peak_7097	chr2	12868907	12869453	6.59025	13.0554	9.40275	94	NA	Intergenic	Intergenic	-54861	NM_008961	19212	Mm.229322	NM_008961	ENSMUSG00000026730	Pter	AI790318|Mpr56-1	phosphotriesterase related	protein-coding
D6_peak_7098	chr2	12887275	12887935	6.89353	18.5292	14.5379	145	NA	Intergenic	Intergenic	-36436	NM_008961	19212	Mm.229322	NM_008961	ENSMUSG00000026730	Pter	AI790318|Mpr56-1	phosphotriesterase related	protein-coding
D6_peak_485	chr1	120431444	120432129	6.99066	13.7595	10.0572	100	NA	Intergenic	Intergenic	73298	NM_010766	17167	Mm.1856	NM_010766	ENSMUSG00000026390	Marco	AI323439|Ly112|Scara2	macrophage receptor with collagenous structure	protein-coding
D6_peak_486	chr1	120910830	120911292	7.20075	15.0199	11.2345	112	NA	Intergenic	Intergenic	-176344	NR_110450	98452	Mm.131017	NR_038008	ENSMUSG00000097881	Celrr	AI848258|B230209K01Rik|Celr|Gm818	cerebellum expressed regulatory RNA	ncRNA
D6_peak_487	chr1	121226514	121227592	6.81312	14.3161	10.5759	105	NA	Intergenic	Intergenic	100625	NM_001271531	72999	Mm.27136	NM_133748	ENSMUSG00000003721	Insig2	2900053I11Rik|C730043J18Rik|Insig-2	insulin induced gene 2	protein-coding
D6_peak_488	chr1	121391026	121391261	4.98079	9.03327	5.71189	57	NA	Intergenic	Intergenic	-39924	NM_001025156	70829	Mm.25788	NM_027567	ENSMUSG00000026339	Ccdc93	4633402D15Rik|9230102M16Rik	coiled-coil domain containing 93	protein-coding
D6_peak_491	chr1	124509067	124509332	4.62111	6.60813	3.55651	35	NA	Intergenic	Intergenic	-463640	NM_199021	269109	Mm.417716	NM_199021	ENSMUSG00000036815	Dpp10	6430601K09Rik|DPP X|Dprp3	dipeptidylpeptidase 10	protein-coding
D6_peak_493	chr1	125560509	125561049	11.1643	42.1076	37.2788	372	NA	promoter-TSS (NM_028787)	promoter-TSS (NM_028787)	-237	NM_028787	74150	Mm.28654	NM_028787	ENSMUSG00000026342	Slc35f5	1300003P13Rik|AI646727	solute carrier family 35, member F5	protein-coding
D6_peak_494	chr1	125904969	125905753	3.93672	6.26405	3.25864	32	NA	intron (NM_001311089, intron 2 of 2)	intron (NM_001311089, intron 2 of 2)	6026	NM_001311090	72585	Mm.490405	NM_145100	ENSMUSG00000026344	Lypd1	2700050C12Rik|AI853408|C530008O16Rik|Lynx2|Lypdc1	Ly6/Plaur domain containing 1	protein-coding
D6_peak_496	chr1	126058845	126059409	5.60776	11.2577	7.74101	77	NA	intron (NM_001081756, intron 10 of 16)	intron (NM_001081756, intron 10 of 16)	-146199	NM_001311089	72585	Mm.490405	NM_145100	ENSMUSG00000026344	Lypd1	2700050C12Rik|AI853408|C530008O16Rik|Lynx2|Lypdc1	Ly6/Plaur domain containing 1	protein-coding
D6_peak_497	chr1	126189072	126189636	4.71235	7.31283	4.17434	41	NA	intron (NM_001081756, intron 7 of 16)	intron (NM_001081756, intron 7 of 16)	-276426	NM_001311089	72585	Mm.490405	NM_145100	ENSMUSG00000026344	Lypd1	2700050C12Rik|AI853408|C530008O16Rik|Lynx2|Lypdc1	Ly6/Plaur domain containing 1	protein-coding
D6_peak_4600	chr15	31224074	31224668	5.47264	9.91213	6.50916	65	NA	promoter-TSS (NM_146057)	promoter-TSS (NM_146057)	-14	NM_146057	223453	Mm.222867	NM_146057	ENSMUSG00000039168	Dap	4921531N22Rik|AI789753|AU040360	death-associated protein	protein-coding
D6_peak_4606	chr15	31880270	31881315	7.79094	21.9741	17.8104	178	NA	Intergenic	Intergenic	278676	NM_026546	68073	Mm.119185	NM_026546	ENSMUSG00000039065	Fam173b	A930016P21Rik|AA987072	family with sequence similarity 173, member B	protein-coding
D6_peak_4607	chr15	32062169	32062633	4.78158	8.03575	4.81663	48	NA	Intergenic	Intergenic	-114888	NM_020503	57254	Mm.377133	NM_020503	ENSMUSG00000045267	Tas2r119	T2r19|Tas2r19|mGR19|mt2r19	taste receptor, type 2, member 119	protein-coding
D6_peak_4608	chr15	32153711	32154243	7.77777	20.4428	16.353	163	NA	Intergenic	Intergenic	-23312	NM_020503	57254	Mm.377133	NM_020503	ENSMUSG00000045267	Tas2r119	T2r19|Tas2r19|mGR19|mt2r19	taste receptor, type 2, member 119	protein-coding
D6_peak_4609	chr15	32423125	32423406	3.88636	6.94844	3.85449	38	NA	intron (NM_009154, intron 3 of 22)	intron (NM_009154, intron 3 of 22)	178452	NM_009154	20356	Mm.260374	NM_009154	ENSMUSG00000022231	Sema5a	5930434A13|9130201M22Rik|AI464145|Semaf|semF	sema domain, seven thrombospondin repeats (type 1 and type 1-like), transmembrane domain (TM) and short cytoplasmic domain, (semaphorin) 5A	protein-coding
D6_peak_3008	chr12	86203422	86203874	5.31106	8.60816	5.32957	53	NA	Intergenic	Intergenic	34307	NR_046081	328136	Mm.312050	NR_046081	ENSMUSG00000097543	Gm805	-	predicted gene 805	ncRNA
D6_peak_4610	chr15	32427389	32427777	4.89209	10.8752	7.38973	73	NA	intron (NM_009154, intron 3 of 22)	L2a|LINE|L2	182770	NM_009154	20356	Mm.260374	NM_009154	ENSMUSG00000022231	Sema5a	5930434A13|9130201M22Rik|AI464145|Semaf|semF	sema domain, seven thrombospondin repeats (type 1 and type 1-like), transmembrane domain (TM) and short cytoplasmic domain, (semaphorin) 5A	protein-coding
D6_peak_4611	chr15	32471273	32471881	4.48378	8.11185	4.88448	48	NA	intron (NM_009154, intron 4 of 22)	intron (NM_009154, intron 4 of 22)	226764	NM_009154	20356	Mm.260374	NM_009154	ENSMUSG00000022231	Sema5a	5930434A13|9130201M22Rik|AI464145|Semaf|semF	sema domain, seven thrombospondin repeats (type 1 and type 1-like), transmembrane domain (TM) and short cytoplasmic domain, (semaphorin) 5A	protein-coding
D6_peak_4613	chr15	34237860	34238304	4.76605	8.00878	4.79271	47	NA	promoter-TSS (NM_033521)	promoter-TSS (NM_033521)	56	NM_033521	114128	Mm.197518	NM_033521	ENSMUSG00000022257	Laptm4b	C330023P13Rik|LAPTM4beta	lysosomal-associated protein transmembrane 4B	protein-coding
D6_peak_4616	chr15	34347577	34348370	9.12378	32.1214	27.5615	275	NA	intron (NM_016762, intron 3 of 18)	intron (NM_016762, intron 3 of 18)	9899	NM_001256161	77358	Mm.402759	NM_001256161	ENSMUSG00000094447	9430069I07Rik	-	RIKEN cDNA 9430069I07 gene	protein-coding
D6_peak_4617	chr15	34443321	34443883	5.94049	11.4896	7.95404	79	NA	promoter-TSS (NR_028101)	promoter-TSS (NR_028101)	-326	NM_001163485	19946	Mm.358632	NM_009083	ENSMUSG00000058600	Rpl30	-	ribosomal protein L30	protein-coding
D6_peak_3010	chr12	86249927	86250420	7.97127	19.8351	15.7743	157	NA	intron (NM_001324488, intron 2 of 8)	intron (NM_001324488, intron 2 of 8)	8315	NM_001324488	70373	Mm.252967	NM_027405	ENSMUSG00000021254	Gpatch2l	1700020O03Rik|4732487G21Rik|A630090I05Rik|Kiaa1152	G patch domain containing 2 like	protein-coding
D6_peak_3012	chr12	86324129	86324643	4.62661	7.17147	4.05061	40	NA	Intergenic	Intergenic	-36731	NM_001159500	26380	Mm.235550	NM_011934	ENSMUSG00000021255	Esrrb	Err2|Errb|Estrrb|Nr3b2	estrogen related receptor, beta	protein-coding
D6_peak_3014	chr12	86517609	86517968	4.4488	6.60011	3.54934	35	NA	intron (NM_001159500, intron 6 of 6)	intron (NM_001159500, intron 6 of 6)	96144	NM_011934	26380	Mm.235550	NM_011934	ENSMUSG00000021255	Esrrb	Err2|Errb|Estrrb|Nr3b2	estrogen related receptor, beta	protein-coding
D6_peak_4623	chr15	36295514	36296105	5.86503	10.224	6.79399	67	NA	Intergenic	Intergenic	-12662	NM_013923	30945	Mm.5181	NM_013923	ENSMUSG00000022280	Rnf19a	AA032313|Dorfin|Rnf19|UIP117|Ubce7ip2|XYbp	ring finger protein 19A	protein-coding
D6_peak_4625	chr15	36716034	36716691	6.34032	11.0161	7.51977	75	NA	Intergenic	Intergenic	74570	NM_001253807	22631	Mm.3360	NM_011740	ENSMUSG00000022285	Ywhaz	1110013I11Rik|14-3-3zeta|AI596267|AL022924|AU020854	tyrosine 3-monooxygenase/tryptophan 5-monooxygenase activation protein, zeta polypeptide	protein-coding
D6_peak_3025	chr12	86911306	86911780	6.50261	12.8994	9.25867	92	NA	Intergenic	Intergenic	-26729	NM_145836	238330	Mm.248358	NM_145836	ENSMUSG00000034168	Irf2bpl	6430527G18Rik|Eap1	interferon regulatory factor 2 binding protein-like	protein-coding
D6_peak_3026	chr12	86918292	86919242	4.9096	8.25698	5.01507	50	NA	Intergenic	Intergenic	-28274	NM_001289431	217732	Mm.22337	NM_173735	ENSMUSG00000034157	Cipc	2310044G17Rik|AI842544|AI853744|Kiaa1737|mKIAA1737	CLOCK interacting protein, circadian	protein-coding
D6_peak_3029	chr12	87265999	87266743	9.59286	29.2123	24.7548	247	NA	promoter-TSS (NM_001142580)	promoter-TSS (NM_001142580)	-85	NM_001142580	104799	Mm.208750	NM_134044	ENSMUSG00000021038	Vipas39	6720456H09Rik|9330175H22Rik|AI413782|SPE-39|Spe39|Vipar|hSPE-39	VPS33B interacting protein, apical-basolateral polarity regulator, spe-39 homolog	protein-coding
D6_peak_4630	chr15	37135702	37135905	4.35897	6.19316	3.19687	31	NA	Intergenic	CpG	-97233	NM_026496	252973	Mm.244612	NM_026496	ENSMUSG00000022286	Grhl2	0610015A08Rik|BOM|Tcfcp2l3|clft3	grainyhead-like 2 (Drosophila)	protein-coding
D6_peak_4638	chr15	38519057	38519685	9.86277	35.737	31.0719	310	NA	promoter-TSS (NM_001301688)	promoter-TSS (NM_001301688)	-105	NR_125913	54375	Mm.250214	NM_018745	ENSMUSG00000037458	Azin1	1700085L02Rik|AZI|Oazi|Oazin	antizyme inhibitor 1	protein-coding
D6_peak_10401	chr5	113448206	113448787	7.84906	20.0907	16.0184	160	NA	Intergenic	Intergenic	91202	NM_001012726	503692	Mm.348794	NM_001012726	ENSMUSG00000053873	Aym1	-	activator of yeast meiotic promoters 1	protein-coding
D6_peak_10403	chr5	113735384	113736089	8.12987	19.1339	15.1098	151	NA	promoter-TSS (NM_001010825)	promoter-TSS (NM_001010825)	-46	NM_001010825	231630	Mm.21926	NM_001010825	ENSMUSG00000053334	Ficd	D5Ertd40e|Hype	FIC domain containing	protein-coding
D6_peak_10404	chr5	113771679	113772367	4.68986	7.87612	4.67446	46	NA	promoter-TSS (NM_025526)	promoter-TSS (NM_025526)	-374	NM_016926	53890	Mm.29594	NM_016926	ENSMUSG00000018974	Sart3	AU045857|mKIAA0156	squamous cell carcinoma antigen recognized by T cells 3	protein-coding
D6_peak_10405	chr5	113788811	113789046	3.89812	5.01622	2.20141	22	NA	Intergenic	Intergenic	11424	NM_146162	231633	Mm.41681	NM_146162	ENSMUSG00000054675	Tmem119	AW208946|BC025600|obif	transmembrane protein 119	protein-coding
D6_peak_10408	chr5	113921491	113921875	5.10702	7.65643	4.47875	44	NA	Intergenic	Intergenic	-12977	NM_011779	23790	Mm.260158	NM_011779	ENSMUSG00000004530	Coro1c	AL022675|AW455561|AW548837	coronin, actin binding protein 1C	protein-coding
D6_peak_3030	chr12	87388225	87388865	8.41736	22.2812	18.1032	181	NA	promoter-TSS (NM_011479)	promoter-TSS (NM_011479)	-190	NM_011479	20773	Mm.565	NM_011479	ENSMUSG00000021036	Sptlc2	LCB2|LCB2a|Spt2	serine palmitoyltransferase, long chain base subunit 2	protein-coding
D6_peak_3031	chr12	87443615	87443904	5.43733	9.15219	5.81974	58	NA	promoter-TSS (NM_001102565)	promoter-TSS (NM_001102565)	80	NM_001102565	211064	Mm.486235	NM_001102565	ENSMUSG00000079036	Alkbh1	2700073G19Rik|Abh|Alkbh|alkB|hABH	alkB homolog 1, histone H2A dioxygenase	protein-coding
D6_peak_3033	chr12	88915443	88915789	3.55282	4.89391	2.09896	20	NA	intron (NM_001198587, intron 3 of 19)	intron (NM_001198587, intron 3 of 19)	-37774	NM_172544	18191	Mm.425766	NM_172544	ENSMUSG00000066392	Nrxn3	-	neurexin III	protein-coding
D6_peak_3036	chr12	89149165	89149382	4.44853	6.87598	3.79013	37	NA	intron (NM_172544, intron 2 of 19)	intron (NM_172544, intron 2 of 19)	195883	NM_172544	18191	Mm.425766	NM_172544	ENSMUSG00000066392	Nrxn3	-	neurexin III	protein-coding
D6_peak_3037	chr12	89232239	89232964	5.84703	11.3209	7.79893	77	NA	intron (NM_172544, intron 4 of 19)	intron (NM_172544, intron 4 of 19)	279211	NM_172544	18191	Mm.425766	NM_172544	ENSMUSG00000066392	Nrxn3	-	neurexin III	protein-coding
D6_peak_3038	chr12	89255311	89255706	5.21001	8.44163	5.18026	51	NA	intron (NM_172544, intron 5 of 19)	intron (NM_172544, intron 5 of 19)	302118	NM_172544	18191	Mm.425766	NM_172544	ENSMUSG00000066392	Nrxn3	-	neurexin III	protein-coding
D6_peak_4642	chr15	39854077	39854410	3.80912	6.53784	3.49616	34	NA	intron (NM_022722, intron 1 of 9)	intron (NM_022722, intron 1 of 9)	3227	NM_022722	64705	Mm.275974	NM_022722	ENSMUSG00000022304	Dpys	1200017I10Rik|1300004I01Rik|DHP|DHPase	dihydropyrimidinase	protein-coding
D6_peak_4643	chr15	39876161	39876784	5.62065	10.1712	6.74556	67	NA	intron (NM_001347036, intron 4 of 5)	intron (NM_001347036, intron 4 of 5)	-19002	NM_001164466	64705	Mm.275974	NM_022722	ENSMUSG00000022304	Dpys	1200017I10Rik|1300004I01Rik|DHP|DHPase	dihydropyrimidinase	protein-coding
D6_peak_4645	chr15	39943856	39944190	7.80728	20.0052	15.9366	159	NA	promoter-TSS (NM_172814)	promoter-TSS (NM_172814)	-29	NM_001347036	239393	Mm.39874	NM_172814	ENSMUSG00000022305	Lrp12	AI848829|C820005L12Rik|LRP-12	low density lipoprotein-related protein 12	protein-coding
D6_peak_10410	chr5	114091120	114091570	5.7784	10.0781	6.66066	66	NA	promoter-TSS (NM_026805)	promoter-TSS (NM_026805)	35	NM_026805	68666	Mm.63584	NM_026805	ENSMUSG00000042078	Svop	1110030H18Rik|AI415691|msvop	SV2 related protein	protein-coding
D6_peak_4648	chr15	40924351	40924608	3.49596	4.2188	1.56324	15	NA	intron (NM_011766, intron 4 of 7)	intron (NM_011766, intron 4 of 7)	269437	NM_011766	22762	Mm.39496	NM_011766	ENSMUSG00000022306	Zfpm2	B330005D23Rik|FOG-2|FOG2	zinc finger protein, multitype 2	protein-coding
D6_peak_10411	chr5	114099937	114100315	4.89405	7.3165	4.1777	41	NA	promoter-TSS (NM_001033202)	promoter-TSS (NM_001033202)	-207	NM_001033202	100756	Mm.240421	NM_001033202	ENSMUSG00000029592	Usp30	6330590F17Rik|AI851327|D5Ertd483e	ubiquitin specific peptidase 30	protein-coding
D6_peak_4649	chr15	41500921	41501368	5.65566	8.84116	5.53995	55	NA	intron (NM_001130166, intron 1 of 16)	intron (NM_001130166, intron 1 of 16)	53662	NM_001130166	170719	Mm.254267	NM_130885	ENSMUSG00000022307	Oxr1	2210416C20Rik|C7|C7B	oxidation resistance 1	protein-coding
D6_peak_10415	chr5	114443794	114444319	7.60441	16.208	12.3489	123	NA	promoter-TSS (NM_029956)	promoter-TSS (NM_029956)	-29	NM_029956	77697	Mm.105182	NM_029956	ENSMUSG00000029575	Mmab	9130222L19Rik|ATR	methylmalonic aciduria (cobalamin deficiency) cblB type homolog (human)	protein-coding
D6_peak_3040	chr12	89289832	89290437	8.21633	22.3854	18.2034	182	NA	intron (NM_172544, intron 6 of 19)	MamRep605|LTR?|LTR?	336744	NM_172544	18191	Mm.425766	NM_172544	ENSMUSG00000066392	Nrxn3	-	neurexin III	protein-coding
D6_peak_3041	chr12	89370382	89370591	4.51168	6.98108	3.88273	38	NA	intron (NM_172544, intron 8 of 19)	intron (NM_172544, intron 8 of 19)	417096	NM_172544	18191	Mm.425766	NM_172544	ENSMUSG00000066392	Nrxn3	-	neurexin III	protein-coding
D6_peak_3042	chr12	89434235	89434829	5.11703	8.94305	5.63122	56	NA	intron (NM_172544, intron 8 of 19)	intron (NM_172544, intron 8 of 19)	-377951	NM_001252074	18191	Mm.425766	NM_172544	ENSMUSG00000066392	Nrxn3	-	neurexin III	protein-coding
D6_peak_3047	chr12	91265333	91265817	4.74336	6.80112	3.7247	37	NA	intron (NM_181815, intron 15 of 25)	intron (NM_181815, intron 15 of 25)	118834	NM_181815	75216	Mm.312204	NM_181815	ENSMUSG00000061533	Cep128	4930534B04Rik|5430424K18Rik|AI449708|AI480494|E230024F20	centrosomal protein 128	protein-coding
D6_peak_3049	chr12	91588257	91588810	4.10155	10.2007	6.77283	67	NA	intron (NM_175335, intron 1 of 8)	CpG	1116	NM_031391	83602	Mm.275728	NM_031391	ENSMUSG00000020962	Gtf2a1	6330549H03Rik|AA536742|AA959775|AW060250|TfIIAa/b|Tfiia1	general transcription factor II A, 1	protein-coding
D6_peak_4651	chr15	42979120	42979710	4.55145	7.93457	4.72667	47	NA	Intergenic	Intergenic	191403	NM_172815	239405	Mm.193274	NM_172815	ENSMUSG00000051920	Rspo2	2610028F08Rik|AA673245|D430027K22|ftls	R-spondin 2	protein-coding
D6_peak_4652	chr15	43477010	43477347	3.66564	4.86168	2.07131	20	NA	promoter-TSS (NM_025736)	promoter-TSS (NM_025736)	-51	NM_025736	66736	Mm.244512	NM_025736	ENSMUSG00000022337	Emc2	4921531G14Rik|AV060620|AW209495|Ttc35	ER membrane protein complex subunit 2	protein-coding
D6_peak_4653	chr15	44321692	44321920	5.5326	8.64363	5.36134	53	NA	Intergenic	MT2B1|LTR|ERVL	-106305	NM_175009	223527	Mm.291828	NM_175009	ENSMUSG00000022338	Eny2	1810057B09Rik|6720481I12|DC6|Ey2	enhancer of yellow 2 homolog (Drosophila)	protein-coding
D6_peak_4654	chr15	44427584	44428363	7.63734	23.1227	18.9068	189	NA	promoter-TSS (NM_175009)	promoter-TSS (NM_175009)	-138	NM_175009	223527	Mm.291828	NM_175009	ENSMUSG00000022338	Eny2	1810057B09Rik|6720481I12|DC6|Ey2	enhancer of yellow 2 homolog (Drosophila)	protein-coding
D6_peak_4656	chr15	44743139	44743407	6.02306	10.4889	7.03502	70	NA	intron (NM_001032727, intron 1 of 5)	intron (NM_001032727, intron 1 of 5)	5399	NM_001285840	319613	Mm.207715	NM_176998	ENSMUSG00000022340	Sybu	Golsyn	syntabulin (syntaxin-interacting)	protein-coding
D6_peak_4657	chr15	45550966	45551812	5.46131	8.52903	5.25862	52	NA	Intergenic	Intergenic	-436455	NM_026200	67498	Mm.300079	NM_026200	ENSMUSG00000022342	Kcnv1	2700023A03Rik|vibe	potassium channel, subfamily V, member 1	protein-coding
D6_peak_10422	chr5	114813607	114813896	6.54752	12.5635	8.94664	89	NA	intron (NR_027818, intron 1 of 1)	CpG	225	NR_027817	66236	Mm.268546	NR_027817	ENSMUSG00000072694	1500011B03Rik	AI415201|AV141149|AW556386	RIKEN cDNA 1500011B03 gene	ncRNA
D6_peak_10423	chr5	114823136	114823432	4.13058	6.34092	3.32521	33	NA	intron (NM_181075, intron 1 of 1)	CpG	184	NM_181075	330173	Mm.482205	NM_181075	ENSMUSG00000092486	2610524H06Rik	-	RIKEN cDNA 2610524H06 gene	protein-coding
D6_peak_10429	chr5	115326773	115327126	4.91101	7.94468	4.73583	47	NA	promoter-TSS (NM_025573)	promoter-TSS (NM_025573)	-228	NR_036616	108014	Mm.287826	NM_025573	ENSMUSG00000029538	Srsf9	25kDa|2610029M16Rik|SRp30c|Sfrs9	serine/arginine-rich splicing factor 9	protein-coding
D6_peak_3054	chr12	91877928	91879027	5.45349	10.2366	6.80546	68	NA	Intergenic	Intergenic	-29320	NM_011344	20338	Mm.250605	NM_011344	ENSMUSG00000020964	Sel1l	AW493766|Sel1h|mKIAA4137	sel-1 suppressor of lin-12-like (C. elegans)	protein-coding
D6_peak_3057	chr12	92303195	92303651	3.78091	4.83571	2.05093	20	NA	Intergenic	Intergenic	-454266	NM_011344	20338	Mm.250605	NM_011344	ENSMUSG00000020964	Sel1l	AW493766|Sel1h|mKIAA4137	sel-1 suppressor of lin-12-like (C. elegans)	protein-coding
D6_peak_3058	chr12	93011714	93012253	5.53929	10.3914	6.94671	69	NA	Intergenic	Intergenic	432840	NR_126436	75295	Mm.243878	NR_126436		4930559C10Rik	-	RIKEN cDNA 4930559C10 gene	ncRNA
D6_peak_4660	chr15	46233934	46234191	4.79789	6.63471	3.5786	35	NA	Intergenic	Intergenic	-90523	NR_045509	71120	Mm.158571	NR_045509	ENSMUSG00000099751	1700022A22Rik	4933413D07Rik	RIKEN cDNA 1700022A22 gene	ncRNA
D6_peak_4665	chr15	50787186	50787714	5.06732	8.85599	5.55263	55	NA	intron (NM_001310485, intron 5 of 7)	intron (NM_001310485, intron 5 of 7)	101599	NM_001310485	83925	Mm.30466	NM_032000	ENSMUSG00000038679	Trps1	AI115454|AI447310|D15Ertd586e	trichorhinophalangeal syndrome I (human)	protein-coding
D6_peak_4667	chr15	51564779	51565085	4.91454	7.34927	4.20683	42	NA	Intergenic	Intergenic	-169322	NR_045092	100502643	Mm.131987	NR_045092		Gm19303	-	predicted gene, 19303	ncRNA
D6_peak_10431	chr5	115398313	115398570	4.07837	5.51012	2.61549	26	NA	Intergenic	CpG	-31244	NM_008629	17690	Mm.5077	NM_008629	ENSMUSG00000054256	Msi1	Msi1h|Musahi1|m-Msi-1	musashi RNA-binding protein 1	protein-coding
D6_peak_4669	chr15	51865487	51865691	7.30794	15.6711	11.8446	118	NA	promoter-TSS (NM_080635)	promoter-TSS (NM_080635)	-128	NM_080635	68135	Mm.289800	NM_080635	ENSMUSG00000022312	Eif3h	1110008A16Rik|40kD|9430017H16Rik|EIF3-P40|EIF3-gamma|Eif3s3	eukaryotic translation initiation factor 3, subunit H	protein-coding
D6_peak_10434	chr5	115489250	115490772	7.8201	29.6707	25.1968	251	NA	Intergenic	CpG	-5527	NM_133760	75387	Mm.332616	NM_133760	ENSMUSG00000029524	Sirt4	4930596O17Rik	sirtuin 4	protein-coding
D6_peak_10436	chr5	115559297	115559780	7.5509	17.0596	13.1493	131	NA	promoter-TSS (NM_007475)	promoter-TSS (NM_007475)	71	NM_007475	11837	Mm.5286	NM_007475	ENSMUSG00000067274	Rplp0	36B4|Arbp|L10E	ribosomal protein, large, P0	protein-coding
D6_peak_10437	chr5	115652966	115653248	5.32161	9.99688	6.58651	65	NA	intron (NM_001080808, intron 7 of 8)	intron (NM_001080808, intron 7 of 8)	7534	NR_105997	102465623		NR_105997	ENSMUSG00000099254	Mir7030	Gm27267|mmu-mir-7030	microRNA 7030	ncRNA
D6_peak_3063	chr12	94578615	94579022	7.16821	15.4152	11.6046	116	NA	Intergenic	Intergenic	651480	NR_106175	102465890		NR_106175	ENSMUSG00000098498	Mir8099-1	Gm27917|mmu-mir-8099-1	microRNA 8099-1	ncRNA
D6_peak_3066	chr12	96271962	96272511	4.5823	7.38958	4.24225	42	NA	Intergenic	Intergenic	-225014	NR_103800	69423	Mm.46121	NM_027076		1700019M22Rik	-	NFX-like protein	pseudo
D6_peak_3069	chr12	97400816	97401279	3.27004	4.82845	2.04481	20	NA	Intergenic	Intergenic	858412	NM_008079	14420	Mm.5120	NM_008079	ENSMUSG00000021003	Galc	2310068B06Rik|A930008M05Rik|AW212969|AW413532|Gacy|twi|twitcher	galactosylceramidase	protein-coding
D6_peak_4671	chr15	51991711	51991988	6.29339	12.5238	8.9096	89	NA	promoter-TSS (NM_009009)	promoter-TSS (NM_009009)	-89	NM_009009	19357	Mm.182628	NM_009009	ENSMUSG00000022314	Rad21	SCC1|mKIAA0078	RAD21 cohesin complex component	protein-coding
D6_peak_4672	chr15	52464210	52464520	4.16463	6.13657	3.14849	31	NA	Intergenic	Intergenic	168812	NM_172816	239436	Mm.208831	NM_172816	ENSMUSG00000022315	Slc30a8	C820002P14Rik|ZnT-8|ZnT8	solute carrier family 30 (zinc transporter), member 8	protein-coding
D6_peak_4674	chr15	52806132	52806487	4.36604	6.46574	3.43309	34	NA	Intergenic	Intergenic	93864	NM_027212	69790	Mm.195562	NM_027212	ENSMUSG00000038622	Med30	1810038N03Rik|2510044J04Rik|TRAP25|Thrap6	mediator complex subunit 30	protein-coding
D6_peak_4677	chr15	53419662	53419963	5.96701	11.9283	8.35921	83	NA	Intergenic	L2|LINE|L2	-73629	NM_010162	14042	Mm.309395	NM_010162	ENSMUSG00000061731	Ext1	AA409028	exostoses (multiple) 1	protein-coding
D6_peak_10440	chr5	116420813	116421142	5.2618	8.85714	5.55338	55	NA	intron (NM_030704, intron 1 of 2)	intron (NM_030704, intron 1 of 2)	1887	NM_030704	80888	Mm.21549	NM_030704	ENSMUSG00000041548	Hspb8	AU018630|AW413033|Cryac|D5Ucla4|E2IG1|H11|H11K|HSP20-like|HSP22	heat shock protein 8	protein-coding
D6_peak_4678	chr15	53902567	53902819	4.58174	6.54593	3.50267	35	NA	promoter-TSS (NM_177225)	promoter-TSS (NM_177225)	-257	NM_177225	320679	Mm.442455	NM_177225	ENSMUSG00000058656	Samd12	A830094I09Rik	sterile alpha motif domain containing 12	protein-coding
D6_peak_10441	chr5	116445823	116446188	3.88401	5.20563	2.3589	23	NA	intron (NM_026886, intron 12 of 12)	intron (NM_026886, intron 12 of 12)	7283	NR_015595	76798	Mm.444322	NR_015595	ENSMUSG00000086219	Srrm4os	2410137F16Rik	serine/arginine repetitive matrix 4, opposite strand	ncRNA
D6_peak_10445	chr5	117119828	117120194	8.33517	19.5204	15.4769	154	NA	promoter-TSS (NM_001199685)	promoter-TSS (NM_001199685)	-118	NM_001199685	330177	Mm.24343	NM_183306	ENSMUSG00000061288	Taok3	2900006A08Rik|A130052D22|A430105I05Rik	TAO kinase 3	protein-coding
D6_peak_10447	chr5	117388642	117389273	7.52829	15.6037	11.7818	117	NA	promoter-TSS (NM_028128)	promoter-TSS (NM_028128)	66	NM_028128	72151	Mm.27997	NM_028128	ENSMUSG00000029363	Rfc5	2610020K06Rik|2610209F07Rik|36.5kDa|36kDa|Recc5	replication factor C (activator 1) 5	protein-coding
D6_peak_10449	chr5	117717684	117717918	5.59253	9.76304	6.37326	63	NA	intron (NM_001312914, intron 14 of 19)	intron (NM_001312914, intron 14 of 19)	-149038	NM_008712	18125	Mm.44249	NM_008712	ENSMUSG00000029361	Nos1	2310005C01Rik|N-NOS|NC-NOS|NO|NOS|NOS-I|Nos-1|bNOS|nNOS	nitric oxide synthase 1, neuronal	protein-coding
D6_peak_3070	chr12	97402277	97402649	7.44529	18.291	14.3111	143	NA	Intergenic	Intergenic	856996	NM_008079	14420	Mm.5120	NM_008079	ENSMUSG00000021003	Galc	2310068B06Rik|A930008M05Rik|AW212969|AW413532|Gacy|twi|twitcher	galactosylceramidase	protein-coding
D6_peak_3071	chr12	97549347	97549574	4.52775	7.00776	3.90627	39	NA	Intergenic	Intergenic	709999	NM_008079	14420	Mm.5120	NM_008079	ENSMUSG00000021003	Galc	2310068B06Rik|A930008M05Rik|AW212969|AW413532|Gacy|twi|twitcher	galactosylceramidase	protein-coding
D6_peak_3072	chr12	97576220	97576432	4.32393	6.13751	3.14879	31	NA	Intergenic	Intergenic	683133	NM_008079	14420	Mm.5120	NM_008079	ENSMUSG00000021003	Galc	2310068B06Rik|A930008M05Rik|AW212969|AW413532|Gacy|twi|twitcher	galactosylceramidase	protein-coding
D6_peak_3074	chr12	97815515	97816089	4.34986	6.43941	3.41063	34	NA	Intergenic	Intergenic	443657	NM_008079	14420	Mm.5120	NM_008079	ENSMUSG00000021003	Galc	2310068B06Rik|A930008M05Rik|AW212969|AW413532|Gacy|twi|twitcher	galactosylceramidase	protein-coding
D6_peak_3075	chr12	97836548	97836811	4.96443	8.03397	4.81534	48	NA	Intergenic	Intergenic	422780	NM_008079	14420	Mm.5120	NM_008079	ENSMUSG00000021003	Galc	2310068B06Rik|A930008M05Rik|AW212969|AW413532|Gacy|twi|twitcher	galactosylceramidase	protein-coding
D6_peak_3076	chr12	97882251	97882535	4.87497	7.57948	4.41111	44	NA	Intergenic	Intergenic	377066	NM_008079	14420	Mm.5120	NM_008079	ENSMUSG00000021003	Galc	2310068B06Rik|A930008M05Rik|AW212969|AW413532|Gacy|twi|twitcher	galactosylceramidase	protein-coding
D6_peak_3078	chr12	97921050	97921316	5.99996	10.4503	6.99943	69	NA	Intergenic	Intergenic	338276	NM_008079	14420	Mm.5120	NM_008079	ENSMUSG00000021003	Galc	2310068B06Rik|A930008M05Rik|AW212969|AW413532|Gacy|twi|twitcher	galactosylceramidase	protein-coding
D6_peak_3079	chr12	97966954	97967560	5.38674	10.1155	6.69439	66	NA	Intergenic	Intergenic	292202	NM_008079	14420	Mm.5120	NM_008079	ENSMUSG00000021003	Galc	2310068B06Rik|A930008M05Rik|AW212969|AW413532|Gacy|twi|twitcher	galactosylceramidase	protein-coding
D6_peak_4681	chr15	55112277	55112492	5.6977	10.3053	6.86757	68	NA	promoter-TSS (NM_145470)	promoter-TSS (NM_145470)	67	NM_145470	97998	Mm.295397	NM_145470	ENSMUSG00000022419	Deptor	Depdc6	DEP domain containing MTOR-interacting protein	protein-coding
D6_peak_4682	chr15	55265639	55266005	5.47793	9.22012	5.88186	58	NA	Intergenic	Intergenic	-41928	NM_181277	12818	Mm.297859	NM_181277	ENSMUSG00000022371	Col14a1	5730412L22Rik|AW108078	collagen, type XIV, alpha 1	protein-coding
D6_peak_4683	chr15	55357283	55357757	4.72988	7.34166	4.20018	42	NA	intron (NM_181277, intron 5 of 47)	intron (NM_181277, intron 5 of 47)	49770	NM_181277	12818	Mm.297859	NM_181277	ENSMUSG00000022371	Col14a1	5730412L22Rik|AW108078	collagen, type XIV, alpha 1	protein-coding
D6_peak_4684	chr15	55441544	55442225	4.47172	8.08901	4.86468	48	NA	intron (NM_181277, intron 25 of 47)	intron (NM_181277, intron 25 of 47)	115428	NM_026759	68537	Mm.236795	NM_026759	ENSMUSG00000022370	Mrpl13	1110002D09Rik	mitochondrial ribosomal protein L13	protein-coding
D6_peak_4689	chr15	57975669	57976247	6.44224	13.2077	9.54379	95	NA	Intergenic	Intergenic	-9945	NM_173862	239463	Mm.221241	NM_173862	ENSMUSG00000051225	Fam83a	-	family with sequence similarity 83, member A	protein-coding
D6_peak_10453	chr5	118118805	118119512	5.21828	11.9398	8.37009	83	NA	intron (NM_172721, intron 4 of 10)	intron (NM_172721, intron 4 of 10)	36300	NM_172721	231672	Mm.221769	NM_172721	ENSMUSG00000032867	Fbxw8	4930438M06Rik|FBW6|FBW8|FBXO29|Fbx29	F-box and WD-40 domain protein 8	protein-coding
D6_peak_10457	chr5	118365071	118365781	5.4593	8.85136	5.54889	55	NA	Intergenic	Intergenic	120199	NM_001081236	76792	Mm.103428	NM_001081236	ENSMUSG00000032840	2410131K14Rik	-	RIKEN cDNA 2410131K14 gene	protein-coding
D6_peak_10458	chr5	118380494	118381004	6.31302	14.2201	10.4862	104	NA	Intergenic	Intergenic	135522	NM_001081236	76792	Mm.103428	NM_001081236	ENSMUSG00000032840	2410131K14Rik	-	RIKEN cDNA 2410131K14 gene	protein-coding
D6_peak_3080	chr12	98195928	98196288	4.27241	6.05561	3.07849	30	NA	Intergenic	Intergenic	63351	NM_008079	14420	Mm.5120	NM_008079	ENSMUSG00000021003	Galc	2310068B06Rik|A930008M05Rik|AW212969|AW413532|Gacy|twi|twitcher	galactosylceramidase	protein-coding
D6_peak_3081	chr12	98259116	98259822	4.13058	6.34092	3.32521	33	NA	promoter-TSS (NM_008079)	promoter-TSS (NM_008079)	-10	NM_008079	14420	Mm.5120	NM_008079	ENSMUSG00000021003	Galc	2310068B06Rik|A930008M05Rik|AW212969|AW413532|Gacy|twi|twitcher	galactosylceramidase	protein-coding
D6_peak_3082	chr12	98406180	98406564	5.15186	7.72786	4.54191	45	NA	Intergenic	Intergenic	-117472	NR_136759	105245437	Mm.446375	NR_136759		Gm40893	-	predicted gene, 40893	ncRNA
D6_peak_3083	chr12	98437310	98437530	3.83117	5.34797	2.47917	24	NA	intron (NM_029911, intron 5 of 6)	intron (NM_029911, intron 5 of 6)	-86424	NR_136759	105245437	Mm.446375	NR_136759		Gm40893	-	predicted gene, 40893	ncRNA
D6_peak_3084	chr12	98500652	98501291	4.46281	7.18511	4.06291	40	NA	intron (NM_001316666, intron 2 of 4)	intron (NM_001316666, intron 2 of 4)	-22873	NR_136759	105245437	Mm.446375	NR_136759		Gm40893	-	predicted gene, 40893	ncRNA
D6_peak_3085	chr12	98520119	98520772	6.09919	13.3823	9.70587	97	NA	intron (NM_029911, intron 1 of 6)	intron (NM_029911, intron 1 of 6)	-3399	NR_136759	105245437	Mm.446375	NR_136759		Gm40893	-	predicted gene, 40893	ncRNA
D6_peak_3089	chr12	99062195	99062785	4.39124	7.06188	3.95364	39	NA	Intergenic	Intergenic	100318	NR_038130	67639	Mm.87374	NR_038130		4930474N09Rik	-	RIKEN cDNA 4930474N09 gene	ncRNA
D6_peak_4690	chr15	58033926	58034239	4.49573	6.95456	3.8593	38	NA	intron (NM_029418, intron 1 of 5)	CpG	212	NM_029418	75758	Mm.455792	NM_029418	ENSMUSG00000101892	9130401M01Rik	AI849328	RIKEN cDNA 9130401M01 gene	protein-coding
D6_peak_4692	chr15	58135106	58135351	4.2408	6.52758	3.48679	34	NA	promoter-TSS (NM_027435)	promoter-TSS (NM_027435)	-146	NM_027435	70472	Mm.221758	NM_027435	ENSMUSG00000022360	Atad2	2610509G12Rik	ATPase family, AAA domain containing 2	protein-coding
D6_peak_4693	chr15	58141291	58141619	5.85235	10.949	7.4573	74	NA	promoter-TSS (NM_001326602)	promoter-TSS (NM_001326602)	89	NM_001326602	76773	Mm.26771	NM_029734	ENSMUSG00000022359	Wdyhv1	2410187C16Rik|AU014961|AW550036|Ntaq1	WDYHV motif containing 1	protein-coding
D6_peak_4695	chr15	58637925	58638320	3.58502	4.73402	1.97063	19	NA	Intergenic	Intergenic	185305	NM_175212	74868	Mm.293754	NM_175212	ENSMUSG00000062373	Tmem65	2610029O13Rik|4930438D12Rik	transmembrane protein 65	protein-coding
D6_peak_10461	chr5	118930062	118930350	6.69286	11.5964	8.05305	80	NA	Intergenic	Intergenic	-22133	NR_040694	74627	Mm.410828	NR_040694	ENSMUSG00000107144	4930413E15Rik	-	RIKEN cDNA 4930413E15 gene	ncRNA
D6_peak_10462	chr5	119062481	119062735	6.73659	12.066	8.48641	84	NA	Intergenic	Intergenic	-45628	NR_040693	73477	Mm.410863	NR_040693	ENSMUSG00000100573	1700081H04Rik	-	RIKEN cDNA 1700081H04 gene	ncRNA
D6_peak_10463	chr5	119125706	119126051	7.31405	14.7681	10.9986	109	NA	Intergenic	L1M2|LINE|L1	17642	NR_040693	73477	Mm.410863	NR_040693	ENSMUSG00000100573	1700081H04Rik	-	RIKEN cDNA 1700081H04 gene	ncRNA
D6_peak_10464	chr5	119238887	119239302	4.48278	6.65517	3.59598	35	NA	Intergenic	Intergenic	-39076	NR_046033	665194	Mm.491047	NR_046033	ENSMUSG00000107334	Gm7538	EG665194	predicted gene 7538	ncRNA
D6_peak_10465	chr5	119538432	119538886	5.10309	9.25459	5.91292	59	NA	Intergenic	Intergenic	41699	NR_045702	100993	Mm.381453	NR_045702	ENSMUSG00000087516	AW549542	-	expressed sequence AW549542	ncRNA
D6_peak_10468	chr5	120393691	120394560	4.76605	8.00878	4.79271	47	NA	Intergenic	Intergenic	-37761	NM_008499	16873	Mm.5151	NM_008499	ENSMUSG00000029595	Lhx5	Lim2	LIM homeobox protein 5	protein-coding
D6_peak_3090	chr12	99267640	99268002	3.66564	4.86168	2.07131	20	NA	intron (NM_183186, intron 4 of 5)	intron (NM_183186, intron 4 of 5)	-105013	NR_038130	67639	Mm.87374	NR_038130		4930474N09Rik	-	RIKEN cDNA 4930474N09 gene	ncRNA
D6_peak_3095	chr12	99705862	99706365	4.76534	7.39991	4.2518	42	NA	Intergenic	Intergenic	-78139	NR_045288	73457	Mm.383439	NR_045288	ENSMUSG00000100211	1700064M15Rik	-	RIKEN cDNA 1700064M15 gene	ncRNA
D6_peak_3096	chr12	99737075	99738137	5.85457	12.1093	8.52624	85	NA	intron (NM_030172, intron 5 of 5)	intron (NM_030172, intron 5 of 5)	-109632	NR_045288	73457	Mm.383439	NR_045288	ENSMUSG00000100211	1700064M15Rik	-	RIKEN cDNA 1700064M15 gene	ncRNA
D6_peak_3099	chr12	100159413	100159693	6.02824	10.874	7.38866	73	NA	promoter-TSS (NM_001290303)	promoter-TSS (NM_001290303)	100	NM_183155	217827	Mm.224076	NM_183155	ENSMUSG00000021179	Nrde2	6720454P05Rik	nrde-2 necessary for RNA interference, domain containing	protein-coding
D6_peak_10472	chr5	120679942	120680387	5.94206	10.7267	7.25344	72	NA	TTS (NM_008052)	TTS (NM_008052)	30976	NM_001281999	19415	Mm.41209	NM_013832	ENSMUSG00000029602	Rasal1	MRASAL	RAS protein activator like 1 (GAP1 like)	protein-coding
D6_peak_10473	chr5	121270482	121270870	3.59821	4.75494	1.98309	19	NA	intron (NM_181421, intron 7 of 75)	intron (NM_181421, intron 7 of 75)	50457	NM_181421	269700	Mm.184589	NM_181421	ENSMUSG00000042744	Gm15800	A130010L24|AU042671|BC019639|EG545802|OTTMUSG00000026283|mKIAA0614	predicted gene 15800	protein-coding
D6_peak_10477	chr5	121761439	121761955	4.4774	7.21017	4.08506	40	NA	intron (NM_009125, intron 5 of 24)	intron (NM_009125, intron 5 of 24)	50088	NM_009125	20239	Mm.260900	NM_009125	ENSMUSG00000042605	Atxn2	9630045M23Rik|ATX2|AW544490|Sca2	ataxin 2	protein-coding
D6_peak_10480	chr5	121948305	121949218	6.05944	12.0982	8.51573	85	NA	intron (NM_001312908, intron 2 of 22)	CpG	99064	NM_007804	13048	Mm.156172	NM_007804	ENSMUSG00000042589	Cux2	1700051K22Rik|Cutl2|Cux-2|ENSMUSG00000072641	cut-like homeobox 2	protein-coding
D6_peak_10482	chr5	122016913	122017635	7.09792	17.5831	13.6432	136	NA	intron (NM_001312908, intron 2 of 22)	intron (NM_001312908, intron 2 of 22)	30551	NM_007804	13048	Mm.156172	NM_007804	ENSMUSG00000042589	Cux2	1700051K22Rik|Cutl2|Cux-2|ENSMUSG00000072641	cut-like homeobox 2	protein-coding
D6_peak_10485	chr5	122354121	122354497	4.77361	8.33562	5.08584	50	NA	promoter-TSS (NM_019780)	promoter-TSS (NM_019780)	-60	NM_001347453	56433	Mm.216528	NM_019780	ENSMUSG00000029462	Vps29	2010015D08Rik|AW049835|PEP11	VPS29 retromer complex component	protein-coding
D6_peak_10486	chr5	122372075	122372706	6.33415	12.5973	8.97831	89	NA	promoter-TSS (NM_026883)	promoter-TSS (NM_026883)	-118	NM_024216	68080	Mm.266328	NM_024216	ENSMUSG00000029464	Gpn3	A930018B01Rik|Atpbd1c|D5Ertd708e	GPN-loop GTPase 3	protein-coding
D6_peak_10487	chr5	122502631	122503014	3.46617	5.18302	2.33933	23	NA	promoter-TSS (NM_009722)	promoter-TSS (NM_009722)	-597	NM_001110140	11938	Mm.227583	NM_009722	ENSMUSG00000029467	Atp2a2	9530097L16Rik|D5Wsu150e|SERCA2|SERCA2B|Serca2a|mKIAA4195	ATPase, Ca++ transporting, cardiac muscle, slow twitch 2	protein-coding
D6_peak_10488	chr5	122707466	122707982	5.1188	9.28288	5.93872	59	NA	exon (NM_011026, exon 1 of 12)	exon (NM_011026, exon 1 of 12)	180	NM_001310718	18438	Mm.290884	NM_011026	ENSMUSG00000029470	P2rx4	AI504491|AW555605|D5Ertd444e|P2X4	purinergic receptor P2X, ligand-gated ion channel 4	protein-coding
D6_peak_10489	chr5	122820913	122821678	6.68393	15.3876	11.578	115	NA	promoter-TSS (NM_021505)	promoter-TSS (NM_021505)	47	NM_001289518	59008	Mm.332667	NM_021505	ENSMUSG00000029472	Anapc5	2510006G12Rik|AA408751|AA536819|AA986414|APC5|Anpc5	anaphase-promoting complex subunit 5	protein-coding
D6_peak_10491	chr5	122900204	122900750	6.25824	13.2799	9.61132	96	NA	promoter-TSS (NM_013910)	promoter-TSS (NM_013910)	-127	NM_013910	30841	Mm.86406	NM_013910	ENSMUSG00000029475	Kdm2b	Cxxc2|Fbl10|Fbxl10|Jhdm1b|PCCX2	lysine (K)-specific demethylase 2B	protein-coding
D6_peak_10493	chr5	123033583	123033891	4.6794	6.97235	3.87517	38	NA	Intergenic	MTEa|LTR|ERVL-MaLR	13083	NM_029112	74890	Mm.141383	NM_029112	ENSMUSG00000029477	Morn3	4930438O03Rik	MORN repeat containing 3	protein-coding
D6_peak_10	chr1	9564046	9564532	5.41825	9.465	6.10268	61	NA	intron (NR_027664, intron 11 of 12)	intron (NR_027664, intron 11 of 12)	16243	NR_027664	76187	Mm.28514	NM_175236	ENSMUSG00000025911	Adhfe1	6330565B14Rik|AI043035|Adh8	alcohol dehydrogenase, iron containing, 1	protein-coding
D6_peak_11	chr1	9578568	9579150	5.32604	9.30619	5.95973	59	NA	TTS (NM_175236)	TTS (NM_175236)	-22408	NM_178399	76982	Mm.491098	NM_178399	ENSMUSG00000067879	3110035E14Rik	AI415019|AV164974|R75066	RIKEN cDNA 3110035E14 gene	protein-coding
D6_peak_12	chr1	9748108	9748652	6.1742	12.3077	8.70921	87	NA	promoter-TSS (NM_173443)	promoter-TSS (NM_173443)	2	NM_173443	70675	Mm.274493	NM_173443	ENSMUSG00000045210	Vcpip1	4932442A08|5730421J18Rik|5730538E15Rik|VCIP135|mKIAA1850	valosin containing protein (p97)/p47 complex interacting protein 1	protein-coding
D6_peak_17	chr1	11268800	11269198	5.93923	12.2703	8.6755	86	NA	intron (NM_001033636, intron 3 of 5)	intron (NM_001033636, intron 3 of 5)	5036	NM_001033636	109294	Mm.123247	NM_029525	ENSMUSG00000048960	Prex2	6230420N16Rik|AI316880|AI553603|C030045D06Rik|D430013K02|Depdc2|P-Rex2	phosphatidylinositol-3,4,5-trisphosphate-dependent Rac exchange factor 2	protein-coding
D6_peak_18	chr1	11277546	11277875	7.18771	19.18	15.1533	151	NA	intron (NM_001033636, intron 3 of 5)	intron (NM_001033636, intron 3 of 5)	13747	NM_001033636	109294	Mm.123247	NM_029525	ENSMUSG00000048960	Prex2	6230420N16Rik|AI316880|AI553603|C030045D06Rik|D430013K02|Depdc2|P-Rex2	phosphatidylinositol-3,4,5-trisphosphate-dependent Rac exchange factor 2	protein-coding
D6_peak_22	chr1	14348565	14349089	5.97551	13.5395	9.85178	98	NA	Intergenic	Intergenic	-38628	NM_001252192	14048	Mm.250185	NM_010164	ENSMUSG00000025932	Eya1	bor	EYA transcriptional coactivator and phosphatase 1	protein-coding
D6_peak_23	chr1	14370478	14370723	4.66081	6.94246	3.84873	38	NA	Intergenic	Intergenic	-60401	NM_001252192	14048	Mm.250185	NM_010164	ENSMUSG00000025932	Eya1	bor	EYA transcriptional coactivator and phosphatase 1	protein-coding
D6_peak_24	chr1	14570445	14570815	4.02798	5.43129	2.54872	25	NA	Intergenic	Intergenic	185336	NM_010827	17681	Mm.5820	NM_010827	ENSMUSG00000025930	Msc	MyoR|bHLHa22	musculin	protein-coding
D6_peak_25	chr1	14687044	14687673	6.38377	10.711	7.23933	72	NA	Intergenic	Intergenic	68608	NM_010827	17681	Mm.5820	NM_010827	ENSMUSG00000025930	Msc	MyoR|bHLHa22	musculin	protein-coding
D6_peak_27	chr1	15426957	15427255	4.87372	7.284	4.14986	41	NA	intron (NM_001098528, intron 1 of 1)	intron (NM_001098528, intron 1 of 1)	114654	NM_001098528	98741	Mm.156081	NM_001033195	ENSMUSG00000092083	Kcnb2	9630047L19Rik|BB130875|Kv2.2	potassium voltage gated channel, Shab-related subfamily, member 2	protein-coding
D6_peak_28	chr1	16104228	16105203	6.33743	14.6912	10.9269	109	NA	promoter-TSS (NM_011291)	promoter-TSS (NM_011291)	-282	NM_011291	19989	Mm.319659	NM_011291	ENSMUSG00000043716	Rpl7	Rpl7a|Surf-3	ribosomal protein L7	protein-coding
D6_peak_29	chr1	16173158	16173379	6.93871	13.2385	9.57274	95	NA	Intergenic	Intergenic	67386	NM_133832	98711	Mm.274376	NM_133832	ENSMUSG00000025921	Rdh10	3110069K09Rik|4921506A21Rik|AI875664|AW549993|D1Ertd762e|m366Asp	retinol dehydrogenase 10 (all-trans)	protein-coding
D6_peak_30	chr1	16619057	16619392	5.37031	10.0857	6.66714	66	NA	intron (NM_025773, intron 1 of 5)	CpG	114	NM_025773	66799	Mm.122430	NM_025773	ENSMUSG00000025939	Ube2w	6130401J04Rik	ubiquitin-conjugating enzyme E2W (putative)	protein-coding
D6_peak_31	chr1	16656851	16657406	5.15034	9.68221	6.30029	63	NA	promoter-TSS (NM_026456)	promoter-TSS (NM_026456)	-9	NM_001310470	67923	Mm.289248	NM_026456	ENSMUSG00000079658	Eloc	2610043E24Rik|2610301I15Rik|AA407206|AI987979|AW049146|Tceb1	elongin C	protein-coding
D6_peak_33	chr1	19088131	19088369	4.52394	6.45454	3.42404	34	NA	Intergenic	Intergenic	-14772	NM_153154	226896	Mm.244858	NM_153154	ENSMUSG00000042596	Tfap2d	Tcfap2d	transcription factor AP-2, delta	protein-coding
D6_peak_34	chr1	19981463	19981990	4.9317	7.6721	4.4923	44	NA	Intergenic	Intergenic	-374728	NR_045734	75028	Mm.417820	NR_045734	ENSMUSG00000089914	4930486I03Rik	-	RIKEN cDNA 4930486I03 gene	ncRNA
D6_peak_36	chr1	20131812	20132224	5.06295	7.58619	4.41702	44	NA	intron (NM_153179, intron 60 of 66)	intron (NM_153179, intron 60 of 66)	-224436	NR_045734	75028	Mm.417820	NR_045734	ENSMUSG00000089914	4930486I03Rik	-	RIKEN cDNA 4930486I03 gene	ncRNA
D6_peak_40	chr1	21166408	21166772	3.43457	4.12575	1.48966	14	NA	Intergenic	Intergenic	-51985	NM_029398	75712	Mm.304763	NM_029398	ENSMUSG00000025933	Tmem14a	5730496E24Rik|C85783|PTD011	transmembrane protein 14A	protein-coding
D6_peak_42	chr1	22132320	22132572	5.78432	9.04745	5.72566	57	NA	Intergenic	Lx7|LINE|L1	-169796	NM_001310477	226922	Mm.336519	NM_023872	ENSMUSG00000028033	Kcnq5	7730402H11|9230107O05Rik|AA589396|D1Mgi1	potassium voltage-gated channel, subfamily Q, member 5	protein-coding
D6_peak_44	chr1	23087215	23087759	4.41261	6.27824	3.27115	32	NA	Intergenic	Intergenic	14766	NM_025746	66755	Mm.431297	NM_025746	ENSMUSG00000073730	4933415F23Rik	-	RIKEN cDNA 4933415F23 gene	protein-coding
D6_peak_46	chr1	23648842	23649558	7.40904	16.322	12.4563	124	NA	Intergenic	Intergenic	-112726	NM_172124	280645	Mm.471661	NM_172124	ENSMUSG00000026156	B3gat2	GlcAT-S|Glcats	beta-1,3-glucuronyltransferase 2 (glucuronosyltransferase S)	protein-coding
D6_peak_47	chr1	23670911	23671321	4.93937	7.1103	3.99698	39	NA	Intergenic	Intergenic	-90810	NM_172124	280645	Mm.471661	NM_172124	ENSMUSG00000026156	B3gat2	GlcAT-S|Glcats	beta-1,3-glucuronyltransferase 2 (glucuronosyltransferase S)	protein-coding
D6_peak_48	chr1	23705476	23705746	6.45652	12.4047	8.79979	87	NA	Intergenic	Intergenic	-56315	NM_172124	280645	Mm.471661	NM_172124	ENSMUSG00000026156	B3gat2	GlcAT-S|Glcats	beta-1,3-glucuronyltransferase 2 (glucuronosyltransferase S)	protein-coding
D6_peak_51	chr1	24100206	24100892	6.09919	13.3823	9.70587	97	NA	promoter-TSS (NM_026604)	promoter-TSS (NM_026604)	-208	NM_026604	68187	Mm.87130	NM_026604	ENSMUSG00000026153	Fam135a	4921533L14Rik|AI256732|AI835491	family with sequence similarity 135, member A	protein-coding
D6_peak_52	chr1	24349739	24350424	4.31272	6.6487	3.59028	35	NA	intron (NM_007733, intron 17 of 50)	intron (NM_007733, intron 17 of 50)	154878	NM_001290691	12839	Mm.154662	NM_007740	ENSMUSG00000026147	Col9a1	Col9a-1	collagen, type IX, alpha 1	protein-coding
D6_peak_55	chr1	26602491	26603076	5.03749	8.15572	4.92392	49	NA	Intergenic	Intergenic	84677	NM_001033764	210940	Mm.297614	NM_001033764	ENSMUSG00000073722	4931408C20Rik	-	RIKEN cDNA 4931408C20 gene	protein-coding
D6_peak_56	chr1	26634211	26634465	4.55234	6.76762	3.69551	36	NA	Intergenic	Intergenic	53122	NM_001033764	210940	Mm.297614	NM_001033764	ENSMUSG00000073722	4931408C20Rik	-	RIKEN cDNA 4931408C20 gene	protein-coding
D6_peak_57	chr1	28409322	28410255	5.85975	11.7299	8.17625	81	NA	Intergenic	Intergenic	370464	NM_001013750	210962	Mm.214178	NM_001013750	ENSMUSG00000048411	Gm597	-	predicted gene 597	protein-coding
D6_peak_58	chr1	28426674	28427267	5.58216	9.39392	6.03931	60	NA	Intergenic	Intergenic	353282	NM_001013750	210962	Mm.214178	NM_001013750	ENSMUSG00000048411	Gm597	-	predicted gene 597	protein-coding
D6_peak_60	chr1	28548284	28548593	5.00252	8.74208	5.44986	54	NA	Intergenic	Intergenic	231814	NM_001013750	210962	Mm.214178	NM_001013750	ENSMUSG00000048411	Gm597	-	predicted gene 597	protein-coding
D6_peak_63	chr1	29205068	29205501	4.12003	7.1345	4.01832	40	NA	Intergenic	Intergenic	-216204	NR_105760	102465174		NR_105760	ENSMUSG00000099257	Mir6342	Gm27268|mmu-mir-6342	microRNA 6342	ncRNA
D6_peak_65	chr1	29341597	29341850	4.79789	6.63471	3.5786	35	NA	Intergenic	Intergenic	-79765	NR_105760	102465174		NR_105760	ENSMUSG00000099257	Mir6342	Gm27268|mmu-mir-6342	microRNA 6342	ncRNA
D6_peak_67	chr1	30199077	30199715	6.88727	15.34	11.5336	115	NA	Intergenic	Intergenic	663860	NM_001081080	213109	Mm.194486	NM_025871	ENSMUSG00000048874	Phf3	2310061N19Rik|mKIAA0244	PHD finger protein 3	protein-coding
D6_peak_69	chr1	30510291	30510937	6.88306	14.8865	11.1097	111	NA	Intergenic	Intergenic	352642	NM_001081080	213109	Mm.194486	NM_025871	ENSMUSG00000048874	Phf3	2310061N19Rik|mKIAA0244	PHD finger protein 3	protein-coding
D6_peak_72	chr1	30652030	30652257	3.3753	4.03599	1.41777	14	NA	Intergenic	Intergenic	211113	NM_001081080	213109	Mm.194486	NM_025871	ENSMUSG00000048874	Phf3	2310061N19Rik|mKIAA0244	PHD finger protein 3	protein-coding
D6_peak_74	chr1	30949665	30950153	10.0346	37.375	32.6637	326	NA	promoter-TSS (NR_002688)	promoter-TSS (NR_002688)	-154	NM_011200	19243	Mm.491181	NM_011200	ENSMUSG00000026064	Ptp4a1	AA415290|AU019864|C130021B01|Prl-1	protein tyrosine phosphatase 4a1	protein-coding
D6_peak_76	chr1	33080041	33080649	4.30202	6.36145	3.34362	33	NA	Intergenic	Intergenic	-533052	NM_001164286	408191	Mm.479439	NM_001164286	ENSMUSG00000091318	Gm5415	EG408191|Senp14	predicted gene 5415	protein-coding
D6_peak_77	chr1	33395564	33396160	4.1499	6.11238	3.12692	31	NA	Intergenic	Intergenic	273932	NM_008922	19076	Mm.27705	NM_008922	ENSMUSG00000026134	Prim2	AI323589	DNA primase, p58 subunit	protein-coding
D6_peak_78	chr1	33508556	33509091	6.22485	11.5995	8.05579	80	NA	intron (NM_008922, intron 10 of 13)	intron (NM_008922, intron 10 of 13)	160971	NM_008922	19076	Mm.27705	NM_008922	ENSMUSG00000026134	Prim2	AI323589	DNA primase, p58 subunit	protein-coding
D6_peak_83	chr1	33814040	33814556	6.79634	13.4195	9.74022	97	NA	intron (NM_001290699, intron 1 of 12)	CpG	297	NM_133817	98403	Mm.289103	NM_133817	ENSMUSG00000042197	Zfp451	4930515K21Rik|4933435G09Rik|AI596398|COASTER|Kiaa0576-hp|Znf451|mKIAA1702	zinc finger protein 451	protein-coding
D6_peak_85	chr1	34005783	34006117	3.34547	4.75581	1.98365	19	NA	intron (NM_001276764, intron 3 of 102)	intron (NM_001276764, intron 3 of 102)	-5875	NM_133833	13518	Mm.336625	NM_010081	ENSMUSG00000026131	Dst	2310001O04Rik|A830042E19Rik|AW554249|BP230|BPAG1-n|Bpag|Bpag1|Macf2|ah|athetoid|dt|mKIAA0728|nmf203|nmf339	dystonin	protein-coding
D6_peak_87	chr1	34284417	34284946	5.89153	11.018	7.52112	75	NA	intron (NM_001276764, intron 87 of 102)	intron (NM_001276764, intron 87 of 102)	124351	NM_010081	13518	Mm.336625	NM_010081	ENSMUSG00000026131	Dst	2310001O04Rik|A830042E19Rik|AW554249|BP230|BPAG1-n|Bpag|Bpag1|Macf2|ah|athetoid|dt|mKIAA0728|nmf203|nmf339	dystonin	protein-coding
D6_peak_88	chr1	34439339	34440119	14.0957	58.418	53.3707	533	NA	promoter-TSS (NM_178601)	promoter-TSS (NM_178601)	-57	NM_027159	69668	Mm.379170	NM_027159	ENSMUSG00000042111	Ccdc115	2310061I09Rik|Ccp1	coiled-coil domain containing 115	protein-coding
D6_peak_89	chr1	34459702	34459936	5.29122	7.94972	4.74068	47	NA	promoter-TSS (NM_011206)	promoter-TSS (NM_011206)	73	NM_011206	19253	Mm.361	NM_011206	ENSMUSG00000026126	Ptpn18	FLP1|HSCF|PTP-HSCF|PTP-K1|Ptpk1	protein tyrosine phosphatase, non-receptor type 18	protein-coding
D6_peak_91	chr1	34602526	34602777	4.79789	6.63471	3.5786	35	NA	Intergenic	Intergenic	22958	NM_213727	211383	Mm.330696	NM_213727	ENSMUSG00000045174	Amer3	9430069J07Rik|Fam123c	APC membrane recruitment 3	protein-coding
D6_peak_94	chr1	34801730	34802046	4.75524	7.09417	3.98192	39	NA	5' UTR (NM_183019, exon 1 of 10)	5' UTR (NM_183019, exon 1 of 10)	166	NM_183019	226970	Mm.41604	NM_183019	ENSMUSG00000037509	Arhgef4	9330140K16Rik|Asef|ENSMUSG00000070955	Rho guanine nucleotide exchange factor (GEF) 4	protein-coding
D6_peak_97	chr1	35393530	35394217	6.15701	11.8768	8.31166	83	NA	Intergenic	Intergenic	543914	NM_145516	226971	Mm.292751	NM_145516	ENSMUSG00000026123	Plekhb2	2310009M15Rik|AU018239|Evt2|Phdc|evt-2	pleckstrin homology domain containing, family B (evectins) member 2	protein-coding
D6_peak_98	chr1	35528043	35528419	5.18485	9.06139	5.73745	57	NA	Intergenic	Intergenic	-540169	NM_015818	50785	Mm.213566	NM_015818	ENSMUSG00000045216	Hs6st1	6Ost1	heparan sulfate 6-O-sulfotransferase 1	protein-coding
D6_peak_8700	chr3	118674332	118674581	3.98368	6.87506	3.78992	37	NA	intron (NM_170778, intron 2 of 22)	intron (NM_170778, intron 2 of 22)	112278	NM_170778	99586	Mm.27907	NM_170778	ENSMUSG00000033308	Dpyd	AI315208|DPD|E330028L06Rik	dihydropyrimidine dehydrogenase	protein-coding
D6_peak_8701	chr3	118889291	118889872	5.64589	10.5824	7.1209	71	NA	intron (NM_170778, intron 8 of 22)	intron (NM_170778, intron 8 of 22)	327403	NM_170778	99586	Mm.27907	NM_170778	ENSMUSG00000033308	Dpyd	AI315208|DPD|E330028L06Rik	dihydropyrimidine dehydrogenase	protein-coding
D6_peak_8703	chr3	119427743	119428081	4.91264	7.64101	4.46597	44	NA	intron (NM_170778, intron 22 of 22)	MTEa|LTR|ERVL-MaLR	355476	NM_019550	56195	Mm.29966	NM_019550	ENSMUSG00000028134	Ptbp2	Ptb2|brPTB|nPTB	polypyrimidine tract binding protein 2	protein-coding
D6_peak_8704	chr3	119514344	119514549	3.59557	4.55012	1.82671	18	NA	Intergenic	Intergenic	268942	NM_019550	56195	Mm.29966	NM_019550	ENSMUSG00000028134	Ptbp2	Ptb2|brPTB|nPTB	polypyrimidine tract binding protein 2	protein-coding
D6_peak_8706	chr3	120055650	120055916	4.93521	7.3823	4.23617	42	NA	Intergenic	Intergenic	-272395	NM_001310711	56195	Mm.29966	NM_019550	ENSMUSG00000028134	Ptbp2	Ptb2|brPTB|nPTB	polypyrimidine tract binding protein 2	protein-coding
D6_peak_8707	chr3	120216057	120216422	5.72102	11.0918	7.58861	75	NA	Intergenic	Intergenic	-432851	NM_001310711	56195	Mm.29966	NM_019550	ENSMUSG00000028134	Ptbp2	Ptb2|brPTB|nPTB	polypyrimidine tract binding protein 2	protein-coding
D6_peak_8708	chr3	120239110	120239343	5.64661	9.50105	6.13569	61	NA	Intergenic	Intergenic	-455838	NM_001310711	56195	Mm.29966	NM_019550	ENSMUSG00000028134	Ptbp2	Ptb2|brPTB|nPTB	polypyrimidine tract binding protein 2	protein-coding
D6_peak_8709	chr3	120478262	120478849	5.82485	11.665	8.11618	81	NA	intron (NR_130170, intron 12 of 18)	intron (NR_130170, intron 12 of 18)	408177	NR_130170	320739	Mm.388474	NR_130170		6530403H02Rik	-	RIKEN cDNA 6530403H02 gene	ncRNA
D6_peak_7100	chr2	13084039	13084610	5.04987	11.5683	8.02703	80	NA	intron (NM_009105, intron 8 of 8)	intron (NM_009105, intron 8 of 8)	-73460	NM_153155	227580	Mm.229322	NM_153155	ENSMUSG00000049630	C1ql3	1110065A22Rik|AI661623|C1ql|C1qtnf13|CTRP13|K100	C1q-like 3	protein-coding
D6_peak_7101	chr2	13175540	13176368	4.93382	9.27846	5.93506	59	NA	intron (NM_009105, intron 7 of 8)	intron (NM_009105, intron 7 of 8)	95461	NM_009105	20163	Mm.905	NM_009105	ENSMUSG00000026727	Rsu1	RsuI|rsp-1	Ras suppressor protein 1	protein-coding
D6_peak_7102	chr2	13217257	13217462	4.62661	7.17147	4.05061	40	NA	intron (NM_009105, intron 5 of 8)	intron (NM_009105, intron 5 of 8)	54056	NM_009105	20163	Mm.905	NM_009105	ENSMUSG00000026727	Rsu1	RsuI|rsp-1	Ras suppressor protein 1	protein-coding
D6_peak_7106	chr2	13450656	13450970	4.35706	6.7231	3.65562	36	NA	intron (NM_001081084, intron 17 of 66)	intron (NM_001081084, intron 17 of 66)	41063	NM_001081084	65969	Mm.313915	NM_001081084	ENSMUSG00000026726	Cubn	AA408369|AL022750|D2Wsu88e	cubilin (intrinsic factor-cobalamin receptor)	protein-coding
D6_peak_7109	chr2	14055061	14055865	5.68313	12.5479	8.93227	89	NA	intron (NM_001012396, intron 1 of 5)	CpG	572	NM_001012396	30963	Mm.241205	NM_013935	ENSMUSG00000063275	Hacd1	Ptpla	3-hydroxyacyl-CoA dehydratase 1	protein-coding
D6_peak_8711	chr3	121115040	121115442	4.3494	6.98954	3.89039	38	NA	Intergenic	Intergenic	56454	NM_025637	66568	Mm.263163	NM_025637	ENSMUSG00000028133	Rwdd3	2510027J23Rik|3110037C01Rik|AI035684|AI662458|Rsume|X2CR1	RWD domain containing 3	protein-coding
D6_peak_8712	chr3	121171423	121171863	5.5326	8.64363	5.36134	53	NA	promoter-TSS (NM_025637)	promoter-TSS (NM_025637)	52	NM_025637	66568	Mm.263163	NM_025637	ENSMUSG00000028133	Rwdd3	2510027J23Rik|3110037C01Rik|AI035684|AI662458|Rsume|X2CR1	RWD domain containing 3	protein-coding
D6_peak_8713	chr3	121291616	121292172	10.3741	33.328	28.7299	287	NA	promoter-TSS (NM_024178)	promoter-TSS (NM_024178)	77	NM_024178	66789	Mm.269881	NM_024178	ENSMUSG00000039887	Alg14	5430428G01Rik|AI854024	asparagine-linked glycosylation 14	protein-coding
D6_peak_8716	chr3	121814887	121815402	5.27378	9.9094	6.50685	65	NA	promoter-TSS (NM_008991)	promoter-TSS (NM_008991)	71	NM_008991	19299	Mm.399042	NM_008991	ENSMUSG00000028127	Abcd3	AI313901|AU018866|AW146054|PMP68|PMP70|Pxmp1	ATP-binding cassette, sub-family D (ALD), member 3	protein-coding
D6_peak_7111	chr2	14073555	14074143	6.15274	12.672	9.04736	90	NA	promoter-TSS (NM_011484)	promoter-TSS (NM_011484)	85	NR_038162	70957	Mm.399049	NR_038162	ENSMUSG00000086657	Stamos	4921530L18Rik	signal transducing adaptor molecule (SH3 domain and ITAM motif) 1, opposite strand	ncRNA
D6_peak_7113	chr2	15941889	15942311	3.82527	5.57384	2.67009	26	NA	intron (NM_001310455, intron 27 of 38)	intron (NM_001310455, intron 27 of 38)	-414204	NM_026162	67448	Mm.313938	NM_026162	ENSMUSG00000026748	Plxdc2	1200007L24Rik|5430431D22Rik|AI646728|AU022916|AV231634|Tem7r	plexin domain containing 2	protein-coding
D6_peak_7114	chr2	16236875	16237543	7.50295	16.0252	12.177	121	NA	intron (NM_001310455, intron 37 of 38)	intron (NM_001310455, intron 37 of 38)	-119095	NM_026162	67448	Mm.313938	NM_026162	ENSMUSG00000026748	Plxdc2	1200007L24Rik|5430431D22Rik|AI646728|AU022916|AV231634|Tem7r	plexin domain containing 2	protein-coding
D6_peak_7115	chr2	16535869	16536428	6.01225	11.2298	7.71521	77	NA	intron (NM_026162, intron 2 of 13)	intron (NM_026162, intron 2 of 13)	179844	NM_026162	67448	Mm.313938	NM_026162	ENSMUSG00000026748	Plxdc2	1200007L24Rik|5430431D22Rik|AI646728|AU022916|AV231634|Tem7r	plexin domain containing 2	protein-coding
D6_peak_7116	chr2	16564973	16565280	4.60134	6.5769	3.52929	35	NA	intron (NM_026162, intron 3 of 13)	intron (NM_026162, intron 3 of 13)	208822	NM_026162	67448	Mm.313938	NM_026162	ENSMUSG00000026748	Plxdc2	1200007L24Rik|5430431D22Rik|AI646728|AU022916|AV231634|Tem7r	plexin domain containing 2	protein-coding
D6_peak_7118	chr2	17550094	17550430	4.43199	6.57287	3.52663	35	NA	intron (NM_028757, intron 3 of 6)	L2|LINE|L2	-13252	NR_105847	102465964		NR_105847	ENSMUSG00000099161	Mir6419	Gm27713|mmu-mir-6419	microRNA 6419	ncRNA
D6_peak_7119	chr2	17599806	17600670	5.0412	9.14283	5.81243	58	NA	intron (NM_028757, intron 2 of 6)	intron (NM_028757, intron 2 of 6)	36724	NR_105847	102465964		NR_105847	ENSMUSG00000099161	Mir6419	Gm27713|mmu-mir-6419	microRNA 6419	ncRNA
D6_peak_8720	chr3	122293961	122294626	3.57677	5.61053	2.70123	27	NA	promoter-TSS (NR_030439)	promoter-TSS (NR_030439)	-590	NR_030439	791077		NR_030439	ENSMUSG00000076456	Mir760	Mirn760|mir-760|mmu-mir-760	microRNA 760	ncRNA
D6_peak_500	chr1	127204677	127205353	6.41959	16.5797	12.6993	126	NA	promoter-TSS (NM_145128)	promoter-TSS (NM_145128)	29	NM_145128	107895	Mm.214682	NM_145128	ENSMUSG00000036155	Mgat5	4930471A21Rik|5330407H02Rik|AI480971|GlcNAc-TV	mannoside acetylglucosaminyltransferase 5	protein-coding
D6_peak_8724	chr3	122984148	122984873	5.77327	11.5688	8.02713	80	NA	promoter-TSS (NM_133857)	promoter-TSS (NM_133857)	-63	NM_133857	99526	Mm.491248	NM_133857	ENSMUSG00000039701	Usp53	AA939927|Phxr3|Sp6|mKIAA1350|mbo	ubiquitin specific peptidase 53	protein-coding
D6_peak_8727	chr3	123508129	123508877	8.13637	25.8544	21.5236	215	NA	promoter-TSS (NR_028574)	promoter-TSS (NR_028574)	-167	NR_028574	69895	Mm.260791	NR_028574	ENSMUSG00000104960	Snhg8	1110065M07Rik|2010109N14Rik	small nucleolar RNA host gene 8	ncRNA
D6_peak_8728	chr3	124003874	124004249	7.60441	16.208	12.3489	123	NA	Intergenic	Intergenic	-313209	NR_121616	83398	Mm.443908	NM_031186	ENSMUSG00000027977	Ndst3	4921531K01Rik|4930511P15Rik|N-HSST 3|NDST-3	N-deacetylase/N-sulfotransferase (heparan glucosaminyl) 3	protein-coding
D6_peak_8729	chr3	124320801	124321052	5.40485	10.5081	7.05332	70	NA	promoter-TSS (NM_146140)	promoter-TSS (NM_146140)	-111	NM_146140	229801	Mm.165810	NM_146140	ENSMUSG00000044528	Tram1l1	A830091N21Rik	translocation associated membrane protein 1-like 1	protein-coding
D6_peak_508	chr1	128416713	128417326	5.29824	9.60381	6.22854	62	NA	intron (NM_177445, intron 1 of 15)	CpG	397	NM_177445	226414	Mm.28693	NM_145507	ENSMUSG00000026356	Dars	5730439G15Rik	aspartyl-tRNA synthetase	protein-coding
D6_peak_509	chr1	128452061	128452807	8.91713	26.035	21.6973	216	NA	Intergenic	Intergenic	-35018	NM_145507	226414	Mm.28693	NM_145507	ENSMUSG00000026356	Dars	5730439G15Rik	aspartyl-tRNA synthetase	protein-coding
D6_peak_7120	chr2	17721076	17721710	10.1778	32.8864	28.3	283	NA	intron (NM_028757, intron 2 of 6)	intron (NM_028757, intron 2 of 6)	9675	NM_028757	74103	Mm.120298	NM_028757	ENSMUSG00000053702	Nebl	1200007O21Rik|A630080F05Rik|BB140644|D830029A09Rik|Lnebl	nebulette	protein-coding
D6_peak_7123	chr2	18056380	18056640	5.31867	15.4866	11.6719	116	NA	intron (NM_010804, intron 1 of 22)	CpG	1273	NM_010804	17354	Mm.209175	NM_010804	ENSMUSG00000026743	Mllt10	Af10|B130021D15Rik|D630001B22Rik|mKIAA4140	myeloid/lymphoid or mixed-lineage leukemia; translocated to, 10	protein-coding
D6_peak_7128	chr2	19024926	19025419	6.60282	11.8432	8.28061	82	NA	Intergenic	MLT1H|LTR|ERVL-MaLR	26853	NR_024323	74629	Mm.117687	NR_024323	ENSMUSG00000026736	4930426L09Rik	-	RIKEN cDNA 4930426L09 gene	ncRNA
D6_peak_8731	chr3	124931018	124931571	4.53155	9.75379	6.36547	63	NA	Intergenic	Intergenic	-350203	NR_015460	384775	Mm.489851	NR_015460	ENSMUSG00000039174	1700003H04Rik	4930538K10Rik|4933400D22Rik	RIKEN cDNA 1700003H04 gene	ncRNA
D6_peak_8732	chr3	125190480	125191444	5.92156	11.4555	7.92251	79	NA	Intergenic	Intergenic	-213129	NM_022565	64580	Mm.444289	NM_022565	ENSMUSG00000027971	Ndst4	4930439H17Rik	N-deacetylase/N-sulfotransferase (heparin glucosaminyl) 4	protein-coding
D6_peak_510	chr1	128460506	128461207	7.48317	17.4082	13.4779	134	NA	Intergenic	Intergenic	-43440	NM_145507	226414	Mm.28693	NM_145507	ENSMUSG00000026356	Dars	5730439G15Rik	aspartyl-tRNA synthetase	protein-coding
D6_peak_8736	chr3	126695219	126695799	4.44831	7.16019	4.04065	40	NA	intron (NM_001346636, intron 3 of 20)	intron (NM_001346636, intron 3 of 20)	98558	NM_001293666	108058	Mm.255822	NM_023813	ENSMUSG00000053819	Camk2d	2810011D23Rik|8030469K03Rik|CaMK II|[d]-CaMKII	calcium/calmodulin-dependent protein kinase II, delta	protein-coding
D6_peak_513	chr1	128623248	128623553	4.92869	7.97426	4.76257	47	NA	Intergenic	MIRc|SINE|MIR	-31101	NM_009911	12767	Mm.1401	NM_009911	ENSMUSG00000045382	Cxcr4	CD184|Cmkar4|LESTR|PB-CKR|PBSF/SDF-1|Sdf1r|b2b220Clo	chemokine (C-X-C motif) receptor 4	protein-coding
D6_peak_8737	chr3	127179754	127180105	4.79408	8.69146	5.40453	54	NA	intron (NM_001327938, intron 1 of 47)	L1MC|LINE|L1	18624	NR_105029	100862268	Mm.444603	NR_105029	ENSMUSG00000097456	LOC100862268	-	uncharacterized LOC100862268	ncRNA
D6_peak_8738	chr3	127281611	127282018	6.43417	12.3656	8.76368	87	NA	intron (NM_001327938, intron 1 of 47)	MLT1A1|LTR|ERVL-MaLR	120509	NR_105029	100862268	Mm.444603	NR_105029	ENSMUSG00000097456	LOC100862268	-	uncharacterized LOC100862268	ncRNA
D6_peak_515	chr1	129148859	129149119	4.18304	5.67368	2.75041	27	NA	Intergenic	Intergenic	-124315	NM_172485	210417	Mm.380518	NM_172485	ENSMUSG00000042581	Thsd7b	1700074E13Rik|B930082A18|D130067I03Rik	thrombospondin, type I, domain containing 7B	protein-coding
D6_peak_8739	chr3	127293846	127294504	4.69222	7.57636	4.40852	44	NA	intron (NM_001327938, intron 1 of 47)	L3|LINE|CR1	114883	NM_001327939	109676	Mm.220242	NM_178655	ENSMUSG00000032826	Ank2	100043364|AI835472|AW491075|Ank-2|Gm4392	ankyrin 2, brain	protein-coding
D6_peak_516	chr1	129473481	129474085	6.29802	15.8817	12.042	120	NA	intron (NM_172485, intron 2 of 27)	intron (NM_172485, intron 2 of 27)	200479	NM_172485	210417	Mm.380518	NM_172485	ENSMUSG00000042581	Thsd7b	1700074E13Rik|B930082A18|D130067I03Rik	thrombospondin, type I, domain containing 7B	protein-coding
D6_peak_517	chr1	129578946	129579164	5.54566	10.0402	6.62597	66	NA	intron (NM_172485, intron 2 of 27)	intron (NM_172485, intron 2 of 27)	305751	NM_172485	210417	Mm.380518	NM_172485	ENSMUSG00000042581	Thsd7b	1700074E13Rik|B930082A18|D130067I03Rik	thrombospondin, type I, domain containing 7B	protein-coding
D6_peak_518	chr1	129619573	129620078	6.94683	15.0055	11.2204	112	NA	intron (NM_172485, intron 4 of 27)	intron (NM_172485, intron 4 of 27)	346521	NM_172485	210417	Mm.380518	NM_172485	ENSMUSG00000042581	Thsd7b	1700074E13Rik|B930082A18|D130067I03Rik	thrombospondin, type I, domain containing 7B	protein-coding
D6_peak_519	chr1	129662884	129663258	4.9844	9.71005	6.32531	63	NA	intron (NM_172485, intron 5 of 27)	intron (NM_172485, intron 5 of 27)	389767	NM_172485	210417	Mm.380518	NM_172485	ENSMUSG00000042581	Thsd7b	1700074E13Rik|B930082A18|D130067I03Rik	thrombospondin, type I, domain containing 7B	protein-coding
D6_peak_7135	chr2	21205124	21205843	5.97872	11.5583	8.01778	80	NA	promoter-TSS (NM_027728)	promoter-TSS (NM_027728)	-118	NM_027728	71233	Mm.27658	NM_027728	ENSMUSG00000026679	Enkur	4933434I06Rik|AU016229	enkurin, TRPC channel interacting protein	protein-coding
D6_peak_7139	chr2	22293488	22294096	6.65086	13.5878	9.89684	98	NA	intron (NM_148413, intron 7 of 19)	intron (NM_148413, intron 7 of 19)	66289	NM_148413	667663	Mm.330033	NM_148413	ENSMUSG00000025716	Myo3a	9030416P08Rik	myosin IIIA	protein-coding
D6_peak_8740	chr3	127356609	127357155	5.88406	11.3878	7.8599	78	NA	intron (NM_001327939, intron 1 of 45)	intron (NM_001327939, intron 1 of 45)	52176	NM_001327939	109676	Mm.220242	NM_178655	ENSMUSG00000032826	Ank2	100043364|AI835472|AW491075|Ank-2|Gm4392	ankyrin 2, brain	protein-coding
D6_peak_8743	chr3	127729489	127729740	4.55234	6.76762	3.69551	36	NA	intron (NM_027808, intron 1 of 13)	intron (NM_027808, intron 1 of 13)	50913	NM_027808	71481	Mm.158704	NM_027808	ENSMUSG00000028028	Alpk1	8430410J10Rik|LAK	alpha-kinase 1	protein-coding
D6_peak_520	chr1	129955444	129955853	4.15158	6.64465	3.58714	35	NA	intron (NM_172485, intron 15 of 27)	intron (NM_172485, intron 15 of 27)	467395	NM_007827	13137	Mm.436759	NM_007827	ENSMUSG00000026401	Cd55b	AI323748|Daf|Daf-TM|Daf2|TM-DAF	CD55 molecule, decay accelerating factor for complement B	protein-coding
D6_peak_521	chr1	130180872	130181171	5.0796	8.54813	5.27556	52	NA	intron (NM_172485, intron 21 of 27)	intron (NM_172485, intron 21 of 27)	242022	NM_007827	13137	Mm.436759	NM_007827	ENSMUSG00000026401	Cd55b	AI323748|Daf|Daf-TM|Daf2|TM-DAF	CD55 molecule, decay accelerating factor for complement B	protein-coding
D6_peak_8746	chr3	127837526	127837861	6.40607	11.9116	8.34418	83	NA	promoter-TSS (NM_145964)	promoter-TSS (NM_145964)	-201	NM_001346718	211556	Mm.403486	NM_145964	ENSMUSG00000074238	Ap1ar	AA407621|C78909|Gadkin	adaptor-related protein complex 1 associated regulatory protein	protein-coding
D6_peak_523	chr1	130715657	130716326	5.74209	13.4491	9.76762	97	NA	promoter-TSS (NM_008825)	promoter-TSS (NM_008825)	-170	NR_027859	18640	Mm.249861	NM_008825	ENSMUSG00000026409	Pfkfb2	4930568D07Rik	6-phosphofructo-2-kinase/fructose-2,6-biphosphatase 2	protein-coding
D6_peak_8748	chr3	128216687	128216991	3.82327	5.11019	2.27934	22	NA	intron (NR_045704, intron 1 of 5)	MLT1E3|LTR|ERVL-MaLR	14766	NR_045704	402774	Mm.209170	NR_045704	ENSMUSG00000105816	D030025E07Rik	-	RIKEN cDNA D030025E07 gene	ncRNA
D6_peak_8749	chr3	128498754	128499485	5.63917	9.14495	5.81403	58	NA	Intergenic	Intergenic	-267514	NR_045704	402774	Mm.209170	NR_045704	ENSMUSG00000105816	D030025E07Rik	-	RIKEN cDNA D030025E07 gene	ncRNA
D6_peak_528	chr1	131910088	131910671	7.05012	16.1052	12.2518	122	NA	promoter-TSS (NM_001145804)	promoter-TSS (NM_001145804)	-79	NM_001145804	98415	Mm.246869	NM_175294	ENSMUSG00000026434	Nucks1	2700010L10Rik|8430423A01Rik|AI647518|C78391|Nucks	nuclear casein kinase and cyclin-dependent kinase substrate 1	protein-coding
D6_peak_7142	chr2	23039908	23040455	5.20209	9.09139	5.76493	57	NA	promoter-TSS (NM_001077190)	promoter-TSS (NM_001077190)	60	NM_145994	11308	Mm.205647	NM_007380	ENSMUSG00000058835	Abi1	E3B1|NAP1|Ssh3bp1|abi-1	abl-interactor 1	protein-coding
D6_peak_7145	chr2	23155870	23156495	8.02867	21.4742	17.3348	173	NA	promoter-TSS (NM_013771)	promoter-TSS (NM_013771)	-158	NM_025979	67121	Mm.253721	NM_025979	ENSMUSG00000026779	Mastl	2700091H24Rik|C88295|GW|GWL|MAST-L|THC2	microtubule associated serine/threonine kinase-like	protein-coding
D6_peak_7146	chr2	24474085	24474441	3.73565	4.97221	2.16407	21	NA	intron (NM_011040, intron 2 of 11)	CpG	1336	NM_011040	18510	Mm.2533	NM_011040	ENSMUSG00000026976	Pax8	Pax-8	paired box 8	protein-coding
D6_peak_7147	chr2	24763125	24763485	4.41959	7.11077	3.99698	39	NA	promoter-TSS (NM_001042528)	promoter-TSS (NM_001042528)	-153	NM_001042528	12287	Mm.4424	NM_007579	ENSMUSG00000004113	Cacna1b	AW050276|AW060892|AW822256|BIII|Cav2.2|Cchn1a|alpha(1B)	calcium channel, voltage-dependent, N type, alpha 1B subunit	protein-coding
D6_peak_7149	chr2	24935100	24935593	6.13955	11.0635	7.56257	75	NA	promoter-TSS (NM_001162485)	promoter-TSS (NM_001162485)	-65	NR_027876	215705	Mm.45275	NM_178408	ENSMUSG00000026972	Arrdc1	AI957342|BC004091	arrestin domain containing 1	protein-coding
D6_peak_8751	chr3	128601709	128601964	3.31748	4.30711	1.63466	16	NA	Intergenic	Intergenic	-370231	NR_045704	402774	Mm.209170	NR_045704	ENSMUSG00000105816	D030025E07Rik	-	RIKEN cDNA D030025E07 gene	ncRNA
D6_peak_8752	chr3	128613607	128613926	4.94769	9.30453	5.95857	59	NA	Intergenic	Intergenic	-382161	NR_045704	402774	Mm.209170	NR_045704	ENSMUSG00000105816	D030025E07Rik	-	RIKEN cDNA D030025E07 gene	ncRNA
D6_peak_8753	chr3	128668659	128668908	4.73605	7.06337	3.95462	39	NA	Intergenic	Intergenic	-437178	NR_045704	402774	Mm.209170	NR_045704	ENSMUSG00000105816	D030025E07Rik	-	RIKEN cDNA D030025E07 gene	ncRNA
D6_peak_8755	chr3	129386557	129386844	3.91482	5.48313	2.59252	25	NA	Intergenic	Intergenic	-46973	NR_033594	435755	Mm.430561	NR_033594	ENSMUSG00000105712	Pou5f1-rs4	EG435755|Gm5712|Oct4P1|Otf3-rs4|Otf3d	POU domain, class 5, transcription factor 1, related sequence 4	pseudo
D6_peak_532	chr1	132476831	132477337	7.54983	17.5362	13.5989	135	NA	promoter-TSS (NM_172517)	promoter-TSS (NM_172517)	-283	NM_172517	213464	Mm.132868	NM_172517	ENSMUSG00000026439	Rbbp5	4933411J24Rik|C330016J05	retinoblastoma binding protein 5	protein-coding
D6_peak_536	chr1	132800455	132800742	5.83296	10.9147	7.42574	74	NA	Intergenic	Intergenic	-58801	NM_182716	269116	Mm.326702	NM_182716	ENSMUSG00000026442	Nfasc	AA387016|D430023G06Rik|NF|mKIAA0756	neurofascin	protein-coding
D6_peak_538	chr1	133025461	133025701	4.56023	7.06164	3.95364	39	NA	promoter-TSS (NR_126506)	promoter-TSS (NR_126506)	-165	NM_001302801	17248	Mm.426531	NM_008575	ENSMUSG00000054387	Mdm4	4933417N07Rik|AA414968|AL023055|AU018793|AU021806|C85810|Mdmx	transformed mouse 3T3 cell double minute 4	protein-coding
D6_peak_7153	chr2	25224364	25225355	8.31505	30.0082	25.5215	255	NA	promoter-TSS (NM_146116)	promoter-TSS (NM_146116)	-157	NM_146116	227613	Mm.227260	NM_146116	ENSMUSG00000036752	Tubb4b	4930542G03Rik|Tubb2c|Tubb2c1	tubulin, beta 4B class IVB	protein-coding
D6_peak_7156	chr2	25305067	25305490	4.04738	5.69626	2.77019	27	NA	intron (NM_008169, intron 5 of 19)	CpG	13909	NM_001177657	14810	Mm.278672	NM_008169	ENSMUSG00000026959	Grin1	GluN1|GluRdelta1|GluRzeta1|M100174|NMD-R1|NMDAR1|NR1|Nmdar|Rgsc174	glutamate receptor, ionotropic, NMDA1 (zeta 1)	protein-coding
D6_peak_7157	chr2	25332324	25332778	4.27071	6.31034	3.29844	32	NA	promoter-TSS (NR_027448)	promoter-TSS (NR_027448)	20	NR_027448	100272219	Mm.382103	NR_027448	ENSMUSG00000097345	AA543186	-	expressed sequence AA543186	ncRNA
D6_peak_8762	chr3	130689398	130689948	6.99001	15.0858	11.2962	112	NA	Intergenic	Intergenic	19771	NM_025509	66357	Mm.300697	NM_025509	ENSMUSG00000041084	Ostc	2310008M10Rik|5730557H03Rik	oligosaccharyltransferase complex subunit (non-catalytic)	protein-coding
D6_peak_540	chr1	133130818	133131387	8.74852	26.2117	21.8669	218	NA	promoter-TSS (NM_133819)	promoter-TSS (NM_133819)	-64	NM_133819	108954	Mm.293628	NM_133819	ENSMUSG00000046062	Ppp1r15b	1810033K10Rik|AI606441|C530022L24Rik|CReP	protein phosphatase 1, regulatory (inhibitor) subunit 15b	protein-coding
D6_peak_541	chr1	133181215	133182019	5.39263	13.8088	10.103	101	NA	Intergenic	Intergenic	50451	NM_133819	108954	Mm.293628	NM_133819	ENSMUSG00000046062	Ppp1r15b	1810033K10Rik|AI606441|C530022L24Rik|CReP	protein phosphatase 1, regulatory (inhibitor) subunit 15b	protein-coding
D6_peak_544	chr1	133307010	133307524	5.98423	9.70465	6.32074	63	NA	Intergenic	Intergenic	-2556	NM_026680	68338	Mm.247935	NM_026680	ENSMUSG00000098306	Golt1a	0610012C01Rik|Kiss1|metastatin	golgi transport 1A	protein-coding
D6_peak_547	chr1	133408303	133409488	4.51208	7.86277	4.66256	46	NA	intron (NM_011439, intron 1 of 13)	intron (NM_011439, intron 1 of 13)	15317	NM_011439	20668	Mm.8575	NM_011439	ENSMUSG00000070643	Sox13	AA407916|AW259412|AW540933|Sox-13	SRY (sex determining region Y)-box 13	protein-coding
D6_peak_548	chr1	133610031	133610666	6.07449	11.3385	7.81537	78	NA	promoter-TSS (NM_009227)	promoter-TSS (NM_009227)	-68	NM_009227	20643	Mm.249110	NM_009227	ENSMUSG00000090553	Snrpe	AL022645|C76690|SME	small nuclear ribonucleoprotein E	protein-coding
D6_peak_7161	chr2	25500719	25501066	4.18304	5.67368	2.75041	27	NA	promoter-TSS (NM_027062)	promoter-TSS (NM_027062)	114	NM_013908	30839	Mm.29170	NM_013908	ENSMUSG00000015095	Fbxw5	AI159739|Fbw5	F-box and WD-40 domain protein 5	protein-coding
D6_peak_7162	chr2	25546704	25547127	6.77281	13.3781	9.70246	97	NA	promoter-TSS (NM_001290413)	promoter-TSS (NM_001290413)	25	NM_009422	22030	Mm.3399	NM_009422	ENSMUSG00000026942	Traf2	AI325259	TNF receptor-associated factor 2	protein-coding
D6_peak_7164	chr2	25574418	25575062	7.68232	16.3478	12.4804	124	NA	TTS (NM_001005424)	TTS (NM_001005424)	131	NM_029293	75454	Mm.458079	NM_029293	ENSMUSG00000036504	Phpt1	1700008C22Rik|PHP|Php14	phosphohistidine phosphatase 1	protein-coding
D6_peak_7168	chr2	26132827	26133529	12.6697	40.2174	35.4341	354	NA	Intergenic	Intergenic	6365	NM_001256522	109299	Mm.389259	NM_001256521		C330006A16Rik	AI551216	RIKEN cDNA C330006A16 gene	protein-coding
D6_peak_8770	chr3	132683879	132684199	5.97704	10.4119	6.96507	69	NA	promoter-TSS (NM_007926)	promoter-TSS (NM_007926)	-105	NM_001163455	271981	Mm.257864	NM_173032	ENSMUSG00000028030	Tbck	1700120J03Rik|9430001M19|A630047E20Rik|C030007I09Rik|Tbckl	TBC1 domain containing kinase	protein-coding
D6_peak_8773	chr3	133544168	133544458	4.08958	6.53549	3.49398	34	NA	promoter-TSS (NM_001346736)	promoter-TSS (NM_001346736)	77	NM_001040400	214133	Mm.347816	NM_145989	ENSMUSG00000040943	Tet2	Ayu17-449|E130014J05Rik|mKIAA1546	tet methylcytosine dioxygenase 2	protein-coding
D6_peak_8777	chr3	134302846	134303585	6.78152	16.9228	13.0208	130	NA	Intergenic	Intergenic	-62632	NR_035435	100316832		NR_035435	ENSMUSG00000084564	Mir1895	Mirn1895|mmu-mir-1895	microRNA 1895	ncRNA
D6_peak_554	chr1	134215885	134216096	5.1101	7.96215	4.75121	47	NA	intron (NM_001291930, intron 1 of 1)	intron (NM_001291930, intron 1 of 1)	18866	NM_001291928	11539	Mm.298908	NM_009629	ENSMUSG00000042429	Adora1	A1-AR|A1AR|A1R|AA1R|AI848715|BB176431|Ri	adenosine A1 receptor	protein-coding
D6_peak_8778	chr3	134629787	134630005	3.83117	5.34797	2.47917	24	NA	Intergenic	Intergenic	-199111	NM_021382	21338	Mm.103810	NM_021382	ENSMUSG00000028172	Tacr3	Nk3r|Nkr|Tac3r	tachykinin receptor 3	protein-coding
D6_peak_555	chr1	134415076	134415688	3.8758	5.65837	2.74093	27	NA	promoter-TSS (NM_001306069)	promoter-TSS (NM_001306069)	4	NM_028320	72674	Mm.259976	NM_028320	ENSMUSG00000026457	Adipor1	2810031L11Rik|ACDCR1|CGI-45|Paqr1	adiponectin receptor 1	protein-coding
D6_peak_8779	chr3	135303966	135304652	6.86206	14.8472	11.0728	110	NA	3' UTR (NM_027208, exon 10 of 10)	3' UTR (NM_027208, exon 10 of 10)	-3391	NM_178877	97086	Mm.441764	NM_178877	ENSMUSG00000037994	Slc9b2	C80638|NHA2|NHE10|Nhedc2|nha-oc|nhaoc	solute carrier family 9, subfamily B (NHA2, cation proton antiporter 2), member 2	protein-coding
D6_peak_556	chr1	134455158	134455570	5.06208	8.51824	5.24923	52	NA	promoter-TSS (NM_153128)	promoter-TSS (NM_153128)	-167	NM_153128	240756	Mm.87398	NM_153128	ENSMUSG00000026455	Klhl12	C3ip1	kelch-like 12	protein-coding
D6_peak_558	chr1	134556745	134557174	6.01028	14.0162	10.2962	102	NA	Intergenic	CpG	-3219	NM_152895	75605	Mm.28995	NM_152895	ENSMUSG00000042207	Kdm5b	2010009J12Rik|2210016I17Rik|AW556288|D1Ertd202e|Jarid1b|PLU-1|PUT1|Plu1|RBBP2H1A|Rb-Bp2|mKIAA4034	lysine (K)-specific demethylase 5B	protein-coding
D6_peak_559	chr1	134646384	134646834	3.95415	5.7889	2.84832	28	NA	promoter-TSS (NM_009307)	promoter-TSS (NM_009307)	-72	NM_009307	20980	Mm.5102	NM_009307	ENSMUSG00000026452	Syt2	IP4BP|R74640|mKIAA4194	synaptotagmin II	protein-coding
D6_peak_7170	chr2	26182341	26182786	10.3743	29.0775	24.625	246	NA	Intergenic	Intergenic	24012	NM_001039653	16871	Mm.386765	NM_010711	ENSMUSG00000026934	Lhx3	Lim3|P-LIM|mLIM3|mLim-3	LIM homeobox protein 3	protein-coding
D6_peak_7171	chr2	26190230	26190594	5.04467	8.48853	5.22252	52	NA	Intergenic	Intergenic	16163	NM_001039653	16871	Mm.386765	NM_010711	ENSMUSG00000026934	Lhx3	Lim3|P-LIM|mLIM3|mLim-3	LIM homeobox protein 3	protein-coding
D6_peak_7173	chr2	26286102	26286691	6.61973	14.39	10.6453	106	NA	intron (NM_177841, intron 4 of 9)	intron (NM_177841, intron 4 of 9)	8161	NM_177841	329366	Mm.77712	NM_177841	ENSMUSG00000048038	Ccdc187	4932418E24Rik	coiled-coil domain containing 187	protein-coding
D6_peak_7174	chr2	26445014	26445929	11.1095	46.4761	41.5553	415	NA	promoter-TSS (NM_153125)	promoter-TSS (NM_153125)	-255	NM_153125	227648	Mm.206371	NM_153125	ENSMUSG00000026924	Sec16a	AU024582|C230052J16Rik	SEC16 homolog A, endoplasmic reticulum export factor	protein-coding
D6_peak_8782	chr3	136151820	136152026	4.70189	6.73568	3.66726	36	NA	intron (NM_001310749, intron 6 of 15)	intron (NM_001310749, intron 6 of 15)	174143	NM_001310749	242248	Mm.30832	NM_001033350	ENSMUSG00000037922	Bank1	A530094C12Rik|AI451642|AVIEF|BANK	B cell scaffold protein with ankyrin repeats 1	protein-coding
D6_peak_8783	chr3	136199423	136199669	4.49033	6.15336	3.16311	31	NA	intron (NM_001310749, intron 6 of 15)	intron (NM_001310749, intron 6 of 15)	126520	NM_001310749	242248	Mm.30832	NM_001033350	ENSMUSG00000037922	Bank1	A530094C12Rik|AI451642|AVIEF|BANK	B cell scaffold protein with ankyrin repeats 1	protein-coding
D6_peak_560	chr1	134713558	134713846	4.84475	8.14512	4.9142	49	NA	intron (NM_009307, intron 2 of 9)	intron (NM_009307, intron 2 of 9)	67021	NM_009307	20980	Mm.5102	NM_009307	ENSMUSG00000026452	Syt2	IP4BP|R74640|mKIAA4194	synaptotagmin II	protein-coding
D6_peak_8784	chr3	136530016	136530389	4.70189	6.73568	3.66726	36	NA	Intergenic	Intergenic	-80853	NR_040592	70055	Mm.261063	NR_040592	ENSMUSG00000099508	1700030L20Rik	-	RIKEN cDNA 1700030L20 gene	ncRNA
D6_peak_561	chr1	134756123	134756510	4.91101	7.94468	4.73583	47	NA	Intergenic	Intergenic	47405	NR_015606	329251	Mm.188709	NM_001081307	ENSMUSG00000073557	Ppp1r12b	1810037O03Rik|9530009M10Rik|AI132431|Mypt2	protein phosphatase 1, regulatory (inhibitor) subunit 12B	protein-coding
D6_peak_566	chr1	135313340	135314011	5.69428	9.93585	6.53116	65	NA	promoter-TSS (NM_011590)	promoter-TSS (NM_011590)	62	NM_011590	21854	Mm.2368	NM_011590	ENSMUSG00000062580	Timm17a	17kDa|mTim17a	translocase of inner mitochondrial membrane 17a	protein-coding
D6_peak_7181	chr2	27009753	27010195	5.45755	9.18605	5.85077	58	NA	promoter-TSS (NM_029862)	promoter-TSS (NM_029862)	48	NM_029862	381356	Mm.150270	NM_029862	ENSMUSG00000015488	Cacfd1	5930434B04Rik|mFwe	calcium channel flower domain containing 1	protein-coding
D6_peak_7182	chr2	27183665	27184089	3.94671	5.30398	2.44111	24	NA	TTS (NM_138942)	TTS (NM_138942)	18370	NM_138942	13166	Mm.167781	NM_138942	ENSMUSG00000000889	Dbh	-	dopamine beta hydroxylase	protein-coding
D6_peak_7186	chr2	27539906	27540415	9.00914	25.6799	21.3567	213	NA	Intergenic	Intergenic	25013	NM_080848	140858	Mm.28265	NM_080848	ENSMUSG00000026917	Wdr5	2410008O07Rik|AA408785|AA960360|Big|Big-3	WD repeat domain 5	protein-coding
D6_peak_7188	chr2	27582000	27582318	3.78334	4.65623	1.9117	19	NA	Intergenic	Intergenic	67012	NM_080848	140858	Mm.28265	NM_080848	ENSMUSG00000026917	Wdr5	2410008O07Rik|AA408785|AA960360|Big|Big-3	WD repeat domain 5	protein-coding
D6_peak_7189	chr2	28117777	28118141	5.18485	9.06139	5.73745	57	NA	Intergenic	Intergenic	-33081	NM_010190	14134	Mm.182935	NM_010190	ENSMUSG00000026835	Fcnb	Fcn2	ficolin B	protein-coding
D6_peak_8790	chr3	137918658	137918917	4.10634	6.0407	3.06537	30	NA	intron (NM_019920, intron 1 of 6)	intron (NM_019920, intron 1 of 6)	232	NM_019920	56692	Mm.331392	NM_019920	ENSMUSG00000091512	Lamtor3	AW556229|Map2k1ip1|Mapbp|Mapksp1|Mp1	late endosomal/lysosomal adaptor, MAPK and MTOR activator 3	protein-coding
D6_peak_8792	chr3	138253722	138254777	4.62408	6.88333	3.79675	37	NA	Intergenic	Intergenic	-14586	NR_045760	68369	Mm.441136	NR_045760	ENSMUSG00000099146	0610031O16Rik	-	RIKEN cDNA 0610031O16 gene	ncRNA
D6_peak_8793	chr3	138442609	138443154	5.24997	8.50755	5.2395	52	NA	promoter-TSS (NM_007410)	promoter-TSS (NM_007410)	-212	NM_007410	11532	Mm.3874	NM_007410	ENSMUSG00000028138	Adh5	Adh-5|Adh3|GSNOR	alcohol dehydrogenase 5 (class III), chi polypeptide	protein-coding
D6_peak_8794	chr3	138489407	138489813	6.15477	12.2724	8.67722	86	NA	promoter-TSS (NM_175224)	promoter-TSS (NM_175224)	-228	NM_175224	75624	Mm.26833	NM_175224	ENSMUSG00000005813	Metap1	1700029C17Rik|AW047992|mKIAA0094	methionyl aminopeptidase 1	protein-coding
D6_peak_576	chr1	136624496	136624961	4.65988	8.13117	4.90185	49	NA	promoter-TSS (NM_001160251)	promoter-TSS (NM_001160251)	-173	NM_177643	226442	Mm.62521	NM_177643	ENSMUSG00000041483	Zfp281	Znf281	zinc finger protein 281	protein-coding
D6_peak_577	chr1	136777238	136777752	4.62087	8.36978	5.11634	51	NA	Intergenic	Intergenic	81284	NR_037986	100503474	Mm.428276	NR_037986		Platr22	Gm16880	pluripotency associated transcript 22	ncRNA
D6_peak_579	chr1	137237215	137237442	3.98098	5.83344	2.88693	28	NA	Intergenic	B3|SINE|B2	-276880	NM_030676	26424	Mm.16794	NM_030676	ENSMUSG00000026398	Nr5a2	AU020803|D1Ertd308e|Ftf|LRH-1|UF2-H3B	nuclear receptor subfamily 5, group A, member 2	protein-coding
D6_peak_7193	chr2	28294434	28294723	4.50688	7.26071	4.12868	41	NA	Intergenic	Intergenic	88889	NM_001038612	56177	Mm.43278	NM_019498	ENSMUSG00000026833	Olfm1	AMY|AW742568|Noe1|OlfA|Pancortin|Pancortin3	olfactomedin 1	protein-coding
D6_peak_7194	chr2	28385046	28385274	3.31149	4.11075	1.47741	14	NA	Intergenic	Intergenic	-62781	NM_001005420	241289	Mm.330095	NM_001005420	ENSMUSG00000035829	Ppp1r26	Gm347|Kiaa0649|mKIAA0649	protein phosphatase 1, regulatory subunit 26	protein-coding
D6_peak_7195	chr2	28418061	28418283	3.96842	5.12453	2.29107	22	NA	Intergenic	Intergenic	-29769	NM_001005420	241289	Mm.330095	NM_001005420	ENSMUSG00000035829	Ppp1r26	Gm347|Kiaa0649|mKIAA0649	protein phosphatase 1, regulatory subunit 26	protein-coding
D6_peak_7197	chr2	28582947	28583477	3.98098	5.83344	2.88693	28	NA	promoter-TSS (NM_001290484)	promoter-TSS (NM_001290484)	67	NM_001290484	70239	Mm.274120	NM_148928	ENSMUSG00000026816	Gtf3c5	2700084A09Rik|TFIIIC63|TFiiiC2-63	general transcription factor IIIC, polypeptide 5	protein-coding
D6_peak_7199	chr2	28840194	28840583	5.43707	9.49733	6.13249	61	NA	promoter-TSS (NM_001166033)	promoter-TSS (NM_001166033)	-18	NM_001033294	227674	Mm.44179	NM_001033294	ENSMUSG00000026806	Ddx31	5830444G11Rik|Gm997	DEAD/H (Asp-Glu-Ala-Asp/His) box polypeptide 31	protein-coding
D6_peak_580	chr1	137883787	137884115	3.91511	5.25443	2.3997	23	NA	Intergenic	Intergenic	-82504	NR_029795	735252		NR_029795	ENSMUSG00000065565	Mir181a-1	Mirn181a-1|Mirn213|miR-213|mir-181a-1|mmu-mir-213	microRNA 181a-1	ncRNA
D6_peak_582	chr1	138093273	138093638	3.88401	5.20563	2.3589	23	NA	intron (NM_001111316, intron 14 of 31)	intron (NM_001111316, intron 14 of 31)	81671	NM_001111316	19264	Mm.391573	NM_011210	ENSMUSG00000026395	Ptprc	B220|CD45R|Cd45|L-CA|Ly-5|Lyt-4|T200|loc	protein tyrosine phosphatase, receptor type, C	protein-coding
D6_peak_584	chr1	138618915	138619481	3.50649	4.81762	2.03539	20	NA	intron (NM_001311148, intron 1 of 7)	CpG	559	NM_001311148	59125	Mm.143817	NM_021605	ENSMUSG00000026393	Nek7	2810460C19Rik|AU020186	NIMA (never in mitosis gene a)-related expressed kinase 7	protein-coding
D6_peak_585	chr1	138693426	138693637	4.5823	7.38958	4.24225	42	NA	Intergenic	Intergenic	-11456	NR_040304	545363	Mm.362817	NR_040304	ENSMUSG00000100459	Gm5833	-	predicted gene 5833	ncRNA
D6_peak_587	chr1	143739228	143739808	5.2618	8.85714	5.55338	55	NA	promoter-TSS (NM_023505)	promoter-TSS (NM_023505)	-50	NM_001038592	69367	Mm.272727	NM_023505	ENSMUSG00000018196	Glrx2	1700010P22Rik|AI645710|Grx2	glutaredoxin 2 (thioltransferase)	protein-coding
D6_peak_588	chr1	143776990	143777383	4.79722	8.06286	4.84167	48	NA	promoter-TSS (NM_001159866)	promoter-TSS (NM_001159866)	-92	NM_019562	56207	Mm.261004	NM_019562	ENSMUSG00000018189	Uchl5	5830413B11Rik|Uch37	ubiquitin carboxyl-terminal esterase L5	protein-coding
D6_peak_589	chr1	143836661	143837043	3.847	4.9375	2.13526	21	NA	Intergenic	Intergenic	59574	NM_001159866	56207	Mm.261004	NM_019562	ENSMUSG00000018189	Uchl5	5830413B11Rik|Uch37	ubiquitin carboxyl-terminal esterase L5	protein-coding
D6_peak_591	chr1	145326513	145327218	4.27071	6.31034	3.29844	32	NA	Intergenic	Intergenic	-551444	NM_022881	64214	Mm.253927	NM_022881	ENSMUSG00000026357	Rgs18	-	regulator of G-protein signaling 18	protein-coding
D6_peak_592	chr1	145382447	145382686	5.04467	8.48853	5.22252	52	NA	Intergenic	Intergenic	-607145	NM_022881	64214	Mm.253927	NM_022881	ENSMUSG00000026357	Rgs18	-	regulator of G-protein signaling 18	protein-coding
D6_peak_595	chr1	147262636	147263120	4.79073	7.74273	4.55519	45	NA	Intergenic	Lx10|LINE|L1	765191	NM_001145807	215378	Mm.441817	NM_153539	ENSMUSG00000035131	Brinp3	B830045N13Rik|Fam5c	bone morphogenetic protein/retinoic acid inducible neural specific 3	protein-coding
D6_peak_596	chr1	147752305	147752566	3.76473	4.8108	2.02972	20	NA	Intergenic	Intergenic	1254748	NM_001145807	215378	Mm.441817	NM_153539	ENSMUSG00000035131	Brinp3	B830045N13Rik|Fam5c	bone morphogenetic protein/retinoic acid inducible neural specific 3	protein-coding
D6_peak_598	chr1	148965023	148965539	4.64104	6.63961	3.58274	35	NA	Intergenic	Intergenic	957158	NM_001305632	18783	Mm.4186	NM_008869	ENSMUSG00000056220	Pla2g4a	Pla2g4|cPLA2|cPLA2-alpha|cPLA2alpha	phospholipase A2, group IVA (cytosolic, calcium-dependent)	protein-coding
D6_peak_599	chr1	150392776	150393458	8.69713	27.1866	22.8046	228	NA	promoter-TSS (NM_145511)	promoter-TSS (NM_145511)	-62	NM_145511	226499	Mm.222093	NM_145511	ENSMUSG00000006010	BC003331	1810053E15Rik|Odr4|odr-4	cDNA sequence BC003331	protein-coding
D6_peak_4703	chr15	59025897	59026354	4.92609	8.28534	5.04011	50	NA	intron (NM_001146180, intron 3 of 13)	intron (NM_001146180, intron 3 of 13)	55901	NM_001146180	211401	Mm.215481	NM_144800	ENSMUSG00000022353	Mtss1	2310003N14Rik|BC024131|D130001D01Rik|Mim|mKIAA0429	metastasis suppressor 1	protein-coding
D6_peak_4708	chr15	61102350	61102681	3.78091	4.83571	2.05093	20	NA	Intergenic	Intergenic	-181245	NM_001081067	117586	Mm.291499	NM_001081067	ENSMUSG00000022347	A1bg	C44	alpha-1-B glycoprotein	protein-coding
D6_peak_3100	chr12	100178816	100179460	4.0294	6.42903	3.40217	34	NA	Intergenic	Intergenic	-8830	NR_045282	100038378	Mm.387075	NR_045282	ENSMUSG00000072884	Gm10433	ENSMUSG00000072884	predicted gene 10433	ncRNA
D6_peak_3103	chr12	100201840	100202197	3.20803	4.91715	2.11858	21	NA	intron (NM_001313934, intron 1 of 5)	AmnSINE1|SINE|Deu	1874	NM_001313934	12313	Mm.285993	NM_009790	ENSMUSG00000001175	Calm1	AI256814|AI327027|AI461935|AL024000|CaM|Calm	calmodulin 1	protein-coding
D6_peak_3105	chr12	100527803	100528208	4.55183	7.33759	4.19693	41	NA	Intergenic	Intergenic	-7183	NM_001033213	104718	Mm.295441	NM_001033213	ENSMUSG00000033530	Ttc7b	AA408451|Ttc7l1	tetratricopeptide repeat domain 7B	protein-coding
D6_peak_3106	chr12	100724801	100725527	9.53532	32.5679	27.9927	279	NA	promoter-TSS (NM_001330702)	promoter-TSS (NM_001330702)	-44	NM_153587	73086	Mm.220417	NM_153587	ENSMUSG00000021180	Rps6ka5	3110005L17Rik|6330404E13Rik|AI854034|MSK1|MSPK1|RLPK|RLSK|S6K-alpha-5	ribosomal protein S6 kinase, polypeptide 5	protein-coding
D6_peak_3107	chr12	100831335	100832016	6.72791	14.1593	10.429	104	NA	intron (NM_145448, intron 2 of 12)	intron (NM_145448, intron 2 of 12)	52552	NM_145448	217830	Mm.218590	NM_145448	ENSMUSG00000021185	9030617O03Rik	-	RIKEN cDNA 9030617O03 gene	protein-coding
D6_peak_3108	chr12	101029091	101029574	4.73942	8.59043	5.31391	53	NA	promoter-TSS (NM_026681)	promoter-TSS (NM_026681)	-349	NM_026681	68339	Mm.156217	NM_026681	ENSMUSG00000021182	Ccdc88c	0610010D24Rik|AV000935|AW324073|Daple|mKIAA1509	coiled-coil domain containing 88C	protein-coding
D6_peak_4712	chr15	62549380	62549773	5.32409	8.30809	5.06166	50	NA	Intergenic	Intergenic	-330125	NR_003523	67552	Mm.484027	NM_026230		H2afy3	4933432H23Rik	H2A histone family, member Y3	pseudo
D6_peak_4713	chr15	63038050	63038416	5.25803	8.2015	4.96517	49	NA	Intergenic	Intergenic	441375	NR_045279	432958	Mm.255105	NR_045279		Gm20740	-	predicted gene, 20740	ncRNA
D6_peak_4715	chr15	63310239	63310660	6.13436	12.6377	9.01521	90	NA	Intergenic	Intergenic	169159	NR_045279	432958	Mm.255105	NR_045279		Gm20740	-	predicted gene, 20740	ncRNA
D6_peak_4716	chr15	63532314	63533025	5.297	10.3059	6.8679	68	NA	Intergenic	Intergenic	-53061	NR_045279	432958	Mm.255105	NR_045279		Gm20740	-	predicted gene, 20740	ncRNA
D6_peak_3111	chr12	101975455	101975972	8.92224	22.7569	18.5572	185	NA	promoter-TSS (NM_016856)	promoter-TSS (NM_016856)	-261	NM_016856	51786	Mm.716	NM_016856	ENSMUSG00000041781	Cpsf2	100kDa|2610024B04Rik|AI662483|Cpsf|MCPSF|mKIAA1367	cleavage and polyadenylation specific factor 2	protein-coding
D6_peak_3119	chr12	102878241	102878680	5.48461	10.6566	7.18845	71	NA	promoter-TSS (NM_172806)	promoter-TSS (NM_172806)	-54	NM_172806	238386	Mm.63456	NM_172806	ENSMUSG00000041702	Btbd7	5730507E09Rik|8030448M07|E130118E17Rik|FUP1|mKIAA1525	BTB (POZ) domain containing 7	protein-coding
D6_peak_4721	chr15	64254823	64255630	4.65267	15.8964	12.056	120	NA	intron (NM_010026, intron 3 of 30)	intron (NM_010026, intron 3 of 30)	57447	NM_001276463	13196	Mm.277236	NM_010026	ENSMUSG00000022377	Asap1	AV239055|DEF-1|Ddef1|PAP|mKIAA1249|s19	ArfGAP with SH3 domain, ankyrin repeat and PH domain1	protein-coding
D6_peak_4726	chr15	64403358	64403957	4.15759	6.38679	3.36511	33	NA	Intergenic	Intergenic	-20738	NM_010026	13196	Mm.277236	NM_010026	ENSMUSG00000022377	Asap1	AV239055|DEF-1|Ddef1|PAP|mKIAA1249|s19	ArfGAP with SH3 domain, ankyrin repeat and PH domain1	protein-coding
D6_peak_4729	chr15	64543704	64544189	4.15381	7.75927	4.5702	45	NA	Intergenic	Intergenic	-161027	NM_010026	13196	Mm.277236	NM_010026	ENSMUSG00000022377	Asap1	AV239055|DEF-1|Ddef1|PAP|mKIAA1249|s19	ArfGAP with SH3 domain, ankyrin repeat and PH domain1	protein-coding
D6_peak_3122	chr12	103327002	103327317	4.29814	6.62419	3.57063	35	NA	intron (NM_023049, intron 7 of 9)	intron (NM_023049, intron 7 of 9)	12200	NM_001195726	100504156	Mm.425749	NM_001195726	ENSMUSG00000096753	Fam181a	EG544888	family with sequence similarity 181, member A	protein-coding
D6_peak_3123	chr12	103347346	103347677	5.03749	8.15572	4.92392	49	NA	intron (NM_023049, intron 1 of 9)	intron (NM_023049, intron 1 of 9)	8490	NM_023049	65256	Mm.27159	NM_023049	ENSMUSG00000021200	Asb2	1110008E15Rik	ankyrin repeat and SOCS box-containing 2	protein-coding
D6_peak_3125	chr12	103425648	103426113	6.38991	12.288	8.69178	86	NA	promoter-TSS (NM_001159502)	promoter-TSS (NM_001159502)	-13	NM_020494	27225	Mm.3935	NM_020494	ENSMUSG00000041645	Ddx24	1700055J08Rik|2510027P10Rik|AI649272	DEAD (Asp-Glu-Ala-Asp) box polypeptide 24	protein-coding
D6_peak_4734	chr15	65395195	65395688	6.79634	13.4195	9.74022	97	NA	Intergenic	Intergenic	-391600	NM_133766	76740	Mm.260647	NM_133766	ENSMUSG00000015002	Efr3a	A130089M23Rik|BB071175|C76891|C920006C10Rik|D030063F01Rik|mKIAA0143	EFR3 homolog A	protein-coding
D6_peak_4737	chr15	67176820	67177167	4.31334	8.37354	5.1195	51	NA	promoter-TSS (NM_009177)	promoter-TSS (NM_009177)	-111	NM_009177	20442	Mm.248334	NM_009177	ENSMUSG00000013846	St3gal1	5330418N22Rik|AI467004|ST3GalI|Siat4|Siat4a|St3gal-1	ST3 beta-galactoside alpha-2,3-sialyltransferase 1	protein-coding
D6_peak_4738	chr15	67342079	67342949	5.82485	11.665	8.11618	81	NA	intron (NR_045140, intron 7 of 8)	intron (NR_045140, intron 7 of 8)	115745	NR_045140	69334	Mm.63770	NR_045140	ENSMUSG00000102069	1700012I11Rik	-	RIKEN cDNA 1700012I11 gene	ncRNA
D6_peak_10501	chr5	123748656	123749866	5.5665	13.453	9.77139	97	NA	promoter-TSS (NM_001042421)	promoter-TSS (NM_001042421)	153	NM_001005525	208606	Mm.276341	NM_025438	ENSMUSG00000029422	Rsrc2	1500011J06Rik	arginine/serine-rich coiled-coil 2	protein-coding
D6_peak_4739	chr15	67445084	67445909	7.33902	17.6018	13.6608	136	NA	Intergenic	Intergenic	218727	NR_045140	69334	Mm.63770	NR_045140	ENSMUSG00000102069	1700012I11Rik	-	RIKEN cDNA 1700012I11 gene	ncRNA
D6_peak_10502	chr5	123906989	123907356	8.12532	16.6466	12.7612	127	NA	promoter-TSS (NM_026603)	promoter-TSS (NM_026603)	-103	NM_026603	68184	Mm.28549	NM_026603	ENSMUSG00000023106	Denr	1500003K04Rik	density-regulated protein	protein-coding
D6_peak_10503	chr5	123930395	123930990	6.02824	10.874	7.38866	73	NA	promoter-TSS (NM_001134767)	promoter-TSS (NM_001134767)	3	NM_001134767	208908	Mm.243679	NM_001134767	ENSMUSG00000061882	Ccdc62	AI661708|Gm150	coiled-coil domain containing 62	protein-coding
D6_peak_10505	chr5	124111908	124112397	8.03515	19.4568	15.416	154	NA	promoter-TSS (NM_001347478)	promoter-TSS (NM_001347478)	-148	NM_001347478	66627	Mm.7050	NM_025671	ENSMUSG00000023707	Ogfod2	1300006G11Rik|5730405M13Rik|AU041636|AW552395	2-oxoglutarate and iron-dependent oxygenase domain containing 2	protein-coding
D6_peak_10508	chr5	124439649	124440184	5.7379	10.7464	7.27188	72	NA	promoter-TSS (NM_030241)	promoter-TSS (NM_030241)	-14	NM_030241	67956	Mm.137966	NM_030241	ENSMUSG00000049327	Kmt5a	2410195B05Rik|AA617402|AW536475|PR-SET7|PR/SET07|Setd8	lysine methyltransferase 5A	protein-coding
D6_peak_10509	chr5	124483227	124483770	5.06732	8.85599	5.55263	55	NA	intron (NM_029532, intron 1 of 1)	CpG	343	NM_029532	76167	Mm.156035	NM_029532	ENSMUSG00000029402	Snrnp35	6330548G22Rik	small nuclear ribonucleoprotein 35 (U11/U12)	protein-coding
D6_peak_3131	chr12	105546163	105546445	4.74466	8.28374	5.03908	50	NA	Intergenic	Intergenic	-16868	NM_009747	12062	Mm.390475	NM_009747	ENSMUSG00000021070	Bdkrb2	B(2)|B2|B2R|BK-2|BK2|BK2R|BKR2|BRB2	bradykinin receptor, beta 2	protein-coding
D6_peak_3134	chr12	105758029	105758483	6.07227	10.9491	7.4573	74	NA	intron (NM_030187, intron 12 of 17)	intron (NM_030187, intron 12 of 17)	-26441	NM_011112	18789	Mm.255877	NM_011112	ENSMUSG00000021111	Papola	Pap|PapIII|Plap	poly (A) polymerase alpha	protein-coding
D6_peak_3137	chr12	106110236	106110516	5.29824	9.60381	6.22854	62	NA	Intergenic	Intergenic	100113	NM_001029844	22367	Mm.2981	NM_011705	ENSMUSG00000021115	Vrk1	51PK	vaccinia related kinase 1	protein-coding
D6_peak_3138	chr12	106234136	106234360	5.29122	7.94972	4.74068	47	NA	Intergenic	Intergenic	213418	NR_036593	76639	Mm.375609	NR_036593	ENSMUSG00000092066	1700121N20Rik	-	RIKEN cDNA 1700121N20 gene	ncRNA
D6_peak_4740	chr15	67546792	67547270	5.10036	8.91387	5.60478	56	NA	Intergenic	Intergenic	320262	NR_045140	69334	Mm.63770	NR_045140	ENSMUSG00000102069	1700012I11Rik	-	RIKEN cDNA 1700012I11 gene	ncRNA
D6_peak_4741	chr15	67890840	67891068	7.36256	16.2357	12.3747	123	NA	Intergenic	Intergenic	367902	NM_198644	380993	Mm.309526	NM_198644	ENSMUSG00000022335	Zfat	Gm922|Zfat1|Zfp406	zinc finger and AT hook domain containing	protein-coding
D6_peak_4742	chr15	67924909	67925275	3.94671	5.30398	2.44111	24	NA	Intergenic	Intergenic	333764	NM_198644	380993	Mm.309526	NM_198644	ENSMUSG00000022335	Zfat	Gm922|Zfat1|Zfp406	zinc finger and AT hook domain containing	protein-coding
D6_peak_4746	chr15	68363211	68363584	8.84096	21.5214	17.3803	173	NA	Intergenic	Intergenic	-22108	NR_029718	387228		NR_029718	ENSMUSG00000065437	Mir30d	Mirn30d|mir-30d|mmu-mir-30d	microRNA 30d	ncRNA
D6_peak_4747	chr15	68501754	68502741	5.02596	9.11524	5.78713	57	NA	Intergenic	Intergenic	-160958	NR_029718	387228		NR_029718	ENSMUSG00000065437	Mir30d	Mirn30d|mir-30d|mmu-mir-30d	microRNA 30d	ncRNA
D6_peak_4748	chr15	68649754	68650481	5.87131	12.1412	8.55598	85	NA	Intergenic	Intergenic	-278303	NM_010158	13992	Mm.17964	NM_010158	ENSMUSG00000022332	Khdrbs3	Etle|SLM-2|Salp|Slm2|T-STAR	KH domain containing, RNA binding, signal transduction associated 3	protein-coding
D6_peak_10511	chr5	124552582	124552917	5.83131	9.45708	6.09624	60	NA	promoter-TSS (NM_001190795)	promoter-TSS (NM_001190795)	-115	NM_026409	67848	Mm.281601	NM_026409	ENSMUSG00000029389	Ddx55	2810021H22Rik|mKIAA1595	DEAD (Asp-Glu-Ala-Asp) box polypeptide 55	protein-coding
D6_peak_4749	chr15	68813474	68813698	3.71704	4.73734	1.97063	19	NA	Intergenic	Intergenic	-114834	NM_010158	13992	Mm.17964	NM_010158	ENSMUSG00000022332	Khdrbs3	Etle|SLM-2|Salp|Slm2|T-STAR	KH domain containing, RNA binding, signal transduction associated 3	protein-coding
D6_peak_10512	chr5	124843606	124844188	4.65988	8.13117	4.90185	49	NA	intron (NM_144819, intron 1 of 3)	intron (NM_144819, intron 1 of 3)	18324	NM_144819	215707	Mm.389693	NM_144819	ENSMUSG00000037979	Ccdc92	AW050178|D5Bwg0834e	coiled-coil domain containing 92	protein-coding
D6_peak_10513	chr5	124860736	124861067	3.41614	5.31166	2.44825	24	NA	intron (NM_144819, intron 1 of 3)	intron (NM_144819, intron 1 of 3)	1320	NM_144819	215707	Mm.389693	NM_144819	ENSMUSG00000037979	Ccdc92	AW050178|D5Bwg0834e	coiled-coil domain containing 92	protein-coding
D6_peak_10516	chr5	125151812	125152267	5.57054	12.3172	8.71835	87	NA	intron (NM_011424, intron 1 of 46)	intron (NM_011424, intron 1 of 46)	27175	NM_011424	20602	Mm.278646	NM_011424	ENSMUSG00000029478	Ncor2	N-CoR|SMRT|SMRTe	nuclear receptor co-repressor 2	protein-coding
D6_peak_10517	chr5	125159178	125160072	3.79263	6.25397	3.24974	32	NA	intron (NM_001253905, intron 1 of 42)	intron (NM_001253905, intron 1 of 42)	19589	NM_011424	20602	Mm.278646	NM_011424	ENSMUSG00000029478	Ncor2	N-CoR|SMRT|SMRTe	nuclear receptor co-repressor 2	protein-coding
D6_peak_10519	chr5	125267506	125267930	4.60594	6.85409	3.77072	37	NA	Intergenic	Intergenic	73376	NM_001205083	20778	Mm.282242	NM_016741	ENSMUSG00000037936	Scarb1	AI120173|CD36|Cd36l1|Chohd1|Cla-1|Cla1|D5Ertd460e|Hdlq1|Hlb398|SR-B1|SR-BI|SRBI|Srb1|mSR-BI	scavenger receptor class B, member 1	protein-coding
D6_peak_3140	chr12	106303998	106304685	5.45349	10.2366	6.80546	68	NA	Intergenic	Intergenic	143325	NR_036593	76639	Mm.375609	NR_036593	ENSMUSG00000092066	1700121N20Rik	-	RIKEN cDNA 1700121N20 gene	ncRNA
D6_peak_3141	chr12	106429628	106430225	5.80297	9.75984	6.3708	63	NA	Intergenic	Intergenic	17740	NR_036593	76639	Mm.375609	NR_036593	ENSMUSG00000092066	1700121N20Rik	-	RIKEN cDNA 1700121N20 gene	ncRNA
D6_peak_3142	chr12	106453360	106453992	6.37496	11.4614	7.92789	79	NA	Intergenic	Intergenic	-6010	NR_036593	76639	Mm.375609	NR_036593	ENSMUSG00000092066	1700121N20Rik	-	RIKEN cDNA 1700121N20 gene	ncRNA
D6_peak_3143	chr12	106518533	106518807	5.75742	9.6846	6.30211	63	NA	Intergenic	Intergenic	-71004	NR_036593	76639	Mm.375609	NR_036593	ENSMUSG00000092066	1700121N20Rik	-	RIKEN cDNA 1700121N20 gene	ncRNA
D6_peak_3145	chr12	106839747	106840085	5.83774	10.5474	7.08865	70	NA	Intergenic	Intergenic	-123592	NR_015512	71033	Mm.159404	NR_015512	ENSMUSG00000085820	4933406K04Rik	4930426M03Rik|4930485I22Rik|4933427G14Rik	RIKEN cDNA 4933406K04 gene	ncRNA
D6_peak_3147	chr12	107401599	107402086	4.64104	6.63961	3.58274	35	NA	Intergenic	Intergenic	333646	NR_045973	74968	Mm.359821	NR_045973	ENSMUSG00000085641	4930465M20Rik	4930431H15Rik	RIKEN cDNA 4930465M20 gene	ncRNA
D6_peak_3148	chr12	108006354	108006560	5.77435	11.189	7.67764	76	NA	Intergenic	Intergenic	-3043	NM_021399	58208	Mm.392694	NM_021399	ENSMUSG00000048251	Bcl11b	9130430L19Rik|AI604821|B630002E05Rik|BCL-11B|Ctip2|Rit1	B cell leukemia/lymphoma 11B	protein-coding
D6_peak_4750	chr15	69079468	69080232	7.08149	22.2397	18.0637	180	NA	intron (NM_010158, intron 7 of 8)	intron (NM_010158, intron 7 of 8)	151430	NM_010158	13992	Mm.17964	NM_010158	ENSMUSG00000022332	Khdrbs3	Etle|SLM-2|Salp|Slm2|T-STAR	KH domain containing, RNA binding, signal transduction associated 3	protein-coding
D6_peak_4751	chr15	69151586	69152297	5.5326	8.64363	5.36134	53	NA	Intergenic	Intergenic	-118592	NR_130983	75076		NR_130983		4930504C09Rik	-	RIKEN cDNA 4930504C09 gene	ncRNA
D6_peak_4752	chr15	69446684	69446951	3.81367	4.88616	2.09249	20	NA	Intergenic	Intergenic	176284	NR_130983	75076		NR_130983		4930504C09Rik	-	RIKEN cDNA 4930504C09 gene	ncRNA
D6_peak_4753	chr15	69725552	69725893	3.93084	5.27911	2.42101	24	NA	Intergenic	Intergenic	-198511	NR_045071	100503580	Mm.404646	NR_045071		Gm19782	-	predicted gene, 19782	ncRNA
D6_peak_4754	chr15	69789438	69790140	4.62877	7.4687	4.31266	43	NA	Intergenic	Intergenic	-134444	NR_045071	100503580	Mm.404646	NR_045071		Gm19782	-	predicted gene, 19782	ncRNA
D6_peak_4755	chr15	69853484	69854005	5.11274	8.28068	5.03655	50	NA	Intergenic	Intergenic	-70489	NR_045071	100503580	Mm.404646	NR_045071		Gm19782	-	predicted gene, 19782	ncRNA
D6_peak_4756	chr15	69897420	69897823	5.19884	9.4265	6.06864	60	NA	Intergenic	Mam_R4|LINE|Dong-R4	-26612	NR_045071	100503580	Mm.404646	NR_045071		Gm19782	-	predicted gene, 19782	ncRNA
D6_peak_4757	chr15	70276632	70277081	4.41762	6.8244	3.74482	37	NA	Intergenic	MLTR14|LTR|ERV1	352623	NR_045071	100503580	Mm.404646	NR_045071		Gm19782	-	predicted gene, 19782	ncRNA
D6_peak_10523	chr5	125465685	125466027	9.49508	21.0887	16.9679	169	NA	Intergenic	CpG	-10017	NM_030210	78894	Mm.431573	NM_030210	ENSMUSG00000029482	Aacs	2210408B16Rik|SUR5	acetoacetyl-CoA synthetase	protein-coding
D6_peak_10526	chr5	127781241	127781570	4.30662	6.11001	3.1254	31	NA	Intergenic	Intergenic	149143	NM_177005	319804	Mm.237888	NM_177005	ENSMUSG00000049971	Glt1d1	5730455A04Rik	glycosyltransferase 1 domain containing 1	protein-coding
D6_peak_10527	chr5	127891510	127892244	6.61764	16.5744	12.6943	126	NA	intron (NM_172885, intron 4 of 8)	intron (NM_172885, intron 4 of 8)	259615	NM_177005	319804	Mm.237888	NM_177005	ENSMUSG00000049971	Glt1d1	5730455A04Rik	glycosyltransferase 1 domain containing 1	protein-coding
D6_peak_10528	chr5	127901813	127902124	4.17298	5.89716	2.94196	29	NA	intron (NM_172885, intron 4 of 8)	B1F|SINE|Alu	269706	NM_177005	319804	Mm.237888	NM_177005	ENSMUSG00000049971	Glt1d1	5730455A04Rik	glycosyltransferase 1 domain containing 1	protein-coding
D6_peak_3152	chr12	108277445	108277705	4.25399	8.54283	5.27128	52	NA	Intergenic	Intergenic	-2158	NM_001159910	668158	Mm.482792	NM_001159910	ENSMUSG00000084883	Ccdc85c	EG668158|Gm265|Gm9010	coiled-coil domain containing 85C	protein-coding
D6_peak_3153	chr12	108285176	108285663	4.68143	6.70339	3.63854	36	NA	Intergenic	Intergenic	-10002	NM_001159910	668158	Mm.482792	NM_001159910	ENSMUSG00000084883	Ccdc85c	EG668158|Gm265|Gm9010	coiled-coil domain containing 85C	protein-coding
D6_peak_4761	chr15	71010508	71010932	7.74219	17.4169	13.4861	134	NA	Intergenic	Intergenic	717118	NM_177819	70363	Mm.126450	NM_177819	ENSMUSG00000036800	Fam135b	1700010C24Rik|A830008O07Rik	family with sequence similarity 135, member B	protein-coding
D6_peak_4762	chr15	71042691	71043275	7.52806	16.0705	12.2193	122	NA	Intergenic	Intergenic	684855	NM_177819	70363	Mm.126450	NM_177819	ENSMUSG00000036800	Fam135b	1700010C24Rik|A830008O07Rik	family with sequence similarity 135, member B	protein-coding
D6_peak_4763	chr15	71840020	71840310	3.8534	5.15755	2.31817	23	NA	intron (NM_027174, intron 49 of 63)	intron (NM_027174, intron 49 of 63)	-112327	NM_177819	70363	Mm.126450	NM_177819	ENSMUSG00000036800	Fam135b	1700010C24Rik|A830008O07Rik	family with sequence similarity 135, member B	protein-coding
D6_peak_4764	chr15	72397875	72398391	5.7784	10.0781	6.66066	66	NA	Intergenic	Intergenic	148146	NM_001033876	223604	Mm.386856	NM_001033876	ENSMUSG00000036760	Kcnk9	Task3	potassium channel, subfamily K, member 9	protein-coding
D6_peak_4765	chr15	72606814	72607344	5.02738	8.45899	5.19572	51	NA	intron (NM_029640, intron 20 of 21)	intron (NM_029640, intron 20 of 21)	-60800	NM_001033876	223604	Mm.386856	NM_001033876	ENSMUSG00000036760	Kcnk9	Task3	potassium channel, subfamily K, member 9	protein-coding
D6_peak_4766	chr15	72615943	72616780	4.92609	8.28534	5.04011	50	NA	intron (NM_029640, intron 20 of 21)	L1ME2z|LINE|L1	-70082	NM_001033876	223604	Mm.386856	NM_001033876	ENSMUSG00000036760	Kcnk9	Task3	potassium channel, subfamily K, member 9	protein-coding
D6_peak_4767	chr15	72873655	72874055	4.56023	7.06164	3.95364	39	NA	intron (NM_001164642, intron 16 of 16)	intron (NM_001164642, intron 16 of 16)	-63531	NR_002864	353342	Mm.440245	NR_002864	ENSMUSG00000106847	Peg13	-	paternally expressed 13	ncRNA
D6_peak_10530	chr5	127997789	127998245	5.98484	10.7999	7.32109	73	NA	intron (NM_172885, intron 3 of 8)	intron (NM_172885, intron 3 of 8)	365755	NM_177005	319804	Mm.237888	NM_177005	ENSMUSG00000049971	Glt1d1	5730455A04Rik	glycosyltransferase 1 domain containing 1	protein-coding
D6_peak_4768	chr15	73061155	73061569	7.44665	14.9996	11.2152	112	NA	promoter-TSS (NM_001164643)	promoter-TSS (NM_001164643)	-158	NM_001164641	76510	Mm.158902	NM_029640	ENSMUSG00000047921	Trappc9	1810044A24Rik|2900005P22Rik|4632408O18Rik|Ibp|Nibp|TRS130|mKIAA1882	trafficking protein particle complex 9	protein-coding
D6_peak_10531	chr5	128297803	128298183	4.69813	7.00246	3.90218	39	NA	intron (NM_172885, intron 1 of 8)	intron (NM_172885, intron 1 of 8)	135084	NM_172885	243274	Mm.447698	NM_172885	ENSMUSG00000034310	Tmem132d	C630028F04Rik	transmembrane protein 132D	protein-coding
D6_peak_10532	chr5	128388664	128389249	5.00394	9.40998	6.05319	60	NA	intron (NM_172885, intron 1 of 8)	intron (NM_172885, intron 1 of 8)	44121	NM_172885	243274	Mm.447698	NM_172885	ENSMUSG00000034310	Tmem132d	C630028F04Rik	transmembrane protein 132D	protein-coding
D6_peak_10534	chr5	128953381	128953865	4.57006	6.79624	3.72097	37	NA	promoter-TSS (NM_001081388)	promoter-TSS (NM_001081388)	-137	NM_001310733	231760	Mm.233996	NM_001081388	ENSMUSG00000029420	Rimbp2	A930033C01Rik|mKIAA0318	RIMS binding protein 2	protein-coding
D6_peak_10537	chr5	129169880	129170335	4.81953	7.48878	4.33056	43	NA	intron (NM_001347486, intron 14 of 24)	intron (NM_001347486, intron 14 of 24)	73357	NM_001081342	243277	Mm.440501	NM_177734	ENSMUSG00000044017	Adgrd1	E230012M21Rik|Gpr133	adhesion G protein-coupled receptor D1	protein-coding
D6_peak_3160	chr12	108835674	108836358	8.75441	20.8258	16.717	167	NA	promoter-TSS (NM_181328)	promoter-TSS (NM_181328)	-140	NM_181328	214663	Mm.266264	NM_181328	ENSMUSG00000021265	Slc25a29	C030003J19Rik|CACL|mCACL	solute carrier family 25 (mitochondrial carrier, palmitoylcarnitine transporter), member 29	protein-coding
D6_peak_3161	chr12	109020562	109021043	3.88653	5.43749	2.55388	25	NA	intron (NM_177602, intron 4 of 6)	(CA)n|Simple_repeat|Simple_repeat	47415	NM_001163175	380785	Mm.342085	NM_001163175	ENSMUSG00000040867	Begain	BM948371|Gm897	brain-enriched guanylate kinase-associated	protein-coding
D6_peak_3162	chr12	109485039	109485325	4.77458	7.1252	4.00976	40	NA	Intergenic	L1M4|LINE|L1	31727	NM_010052	13386	Mm.157069	NM_010052	ENSMUSG00000040856	Dlk1	AW742678|DLK-1|DlkI|FA1|Ly107|Peg9|SCP1|ZOG|pG2|pref-1	delta-like 1 homolog (Drosophila)	protein-coding
D6_peak_3166	chr12	110206417	110206981	4.75061	7.98196	4.76917	47	NA	Intergenic	Intergenic	-48626	NR_045466	67280	Mm.390495	NR_045466		3110009F21Rik	-	RIKEN cDNA 3110009F21 gene	ncRNA
D6_peak_3169	chr12	110591330	110591706	7.24928	15.107	11.3159	113	NA	non-coding (NR_033340, exon 1 of 1)	non-coding (NR_033340, exon 1 of 1)	144	NR_033340	319786	Mm.129691	NR_033340		B930059L03Rik	-	RIKEN cDNA B930059L03 gene	ncRNA
D6_peak_4770	chr15	73090095	73090982	7.57645	16.6308	12.7478	127	NA	exon (NM_053068, exon 1 of 3)	exon (NM_053068, exon 1 of 3)	126	NM_053068	93696	Mm.23095	NM_053068	ENSMUSG00000068391	Chrac1	2410152E03Rik|2810406L04Rik|YCL1	chromatin accessibility complex 1	protein-coding
D6_peak_4776	chr15	73816599	73817470	6.4384	12.7846	9.15153	91	NA	intron (NM_001033365, intron 2 of 10)	L1_Mur3|LINE|L1	22637	NM_001033365	268816	Mm.440635	NM_001033365	ENSMUSG00000072487	Mroh5	Gm628	maestro heat-like repeat family member 5	protein-coding
D6_peak_4778	chr15	74156289	74157168	4.40537	7.08626	3.97565	39	NA	Intergenic	Intergenic	-317057	NM_001033365	268816	Mm.440635	NM_001033365	ENSMUSG00000072487	Mroh5	Gm628	maestro heat-like repeat family member 5	protein-coding
D6_peak_4779	chr15	74276797	74277284	4.89346	7.91529	4.70944	47	NA	Intergenic	Intergenic	210606	NR_144499	102634630		NR_144499		Gm32168	-	predicted gene, 32168	ncRNA
D6_peak_10543	chr5	129846836	129847532	5.54778	8.99597	5.67896	56	NA	TTS (NM_009838)	TTS (NM_009838)	194	NM_026445	67902	Mm.103546	NM_026445	ENSMUSG00000025538	Sumf2	2610040F05Rik	sulfatase modifying factor 2	protein-coding
D6_peak_10544	chr5	129887038	129887576	5.13461	9.31131	5.96391	59	NA	5' UTR (NM_024166, exon 1 of 4)	5' UTR (NM_024166, exon 1 of 4)	163	NM_024166	14004	Mm.30133	NM_024166	ENSMUSG00000070493	Chchd2	AL033347|Etohi6	coiled-coil-helix-coiled-coil-helix domain containing 2	protein-coding
D6_peak_10545	chr5	129908041	129908899	7.01179	15.1263	11.334	113	NA	promoter-TSS (NM_026916)	promoter-TSS (NM_026916)	-70	NM_026916	69034	Mm.211372	NM_026916	ENSMUSG00000095789	Nupr1l	1810010E01Rik|4930579G22Rik|Nupr2	nuclear protein transcriptional regulator 1 like	protein-coding
D6_peak_10546	chr5	129941360	129942016	9.78427	32.5762	28.0006	280	NA	promoter-TSS (NM_001286382)	promoter-TSS (NM_001286382)	-421	NM_001001327	69568	Mm.288718	NM_027121	ENSMUSG00000066735	Vkorc1l1	2310024K08Rik	vitamin K epoxide reductase complex, subunit 1-like 1	protein-coding
D6_peak_10549	chr5	130171342	130171845	5.18738	8.73127	5.44026	54	NA	promoter-TSS (NM_001199059)	promoter-TSS (NM_001199059)	-226	NM_001199059	56715	Mm.288639	NM_019983	ENSMUSG00000025340	Rabgef1	Rab5ef|Rabex5|Rin2	RAB guanine nucleotide exchange factor (GEF) 1	protein-coding
D6_peak_3172	chr12	110737689	110738248	5.09636	10.2709	6.83686	68	NA	promoter-TSS (NM_027149)	promoter-TSS (NM_027149)	36	NM_001347428	69641	Mm.475762	NM_027149	ENSMUSG00000037957	Wdr20	2310040A13Rik|AI549910|Wdr20a	WD repeat domain 20	protein-coding
D6_peak_3175	chr12	111038907	111039211	4.43467	7.42659	4.27554	42	NA	promoter-TSS (NM_198023)	promoter-TSS (NM_198023)	-739	NM_198023	217864	Mm.23808	NM_198023	ENSMUSG00000037896	Rcor1	5730409O11|6720480E22Rik|AU042633|D12Wsu95e|Rocr1|mKIAA0071	REST corepressor 1	protein-coding
D6_peak_4781	chr15	74597794	74598007	3.4951	4.79883	2.0193	20	NA	Intergenic	Intergenic	38418	NM_001177437	69439	Mm.263708	NM_001177437	ENSMUSG00000022603	Mroh4	1700016M24Rik	maestro heat-like repeat family member 4	protein-coding
D6_peak_4786	chr15	75086295	75087039	16.8373	240.134	234.822	2348	NA	Intergenic	Intergenic	25282	NM_001099217	100041546	Mm.482110	NM_001099217	ENSMUSG00000022584	Ly6c2	Ly-6C.2|Ly-6C2	lymphocyte antigen 6 complex, locus C2	protein-coding
D6_peak_4787	chr15	75615889	75616942	10.1141	33.9477	29.3322	293	NA	promoter-TSS (NM_011759)	promoter-TSS (NM_011759)	-269	NM_011759	22701	Mm.87210	NM_011759	ENSMUSG00000047003	Zfp41	CTfin92|Zfp-41	zinc finger protein 41	protein-coding
D6_peak_4788	chr15	75642283	75642529	4.01146	5.40542	2.52745	25	NA	Intergenic	CpG	25722	NM_001044718	22701	Mm.87210	NM_011759	ENSMUSG00000047003	Zfp41	CTfin92|Zfp-41	zinc finger protein 41	protein-coding
D6_peak_10551	chr5	130923592	130924225	7.3467	16.6739	12.7877	127	NA	intron (NM_145218, intron 6 of 10)	MTD|LTR|ERVL-MaLR	383614	NM_145218	212996	Mm.299204	NM_145218	ENSMUSG00000034040	Wbscr17	AA388321|E330012B09Rik	Williams-Beuren syndrome chromosome region 17 homolog (human)	protein-coding
D6_peak_10552	chr5	130938360	130938701	6.13668	11.8407	8.27814	82	NA	intron (NM_145218, intron 6 of 10)	intron (NM_145218, intron 6 of 10)	368992	NM_145218	212996	Mm.299204	NM_145218	ENSMUSG00000034040	Wbscr17	AA388321|E330012B09Rik	Williams-Beuren syndrome chromosome region 17 homolog (human)	protein-coding
D6_peak_10553	chr5	130966645	130966869	4.10634	6.0407	3.06537	30	NA	intron (NM_145218, intron 5 of 10)	ORR1E|LTR|ERVL-MaLR	340765	NM_145218	212996	Mm.299204	NM_145218	ENSMUSG00000034040	Wbscr17	AA388321|E330012B09Rik	Williams-Beuren syndrome chromosome region 17 homolog (human)	protein-coding
D6_peak_10558	chr5	131585847	131586284	3.74136	7.41291	4.26364	42	NA	intron (NM_177047, intron 5 of 18)	intron (NM_177047, intron 5 of 18)	-278543	NM_145218	212996	Mm.299204	NM_145218	ENSMUSG00000034040	Wbscr17	AA388321|E330012B09Rik	Williams-Beuren syndrome chromosome region 17 homolog (human)	protein-coding
D6_peak_10559	chr5	131602364	131602609	3.23839	3.99714	1.3873	13	NA	intron (NM_177047, intron 5 of 18)	intron (NM_177047, intron 5 of 18)	-277783	NR_040704	75369	Mm.389696	NR_040704	ENSMUSG00000105773	4930563F08Rik	-	RIKEN cDNA 4930563F08 gene	ncRNA
D6_peak_3184	chr12	112171115	112171692	5.47264	9.91213	6.50916	65	NA	intron (NM_001097621, intron 5 of 15)	intron (NM_001097621, intron 5 of 15)	25195	NM_001097621	668303	Mm.313104	NM_001097621	ENSMUSG00000021294	Kif26a	mKIAA1236	kinesin family member 26A	protein-coding
D6_peak_3185	chr12	112197193	112197445	3.88401	5.20563	2.3589	23	NA	Intergenic	MTC|LTR|ERVL-MaLR	51111	NM_001097621	668303	Mm.313104	NM_001097621	ENSMUSG00000021294	Kif26a	mKIAA1236	kinesin family member 26A	protein-coding
D6_peak_3186	chr12	112221755	112222093	5.21001	8.44163	5.18026	51	NA	Intergenic	Intergenic	75716	NM_001097621	668303	Mm.313104	NM_001097621	ENSMUSG00000021294	Kif26a	mKIAA1236	kinesin family member 26A	protein-coding
D6_peak_3187	chr12	112249597	112249805	4.505	6.42457	3.39814	33	NA	Intergenic	Intergenic	103493	NM_001097621	668303	Mm.313104	NM_001097621	ENSMUSG00000021294	Kif26a	mKIAA1236	kinesin family member 26A	protein-coding
D6_peak_4791	chr15	75789089	75789493	4.46572	6.62755	3.57333	35	NA	intron (NM_172121, intron 4 of 11)	intron (NM_172121, intron 4 of 11)	-41369	NM_194350	378435	Mm.309589	NM_194350	ENSMUSG00000047591	Mafa	RIPE3b1	v-maf musculoaponeurotic fibrosarcoma oncogene family, protein A (avian)	protein-coding
D6_peak_4793	chr15	75834614	75835602	7.52731	17.9733	14.0117	140	NA	intron (NM_172121, intron 3 of 11)	intron (NM_172121, intron 3 of 11)	6800	NM_172121	223642	Mm.209800	NM_172121	ENSMUSG00000075600	Zc3h3	BC049953|Kiaa0150|Smicl|Zc3hdc3	zinc finger CCCH type containing 3	protein-coding
D6_peak_10560	chr5	131645648	131646682	4.46572	9.6075	6.23202	62	NA	intron (NM_177047, intron 5 of 18)	intron (NM_177047, intron 5 of 18)	-234104	NR_040704	75369	Mm.389696	NR_040704	ENSMUSG00000105773	4930563F08Rik	-	RIKEN cDNA 4930563F08 gene	ncRNA
D6_peak_10561	chr5	131680681	131681015	4.69923	8.51588	5.24748	52	NA	intron (NM_177047, intron 5 of 18)	intron (NM_177047, intron 5 of 18)	-199421	NR_040704	75369	Mm.389696	NR_040704	ENSMUSG00000105773	4930563F08Rik	-	RIKEN cDNA 4930563F08 gene	ncRNA
D6_peak_10563	chr5	131722491	131723488	6.24117	20.8747	16.7638	167	NA	intron (NM_177047, intron 5 of 18)	intron (NM_177047, intron 5 of 18)	-157280	NR_040704	75369	Mm.389696	NR_040704	ENSMUSG00000105773	4930563F08Rik	-	RIKEN cDNA 4930563F08 gene	ncRNA
D6_peak_10567	chr5	131904447	131905064	3.79361	5.06353	2.24104	22	NA	intron (NM_177047, intron 4 of 18)	CT-rich|Low_complexity|Low_complexity	24486	NR_040704	75369	Mm.389696	NR_040704	ENSMUSG00000105773	4930563F08Rik	-	RIKEN cDNA 4930563F08 gene	ncRNA
D6_peak_10568	chr5	131920148	131920519	3.70452	5.37069	2.49776	24	NA	intron (NM_177047, intron 4 of 18)	intron (NM_177047, intron 4 of 18)	40064	NR_040704	75369	Mm.389696	NR_040704	ENSMUSG00000105773	4930563F08Rik	-	RIKEN cDNA 4930563F08 gene	ncRNA
D6_peak_3196	chr12	112829150	112829788	6.59093	15.6391	11.8145	118	NA	promoter-TSS (NM_028023)	promoter-TSS (NM_028023)	-80	NM_028023	71963	Mm.313185	NM_028023	ENSMUSG00000047832	Cdca4	2410018C03Rik|HEPP|SEI-3	cell division cycle associated 4	protein-coding
D6_peak_3198	chr12	112941901	112942120	4.66115	6.67137	3.6108	36	NA	exon (NM_001316724, exon 1 of 5)	exon (NM_001316724, exon 1 of 5)	132	NM_001316724	66174	Mm.7070	NM_025399	ENSMUSG00000002804	Nudt14	1110030M18Rik|UGPPase	nudix (nucleoside diphosphate linked moiety X)-type motif 14	protein-coding
D6_peak_10570	chr5	132247924	132248174	4.84475	8.14512	4.9142	49	NA	intron (NM_177047, intron 2 of 18)	intron (NM_177047, intron 2 of 18)	294294	NM_177047	319974	Mm.409595	NM_177047	ENSMUSG00000029673	Auts2	2700063G02Rik|A730011F23Rik|D830032G16Rik	autism susceptibility candidate 2	protein-coding
D6_peak_10571	chr5	132283626	132284046	4.36604	6.46574	3.43309	34	NA	intron (NM_177047, intron 1 of 18)	MER45B|DNA|hAT-Tip100	258507	NM_177047	319974	Mm.409595	NM_177047	ENSMUSG00000029673	Auts2	2700063G02Rik|A730011F23Rik|D830032G16Rik	autism susceptibility candidate 2	protein-coding
D6_peak_10572	chr5	132401252	132401553	4.03221	5.67193	2.74936	27	NA	intron (NM_177047, intron 1 of 18)	intron (NM_177047, intron 1 of 18)	140941	NM_177047	319974	Mm.409595	NM_177047	ENSMUSG00000029673	Auts2	2700063G02Rik|A730011F23Rik|D830032G16Rik	autism susceptibility candidate 2	protein-coding
D6_peak_10573	chr5	132448425	132449062	7.28107	16.549	12.67	126	NA	intron (NM_177047, intron 1 of 18)	intron (NM_177047, intron 1 of 18)	93600	NM_177047	319974	Mm.409595	NM_177047	ENSMUSG00000029673	Auts2	2700063G02Rik|A730011F23Rik|D830032G16Rik	autism susceptibility candidate 2	protein-coding
D6_peak_10576	chr5	133002296	133002888	5.68093	8.8817	5.5762	55	NA	Intergenic	Intergenic	-460249	NM_177047	319974	Mm.409595	NM_177047	ENSMUSG00000029673	Auts2	2700063G02Rik|A730011F23Rik|D830032G16Rik	autism susceptibility candidate 2	protein-coding
D6_peak_10577	chr5	133142527	133142880	3.63837	4.81854	2.03539	20	NA	Intergenic	Intergenic	-600360	NM_177047	319974	Mm.409595	NM_177047	ENSMUSG00000029673	Auts2	2700063G02Rik|A730011F23Rik|D830032G16Rik	autism susceptibility candidate 2	protein-coding
D6_peak_10579	chr5	133675224	133675924	4.10002	6.82354	3.74482	37	NA	Intergenic	Intergenic	-424174	NM_030719	80909	Mm.45218	NM_030719	ENSMUSG00000015944	Gatsl2	7530428J21Rik|AW742413|Gats|Gatsl1	GATS protein-like 2	protein-coding
D6_peak_10580	chr5	133823428	133823744	4.97622	8.37141	5.11748	51	NA	Intergenic	Intergenic	-276162	NM_030719	80909	Mm.45218	NM_030719	ENSMUSG00000015944	Gatsl2	7530428J21Rik|AW742413|Gats|Gatsl1	GATS protein-like 2	protein-coding
D6_peak_10581	chr5	133863690	133864006	5.27017	8.54086	5.26945	52	NA	Intergenic	Intergenic	-235900	NM_030719	80909	Mm.45218	NM_030719	ENSMUSG00000015944	Gatsl2	7530428J21Rik|AW742413|Gats|Gatsl1	GATS protein-like 2	protein-coding
D6_peak_10582	chr5	133890621	133890940	4.56023	7.06164	3.95364	39	NA	Intergenic	Intergenic	-208968	NM_030719	80909	Mm.45218	NM_030719	ENSMUSG00000015944	Gatsl2	7530428J21Rik|AW742413|Gats|Gatsl1	GATS protein-like 2	protein-coding
D6_peak_10583	chr5	134006694	134007172	4.00453	5.18019	2.33759	23	NA	Intergenic	Intergenic	-92815	NM_030719	80909	Mm.45218	NM_030719	ENSMUSG00000015944	Gatsl2	7530428J21Rik|AW742413|Gats|Gatsl1	GATS protein-like 2	protein-coding
D6_peak_10584	chr5	134081054	134081533	4.87777	8.52138	5.25156	52	NA	Intergenic	Intergenic	-18455	NM_030719	80909	Mm.45218	NM_030719	ENSMUSG00000015944	Gatsl2	7530428J21Rik|AW742413|Gats|Gatsl1	GATS protein-like 2	protein-coding
D6_peak_10585	chr5	134099336	134099574	3.83828	5.13379	2.29834	22	NA	promoter-TSS (NM_030719)	promoter-TSS (NM_030719)	-293	NM_030719	80909	Mm.45218	NM_030719	ENSMUSG00000015944	Gatsl2	7530428J21Rik|AW742413|Gats|Gatsl1	GATS protein-like 2	protein-coding
D6_peak_10586	chr5	134183940	134184783	8.05546	18.9927	14.9755	149	NA	intron (NM_053266, intron 1 of 15)	CpG	323	NM_053266	114674	Mm.218744	NM_053266	ENSMUSG00000015942	Gtf2ird2	1700012P16Rik	GTF2I repeat domain containing 2	protein-coding
D6_peak_10590	chr5	134552150	134552802	6.26919	11.6761	8.1264	81	NA	promoter-TSS (NM_001039162)	promoter-TSS (NM_001039162)	-42	NM_001039162	269713	Mm.255138	NM_009990	ENSMUSG00000063146	Clip2	B230327O20|CLIP-115|Clip1|Cyln2|WSCR4|mKIAA0291|wbscr4	CAP-GLY domain containing linker protein 2	protein-coding
D6_peak_10593	chr5	134932261	134932569	4.18304	5.67368	2.75041	27	NA	promoter-TSS (NM_024479)	promoter-TSS (NM_024479)	42	NM_024479	79565	Mm.34235	NM_024479	ENSMUSG00000040557	Wbscr27	AW492986|BC002286	Williams Beuren syndrome chromosome region 27 (human)	protein-coding
D6_peak_10594	chr5	135008692	135009893	7.63501	26.1168	21.7762	217	NA	promoter-TSS (NM_145215)	promoter-TSS (NM_145215)	-7	NM_145215	68758	Mm.389700	NM_145215	ENSMUSG00000040532	Abhd11	1110054D16Rik|A630008N09Rik|Wbscr21	abhydrolase domain containing 11	protein-coding
D6_peak_10595	chr5	135149042	135149862	12.9293	54.7176	49.7001	497	NA	promoter-TSS (NM_013763)	promoter-TSS (NM_013763)	-259	NM_013763	27368	Mm.36746	NM_013763	ENSMUSG00000005374	Tbl2	C76179|WS-bTRP	transducin (beta)-like 2	protein-coding
D6_peak_10596	chr5	135168322	135168981	6.45454	14.9286	11.1488	111	NA	intron (NM_009745, intron 1 of 5)	CpG	279	NM_009745	12054	Mm.405834	NM_009745	ENSMUSG00000029681	Bcl7b	-	B cell CLL/lymphoma 7B	protein-coding
D6_peak_10598	chr5	135250718	135250994	3.67054	4.66569	1.91948	19	NA	exon (NM_010246, exon 1 of 1)	exon (NM_010246, exon 1 of 1)	191	NM_010246	14371	Mm.6256	NM_010246	ENSMUSG00000049551	Fzd9	mfz9	frizzled class receptor 9	protein-coding
D6_peak_10599	chr5	135489314	135490232	4.64605	8.10618	4.87946	48	NA	intron (NM_146001, intron 1 of 30)	intron (NM_146001, intron 1 of 30)	55349	NM_146001	215114	Mm.280805	NM_146001	ENSMUSG00000039959	Hip1	2610109B09Rik|A930014B11Rik|E130315I21Rik|mKIAA4113	huntingtin interacting protein 1	protein-coding
D6_peak_8804	chr3	139994082	139994695	5.69042	9.5737	6.20148	62	NA	Intergenic	MER112|DNA|hAT-Charlie	-33861	NR_105798	102465198		NR_105798	ENSMUSG00000099169	Mir7j	Gm27716|Mirlet7j|mmu-let-7j	microRNA 7j	ncRNA
D6_peak_8805	chr3	140012847	140013192	5.37753	9.05195	5.72923	57	NA	Intergenic	Intergenic	-15230	NR_105798	102465198		NR_105798	ENSMUSG00000099169	Mir7j	Gm27716|Mirlet7j|mmu-let-7j	microRNA 7j	ncRNA
D6_peak_8806	chr3	140065659	140066405	6.0441	12.4684	8.85858	88	NA	Intergenic	Intergenic	37783	NR_105798	102465198		NR_105798	ENSMUSG00000099169	Mir7j	Gm27716|Mirlet7j|mmu-let-7j	microRNA 7j	ncRNA
D6_peak_8808	chr3	140255362	140255830	5.13072	7.99557	4.78173	47	NA	Intergenic	Intergenic	227347	NR_105798	102465198		NR_105798	ENSMUSG00000099169	Mir7j	Gm27716|Mirlet7j|mmu-let-7j	microRNA 7j	ncRNA
D6_peak_8809	chr3	140630107	140630583	5.60348	9.42939	6.07103	60	NA	Intergenic	L1M5|LINE|L1	582010	NM_008811	18598	Mm.4223	NM_008811	ENSMUSG00000047674	Pdha2	Pdhal	pyruvate dehydrogenase E1 alpha 2	protein-coding
D6_peak_7205	chr2	29222475	29222766	4.97074	8.68603	5.39972	53	NA	intron (NM_001305805, intron 2 of 7)	intron (NM_001305805, intron 2 of 7)	25479	NM_001305805	171171	Mm.442448	NM_133500	ENSMUSG00000035513	Ntng2	2610016D08Rik|Lmnt2	netrin G2	protein-coding
D6_peak_7207	chr2	29573109	29574671	5.33316	14.0372	10.3158	103	NA	Intergenic	Intergenic	-45830	NM_001039086	107746	Mm.298274	NM_054050	ENSMUSG00000039844	Rapgef1	4932418O06Rik|C3G|Grf2	Rap guanine nucleotide exchange factor (GEF) 1	protein-coding
D6_peak_7208	chr2	29586025	29586501	6.38218	13.0974	9.44106	94	NA	Intergenic	Intergenic	-33457	NM_001039086	107746	Mm.298274	NM_054050	ENSMUSG00000039844	Rapgef1	4932418O06Rik|C3G|Grf2	Rap guanine nucleotide exchange factor (GEF) 1	protein-coding
D6_peak_8810	chr3	140663418	140664323	7.24822	17.8915	13.9339	139	NA	Intergenic	Intergenic	548485	NM_008811	18598	Mm.4223	NM_008811	ENSMUSG00000047674	Pdha2	Pdhal	pyruvate dehydrogenase E1 alpha 2	protein-coding
D6_peak_8811	chr3	140706740	140707177	4.70836	7.60368	4.43262	44	NA	Intergenic	Intergenic	505397	NM_008811	18598	Mm.4223	NM_008811	ENSMUSG00000047674	Pdha2	Pdhal	pyruvate dehydrogenase E1 alpha 2	protein-coding
D6_peak_8812	chr3	141111936	141112987	8.86347	34.8003	30.1593	301	NA	Intergenic	Intergenic	99894	NM_008811	18598	Mm.4223	NM_008811	ENSMUSG00000047674	Pdha2	Pdhal	pyruvate dehydrogenase E1 alpha 2	protein-coding
D6_peak_8817	chr3	141496294	141496539	3.83117	5.34797	2.47917	24	NA	intron (NM_001293561, intron 1 of 16)	intron (NM_001293561, intron 1 of 16)	30852	NM_001293561	22253	Mm.24430	NM_009472	ENSMUSG00000059921	Unc5c	B130051O18Rik|Unc5h3|rcm	unc-5 netrin receptor C	protein-coding
D6_peak_8818	chr3	141501715	141502419	4.80538	11.3521	7.82796	78	NA	intron (NM_001293561, intron 1 of 16)	intron (NM_001293561, intron 1 of 16)	36503	NM_001293561	22253	Mm.24430	NM_009472	ENSMUSG00000059921	Unc5c	B130051O18Rik|Unc5h3|rcm	unc-5 netrin receptor C	protein-coding
D6_peak_8819	chr3	141504087	141504499	3.32902	6.01295	3.04146	30	NA	intron (NM_001293561, intron 1 of 16)	intron (NM_001293561, intron 1 of 16)	38729	NM_001293561	22253	Mm.24430	NM_009472	ENSMUSG00000059921	Unc5c	B130051O18Rik|Unc5h3|rcm	unc-5 netrin receptor C	protein-coding
D6_peak_7210	chr2	29787774	29788246	6.04197	10.1529	6.72861	67	NA	promoter-TSS (NM_178693)	promoter-TSS (NM_178693)	-253	NM_178693	227683	Mm.245948	NM_178693	ENSMUSG00000026798	Coq4	A330041N06|D2Ertd97e	coenzyme Q4	protein-coding
D6_peak_7213	chr2	29826511	29827394	7.81644	17.5546	13.6165	136	NA	promoter-TSS (NM_026615)	promoter-TSS (NM_026615)	-437	NM_026615	68205	Mm.20273	NM_026615	ENSMUSG00000069020	Urm1	2900073H19Rik	ubiquitin related modifier 1	protein-coding
D6_peak_7214	chr2	29839738	29840061	4.35567	7.28568	4.15057	41	NA	intron (NM_026615, intron 2 of 4)	intron (NM_026615, intron 2 of 4)	-5748	NR_106110	102466839		NR_106110	ENSMUSG00000105010	Mir219b	mmu-mir-219b	microRNA 219b	ncRNA
D6_peak_7216	chr2	29889677	29890330	4.89323	8.22878	4.98969	49	NA	promoter-TSS (NM_013615)	promoter-TSS (NM_013615)	-60	NM_013615	18286	Mm.330116	NM_013615	ENSMUSG00000026790	Odf2	AI848335|MMTEST29	outer dense fiber of sperm tails 2	protein-coding
D6_peak_8821	chr3	141600743	141601335	5.64661	9.50105	6.13569	61	NA	intron (NM_001293561, intron 1 of 16)	intron (NM_001293561, intron 1 of 16)	135475	NM_001293561	22253	Mm.24430	NM_009472	ENSMUSG00000059921	Unc5c	B130051O18Rik|Unc5h3|rcm	unc-5 netrin receptor C	protein-coding
D6_peak_8823	chr3	141733942	141734530	4.87848	8.84659	5.54468	55	NA	intron (NM_001293561, intron 4 of 16)	intron (NM_001293561, intron 4 of 16)	197352	NM_001277220	12167	Mm.39089	NM_007560	ENSMUSG00000052430	Bmpr1b	AI385617|ALK-6|AV355320|Acvrlk6|Alk6|BMPR-1B|BMPR-IB|CFK-43a|SKR6	bone morphogenetic protein receptor, type 1B	protein-coding
D6_peak_600	chr1	151038747	151038995	4.43391	7.13541	4.01879	40	NA	Intergenic	Intergenic	-45436	NM_001024720	545370	Mm.379425	NM_001024720	ENSMUSG00000066842	Hmcn1	EG545370|FIBL-6|Gm201	hemicentin 1	protein-coding
D6_peak_601	chr1	151179019	151179247	4.02283	5.20842	2.36111	23	NA	Intergenic	B2_Mm1t|SINE|B2	41099	NR_038011	402734	Mm.337666	NR_038011		C730036E19Rik	lncLSTR	RIKEN cDNA C730036E19 gene	ncRNA
D6_peak_8825	chr3	141814352	141815074	6.68086	18.0491	14.0833	140	NA	intron (NM_001293561, intron 13 of 16)	intron (NM_001293561, intron 13 of 16)	116875	NM_001277220	12167	Mm.39089	NM_007560	ENSMUSG00000052430	Bmpr1b	AI385617|ALK-6|AV355320|Acvrlk6|Alk6|BMPR-1B|BMPR-IB|CFK-43a|SKR6	bone morphogenetic protein receptor, type 1B	protein-coding
D6_peak_603	chr1	151344255	151344476	3.49475	5.23415	2.38335	23	NA	promoter-TSS (NM_001039512)	promoter-TSS (NM_001039512)	-133	NM_001039512	117198	Mm.33764	NM_028582	ENSMUSG00000023150	Ivns1abp	1190004M08Rik|1700126I16Rik|AA960440|HSPC068|ND1|NS-1|NS1-BP|Nd1-L|Nd1-S|mKIAA0850	influenza virus NS1A binding protein	protein-coding
D6_peak_604	chr1	151428368	151428875	7.0831	17.0894	13.1771	131	NA	promoter-TSS (NM_025819)	promoter-TSS (NM_025819)	-27	NM_026876	98685	Mm.289373	NM_026876	ENSMUSG00000053286	Trmt1l	1190005F20Rik|AW226554|C1orf25|Trm1-like|Trm1l	tRNA methyltransferase 1 like	protein-coding
D6_peak_605	chr1	151500420	151501013	4.96591	9.00621	5.68766	56	NA	intron (NM_011277, intron 1 of 6)	CpG	107	NM_011277	19821	Mm.474038	NM_011277	ENSMUSG00000026484	Rnf2	AI326319|AI450156|AU019207|Ring1B|dinG	ring finger protein 2	protein-coding
D6_peak_8829	chr3	142749059	142749487	4.35051	5.9351	2.97404	29	NA	Intergenic	B3A|SINE|B2	-15974	NM_145546	229906	Mm.271756	NM_145546	ENSMUSG00000028271	Gtf2b	-	general transcription factor IIB	protein-coding
D6_peak_606	chr1	151755024	151755568	11.7225	39.5178	34.7532	347	NA	promoter-TSS (NM_001039644)	promoter-TSS (NM_001039644)	-78	NM_001039644	66967	Mm.337691	NM_001039644	ENSMUSG00000043019	Edem3	2310050N11Rik	ER degradation enhancer, mannosidase alpha-like 3	protein-coding
D6_peak_608	chr1	152150387	152150782	5.37753	9.05195	5.72923	57	NA	Intergenic	Intergenic	-60264	NM_197990	69399	Mm.278031	NM_197990	ENSMUSG00000032666	1700025G04Rik	2610510E02Rik|2900042O04Rik|ENSMUSG00000073540	RIKEN cDNA 1700025G04 gene	protein-coding
D6_peak_7228	chr2	30441804	30442245	4.5587	7.6461	4.46934	44	NA	intron (NM_138748, intron 8 of 9)	intron (NM_138748, intron 8 of 9)	25974	NM_138748	110854	Mm.275393	NM_138748	ENSMUSG00000039515	Ptpa	2610042B21Rik|C77440|N28142|PR53|Ppp2r4	protein phosphatase 2 protein activator	protein-coding
D6_peak_8830	chr3	142882015	142882280	8.22065	21.3575	17.2244	172	NA	promoter-TSS (NM_178654)	promoter-TSS (NM_178654)	-143	NM_178654	109333	Mm.244236	NM_178654	ENSMUSG00000004591	Pkn2	6030436C20Rik|AI507382|PRK2|Prkcl2|Stk7	protein kinase N2	protein-coding
D6_peak_8831	chr3	143314336	143315113	5.2268	9.82319	6.42783	64	NA	Intergenic	Intergenic	71669	NR_040551	320072	Mm.136397	NR_040551	ENSMUSG00000105923	A830019L24Rik	-	RIKEN cDNA A830019L24 gene	ncRNA
D6_peak_8832	chr3	143423536	143424129	5.86503	10.224	6.79399	67	NA	Intergenic	Intergenic	180777	NR_040551	320072	Mm.136397	NR_040551	ENSMUSG00000105923	A830019L24Rik	-	RIKEN cDNA A830019L24 gene	ncRNA
D6_peak_610	chr1	152235313	152236000	7.33902	17.6018	13.6608	136	NA	Intergenic	Intergenic	-145336	NM_197990	69399	Mm.278031	NM_197990	ENSMUSG00000032666	1700025G04Rik	2610510E02Rik|2900042O04Rik|ENSMUSG00000073540	RIKEN cDNA 1700025G04 gene	protein-coding
D6_peak_8834	chr3	144192693	144193003	4.65988	8.13117	4.90185	49	NA	intron (NM_001161770, intron 3 of 3)	intron (NM_001161770, intron 3 of 3)	9484	NM_001161770	16911	Mm.29187	NM_010723	ENSMUSG00000028266	Lmo4	A730077C12Rik|Crp3|Etohi4	LIM domain only 4	protein-coding
D6_peak_611	chr1	152249114	152249976	7.33902	17.6018	13.6608	136	NA	Intergenic	Intergenic	137137	NM_025677	66637	Mm.379120	NM_025677	ENSMUSG00000014980	Tsen15	5730449L18Rik|AL023077|Sen15	tRNA splicing endonuclease subunit 15	protein-coding
D6_peak_8836	chr3	144570137	144570879	9.27275	33.6438	29.0364	290	NA	promoter-TSS (NM_053102)	promoter-TSS (NM_053102)	81	NM_053102	93684	Mm.29812	NM_053102	ENSMUSG00000037072	Selenof	9430015P09Rik|Sep15	selenoprotein F	protein-coding
D6_peak_8837	chr3	144623174	144623902	6.78666	12.9775	9.33028	93	NA	Intergenic	Intergenic	53111	NM_053102	93684	Mm.29812	NM_053102	ENSMUSG00000037072	Selenof	9430015P09Rik|Sep15	selenoprotein F	protein-coding
D6_peak_614	chr1	152687762	152688071	3.72504	5.17568	2.33443	23	NA	intron (NM_001346117, intron 1 of 18)	intron (NM_001346117, intron 1 of 18)	-62635	NM_001081197	71281	Mm.158650	NM_001081197	ENSMUSG00000055547	Apobec4	4933431M11Rik	apolipoprotein B mRNA editing enzyme, catalytic polypeptide-like 4 (putative)	protein-coding
D6_peak_8838	chr3	144664521	144665123	8.27357	20.4306	16.3415	163	NA	Intergenic	Intergenic	55513	NM_019464	54673	Mm.271775	NM_019464	ENSMUSG00000037062	Sh3glb1	AA409932|AI314629|AU015566|Bif-1|mKIAA0491	SH3-domain GRB2-like B1 (endophilin)	protein-coding
D6_peak_7231	chr2	30473901	30474386	4.04719	7.26843	4.13559	41	NA	promoter-TSS (NM_030244)	promoter-TSS (NM_030244)	56	NM_030244	72500	Mm.295464	NM_030244	ENSMUSG00000089762	Ier5l	2610524G09Rik	immediate early response 5-like	protein-coding
D6_peak_7235	chr2	30647322	30648099	6.11564	13.8242	10.1172	101	NA	Intergenic	Intergenic	30301	NR_136917	665635	Mm.450149	NR_136917		Gm14486	OTTMUSG00000016802	predicted gene 14486	ncRNA
D6_peak_13000	chr8	108734490	108734742	4.2267	6.50378	3.46598	34	NA	intron (NM_007496, intron 1 of 9)	intron (NM_007496, intron 1 of 9)	19972	NM_007496	11906	Mm.416972	NM_007496	ENSMUSG00000038872	Zfhx3	A230102L03Rik|Atbf1|Sci|WBP9|mKIAA4228	zinc finger homeobox 3	protein-coding
D6_peak_13002	chr8	108767348	108767844	4.75482	9.26223	5.91977	59	NA	intron (NM_007496, intron 1 of 9)	intron (NM_007496, intron 1 of 9)	52952	NM_007496	11906	Mm.416972	NM_007496	ENSMUSG00000038872	Zfhx3	A230102L03Rik|Atbf1|Sci|WBP9|mKIAA4228	zinc finger homeobox 3	protein-coding
D6_peak_13004	chr8	108846173	108846774	6.5938	15.2081	11.4101	114	NA	intron (NM_007496, intron 3 of 9)	intron (NM_007496, intron 3 of 9)	-90387	NR_037295	100526511		NR_037295	ENSMUSG00000093241	Mir3108	mir-3108|mmu-mir-3108	microRNA 3108	ncRNA
D6_peak_13005	chr8	108897052	108897271	3.80884	5.7878	2.84801	28	NA	intron (NM_007496, intron 4 of 9)	intron (NM_007496, intron 4 of 9)	-39699	NR_037295	100526511		NR_037295	ENSMUSG00000093241	Mir3108	mir-3108|mmu-mir-3108	microRNA 3108	ncRNA
D6_peak_13007	chr8	109100142	109100728	4.35051	5.9351	2.97404	29	NA	intron (NR_126329, intron 2 of 9)	MamRep605|LTR?|LTR?	25213	NR_126329	628686	Mm.203332	NR_126329	ENSMUSG00000097393	D030068K23Rik	-	RIKEN cDNA D030068K23 gene	ncRNA
D6_peak_13009	chr8	109378606	109379333	4.22003	7.32267	4.18351	41	NA	Intergenic	Intergenic	-38061	NR_002928	384864	Mm.390083	NR_002928		Gm1943	-	WD repeat domain 70 pseudogene	pseudo
D6_peak_8840	chr3	145118444	145119157	10.2741	31.8902	27.3371	273	NA	intron (NM_001162538, intron 1 of 16)	CpG	200	NM_025714	52184	Mm.259105	NM_025714	ENSMUSG00000028256	Odf2l	4733401D09Rik|9630045K08Rik|D3Ertd250e	outer dense fiber of sperm tails 2-like	protein-coding
D6_peak_8841	chr3	145446046	145446415	5.06208	8.51824	5.24923	52	NA	intron (NM_001317733, intron 31 of 59)	intron (NM_001317733, intron 31 of 59)	-129978	NM_001081094	229937	Mm.24586	NM_001081094	ENSMUSG00000074182	Znhit6	2410019A14Rik	zinc finger, HIT type 6	protein-coding
D6_peak_8843	chr3	145717766	145718021	4.79073	7.74273	4.55519	45	NA	Intergenic	MT2B1|LTR|ERVL	-40799	NM_026993	69219	Mm.234247	NM_026993	ENSMUSG00000028194	Ddah1	2410006N07Rik|2510015N06Rik|AI987801|AW050362	dimethylarginine dimethylaminohydrolase 1	protein-coding
D6_peak_8844	chr3	145730045	145730950	5.5024	12.1764	8.58806	85	NA	Intergenic	Intergenic	-28195	NM_026993	69219	Mm.234247	NM_026993	ENSMUSG00000028194	Ddah1	2410006N07Rik|2510015N06Rik|AI987801|AW050362	dimethylarginine dimethylaminohydrolase 1	protein-coding
D6_peak_622	chr1	153899346	153900383	6.27186	16.6744	12.7881	127	NA	promoter-TSS (NM_008131)	promoter-TSS (NM_008131)	-62	NR_106194	102466257		NR_106194	ENSMUSG00000099227	Mir8114	Gm27382|mmu-mir-8114	microRNA 8114	ncRNA
D6_peak_623	chr1	154474276	154474539	5.2722	9.21308	5.87554	58	NA	intron (NM_009782, intron 18 of 46)	intron (NM_009782, intron 18 of 46)	-217501	NR_040629	78112	Mm.401935	NR_040629	ENSMUSG00000099933	4930452N14Rik	-	RIKEN cDNA 4930452N14 gene	ncRNA
D6_peak_624	chr1	154526304	154527198	5.24576	11.6384	8.09184	80	NA	intron (NM_009782, intron 7 of 46)	intron (NM_009782, intron 7 of 46)	199169	NM_009782	12290	Mm.267517	NM_009782	ENSMUSG00000004110	Cacna1e	A430040I15|BII|Cach6|Cacnl1a6|Cav2.3|Cchra1|alpha1E	calcium channel, voltage-dependent, R type, alpha 1E subunit	protein-coding
D6_peak_625	chr1	154704586	154705018	4.30455	7.19404	4.07069	40	NA	intron (NM_009782, intron 1 of 46)	intron (NM_009782, intron 1 of 46)	21118	NM_009782	12290	Mm.267517	NM_009782	ENSMUSG00000004110	Cacna1e	A430040I15|BII|Cach6|Cacnl1a6|Cav2.3|Cchra1|alpha1E	calcium channel, voltage-dependent, R type, alpha 1E subunit	protein-coding
D6_peak_7242	chr2	30771366	30772076	4.13903	6.62259	3.56976	35	NA	Intergenic	CpG	30016	NM_198000	73598	Mm.34166	NM_198000	ENSMUSG00000044320	1700001O22Rik	1700113K14Rik|4930549G18Rik	RIKEN cDNA 1700001O22 gene	protein-coding
D6_peak_7245	chr2	30807384	30808280	11.133	40.1022	35.3227	353	NA	promoter-TSS (NM_170592)	promoter-TSS (NM_170592)	-145	NM_170592	66617	Mm.33167	NM_170592	ENSMUSG00000026857	Ntmt1	2610205E22Rik|AL033331|AL033332|Mettl11a|NTM1A	N-terminal Xaa-Pro-Lys N-methyltransferase 1	protein-coding
D6_peak_7248	chr2	31209405	31209676	4.66053	7.22746	4.09978	40	NA	intron (NM_178760, intron 16 of 17)	intron (NM_178760, intron 16 of 17)	-36383	NM_019681	14299	Mm.249318	NM_019681	ENSMUSG00000062661	Ncs1	9430075O15Rik|A730032G13Rik|AI836659|Freq|Mfreq|NCS-1	neuronal calcium sensor 1	protein-coding
D6_peak_13010	chr8	109463990	109464524	4.43302	6.85011	3.76745	37	NA	Intergenic	Intergenic	-29770	NM_019938	56523	Mm.42166	NM_019938	ENSMUSG00000031727	Pmfbp1	1700016D22Rik|F77|Stap	polyamine modulated factor 1 binding protein 1	protein-coding
D6_peak_13011	chr8	109484222	109484615	3.79361	5.06353	2.24104	22	NA	Intergenic	Intergenic	-9609	NM_019938	56523	Mm.42166	NM_019938	ENSMUSG00000031727	Pmfbp1	1700016D22Rik|F77|Stap	polyamine modulated factor 1 binding protein 1	protein-coding
D6_peak_13012	chr8	109565429	109565840	7.78656	19.9627	15.8964	158	NA	promoter-TSS (NM_178380)	promoter-TSS (NM_178380)	-33	NM_178380	64340	Mm.23705	NM_178380	ENSMUSG00000037993	Dhx38	5730550P09Rik|AI325984|AW540902|Ddx38|Prp16|mKIAA0224	DEAH (Asp-Glu-Ala-His) box polypeptide 38	protein-coding
D6_peak_13013	chr8	109608389	109608703	6.09721	12.1674	8.5803	85	NA	5' UTR (NM_020046, exon 1 of 9)	5' UTR (NM_020046, exon 1 of 9)	127	NM_020046	56749	Mm.23894	NM_020046	ENSMUSG00000031730	Dhodh	2810417D19Rik|AI834883	dihydroorotate dehydrogenase	protein-coding
D6_peak_13017	chr8	109778228	109778867	5.82869	11.2876	7.76851	77	NA	promoter-TSS (NM_009677)	promoter-TSS (NM_009677)	-36	NM_009677	11765	Mm.37210	NM_009677	ENSMUSG00000031731	Ap1g1	AA409002|AU041323|AW551707|Adtg|D8Ertd374e	adaptor protein complex AP-1, gamma 1 subunit	protein-coding
D6_peak_13018	chr8	109868392	109868799	5.60032	10.8705	7.38572	73	NA	promoter-TSS (NM_001122594)	promoter-TSS (NM_001122594)	-8	NM_001122594	244650	Mm.23494	NM_001122594	ENSMUSG00000031732	Phlpp2	AI481772|C130044A18Rik|Phlppl	PH domain and leucine rich repeat protein phosphatase 2	protein-coding
D6_peak_8850	chr3	146177872	146178294	6.4384	12.7846	9.15153	91	NA	intron (NM_001005846, intron 7 of 13)	intron (NM_001005846, intron 7 of 13)	27909	NM_001005846	68279	Mm.116862	NM_026656	ENSMUSG00000011008	Mcoln2	3300002C04Rik|AI549968|C86638|TRPML2	mucolipin 2	protein-coding
D6_peak_8851	chr3	146198935	146199630	6.29609	14.1864	10.4546	104	NA	Intergenic	Intergenic	-21679	NM_022983	65086	Mm.155520	NM_022983	ENSMUSG00000036832	Lpar3	Edg7|lpA3	lysophosphatidic acid receptor 3	protein-coding
D6_peak_8853	chr3	146270998	146271533	5.40328	10.1456	6.72207	67	NA	intron (NM_022983, intron 2 of 2)	intron (NM_022983, intron 2 of 2)	50304	NM_022983	65086	Mm.155520	NM_022983	ENSMUSG00000036832	Lpar3	Edg7|lpA3	lysophosphatidic acid receptor 3	protein-coding
D6_peak_630	chr1	155158341	155159127	5.82869	11.2876	7.76851	77	NA	promoter-TSS (NM_021433)	promoter-TSS (NM_021433)	31	NM_021433	58244	Mm.66264	NM_021433	ENSMUSG00000026470	Stx6	2310039E05Rik|2410005I16Rik|AA437559|AI415714|AI845861	syntaxin 6	protein-coding
D6_peak_633	chr1	155442713	155443543	5.16363	10.4031	6.95724	69	NA	Intergenic	Intergenic	-25684	NM_011273	19775	Mm.266215	NM_011273	ENSMUSG00000026469	Xpr1	Rmc-1|Rmc1|Sxv|Syg1|XR	xenotropic and polytropic retrovirus receptor 1	protein-coding
D6_peak_8857	chr3	146660791	146661095	3.76473	4.8108	2.02972	20	NA	Intergenic	L1ME2z|LINE|L1	-9626	NM_029144	75015	Mm.250432	NM_029144	ENSMUSG00000048652	4930503B20Rik	1700013A07Rik|1700095G21Rik|4930483N21Rik|Gm1652|Samd13	RIKEN cDNA 4930503B20 gene	protein-coding
D6_peak_634	chr1	155585904	155586718	6.07988	12.5356	8.92073	89	NA	intron (NM_028250, intron 3 of 7)	intron (NM_028250, intron 3 of 7)	28191	NM_028250	72482	Mm.288249	NM_026683	ENSMUSG00000033701	Acbd6	0610010G04Rik|2610100E10Rik	acyl-Coenzyme A binding domain containing 6	protein-coding
D6_peak_8858	chr3	146728133	146728653	3.75189	5.45059	2.56529	25	NA	Intergenic	Intergenic	41845	NM_001164198	18749	Mm.16766	NM_011100	ENSMUSG00000005034	Prkacb	CbPKA|Pkacb	protein kinase, cAMP dependent, catalytic, beta	protein-coding
D6_peak_8859	chr3	146741775	146742119	3.79067	5.28234	2.42327	24	NA	intron (NM_011100, intron 8 of 9)	intron (NM_011100, intron 8 of 9)	28291	NM_001164198	18749	Mm.16766	NM_011100	ENSMUSG00000005034	Prkacb	CbPKA|Pkacb	protein kinase, cAMP dependent, catalytic, beta	protein-coding
D6_peak_636	chr1	155636813	155637022	4.48278	6.65517	3.59598	35	NA	intron (NM_028250, intron 6 of 7)	intron (NM_028250, intron 6 of 7)	78797	NM_028250	72482	Mm.288249	NM_026683	ENSMUSG00000033701	Acbd6	0610010G04Rik|2610100E10Rik	acyl-Coenzyme A binding domain containing 6	protein-coding
D6_peak_7251	chr2	31572057	31573013	6.19375	12.3433	8.74245	87	NA	promoter-TSS (NM_001290548)	promoter-TSS (NM_001290548)	-116	NM_001033389	320267	Mm.207261	NM_001033389	ENSMUSG00000026843	Fubp3	A330051M14Rik|AV006371|FBP3|Marta2	far upstream element (FUSE) binding protein 3	protein-coding
D6_peak_7252	chr2	31592284	31592531	5.00835	7.21914	4.09276	40	NA	intron (NM_001033389, intron 2 of 17)	intron (NM_001033389, intron 2 of 17)	19756	NM_001290548	320267	Mm.207261	NM_001033389	ENSMUSG00000026843	Fubp3	A330051M14Rik|AV006371|FBP3|Marta2	far upstream element (FUSE) binding protein 3	protein-coding
D6_peak_7253	chr2	31670634	31670963	6.93613	12.811	9.17616	91	NA	promoter-TSS (NM_144886)	promoter-TSS (NM_144886)	83	NM_144886	227715	Mm.150972	NM_144886	ENSMUSG00000039356	Exosc2	Rrp4	exosome component 2	protein-coding
D6_peak_7254	chr2	31687934	31688641	7.69346	17.3262	13.4003	134	NA	promoter-TSS (NM_001283047)	promoter-TSS (NM_001283047)	-250	NM_001283046	11350	Mm.1318	NM_009594	ENSMUSG00000026842	Abl1	AI325092|Abl|E430008G22Rik|c-Abl	c-abl oncogene 1, non-receptor tyrosine kinase	protein-coding
D6_peak_7255	chr2	31806953	31807172	4.17946	6.16092	3.16961	31	NA	3' UTR (NM_183424, exon 2 of 2)	3' UTR (NM_183424, exon 2 of 2)	3518	NM_183424	227717	Mm.185027	NM_183424	ENSMUSG00000043102	Qrfp	P518	pyroglutamylated RFamide peptide	protein-coding
D6_peak_7256	chr2	31974051	31974477	6.00646	10.8369	7.35504	73	NA	promoter-TSS (NM_172268)	promoter-TSS (NM_172268)	-186	NM_172268	227720	Mm.289686	NM_172268	ENSMUSG00000001855	Nup214	BC039282|CAN|D2H9S46E	nucleoporin 214	protein-coding
D6_peak_7257	chr2	32095511	32095794	4.54305	6.48476	3.44955	34	NA	promoter-TSS (NM_145521)	promoter-TSS (NM_145521)	1	NM_145521	227721	Mm.257236	NM_145521	ENSMUSG00000051373	Plpp7	D830019K17Rik|NET39|Ppapdc3	phospholipid phosphatase 7 (inactive)	protein-coding
D6_peak_7258	chr2	32137927	32138169	5.7379	10.7464	7.27188	72	NA	Intergenic	CpG	-13100	NM_001159634	227723	Mm.25504	NM_172661	ENSMUSG00000039262	Prrc2b	5830434P21Rik|AI173903|Bat2l|Bat2l1|D430039P21|mKIAA0515	proline-rich coiled-coil 2B	protein-coding
D6_peak_13023	chr8	110970237	110970663	4.29321	5.84568	2.89753	28	NA	3' UTR (NM_009179, exon 7 of 7)	3' UTR (NM_009179, exon 7 of 7)	27373	NM_007916	13680	Mm.287901	NM_007916	ENSMUSG00000015023	Ddx19a	DBP5|Ddx19|Eif4a-rs1	DEAD (Asp-Glu-Ala-Asp) box polypeptide 19a	protein-coding
D6_peak_13024	chr8	110997889	110998406	4.51729	6.711	3.64541	36	NA	promoter-TSS (NM_007916)	promoter-TSS (NM_007916)	-324	NM_007916	13680	Mm.287901	NM_007916	ENSMUSG00000015023	Ddx19a	DBP5|Ddx19|Eif4a-rs1	DEAD (Asp-Glu-Ala-Asp) box polypeptide 19a	protein-coding
D6_peak_13025	chr8	111033685	111034164	6.58099	14.3163	10.5759	105	NA	promoter-TSS (NM_146217)	promoter-TSS (NM_146217)	82	NM_146217	234734	Mm.24174	NM_146217	ENSMUSG00000031960	Aars	AI316495|C76919|sti	alanyl-tRNA synthetase	protein-coding
D6_peak_13028	chr8	111300147	111300487	6.09721	12.1674	8.5803	85	NA	promoter-TSS (NM_146218)	promoter-TSS (NM_146218)	-95	NM_146218	234736	Mm.334816	NM_146218	ENSMUSG00000033596	Rfwd3	BC027246	ring finger and WD repeat domain 3	protein-coding
D6_peak_642	chr1	156035757	156036521	5.09371	9.92016	6.51614	65	NA	exon (NM_144791, exon 1 of 7)	intron (NM_172843, intron 1 of 6)	103	NM_001160182	240832	Mm.253335	NM_022329	ENSMUSG00000050565	Tor1aip2	1110020D10Rik|15kDa|A130072J07|AA103493|AW060462|AW610675|C77739|Ifrg15|Lull1	torsin A interacting protein 2	protein-coding
D6_peak_8867	chr3	147290411	147290623	4.31785	6.38727	3.36511	33	NA	Intergenic	Intergenic	438150	NM_001302957	70892	Mm.187793	NM_027594	ENSMUSG00000036745	Ttll7	1110049N09Rik|4921517B04Rik|C630030B20|mTTLL7	tubulin tyrosine ligase-like family, member 7	protein-coding
D6_peak_8869	chr3	148191707	148192289	4.93521	7.3823	4.23617	42	NA	Intergenic	Intergenic	762637	NM_001081298	99633	Mm.9776	NM_001081298	ENSMUSG00000028184	Adgrl2	AI450192|CIRL-2|Gm619|Lec1|Lphh1|Lphn2|mKIAA0786	adhesion G protein-coupled receptor L2	protein-coding
D6_peak_649	chr1	156752254	156752479	5.72102	11.0918	7.58861	75	NA	Intergenic	Intergenic	-33456	NM_145413	215015	Mm.229107	NM_145413	ENSMUSG00000033557	Fam20b	C530043G21Rik|mKIAA0475	family with sequence similarity 20, member B	protein-coding
D6_peak_7260	chr2	32236400	32237261	5.33223	9.66416	6.28325	62	NA	intron (NM_145145, intron 1 of 19)	CpG	147	NM_145145	99011	Mm.31192	NM_145145	ENSMUSG00000039254	Pomt1	AI505244	protein-O-mannosyltransferase 1	protein-coding
D6_peak_7261	chr2	32381486	32382103	4.46415	6.90201	3.81296	38	NA	5' UTR (NM_198001, exon 1 of 2)	5' UTR (NM_198001, exon 1 of 2)	121	NM_198001	73737	Mm.27608	NM_198001	ENSMUSG00000039195	1110008P14Rik	C79326	RIKEN cDNA 1110008P14 gene	protein-coding
D6_peak_7262	chr2	32395465	32396199	8.73208	21.3146	17.1834	171	NA	promoter-TSS (NM_133783)	promoter-TSS (NM_133783)	-58	NM_133783	96979	Mm.28048	NM_133783	ENSMUSG00000026820	Ptges2	0610038H10Rik|C79137|Gbf1|Mpges2|Pges2	prostaglandin E synthase 2	protein-coding
D6_peak_7265	chr2	32451235	32452257	8.87766	32.6065	28.0297	280	NA	promoter-TSS (NM_001164357)	promoter-TSS (NM_001164357)	-276	NM_001164357	227731	Mm.37395	NM_146118	ENSMUSG00000026819	Slc25a25	1110030N17Rik|MCSC|mKIAA1896	solute carrier family 25 (mitochondrial carrier, phosphate carrier), member 25	protein-coding
D6_peak_13031	chr8	111588051	111588433	4.53475	6.73921	3.67019	36	NA	intron (NM_001168623, intron 1 of 4)	L1MC5a|LINE|L1	42080	NM_027570	52815	Mm.27589	NM_027570	ENSMUSG00000031958	Ldhd	4733401P21Rik|D8Bwg1320e	lactate dehydrogenase D	protein-coding
D6_peak_13034	chr8	111717396	111717885	4.27071	6.31034	3.29844	32	NA	intron (NM_001198839, intron 2 of 6)	intron (NM_001198839, intron 2 of 6)	14496	NM_001198839	12927	Mm.3758	NM_009954	ENSMUSG00000031955	Bcar1	AI385681|Cas|Crkas	breast cancer anti-estrogen resistance 1	protein-coding
D6_peak_13038	chr8	111876515	111876858	5.5829	10.1054	6.68553	66	NA	promoter-TSS (NM_025781)	promoter-TSS (NM_025781)	-11	NM_025781	66817	Mm.345350	NM_025781	ENSMUSG00000031953	Tmem170	9030409E16Rik|AA403674|D8Bwg1414e|Tmem170a	transmembrane protein 170	protein-coding
D6_peak_13039	chr8	111933705	111933917	6.32644	11.3797	7.85326	78	NA	promoter-TSS (NM_001033321)	promoter-TSS (NM_001033321)	-20	NM_001033321	234740	Mm.87513	NM_001033321	ENSMUSG00000031951	Tmem231	4932417I16Rik|Gm178	transmembrane protein 231	protein-coding
D6_peak_8870	chr3	148854738	148855086	4.19878	6.45658	3.4252	34	NA	intron (NM_001081298, intron 5 of 23)	intron (NM_001081298, intron 5 of 23)	99723	NM_001081298	99633	Mm.9776	NM_001081298	ENSMUSG00000028184	Adgrl2	AI450192|CIRL-2|Gm619|Lec1|Lphh1|Lphn2|mKIAA0786	adhesion G protein-coupled receptor L2	protein-coding
D6_peak_8871	chr3	148884443	148885325	4.9825	8.06412	4.84195	48	NA	intron (NM_001081298, intron 2 of 23)	intron (NM_001081298, intron 2 of 23)	69751	NM_001081298	99633	Mm.9776	NM_001081298	ENSMUSG00000028184	Adgrl2	AI450192|CIRL-2|Gm619|Lec1|Lphh1|Lphn2|mKIAA0786	adhesion G protein-coupled receptor L2	protein-coding
D6_peak_8873	chr3	148954515	148954999	5.31904	8.95362	5.64011	56	NA	promoter-TSS (NM_001081298)	promoter-TSS (NM_001081298)	-122	NM_001081298	99633	Mm.9776	NM_001081298	ENSMUSG00000028184	Adgrl2	AI450192|CIRL-2|Gm619|Lec1|Lphh1|Lphn2|mKIAA0786	adhesion G protein-coupled receptor L2	protein-coding
D6_peak_650	chr1	156782106	156782707	5.75597	12.3072	8.70921	87	NA	Intergenic	Intergenic	-56617	NM_028333	72713	Mm.389206	NM_028333	ENSMUSG00000033544	Angptl1	2810039D03Rik|ANG3|ANGPT3|ANGY|ARP1	angiopoietin-like 1	protein-coding
D6_peak_8874	chr3	149436866	149437401	6.20292	11.5616	8.02039	80	NA	Intergenic	Intergenic	162396	NR_040591	381482	Mm.393866	NR_040591		Gm1653	-	predicted gene 1653	ncRNA
D6_peak_8876	chr3	151222208	151222556	3.65529	4.6422	1.90023	19	NA	Intergenic	Intergenic	-215500	NM_133222	170757	Mm.317261	NM_133222	ENSMUSG00000039167	Adgrl4	1110033N21Rik|ETL1|Eltd1|Etl	adhesion G protein-coupled receptor L4	protein-coding
D6_peak_8877	chr3	151379942	151380357	3.63837	4.81854	2.03539	20	NA	Intergenic	Intergenic	-57733	NM_133222	170757	Mm.317261	NM_133222	ENSMUSG00000039167	Adgrl4	1110033N21Rik|ETL1|Eltd1|Etl	adhesion G protein-coupled receptor L4	protein-coding
D6_peak_8878	chr3	151418077	151418593	5.09725	8.57819	5.30246	53	NA	Intergenic	Intergenic	-19547	NM_133222	170757	Mm.317261	NM_133222	ENSMUSG00000039167	Adgrl4	1110033N21Rik|ETL1|Eltd1|Etl	adhesion G protein-coupled receptor L4	protein-coding
D6_peak_655	chr1	157231294	157231602	6.09553	11.3751	7.84886	78	NA	intron (NM_177644, intron 3 of 17)	intron (NM_177644, intron 3 of 17)	-122768	NM_001305062	73435	Mm.116705	NM_028540	ENSMUSG00000026592	Tex35	1700057K13Rik	testis expressed 35	protein-coding
D6_peak_656	chr1	157244272	157244686	5.55678	10.4228	6.97445	69	NA	intron (NM_177644, intron 3 of 17)	intron (NM_177644, intron 3 of 17)	-135799	NM_001305062	73435	Mm.116705	NM_028540	ENSMUSG00000026592	Tex35	1700057K13Rik	testis expressed 35	protein-coding
D6_peak_7274	chr2	32750993	32751478	10.2692	27.0758	22.699	226	NA	intron (NR_045535, intron 9 of 12)	intron (NR_045535, intron 9 of 12)	-5999	NR_045485	30933	Mm.200695	NM_152800	ENSMUSG00000009563	Tor2a	Prosalusin	torsin family 2, member A	protein-coding
D6_peak_7277	chr2	32823220	32824242	6.5241	13.3574	9.68284	96	NA	intron (NM_009295, intron 1 of 18)	intron (NM_009295, intron 1 of 18)	23501	NM_009295	20910	Mm.278865	NM_009295	ENSMUSG00000026797	Stxbp1	AI317162|AI326233|MMS10-G|Ms10g|Munc-18a|Munc18-1|N-sec1|Rb-sec1|Sxtbp1|Unc18-1|Unc18h|nsec1	syntaxin binding protein 1	protein-coding
D6_peak_13041	chr8	112613232	112613473	4.89346	7.91529	4.70944	47	NA	intron (NM_130457, intron 1 of 23)	intron (NM_130457, intron 1 of 23)	43309	NM_130457	170571	Mm.209232	NM_130457	ENSMUSG00000031772	Cntnap4	Caspr4|E130114F09Rik	contactin associated protein-like 4	protein-coding
D6_peak_13044	chr8	113196397	113196816	4.87372	7.284	4.14986	41	NA	Intergenic	Intergenic	129344	NR_033584	791378	Mm.350576	NR_033584	ENSMUSG00000110541	Gm10280	ENSMUSG00000069883	predicted gene 10280	ncRNA
D6_peak_13045	chr8	113309243	113309512	5.99261	10.072	6.65545	66	NA	Intergenic	Intergenic	-207905	NR_110476	78048	Mm.252797	NR_110476		4930571O06Rik	-	RIKEN cDNA 4930571O06 gene	ncRNA
D6_peak_13046	chr8	113581722	113582684	5.09372	8.24913	5.00846	50	NA	Intergenic	MIRb|SINE|MIR	-53383	NM_001048143	270096	Mm.74689	NM_173015	ENSMUSG00000078908	Mon1b	5031407H10|5033413H12Rik	MON1 homolog B, secretory traffciking associated	protein-coding
D6_peak_13047	chr8	113634926	113635757	9.10145	30.3686	25.8694	258	NA	promoter-TSS (NM_001048143)	promoter-TSS (NM_001048143)	-245	NM_001048143	270096	Mm.74689	NM_173015	ENSMUSG00000078908	Mon1b	5031407H10|5033413H12Rik	MON1 homolog B, secretory traffciking associated	protein-coding
D6_peak_13049	chr8	114298208	114298481	4.38169	7.33219	4.19216	41	NA	intron (NM_173016, intron 7 of 8)	intron (NM_173016, intron 7 of 8)	53134	NR_045831	71122	Mm.437539	NR_045831		4933408N05Rik	-	RIKEN cDNA 4933408N05 gene	ncRNA
D6_peak_8880	chr3	152203171	152203421	9.98632	24.2074	19.9433	199	NA	intron (NM_027287, intron 1 of 3)	Tigger17a|DNA|TcMar-Tigger	6787	NM_027287	67035	Mm.46746	NM_025926	ENSMUSG00000028035	Dnajb4	1700029A20Rik|2010306G19Rik|5730460G06Rik	DnaJ heat shock protein family (Hsp40) member B4	protein-coding
D6_peak_8881	chr3	152209726	152210581	5.42436	13.5087	9.82299	98	NA	promoter-TSS (NM_027287)	promoter-TSS (NM_027287)	-70	NM_027287	67035	Mm.46746	NM_025926	ENSMUSG00000028035	Dnajb4	1700029A20Rik|2010306G19Rik|5730460G06Rik	DnaJ heat shock protein family (Hsp40) member B4	protein-coding
D6_peak_662	chr1	158390931	158391389	4.97107	9.68428	6.30201	63	NA	intron (NM_007495, intron 1 of 22)	intron (NM_007495, intron 1 of 22)	28856	NM_007495	11899	Mm.329586	NM_007495	ENSMUSG00000026587	Astn1	Astn|GC14|mKIAA0289	astrotactin 1	protein-coding
D6_peak_664	chr1	158708613	158708825	6.9089	12.7652	9.13391	91	NA	Intergenic	Intergenic	203094	NR_030441	735253		NR_030441	ENSMUSG00000070103	Mir488	Mirn488|mir-488|mmu-mir-488	microRNA 488	ncRNA
D6_peak_665	chr1	158958558	158958902	4.2056	5.94921	2.98623	29	NA	Intergenic	Intergenic	-1292	NM_001085376	23850	Mm.458621	NM_001085376	ENSMUSG00000073530	Pappa2	PAPP-A2|PLAC3|Pappe	pappalysin 2	protein-coding
D6_peak_666	chr1	159231849	159232096	5.77689	10.4424	6.99301	69	NA	promoter-TSS (NM_011931)	promoter-TSS (NM_011931)	-354	NM_011931	26374	Mm.328135	NM_011931	ENSMUSG00000040782	Rfwd2	AI316802|C80879|Cop1	ring finger and WD repeat domain 2	protein-coding
D6_peak_669	chr1	159773284	159773488	4.47526	7.49864	4.33886	43	NA	intron (NM_022312, intron 2 of 22)	intron (NM_022312, intron 2 of 22)	249617	NM_022312	21960	Mm.44701	NM_022312	ENSMUSG00000015829	Tnr	J1-tenascin|TN-R|janusin|restrictin	tenascin R	protein-coding
D6_peak_7281	chr2	33130343	33131456	10.7906	44.327	39.4461	394	NA	Intergenic	Intergenic	-43695	NM_178888	99326	Mm.41290	NM_178888	ENSMUSG00000038860	Garnl3	AW120551	GTPase activating RANGAP domain-like 3	protein-coding
D6_peak_7285	chr2	33616324	33616741	5.57261	9.72911	6.34254	63	NA	intron (NM_010725, intron 2 of 7)	intron (NM_010725, intron 2 of 7)	23979	NM_010725	16917	Mm.39825	NM_010725	ENSMUSG00000038765	Lmx1b	Icst|LMX1.1|LMX1.2	LIM homeobox transcription factor 1 beta	protein-coding
D6_peak_7287	chr2	33821908	33822117	4.60134	6.5769	3.52929	35	NA	intron (NM_175184, intron 6 of 9)	intron (NM_175184, intron 6 of 9)	16196	NR_045729	320482	Mm.442057	NR_045729	ENSMUSG00000086484	Nron	A630071L07Rik|Gm24353	non-protein coding RNA, repressor of NFAT	ncRNA
D6_peak_7289	chr2	33974417	33974898	3.92768	5.74487	2.81138	28	NA	Intergenic	Intergenic	-86711	NM_175184	72543	Mm.254914	NM_175184	ENSMUSG00000038740	Mvb12b	2610200O14Rik|2610528K11Rik|AI414895|Fam125b	multivesicular body subunit 12B	protein-coding
D6_peak_13052	chr8	114604087	114604776	4.87497	7.57948	4.41111	44	NA	intron (NM_019573, intron 5 of 8)	intron (NM_019573, intron 5 of 8)	164779	NM_019573	80707	Mm.440420	NM_019573	ENSMUSG00000004637	Wwox	5330426P09Rik|9030416C10Rik|WOX1	WW domain-containing oxidoreductase	protein-coding
D6_peak_13053	chr8	114751712	114752495	5.55014	10.778	7.30095	73	NA	intron (NM_019573, intron 8 of 8)	intron (NM_019573, intron 8 of 8)	312451	NM_019573	80707	Mm.440420	NM_019573	ENSMUSG00000004637	Wwox	5330426P09Rik|9030416C10Rik|WOX1	WW domain-containing oxidoreductase	protein-coding
D6_peak_13057	chr8	115891483	115891695	5.33223	9.66416	6.28325	62	NA	Intergenic	Intergenic	-184695	NM_001025577	17132	Mm.275549	NM_001025577	ENSMUSG00000055435	Maf	2810401A20Rik|A230108G15Rik|AW047063|c-maf	avian musculoaponeurotic fibrosarcoma oncogene homolog	protein-coding
D6_peak_13058	chr8	116013932	116014248	4.66007	7.82405	4.62798	46	NA	Intergenic	Intergenic	-307196	NM_001025577	17132	Mm.275549	NM_001025577	ENSMUSG00000055435	Maf	2810401A20Rik|A230108G15Rik|AW047063|c-maf	avian musculoaponeurotic fibrosarcoma oncogene homolog	protein-coding
D6_peak_8890	chr3	153122981	153123302	6.35978	11.8321	8.27042	82	NA	Intergenic	Intergenic	28967	NR_108044	75001		NR_108044		4930482G09Rik	-	RIKEN cDNA 4930482G09 gene	ncRNA
D6_peak_8891	chr3	153168526	153169411	5.75584	12.6958	9.06926	90	NA	Intergenic	Intergenic	-16860	NR_108044	75001		NR_108044		4930482G09Rik	-	RIKEN cDNA 4930482G09 gene	ncRNA
D6_peak_8893	chr3	153193179	153193980	6.95855	19.5997	15.5518	155	NA	Intergenic	Intergenic	-41471	NR_108044	75001		NR_108044		4930482G09Rik	-	RIKEN cDNA 4930482G09 gene	ncRNA
D6_peak_670	chr1	160194903	160195684	6.01337	12.8102	9.17591	91	NA	promoter-TSS (NM_025474)	promoter-TSS (NM_025474)	-39	NM_001347121	64659	Mm.29599	NM_025474	ENSMUSG00000058267	Mrps14	1810032L21Rik|AL022847|Rpms14	mitochondrial ribosomal protein S14	protein-coding
D6_peak_671	chr1	160212779	160213700	6.94227	19.0995	15.0774	150	NA	promoter-TSS (NM_009786)	promoter-TSS (NM_009786)	-347	NM_009786	12301	Mm.10702	NM_009786	ENSMUSG00000014226	Cacybp	SIP	calcyclin binding protein	protein-coding
D6_peak_8896	chr3	153432319	153433264	8.95437	28.337	23.9114	239	NA	intron (NM_011372, intron 2 of 4)	intron (NM_011372, intron 2 of 4)	-134142	NR_126464	75489	Mm.443252	NR_126464	ENSMUSG00000105023	1700012D16Rik	-	RIKEN cDNA 1700012D16 gene	ncRNA
D6_peak_673	chr1	160509776	160510136	4.66081	6.94246	3.84873	38	NA	intron (NM_013862, intron 13 of 20)	ORR1F|LTR|ERVL-MaLR	67797	NM_001146330	620246	Mm.478780	NM_001146330		Gpr52	EG620246	G protein-coupled receptor 52	protein-coding
D6_peak_8897	chr3	153491461	153491979	4.337	7.54061	4.37734	43	NA	intron (NM_011372, intron 2 of 4)	intron (NM_011372, intron 2 of 4)	-193071	NR_126464	75489	Mm.443252	NR_126464	ENSMUSG00000105023	1700012D16Rik	-	RIKEN cDNA 1700012D16 gene	ncRNA
D6_peak_676	chr1	161070463	161070968	6.4651	13.6705	9.97433	99	NA	promoter-TSS (NR_131028)	promoter-TSS (NR_131028)	-52	NR_131029	70454	Mm.248212	NM_027429	ENSMUSG00000026708	Cenpl	2610300B10Rik|AW121806|AW550697|CENP-L	centromere protein L	protein-coding
D6_peak_7290	chr2	34024879	34025573	7.12917	14.8911	11.1136	111	NA	intron (NR_130173, intron 3 of 3)	L1M5|LINE|L1	82509	NR_130173	329387	Mm.125817	NR_130173	ENSMUSG00000087461	C230014O12Rik	-	RIKEN cDNA C230014O12 gene	ncRNA
D6_peak_7291	chr2	34105931	34107192	5.53431	14.1452	10.4162	104	NA	intron (NR_130173, intron 1 of 3)	intron (NR_130173, intron 1 of 3)	1174	NR_130173	329387	Mm.125817	NR_130173	ENSMUSG00000087461	C230014O12Rik	-	RIKEN cDNA C230014O12 gene	ncRNA
D6_peak_7294	chr2	34280849	34281173	5.63972	10.2044	6.77606	67	NA	intron (NM_016768, intron 2 of 8)	intron (NM_016768, intron 2 of 8)	91034	NM_001290576	18516	Mm.239941	NM_016768	ENSMUSG00000038718	Pbx3	-	pre B cell leukemia homeobox 3	protein-coding
D6_peak_7295	chr2	34287030	34287341	3.71043	7.09137	3.97984	39	NA	intron (NM_016768, intron 2 of 8)	intron (NM_016768, intron 2 of 8)	84860	NM_001290576	18516	Mm.239941	NM_016768	ENSMUSG00000038718	Pbx3	-	pre B cell leukemia homeobox 3	protein-coding
D6_peak_13060	chr8	116921494	116921948	6.36802	12.2496	8.65597	86	NA	promoter-TSS (NM_028131)	promoter-TSS (NM_028131)	-19	NM_028131	72155	Mm.23185	NM_028131	ENSMUSG00000031756	Cenpn	2610510J17Rik|AI426416|AW545024	centromere protein N	protein-coding
D6_peak_7299	chr2	34601549	34602430	5.30765	11.7693	8.212	82	NA	intron (NM_001290626, intron 9 of 10)	intron (NM_001290626, intron 9 of 10)	153243	NM_025709	66691	Mm.156452	NM_025709	ENSMUSG00000026867	Gapvd1	2010005B09Rik|4432404J10Rik|AW108497|Gapex-5|RAP6|RME-6|mKIAA1521	GTPase activating protein and VPS9 domains 1	protein-coding
D6_peak_13063	chr8	117322547	117323095	6.5838	13.8923	10.1802	101	NA	intron (NM_001163262, intron 1 of 20)	intron (NM_001163262, intron 1 of 20)	-26349	NM_028941	74440	Mm.233181	NM_028941	ENSMUSG00000034390	Cmip	4933407C03Rik|5830471E12Rik|AI314065|AI464126	c-Maf inducing protein	protein-coding
D6_peak_13066	chr8	118332080	118332311	4.13528	6.08834	3.10657	31	NA	intron (NM_019707, intron 1 of 13)	intron (NM_019707, intron 1 of 13)	48584	NM_019707	12554	Mm.334841	NM_019707	ENSMUSG00000031841	Cdh13	4932416G01Rik|Cdht|Tcad	cadherin 13	protein-coding
D6_peak_13067	chr8	118502349	118502824	5.49071	9.94389	6.53792	65	NA	intron (NM_019707, intron 1 of 13)	intron (NM_019707, intron 1 of 13)	218975	NM_019707	12554	Mm.334841	NM_019707	ENSMUSG00000031841	Cdh13	4932416G01Rik|Cdht|Tcad	cadherin 13	protein-coding
D6_peak_13069	chr8	119070922	119071217	4.40935	6.02694	3.05406	30	NA	intron (NM_019707, intron 6 of 13)	intron (NM_019707, intron 6 of 13)	-273469	NM_024219	68196	Mm.358714	NM_024219	ENSMUSG00000031839	Hsbp1	0610007A03Rik|AA408769|Hsp25	heat shock factor binding protein 1	protein-coding
D6_peak_680	chr1	161969005	161969344	10.4733	24.5048	20.2284	202	NA	promoter-TSS (NM_026078)	promoter-TSS (NM_026078)	-14	NM_001039045	67292	Mm.45106	NM_026078	ENSMUSG00000026698	Pigc	3110030E07Rik|AW212108	phosphatidylinositol glycan anchor biosynthesis, class C	protein-coding
D6_peak_683	chr1	162328861	162329228	4.6762	7.54921	4.38382	43	NA	intron (NM_001038619, intron 4 of 20)	intron (NM_001038619, intron 4 of 20)	105676	NR_029796	387210		NR_029796	ENSMUSG00000065516	Mir214	Mirn214|mir-214|mmu-mir-214	microRNA 214	ncRNA
D6_peak_687	chr1	162570352	162570800	7.91256	20.2203	16.1411	161	NA	promoter-TSS (NM_016796)	promoter-TSS (NM_016796)	-252	NM_016796	53330	Mm.10699	NM_016796	ENSMUSG00000026696	Vamp4	D1Ertd147e	vesicle-associated membrane protein 4	protein-coding
D6_peak_13070	chr8	119320057	119320487	5.22991	8.47448	5.20954	52	NA	intron (NM_019707, intron 13 of 13)	intron (NM_019707, intron 13 of 13)	-24266	NM_024219	68196	Mm.358714	NM_024219	ENSMUSG00000031839	Hsbp1	0610007A03Rik|AA408769|Hsp25	heat shock factor binding protein 1	protein-coding
D6_peak_13073	chr8	119574923	119575228	4.9594	8.34256	5.09216	50	NA	promoter-TSS (NM_026648)	promoter-TSS (NM_026648)	125	NM_175185	72552	Mm.36756	NM_175185	ENSMUSG00000034189	Hsdl1	2700067E09Rik	hydroxysteroid dehydrogenase like 1	protein-coding
D6_peak_13075	chr8	119778324	119778703	5.0412	9.14283	5.81243	58	NA	promoter-TSS (NM_028883)	promoter-TSS (NM_028883)	-97	NM_028883	74347	Mm.358759	NM_028883	ENSMUSG00000034105	Tldc1	4632415K11Rik|Kiaa1609	TBC/LysM associated domain containing 1	protein-coding
D6_peak_13078	chr8	119910726	119911187	4.59768	7.4158	4.26537	42	NA	intron (NM_001310630, intron 1 of 13)	CpG	596	NM_009462	22224	Mm.256910	NM_009462	ENSMUSG00000031826	Usp10	2610014N07Rik|UBPO|Uchrp|mKIAA0190	ubiquitin specific peptidase 10	protein-coding
D6_peak_690	chr1	163779495	163780164	6.41834	11.145	7.63746	76	NA	5' UTR (NM_010629, exon 1 of 21)	5' UTR (NM_010629, exon 1 of 21)	246	NM_001305643	16579	Mm.4651	NM_010629	ENSMUSG00000026585	Kifap3	KAP-3|KAP3|SMAP	kinesin-associated protein 3	protein-coding
D6_peak_691	chr1	163994872	163995226	5.19359	8.09736	4.87139	48	NA	promoter-TSS (NM_201364)	promoter-TSS (NM_201364)	104	NM_027279	69962	Mm.27284	NM_027279	ENSMUSG00000041396	Mettl18	2810422O20Rik|C78571	methyltransferase like 18	protein-coding
D6_peak_694	chr1	164307301	164307686	6.0536	11.302	7.78147	77	NA	promoter-TSS (NM_001160209)	promoter-TSS (NM_001160209)	-9	NM_025505	66352	Mm.33285	NM_025505	ENSMUSG00000026577	Blzf1	1700030G05Rik|Blzf1l|Golgin-45|Jem-1	basic leucine zipper nuclear factor 1	protein-coding
D6_peak_695	chr1	164430328	164430557	6.31546	10.2393	6.80781	68	NA	intron (NM_138314, intron 13 of 13)	B2_Mm1t|SINE|B2	27913	NM_009721	11931	Mm.4550	NM_009721	ENSMUSG00000026576	Atp1b1	Atp4b|Atpb|Atpb-1|NKbeta1	ATPase, Na+/K+ transporting, beta 1 polypeptide	protein-coding
D6_peak_697	chr1	164874211	164874768	4.36995	5.96544	3.00095	30	NA	Intergenic	Intergenic	11368	NR_040303	433374	Mm.251149	NR_040303	ENSMUSG00000104117	Gm20743	-	predicted gene, 20743	ncRNA
D6_peak_698	chr1	164898686	164899194	5.54566	10.0402	6.62597	66	NA	Intergenic	Intergenic	35819	NR_040303	433374	Mm.251149	NR_040303	ENSMUSG00000104117	Gm20743	-	predicted gene, 20743	ncRNA
D6_peak_699	chr1	165018808	165019085	5.90678	9.57934	6.20653	62	NA	Intergenic	RLTR20A2B_MM|LTR|ERVK	72984	NR_040480	75857	Mm.109021	NR_040480	ENSMUSG00000102408	4930568G15Rik	-	RIKEN cDNA 4930568G15 gene	ncRNA
D6_peak_13086	chr8	120441266	120441479	4.69687	8.82833	5.52735	55	NA	Intergenic	Intergenic	-47494	NM_198671	382034	Mm.334856	NM_198671	ENSMUSG00000031822	Gse1	2210013I18Rik|mKIAA0182	genetic suppressor element 1, coiled-coil protein	protein-coding
D6_peak_13087	chr8	120487331	120488354	5.32315	14.0125	10.2932	102	NA	Intergenic	CpG	-1024	NM_198671	382034	Mm.334856	NM_198671	ENSMUSG00000031822	Gse1	2210013I18Rik|mKIAA0182	genetic suppressor element 1, coiled-coil protein	protein-coding
D6_peak_13092	chr8	120667827	120668363	5.5829	10.1054	6.68553	66	NA	promoter-TSS (NM_009941)	promoter-TSS (NM_009941)	17	NM_010926	18117	Mm.2136	NM_010926	ENSMUSG00000031819	Emc8	Cox4nb|Fam158b|Noc4	ER membrane protein complex subunit 8	protein-coding
D6_peak_13093	chr8	120704376	120704935	6.47903	12.4441	8.83657	88	NA	Intergenic	Intergenic	-31703	NM_008320	15900	Mm.334861	NM_008320	ENSMUSG00000041515	Irf8	AI893568|ICSBP|IRF-8|Icsbp1|Myls	interferon regulatory factor 8	protein-coding
D6_peak_13094	chr8	120882480	120882843	3.90157	5.70137	2.77383	27	NA	Intergenic	Intergenic	144022	NM_001301811	15900	Mm.334861	NM_008320	ENSMUSG00000041515	Irf8	AI893568|ICSBP|IRF-8|Icsbp1|Myls	interferon regulatory factor 8	protein-coding
D6_peak_13098	chr8	121652881	121653383	6.55694	15.5695	11.7496	117	NA	Intergenic	CpG-14599	-1199	NM_080855	142682	Mm.103202	NM_080855	ENSMUSG00000061410	Zcchc14	AA792890|BDG29	zinc finger, CCHC domain containing 14	protein-coding
D6_peak_4800	chr15	76327089	76327608	5.75612	11.9208	8.35244	83	NA	promoter-TSS (NM_175399)	promoter-TSS (NM_175399)	-49	NM_175399	109075	Mm.322752	NM_175399	ENSMUSG00000034259	Exosc4	1110039I09Rik|1500001N04Rik|Rrp41	exosome component 4	protein-coding
D6_peak_4805	chr15	76477099	76477628	5.89989	10.6543	7.18655	71	NA	promoter-TSS (NM_013481)	promoter-TSS (NM_013481)	1	NR_138589	15499	Mm.347444	NM_008296	ENSMUSG00000022556	Hsf1	AA960185|HSTF|HSTF 1|Hsf1alpha|Hsf1beta	heat shock factor 1	protein-coding
D6_peak_4806	chr15	76511865	76512137	6.99001	15.0858	11.2962	112	NA	promoter-TSS (NM_010046)	promoter-TSS (NM_010046)	-183	NM_010046	13350	Mm.22633	NM_010046	ENSMUSG00000022555	Dgat1	ARAT|C75990|D15Ertd23e|Dgat	diacylglycerol O-acyltransferase 1	protein-coding
D6_peak_4809	chr15	76607208	76607702	6.27456	10.5331	7.07603	70	NA	exon (NM_053193, exon 1 of 37)	exon (NM_053193, exon 1 of 37)	136	NM_053193	94230	Mm.45141	NM_053193	ENSMUSG00000034022	Cpsf1	-	cleavage and polyadenylation specific factor 1	protein-coding
D6_peak_3201	chr12	113000568	113001010	7.10563	14.8486	11.0737	110	NA	promoter-TSS (NM_028193)	promoter-TSS (NM_028193)	-168	NM_028193	72308	Mm.196721	NM_028193	ENSMUSG00000011158	Brf1	2510002F24Rik|GTF3B|TAF3C|TAFIII90|TFIIIB90|mTFIIIB90	BRF1, RNA polymerase III transcription initiation factor 90 kDa subunit	protein-coding
D6_peak_3202	chr12	113013612	113013819	3.1467	4.03139	1.41591	14	NA	promoter-TSS (NM_001291445)	promoter-TSS (NM_001291445)	-793	NM_001291444	217893	Mm.35754	NM_198165	ENSMUSG00000021143	Pacs2	6720425G15Rik|AW208651|AW489976|E230011J22|Pacs1l|mKIAA0602	phosphofurin acidic cluster sorting protein 2	protein-coding
D6_peak_3205	chr12	113155990	113156436	6.89653	14.0297	10.3084	103	NA	promoter-TSS (NM_134041)	promoter-TSS (NM_134041)	-208	NM_134041	104732	Mm.87616	NM_134041	ENSMUSG00000037466	4930427A07Rik	AA536649|mFLJ00116	RIKEN cDNA 4930427A07 gene	protein-coding
D6_peak_3208	chr12	116280721	116281252	8.45856	25.0212	20.7226	207	NA	promoter-TSS (NM_028731)	promoter-TSS (NM_028731)	-236	NM_028731	52635	Mm.273755	NM_028731	ENSMUSG00000021171	Esyt2	2410017M09Rik|4921504I16Rik|CHR2SYT|D12Ertd551e|Fam62b	extended synaptotagmin-like protein 2	protein-coding
D6_peak_4810	chr15	76625690	76626390	4.91264	7.64101	4.46597	44	NA	promoter-TSS (NM_025842)	promoter-TSS (NM_025842)	44	NM_025842	66914	Mm.30028	NM_025842	ENSMUSG00000059323	Vps28	1110014J03Rik|CIIA|D730005C08Rik	vacuolar protein sorting 28	protein-coding
D6_peak_4812	chr15	76659767	76660194	10.3934	31.5404	27.0005	270	NA	promoter-TSS (NM_001276335)	promoter-TSS (NM_001276335)	228	NM_001276322	54151	Mm.247752	NM_019396	ENSMUSG00000053929	Cyhr1	1110031M01Rik|AU042374|Chrp	cysteine and histidine rich 1	protein-coding
D6_peak_4814	chr15	76715305	76715641	5.77435	11.189	7.67764	76	NA	TTS (NM_145471)	TTS (NM_145471)	4733	NM_145471	223664	Mm.277582	NM_145471	ENSMUSG00000033728	Lrrc14	E130306I01Rik|mKIAA0014	leucine rich repeat containing 14	protein-coding
D6_peak_4818	chr15	76948239	76948715	4.41532	6.54581	3.50267	35	NA	promoter-TSS (NM_054099)	promoter-TSS (NM_054099)	-67	NM_054099	117171	Mm.322968	NM_054099	ENSMUSG00000063236	1110038F14Rik	-	RIKEN cDNA 1110038F14 gene	protein-coding
D6_peak_4819	chr15	77037319	77038010	5.73702	10.3734	6.93009	69	NA	intron (NM_013593, intron 1 of 3)	intron (NM_013593, intron 1 of 3)	-7411	NM_001163621	71939	Mm.34173	NM_028010	ENSMUSG00000033576	Apol6	2310076O14Rik	apolipoprotein L 6	protein-coding
D6_peak_3211	chr12	117173011	117173421	3.8758	5.65837	2.74093	27	NA	intron (NM_011215, intron 13 of 22)	intron (NM_011215, intron 13 of 22)	-21947	NR_033538	100038689	Mm.445351	NR_033538	ENSMUSG00000099907	Gm10421	ENSMUSG00000072792	predicted gene 10421	ncRNA
D6_peak_3212	chr12	117498353	117498824	4.53475	6.73921	3.67019	36	NA	Intergenic	Intergenic	-17891	NM_175930	217944	Mm.227642	NM_175930	ENSMUSG00000041992	Rapgef5	4932413M22|C86120|D030051B22Rik|GFR|Mrgef|mKIAA0277|mmr-gef	Rap guanine nucleotide exchange factor (GEF) 5	protein-coding
D6_peak_3214	chr12	117744060	117744353	3.44364	4.92566	2.1264	21	NA	exon (NM_175930, exon 25 of 28)	exon (NM_175930, exon 25 of 28)	-99655	NM_146040	217946	Mm.281149	NM_146040	ENSMUSG00000021175	Cdca7l	BC006933|JPO2	cell division cycle associated 7 like	protein-coding
D6_peak_3218	chr12	118301036	118302265	5.59624	14.6777	10.9147	109	NA	promoter-TSS (NM_009239)	promoter-TSS (NM_009239)	-210	NM_009239	20688	Mm.34699	NM_009239	ENSMUSG00000025323	Sp4	5730497N03Rik|HF-1b|HF1-b	trans-acting transcription factor 4	protein-coding
D6_peak_3219	chr12	118500160	118500926	5.49071	9.94389	6.53792	65	NA	Intergenic	Intergenic	29650	NR_045947	100384890	Mm.484658	NR_045947		D230030E09Rik	Npe	Riken cDNA D230030E09 gene	ncRNA
D6_peak_4822	chr15	77306766	77307206	5.69503	12.1867	8.59802	85	NA	promoter-TSS (NM_175387)	promoter-TSS (NM_175387)	67	NM_175387	93686	Mm.202774	NM_053104	ENSMUSG00000033565	Rbfox2	Fbm2|Fxh|Hrnbp2|Rbm9	RNA binding protein, fox-1 homolog (C. elegans) 2	protein-coding
D6_peak_4823	chr15	77340260	77340579	4.43773	9.23809	5.89842	58	NA	Intergenic	Intergenic	-33366	NM_001110827	93686	Mm.202774	NM_053104	ENSMUSG00000033565	Rbfox2	Fbm2|Fxh|Hrnbp2|Rbm9	RNA binding protein, fox-1 homolog (C. elegans) 2	protein-coding
D6_peak_4824	chr15	77344641	77345067	5.29446	12.4712	8.86129	88	NA	Intergenic	MIRc|SINE|MIR	-37801	NM_001110827	93686	Mm.202774	NM_053104	ENSMUSG00000033565	Rbfox2	Fbm2|Fxh|Hrnbp2|Rbm9	RNA binding protein, fox-1 homolog (C. elegans) 2	protein-coding
D6_peak_4829	chr15	77970600	77971358	9.07365	26.3742	22.0227	220	NA	promoter-TSS (NM_018749)	promoter-TSS (NM_018749)	-155	NM_018749	55944	Mm.3955	NM_018749	ENSMUSG00000016554	Eif3d	66/67kDa|AA407891|Eif3s7|eIF3p66	eukaryotic translation initiation factor 3, subunit D	protein-coding
D6_peak_3222	chr13	3373013	3373238	11.3538	26.0447	21.7066	217	NA	Intergenic	Intergenic	-105178	NR_015522	76937	Mm.487240	NR_015522	ENSMUSG00000097709	2810429I04Rik	AI256682	RIKEN cDNA 2810429I04 gene	ncRNA
D6_peak_3225	chr13	5860836	5861841	8.7349	35.5411	30.8808	308	NA	promoter-TSS (NM_011803)	promoter-TSS (NM_011803)	-151	NM_011803	23849	Mm.275036	NM_011803	ENSMUSG00000000078	Klf6	AI448727|BCD1|C86813|CPBP|Copeb|FM2|FM6|Ierepo1|Ierepo3|R75280|Zf9	Kruppel-like factor 6	protein-coding
D6_peak_3226	chr13	5902619	5903116	4.29195	7.17141	4.05061	40	NA	Intergenic	Intergenic	41378	NM_011803	23849	Mm.275036	NM_011803	ENSMUSG00000000078	Klf6	AI448727|BCD1|C86813|CPBP|Copeb|FM2|FM6|Ierepo1|Ierepo3|R75280|Zf9	Kruppel-like factor 6	protein-coding
D6_peak_3228	chr13	6395732	6396007	5.87266	9.87475	6.47508	64	NA	Intergenic	Intergenic	-152288	NM_145131	69617	Mm.41933	NM_145131	ENSMUSG00000021193	Pitrm1	2310012C15Rik|AA410010|MP-1|MP1|Ntup1|PreP|mKIAA1104	pitrilysin metallepetidase 1	protein-coding
D6_peak_4830	chr15	78054580	78054945	6.11671	11.412	7.88241	78	NA	intron (NM_007583, intron 1 of 3)	Tigger19a|DNA|TcMar-Tigger	64518	NM_007583	12300	Mm.277338	NM_007583	ENSMUSG00000019146	Cacng2	AW060990|B230105C07Rik|B930041E13Rik|stargazer|stargazin|stg|wag|waggler	calcium channel, voltage-dependent, gamma subunit 2	protein-coding
D6_peak_4835	chr15	78447614	78448394	4.60983	7.14375	4.02615	40	NA	intron (NM_027902, intron 10 of 17)	intron (NM_027902, intron 10 of 17)	19440	NM_001289671	72844	Mm.390816	NM_001081367	ENSMUSG00000033287	Kctd17	2900008M13Rik|AA414907|AW742389|N28155	potassium channel tetramerisation domain containing 17	protein-coding
D6_peak_4836	chr15	78531937	78532379	7.52829	15.6037	11.7818	117	NA	Intergenic	Intergenic	-2507	NM_028331	72709	Mm.34776	NM_028331	ENSMUSG00000022440	C1qtnf6	2810036M19Rik|CTRP6	C1q and tumor necrosis factor related protein 6	protein-coding
D6_peak_10600	chr5	135545180	135545657	11.0763	41.2462	36.4377	364	NA	promoter-TSS (NM_146001)	promoter-TSS (NM_146001)	-296	NM_146001	215114	Mm.280805	NM_146001	ENSMUSG00000039959	Hip1	2610109B09Rik|A930014B11Rik|E130315I21Rik|mKIAA4113	huntingtin interacting protein 1	protein-coding
D6_peak_4838	chr15	78876872	78877615	9.89964	31.6578	27.1142	271	NA	promoter-TSS (NM_145929)	promoter-TSS (NM_145929)	53	NM_145929	106039	Mm.251331	NM_145929	ENSMUSG00000033128	Gga1	4930406E12Rik|AU016030|AW209092	golgi associated, gamma adaptin ear containing, ARF binding protein 1	protein-coding
D6_peak_10601	chr5	135557032	135557533	6.26074	12.0606	8.48175	84	NA	Intergenic	Intergenic	6287	NM_001013412	541307	Mm.376459	NM_001013412	ENSMUSG00000070464	Ccl26	Ccl26l	chemokine (C-C motif) ligand 26	protein-coding
D6_peak_10602	chr5	135632648	135632912	4.15685	5.87142	2.9196	29	NA	exon (NM_146002, exon 1 of 4)	exon (NM_146002, exon 1 of 4)	126	NM_146002	215160	Mm.295438	NM_031398	ENSMUSG00000039917	Rhbdd2	0610011L13Rik|AI480532|Rhbdl7|Usmg1	rhomboid domain containing 2	protein-coding
D6_peak_10603	chr5	135688623	135689196	11.2456	45.5492	40.6451	406	NA	promoter-TSS (NM_008898)	promoter-TSS (NM_008898)	-236	NM_008898	18984	Mm.3863	NM_008898	ENSMUSG00000005514	Por	4933424M13Rik|CPR|CYPOR|P450R	P450 (cytochrome) oxidoreductase	protein-coding
D6_peak_10605	chr5	135822169	135822597	4.64104	6.63961	3.58274	35	NA	intron (NM_021403, intron 1 of 14)	intron (NM_021403, intron 1 of 14)	4277	NM_021403	58212	Mm.271230	NM_021403	ENSMUSG00000039860	Srrm3	2900083I11Rik|AB041661|SRm300-like|Srrm2l	serine/arginine repetitive matrix 3	protein-coding
D6_peak_3232	chr13	6897971	6898549	5.2545	9.1824	5.84771	58	NA	Intergenic	Intergenic	-249489	NM_019703	56421	Mm.273874	NM_019703	ENSMUSG00000021196	Pfkp	1200015H23Rik|9330125N24Rik|ATP-PFK|PFK-C|PFK-P	phosphofructokinase, platelet	protein-coding
D6_peak_3233	chr13	7191498	7192253	6.94508	14.5574	10.8015	108	NA	Intergenic	Intergenic	-543104	NM_019703	56421	Mm.273874	NM_019703	ENSMUSG00000021196	Pfkp	1200015H23Rik|9330125N24Rik|ATP-PFK|PFK-C|PFK-P	phosphofructokinase, platelet	protein-coding
D6_peak_3234	chr13	7346842	7347346	6.47142	11.2325	7.71759	77	NA	Intergenic	Intergenic	-698323	NM_019703	56421	Mm.273874	NM_019703	ENSMUSG00000021196	Pfkp	1200015H23Rik|9330125N24Rik|ATP-PFK|PFK-C|PFK-P	phosphofructokinase, platelet	protein-coding
D6_peak_3236	chr13	8248259	8248599	5.5326	8.64363	5.36134	53	NA	intron (NR_110345, intron 1 of 10)	intron (NR_110345, intron 1 of 10)	45563	NM_052977	94191	Mm.425794	NM_052977	ENSMUSG00000052551	Adarb2	Adar3|RED2	adenosine deaminase, RNA-specific, B2	protein-coding
D6_peak_3239	chr13	8516432	8516729	4.17298	5.89716	2.94196	29	NA	intron (NR_110345, intron 1 of 10)	L1MD1|LINE|L1	313714	NM_052977	94191	Mm.425794	NM_052977	ENSMUSG00000052551	Adarb2	Adar3|RED2	adenosine deaminase, RNA-specific, B2	protein-coding
D6_peak_4840	chr15	78934931	78935373	4.97026	7.73494	4.5484	45	NA	intron (NM_133800, intron 1 of 5)	CpG	219	NM_133800	97961	Mm.157216	NM_133800	ENSMUSG00000033099	Nol12	C78541|Nop25	nucleolar protein 12	protein-coding
D6_peak_4843	chr15	79018673	79019054	6.32644	11.3797	7.85326	78	NA	Intergenic	B3|SINE|B2	-7822	NR_045746	100038602	Mm.417074	NR_045746		Gm10865	ENSMUSG00000075558	predicted gene 10865	ncRNA
D6_peak_4844	chr15	79030147	79030848	7.01179	15.1263	11.334	113	NA	promoter-TSS (NM_001161712)	promoter-TSS (NM_001161712)	-377	NM_001161712	26912	Mm.237085	NM_013847	ENSMUSG00000006378	Gcat	AI526977|Kbl	glycine C-acetyltransferase (2-amino-3-ketobutyrate-coenzyme A ligase)	protein-coding
D6_peak_4847	chr15	79327838	79328561	6.66207	19.8006	15.7416	157	NA	5' UTR (NM_001199024, exon 1 of 16)	5' UTR (NM_001199024, exon 1 of 16)	172	NM_001199024	53357	Mm.155620	NM_016915	ENSMUSG00000042632	Pla2g6	BB112799|PNPLA9|iPLA(2)beta|iPLA2|iPLA2beta	phospholipase A2, group VI	protein-coding
D6_peak_10613	chr5	136403433	136403797	6.65754	13.1747	9.51313	95	NA	intron (NM_001291239, intron 3 of 22)	intron (NM_001291239, intron 3 of 22)	-27812	NR_030500	723975		NR_030500	ENSMUSG00000106479	Mir721	Mirn721|miRY|mir-721|mmu-mir-721	microRNA 721	ncRNA
D6_peak_10614	chr5	136473651	136474136	5.0007	8.09446	4.86884	48	NA	intron (NM_001291239, intron 2 of 22)	intron (NM_001291239, intron 2 of 22)	92088	NM_001291240	13047	Mm.320317	NM_009986	ENSMUSG00000029705	Cux1	CDP|Cutl1|Cux|Cux-1	cut-like homeobox 1	protein-coding
D6_peak_10615	chr5	136566980	136567579	3.94564	6.5395	3.49757	34	NA	5' UTR (NM_009986, exon 1 of 24)	5' UTR (NM_009986, exon 1 of 24)	211	NM_001291238	13047	Mm.320317	NM_009986	ENSMUSG00000029705	Cux1	CDP|Cutl1|Cux|Cux-1	cut-like homeobox 1	protein-coding
D6_peak_10617	chr5	136888613	136888830	4.38713	6.77344	3.70008	37	NA	Intergenic	Intergenic	-5506	NM_001346699	140709	Mm.295020	NM_024474	ENSMUSG00000004415	Col26a1	9430032K24Rik|BC002218|Col26a|Emid2|Emu2	collagen, type XXVI, alpha 1	protein-coding
D6_peak_10618	chr5	136953078	136953484	6.13955	11.0635	7.56257	75	NA	promoter-TSS (NM_001163243)	promoter-TSS (NM_001163243)	6	NM_001347504	66437	Mm.25849	NM_025562	ENSMUSG00000019054	Fis1	2010003O14Rik|Ttc11	fission, mitochondrial 1	protein-coding
D6_peak_10619	chr5	136962070	136962706	8.78618	21.4175	17.2807	172	NA	intron (NM_025562, intron 1 of 4)	intron (NM_025562, intron 1 of 4)	311	NM_025562	66437	Mm.25849	NM_025562	ENSMUSG00000019054	Fis1	2010003O14Rik|Ttc11	fission, mitochondrial 1	protein-coding
D6_peak_3241	chr13	8885241	8886166	10.1828	34.1081	29.4877	294	NA	promoter-TSS (NM_145360)	promoter-TSS (NM_145360)	97	NM_145360	319554	Mm.29847	NM_145360	ENSMUSG00000058258	Idi1	4832416K17Rik	isopentenyl-diphosphate delta isomerase	protein-coding
D6_peak_3242	chr13	8931550	8931781	5.06295	7.58619	4.41702	44	NA	Intergenic	Intergenic	-21198	NM_177197	320581	Mm.313743	NM_177197	ENSMUSG00000033520	Idi2	4833405L16Rik|IPPI2	isopentenyl-diphosphate delta isomerase 2	protein-coding
D6_peak_3243	chr13	8995686	8996446	4.93642	8.95249	5.63968	56	NA	promoter-TSS (NM_027000)	promoter-TSS (NM_027000)	-54	NM_027000	69237	Mm.41800	NM_027000	ENSMUSG00000021149	Gtpbp4	2610028C09Rik|Crfg|Gtpbp3|NGB|Nog1	GTP binding protein 4	protein-coding
D6_peak_3244	chr13	9093321	9093920	10.7827	31.7423	27.1963	271	NA	promoter-TSS (NM_172585)	promoter-TSS (NM_172585)	-261	NM_001311117	217980	Mm.234944	NM_172585	ENSMUSG00000033499	Larp4b	A630096F19|AI256361|D13Wsu64e|Larp5	La ribonucleoprotein domain family, member 4B	protein-coding
D6_peak_3245	chr13	9932914	9933129	4.57291	7.67112	4.49189	44	NA	intron (NM_033269, intron 4 of 4)	intron (NM_033269, intron 4 of 4)	-167700	NM_001347474	66505	Mm.397307	NM_144516	ENSMUSG00000021156	Zmynd11	2210402G22Rik|BS69	zinc finger, MYND domain containing 11	protein-coding
D6_peak_3246	chr13	10601777	10602489	5.54418	11.1372	7.63022	76	NA	Intergenic	Intergenic	-241330	NM_033269	12671	Mm.342315	NM_033269	ENSMUSG00000046159	Chrm3	Chrm-3|M3|M3R	cholinergic receptor, muscarinic 3, cardiac	protein-coding
D6_peak_3248	chr13	11167706	11168678	6.13013	14.6792	10.916	109	NA	Intergenic	Intergenic	-353860	NR_027813	664793	Mm.410565	NR_027813		Zp4-ps	EG664793|Zp4|Zpb	zona pellucida glycoprotein 4, pseudogene	pseudo
D6_peak_4853	chr15	79658795	79659157	6.44224	13.2077	9.54379	95	NA	promoter-TSS (NM_028634)	promoter-TSS (NM_028634)	-20	NM_029407	75729	Mm.78946	NM_029407	ENSMUSG00000042564	Fam227a	4933432B09Rik	family with sequence similarity 227, member A	protein-coding
D6_peak_4855	chr15	79690258	79690814	8.17933	31.7526	27.2061	272	NA	promoter-TSS (NM_013818)	promoter-TSS (NM_013818)	-360	NM_013818	14904	Mm.19080	NM_013818	ENSMUSG00000042535	Gtpbp1	AL022987|AW045683|C85212|GP-1|Gtpbp	GTP binding protein 1	protein-coding
D6_peak_4859	chr15	80083172	80084036	8.27957	22.519	18.33	183	NA	promoter-TSS (NM_013762)	promoter-TSS (NM_013762)	-198	NM_013762	27367	Mm.290771	NM_013762	ENSMUSG00000060036	Rpl3	F2|J1	ribosomal protein L3	protein-coding
D6_peak_10622	chr5	137032049	137032256	4.23373	7.92018	4.71402	47	NA	exon (NM_001039385, exon 2 of 2)	exon (NM_001039385, exon 2 of 2)	1857	NM_001039385	381677	Mm.389697	NM_001039385	ENSMUSG00000037428	Vgf	Gm1052	VGF nerve growth factor inducible	protein-coding
D6_peak_10623	chr5	137122773	137122989	5.39476	8.74564	5.4525	54	NA	Intergenic	Intergenic	-6674	NM_201373	384309	Mm.100647	NM_201373	ENSMUSG00000043279	Trim56	A130009K11Rik|Gm452|RNF109	tripartite motif-containing 56	protein-coding
D6_peak_10625	chr5	137294102	137294860	4.06455	6.22844	3.22749	32	NA	promoter-TSS (NM_027356)	promoter-TSS (NM_027356)	-188	NM_027356	70240	Mm.124666	NM_027356	ENSMUSG00000051502	Ufsp1	2700038N03Rik|D5Ertd655e	UFM1-specific peptidase 1	protein-coding
D6_peak_3250	chr13	12159262	12160045	5.12934	7.69199	4.51027	45	NA	Intergenic	Intergenic	26835	NR_045170	328186	Mm.188154	NM_183202		Gm10336	B330003H21|ENSMUSG00000071543	predicted gene 10336	ncRNA
D6_peak_3259	chr13	14063196	14064098	6.64521	17.0771	13.1659	131	NA	promoter-TSS (NM_001331176)	promoter-TSS (NM_001331176)	-137	NM_198122	94246	Mm.439784	NM_194262	ENSMUSG00000039219	Arid4b	BCAA|BRCAA1|RBBP1L1|Rbp1l1|SAP180	AT rich interactive domain 4B (RBP1-like)	protein-coding
D6_peak_4862	chr15	80233705	80234290	7.88265	19.6585	15.6076	156	NA	promoter-TSS (NM_178719)	promoter-TSS (NM_178719)	-83	NM_178719	239555	Mm.307163	NM_178719	ENSMUSG00000022412	Mief1	A230016E22|AI452372|Smcr7l	mitochondrial elongation factor 1	protein-coding
D6_peak_4863	chr15	80254763	80255769	7.80232	31.1527	26.6265	266	NA	promoter-TSS (NM_009716)	promoter-TSS (NM_009716)	82	NM_001287180	11911	Mm.641	NM_009716	ENSMUSG00000042406	Atf4	Atf-4|C/ATF|CREB2|TAXREB67	activating transcription factor 4	protein-coding
D6_peak_4864	chr15	80579209	80579528	4.36864	7.30888	4.17169	41	NA	intron (NM_001289442, intron 1 of 7)	intron (NM_001289442, intron 1 of 7)	6771	NM_001289442	17444	Mm.12947	NM_010815	ENSMUSG00000042351	Grap2	GRAP-2|GRB2L|GRBLG|GRID|Gads|GrbX|Grf40|GrpL|Mona|P38	GRB2-related adaptor protein 2	protein-coding
D6_peak_4866	chr15	80798491	80799141	5.74288	14.2372	10.5023	105	NA	intron (NM_177124, intron 1 of 21)	intron (NM_177124, intron 1 of 21)	206	NM_177124	213988	Mm.131328	NM_144812	ENSMUSG00000047888	Tnrc6b	2700090M07Rik|A730065C02Rik|AI848765|D230019K20Rik	trinucleotide repeat containing 6b	protein-coding
D6_peak_10630	chr5	137501958	137502971	7.02656	16.975	13.0698	130	NA	promoter-TSS (NM_028753)	promoter-TSS (NM_028753)	-35	NM_028753	74097	Mm.290242	NM_028753	ENSMUSG00000029715	Pop7	0610037N12Rik|AI852017|Rpp20	processing of precursor 7, ribonuclease P family, (S. cerevisiae)	protein-coding
D6_peak_10631	chr5	137533192	137533695	7.47111	19.7932	15.7347	157	NA	promoter-TSS (NM_010312)	promoter-TSS (NM_010312)	-214	NM_010312	14693	Mm.30141	NM_010312	ENSMUSG00000029713	Gnb2	Gnb-2	guanine nucleotide binding protein (G protein), beta 2	protein-coding
D6_peak_4869	chr15	81190792	81191267	9.30739	28.0101	23.5963	235	NA	promoter-TSS (NM_001082536)	promoter-TSS (NM_001082536)	176	NR_015603	67638	Mm.390832	NM_026288	ENSMUSG00000047938	4930483J18Rik	-	RIKEN cDNA 4930483J18 gene	ncRNA
D6_peak_10635	chr5	137684675	137684944	8.99553	19.6772	15.6253	156	NA	promoter-TSS (NM_178162)	promoter-TSS (NM_178162)	-56	NM_001303271	231801	Mm.260869	NM_145566	ENSMUSG00000029722	Agfg2	A630095P14Rik|Hrbl|RAB-R|RABR	ArfGAP with FG repeats 2	protein-coding
D6_peak_10637	chr5	137786314	137787651	5.99608	19.3341	15.2998	152	NA	promoter-TSS (NM_001005426)	promoter-TSS (NM_001005426)	-281	NM_144913	231803	Mm.61193	NM_144913	ENSMUSG00000029726	Mepce	Bcdin3|D5Wsu46e	methylphosphate capping enzyme	protein-coding
D6_peak_3262	chr13	17762604	17763100	4.13004	5.59089	2.68464	26	NA	intron (NM_027118, intron 5 of 13)	(CA)n|Simple_repeat|Simple_repeat	15379	NR_035412	100316665		NR_035412	ENSMUSG00000080574	Mir466i	Mirn466i|mmu-mir-466i	microRNA 466i	ncRNA
D6_peak_3265	chr13	18323345	18324183	6.58581	16.5063	12.6303	126	NA	intron (NM_175006, intron 2 of 7)	intron (NM_175006, intron 2 of 7)	58275	NM_175006	218030	Mm.352263	NM_175006	ENSMUSG00000009734	Pou6f2	D130006K24Rik|RPF-1	POU domain, class 6, transcription factor 2	protein-coding
D6_peak_3266	chr13	18343219	18343781	5.53391	11.8649	8.30062	83	NA	intron (NM_175006, intron 2 of 7)	intron (NM_175006, intron 2 of 7)	38539	NM_175006	218030	Mm.352263	NM_175006	ENSMUSG00000009734	Pou6f2	D130006K24Rik|RPF-1	POU domain, class 6, transcription factor 2	protein-coding
D6_peak_3267	chr13	18498049	18498363	4.4488	6.60011	3.54934	35	NA	Intergenic	Intergenic	-116167	NM_175006	218030	Mm.352263	NM_175006	ENSMUSG00000009734	Pou6f2	D130006K24Rik|RPF-1	POU domain, class 6, transcription factor 2	protein-coding
D6_peak_3268	chr13	18553155	18553879	6.44224	13.2077	9.54379	95	NA	Intergenic	Intergenic	-163775	NM_172120	218035	Mm.27389	NM_172120	ENSMUSG00000041236	Vps41	AI317346|Vam2|mVam2	VPS41 HOPS complex subunit	protein-coding
D6_peak_3269	chr13	18698668	18698901	4.44947	6.08957	3.10736	31	NA	Intergenic	Intergenic	-18508	NM_172120	218035	Mm.27389	NM_172120	ENSMUSG00000041236	Vps41	AI317346|Vam2|mVam2	VPS41 HOPS complex subunit	protein-coding
D6_peak_4870	chr15	81399701	81400143	8.32212	20.5253	16.4319	164	NA	promoter-TSS (NM_133726)	promoter-TSS (NM_133726)	-216	NM_001347075	321003	Mm.390833	NM_177310	ENSMUSG00000022401	Xpnpep3	APP3|E430012M05Rik	X-prolyl aminopeptidase 3, mitochondrial	protein-coding
D6_peak_4871	chr15	81466012	81466910	10.8921	42.6934	37.8517	378	NA	intron (NM_019712, intron 1 of 4)	CpG	145	NM_019712	56438	Mm.29405	NM_019712	ENSMUSG00000022400	Rbx1	1500002P15Rik|AA517855|ROC1	ring-box 1	protein-coding
D6_peak_4875	chr15	81663813	81664067	6.41167	10.7564	7.28091	72	NA	promoter-TSS (NM_145993)	promoter-TSS (NM_145993)	51	NM_001289712	214669	Mm.280768	NM_145993	ENSMUSG00000022394	L3mbtl2	4732493N06Rik|M4mbt	l(3)mbt-like 2 (Drosophila)	protein-coding
D6_peak_4876	chr15	81729685	81730199	8.3399	21.0787	16.9583	169	NA	promoter-TSS (NM_011241)	promoter-TSS (NM_011241)	-23	NM_011241	19387	Mm.270975	NM_011241	ENSMUSG00000022391	Rangap1	C79654|Fug1|mKIAA1835	RAN GTPase activating protein 1	protein-coding
D6_peak_10640	chr5	138171807	138172324	4.31023	8.66286	5.37911	53	NA	promoter-TSS (NM_008568)	promoter-TSS (NM_008568)	44	NM_021392	11781	Mm.113205	NM_021392	ENSMUSG00000019518	Ap4m1	4930443L05Rik|Ap4m4	adaptor-related protein complex AP-4, mu 1	protein-coding
D6_peak_4878	chr15	81831615	81831925	5.24997	8.50755	5.2395	52	NA	Intergenic	Intergenic	20356	NM_017376	21685	Mm.270278	NM_017376	ENSMUSG00000022389	Tef	2310028D20Rik	thyrotroph embryonic factor	protein-coding
D6_peak_10646	chr5	138720731	138720946	5.46131	8.52903	5.25862	52	NA	Intergenic	Intergenic	-34243	NM_030565	80752	Mm.320355	NM_030565	ENSMUSG00000025854	Fam20c	C76981|DMP-4|DMP4|GEF-CK|mKIAA4081	family with sequence similarity 20, member C	protein-coding
D6_peak_10648	chr5	139149740	139150222	11.2907	34.0496	29.431	294	NA	promoter-TSS (NM_001081265)	promoter-TSS (NM_001081265)	-242	NM_001081265	433956	Mm.5547	NM_001081265	ENSMUSG00000025857	Dnaaf5	BC053401|C76907|Heatr2	dynein, axonemal assembly factor 5	protein-coding
D6_peak_3270	chr13	18768599	18769192	10.8419	31.2429	26.7132	267	NA	intron (NM_172120, intron 4 of 28)	intron (NM_172120, intron 4 of 28)	51603	NM_172120	218035	Mm.27389	NM_172120	ENSMUSG00000041236	Vps41	AI317346|Vam2|mVam2	VPS41 HOPS complex subunit	protein-coding
D6_peak_3273	chr13	20472566	20473305	4.37721	7.03764	3.93245	39	NA	promoter-TSS (NM_198093)	promoter-TSS (NM_198093)	-55	NM_198093	140580	Mm.342392	NM_080288	ENSMUSG00000041112	Elmo1	6330578D22Rik|C230095H21Rik|CED-12	engulfment and cell motility 1	protein-coding
D6_peak_3274	chr13	20512673	20513093	5.43733	9.15219	5.81974	58	NA	intron (NM_198093, intron 1 of 6)	intron (NM_198093, intron 1 of 6)	39893	NM_198093	140580	Mm.342392	NM_080288	ENSMUSG00000041112	Elmo1	6330578D22Rik|C230095H21Rik|CED-12	engulfment and cell motility 1	protein-coding
D6_peak_3275	chr13	21005708	21005961	4.10634	6.0407	3.06537	30	NA	intron (NM_012054, intron 19 of 20)	intron (NM_012054, intron 19 of 20)	67465	NM_146535	258528	Mm.377554	NM_146535	ENSMUSG00000042869	Olfr1370	MOR256-14	olfactory receptor 1370	protein-coding
D6_peak_3278	chr13	21179617	21180109	5.33174	8.64216	5.36012	53	NA	promoter-TSS (NM_009054)	promoter-TSS (NM_009054)	-68	NM_009054	19720	Mm.314056	NM_009054	ENSMUSG00000021326	Trim27	AW538890|Gm19403|Rfp	tripartite motif-containing 27	protein-coding
D6_peak_3279	chr13	21199940	21200515	5.64661	9.50105	6.13569	61	NA	Intergenic	tRNA-Leu-TTG|tRNA|tRNA	20296	NM_009054	19720	Mm.314056	NM_009054	ENSMUSG00000021326	Trim27	AW538890|Gm19403|Rfp	tripartite motif-containing 27	protein-coding
D6_peak_4880	chr15	81871735	81872454	9.55857	27.9811	23.5685	235	NA	promoter-TSS (NM_080633)	promoter-TSS (NM_080633)	-202	NM_026737	68479	Mm.271715	NM_026737	ENSMUSG00000061360	Phf5a	1110007B08Rik	PHD finger protein 5A	protein-coding
D6_peak_4883	chr15	81960452	81960966	5.41825	9.465	6.10268	61	NA	intron (NM_001282041, intron 1 of 5)	CpG	221	NM_013872	29858	Mm.18939	NM_013872	ENSMUSG00000022474	Pmm1	C77612	phosphomannomutase 1	protein-coding
D6_peak_4884	chr15	82016205	82016799	5.85975	11.7299	8.17625	81	NA	promoter-TSS (NM_134095)	promoter-TSS (NM_134095)	133	NM_010247	14375	Mm.288809	NM_010247	ENSMUSG00000022471	Xrcc6	70kDa|G22p1|Ku70	X-ray repair complementing defective repair in Chinese hamster cells 6	protein-coding
D6_peak_4885	chr15	82146758	82147451	9.25	39.3287	34.5676	345	NA	promoter-TSS (NM_033218)	promoter-TSS (NM_033218)	-165	NM_033218	20788	Mm.9002	NM_033218	ENSMUSG00000022463	Srebf2	AI608257|SREBP-2|SREBP2|SREBP2gc|bHLHd2|lop13|nuc	sterol regulatory element binding factor 2	protein-coding
D6_peak_10653	chr5	139484267	139484864	7.22299	14.1621	10.4315	104	NA	promoter-TSS (NM_001159908)	promoter-TSS (NM_001159908)	-74	NM_133349	100494	Mm.24521	NM_133349	ENSMUSG00000053581	Zfand2a	AA407930|AU016206|Airap	zinc finger, AN1-type domain 2A	protein-coding
D6_peak_10656	chr5	140024149	140024381	3.53321	4.65177	1.90871	19	NA	intron (NM_010752, intron 17 of 17)	intron (NM_010752, intron 17 of 17)	116322	NM_175522	243312	Mm.237102	NM_175522	ENSMUSG00000048988	Elfn1	A930017N06Rik|AI197272|Ppp1r28	leucine rich repeat and fibronectin type III, extracellular 1	protein-coding
D6_peak_10657	chr5	140191417	140192174	5.6099	10.5181	7.06171	70	NA	intron (NM_010752, intron 11 of 17)	intron (NM_010752, intron 11 of 17)	129757	NM_010752	17120	Mm.27250	NM_010752	ENSMUSG00000029554	Mad1l1	AI173502|AW550425|Mad1	MAD1 mitotic arrest deficient 1-like 1	protein-coding
D6_peak_3286	chr13	21721703	21722346	6.02106	15.266	11.4643	114	NA	promoter-TSS (NM_178200)	promoter-TSS (NM_178200)	-20	NM_178200	319186	Mm.277425	NM_178200	ENSMUSG00000096807	Hist1h2bm	H2b-291b	histone cluster 1, H2bm	protein-coding
D6_peak_3287	chr13	21734200	21735486	6.43114	16.1724	12.3157	123	NA	promoter-TSS (NM_178210)	promoter-TSS (NM_178210)	-191	NM_178210	319159		NM_178210	ENSMUSG00000067455	Hist1h4j	-	histone cluster 1, H4j	protein-coding
D6_peak_3288	chr13	21750607	21750823	3.70304	7.07509	3.96575	39	NA	promoter-TSS (NM_178211)	promoter-TSS (NM_178211)	-162	NM_178211	319160	Mm.255646	NM_178211	ENSMUSG00000064288	Hist1h4k	-	histone cluster 1, H4k	protein-coding
D6_peak_4894	chr15	82976426	82976704	4.21913	5.73004	2.79805	27	NA	Intergenic	Intergenic	-17269	NR_037241	100526477		NR_037241	ENSMUSG00000092751	Mir3080	mmu-mir-3080	microRNA 3080	ncRNA
D6_peak_4897	chr15	83122402	83122964	5.55284	9.6954	6.31179	63	NA	exon (NM_029101, exon 1 of 7)	exon (NM_029101, exon 1 of 7)	118	NM_029101	74778	Mm.30056	NM_029101	ENSMUSG00000018040	Rrp7a	1110014J01Rik|AA408146|Kheg1	ribosomal RNA processing 7 homolog A (S. cerevisiae)	protein-coding
D6_peak_4898	chr15	83149065	83150142	7.477	21.7573	17.6045	176	NA	promoter-TSS (NM_178627)	promoter-TSS (NM_178627)	-42	NR_004432	104307	Mm.471434	NR_004432	ENSMUSG00000065176	Rnu12	-	RNA U12, small nuclear	snRNA
D6_peak_10661	chr5	140418737	140419278	9.22074	23.336	19.1105	191	NA	promoter-TSS (NM_133916)	promoter-TSS (NM_133916)	-298	NM_133916	27979	Mm.21671	NM_133916	ENSMUSG00000056076	Eif3b	AL033316|AL033334|AL033369|AW208965|D5Wsu45e|EIF3-ETA|EIF3-P110|EIF3-P116|Eif3s9|PRT1	eukaryotic translation initiation factor 3, subunit B	protein-coding
D6_peak_10662	chr5	140505347	140505598	7.84304	16.6345	12.7507	127	NA	promoter-TSS (NM_021528)	promoter-TSS (NM_021528)	-137	NM_021528	59031	Mm.28934	NM_021528	ENSMUSG00000036599	Chst12	AI595374|C4S-2|C4ST2	carbohydrate sulfotransferase 12	protein-coding
D6_peak_10663	chr5	140649113	140649439	5.0412	9.14283	5.81243	58	NA	promoter-TSS (NM_175274)	promoter-TSS (NM_175274)	-245	NM_001308040	78339	Mm.28947	NM_175274	ENSMUSG00000036565	Ttyh3	2900029G13Rik|AI414930|TTY3|mTTY3	tweety family member 3	protein-coding
D6_peak_10666	chr5	140939010	140939598	3.81367	4.88616	2.09249	20	NA	intron (NM_175362, intron 1 of 24)	intron (NM_175362, intron 1 of 24)	61292	NM_175362	108723	Mm.46187	NM_175362	ENSMUSG00000036526	Card11	0610008L17Rik|2410011D02Rik|BIMP3|CARMA1	caspase recruitment domain family, member 11	protein-coding
D6_peak_10667	chr5	141078987	141079225	3.54602	4.67213	1.9244	19	NA	Intergenic	Intergenic	-78510	NM_175362	108723	Mm.46187	NM_175362	ENSMUSG00000036526	Card11	0610008L17Rik|2410011D02Rik|BIMP3|CARMA1	caspase recruitment domain family, member 11	protein-coding
D6_peak_10668	chr5	141109868	141110204	4.81375	7.18798	4.06542	40	NA	Intergenic	Intergenic	-109440	NM_175362	108723	Mm.46187	NM_175362	ENSMUSG00000036526	Card11	0610008L17Rik|2410011D02Rik|BIMP3|CARMA1	caspase recruitment domain family, member 11	protein-coding
D6_peak_10669	chr5	141202525	141202748	4.49997	6.68299	3.62067	36	NA	Intergenic	Intergenic	-38898	NM_177879	330222	Mm.151931	NM_177879	ENSMUSG00000039683	Sdk1	5330440E10|6720466O15Rik	sidekick cell adhesion molecule 1	protein-coding
D6_peak_3292	chr13	21897000	21897273	5.54105	8.34722	5.09535	50	NA	promoter-TSS (NR_035500)	promoter-TSS (NR_035500)	-87	NR_035500	100316716		NR_035500	ENSMUSG00000088148	Mir1983	mmu-mir-1983	microRNA 1983	ncRNA
D6_peak_3297	chr13	22028784	22029173	5.75666	10.7797	7.30171	73	NA	Intergenic	Intergenic	6665	NM_175659	319168	Mm.250564	NM_175659	ENSMUSG00000069302	Hist1h2ah	-	histone cluster 1, H2ah	protein-coding
D6_peak_10670	chr5	141362536	141363115	4.76659	8.64071	5.35905	53	NA	intron (NM_177879, intron 1 of 44)	L1MB7|LINE|L1	121291	NM_177879	330222	Mm.151931	NM_177879	ENSMUSG00000039683	Sdk1	5330440E10|6720466O15Rik	sidekick cell adhesion molecule 1	protein-coding
D6_peak_10673	chr5	142107268	142108076	4.64447	7.49538	4.33643	43	NA	intron (NM_177879, intron 28 of 44)	intron (NM_177879, intron 28 of 44)	-293825	NM_199068	17425	Mm.24214	NM_010812	ENSMUSG00000056493	Foxk1	A630048H08Rik|AI463295|ENSMUSG00000075577|Gm10868|Mnf	forkhead box K1	protein-coding
D6_peak_10679	chr5	142591060	142591633	8.20566	19.2771	15.2457	152	NA	intron (NM_175217, intron 1 of 6)	intron (NM_175217, intron 1 of 6)	17406	NM_175217	75104	Mm.48712	NM_175217	ENSMUSG00000039533	Mmd2	4930518M15Rik|C88001	monocyte to macrophage differentiation-associated 2	protein-coding
D6_peak_10680	chr5	142650727	142650990	4.06144	5.48363	2.59252	25	NA	intron (NM_178398, intron 2 of 11)	L1MB8|LINE|L1	21274	NM_178398	74781	Mm.29432	NM_178398	ENSMUSG00000029578	Wipi2	1110018O08Rik|2510001I10Rik	WD repeat domain, phosphoinositide interacting 2	protein-coding
D6_peak_10682	chr5	142817726	142818376	4.09737	11.6177	8.0724	80	NA	promoter-TSS (NM_001122730)	promoter-TSS (NM_001122730)	-664	NM_178242	231861	Mm.354649	NM_178242	ENSMUSG00000039477	Tnrc18	BC025631|EG381742|Zfp469	trinucleotide repeat containing 18	protein-coding
D6_peak_10692	chr5	144100284	144100622	5.50318	8.92313	5.61305	56	NA	promoter-TSS (NM_001081109)	promoter-TSS (NM_001081109)	17	NM_001081109	231876	Mm.288726	NM_001081109	ENSMUSG00000038970	Lmtk2	2900041G10Rik|A330101P12Rik|BREK|KPI-2|KPI2|aatyk2|cprk	lemur tyrosine kinase 2	protein-coding
D6_peak_10695	chr5	144441960	144442210	6.43417	10.4307	6.98192	69	NA	Intergenic	Intergenic	83560	NR_102372	100579137		NR_102372	ENSMUSG00000104600	Dmrt1i	Dmr	Dmrt1 interacting ncRNA	ncRNA
D6_peak_10696	chr5	144667742	144667988	4.31811	5.66521	2.7441	27	NA	Intergenic	Intergenic	93713	NM_177735	243339	Mm.126793	NM_177735	ENSMUSG00000043388	Tmem130	BC067004|C130036G08	transmembrane protein 130	protein-coding
D6_peak_10699	chr5	145140047	145140373	13.1844	39.8864	35.1118	351	NA	promoter-TSS (NM_001033313)	promoter-TSS (NM_001033313)	-121	NM_001033313	231887	Mm.188851	NM_001033313	ENSMUSG00000029623	Pdap1	HASPP28|PAP|PAP1	PDGFA associated protein 1	protein-coding
D6_peak_8901	chr3	153959622	153960185	13.0283	39.5753	34.8096	348	NA	Intergenic	Intergenic	-13533	NM_001081263	242259	Mm.239962	NM_001081263	ENSMUSG00000028360	Slc44a5	AA117069|Gm422	solute carrier family 44, member 5	protein-coding
D6_peak_8903	chr3	154020735	154021309	3.89812	5.01622	2.20141	22	NA	intron (NM_001081263, intron 1 of 21)	intron (NM_001081263, intron 1 of 21)	47586	NM_001081263	242259	Mm.239962	NM_001081263	ENSMUSG00000028360	Slc44a5	AA117069|Gm422	solute carrier family 44, member 5	protein-coding
D6_peak_8907	chr3	154200343	154201015	3.64198	5.96868	3.00405	30	NA	intron (NM_001081263, intron 2 of 21)	intron (NM_001081263, intron 2 of 21)	129881	NM_010713	16875	Mm.15530	NM_010713	ENSMUSG00000096225	Lhx8	L3|Lhx7	LIM homeobox protein 8	protein-coding
D6_peak_8908	chr3	154221911	154222899	6.80075	18.3208	14.3394	143	NA	intron (NM_001081263, intron 3 of 21)	intron (NM_001081263, intron 3 of 21)	108155	NM_010713	16875	Mm.15530	NM_010713	ENSMUSG00000096225	Lhx8	L3|Lhx7	LIM homeobox protein 8	protein-coding
D6_peak_8909	chr3	154596396	154597160	6.15951	11.4863	7.95132	79	NA	promoter-TSS (NM_009968)	promoter-TSS (NM_009968)	67	NM_009968	12972	Mm.374855	NM_009968	ENSMUSG00000028199	Cryz	Sez9	crystallin, zeta	protein-coding
D6_peak_7300	chr2	34771519	34772420	10.0528	39.8421	35.0685	350	NA	promoter-TSS (NM_001163434)	promoter-TSS (NM_001163434)	-121	NM_022310	14828	Mm.330160	NM_022310	ENSMUSG00000026864	Hspa5	AL022860|AU019543|Bip|D2Wsu141e|D2Wsu17e|Grp78|Hsce70|SEZ-7|Sez7|baffled|mBiP	heat shock protein 5	protein-coding
D6_peak_7309	chr2	35952459	35952664	5.62496	9.4651	6.10268	61	NA	intron (NM_029774, intron 1 of 9)	intron (NM_029774, intron 1 of 9)	27063	NM_029774	74410	Mm.21591	NM_028921	ENSMUSG00000026885	Ttll11	4932702F08Rik|4933424A20Rik|AU043211|D2Ertd624e	tubulin tyrosine ligase-like family, member 11	protein-coding
D6_peak_8910	chr3	154755799	154756582	4.6435	7.19937	4.07495	40	NA	Intergenic	Intergenic	45057	NM_175176	209601	Mm.331454	NM_175176	ENSMUSG00000078161	Erich3	1700013E18Rik|4922501L14Rik|5031409G23Rik|AI596448|Gm133	glutamate rich 3	protein-coding
D6_peak_8911	chr3	155093108	155093751	5.75689	10.4078	6.96127	69	NA	promoter-TSS (NM_028938)	promoter-TSS (NM_028938)	-5	NM_028938	74435	Mm.195711	NM_028938	ENSMUSG00000028182	Lrriq3	4930438B07Rik|4930511J15Rik|4933403H06Rik|BB020367|Lrrc44	leucine-rich repeats and IQ motif containing 3	protein-coding
D6_peak_8912	chr3	155197684	155198678	8.37322	23.7703	19.5257	195	NA	Intergenic	Intergenic	104747	NM_028938	74435	Mm.195711	NM_028938	ENSMUSG00000028182	Lrriq3	4930438B07Rik|4930511J15Rik|4933403H06Rik|BB020367|Lrrc44	leucine-rich repeats and IQ motif containing 3	protein-coding
D6_peak_8914	chr3	155776694	155777064	4.02798	5.43129	2.54872	25	NA	Intergenic	Intergenic	-199475	NR_040553	329780	Mm.119000	NR_040553	ENSMUSG00000104553	9330178D15Rik	9330178D15	RIKEN cDNA 9330178D15 gene	ncRNA
D6_peak_8917	chr3	156559601	156560111	3.66289	5.76885	2.83155	28	NA	TTS (NR_040400)	TTS (NR_040400)	1831	NR_040398	329782	Mm.183459	NR_040398	ENSMUSG00000085084	4930570G19Rik	C630015G22	RIKEN cDNA 4930570G19 gene	ncRNA
D6_peak_8919	chr3	157031688	157031935	4.4488	6.60011	3.54934	35	NA	intron (NM_177274, intron 3 of 6)	intron (NM_177274, intron 3 of 6)	470017	NM_177274	320840	Mm.317293	NM_177274	ENSMUSG00000040037	Negr1	5330422G01Rik|KILON|Ntra	neuronal growth regulator 1	protein-coding
D6_peak_7317	chr2	37771761	37772210	8.0343	16.4891	12.6142	126	NA	Intergenic	Intergenic	-4264	NM_001163566	241324	Mm.392369	NM_001163566	ENSMUSG00000035403	Crb2	5930402A21|BC043114	crumbs family member 2	protein-coding
D6_peak_7319	chr2	38823258	38823671	3.71625	5.3905	2.51488	25	NA	intron (NM_010264, intron 3 of 10)	intron (NM_010264, intron 3 of 10)	-29271	NR_029568	387176		NR_029568	ENSMUSG00000065423	Mir181a-2	Mirn181|Mirn181a|Mirn181a-2|miR-181|mir-181a|mir-181a-2	microRNA 181a-2	ncRNA
D6_peak_8920	chr3	157533928	157534421	4.50273	7.54729	4.38336	43	NA	promoter-TSS (NM_017381)	promoter-TSS (NM_017381)	-223	NM_017381	53861	Mm.259036	NM_017381	ENSMUSG00000028180	Zranb2	AI227013|Zfp265|Zis|Znf265	zinc finger, RAN-binding domain containing 2	protein-coding
D6_peak_8922	chr3	157924897	157925259	5.46131	8.52903	5.25862	52	NA	promoter-TSS (NM_145953)	promoter-TSS (NM_145953)	-15	NM_145953	107869	Mm.28301	NM_145953	ENSMUSG00000028179	Cth	0610010I13Rik|AI314617|BC019483|CSE|Cys3	cystathionase (cystathionine gamma-lyase)	protein-coding
D6_peak_700	chr1	165236627	165237426	6.17731	14.3631	10.6194	106	NA	promoter-TSS (NM_145513)	promoter-TSS (NM_145513)	-68	NM_145513	226591	Mm.21520	NM_145513	ENSMUSG00000040843	Tiprl	1810011K17Rik	TIP41, TOR signalling pathway regulator-like (S. cerevisiae)	protein-coding
D6_peak_701	chr1	165421119	165421519	6.19506	10.4034	6.95737	69	NA	intron (NM_028759, intron 4 of 18)	B2_Mm2|SINE|B2	39144	NM_028759	74106	Mm.227605	NM_028759	ENSMUSG00000026571	Dcaf6	1200006M05Rik|Iqwd1|PC326	DDB1 and CUL4 associated factor 6	protein-coding
D6_peak_8925	chr3	158190389	158190694	3.57677	5.61053	2.70123	27	NA	intron (NM_001081358, intron 12 of 27)	intron (NM_001081358, intron 12 of 27)	153859	NM_001289524	67144	Mm.358704	NM_024194	ENSMUSG00000063052	Lrrc40	2610040E16Rik|AI837674	leucine rich repeat containing 40	protein-coding
D6_peak_702	chr1	165460446	165461279	11.716	60.1103	55.0487	550	NA	promoter-TSS (NM_028759)	promoter-TSS (NM_028759)	-346	NM_027430	70456	Mm.195625	NM_027430	ENSMUSG00000026568	Mpc2	0610006C01Rik|2010002I07Rik|2610205H19Rik|AA108335|Brp44|ESTM43	mitochondrial pyruvate carrier 2	protein-coding
D6_peak_704	chr1	165641369	165641867	4.94461	9.63308	6.25533	62	NA	Intergenic	Intergenic	-7077	NM_001347128	68481	Mm.46438	NM_001001880	ENSMUSG00000026566	Mpzl1	1110007A10Rik|PZR	myelin protein zero-like 1	protein-coding
D6_peak_8929	chr4	3938561	3939006	12.5014	43.2717	38.4163	384	NA	promoter-TSS (NM_019969)	promoter-TSS (NM_019969)	-105	NM_181391	66433	Mm.27406	NM_181391	ENSMUSG00000042198	Chchd7	1810049H20Rik	coiled-coil-helix-coiled-coil-helix domain containing 7	protein-coding
D6_peak_707	chr1	166002415	166003382	5.41324	13.4828	9.799	97	NA	promoter-TSS (NM_198932)	promoter-TSS (NM_198932)	-264	NM_198932	18986	Mm.245261	NM_011137	ENSMUSG00000026565	Pou2f1	2810482H01Rik|NF-A1|Oct-1|Oct1|Otf-1|Otf1	POU domain, class 2, transcription factor 1	protein-coding
D6_peak_708	chr1	166049033	166049489	4.16522	5.64585	2.73069	27	NA	Intergenic	Intergenic	-46627	NM_198932	18986	Mm.245261	NM_011137	ENSMUSG00000026565	Pou2f1	2810482H01Rik|NF-A1|Oct-1|Oct1|Otf-1|Otf1	POU domain, class 2, transcription factor 1	protein-coding
D6_peak_7320	chr2	38823946	38824307	3.64696	5.27325	2.41596	24	NA	intron (NM_010264, intron 3 of 10)	intron (NM_010264, intron 3 of 10)	-28609	NR_029568	387176		NR_029568	ENSMUSG00000065423	Mir181a-2	Mirn181|Mirn181a|Mirn181a-2|miR-181|mir-181a|mir-181a-2	microRNA 181a-2	ncRNA
D6_peak_7323	chr2	39190497	39190957	8.56918	22.0598	17.8929	178	NA	promoter-TSS (NM_178778)	promoter-TSS (NM_178778)	3	NM_178778	320271	Mm.204836	NM_178778	ENSMUSG00000035236	Scai	9330112M16|A930041I02Rik|AI662729	suppressor of cancer cell invasion	protein-coding
D6_peak_7324	chr2	39225921	39226504	5.88709	10.2611	6.82805	68	NA	exon (NM_024209, exon 1 of 7)	exon (NM_024209, exon 1 of 7)	126	NM_024209	67857	Mm.389242	NM_024209	ENSMUSG00000026753	Ppp6c	2310003C10Rik	protein phosphatase 6, catalytic subunit	protein-coding
D6_peak_7326	chr2	40750636	40751389	5.47044	10.2672	6.83367	68	NA	exon (NM_053011, exon 67 of 91)	exon (NM_053011, exon 67 of 91)	-1524674	NM_024209	67857	Mm.389242	NM_024209	ENSMUSG00000026753	Ppp6c	2310003C10Rik	protein phosphatase 6, catalytic subunit	protein-coding
D6_peak_7327	chr2	40772804	40773096	4.30662	6.11001	3.1254	31	NA	intron (NM_053011, intron 66 of 90)	intron (NM_053011, intron 66 of 90)	-1546612	NM_024209	67857	Mm.389242	NM_024209	ENSMUSG00000026753	Ppp6c	2310003C10Rik	protein phosphatase 6, catalytic subunit	protein-coding
D6_peak_8931	chr4	5724002	5724381	5.29054	8.57439	5.29988	52	NA	intron (NM_173426, intron 1 of 2)	intron (NM_173426, intron 1 of 2)	80012	NM_173426	242297	Mm.331470	NM_173426	ENSMUSG00000049119	Fam110b	1700012H17Rik|5031405P22|AW049855	family with sequence similarity 110, member B	protein-coding
D6_peak_8933	chr4	6771920	6773160	11.6966	65.3936	60.3039	603	NA	intron (NM_145711, intron 3 of 8)	intron (NM_145711, intron 3 of 8)	218183	NM_145711	252838	Mm.435828	NM_145711	ENSMUSG00000041272	Tox	1700007F02Rik	thymocyte selection-associated high mobility group box	protein-coding
D6_peak_8934	chr4	6789335	6789712	3.97097	6.32517	3.31203	33	NA	intron (NM_145711, intron 3 of 8)	intron (NM_145711, intron 3 of 8)	201200	NM_145711	252838	Mm.435828	NM_145711	ENSMUSG00000041272	Tox	1700007F02Rik	thymocyte selection-associated high mobility group box	protein-coding
D6_peak_8936	chr4	6929242	6929470	4.9465	8.00402	4.78902	47	NA	intron (NM_145711, intron 1 of 8)	intron (NM_145711, intron 1 of 8)	61367	NM_145711	252838	Mm.435828	NM_145711	ENSMUSG00000041272	Tox	1700007F02Rik	thymocyte selection-associated high mobility group box	protein-coding
D6_peak_8938	chr4	6991033	6991249	4.99781	9.73592	6.34867	63	NA	promoter-TSS (NM_145711)	promoter-TSS (NM_145711)	-418	NM_145711	252838	Mm.435828	NM_145711	ENSMUSG00000041272	Tox	1700007F02Rik	thymocyte selection-associated high mobility group box	protein-coding
D6_peak_715	chr1	167231048	167231541	4.74754	7.37069	4.22563	42	NA	intron (NM_030724, intron 4 of 6)	MIRc|SINE|MIR	53833	NM_030724	80914	Mm.280895	NM_030724	ENSMUSG00000026558	Uck2	AA407809|AI481316|AU018180|AU020720|TSA903|UK|UMK|Umpk	uridine-cytidine kinase 2	protein-coding
D6_peak_719	chr1	167337356	167337672	4.25626	5.56924	2.66634	26	NA	Intergenic	Intergenic	-12477	NM_019993	56752	Mm.292539	NM_019993	ENSMUSG00000026687	Aldh9a1	AA139417|Abaldh|ESTM40|TMABA-DH|Tmabadh	aldehyde dehydrogenase 9, subfamily A1	protein-coding
D6_peak_7330	chr2	42042076	42042464	4.89373	7.61014	4.43787	44	NA	intron (NM_053011, intron 2 of 90)	intron (NM_053011, intron 2 of 90)	405298	NR_105754	102465171		NR_105754	ENSMUSG00000098660	Mir6336	Gm27584|mmu-mir-6336	microRNA 6336	ncRNA
D6_peak_7331	chr2	42405698	42406048	4.99316	8.40044	5.14347	51	NA	intron (NM_053011, intron 1 of 90)	intron (NM_053011, intron 1 of 90)	41695	NR_105754	102465171		NR_105754	ENSMUSG00000098660	Mir6336	Gm27584|mmu-mir-6336	microRNA 6336	ncRNA
D6_peak_7332	chr2	43360816	43361681	9.26458	23.9764	19.7224	197	NA	Intergenic	Intergenic	-194077	NM_001289594	70789	Mm.105278	NM_027552	ENSMUSG00000026866	Kynu	4432411A05Rik	kynureninase (L-kynurenine hydrolase)	protein-coding
D6_peak_7333	chr2	43454287	43454906	5.60171	10.1382	6.71569	67	NA	Intergenic	Intergenic	-100729	NM_001289594	70789	Mm.105278	NM_027552	ENSMUSG00000026866	Kynu	4432411A05Rik	kynureninase (L-kynurenine hydrolase)	protein-coding
D6_peak_7334	chr2	43521935	43522715	8.21543	17.2912	13.3672	133	NA	Intergenic	Intergenic	-33000	NM_001289594	70789	Mm.105278	NM_027552	ENSMUSG00000026866	Kynu	4432411A05Rik	kynureninase (L-kynurenine hydrolase)	protein-coding
D6_peak_7338	chr2	44462318	44462529	3.90063	5.46023	2.57292	25	NA	Intergenic	Intergenic	-397099	NR_040622	320872	Mm.445023	NR_040622	ENSMUSG00000085089	Arhgap15os	A430092G05Rik	Rho GTPase activating protein 15, opposite strand	ncRNA
D6_peak_13107	chr8	122567750	122568253	3.64696	5.27325	2.41596	24	NA	promoter-TSS (NM_026014)	promoter-TSS (NM_026014)	-14	NM_026014	67177	Mm.21873	NM_026014	ENSMUSG00000006585	Cdt1	2610318F11Rik|AW545653|C76791|Ris2	chromatin licensing and DNA replication factor 1	protein-coding
D6_peak_8941	chr4	8245025	8245516	4.29321	5.84568	2.89753	28	NA	Intergenic	MLT2B2|LTR|ERVL	-6229	NM_007592	12319	Mm.119320	NM_007592	ENSMUSG00000041261	Car8	AW546993|Ca8|Cals|Cals1|Carp|wdl	carbonic anhydrase 8	protein-coding
D6_peak_8945	chr4	8782388	8782600	4.35706	6.7231	3.65562	36	NA	intron (NM_001277149, intron 2 of 37)	intron (NM_001277149, intron 2 of 37)	92088	NM_001277149	320790	Mm.138792	NM_001033395	ENSMUSG00000041235	Chd7	A730019I05Rik|Cycn|Cyn|Dz|Edy|Flo|GENA 47|GENA 60|Gena 52|Lda|Mt|Obt|Todo|WBE1|Whi|metis	chromodomain helicase DNA binding protein 7	protein-coding
D6_peak_723	chr1	167467784	167468483	7.50709	18.8986	14.887	148	NA	Intergenic	Intergenic	-1353	NM_001013382	240899	Mm.159799	NM_001013382	ENSMUSG00000040485	Lrrc52	4930413P14Rik	leucine rich repeat containing 52	protein-coding
D6_peak_725	chr1	167565815	167566515	5.50085	10.6867	7.21629	72	NA	Intergenic	Intergenic	-32197	NM_009107	20183	Mm.3475	NM_009107	ENSMUSG00000015843	Rxrg	Nr2b3	retinoid X receptor gamma	protein-coding
D6_peak_8949	chr4	9136455	9137430	5.36516	11.1579	7.64921	76	NA	Intergenic	Intergenic	-132375	NM_028940	74438	Mm.473368	NM_028940	ENSMUSG00000041216	Clvs1	4933402J24Rik|Clvl1|Rlbp1l1	clavesin 1	protein-coding
D6_peak_726	chr1	167597908	167598572	4.02594	6.16243	3.17054	31	NA	promoter-TSS (NM_009107)	promoter-TSS (NM_009107)	-122	NM_009107	20183	Mm.3475	NM_009107	ENSMUSG00000015843	Rxrg	Nr2b3	retinoid X receptor gamma	protein-coding
D6_peak_728	chr1	167896507	167896981	7.02107	12.5372	8.92224	89	NA	Intergenic	Intergenic	207186	NM_033652	110648	Mm.330081	NM_033652	ENSMUSG00000026686	Lmx1a	Lmx1.1|dr|dreher|sst	LIM homeobox transcription factor 1 alpha	protein-coding
D6_peak_729	chr1	168128194	168128618	5.93923	12.2703	8.6755	86	NA	intron (NM_008783, intron 7 of 7)	intron (NM_008783, intron 7 of 7)	303763	NM_001291508	18514	Mm.43358	NM_008783	ENSMUSG00000052534	Pbx1	2310056B04Rik|D230003C07Rik|Pbx-1	pre B cell leukemia homeobox 1	protein-coding
D6_peak_7341	chr2	45001729	45002093	3.36465	4.78911	2.01138	20	NA	intron (NM_001289521, intron 4 of 8)	intron (NM_001289521, intron 4 of 8)	21266	NR_039591	100628598		NR_039591	ENSMUSG00000092679	Mir5129	mir-5129|mmu-mir-5129|mu-mir-5129	microRNA 5129	ncRNA
D6_peak_7344	chr2	45156691	45156907	4.11267	5.56374	2.66117	26	NA	Intergenic	Intergenic	-43520	NM_015753	24136	Mm.440702	NM_015753	ENSMUSG00000026872	Zeb2	9130203F04Rik|D130016B08Rik|SIP1|Zfhx1b|Zfx1b|Zfxh1b	zinc finger E-box binding homeobox 2	protein-coding
D6_peak_7345	chr2	46327107	46327698	5.33223	9.66416	6.28325	62	NA	Intergenic	Intergenic	630797	NR_040497	69405	Mm.396184	NR_040497	ENSMUSG00000086202	1700019E08Rik	-	RIKEN cDNA 1700019E08 gene	ncRNA
D6_peak_7347	chr2	46735321	46735762	4.39458	6.24966	3.24654	32	NA	Intergenic	Intergenic	1038936	NR_040497	69405	Mm.396184	NR_040497	ENSMUSG00000086202	1700019E08Rik	-	RIKEN cDNA 1700019E08 gene	ncRNA
D6_peak_7348	chr2	46950898	46951399	4.60594	6.85409	3.77072	37	NA	Intergenic	Intergenic	1254543	NR_040497	69405	Mm.396184	NR_040497	ENSMUSG00000086202	1700019E08Rik	-	RIKEN cDNA 1700019E08 gene	ncRNA
D6_peak_13110	chr8	122745236	122746099	7.21133	14.5878	10.8305	108	NA	Intergenic	Intergenic	-29819	NM_144932	257633	Mm.334875	NM_144932	ENSMUSG00000015016	Acsf3	BB101783	acyl-CoA synthetase family member 3	protein-coding
D6_peak_7349	chr2	47116900	47117565	7.30624	18.0097	14.0458	140	NA	Intergenic	Intergenic	1420627	NR_040497	69405	Mm.396184	NR_040497	ENSMUSG00000086202	1700019E08Rik	-	RIKEN cDNA 1700019E08 gene	ncRNA
D6_peak_13111	chr8	122819789	122820011	5.71258	9.61041	6.2346	62	NA	Intergenic	Intergenic	-28474	NM_007662	12555	Mm.1976	NM_007662	ENSMUSG00000031962	Cdh15	AI323380|Cdh14|Mcad	cadherin 15	protein-coding
D6_peak_13113	chr8	123065007	123065690	5.34422	9.33758	5.98816	59	NA	promoter-TSS (NM_153176)	promoter-TSS (NM_153176)	-160	NM_153176	234847	Mm.292075	NM_153176	ENSMUSG00000000738	Spg7	AI452278|AU015315|Cmar|PGN	spastic paraplegia 7 homolog (human)	protein-coding
D6_peak_8952	chr4	9196727	9197406	7.07799	15.2488	11.4482	114	NA	Intergenic	Intergenic	-72251	NM_028940	74438	Mm.473368	NM_028940	ENSMUSG00000041216	Clvs1	4933402J24Rik|Clvl1|Rlbp1l1	clavesin 1	protein-coding
D6_peak_8953	chr4	9234027	9234836	6.57068	12.6038	8.98361	89	NA	Intergenic	Intergenic	-34886	NM_028940	74438	Mm.473368	NM_028940	ENSMUSG00000041216	Clvs1	4933402J24Rik|Clvl1|Rlbp1l1	clavesin 1	protein-coding
D6_peak_730	chr1	168309261	168310181	5.87781	16.1532	12.2972	122	NA	intron (NM_008783, intron 2 of 7)	intron (NM_008783, intron 2 of 7)	122448	NM_001291508	18514	Mm.43358	NM_008783	ENSMUSG00000052534	Pbx1	2310056B04Rik|D230003C07Rik|Pbx-1	pre B cell leukemia homeobox 1	protein-coding
D6_peak_8954	chr4	9322125	9322418	4.89184	11.8951	8.32822	83	NA	intron (NM_028940, intron 2 of 5)	intron (NM_028940, intron 2 of 5)	52954	NM_028940	74438	Mm.473368	NM_028940	ENSMUSG00000041216	Clvs1	4933402J24Rik|Clvl1|Rlbp1l1	clavesin 1	protein-coding
D6_peak_8955	chr4	9410766	9411720	5.06149	9.51737	6.15037	61	NA	intron (NM_028940, intron 3 of 5)	intron (NM_028940, intron 3 of 5)	141926	NM_028940	74438	Mm.473368	NM_028940	ENSMUSG00000041216	Clvs1	4933402J24Rik|Clvl1|Rlbp1l1	clavesin 1	protein-coding
D6_peak_732	chr1	168432199	168432569	8.92883	31.6234	27.0807	270	NA	promoter-TSS (NM_001291509)	promoter-TSS (NM_001291509)	-215	NM_008783	18514	Mm.43358	NM_008783	ENSMUSG00000052534	Pbx1	2310056B04Rik|D230003C07Rik|Pbx-1	pre B cell leukemia homeobox 1	protein-coding
D6_peak_8956	chr4	9444234	9444719	3.97558	6.07607	3.09635	30	NA	intron (NM_028940, intron 5 of 5)	intron (NM_028940, intron 5 of 5)	175159	NM_028940	74438	Mm.473368	NM_028940	ENSMUSG00000041216	Clvs1	4933402J24Rik|Clvl1|Rlbp1l1	clavesin 1	protein-coding
D6_peak_733	chr1	168475789	168476344	4.28139	6.87154	3.78664	37	NA	Intergenic	Intergenic	-14577	NR_105766	102465178		NR_105766	ENSMUSG00000098407	Mir6348	Gm27412|mmu-mir-6348	microRNA 6348	ncRNA
D6_peak_734	chr1	168662228	168663041	4.66007	7.82405	4.62798	46	NA	Intergenic	Intergenic	171991	NR_105766	102465178		NR_105766	ENSMUSG00000098407	Mir6348	Gm27412|mmu-mir-6348	microRNA 6348	ncRNA
D6_peak_8959	chr4	10874106	10874780	4.91101	7.94468	4.73583	47	NA	promoter-TSS (NM_026005)	promoter-TSS (NM_026005)	-55	NM_026005	67157	Mm.440552	NM_026005	ENSMUSG00000059482	2610301B20Rik	AI428449	RIKEN cDNA 2610301B20 gene	protein-coding
D6_peak_736	chr1	169075781	169076618	4.90632	9.22668	5.88731	58	NA	Intergenic	Intergenic	455265	NM_023284	66977	Mm.151315	NM_023284	ENSMUSG00000026683	Nuf2	2410003C07Rik|AU044112|C85691|Cdca1|NUF2R	NUF2, NDC80 kinetochore complex component	protein-coding
D6_peak_737	chr1	169138702	169139859	6.98899	18.2793	14.3004	143	NA	Intergenic	Intergenic	392184	NM_023284	66977	Mm.151315	NM_023284	ENSMUSG00000026683	Nuf2	2410003C07Rik|AU044112|C85691|Cdca1|NUF2R	NUF2, NDC80 kinetochore complex component	protein-coding
D6_peak_7350	chr2	47241298	47241584	3.55893	4.69262	1.94065	19	NA	Intergenic	Intergenic	1544836	NR_040497	69405	Mm.396184	NR_040497	ENSMUSG00000086202	1700019E08Rik	-	RIKEN cDNA 1700019E08 gene	ncRNA
D6_peak_7353	chr2	48815909	48816439	4.16388	7.21723	4.09101	40	NA	intron (NM_007396, intron 1 of 10)	intron (NM_007396, intron 1 of 10)	2065	NM_007396	11480	Mm.314338	NM_007396	ENSMUSG00000052155	Acvr2a	ActrIIa|Acvr2|TactrII	activin receptor IIA	protein-coding
D6_peak_7357	chr2	49600734	49600986	4.6794	6.97235	3.87517	38	NA	Intergenic	Intergenic	-18454	NM_008449	16574	Mm.256342	NM_008449	ENSMUSG00000026764	Kif5c	KINN|Khc|NKHC|NKHC2	kinesin family member 5C	protein-coding
D6_peak_7359	chr2	49620123	49621090	4.30623	8.06502	4.84267	48	NA	intron (NM_008449, intron 1 of 25)	intron (NM_008449, intron 1 of 25)	1292	NM_008449	16574	Mm.256342	NM_008449	ENSMUSG00000026764	Kif5c	KINN|Khc|NKHC|NKHC2	kinesin family member 5C	protein-coding
D6_peak_8966	chr4	11704154	11704417	6.38284	11.8717	8.30711	83	NA	promoter-TSS (NM_010276)	promoter-TSS (NM_010276)	-162	NM_010276	14579	Mm.247486	NM_010276	ENSMUSG00000028214	Gem	AV020497	GTP binding protein (gene overexpressed in skeletal muscle)	protein-coding
D6_peak_743	chr1	170215388	170215706	3.86389	4.96351	2.15717	21	NA	promoter-TSS (NM_010633)	promoter-TSS (NM_010633)	-154	NM_010633	16589	Mm.209150	NM_010633	ENSMUSG00000026667	Uhmk1	4732477C12Rik|4930500M09Rik|AA673513|AI449218|AU021979|C820018A03Rik|KIS|Kist|OTTMUSG00000021542|P-CIP2	U2AF homology motif (UHM) kinase 1	protein-coding
D6_peak_8967	chr4	11914572	11914823	4.34986	6.43941	3.41063	34	NA	Intergenic	Intergenic	51016	NM_001098231	381511	Mm.331489	NM_001033453	ENSMUSG00000049225	Pdp1	Gm1024|Ppm2c	pyruvate dehyrogenase phosphatase catalytic subunit 1	protein-coding
D6_peak_746	chr1	170867909	170868585	4.49209	7.23537	4.10687	41	NA	promoter-TSS (NM_001081304)	promoter-TSS (NM_001081304)	-476	NM_001081304	226641	Mm.377046	NM_001081304	ENSMUSG00000026663	Atf6	9130025P16Rik|9630036G24|AA789574|Atf6alpha|ESTM49	activating transcription factor 6	protein-coding
D6_peak_747	chr1	171037430	171038561	5.90507	12.2055	8.61513	86	NA	Intergenic	Intergenic	19069	NM_144559	246256	Mm.251254	NM_144559	ENSMUSG00000059089	Fcgr4	4833442P21Rik|CD16-2|FcgRIV|FcgammaRIV|Fcgr3a|Fcrl3	Fc receptor, IgG, low affinity IV	protein-coding
D6_peak_7360	chr2	49633339	49633933	4.79931	9.02405	5.70424	57	NA	intron (NM_008449, intron 1 of 25)	intron (NM_008449, intron 1 of 25)	14322	NM_008449	16574	Mm.256342	NM_008449	ENSMUSG00000026764	Kif5c	KINN|Khc|NKHC|NKHC2	kinesin family member 5C	protein-coding
D6_peak_7362	chr2	49720553	49721452	3.86195	7.94865	4.73974	47	NA	intron (NM_008449, intron 11 of 25)	intron (NM_008449, intron 11 of 25)	-66684	NM_027990	71897	Mm.41381	NM_027990	ENSMUSG00000026765	Lypd6b	2310010M24Rik|AW049525	LY6/PLAUR domain containing 6B	protein-coding
D6_peak_7365	chr2	50296356	50296742	6.91976	14.0712	10.3475	103	NA	promoter-TSS (NR_040361)	promoter-TSS (NR_040361)	128	NM_133839	109129	Mm.29214	NM_133839	ENSMUSG00000026766	Mmadhc	2010311D03Rik|AI314967|CblD	methylmalonic aciduria (cobalamin deficiency) cblD type, with homocystinuria	protein-coding
D6_peak_7366	chr2	50611876	50612391	4.55753	8.25099	5.01011	50	NA	Intergenic	Intergenic	-297551	NR_033595	227885	Mm.301654	NR_033595	ENSMUSG00000083270	Gm13498	OTTMUSG00000012426	heat shock protein 90 alpha (cytosolic), class B member 1 pseudogene	pseudo
D6_peak_13132	chr8	124449491	124449871	5.35789	9.01896	5.69963	56	NA	Intergenic	Intergenic	-15745	NM_171824	209966	Mm.234233	NM_171824	ENSMUSG00000050751	Pgbd5	2900019M05Rik|AI854313	piggyBac transposable element derived 5	protein-coding
D6_peak_13133	chr8	124461002	124461326	6.70317	13.2554	9.58784	95	NA	Intergenic	Intergenic	-27228	NM_171824	209966	Mm.234233	NM_171824	ENSMUSG00000050751	Pgbd5	2900019M05Rik|AI854313	piggyBac transposable element derived 5	protein-coding
D6_peak_13135	chr8	124721947	124722464	4.79073	7.74273	4.55519	45	NA	promoter-TSS (NM_026855)	promoter-TSS (NM_026855)	66	NM_026855	68865	Mm.22779	NM_026855	ENSMUSG00000031982	Arv1	1110067L22Rik|AI461928|AW121084	ARV1 homolog, fatty acid homeostasis modulator	protein-coding
D6_peak_8973	chr4	12585382	12585867	4.09202	6.0171	3.04493	30	NA	Intergenic	Intergenic	-321213	NM_001171801	208820	Mm.12057	NM_173746	ENSMUSG00000055963	Triqk	C130086A10|Gm11818|OTTMUSG00000004461	triple QxxK/R motif containing	protein-coding
D6_peak_8974	chr4	12628740	12629196	8.84416	22.6039	18.4109	184	NA	Intergenic	Intergenic	-277869	NM_001171801	208820	Mm.12057	NM_173746	ENSMUSG00000055963	Triqk	C130086A10|Gm11818|OTTMUSG00000004461	triple QxxK/R motif containing	protein-coding
D6_peak_751	chr1	171222478	171222780	11.1516	32.4954	27.9235	279	NA	promoter-TSS (NM_001037170)	promoter-TSS (NM_001037170)	-115	NM_001037170	641376	Mm.288374	NM_001037170	ENSMUSG00000005674	Tomm40l	-	translocase of outer mitochondrial membrane 40 homolog-like (yeast)	protein-coding
D6_peak_8975	chr4	12763555	12764040	6.39212	11.1017	7.59828	75	NA	Intergenic	Intergenic	-143040	NM_001171801	208820	Mm.12057	NM_173746	ENSMUSG00000055963	Triqk	C130086A10|Gm11818|OTTMUSG00000004461	triple QxxK/R motif containing	protein-coding
D6_peak_752	chr1	171246874	171247286	5.2722	9.21308	5.87554	58	NA	promoter-TSS (NM_153064)	promoter-TSS (NM_153064)	42	NM_153064	226646	Mm.21669	NM_153064	ENSMUSG00000013593	Ndufs2	CI-49kD	NADH dehydrogenase (ubiquinone) Fe-S protein 2	protein-coding
D6_peak_8976	chr4	12875445	12876283	4.66007	7.82405	4.62798	46	NA	Intergenic	Intergenic	-30973	NM_001171801	208820	Mm.12057	NM_173746	ENSMUSG00000055963	Triqk	C130086A10|Gm11818|OTTMUSG00000004461	triple QxxK/R motif containing	protein-coding
D6_peak_755	chr1	171294375	171294970	5.6099	10.5181	7.06171	70	NA	exon (NM_025388, exon 2 of 7)	exon (NM_025388, exon 2 of 7)	310	NM_025388	66155	Mm.2815	NM_025388	ENSMUSG00000062963	Ufc1	1110021H02Rik|AA062310|ESTM29	ubiquitin-fold modifier conjugating enzyme 1	protein-coding
D6_peak_7370	chr2	51066294	51066913	5.93173	10.336	6.89566	68	NA	Intergenic	Intergenic	82508	NM_028810	74194	Mm.46497	NM_028810	ENSMUSG00000017144	Rnd3	2610017M01Rik|AI661404|Arhe|Rhoe	Rho family GTPase 3	protein-coding
D6_peak_7372	chr2	51374755	51375082	6.11724	10.646	7.17981	71	NA	Intergenic	Intergenic	62982	NR_130155	73375	Mm.396227	NR_130155	ENSMUSG00000086007	1700057H21Rik	-	RIKEN cDNA 1700057H21 gene	ncRNA
D6_peak_7374	chr2	51825338	51825570	5.1319	8.31244	5.06486	50	NA	Intergenic	Intergenic	-93445	NR_040639	433426	Mm.244381	NR_040639	ENSMUSG00000085014	Gm13490	OTTMUSG00000012405	predicted gene 13490	ncRNA
D6_peak_7378	chr2	53491507	53491850	4.58174	6.54593	3.50267	35	NA	Intergenic	Intergenic	299594	NM_022989	65103	Mm.37623	NM_022989	ENSMUSG00000026960	Arl6ip6	2310057C01Rik|2610529A11Rik|Aip-6	ADP-ribosylation factor-like 6 interacting protein 6	protein-coding
D6_peak_7379	chr2	53674249	53674657	5.71508	9.97106	6.56295	65	NA	Intergenic	Intergenic	411099	NM_023396	67874	Mm.27086	NM_023396	ENSMUSG00000075334	Rprm	2410012A13Rik|Reprimo	reprimo, TP53 dependent G2 arrest mediator candidate	protein-coding
D6_peak_13142	chr8	125283113	125283748	4.26698	7.12647	4.01069	40	NA	Intergenic	Intergenic	209280	NM_001081337	244668	Mm.271668	NM_001081337	ENSMUSG00000001995	Sipa1l2	BC058408|mKIAA1389	signal-induced proliferation-associated 1 like 2	protein-coding
D6_peak_13143	chr8	125516112	125516451	3.45026	4.72471	1.96736	19	NA	Intergenic	Intergenic	-23571	NM_001081337	244668	Mm.271668	NM_001081337	ENSMUSG00000001995	Sipa1l2	BC058408|mKIAA1389	signal-induced proliferation-associated 1 like 2	protein-coding
D6_peak_13146	chr8	126072563	126073012	5.53999	9.3237	5.9757	59	NA	Intergenic	Intergenic	77685	NM_008430	16525	Mm.10800	NM_008430	ENSMUSG00000033998	Kcnk1	AI788889|TWIK-1	potassium channel, subfamily K, member 1	protein-coding
D6_peak_13149	chr8	126497611	126497945	4.66081	6.94246	3.84873	38	NA	Intergenic	Intergenic	-22713	NM_001159907	212728	Mm.482479	NM_001159907	ENSMUSG00000090290	Tarbp1	Gm17296|Gm179	TAR RNA binding protein 1	protein-coding
D6_peak_8980	chr4	13460343	13461240	6.79733	19.2225	15.1939	151	NA	Intergenic	Intergenic	-282511	NM_001111026	12395	Mm.4909	NM_009822	ENSMUSG00000006586	Runx1t1	Cbfa2t1h|ETO|MTG8	runt-related transcription factor 1; translocated to, 1 (cyclin D-related)	protein-coding
D6_peak_8983	chr4	13592953	13593156	4.03221	5.67193	2.74936	27	NA	Intergenic	Intergenic	-150248	NM_001111026	12395	Mm.4909	NM_009822	ENSMUSG00000006586	Runx1t1	Cbfa2t1h|ETO|MTG8	runt-related transcription factor 1; translocated to, 1 (cyclin D-related)	protein-coding
D6_peak_760	chr1	171502604	171504020	8.20625	31.8306	27.2806	272	NA	promoter-TSS (NM_019484)	promoter-TSS (NM_019484)	-166	NM_019484	56009	Mm.389208	NM_019484	ENSMUSG00000060244	Alyref2	C130042O11Rik|REF2|Refbp2	Aly/REF export factor 2	protein-coding
D6_peak_762	chr1	172126471	172126851	5.19359	8.09736	4.87139	48	NA	promoter-TSS (NM_001159525)	promoter-TSS (NM_001159525)	-94	NM_001159525	19298	Mm.247764	NM_023041	ENSMUSG00000003464	Pex19	Pxf	peroxisomal biogenesis factor 19	protein-coding
D6_peak_764	chr1	172376270	172376772	6.36802	12.2496	8.65597	86	NA	promoter-TSS (NM_026234)	promoter-TSS (NM_026234)	-10	NM_026234	67556	Mm.26612	NM_026234	ENSMUSG00000050229	Pigm	4933437L05Rik|AI644422|AV302080|C920011G20Rik	phosphatidylinositol glycan anchor biosynthesis, class M	protein-coding
D6_peak_765	chr1	172406158	172406515	4.0219	5.90127	2.94501	29	NA	Intergenic	Intergenic	29805	NM_026234	67556	Mm.26612	NM_026234	ENSMUSG00000050229	Pigm	4933437L05Rik|AI644422|AV302080|C920011G20Rik	phosphatidylinositol glycan anchor biosynthesis, class M	protein-coding
D6_peak_8989	chr4	15162696	15163078	4.3767	6.2213	3.22155	32	NA	Intergenic	Intergenic	-13756	NM_178617	69352	Mm.389031	NM_178617	ENSMUSG00000040536	Necab1	1700003H21Rik|Efcbp1|STIP-1	N-terminal EF-hand calcium binding protein 1	protein-coding
D6_peak_769	chr1	172633022	172633311	6.3506	13.455	9.77312	97	NA	promoter-TSS (NM_026725)	promoter-TSS (NM_026725)	-192	NM_026725	68440	Mm.33024	NM_026725	ENSMUSG00000026544	Dusp23	1300005N15Rik|LDP-3	dual specificity phosphatase 23	protein-coding
D6_peak_7380	chr2	53763314	53763820	5.7801	9.72209	6.33646	63	NA	Intergenic	Intergenic	321985	NM_023396	67874	Mm.27086	NM_023396	ENSMUSG00000075334	Rprm	2410012A13Rik|Reprimo	reprimo, TP53 dependent G2 arrest mediator candidate	protein-coding
D6_peak_7382	chr2	53932532	53933216	5.02738	8.45899	5.19572	51	NA	Intergenic	Intergenic	152678	NM_023396	67874	Mm.27086	NM_023396	ENSMUSG00000075334	Rprm	2410012A13Rik|Reprimo	reprimo, TP53 dependent G2 arrest mediator candidate	protein-coding
D6_peak_7383	chr2	54078978	54079904	9.47384	35.907	31.2363	312	NA	Intergenic	Intergenic	6111	NM_023396	67874	Mm.27086	NM_023396	ENSMUSG00000075334	Rprm	2410012A13Rik|Reprimo	reprimo, TP53 dependent G2 arrest mediator candidate	protein-coding
D6_peak_7385	chr2	54997646	54997874	4.54393	7.03461	3.93016	39	NA	intron (NM_173030, intron 9 of 12)	intron (NM_173030, intron 9 of 12)	-438210	NM_008426	16519	Mm.5127	NM_008426	ENSMUSG00000026824	Kcnj3	GIRK-1|GIRK1|Kcnf3|Kir3.1	potassium inwardly-rectifying channel, subfamily J, member 3	protein-coding
D6_peak_7387	chr2	56916183	56916870	5.10771	9.94693	6.54057	65	NA	Intergenic	Intergenic	130715	NR_105751	102465169		NR_105751	ENSMUSG00000098437	Mir195b	Gm27491|mmu-mir-195b	microRNA 195b	ncRNA
D6_peak_7388	chr2	57181755	57182488	6.66538	14.0437	10.3217	103	NA	promoter-TSS (NR_040356)	promoter-TSS (NR_040356)	290	NR_040633	75279	Mm.401987	NR_040633	ENSMUSG00000086396	4930555B11Rik	-	RIKEN cDNA 4930555B11 gene	ncRNA
D6_peak_13150	chr8	126516718	126517280	4.90545	9.55707	6.18664	61	NA	Intergenic	Intergenic	-41934	NM_001159907	212728	Mm.482479	NM_001159907	ENSMUSG00000090290	Tarbp1	Gm17296|Gm179	TAR RNA binding protein 1	protein-coding
D6_peak_13151	chr8	126518269	126518481	4.3546	7.8659	4.66503	46	NA	Intergenic	Intergenic	-43310	NM_001159907	212728	Mm.482479	NM_001159907	ENSMUSG00000090290	Tarbp1	Gm17296|Gm179	TAR RNA binding protein 1	protein-coding
D6_peak_13155	chr8	126713592	126713916	3.25035	4.01574	1.40152	14	NA	Intergenic	L1M5|LINE|L1	-120318	NM_001164598	270110	Mm.334918	NM_001164598	ENSMUSG00000051495	Irf2bp2	E130305N23Rik|IRF-2BP2	interferon regulatory factor 2 binding protein 2	protein-coding
D6_peak_13156	chr8	126826098	126826948	4.31272	6.6487	3.59028	35	NA	Intergenic	Intergenic	119398	NM_024214	67952	Mm.6932	NM_024214	ENSMUSG00000093904	Tomm20	1810060K07Rik|BB284719|Gm19268|MAS20|MOM19|TOM20|mKIAA0016	translocase of outer mitochondrial membrane 20 homolog (yeast)	protein-coding
D6_peak_13157	chr8	126838883	126839814	6.67116	17.5799	13.6402	136	NA	Intergenic	Intergenic	106573	NM_024214	67952	Mm.6932	NM_024214	ENSMUSG00000093904	Tomm20	1810060K07Rik|BB284719|Gm19268|MAS20|MOM19|TOM20|mKIAA0016	translocase of outer mitochondrial membrane 20 homolog (yeast)	protein-coding
D6_peak_13158	chr8	126945840	126946187	7.33212	17.116	13.2022	132	NA	promoter-TSS (NM_024214)	promoter-TSS (NM_024214)	-92	NM_024214	67952	Mm.6932	NM_024214	ENSMUSG00000093904	Tomm20	1810060K07Rik|BB284719|Gm19268|MAS20|MOM19|TOM20|mKIAA0016	translocase of outer mitochondrial membrane 20 homolog (yeast)	protein-coding
D6_peak_8991	chr4	15534502	15535252	4.10183	6.5571	3.51234	35	NA	Intergenic	L3|LINE|CR1	269057	NM_181401	100201	Mm.394111	NM_181401	ENSMUSG00000043252	Tmem64	9630015D15Rik|AI790744|AV300874	transmembrane protein 64	protein-coding
D6_peak_8992	chr4	15729748	15730407	4.22459	6.23491	3.23318	32	NA	Intergenic	Intergenic	-151187	NM_009788	12307	Mm.277665	NM_009788	ENSMUSG00000028222	Calb1	Brain-2|CB|Calb|Calb-1	calbindin 1	protein-coding
D6_peak_770	chr1	172700516	172700847	4.08347	9.30118	5.95587	59	NA	TTS (NM_007768)	TTS (NM_007768)	2625	NM_007768	12944	Mm.28767	NM_007768	ENSMUSG00000037942	Crp	AI255847	C-reactive protein, pentraxin-related	protein-coding
D6_peak_8997	chr4	18117709	18117982	3.85865	5.39244	2.51552	25	NA	non-coding (NR_135158, exon 12 of 12)	non-coding (NR_135158, exon 12 of 12)	264387	NM_019724	17389	Mm.187315	NM_019724	ENSMUSG00000028226	Mmp16	MT-MMP 3|MT3-MMP|Mt3mmp	matrix metallopeptidase 16	protein-coding
D6_peak_775	chr1	175431432	175432090	6.5103	19.8628	15.8009	158	NA	intron (NM_001347195, intron 2 of 17)	intron (NM_001347195, intron 2 of 17)	60784	NM_011880	24012	Mm.7956	NM_011880	ENSMUSG00000026527	Rgs7	-	regulator of G protein signaling 7	protein-coding
D6_peak_8999	chr4	19709021	19709337	7.21864	17.3619	13.4344	134	NA	promoter-TSS (NM_177327)	promoter-TSS (NM_177327)	-175	NM_001276292	107568	Mm.78312	NM_177327	ENSMUSG00000041058	Wwp1	8030445B08Rik|AIP5|SDRP1|Tiul1	WW domain containing E3 ubiquitin protein ligase 1	protein-coding
D6_peak_777	chr1	175692442	175693121	11.5349	43.6792	38.8122	388	NA	promoter-TSS (NM_010098)	promoter-TSS (NM_010098)	-149	NM_010098	13603	Mm.32744	NM_010098	ENSMUSG00000026525	Opn3	ERO|Ecpn	opsin 3	protein-coding
D6_peak_778	chr1	176405350	176405690	5.17247	8.06318	4.8417	48	NA	Intergenic	Intergenic	-130208	NM_176916	319455	Mm.338001	NM_176916	ENSMUSG00000055214	Pld5	B230365F16Rik	phospholipase D family, member 5	protein-coding
D6_peak_7393	chr2	58209534	58209926	3.38993	4.05813	1.43563	14	NA	Intergenic	Intergenic	45756	NR_045896	100042926	Mm.446515	NR_045895	ENSMUSG00000086862	Gm13546	OTTMUSG00000012675	predicted gene 13546	ncRNA
D6_peak_7394	chr2	58299627	58300135	4.0778	5.99365	3.02456	30	NA	intron (NM_001111030, intron 2 of 8)	intron (NM_001111030, intron 2 of 8)	23102	NR_040365	100502932	Mm.417207	NR_040365	ENSMUSG00000086995	Gm13544	OTTMUSG00000012672	predicted gene 13544	ncRNA
D6_peak_7397	chr2	59274650	59274975	7.35887	14.3958	10.6498	106	NA	intron (NM_175464, intron 3 of 20)	intron (NM_175464, intron 3 of 20)	111870	NR_040510	76676	Mm.110038	NR_040510	ENSMUSG00000087455	5330411J11Rik	-	RIKEN cDNA 5330411J11 gene	ncRNA
D6_peak_13161	chr8	127543326	127543831	6.61163	15.2437	11.4437	114	NA	intron (NM_001309391, intron 22 of 24)	intron (NM_001309391, intron 22 of 24)	243926	NM_001013580	93742	Mm.299254	NM_033620	ENSMUSG00000025812	Pard3	AA960621|AI256638|Asip|D8Ertd580e|Par-3|Par3|Pard-3|Pard3a|Phip	par-3 family cell polarity regulator	protein-coding
D6_peak_13163	chr8	127593016	127593578	5.79037	11.6007	8.05648	80	NA	intron (NM_001309391, intron 23 of 24)	intron (NM_001309391, intron 23 of 24)	293645	NM_001013580	93742	Mm.299254	NM_033620	ENSMUSG00000025812	Pard3	AA960621|AI256638|Asip|D8Ertd580e|Par-3|Par3|Pard-3|Pard3a|Phip	par-3 family cell polarity regulator	protein-coding
D6_peak_13164	chr8	127731458	127731702	3.86865	5.1815	2.33802	23	NA	Intergenic	Intergenic	431928	NM_001013580	93742	Mm.299254	NM_033620	ENSMUSG00000025812	Pard3	AA960621|AI256638|Asip|D8Ertd580e|Par-3|Par3|Pard-3|Pard3a|Phip	par-3 family cell polarity regulator	protein-coding
D6_peak_13165	chr8	127778658	127779391	6.90419	14.926	11.1465	111	NA	Intergenic	Intergenic	479372	NM_001013580	93742	Mm.299254	NM_033620	ENSMUSG00000025812	Pard3	AA960621|AI256638|Asip|D8Ertd580e|Par-3|Par3|Pard-3|Pard3a|Phip	par-3 family cell polarity regulator	protein-coding
D6_peak_13166	chr8	128057968	128058828	5.10036	8.91387	5.60478	56	NA	Intergenic	Intergenic	219827	NR_105822	102465212		NR_105822	ENSMUSG00000099326	Mir21c	Gm28013|mmu-mir-21c	microRNA 21c	ncRNA
D6_peak_782	chr1	177441656	177442196	8.15371	23.809	19.5632	195	NA	Intergenic	CpG	-2735	NM_001012330	30928	Mm.330700	NM_013915	ENSMUSG00000063659	Zbtb18	RP58|Zfp238|Znf238	zinc finger and BTB domain containing 18	protein-coding
D6_peak_786	chr1	178318215	178319208	7.66691	29.7284	25.2519	252	NA	promoter-TSS (NM_025511)	promoter-TSS (NM_025511)	-442	NM_025511	66359	Mm.489720	NM_025511	ENSMUSG00000026500	Cox20	2310005N03Rik|Fam36a	COX20 Cox2 chaperone	protein-coding
D6_peak_788	chr1	178369005	178369434	6.96472	13.283	9.61374	96	NA	Intergenic	Intergenic	-31435	NM_016805	51810	Mm.86589	NM_016805	ENSMUSG00000039630	Hnrnpu	AA408410|AI256620|AL024194|AL024437|AW557595|C86794|Hnrpu|SAFA|Sp120|hnRNP U	heterogeneous nuclear ribonucleoprotein U	protein-coding
D6_peak_789	chr1	178406138	178406783	5.87613	12.9384	9.2946	92	NA	intron (NM_026626, intron 1 of 6)	CpG	579	NM_026626	68226	Mm.252132	NM_026626	ENSMUSG00000026495	Efcab2	1700073K01Rik|D830011E08Rik	EF-hand calcium binding domain 2	protein-coding
D6_peak_13172	chr9	3000094	3000646	16.2368	208.365	203.072	2030	NA	Intergenic	GSAT_MM|Satellite|Satellite	38373	NR_039546	100628572		NR_039546	ENSMUSG00000106183	Mir101c	mir-101c|mmu-mir-101c	microRNA 101c	ncRNA
D6_peak_13175	chr9	3032405	3032729	5.25802	13.4847	9.8007	98	NA	Intergenic	GSAT_MM|Satellite|Satellite	6176	NR_039546	100628572		NR_039546	ENSMUSG00000106183	Mir101c	mir-101c|mmu-mir-101c	microRNA 101c	ncRNA
D6_peak_13176	chr9	3035715	3036104	13.3507	55.8088	50.7824	507	NA	Intergenic	GSAT_MM|Satellite|Satellite	2834	NR_039546	100628572		NR_039546	ENSMUSG00000106183	Mir101c	mir-101c|mmu-mir-101c	microRNA 101c	ncRNA
D6_peak_13177	chr9	3335179	3335402	4.87604	7.88609	4.68346	46	NA	promoter-TSS (NM_026303)	promoter-TSS (NM_026303)	59	NM_026303	67667	Mm.116968	NM_026303	ENSMUSG00000025899	Alkbh8	4930562C03Rik|8030431D03Rik|9430088N01Rik|Abh8	alkB homolog 8, tRNA methyltransferase	protein-coding
D6_peak_13178	chr9	3403693	3404097	5.61259	9.79717	6.40396	64	NA	promoter-TSS (NM_027545)	promoter-TSS (NM_027545)	-190	NM_027545	244672	Mm.245482	NM_027545	ENSMUSG00000025898	Cwf19l2	3230401L03Rik|9030209E10	CWF19-like 2, cell cycle control (S. pombe)	protein-coding
D6_peak_793	chr1	179254488	179254793	5.24237	9.85179	6.45382	64	NA	intron (NM_027188, intron 5 of 11)	intron (NM_027188, intron 5 of 11)	263363	NM_027188	69726	Mm.222338	NM_027188	ENSMUSG00000055067	Smyd3	2410008A19Rik|Zmynd1	SET and MYND domain containing 3	protein-coding
D6_peak_794	chr1	179319209	179319965	6.01761	13.2209	9.556	95	NA	intron (NM_027188, intron 5 of 11)	intron (NM_027188, intron 5 of 11)	198416	NM_027188	69726	Mm.222338	NM_027188	ENSMUSG00000055067	Smyd3	2410008A19Rik|Zmynd1	SET and MYND domain containing 3	protein-coding
D6_peak_796	chr1	179445966	179446301	4.25461	7.10416	3.99137	39	NA	intron (NM_027188, intron 1 of 11)	MIR|SINE|MIR	71870	NM_027188	69726	Mm.222338	NM_027188	ENSMUSG00000055067	Smyd3	2410008A19Rik|Zmynd1	SET and MYND domain containing 3	protein-coding
D6_peak_797	chr1	179545700	179546535	6.98888	18.7418	14.7379	147	NA	promoter-TSS (NM_146105)	promoter-TSS (NM_146105)	159	NM_001331054	15278	Mm.293529	NM_008249	ENSMUSG00000026492	Tfb2m	Hkp1	transcription factor B2, mitochondrial	protein-coding
D6_peak_798	chr1	179621052	179621604	5.96628	13.9241	10.2101	102	NA	intron (NM_146105, intron 9 of 10)	intron (NM_146105, intron 9 of 10)	-46903	NM_178653	109232	Mm.136458	NM_178653	ENSMUSG00000038936	Sccpdh	AW214504|C330023F11Rik	saccharopine dehydrogenase (putative)	protein-coding
D6_peak_799	chr1	179631965	179632782	6.39675	15.6676	11.8414	118	NA	Intergenic	Intergenic	-35858	NM_178653	109232	Mm.136458	NM_178653	ENSMUSG00000038936	Sccpdh	AW214504|C330023F11Rik	saccharopine dehydrogenase (putative)	protein-coding
D6_peak_13180	chr9	4376172	4376568	7.77461	19.4418	15.4016	154	NA	Intergenic	Intergenic	-7167	NM_145609	78100	Mm.206549	NM_145609	ENSMUSG00000041124	Msantd4	8430410K20Rik|Mysantd4	Myb/SANT-like DNA-binding domain containing 4 with coiled-coils	protein-coding
D6_peak_13182	chr9	6353282	6353956	7.35142	18.5781	14.5836	145	NA	intron (NM_027924, intron 5 of 6)	intron (NM_027924, intron 5 of 6)	-87072	NM_027942	71829	Mm.141452	NM_027942	ENSMUSG00000047619	Ddi1	1700011N24Rik	DNA-damage inducible 1	protein-coding
D6_peak_13183	chr9	6668332	6668602	4.44947	6.08957	3.10736	31	NA	Intergenic	Intergenic	-401920	NM_027942	71829	Mm.141452	NM_027942	ENSMUSG00000047619	Ddi1	1700011N24Rik	DNA-damage inducible 1	protein-coding
D6_peak_13190	chr9	10645916	10646196	4.85029	6.96979	3.87329	38	NA	intron (NM_001033359, intron 1 of 20)	intron (NM_001033359, intron 1 of 20)	258670	NM_001033359	244682	Mm.187021	NM_001033359	ENSMUSG00000039488	Cntn5	6720426O10Rik|A830025P08Rik|Gm507|NB-2	contactin 5	protein-coding
D6_peak_13191	chr9	10656984	10657661	9.31944	25.2054	20.9	209	NA	intron (NM_001033359, intron 1 of 20)	intron (NM_001033359, intron 1 of 20)	247404	NM_001033359	244682	Mm.187021	NM_001033359	ENSMUSG00000039488	Cntn5	6720426O10Rik|A830025P08Rik|Gm507|NB-2	contactin 5	protein-coding
D6_peak_13192	chr9	11967680	11967899	5.04921	7.86335	4.66283	46	NA	Intergenic	Intergenic	-1063014	NM_001170787	244682	Mm.187021	NM_001033359	ENSMUSG00000039488	Cntn5	6720426O10Rik|A830025P08Rik|Gm507|NB-2	contactin 5	protein-coding
D6_peak_13193	chr9	12597972	12598380	7.85294	18.1124	14.1431	141	NA	Intergenic	Intergenic	507679	NR_040755	78219	Mm.414868	NR_040755	ENSMUSG00000111830	4930568E12Rik	-	RIKEN cDNA 4930568E12 gene	ncRNA
D6_peak_13194	chr9	12647188	12647563	5.88709	10.2611	6.82805	68	NA	Intergenic	Intergenic	458480	NR_040755	78219	Mm.414868	NR_040755	ENSMUSG00000111830	4930568E12Rik	-	RIKEN cDNA 4930568E12 gene	ncRNA
D6_peak_13195	chr9	12690202	12691193	8.29208	23.5933	19.3562	193	NA	Intergenic	Intergenic	415158	NR_040755	78219	Mm.414868	NR_040755	ENSMUSG00000111830	4930568E12Rik	-	RIKEN cDNA 4930568E12 gene	ncRNA
D6_peak_4903	chr15	83710106	83710426	4.40537	7.08626	3.97565	39	NA	intron (NM_022723, intron 2 of 21)	intron (NM_022723, intron 2 of 21)	14773	NM_001271473	64706	Mm.40393	NM_022723	ENSMUSG00000016763	Scube1	7330410C13Rik|A630023E24Rik	signal peptide, CUB domain, EGF-like 1	protein-coding
D6_peak_4906	chr15	84349752	84350577	9.22635	24.4584	20.1836	201	NA	Intergenic	Intergenic	24045	NM_001162500	64099	Mm.251356	NM_022321	ENSMUSG00000022439	Parvg	AI413459	parvin, gamma	protein-coding
D6_peak_4907	chr15	84397663	84398483	6.31302	14.2201	10.4862	104	NA	intron (NM_001347543, intron 5 of 5)	intron (NM_001347543, intron 5 of 5)	48537	NM_001347543	72301	Mm.275387	NM_001163145	ENSMUSG00000062760	1810041L15Rik	Kiaa1644	RIKEN cDNA 1810041L15 gene	protein-coding
D6_peak_4908	chr15	84526914	84527251	4.55183	7.33759	4.19693	41	NA	Intergenic	Intergenic	30741	NM_177630	223732	Mm.6471	NM_177630	ENSMUSG00000055745	Ldoc1l	BC058638|Mar6|Mart6	leucine zipper, down-regulated in cancer 1-like	protein-coding
D6_peak_3306	chr13	23446008	23446843	3.90416	6.72218	3.65546	36	NA	Intergenic	Intergenic	-15408	NR_015492	320842	Mm.487476	NR_015492	ENSMUSG00000085024	C230035I16Rik	-	RIKEN cDNA C230035I16 gene	ncRNA
D6_peak_3307	chr13	23517289	23518224	5.23754	11.2615	7.74416	77	NA	Intergenic	tRNA-Met-i|tRNA|tRNA	-13288	NM_153173	69386	Mm.158272	NM_153173	ENSMUSG00000060981	Hist1h4h	1700024H08Rik	histone cluster 1, H4h	protein-coding
D6_peak_3309	chr13	23543607	23544637	5.21133	9.79472	6.40199	64	NA	promoter-TSS (NM_178197)	promoter-TSS (NM_178197)	70	NM_013548	260423	Mm.221389	NM_013548	ENSMUSG00000100210	Hist1h3f	H3.2-221|Hist1	histone cluster 1, H3f	protein-coding
D6_peak_4916	chr15	85811661	85811999	4.01715	5.64776	2.73171	27	NA	promoter-TSS (NM_001164626)	promoter-TSS (NM_001164626)	-133	NM_001164625	72355	Mm.33706	NM_197998	ENSMUSG00000064284	Cdpf1	2210021J22Rik	cysteine rich, DPF motif domain containing 1	protein-coding
D6_peak_3312	chr13	23562200	23563550	6.4911	15.8675	12.0287	120	NA	promoter-TSS (NM_178205)	promoter-TSS (NM_178205)	-510	NM_178205	319151	Mm.261658	NM_178205	ENSMUSG00000069273	Hist1h3e	H3-f|H3.1	histone cluster 1, H3e	protein-coding
D6_peak_3315	chr13	23581490	23581866	4.31909	9.57727	6.20456	62	NA	promoter-TSS (NM_175654)	promoter-TSS (NM_175654)	76	NM_175654	319156	Mm.260530	NM_175654	ENSMUSG00000061482	Hist1h4d	-	histone cluster 1, H4d	protein-coding
D6_peak_3316	chr13	23621317	23621861	5.65456	12.4896	8.87858	88	NA	promoter-TSS (NM_178194)	promoter-TSS (NM_178194)	-465	NM_178194	319179	Mm.440391	NM_178194	ENSMUSG00000047246	Hist1h2be	-	histone cluster 1, H2be	protein-coding
D6_peak_4920	chr15	86329978	86330576	6.43982	10.8022	7.32326	73	NA	intron (NM_145476, intron 8 of 12)	intron (NM_145476, intron 8 of 12)	115818	NM_145476	223754	Mm.28904	NM_145476	ENSMUSG00000051864	Tbc1d22a	BC023106|D15Ertd781e	TBC1 domain family, member 22a	protein-coding
D6_peak_4921	chr15	86597447	86597946	4.81375	7.18798	4.06542	40	NA	Intergenic	Intergenic	383237	NM_145476	223754	Mm.28904	NM_145476	ENSMUSG00000051864	Tbc1d22a	BC023106|D15Ertd781e	TBC1 domain family, member 22a	protein-coding
D6_peak_4922	chr15	86688049	86688429	4.27445	5.8164	2.87258	28	NA	Intergenic	Intergenic	473780	NM_145476	223754	Mm.28904	NM_145476	ENSMUSG00000051864	Tbc1d22a	BC023106|D15Ertd781e	TBC1 domain family, member 22a	protein-coding
D6_peak_4923	chr15	86785920	86786568	6.8439	13.503	9.81819	98	NA	Intergenic	Intergenic	571785	NM_145476	223754	Mm.28904	NM_145476	ENSMUSG00000051864	Tbc1d22a	BC023106|D15Ertd781e	TBC1 domain family, member 22a	protein-coding
D6_peak_4924	chr15	87083782	87084229	7.38506	18.1695	14.1968	141	NA	Intergenic	Intergenic	-460294	NM_001252310	106014	Mm.244319	NM_134096	ENSMUSG00000054863	Fam19a5	TAFA5|Tafa-5|Tara-5	family with sequence similarity 19, member A5	protein-coding
D6_peak_4926	chr15	87722282	87722901	6.31947	16.3559	12.4881	124	NA	intron (NM_134096, intron 3 of 3)	MER112|DNA|hAT-Charlie	73352	NR_105817	102465209		NR_105817	ENSMUSG00000098938	Mir6393	Gm27424|mmu-mir-6393	microRNA 6393	ncRNA
D6_peak_4927	chr15	87812280	87813197	7.04116	17.9285	13.9698	139	NA	Intergenic	Intergenic	-16795	NR_105817	102465209		NR_105817	ENSMUSG00000098938	Mir6393	Gm27424|mmu-mir-6393	microRNA 6393	ncRNA
D6_peak_4928	chr15	87846577	87846887	3.73565	4.97221	2.16407	21	NA	Intergenic	MER2|DNA|TcMar-Tigger	-50789	NR_105817	102465209		NR_105817	ENSMUSG00000098938	Mir6393	Gm27424|mmu-mir-6393	microRNA 6393	ncRNA
D6_peak_4929	chr15	87868888	87869205	4.0413	5.23691	2.385	23	NA	Intergenic	Intergenic	-73103	NR_105817	102465209		NR_105817	ENSMUSG00000098938	Mir6393	Gm27424|mmu-mir-6393	microRNA 6393	ncRNA
D6_peak_4930	chr15	88027564	88027842	4.71235	7.31283	4.17434	41	NA	Intergenic	Intergenic	-231760	NR_105817	102465209		NR_105817	ENSMUSG00000098938	Mir6393	Gm27424|mmu-mir-6393	microRNA 6393	ncRNA
D6_peak_4932	chr15	88068048	88068918	4.67194	8.78043	5.48432	54	NA	Intergenic	Intergenic	-246391	NR_045281	328579	Mm.146839	NR_045281		B230214G05Rik	B230214G05	RIKEN cDNA B230214G05 gene	ncRNA
D6_peak_4933	chr15	88297238	88297604	4.43391	7.13541	4.01879	40	NA	Intergenic	L1MD|LINE|L1	-17453	NR_045281	328579	Mm.146839	NR_045281		B230214G05Rik	B230214G05	RIKEN cDNA B230214G05 gene	ncRNA
D6_peak_4934	chr15	88386219	88387082	5.72102	11.0918	7.58861	75	NA	Intergenic	Intergenic	71776	NR_045281	328579	Mm.146839	NR_045281		B230214G05Rik	B230214G05	RIKEN cDNA B230214G05 gene	ncRNA
D6_peak_4935	chr15	88400691	88400902	4.0516	6.20632	3.20877	32	NA	Intergenic	Intergenic	85922	NR_045281	328579	Mm.146839	NR_045281		B230214G05Rik	B230214G05	RIKEN cDNA B230214G05 gene	ncRNA
D6_peak_4937	chr15	88819146	88819685	9.75938	28.4066	23.9783	239	NA	promoter-TSS (NM_001142357)	promoter-TSS (NM_001142357)	-97	NM_145477	223774	Mm.41512	NM_145477	ENSMUSG00000035845	Alg12	ECM39	asparagine-linked glycosylation 12 (alpha-1,6-mannosyltransferase)	protein-coding
D6_peak_10701	chr5	145203912	145204673	10.3613	28.4499	24.0199	240	NA	promoter-TSS (NM_001167944)	promoter-TSS (NM_001167944)	-267	NM_016683	22757	Mm.332842	NM_016683	ENSMUSG00000055991	Zkscan5	AI132486|AI326970|Zfp95|hKraba1	zinc finger with KRAB and SCAN domains 5	protein-coding
D6_peak_10704	chr5	146220766	146221388	4.71235	7.31283	4.17434	41	NA	promoter-TSS (NM_001256087)	promoter-TSS (NM_001256087)	-106	NM_001256086	74132	Mm.26696	NM_028774	ENSMUSG00000029634	Rnf6	1200013I08Rik|5730419H05Rik|AA537053	ring finger protein (C3H2C3 type) 6	protein-coding
D6_peak_10706	chr5	146260990	146261347	31.0938	368.198	362.818	3628	NA	intron (NM_153599, intron 2 of 12)	LSU-rRNA_Hsa|rRNA|rRNA	29493	NM_153599	264064	Mm.260576	NM_153599	ENSMUSG00000029635	Cdk8	-	cyclin-dependent kinase 8	protein-coding
D6_peak_3330	chr13	25497171	25497719	5.0561	8.18666	4.95146	49	NA	Intergenic	L1MC|LINE|L1	-227449	NM_009513	22360	Mm.4766	NM_009513	ENSMUSG00000048978	Nrsn1	Neurensin-1|Neuro-p24|Vmp	neurensin 1	protein-coding
D6_peak_3334	chr13	28416011	28416953	4.32421	9.88974	6.48879	64	NA	Intergenic	Intergenic	273998	NM_023746	28078	Mm.155058	NM_023746	ENSMUSG00000017064	Prl5a1	1600013P04Rik|D13Wsu14e|Ghd24|PLP-L|Prlpl	prolactin family 5, subfamily a, member 1	protein-coding
D6_peak_3335	chr13	28742164	28742649	7.3467	16.6739	12.7877	127	NA	intron (NR_045053, intron 3 of 8)	intron (NR_045053, intron 3 of 8)	-31533	NR_105787	102466635		NR_105787	ENSMUSG00000099158	Mir6368	Gm27800|mmu-mir-6368	microRNA 6368	ncRNA
D6_peak_3339	chr13	28958418	28958628	3.20468	5.52689	2.63076	26	NA	Intergenic	CpG	-4841	NM_009238	20677	Mm.240627	NM_009238	ENSMUSG00000076431	Sox4	AA682046|Sox-4	SRY (sex determining region Y)-box 4	protein-coding
D6_peak_4940	chr15	89196064	89196683	6.34276	13.0247	9.37456	93	NA	exon (NM_027081, exon 1 of 20)	exon (NM_027081, exon 1 of 20)	101	NM_027081	69440	Mm.482128	NM_027081	ENSMUSG00000015377	Dennd6b	1700027J05Rik|AI414881|Fam116b	DENN/MADD domain containing 6B	protein-coding
D6_peak_4941	chr15	89210320	89210591	4.37721	7.03764	3.93245	39	NA	Intergenic	B1_Mur1|SINE|Alu	-1104	NM_026813	71474	Mm.184055	NM_026813	ENSMUSG00000036561	Ppp6r2	1110033O10Rik|8430411H09Rik|B230107H12Rik|Pp6r2|Saps2	protein phosphatase 6, regulatory subunit 2	protein-coding
D6_peak_4945	chr15	89591442	89591927	3.85865	5.39244	2.51552	25	NA	intron (NM_026817, intron 1 of 8)	CpG	239	NM_026817	68708	Mm.23258	NM_026817	ENSMUSG00000022621	Rabl2	1110031N17Rik|AW549303|Rabl2a	RAB, member RAS oncogene family-like 2	protein-coding
D6_peak_10710	chr5	146832725	146833115	6.39629	12.7091	9.08152	90	NA	promoter-TSS (NM_019647)	promoter-TSS (NM_019647)	30	NM_019647	19933	Mm.316592	NM_019647	ENSMUSG00000041453	Rpl21	8430440E03Rik|L21	ribosomal protein L21	protein-coding
D6_peak_4949	chr15	90422521	90423462	6.15477	12.2724	8.67722	86	NA	Intergenic	Intergenic	198631	NR_106106	102466838		NR_106106	ENSMUSG00000099319	Mir7648	Gm27736|mmu-mir-7648	microRNA 7648	ncRNA
D6_peak_10712	chr5	147042634	147042849	4.9465	8.00402	4.78902	47	NA	intron (NM_080795, intron 1 of 9)	intron (NM_080795, intron 1 of 9)	33831	NM_080795	140887	Mm.272203	NM_080795	ENSMUSG00000016520	Lnx2	9630046H24|AW209022	ligand of numb-protein X 2	protein-coding
D6_peak_10714	chr5	147860410	147860673	3.79722	4.86083	2.07131	20	NA	promoter-TSS (NM_025624)	promoter-TSS (NM_025624)	-87	NM_025624	66537	Mm.332855	NM_025624	ENSMUSG00000029649	Pomp	2510048O06Rik|Ump1	proteasome maturation protein	protein-coding
D6_peak_10716	chr5	148107554	148108408	6.35978	11.8321	8.27042	82	NA	intron (NM_029920, intron 4 of 14)	intron (NM_029920, intron 4 of 14)	150661	NM_029920	77521	Mm.244177	NM_029920	ENSMUSG00000029651	Mtus2	5730592G18Rik|A730013O20Rik|AU067634|C130038G02Rik|Cazip|Gm763|mKIAA0774	microtubule associated tumor suppressor candidate 2	protein-coding
D6_peak_10718	chr5	148272261	148272597	3.76441	5.01754	2.20141	22	NA	intron (NM_029920, intron 7 of 14)	intron (NM_029920, intron 7 of 14)	120386	NM_001301424	11987	Mm.275489	NM_007513	ENSMUSG00000041313	Slc7a1	4831426K01Rik|AI447493|Atrc-1|Atrc1|Cat1|Rec-1|Rev-1|mCAT-1	solute carrier family 7 (cationic amino acid transporter, y+ system), member 1	protein-coding
D6_peak_10719	chr5	148552692	148553208	6.0605	18.2621	14.2842	142	NA	promoter-TSS (NM_011908)	promoter-TSS (NM_011908)	-162	NM_011908	24109	Mm.21846	NM_011908	ENSMUSG00000001687	Ubl3	AW108023|HCG	ubiquitin-like 3	protein-coding
D6_peak_3341	chr13	28984704	28985114	5.73702	10.3734	6.93009	69	NA	Intergenic	Intergenic	-29505	NR_045077	77920	Mm.197051	NR_045073	ENSMUSG00000086363	A330102I10Rik	-	RIKEN cDNA A330102I10 gene	ncRNA
D6_peak_3342	chr13	29015551	29015792	3.67054	4.66569	1.91948	19	NA	promoter-TSS (NR_045075)	promoter-TSS (NR_045075)	-584	NR_045075	77920	Mm.197051	NR_045073	ENSMUSG00000086363	A330102I10Rik	-	RIKEN cDNA A330102I10 gene	ncRNA
D6_peak_3345	chr13	29610182	29610920	6.65998	15.78	11.9467	119	NA	intron (NR_131896, intron 9 of 16)	intron (NR_131896, intron 9 of 16)	245122	NM_144536	68916	Mm.212227	NM_144536	ENSMUSG00000006191	Cdkal1	1190005B03Rik|6620401C13Rik	CDK5 regulatory subunit associated protein 1-like 1	protein-coding
D6_peak_3347	chr13	29621853	29622305	3.86253	6.38492	3.36474	33	NA	intron (NR_131896, intron 9 of 16)	intron (NR_131896, intron 9 of 16)	233594	NM_144536	68916	Mm.212227	NM_144536	ENSMUSG00000006191	Cdkal1	1190005B03Rik|6620401C13Rik	CDK5 regulatory subunit associated protein 1-like 1	protein-coding
D6_peak_3348	chr13	29809186	29809622	4.0516	6.20632	3.20877	32	NA	intron (NM_001308486, intron 4 of 5)	intron (NM_001308486, intron 4 of 5)	46269	NM_144536	68916	Mm.212227	NM_144536	ENSMUSG00000006191	Cdkal1	1190005B03Rik|6620401C13Rik	CDK5 regulatory subunit associated protein 1-like 1	protein-coding
D6_peak_4950	chr15	90493034	90493325	4.06144	5.48363	2.59252	25	NA	intron (NM_025815, intron 19 of 19)	AT_rich|Low_complexity|Low_complexity	186209	NM_025815	66871	Mm.290991	NM_025815	ENSMUSG00000052560	Cpne8	1200003E11Rik|1500031E20Rik	copine VIII	protein-coding
D6_peak_4951	chr15	90769728	90770393	6.68894	12.8089	9.1749	91	NA	Intergenic	Intergenic	-90672	NM_001033851	66871	Mm.290991	NM_025815	ENSMUSG00000052560	Cpne8	1200003E11Rik|1500031E20Rik	copine VIII	protein-coding
D6_peak_4952	chr15	91017456	91017998	3.42469	5.32768	2.46203	24	NA	intron (NM_001109040, intron 1 of 36)	intron (NM_001109040, intron 1 of 36)	32224	NM_001109041	16564	Mm.41379	NM_016705	ENSMUSG00000022629	Kif21a	-	kinesin family member 21A	protein-coding
D6_peak_4953	chr15	91438776	91439370	4.61318	7.44217	4.28927	42	NA	intron (NM_001033633, intron 3 of 9)	intron (NM_001033633, intron 3 of 9)	134188	NM_001033633	239606	Mm.360596	NM_001033633	ENSMUSG00000036298	Slc2a13	6530403A04|A630029G22Rik|AI505012|Gm308	solute carrier family 2 (facilitated glucose transporter), member 13	protein-coding
D6_peak_4954	chr15	91491079	91491661	5.43761	8.81586	5.51677	55	NA	intron (NM_001033633, intron 3 of 9)	intron (NM_001033633, intron 3 of 9)	81891	NM_001033633	239606	Mm.360596	NM_001033633	ENSMUSG00000036298	Slc2a13	6530403A04|A630029G22Rik|AI505012|Gm308	solute carrier family 2 (facilitated glucose transporter), member 13	protein-coding
D6_peak_4955	chr15	91522982	91523331	5.43707	9.49733	6.13249	61	NA	intron (NM_001033633, intron 1 of 9)	intron (NM_001033633, intron 1 of 9)	50105	NM_001033633	239606	Mm.360596	NM_001033633	ENSMUSG00000036298	Slc2a13	6530403A04|A630029G22Rik|AI505012|Gm308	solute carrier family 2 (facilitated glucose transporter), member 13	protein-coding
D6_peak_4956	chr15	91784059	91784531	4.35706	6.7231	3.65562	36	NA	intron (NM_025730, intron 40 of 50)	intron (NM_025730, intron 40 of 50)	-54031	NM_207243	239611	Mm.486225	NM_207243		Muc19	MUC-19|sld	mucin 19	protein-coding
D6_peak_4957	chr15	91928398	91928827	4.53475	6.73921	3.67019	36	NA	intron (NM_207243, intron 40 of 43)	intron (NM_207243, intron 40 of 43)	90284	NM_198927	223809	Mm.486225	NM_198927	ENSMUSG00000047295	Smgc	2310010P21Rik|DXImx49e|Muc19|Muc19/Smgc|Sfc21	submandibular gland protein C	protein-coding
D6_peak_10720	chr5	148625147	148625476	4.38235	6.49225	3.45595	34	NA	Intergenic	Intergenic	-72523	NM_011908	24109	Mm.21846	NM_011908	ENSMUSG00000001687	Ubl3	AW108023|HCG	ubiquitin-like 3	protein-coding
D6_peak_10721	chr5	148667145	148667383	4.20101	5.70174	2.77383	27	NA	Intergenic	Intergenic	-74576	NR_028285	70138	Mm.417834	NR_028285	ENSMUSG00000086494	2210417A02Rik	AV081004	RIKEN cDNA 2210417A02 gene	ncRNA
D6_peak_10722	chr5	148928402	148928991	6.50607	15.0323	11.246	112	NA	promoter-TSS (NM_153572)	promoter-TSS (NM_153572)	-49	NM_153572	231912	Mm.397405	NM_153572	ENSMUSG00000041298	Katnal1	-	katanin p60 subunit A-like 1	protein-coding
D6_peak_10725	chr5	149183774	149184873	9.18603	30.0053	25.5188	255	NA	promoter-TSS (NM_001115151)	promoter-TSS (NM_001115151)	-237	NM_001286824	231915	Mm.29402	NM_001013378	ENSMUSG00000041264	Uspl1	E430026A01Rik	ubiquitin specific peptidase like 1	protein-coding
D6_peak_10726	chr5	149229041	149229478	6.1742	12.3077	8.70921	87	NA	Intergenic	CpG	-35745	NM_001308462	11690	Mm.19844	NM_009663	ENSMUSG00000060063	Alox5ap	Flap	arachidonate 5-lipoxygenase activating protein	protein-coding
D6_peak_10727	chr5	149257553	149258219	6.18982	16.9064	13.006	130	NA	Intergenic	Intergenic	-7118	NM_001308462	11690	Mm.19844	NM_009663	ENSMUSG00000060063	Alox5ap	Flap	arachidonate 5-lipoxygenase activating protein	protein-coding
D6_peak_10729	chr5	149319921	149321157	4.70415	9.48399	6.12087	61	NA	Intergenic	Intergenic	55535	NM_009663	11690	Mm.19844	NM_009663	ENSMUSG00000060063	Alox5ap	Flap	arachidonate 5-lipoxygenase activating protein	protein-coding
D6_peak_3350	chr13	30067648	30067932	4.66053	7.22746	4.09978	40	NA	Intergenic	Intergenic	-68700	NM_153546	218121	Mm.89682	NM_153546	ENSMUSG00000038732	Mboat1	9130215M02Rik|BC023845|LPEAT1|Moact1|Oact1	membrane bound O-acyltransferase domain containing 1	protein-coding
D6_peak_3352	chr13	30545156	30545782	4.43302	6.85011	3.76745	37	NA	promoter-TSS (NM_025710)	promoter-TSS (NM_025710)	-153	NM_025710	66694	Mm.181933	NM_025710	ENSMUSG00000038462	Uqcrfs1	4430402G14Rik|AI875505	ubiquinol-cytochrome c reductase, Rieske iron-sulfur polypeptide 1	protein-coding
D6_peak_3354	chr13	30973776	30974135	4.01715	5.64776	2.73171	27	NA	promoter-TSS (NM_025588)	promoter-TSS (NM_025588)	92	NM_025588	66482	Mm.293510	NM_025588	ENSMUSG00000021357	Exoc2	2410030I24Rik|AI648199|Sec5|Sec5l1	exocyst complex component 2	protein-coding
D6_peak_3358	chr13	34002595	34003005	4.9465	8.00402	4.78902	47	NA	promoter-TSS (NM_009068)	promoter-TSS (NM_009068)	-6	NM_001243192	20719	Mm.252210	NM_009254	ENSMUSG00000060147	Serpinb6a	4930482L21Rik|D330015H01Rik|PI-6|Serpinb6|Spi3|ovalbumin	serine (or cysteine) peptidase inhibitor, clade B, member 6a	protein-coding
D6_peak_4964	chr15	92752223	92752670	4.98976	9.38344	6.02958	60	NA	intron (NM_001164593, intron 7 of 9)	intron (NM_001164593, intron 7 of 9)	155337	NM_001164594	239618	Mm.309826	NM_001164593	ENSMUSG00000036218	Pdzrn4	1110017D07Rik|LNX4|SAMCAP3L|mKIAA3027	PDZ domain containing RING finger 4	protein-coding
D6_peak_4967	chr15	93496389	93496601	5.05096	8.82728	5.52649	55	NA	Intergenic	Intergenic	98031	NM_001285863	223828	Mm.74208	NM_146062	ENSMUSG00000036167	Pphln1	CR|HSPC206|HSPC232	periphilin 1	protein-coding
D6_peak_10731	chr5	149375443	149375948	6.24009	13.2454	9.57889	95	NA	Intergenic	Intergenic	-36111	NM_027519	70717	Mm.252139	NM_027519	ENSMUSG00000029659	Medag	6330406I15Rik|Awms3|MEDA-4|Meda4|mAWMS3	mesenteric estrogen dependent adipogenesis	protein-coding
D6_peak_4969	chr15	93849520	93849864	3.31149	4.11075	1.47741	14	NA	Intergenic	Intergenic	77419	NR_045737	77248	Mm.410768	NR_045737		9430014N10Rik	-	RIKEN cDNA 9430014N10 gene	ncRNA
D6_peak_10733	chr5	149488968	149489322	3.78091	4.83571	2.05093	20	NA	TTS (NR_045423)	TTS (NR_045423)	-39534	NM_029440	381693	Mm.136919	NM_029440	ENSMUSG00000029658	Wdr95	4930434E21Rik	WD40 repeat domain 95	protein-coding
D6_peak_10735	chr5	149636189	149636782	10.7164	35.333	30.6769	306	NA	promoter-TSS (NM_013559)	promoter-TSS (NM_013559)	-149	NM_001347534	15505	Mm.270681	NM_013559	ENSMUSG00000029657	Hsph1	105kDa|AI790491|Hsp105|Hsp110|hsp-E7I|hsp110/105	heat shock 105kDa/110kDa protein 1	protein-coding
D6_peak_10736	chr5	149778109	149778394	7.39586	13.1537	9.49372	94	NA	Intergenic	Intergenic	33500	NR_077242	100861794	Mm.402054	NR_077242	ENSMUSG00000106740	Gm21221	-	predicted gene, 21221	ncRNA
D6_peak_10737	chr5	149831368	149831908	5.66843	9.53725	6.16874	61	NA	Intergenic	Intergenic	-16109	NR_045758	70969	Mm.78499	NR_045758	ENSMUSG00000107214	4930500F04Rik	4931407C17Rik	RIKEN cDNA 4930500F04 gene	ncRNA
D6_peak_10738	chr5	149931409	149932385	5.59143	11.9803	8.40791	84	NA	Intergenic	Intergenic	84150	NR_045758	70969	Mm.78499	NR_045758	ENSMUSG00000107214	4930500F04Rik	4931407C17Rik	RIKEN cDNA 4930500F04 gene	ncRNA
D6_peak_10739	chr5	149937452	149937747	6.01225	11.2298	7.71521	77	NA	Intergenic	Intergenic	-81076	NM_080468	140498	Mm.444643	NM_080468	ENSMUSG00000053368	Rxfp2	Gpr106|Great|Lgr8	relaxin/insulin-like family peptide receptor 2	protein-coding
D6_peak_3361	chr13	34076682	34077160	3.743	5.91498	2.95725	29	NA	intron (NM_009450, intron 1 of 3)	intron (NM_009450, intron 1 of 3)	1087	NM_009450	22151	Mm.422827	NM_009450	ENSMUSG00000058672	Tubb2a	M(beta)2|Tubb2	tubulin, beta 2A class IIA	protein-coding
D6_peak_3362	chr13	34130296	34131800	4.92853	18.9175	14.9049	149	NA	promoter-TSS (NM_023716)	promoter-TSS (NM_023716)	-694	NM_023716	73710	Mm.379227	NM_023716	ENSMUSG00000045136	Tubb2b	2410129E14Rik|brdp	tubulin, beta 2B class IIB	protein-coding
D6_peak_3365	chr13	34993918	34994419	5.01021	8.42963	5.16983	51	NA	promoter-TSS (NM_001110331)	promoter-TSS (NM_001110331)	-24	NM_001110331	23986	Mm.491141	NM_011868	ENSMUSG00000021417	Eci2	Acbd2|Drs1|Hca88|Peci	enoyl-Coenzyme A delta isomerase 2	protein-coding
D6_peak_3367	chr13	35393692	35394018	3.89042	5.9293	2.96924	29	NA	Intergenic	MER44D|DNA|TcMar-Tigger	-181807	NR_126478	75543	Mm.489052	NR_126478		1700019C18Rik	-	RIKEN cDNA 1700019C18 gene	ncRNA
D6_peak_3368	chr13	35627718	35628415	6.01761	13.2209	9.556	95	NA	Intergenic	Intergenic	-31796	NM_009881	12593	Mm.29002	NM_009881	ENSMUSG00000059288	Cdyl	AI325931	chromodomain protein, Y chromosome-like	protein-coding
D6_peak_3369	chr13	35791708	35792035	4.59318	7.1162	4.00134	40	NA	intron (NM_009881, intron 4 of 9)	intron (NM_009881, intron 4 of 9)	50469	NM_001123386	12593	Mm.29002	NM_009881	ENSMUSG00000059288	Cdyl	AI325931	chromodomain protein, Y chromosome-like	protein-coding
D6_peak_4970	chr15	93990130	93990702	5.60032	10.8705	7.38572	73	NA	Intergenic	Intergenic	-63305	NR_045737	77248	Mm.410768	NR_045737		9430014N10Rik	-	RIKEN cDNA 9430014N10 gene	ncRNA
D6_peak_4972	chr15	94776631	94776862	4.11415	6.57882	3.53071	35	NA	intron (NM_178789, intron 3 of 7)	intron (NM_178789, intron 3 of 7)	147561	NM_178789	320709	Mm.74873	NM_178789	ENSMUSG00000063296	Tmem117	B930062P21Rik	transmembrane protein 117	protein-coding
D6_peak_4973	chr15	94928227	94928624	5.43631	10.9314	7.44138	74	NA	intron (NM_178789, intron 4 of 7)	intron (NM_178789, intron 4 of 7)	220893	NR_015482	100043315	Mm.159041	NR_015482	ENSMUSG00000100603	LOC100043315	-	uncharacterized LOC100043315	ncRNA
D6_peak_4974	chr15	95066173	95067147	5.39334	11.2137	7.70077	77	NA	intron (NM_178789, intron 6 of 7)	intron (NM_178789, intron 6 of 7)	82658	NR_015482	100043315	Mm.159041	NR_015482	ENSMUSG00000100603	LOC100043315	-	uncharacterized LOC100043315	ncRNA
D6_peak_4975	chr15	95101302	95101540	5.34422	9.33758	5.98816	59	NA	intron (NR_015482, intron 2 of 2)	intron (NR_015482, intron 2 of 2)	47897	NR_015482	100043315	Mm.159041	NR_015482	ENSMUSG00000100603	LOC100043315	-	uncharacterized LOC100043315	ncRNA
D6_peak_4977	chr15	95228465	95228689	4.56023	7.06164	3.95364	39	NA	intron (NM_001289653, intron 20 of 20)	intron (NM_001289653, intron 20 of 20)	-79259	NR_015482	100043315	Mm.159041	NR_015482	ENSMUSG00000100603	LOC100043315	-	uncharacterized LOC100043315	ncRNA
D6_peak_10740	chr5	149974300	149974503	5.54566	10.0402	6.62597	66	NA	Intergenic	Intergenic	-44274	NM_080468	140498	Mm.444643	NM_080468	ENSMUSG00000053368	Rxfp2	Gpr106|Great|Lgr8	relaxin/insulin-like family peptide receptor 2	protein-coding
D6_peak_4978	chr15	95872969	95873204	6.20292	11.5616	8.02039	80	NA	intron (NM_175344, intron 2 of 19)	L3|LINE|CR1	82243	NM_175344	105722	Mm.38087	NM_175344	ENSMUSG00000064210	Ano6	2900059G15Rik|AA407480|AW554778|F730003B03Rik|Tmem16f	anoctamin 6	protein-coding
D6_peak_10741	chr5	150130497	150131655	5.74538	17.8181	13.865	138	NA	Intergenic	Intergenic	112401	NM_001289564	140498	Mm.444643	NM_080468	ENSMUSG00000053368	Rxfp2	Gpr106|Great|Lgr8	relaxin/insulin-like family peptide receptor 2	protein-coding
D6_peak_10746	chr5	150933503	150933923	4.41532	6.54581	3.50267	35	NA	Intergenic	Tigger17a|DNA|TcMar-Tigger	-18894	NM_013823	16591	Mm.6500	NM_013823	ENSMUSG00000058488	Kl	alpha-kl	klotho	protein-coding
D6_peak_10748	chr5	151177072	151177320	7.38666	14.4434	10.6942	106	NA	intron (NM_146258, intron 1 of 13)	intron (NM_146258, intron 1 of 13)	12997	NM_146258	243362	Mm.209272	NM_146258	ENSMUSG00000016128	Stard13	DLC2|GT650	StAR-related lipid transfer (START) domain containing 13	protein-coding
D6_peak_10749	chr5	151368493	151368928	7.58526	19.5467	15.5016	155	NA	promoter-TSS (NR_045700)	promoter-TSS (NR_045700)	35	NR_045699	625175	Mm.443286	NR_045699	ENSMUSG00000097321	1700028E10Rik	A630054D14|Gm6561	RIKEN cDNA 1700028E10 gene	ncRNA
D6_peak_3371	chr13	36060983	36061855	5.18066	9.7382	6.3503	63	NA	intron (NM_201358, intron 2 of 2)	intron (NM_201358, intron 2 of 2)	55938	NM_201358	380840	Mm.390576	NM_201358	ENSMUSG00000046573	Lyrm4	BC034664|Gm903	LYR motif containing 4	protein-coding
D6_peak_3373	chr13	37226384	37226628	3.88093	4.98975	2.17983	21	NA	Intergenic	Lx8b|LINE|L1	-118839	NM_010745	17084	Mm.2639	NM_010745	ENSMUSG00000021423	Ly86	MD-1|MD1|ly86_tv2	lymphocyte antigen 86	protein-coding
D6_peak_3374	chr13	37312595	37312941	4.505	6.42457	3.39814	33	NA	Intergenic	Intergenic	-32577	NM_010745	17084	Mm.2639	NM_010745	ENSMUSG00000021423	Ly86	MD-1|MD1|ly86_tv2	lymphocyte antigen 86	protein-coding
D6_peak_3378	chr13	38133259	38133755	4.96443	8.03397	4.81534	48	NA	Intergenic	Intergenic	-17787	NM_023842	109620	Mm.355327	NM_023842	ENSMUSG00000054889	Dsp	2300002E22Rik|5730453H04Rik|AA407887|AA407888|AW109828|DP|rul	desmoplakin	protein-coding
D6_peak_4983	chr15	96699003	96699346	3.58614	5.62781	2.71534	27	NA	intron (NM_175121, intron 1 of 15)	CpG	524	NM_175121	67760	Mm.46754	NM_175121	ENSMUSG00000022462	Slc38a2	5033402L14Rik|AI316867|ATA2|SAT2|mKIAA1382	solute carrier family 38, member 2	protein-coding
D6_peak_4986	chr15	97188245	97188666	4.00817	5.87853	2.92519	29	NA	Intergenic	Intergenic	-58652	NM_172293	239647	Mm.130036	NM_172293	ENSMUSG00000044250	Pced1b	Fam113b	PC-esterase domain containing 1B	protein-coding
D6_peak_4987	chr15	97606835	97607141	4.14404	6.36379	3.34531	33	NA	Intergenic	Intergenic	98834	NM_028003	71919	Mm.12255	NM_028003	ENSMUSG00000022466	Rpap3	2310042P20Rik|D15Ertd682e	RNA polymerase II associated protein 3	protein-coding
D6_peak_10751	chr6	4416752	4417462	4.65972	8.44233	5.18061	51	NA	Intergenic	Intergenic	-88511	NM_007743	12843	Mm.277792	NM_007743	ENSMUSG00000029661	Col1a2	AA960264|AI325291|Col1a-2|Cola-2|Cola2|oim	collagen, type I, alpha 2	protein-coding
D6_peak_10752	chr6	4667361	4667756	4.06266	5.72076	2.7908	27	NA	Intergenic	Intergenic	66492	NM_145398	213819	Mm.270703	NM_145398	ENSMUSG00000015189	Casd1	Cas1|Cast1	CAS1 domain containing 1	protein-coding
D6_peak_10754	chr6	4812490	4812788	4.8288	8.11755	4.88961	48	NA	Intergenic	Intergenic	65333	NM_130877	170676	Mm.320575	NM_130877	ENSMUSG00000092035	Peg10	AA407948|Edr|HB-1|MEF3L|Mar2|Mart2|MyEF-3	paternally expressed 10	protein-coding
D6_peak_10755	chr6	5029363	5029634	5.33174	8.64216	5.36012	53	NA	intron (NM_181595, intron 2 of 15)	intron (NM_181595, intron 2 of 15)	126178	NM_181595	243725	Mm.332901	NM_181595	ENSMUSG00000032827	Ppp1r9a	2810430P21Rik|4930518N04Rik|5330407E15|A230094E16Rik|BB181831|NRB|mKIAA1222|neurabin-I	protein phosphatase 1, regulatory (inhibitor) subunit 9A	protein-coding
D6_peak_10756	chr6	5204480	5205293	6.91063	15.8339	11.9974	119	NA	Intergenic	L1M5|LINE|L1	-10940	NM_011134	18979	Mm.237657	NM_011134	ENSMUSG00000002588	Pon1	Pon	paraoxonase 1	protein-coding
D6_peak_10757	chr6	5265214	5266273	5.23754	11.2615	7.74416	77	NA	intron (NM_183308, intron 8 of 8)	intron (NM_183308, intron 8 of 8)	-9510	NM_173006	269823	Mm.9122	NM_173006	ENSMUSG00000029759	Pon3	2810004E20|AI786302	paraoxonase 3	protein-coding
D6_peak_3381	chr13	38634987	38635535	4.23986	6.25989	3.25483	32	NA	promoter-TSS (NM_139063)	promoter-TSS (NM_139063)	-152	NM_139063	17828	Mm.261554	NM_139063	ENSMUSG00000038982	Bloc1s5	1810074A19Rik|Muted|mu	biogenesis of lysosomal organelles complex-1, subunit 5, muted	protein-coding
D6_peak_3383	chr13	38798639	38799007	4.1172	6.31817	3.30547	33	NA	Intergenic	Intergenic	-139795	NM_025380	66143	Mm.490319	NM_025380	ENSMUSG00000001707	Eef1e1	1110003A02Rik	eukaryotic translation elongation factor 1 epsilon 1	protein-coding
D6_peak_3384	chr13	38814763	38815548	5.18066	9.7382	6.3503	63	NA	Intergenic	Intergenic	145382	NM_134060	108652	Mm.255506	NM_134060	ENSMUSG00000021432	Slc35b3	4921526O06Rik|AI428480|CGI-19|PABST2|PAPST2	solute carrier family 35, member B3	protein-coding
D6_peak_3385	chr13	38939708	38940165	4.01146	5.40542	2.52745	25	NA	exon (NM_001170431, exon 6 of 10)	exon (NM_001170431, exon 6 of 10)	20601	NM_134060	108652	Mm.255506	NM_134060	ENSMUSG00000021432	Slc35b3	4921526O06Rik|AI428480|CGI-19|PABST2|PAPST2	solute carrier family 35, member B3	protein-coding
D6_peak_3387	chr13	39296973	39297689	6.19375	12.3433	8.74245	87	NA	Intergenic	Intergenic	-336456	NM_001170431	108652	Mm.255506	NM_134060	ENSMUSG00000021432	Slc35b3	4921526O06Rik|AI428480|CGI-19|PABST2|PAPST2	solute carrier family 35, member B3	protein-coding
D6_peak_3388	chr13	39351460	39351799	3.86389	4.96351	2.15717	21	NA	Intergenic	Intergenic	-390754	NM_001170431	108652	Mm.255506	NM_134060	ENSMUSG00000021432	Slc35b3	4921526O06Rik|AI428480|CGI-19|PABST2|PAPST2	solute carrier family 35, member B3	protein-coding
D6_peak_4999	chr15	98953169	98954175	5.20947	19.5821	15.5353	155	NA	promoter-TSS (NM_011653)	promoter-TSS (NM_011653)	-171	NM_011653	22142	Mm.405359	NM_011653	ENSMUSG00000072235	Tuba1a	Tuba-1|Tuba1	tubulin, alpha 1A	protein-coding
D6_peak_10763	chr6	5752419	5753217	8.4192	24.9328	20.6384	206	NA	intron (NM_001191027, intron 1 of 15)	intron (NM_001191027, intron 1 of 15)	27179	NM_001191027	13426	Mm.20893	NM_010063	ENSMUSG00000029757	Dync1i1	DH IC-1|DHIC-1|DIC|Dncic1|IC74	dynein cytoplasmic 1 intermediate chain 1	protein-coding
D6_peak_10764	chr6	6026698	6026906	3.39817	4.43646	1.73753	17	NA	intron (NM_001191027, intron 15 of 15)	MIR|SINE|MIR	-49409	NR_040255	72249	Mm.443268	NR_040255	ENSMUSG00000085416	1700019G24Rik	-	RIKEN cDNA 1700019G24 gene	ncRNA
D6_peak_10766	chr6	6569686	6570018	3.66564	4.86168	2.07131	20	NA	intron (NM_009169, intron 1 of 2)	intron (NM_009169, intron 1 of 2)	8806	NM_009169	20422	Mm.2469	NM_009169	ENSMUSG00000042541	Shfm1	DSS1|Shfdg1|Shfg	split hand/foot malformation (ectrodactyly) type 1	protein-coding
D6_peak_10768	chr6	8209108	8209554	8.18024	19.2291	15.1999	151	NA	5' UTR (NM_145374, exon 1 of 12)	5' UTR (NM_145374, exon 1 of 12)	104	NM_145374	252875	Mm.257151	NM_145374	ENSMUSG00000042447	Mios	C81488	missing oocyte, meiosis regulator, homolog (Drosophila)	protein-coding
D6_peak_10769	chr6	8258889	8259446	7.40904	16.322	12.4563	124	NA	promoter-TSS (NM_026632)	promoter-TSS (NM_026632)	-26	NM_026632	68240	Mm.29073	NM_026632	ENSMUSG00000012483	Rpa3	14kDa|C330026P08Rik	replication protein A3	protein-coding
D6_peak_3390	chr13	39523757	39524298	6.72623	13.2961	9.62577	96	NA	Intergenic	Intergenic	-563152	NM_001170431	108652	Mm.255506	NM_134060	ENSMUSG00000021432	Slc35b3	4921526O06Rik|AI428480|CGI-19|PABST2|PAPST2	solute carrier family 35, member B3	protein-coding
D6_peak_3392	chr13	39823826	39824148	5.19026	8.409	5.15134	51	NA	Intergenic	Intergenic	464024	NM_172143	218165	Mm.364096	NM_172143	ENSMUSG00000047094	Ofcc1	opo	orofacial cleft 1 candidate 1	protein-coding
D6_peak_3393	chr13	40367775	40368023	4.43078	6.30705	3.29633	32	NA	Intergenic	Intergenic	-79888	NM_172143	218165	Mm.364096	NM_172143	ENSMUSG00000047094	Ofcc1	opo	orofacial cleft 1 candidate 1	protein-coding
D6_peak_3394	chr13	40381807	40382011	4.12076	6.06444	3.08606	30	NA	Intergenic	Intergenic	-93898	NM_172143	218165	Mm.364096	NM_172143	ENSMUSG00000047094	Ofcc1	opo	orofacial cleft 1 candidate 1	protein-coding
D6_peak_3395	chr13	40703720	40704085	3.55893	4.69262	1.94065	19	NA	Intergenic	Intergenic	-23906	NR_125899	102633805		NR_125899	ENSMUSG00000097752	Gm26688	Tfap2a-as1	predicted gene, 26688	ncRNA
D6_peak_10771	chr6	8731807	8732803	6.45752	21.4877	17.3481	173	NA	intron (NM_001252266, intron 5 of 11)	intron (NM_001252266, intron 5 of 11)	26153	NM_001252266	15893	Mm.275683	NM_010492	ENSMUSG00000062995	Ica1	69kDa|ICA69	islet cell autoantigen 1	protein-coding
D6_peak_10773	chr6	8958302	8958732	7.36884	16.716	12.8265	128	NA	intron (NM_008751, intron 1 of 1)	intron (NM_008751, intron 1 of 1)	8498	NM_008751	18231	Mm.46954	NM_008751	ENSMUSG00000046178	Nxph1	C130005L03Rik	neurexophilin 1	protein-coding
D6_peak_10774	chr6	9005007	9005587	4.46281	7.18511	4.06291	40	NA	intron (NM_008751, intron 1 of 1)	intron (NM_008751, intron 1 of 1)	55278	NM_008751	18231	Mm.46954	NM_008751	ENSMUSG00000046178	Nxph1	C130005L03Rik	neurexophilin 1	protein-coding
D6_peak_10776	chr6	11275842	11276728	5.27504	10.6204	7.15563	71	NA	Intergenic	Intergenic	-301907	NR_033776	57866	Mm.4397	NR_033776		AA545190	-	EST AA545190	ncRNA
D6_peak_10777	chr6	11907485	11907859	9.37041	21.4129	17.2766	172	NA	promoter-TSS (NM_010886)	promoter-TSS (NM_010886)	-226	NM_010886	17992	Mm.415865	NM_010886	ENSMUSG00000029632	Ndufa4	MLRQ	NADH dehydrogenase (ubiquinone) 1 alpha subcomplex, 4	protein-coding
D6_peak_10780	chr6	12406517	12407081	5.94049	11.4896	7.95404	79	NA	intron (NM_001164805, intron 8 of 26)	intron (NM_001164805, intron 8 of 26)	-297219	NR_003631	625347	Mm.389084	NM_001039041	ENSMUSG00000057223	Gm6578	EG625347	mitochondrial ribosomal protein L32 pseudogene	pseudo
D6_peak_10783	chr6	12543797	12544360	4.33562	6.96569	3.86969	38	NA	intron (NM_001164805, intron 2 of 26)	intron (NM_001164805, intron 2 of 26)	205175	NM_001164805	330267	Mm.11989	NM_001164805	ENSMUSG00000032625	Thsd7a	Gm837	thrombospondin, type I, domain containing 7A	protein-coding
D6_peak_10790	chr6	13607383	13608068	5.48749	10.298	6.86133	68	NA	intron (NM_028990, intron 1 of 4)	CpG	373	NM_001347059	101118	Mm.254845	NM_028990	ENSMUSG00000029569	Tmem168	5730526F17Rik|8430437G11Rik|AI462344|AI504145	transmembrane protein 168	protein-coding
D6_peak_10791	chr6	13839453	13839954	4.0294	6.42903	3.40217	34	NA	5' UTR (NM_001330667, exon 1 of 3)	5' UTR (NM_001330667, exon 1 of 3)	239	NM_001330667	64450	Mm.167625	NM_145066	ENSMUSG00000048216	Gpr85	2900026B03Rik	G protein-coupled receptor 85	protein-coding
D6_peak_10792	chr6	13871251	13871740	4.52775	7.00776	3.90627	39	NA	promoter-TSS (NR_024619)	promoter-TSS (NR_024619)	-12	NR_024619	66520	Mm.29615	NM_183258		2610001J05Rik	C79299	RIKEN cDNA 2610001J05 gene	ncRNA
D6_peak_10793	chr6	13920791	13921282	4.58793	6.82506	3.74482	37	NA	Intergenic	Intergenic	49467	NR_045995	76311	Mm.367129	NR_045995	ENSMUSG00000097616	1110019D14Rik	-	RIKEN cDNA 1110019D14 gene	ncRNA
D6_peak_10794	chr6	14409535	14409968	4.78326	7.42933	4.27758	42	NA	Intergenic	Intergenic	345523	NM_080464	140491	Mm.209429	NM_080464	ENSMUSG00000042717	Ppp1r3a	GM|RG1|RGL	protein phosphatase 1, regulatory (inhibitor) subunit 3A	protein-coding
D6_peak_10795	chr6	14510921	14511771	5.06732	8.85599	5.55263	55	NA	Intergenic	Intergenic	243928	NM_080464	140491	Mm.209429	NM_080464	ENSMUSG00000042717	Ppp1r3a	GM|RG1|RGL	protein phosphatase 1, regulatory (inhibitor) subunit 3A	protein-coding
D6_peak_10796	chr6	15400026	15400483	4.39877	6.51894	3.47933	34	NA	intron (NM_053242, intron 10 of 18)	intron (NM_053242, intron 10 of 18)	214748	NM_212435	114142	Mm.332919	NM_053242	ENSMUSG00000029563	Foxp2	2810043D05Rik|AI449000|CAG-16|D0Kist7	forkhead box P2	protein-coding
D6_peak_7401	chr2	59882293	59882596	5.51915	9.28894	5.94408	59	NA	5' UTR (NM_028118, exon 1 of 11)	5' UTR (NM_028118, exon 1 of 11)	162	NM_001159636	72137	Mm.288734	NM_028118	ENSMUSG00000026988	Wdsub1	1700048E19Rik|2610014F08Rik	WD repeat, SAM and U-box domain containing 1	protein-coding
D6_peak_7402	chr2	59996792	59997274	5.79037	11.6007	8.05648	80	NA	intron (NM_001001182, intron 4 of 35)	L1ME1|LINE|L1	-114427	NM_028118	72137	Mm.288734	NM_028118	ENSMUSG00000026988	Wdsub1	1700048E19Rik|2610014F08Rik	WD repeat, SAM and U-box domain containing 1	protein-coding
D6_peak_7404	chr2	60052988	60053739	4.79161	9.33459	5.98573	59	NA	intron (NM_001001182, intron 2 of 35)	intron (NM_001001182, intron 2 of 35)	72377	NM_001001182	407823	Mm.228071	NM_001001182	ENSMUSG00000026987	Baz2b	5830435C13Rik|BC053917|D2Ertd794e	bromodomain adjacent to zinc finger domain, 2B	protein-coding
D6_peak_7405	chr2	60126586	60127304	5.38542	14.5406	10.7857	107	NA	Intergenic	Intergenic	-1205	NM_001001182	407823	Mm.228071	NM_001001182	ENSMUSG00000026987	Baz2b	5830435C13Rik|BC053917|D2Ertd794e	bromodomain adjacent to zinc finger domain, 2B	protein-coding
D6_peak_7406	chr2	60412854	60413153	5.19359	8.09736	4.87139	48	NA	TTS (NR_046065)	TTS (NR_046065)	1478	NR_046065	100039176	Mm.261790	NR_046065	ENSMUSG00000087283	Gm13580	OTTMUSG00000012842	predicted gene 13580	ncRNA
D6_peak_7407	chr2	60796713	60797367	5.00252	8.74208	5.44986	54	NA	intron (NM_020296, intron 3 of 13)	intron (NM_020296, intron 3 of 13)	-74437	NM_001159564	16420	Mm.98193	NM_021359	ENSMUSG00000026971	Itgb6	2210409C20Rik|4831415H04Rik	integrin beta 6	protein-coding
D6_peak_7408	chr2	60916712	60917250	6.15477	12.2724	8.67722	86	NA	intron (NM_020296, intron 1 of 13)	intron (NM_020296, intron 1 of 13)	-35543	NM_001141932	56878	Mm.259667	NM_020296	ENSMUSG00000026970	Rbms1	2600014B10Rik|AI255215|MSSP-1|MSSP-2|MSSP-3|YC1	RNA binding motif, single stranded interacting protein 1	protein-coding
D6_peak_7409	chr2	60963125	60963333	3.94564	6.5395	3.49757	34	NA	promoter-TSS (NM_020296)	promoter-TSS (NM_020296)	-25	NM_020296	56878	Mm.259667	NM_020296	ENSMUSG00000026970	Rbms1	2600014B10Rik|AI255215|MSSP-1|MSSP-2|MSSP-3|YC1	RNA binding motif, single stranded interacting protein 1	protein-coding
D6_peak_7410	chr2	61357010	61357322	4.54393	7.03461	3.93016	39	NA	Intergenic	Intergenic	-221420	NM_011529	21353	Mm.244393	NM_011529	ENSMUSG00000064289	Tank	C86182|E430026L09Rik|I-TRAF	TRAF family member-associated Nf-kappa B activator	protein-coding
D6_peak_7411	chr2	61379680	61380239	3.6115	4.77599	2.00039	20	NA	Intergenic	Intergenic	-198627	NM_011529	21353	Mm.244393	NM_011529	ENSMUSG00000064289	Tank	C86182|E430026L09Rik|I-TRAF	TRAF family member-associated Nf-kappa B activator	protein-coding
D6_peak_7416	chr2	62620974	62621431	3.74158	5.67047	2.74872	27	NA	intron (NM_001164477, intron 3 of 14)	intron (NM_001164477, intron 3 of 14)	25053	NM_027835	71586	Mm.136224	NM_027835	ENSMUSG00000026896	Ifih1	9130009C22Rik|Helicard|Hlcd|MDA5|RLR-2	interferon induced with helicase C domain 1	protein-coding
D6_peak_7417	chr2	62621679	62621934	3.70884	5.61311	2.70345	27	NA	intron (NM_001164477, intron 3 of 14)	intron (NM_001164477, intron 3 of 14)	24449	NM_027835	71586	Mm.136224	NM_027835	ENSMUSG00000026896	Ifih1	9130009C22Rik|Helicard|Hlcd|MDA5|RLR-2	interferon induced with helicase C domain 1	protein-coding
D6_peak_7418	chr2	63350868	63351152	5.66843	9.53725	6.16874	61	NA	Intergenic	Intergenic	-166723	NM_133207	170738	Mm.242532	NM_133207	ENSMUSG00000059742	Kcnh7	9330137I11Rik|Kv11.3|erg3	potassium voltage-gated channel, subfamily H (eag-related), member 7	protein-coding
D6_peak_7419	chr2	63496943	63497535	5.75572	13.0861	9.43108	94	NA	Intergenic	Intergenic	-312952	NM_133207	170738	Mm.242532	NM_133207	ENSMUSG00000059742	Kcnh7	9330137I11Rik|Kv11.3|erg3	potassium voltage-gated channel, subfamily H (eag-related), member 7	protein-coding
D6_peak_803	chr1	180118498	180119085	6.18983	10.7667	7.29036	72	NA	intron (NM_001346805, intron 20 of 34)	intron (NM_001346805, intron 20 of 34)	74694	NM_001163290	67426	Mm.38330	NM_023341	ENSMUSG00000026489	Coq8a	4632432J16Rik|AI462003|Adck3|Cabc1|mKIAA0451	coenzyme Q8A	protein-coding
D6_peak_805	chr1	180256111	180256639	5.75742	9.6846	6.30211	63	NA	promoter-TSS (NM_001128605)	promoter-TSS (NM_001128605)	-75	NM_001128605	19165	Mm.330850	NM_011183	ENSMUSG00000010609	Psen2	ALG-3|Ad4h|Alg3|PS-2|PS2|Psnl2|STM2	presenilin 2	protein-coding
D6_peak_806	chr1	180312900	180313945	7.62824	19.1458	15.1206	151	NA	Intergenic	Intergenic	-17054	NM_001081175	320404	Mm.132535	NM_001081175	ENSMUSG00000038855	Itpkb	1110033J02Rik|E130307H12Rik	inositol 1,4,5-trisphosphate 3-kinase B	protein-coding
D6_peak_807	chr1	180365304	180365854	8.36156	19.5698	15.5235	155	NA	intron (NM_001081175, intron 2 of 7)	intron (NM_001081175, intron 2 of 7)	-35030	NR_003623	277333	Mm.389223	NM_199472		Gm5069	EG277333	glyceraldehyde-3-phosphate dehydrogenase pseudogene	pseudo
D6_peak_7420	chr2	63575603	63575916	4.67045	9.41501	6.05801	60	NA	Intergenic	Intergenic	-391472	NM_133207	170738	Mm.242532	NM_133207	ENSMUSG00000059742	Kcnh7	9330137I11Rik|Kv11.3|erg3	potassium voltage-gated channel, subfamily H (eag-related), member 7	protein-coding
D6_peak_7421	chr2	63849456	63850141	4.9294	9.93938	6.53404	65	NA	Intergenic	Intergenic	248240	NM_021716	60344	Mm.130769	NM_021716	ENSMUSG00000075324	Fign	fi|fidget	fidgetin	protein-coding
D6_peak_7422	chr2	63878129	63878755	6.23971	12.0234	8.4475	84	NA	Intergenic	Intergenic	219596	NM_021716	60344	Mm.130769	NM_021716	ENSMUSG00000075324	Fign	fi|fidget	fidgetin	protein-coding
D6_peak_7423	chr2	64072782	64073256	5.29982	8.92126	5.61165	56	NA	intron (NM_001267847, intron 1 of 3)	intron (NM_001267847, intron 1 of 3)	25019	NM_021716	60344	Mm.130769	NM_021716	ENSMUSG00000075324	Fign	fi|fidget	fidgetin	protein-coding
D6_peak_7425	chr2	64451750	64452061	5.40152	9.78681	6.39524	63	NA	Intergenic	Intergenic	-353867	NM_001267846	60344	Mm.130769	NM_021716	ENSMUSG00000075324	Fign	fi|fidget	fidgetin	protein-coding
D6_peak_7426	chr2	64852600	64853670	6.69858	16.747	12.8562	128	NA	Intergenic	Intergenic	169631	NM_016719	50915	Mm.214554	NM_016719	ENSMUSG00000026888	Grb14	AI505286	growth factor receptor bound protein 14	protein-coding
D6_peak_7427	chr2	65089839	65090081	4.92869	7.97426	4.76257	47	NA	intron (NM_027225, intron 12 of 12)	intron (NM_027225, intron 12 of 12)	-67194	NM_016719	50915	Mm.214554	NM_016719	ENSMUSG00000026888	Grb14	AI505286	growth factor receptor bound protein 14	protein-coding
D6_peak_7428	chr2	65347055	65347290	4.35051	5.9351	2.97404	29	NA	intron (NM_177074, intron 7 of 11)	intron (NM_177074, intron 7 of 11)	16854	NM_177074	320106	Mm.227703	NM_177074	ENSMUSG00000061171	Slc38a11	9330158F14Rik	solute carrier family 38, member 11	protein-coding
D6_peak_810	chr1	180568793	180569341	4.10922	5.79529	2.85375	28	NA	promoter-TSS (NM_007415)	promoter-TSS (NM_007415)	92	NM_007415	11545	Mm.277779	NM_007415	ENSMUSG00000026496	Parp1	5830444G22Rik|AI893648|ARTD1|Adprp|Adprt1|C80510|PARP|PPOL|parp-1|sPARP-1	poly (ADP-ribose) polymerase family, member 1	protein-coding
D6_peak_811	chr1	180725807	180726027	5.48115	8.88711	5.58078	55	NA	promoter-TSS (NM_133225)	promoter-TSS (NM_133225)	-126	NM_133225	170760	Mm.272981	NM_133225	ENSMUSG00000026499	Acbd3	60kDa|8430407O11Rik|D1Ertd10e|GCP60|GOLPH1|Gocap1|Pap7	acyl-Coenzyme A binding domain containing 3	protein-coding
D6_peak_814	chr1	180783454	180783726	5.19359	8.09736	4.87139	48	NA	Intergenic	Intergenic	30015	NM_008210	15078	Mm.138832	NM_008210	ENSMUSG00000060743	H3f3a	H3.3A	H3 histone, family 3A	protein-coding
D6_peak_816	chr1	180850618	180851477	8.59434	26.405	22.052	220	NA	promoter-TSS (NM_145943)	promoter-TSS (NM_145943)	-104	NM_145943	208768	Mm.272625	NM_145943	ENSMUSG00000038806	Sde2	-	SDE2 telomere maintenance homolog (S. pombe)	protein-coding
D6_peak_7435	chr2	65668166	65668673	6.1623	11.1022	7.59852	75	NA	promoter-TSS (NM_001346680)	promoter-TSS (NM_001346680)	-267	NM_001346680	110876	Mm.220329	NM_001099298	ENSMUSG00000075318	Scn2a	6430408L10|A230052E19Rik|Nav1.2|Scn2a1	sodium channel, voltage-gated, type II, alpha	protein-coding
D6_peak_7436	chr2	65908707	65909079	3.45026	4.72471	1.96736	19	NA	intron (NM_178634, intron 2 of 5)	intron (NM_178634, intron 2 of 5)	-22972	NM_001290665	77771	Mm.102025	NM_153409	ENSMUSG00000044647	Csrnp3	A330102K23Rik|CSRNP-3|Csnrp3|Mbu1|taip-2	cysteine-serine-rich nuclear protein 3	protein-coding
D6_peak_7437	chr2	65955082	65955292	5.03749	8.15572	4.92392	49	NA	intron (NM_001290666, intron 3 of 4)	intron (NM_001290666, intron 3 of 4)	23322	NM_001290665	77771	Mm.102025	NM_153409	ENSMUSG00000044647	Csrnp3	A330102K23Rik|CSRNP-3|Csnrp3|Mbu1|taip-2	cysteine-serine-rich nuclear protein 3	protein-coding
D6_peak_7439	chr2	66144024	66144658	5.9209	10.6904	7.21958	72	NA	Intergenic	RSINE1|SINE|B4	-19548	NM_015736	14425	Mm.439760	NM_015736	ENSMUSG00000026994	Galnt3	-	UDP-N-acetyl-alpha-D-galactosamine:polypeptide N-acetylgalactosaminyltransferase 3	protein-coding
D6_peak_13202	chr9	14784595	14784928	5.99179	11.194	7.68223	76	NA	intron (NM_001310728, intron 1 of 18)	CpG	107	NM_001310728	17535	Mm.149071	NM_018736	ENSMUSG00000031928	Mre11a	Mre11|Mre11b	MRE11A homolog A, double strand break repair nuclease	protein-coding
D6_peak_13209	chr9	16194918	16195152	4.17298	5.89716	2.94196	29	NA	intron (NM_001080814, intron 2 of 24)	L3b|LINE|CR1	183196	NM_001080814	270120	Mm.195010	NM_001080814	ENSMUSG00000074505	Fat3	9430076A06Rik|D430038H04Rik|Gm1132|Gm510|MFAT3F	FAT atypical cadherin 3	protein-coding
D6_peak_821	chr1	182018679	182019057	3.44364	4.92566	2.1264	21	NA	intron (NM_001083121, intron 1 of 13)	intron (NM_001083121, intron 1 of 13)	1112	NM_001083121	13800	Mm.87759	NM_008680	ENSMUSG00000022995	Enah	Mena|NDPP-1|Ndpp1|WBP8	enabled homolog (Drosophila)	protein-coding
D6_peak_823	chr1	182082107	182082448	3.9627	5.32905	2.46256	24	NA	Intergenic	Intergenic	-42460	NM_012058	27058	Mm.273196	NM_012058	ENSMUSG00000026511	Srp9	9kDa	signal recognition particle 9	protein-coding
D6_peak_825	chr1	182282562	182282872	4.64447	7.49538	4.33643	43	NA	promoter-TSS (NM_007853)	promoter-TSS (NM_007853)	42	NM_007853	13244	Mm.29648	NM_007853	ENSMUSG00000038633	Degs1	AA536663|Degs|Des1|Mdes	delta(4)-desaturase, sphingolipid 1	protein-coding
D6_peak_828	chr1	182574111	182574728	5.25803	8.2015	4.96517	49	NA	intron (NM_130890, intron 2 of 20)	intron (NM_130890, intron 2 of 20)	9412	NM_130890	170725	Mm.189201	NM_130890	ENSMUSG00000038599	Capn8	nCL-2|nCL-2'	calpain 8	protein-coding
D6_peak_829	chr1	182764182	182764668	6.90419	14.926	11.1465	111	NA	promoter-TSS (NM_144796)	promoter-TSS (NM_144796)	-481	NM_144796	96935	Mm.331052	NM_144796	ENSMUSG00000038576	Susd4	AI848994|E430021N18Rik|N28096	sushi domain containing 4	protein-coding
D6_peak_7440	chr2	66256373	66257020	8.17915	19.7352	15.6804	156	NA	promoter-TSS (NM_001290669)	promoter-TSS (NM_001290669)	-79	NM_001047604	73668	Mm.250868	NM_001047604	ENSMUSG00000034848	Ttc21b	2410066K11Rik|Thm1|aln|mKIAA1992	tetratricopeptide repeat domain 21B	protein-coding
D6_peak_7441	chr2	66512908	66513376	4.60983	7.14375	4.02615	40	NA	intron (NM_001290674, intron 18 of 26)	intron (NM_001290674, intron 18 of 26)	72262	NR_033495	100038743	Mm.330264	NR_033495		Gm13629	OTTMUSG00000013098	predicted gene 13629	ncRNA
D6_peak_7442	chr2	66597737	66597985	3.80839	5.08678	2.25967	22	NA	intron (NM_001290674, intron 1 of 26)	intron (NM_001290674, intron 1 of 26)	37101	NM_001290674	20274	Mm.440889	NM_018852	ENSMUSG00000075316	Scn9a	Nav1.7|PN1|mKIAA4197	sodium channel, voltage-gated, type IX, alpha	protein-coding
D6_peak_7445	chr2	66661860	66662308	4.62661	7.17147	4.05061	40	NA	Intergenic	Intergenic	-27122	NM_001290675	20274	Mm.440889	NM_018852	ENSMUSG00000075316	Scn9a	Nav1.7|PN1|mKIAA4197	sodium channel, voltage-gated, type IX, alpha	protein-coding
D6_peak_7446	chr2	66751696	66752219	3.88093	4.98975	2.17983	21	NA	exon (NM_009135, exon 4 of 25)	exon (NM_009135, exon 4 of 25)	32953	NM_009135	20272	Mm.38127	NM_009135	ENSMUSG00000034810	Scn7a	1110034K09Rik|AI642000|NaG|Nav2|Nav2.3|Nax|Scn6a	sodium channel, voltage-gated, type VII, alpha	protein-coding
D6_peak_7448	chr2	67679561	67680066	4.31785	6.38727	3.36511	33	NA	Intergenic	MTEa|LTR|ERVL-MaLR	4356	NR_106083	102465706		NR_106083	ENSMUSG00000098299	Mir7224	Gm27971|mmu-mir-7224	microRNA 7224	ncRNA
D6_peak_13210	chr9	16257086	16257558	5.70591	11.4426	7.91068	79	NA	intron (NM_001080814, intron 1 of 24)	intron (NM_001080814, intron 1 of 24)	120909	NM_001080814	270120	Mm.195010	NM_001080814	ENSMUSG00000074505	Fat3	9430076A06Rik|D430038H04Rik|Gm1132|Gm510|MFAT3F	FAT atypical cadherin 3	protein-coding
D6_peak_13211	chr9	16499616	16499867	3.37405	5.23255	2.382	23	NA	Intergenic	Intergenic	-121510	NM_001080814	270120	Mm.195010	NM_001080814	ENSMUSG00000074505	Fat3	9430076A06Rik|D430038H04Rik|Gm1132|Gm510|MFAT3F	FAT atypical cadherin 3	protein-coding
D6_peak_13214	chr9	18291891	18292617	5.79703	10.4772	7.02471	70	NA	promoter-TSS (NM_025844)	promoter-TSS (NM_025844)	-13	NM_025844	66917	Mm.103534	NM_025844	ENSMUSG00000001774	Chordc1	1110001O09Rik|AA409036|Chp-1|morgana	cysteine and histidine-rich domain (CHORD)-containing, zinc-binding protein 1	protein-coding
D6_peak_13216	chr9	20460018	20460263	4.0413	5.23691	2.385	23	NA	promoter-TSS (NM_011753)	promoter-TSS (NM_011753)	20	NM_011753	22688	Mm.107441	NM_011753	ENSMUSG00000063108	Zfp26	5033428C05Rik|KRAB15|Zfp-26|Zfp70|Zfp81-rs1|mKIAA4196|mkr-3|mszf14|mszf52	zinc finger protein 26	protein-coding
D6_peak_830	chr1	182804365	182804579	5.43761	8.81586	5.51677	55	NA	intron (NM_144796, intron 1 of 7)	intron (NM_144796, intron 1 of 7)	39566	NM_144796	96935	Mm.331052	NM_144796	ENSMUSG00000038576	Susd4	AI848994|E430021N18Rik|N28096	sushi domain containing 4	protein-coding
D6_peak_833	chr1	183055710	183056422	5.48749	10.298	6.86133	68	NA	Intergenic	Intergenic	91491	NM_001278220	68897	Mm.327216	NM_026866	ENSMUSG00000030768	Disp1	1190008H24Rik|DispA	dispatched RND transporter family member 1	protein-coding
D6_peak_835	chr1	183233741	183234034	3.43457	4.12575	1.48966	14	NA	Intergenic	Intergenic	-12358	NM_001278219	68897	Mm.327216	NM_026866	ENSMUSG00000030768	Disp1	1190008H24Rik|DispA	dispatched RND transporter family member 1	protein-coding
D6_peak_836	chr1	183299165	183299599	16.2578	101.785	96.5898	965	NA	intron (NM_181732, intron 1 of 9)	RLTR33|LTR|ERVK	2322	NM_181732	108909	Mm.290502	NM_145626	ENSMUSG00000042901	Aida	2610208M17Rik|BC004835	axin interactor, dorsalization associated	protein-coding
D6_peak_7450	chr2	68048546	68049575	5.82138	12.0459	8.46779	84	NA	Intergenic	Intergenic	-55612	NM_020283	26877	Mm.226435	NM_020283	ENSMUSG00000034780	B3galt1	beta3Gal-T1	UDP-Gal:betaGlcNAc beta 1,3-galactosyltransferase, polypeptide 1	protein-coding
D6_peak_7451	chr2	68124731	68125869	6.63927	14.4272	10.6793	106	NA	Intergenic	A-rich|Low_complexity|Low_complexity	20628	NM_020283	26877	Mm.226435	NM_020283	ENSMUSG00000034780	B3galt1	beta3Gal-T1	UDP-Gal:betaGlcNAc beta 1,3-galactosyltransferase, polypeptide 1	protein-coding
D6_peak_7453	chr2	68280621	68280873	6.16382	13.9214	10.208	102	NA	intron (NM_016866, intron 14 of 17)	intron (NM_016866, intron 14 of 17)	176075	NM_020283	26877	Mm.226435	NM_020283	ENSMUSG00000034780	B3galt1	beta3Gal-T1	UDP-Gal:betaGlcNAc beta 1,3-galactosyltransferase, polypeptide 1	protein-coding
D6_peak_7454	chr2	68349323	68349640	5.02738	8.45899	5.19572	51	NA	intron (NM_016866, intron 10 of 17)	L1M4c|LINE|L1	122500	NM_016866	53416	Mm.198414	NM_016866	ENSMUSG00000027030	Stk39	AW227544|AW556857|DCHT|RF005|Rnl5|SPAK	serine/threonine kinase 39	protein-coding
D6_peak_7457	chr2	69086718	69087381	3.48572	5.44169	2.55787	25	NA	intron (NM_172856, intron 8 of 9)	intron (NM_172856, intron 8 of 9)	-48751	NM_181547	329416	Mm.90047	NM_181547	ENSMUSG00000034738	Nostrin	Daip2|mDaIP2	nitric oxide synthase trafficker	protein-coding
D6_peak_13224	chr9	20697409	20697711	4.85222	9.12447	5.79503	57	NA	intron (NM_173777, intron 1 of 5)	intron (NM_173777, intron 1 of 5)	30654	NM_173777	244723	Mm.293552	NM_173777	ENSMUSG00000032172	Olfm2	A030009A06Rik	olfactomedin 2	protein-coding
D6_peak_13226	chr9	20878094	20878659	9.59862	26.9126	22.5422	225	NA	exon (NM_145154, exon 2 of 6)	exon (NM_145154, exon 2 of 6)	1334	NM_145154	70726	Mm.34019	NM_145154	ENSMUSG00000038742	Angptl6	6330404E11Rik|AGF|ARP3|Arp5	angiopoietin-like 6	protein-coding
D6_peak_13227	chr9	20887920	20888187	5.62496	9.4651	6.10268	61	NA	promoter-TSS (NM_145610)	promoter-TSS (NM_145610)	-122	NM_145610	235036	Mm.2930	NM_145610	ENSMUSG00000004100	Ppan	A230087P06Rik|SSF1	peter pan homolog (Drosophila)	protein-coding
D6_peak_13228	chr9	21002716	21003122	4.53675	7.31182	4.17399	41	NA	5' UTR (NM_023167, exon 1 of 9)	5' UTR (NM_023167, exon 1 of 9)	182	NM_023167	66163	Mm.427576	NM_023167	ENSMUSG00000003299	Mrpl4	1110017G11Rik	mitochondrial ribosomal protein L4	protein-coding
D6_peak_13229	chr9	21073511	21073858	5.63917	9.14495	5.81403	58	NA	promoter-TSS (NM_001039824)	promoter-TSS (NM_001039824)	-170	NM_001039824	68165	Mm.490294	NM_001039824	ENSMUSG00000079677	Fdx1l	B230118G17Rik|Fdx2	ferredoxin 1-like	protein-coding
D6_peak_840	chr1	183756501	183757105	6.78666	12.9775	9.33028	93	NA	Intergenic	Intergenic	277195	NM_028516	73363	Mm.50115	NM_028516	ENSMUSG00000044854	1700056E22Rik	-	RIKEN cDNA 1700056E22 gene	protein-coding
D6_peak_841	chr1	184033793	184034847	10.9959	50.0142	45.0473	450	NA	promoter-TSS (NM_028516)	promoter-TSS (NM_028516)	-141	NM_022019	63953	Mm.404024	NM_022019	ENSMUSG00000039384	Dusp10	2610306G15Rik|AI158871|MKP-5|MKP5	dual specificity phosphatase 10	protein-coding
D6_peak_843	chr1	185020759	185021552	3.97265	5.57625	2.6711	26	NA	Intergenic	Intergenic	-21606	NM_145515	226778	Mm.7445	NM_145515	ENSMUSG00000026620	Mark1	AW491150|B930025N23Rik|Emk3|Par-1c|mKIAA1477|mPar-1c	MAP/microtubule affinity regulating kinase 1	protein-coding
D6_peak_847	chr1	186046072	186046323	6.38284	11.8717	8.30711	83	NA	Intergenic	Intergenic	71113	NM_146106	226791	Mm.257116	NM_146106	ENSMUSG00000039246	Lyplal1	BC027340|Q96AVO	lysophospholipase-like 1	protein-coding
D6_peak_848	chr1	186117053	186117364	5.43707	9.49733	6.13249	61	NA	exon (NM_146106, exon 1 of 5)	exon (NM_146106, exon 1 of 5)	102	NM_146106	226791	Mm.257116	NM_146106	ENSMUSG00000039246	Lyplal1	BC027340|Q96AVO	lysophospholipase-like 1	protein-coding
D6_peak_849	chr1	186408732	186409181	6.76631	15.9956	12.1491	121	NA	Intergenic	Intergenic	149725	NR_131124	320449	Mm.404477	NR_131124	ENSMUSG00000103690	A730004F24Rik	-	RIKEN cDNA A730004F24 gene	ncRNA
D6_peak_7462	chr2	70177470	70177764	4.72988	7.34166	4.20018	42	NA	intron (NM_177376, intron 8 of 34)	intron (NM_177376, intron 8 of 34)	138491	NM_177376	329421	Mm.99648	NM_177376	ENSMUSG00000042064	Myo3b	A430065P19Rik	myosin IIIB	protein-coding
D6_peak_7463	chr2	70247642	70247932	6.14125	10.6859	7.21587	72	NA	intron (NM_177376, intron 17 of 34)	intron (NM_177376, intron 17 of 34)	208661	NM_177376	329421	Mm.99648	NM_177376	ENSMUSG00000042064	Myo3b	A430065P19Rik	myosin IIIB	protein-coding
D6_peak_7464	chr2	70443325	70443543	4.21913	5.73004	2.79805	27	NA	Intergenic	Intergenic	-31489	NM_022435	64406	Mm.423397	NM_022435	ENSMUSG00000075304	Sp5	-	trans-acting transcription factor 5	protein-coding
D6_peak_7465	chr2	70661230	70661599	6.23159	11.2196	7.70632	77	NA	promoter-TSS (NM_027352)	promoter-TSS (NM_027352)	-95	NM_027352	70231	Mm.271950	NM_027352	ENSMUSG00000014959	Gorasp2	0610011A07Rik|2410043M02Rik|5730520M13Rik|9430094F20Rik|AW552058|ENSMUSG00000075299|GOLPH2|GRASP55|GRS2|p59	golgi reassembly stacking protein 2	protein-coding
D6_peak_7468	chr2	71211634	71211968	5.56099	9.35869	6.00725	60	NA	promoter-TSS (NM_001198877)	promoter-TSS (NM_001198877)	95	NM_001198872	13427	Mm.249479	NM_010064	ENSMUSG00000027012	Dync1i2	3110079H08Rik|AW554389|Dncic2	dynein cytoplasmic 1 intermediate chain 2	protein-coding
D6_peak_13230	chr9	21091758	21092229	9.87872	25.1587	20.8554	208	NA	promoter-TSS (NM_027911)	promoter-TSS (NM_027911)	-5	NM_027911	71766	Mm.196137	NM_027911	ENSMUSG00000010205	Raver1	1300006N24Rik|AA050359|mKIAA1978	ribonucleoprotein, PTB-binding 1	protein-coding
D6_peak_13231	chr9	21131206	21131749	6.9129	13.1943	9.53147	95	NA	promoter-TSS (NM_018793)	promoter-TSS (NM_018793)	-202	NM_001205312	54721	Mm.20249	NM_018793	ENSMUSG00000032175	Tyk2	JTK1	tyrosine kinase 2	protein-coding
D6_peak_13236	chr9	21424662	21425010	7.52806	16.0705	12.2193	122	NA	promoter-TSS (NM_001039520)	promoter-TSS (NM_001039520)	-72	NM_001253893	13430	Mm.433257	NM_007871	ENSMUSG00000033335	Dnm2	Dyn2|Udnm|b2b2159Clo	dynamin 2	protein-coding
D6_peak_13237	chr9	21509966	21510531	7.4325	16.3654	12.4972	124	NA	promoter-TSS (NM_010744)	promoter-TSS (NM_010744)	-14	NR_136911	17083	Mm.196618	NM_010744	ENSMUSG00000032180	Tmed1	Il1rl1l|Ly84l|St2l	transmembrane p24 trafficking protein 1	protein-coding
D6_peak_850	chr1	186634190	186634971	4.57664	7.08883	3.97746	39	NA	intron (NM_001329107, intron 3 of 7)	intron (NM_001329107, intron 3 of 7)	71409	NM_001329107	21808	Mm.18213	NM_009367	ENSMUSG00000039239	Tgfb2	BB105277|Tgf-beta2|Tgfb-2	transforming growth factor, beta 2	protein-coding
D6_peak_854	chr1	187420957	187421180	3.78091	4.83571	2.05093	20	NA	Intergenic	Intergenic	-187938	NM_001243792	26381	Mm.89989	NM_011935	ENSMUSG00000026610	Esrrg	ERR3|Errg|NR3B3|mKIAA0832	estrogen-related receptor gamma	protein-coding
D6_peak_855	chr1	187505440	187505898	7.62152	17.1919	13.2737	132	NA	Intergenic	Intergenic	-103337	NM_001243792	26381	Mm.89989	NM_011935	ENSMUSG00000026610	Esrrg	ERR3|Errg|NR3B3|mKIAA0832	estrogen-related receptor gamma	protein-coding
D6_peak_856	chr1	187542444	187542715	5.29122	7.94972	4.74068	47	NA	Intergenic	Intergenic	-66427	NM_001243792	26381	Mm.89989	NM_011935	ENSMUSG00000026610	Esrrg	ERR3|Errg|NR3B3|mKIAA0832	estrogen-related receptor gamma	protein-coding
D6_peak_858	chr1	188008103	188008658	4.34323	7.8441	4.64585	46	NA	intron (NR_038007, intron 1 of 2)	intron (NR_038007, intron 1 of 2)	610	NR_038007	320272	Mm.446274	NR_038007	ENSMUSG00000103577	9330162B11Rik	-	RIKEN cDNA 9330162B11 gene	ncRNA
D6_peak_7470	chr2	71453242	71453702	6.99155	12.4885	8.87784	88	NA	intron (NM_025633, intron 1 of 9)	CpG	134	NM_025633	66559	Mm.152796	NM_025633	ENSMUSG00000041921	Metap1d	2310066F24Rik|3110033D18Rik|AV117938|MAP 1D|Map1d|MetAP 1D|Metapl1	methionyl aminopeptidase type 1D (mitochondrial)	protein-coding
D6_peak_7471	chr2	71512166	71512679	3.49475	5.23415	2.38335	23	NA	intron (NM_025633, intron 5 of 9)	intron (NM_025633, intron 5 of 9)	-17023	NM_010053	13390	Mm.475101	NM_010053	ENSMUSG00000041911	Dlx1	Dlx|Dlx-1	distal-less homeobox 1	protein-coding
D6_peak_7474	chr2	72141246	72141493	4.09545	5.53682	2.63837	26	NA	3' UTR (NM_001204167, exon 6 of 6)	3' UTR (NM_001204167, exon 6 of 6)	86752	NM_001204166	56508	Mm.196153	NM_019688	ENSMUSG00000049044	Rapgef4	1300003D15Rik|5730402K07Rik|6330581N18Rik|EPAC 2|Epac-2|Epac2|mKIAA4040	Rap guanine nucleotide exchange factor (GEF) 4	protein-coding
D6_peak_7477	chr2	72708251	72708735	4.92869	7.97426	4.76257	47	NA	intron (NR_040503, intron 3 of 6)	intron (NR_040503, intron 3 of 6)	4983	NR_040503	74541	Mm.410774	NR_040503	ENSMUSG00000085252	8430437L04Rik	-	RIKEN cDNA 8430437L04 gene	ncRNA
D6_peak_7478	chr2	72715901	72716222	5.24997	8.50755	5.2395	52	NA	intron (NR_040503, intron 4 of 6)	intron (NR_040503, intron 4 of 6)	12551	NR_040503	74541	Mm.410774	NR_040503	ENSMUSG00000085252	8430437L04Rik	-	RIKEN cDNA 8430437L04 gene	ncRNA
D6_peak_7479	chr2	72980258	72980981	4.65932	9.39219	6.03796	60	NA	promoter-TSS (NM_001018042)	promoter-TSS (NM_001018042)	-173	NM_001018042	20687	Mm.124328	NM_011450	ENSMUSG00000027109	Sp3	D130027J01Rik	trans-acting transcription factor 3	protein-coding
D6_peak_13242	chr9	21760390	21760855	6.64479	14.0056	10.2864	102	NA	promoter-TSS (NM_026282)	promoter-TSS (NM_026282)	-336	NM_026282	67629	Mm.295642	NM_026282	ENSMUSG00000074476	Spc24	2410030K01Rik|AV109292|Spbc24	SPC24, NDC80 kinetochore complex component, homolog (S. cerevisiae)	protein-coding
D6_peak_13245	chr9	21927342	21927736	9.78624	24.41	20.1378	201	NA	promoter-TSS (NM_178577)	promoter-TSS (NM_178577)	-4	NR_045606	235043	Mm.253329	NM_178577	ENSMUSG00000040883	Tmem205	-	transmembrane protein 205	protein-coding
D6_peak_13247	chr9	21955395	21956091	12.8623	46.8519	41.9246	419	NA	promoter-TSS (NM_025870)	promoter-TSS (NM_025870)	-10	NM_025870	66962	Mm.46647	NM_025870	ENSMUSG00000051238	Swsap1	2310047B19Rik	SWIM type zinc finger 7 associated protein 1	protein-coding
D6_peak_13248	chr9	22002632	22003078	12.7343	49.3306	44.3709	443	NA	promoter-TSS (NM_029939)	promoter-TSS (NM_029939)	-133	NM_001293650	19089	Mm.214593	NM_008925	ENSMUSG00000003402	Prkcsh	80K-H|PKCSH	protein kinase C substrate 80K-H	protein-coding
D6_peak_860	chr1	188064725	188065331	4.97566	9.35702	6.00604	60	NA	intron (NM_011935, intron 2 of 6)	intron (NM_011935, intron 2 of 6)	-56038	NR_038007	320272	Mm.446274	NR_038007	ENSMUSG00000103577	9330162B11Rik	-	RIKEN cDNA 9330162B11 gene	ncRNA
D6_peak_864	chr1	188242377	188242947	4.6794	6.97235	3.87517	38	NA	Intergenic	Intergenic	-20176	NM_021408	22283	Mm.331238	NM_021408	ENSMUSG00000026609	Ush2a	A930011D15Rik|A930037M10Rik|Gm676|Gm983|Mush2a|Usherin|Ushrn	Usher syndrome 2A	protein-coding
D6_peak_865	chr1	188427212	188428071	6.66571	15.3514	11.5442	115	NA	intron (NM_021408, intron 13 of 70)	intron (NM_021408, intron 13 of 70)	164803	NM_021408	22283	Mm.331238	NM_021408	ENSMUSG00000026609	Ush2a	A930011D15Rik|A930037M10Rik|Gm676|Gm983|Mush2a|Usherin|Ushrn	Usher syndrome 2A	protein-coding
D6_peak_866	chr1	188666869	188667349	5.27378	9.9094	6.50685	65	NA	intron (NM_021408, intron 36 of 70)	intron (NM_021408, intron 36 of 70)	340731	NM_172650	226823	Mm.209880	NM_172650	ENSMUSG00000026608	Kctd3	4930438A20Rik|9330185B06|E330032J19Rik|NY-REN-45	potassium channel tetramerisation domain containing 3	protein-coding
D6_peak_867	chr1	188683826	188684051	4.13004	5.59089	2.68464	26	NA	intron (NM_021408, intron 37 of 70)	intron (NM_021408, intron 37 of 70)	323902	NM_172650	226823	Mm.209880	NM_172650	ENSMUSG00000026608	Kctd3	4930438A20Rik|9330185B06|E330032J19Rik|NY-REN-45	potassium channel tetramerisation domain containing 3	protein-coding
D6_peak_868	chr1	188740959	188741575	5.85235	10.949	7.4573	74	NA	intron (NM_021408, intron 42 of 70)	MamSINE1|SINE|tRNA	266573	NM_172650	226823	Mm.209880	NM_172650	ENSMUSG00000026608	Kctd3	4930438A20Rik|9330185B06|E330032J19Rik|NY-REN-45	potassium channel tetramerisation domain containing 3	protein-coding
D6_peak_869	chr1	188782785	188783279	4.30202	6.36145	3.34362	33	NA	intron (NM_021408, intron 47 of 70)	intron (NM_021408, intron 47 of 70)	224808	NM_172650	226823	Mm.209880	NM_172650	ENSMUSG00000026608	Kctd3	4930438A20Rik|9330185B06|E330032J19Rik|NY-REN-45	potassium channel tetramerisation domain containing 3	protein-coding
D6_peak_7481	chr2	73312322	73313005	5.75714	10.0422	6.6275	66	NA	promoter-TSS (NM_025854)	promoter-TSS (NM_025854)	11	NM_029022	74616	Mm.247457	NM_029022	ENSMUSG00000008226	Scrn3	4833415E20Rik|AI427019|AV002033|Ses3	secernin 3	protein-coding
D6_peak_7482	chr2	73386450	73386918	12.9565	48.4683	43.5196	435	NA	promoter-TSS (NM_001276443)	promoter-TSS (NM_001276443)	-204	NM_001276443	68526	Mm.451014	NM_001080707	ENSMUSG00000041762	Gpr155	1110017O10Rik|DEPDC3|F730029F15Rik|PGR22	G protein-coupled receptor 155	protein-coding
D6_peak_7485	chr2	73892173	73893322	7.35983	21.0002	16.883	168	NA	promoter-TSS (NM_009715)	promoter-TSS (NM_009715)	-108	NM_001284370	11909	Mm.209903	NM_009715	ENSMUSG00000027104	Atf2	Atf-2|CRE-BP|Creb2|D130078H02Rik|D18875|Tg(Gzma-Klra1)7Wum|mXBP	activating transcription factor 2	protein-coding
D6_peak_7488	chr2	74426196	74427360	6.98936	16.8995	12.9993	129	NA	Intergenic	Intergenic	-119061	NR_040501	73962	Mm.50289	NR_040501	ENSMUSG00000085405	4930441J16Rik	Astx1a|Astx1b|Astx1c	RIKEN cDNA 4930441J16 gene	ncRNA
D6_peak_13253	chr9	22225216	22226016	4.98658	8.71398	5.42439	54	NA	promoter-TSS (NM_001164624)	promoter-TSS (NM_001164624)	-87	NR_028420	235047	Mm.290849	NM_172763	ENSMUSG00000057982	Zfp809	BB114266|C330026E23	zinc finger protein 809	protein-coding
D6_peak_13254	chr9	22307458	22308030	5.38403	9.7559	6.36706	63	NA	promoter-TSS (NM_145612)	promoter-TSS (NM_145612)	-106	NM_145612	235050	Mm.306038	NM_145612	ENSMUSG00000066829	Zfp810	BC005471	zinc finger protein 810	protein-coding
D6_peak_13256	chr9	22475350	22475760	5.35789	9.01896	5.69963	56	NA	promoter-TSS (NM_181316)	promoter-TSS (NM_181316)	-160	NM_178415	319845	Mm.176725	NM_178415	ENSMUSG00000035919	Bbs9	E130103I17Rik	Bardet-Biedl syndrome 9 (human)	protein-coding
D6_peak_13257	chr9	22755211	22755431	5.15121	8.34441	5.09317	50	NA	intron (NM_178415, intron 19 of 22)	intron (NM_178415, intron 19 of 22)	279606	NM_181316	319845	Mm.176725	NM_178415	ENSMUSG00000035919	Bbs9	E130103I17Rik	Bardet-Biedl syndrome 9 (human)	protein-coding
D6_peak_13259	chr9	24774350	24774632	3.23074	4.96062	2.15523	21	NA	promoter-TSS (NM_020496)	promoter-TSS (NM_020496)	-188	NM_001205085	57246	Mm.31452	NM_020496	ENSMUSG00000031965	Tbx20	9430010M06Rik|AL022859|Tbx12	T-box 20	protein-coding
D6_peak_871	chr1	189116776	189117150	4.58793	6.82506	3.74482	37	NA	Intergenic	B3|SINE|B2	-109123	NM_172650	226823	Mm.209880	NM_172650	ENSMUSG00000026608	Kctd3	4930438A20Rik|9330185B06|E330032J19Rik|NY-REN-45	potassium channel tetramerisation domain containing 3	protein-coding
D6_peak_875	chr1	189932481	189932685	4.03221	5.67193	2.74936	27	NA	Intergenic	Intergenic	-10295	NM_026796	226830	Mm.156895	NM_026796	ENSMUSG00000026603	Smyd2	1110020E07Rik|4930402C15|KMT3C|Zmynd14	SET and MYND domain containing 2	protein-coding
D6_peak_877	chr1	190154036	190154792	7.7546	21.8932	17.7336	177	NA	intron (NM_008937, intron 2 of 4)	intron (NM_008937, intron 2 of 4)	16266	NM_008937	19130	Mm.132579	NM_008937	ENSMUSG00000010175	Prox1	A230003G05Rik	prospero homeobox 1	protein-coding
D6_peak_7495	chr2	74932575	74933306	4.99947	10.4211	6.97337	69	NA	Intergenic	Intergenic	107128	NM_016804	53375	Mm.292613	NM_016804	ENSMUSG00000027099	Mtx2	1500012G02Rik	metaxin 2	protein-coding
D6_peak_7498	chr2	74974782	74975305	5.47044	10.2672	6.83367	68	NA	Intergenic	Intergenic	149231	NM_016804	53375	Mm.292613	NM_016804	ENSMUSG00000027099	Mtx2	1500012G02Rik	metaxin 2	protein-coding
D6_peak_13260	chr9	24878815	24879095	5.03749	8.15572	4.92392	49	NA	Intergenic	Intergenic	-104652	NM_001205085	57246	Mm.31452	NM_020496	ENSMUSG00000031965	Tbx20	9430010M06Rik|AL022859|Tbx12	T-box 20	protein-coding
D6_peak_13261	chr9	24907752	24908165	3.83778	5.59479	2.6872	26	NA	Intergenic	Intergenic	-133655	NM_001205085	57246	Mm.31452	NM_020496	ENSMUSG00000031965	Tbx20	9430010M06Rik|AL022859|Tbx12	T-box 20	protein-coding
D6_peak_13262	chr9	24922440	24923179	5.01903	8.12499	4.89632	48	NA	Intergenic	Intergenic	-148506	NM_001205085	57246	Mm.31452	NM_020496	ENSMUSG00000031965	Tbx20	9430010M06Rik|AL022859|Tbx12	T-box 20	protein-coding
D6_peak_13264	chr9	25055358	25056347	6.53798	16.8419	12.9458	129	NA	Intergenic	Intergenic	95929	NM_020586	80517	Mm.142843	NM_020586	ENSMUSG00000008429	Herpud2	5031400M07Rik|AB041580	HERPUD family member 2	protein-coding
D6_peak_13265	chr9	25084603	25085235	5.70074	10.6803	7.21059	72	NA	Intergenic	Intergenic	66862	NM_020586	80517	Mm.142843	NM_020586	ENSMUSG00000008429	Herpud2	5031400M07Rik|AB041580	HERPUD family member 2	protein-coding
D6_peak_13266	chr9	25094004	25094361	4.1499	6.11238	3.12692	31	NA	Intergenic	Intergenic	57599	NM_020586	80517	Mm.142843	NM_020586	ENSMUSG00000008429	Herpud2	5031400M07Rik|AB041580	HERPUD family member 2	protein-coding
D6_peak_13268	chr9	25251837	25252805	9.04406	30.2293	25.7347	257	NA	promoter-TSS (NM_001205367)	promoter-TSS (NM_001205367)	-118	NM_001205367	235072	Mm.270259	NM_009859	ENSMUSG00000001833	Sept7	Cdc10|E430034N22	septin 7	protein-coding
D6_peak_880	chr1	190928049	190928730	4.96163	9.33071	5.98209	59	NA	promoter-TSS (NM_021421)	promoter-TSS (NM_021421)	-116	NR_037579	52477	Mm.289914	NM_021421	ENSMUSG00000026634	Angel2	2610307I21Rik|5730410O10Rik|AI845692|D1Ertd396e|D1Ertd654e	angel homolog 2	protein-coding
D6_peak_882	chr1	190986985	190987508	3.70141	4.71326	1.95706	19	NA	Intergenic	Intergenic	-7950	NR_027352	226841	Mm.22856	NM_144879	ENSMUSG00000037568	Vash2	B130052G07Rik	vasohibin 2	protein-coding
D6_peak_885	chr1	191242245	191242733	6.34627	12.2114	8.62057	86	NA	Intergenic	Intergenic	-59156	NM_007498	11910	Mm.2706	NM_007498	ENSMUSG00000026628	Atf3	LRG-21	activating transcription factor 3	protein-coding
D6_peak_886	chr1	191396919	191397716	11.6795	42.0547	37.2278	372	NA	promoter-TSS (NM_144880)	promoter-TSS (NM_144880)	-276	NM_144880	226849	Mm.205569	NM_144880	ENSMUSG00000026626	Ppp2r5a	PR61alpha	protein phosphatase 2, regulatory subunit B', alpha	protein-coding
D6_peak_889	chr1	191821282	191821943	4.9096	8.25698	5.01507	50	NA	5' UTR (NM_010892, exon 1 of 8)	5' UTR (NM_010892, exon 1 of 8)	139	NM_010892	18005	Mm.33773	NM_010892	ENSMUSG00000026622	Nek2	AA617254|C77054	NIMA (never in mitosis gene a)-related expressed kinase 2	protein-coding
D6_peak_13275	chr9	27192048	27192477	4.62661	7.17147	4.05061	40	NA	Intergenic	Intergenic	-36841	NM_023277	83964	Mm.28770	NM_023277	ENSMUSG00000031990	Jam3	1110002N23Rik|JAM-3|JAM-C|Jcam3	junction adhesion molecule 3	protein-coding
D6_peak_13276	chr9	27203059	27203476	3.847	4.9375	2.13526	21	NA	Intergenic	Intergenic	-47846	NM_023277	83964	Mm.28770	NM_023277	ENSMUSG00000031990	Jam3	1110002N23Rik|JAM-3|JAM-C|Jcam3	junction adhesion molecule 3	protein-coding
D6_peak_13278	chr9	28302828	28303309	5.9221	12.2378	8.64515	86	NA	intron (NM_177906, intron 1 of 7)	intron (NM_177906, intron 1 of 7)	511799	NM_177906	330908	Mm.379474	NM_177906	ENSMUSG00000062257	Opcml	2900075O15Rik|3732419F12|AI844366|B930023M13Rik|C230027C17|Gm181|Obcam	opioid binding protein/cell adhesion molecule-like	protein-coding
D6_peak_13279	chr9	29224750	29225436	6.45966	12.8226	9.18686	91	NA	intron (NM_172290, intron 2 of 7)	intron (NM_172290, intron 2 of 7)	738036	NM_172290	235106	Mm.283138	NM_172290	ENSMUSG00000059974	Ntm	6230410L23Rik|B230210G24Rik|Hnt|Igdcc2|R75390	neurotrimin	protein-coding
D6_peak_894	chr1	192519738	192520101	3.80408	5.30408	2.44111	24	NA	intron (NM_144881, intron 11 of 11)	intron (NM_144881, intron 11 of 11)	251300	NM_144881	226861	Mm.145857	NM_144881	ENSMUSG00000037375	Hhat	2810432O22Rik|AI462858|AP-2CRE|Skn|Tg(TFAP2A-cre)1Will	hedgehog acyltransferase	protein-coding
D6_peak_896	chr1	193035697	193036217	6.48107	12.8609	9.22268	92	NA	promoter-TSS (NM_181546)	promoter-TSS (NM_181546)	-182	NM_181546	329324	Mm.76710	NM_181546	ENSMUSG00000016200	Syt14	B230320I09Rik|sytXIV	synaptotagmin XIV	protein-coding
D6_peak_897	chr1	193130296	193130594	3.59821	4.75494	1.98309	19	NA	promoter-TSS (NM_145415)	promoter-TSS (NM_145415)	-194	NM_145415	215193	Mm.173758	NM_145415	ENSMUSG00000016181	Diexf	AA408296|AW045375|Def	digestive organ expansion factor homolog (zebrafish)	protein-coding
D6_peak_13280	chr9	29352726	29352965	5.7801	9.72209	6.33646	63	NA	intron (NM_172290, intron 2 of 7)	intron (NM_172290, intron 2 of 7)	610284	NM_172290	235106	Mm.283138	NM_172290	ENSMUSG00000059974	Ntm	6230410L23Rik|B230210G24Rik|Hnt|Igdcc2|R75390	neurotrimin	protein-coding
D6_peak_13282	chr9	30235982	30236218	3.88093	4.98975	2.17983	21	NA	Intergenic	Intergenic	-191229	NM_028874	102607	Mm.35084	NM_028874	ENSMUSG00000031993	Snx19	3526401K03Rik|AI195321|AI848208|mKIAA0254	sorting nexin 19	protein-coding
D6_peak_13283	chr9	30916034	30916285	5.97704	10.4119	6.96507	69	NA	intron (NM_001024139, intron 1 of 7)	intron (NM_001024139, intron 1 of 7)	4791	NM_001329420	235130	Mm.65867	NM_001024139	ENSMUSG00000033453	Adamts15	-	a disintegrin-like and metallopeptidase (reprolysin type) with thrombospondin type 1 motif, 15	protein-coding
D6_peak_13284	chr9	31030263	31030582	6.05667	11.698	8.14632	81	NA	promoter-TSS (NM_001115130)	promoter-TSS (NM_001115130)	-222	NM_172765	235132	Mm.239355	NM_172765	ENSMUSG00000047412	Zbtb44	6030404E16Rik|Btbd15|E230011F09	zinc finger and BTB domain containing 44	protein-coding
D6_peak_13286	chr9	31211731	31212312	7.70236	23.2773	19.0546	190	NA	promoter-TSS (NM_009691)	promoter-TSS (NM_009691)	-206	NM_009691	11804	Mm.19133	NM_009691	ENSMUSG00000031996	Aplp2	AI790698|APLP-2	amyloid beta (A4) precursor-like protein 2	protein-coding
D6_peak_13288	chr9	31365175	31365764	5.94206	10.7267	7.25344	72	NA	intron (NM_001080817, intron 18 of 20)	RMER15-int|LTR|ERVL	-20723	NM_172766	235134	Mm.238146	NM_172766	ENSMUSG00000042185	Nfrkb	A530090G11Rik	nuclear factor related to kappa B binding protein	protein-coding
D6_peak_13294	chr9	33666498	33666897	5.72102	11.0918	7.58861	75	NA	Intergenic	Intergenic	-375674	NR_040744	77119	Mm.367930	NR_040744	ENSMUSG00000098758	7630403G23Rik	-	RIKEN cDNA 7630403G23 gene	ncRNA
D6_peak_13295	chr9	33858368	33858942	5.79981	10.1142	6.69351	66	NA	Intergenic	MIRc|SINE|MIR	-183716	NR_040744	77119	Mm.367930	NR_040744	ENSMUSG00000098758	7630403G23Rik	-	RIKEN cDNA 7630403G23 gene	ncRNA
D6_peak_13296	chr9	34203131	34203512	4.65972	8.44233	5.18061	51	NA	Intergenic	Intergenic	160950	NR_040744	77119	Mm.367930	NR_040744	ENSMUSG00000098758	7630403G23Rik	-	RIKEN cDNA 7630403G23 gene	ncRNA
D6_peak_13299	chr9	34704301	34704697	4.21549	6.75662	3.68564	36	NA	intron (NM_001190912, intron 1 of 15)	intron (NM_001190912, intron 1 of 15)	215768	NM_001190911	67703	Mm.220710	NM_026324	ENSMUSG00000032036	Kirrel3	1500010O20Rik|2900036G11Rik|NEPH2|SST4|mKIAA1867	kin of IRRE like 3 (Drosophila)	protein-coding
D6_peak_3400	chr13	41358839	41359477	6.13013	14.6792	10.916	109	NA	promoter-TSS (NM_017464)	promoter-TSS (NM_017464)	-157	NM_017464	18003	Mm.288980	NM_017464	ENSMUSG00000021365	Nedd9	Cas-L|CasL|HEF1|MEF1|Nedd-9|p105	neural precursor cell expressed, developmentally down-regulated gene 9	protein-coding
D6_peak_3403	chr13	41680688	41681189	5.20578	8.76244	5.46805	54	NA	Intergenic	Intergenic	30176	NM_001145878	328231	Mm.227476	NM_177808	ENSMUSG00000054258	Gm5082	A030008J09|EG328231	predicted gene 5082	protein-coding
D6_peak_3404	chr13	41779996	41780228	4.40935	6.02694	3.05406	30	NA	intron (NM_175417, intron 4 of 6)	intron (NM_175417, intron 4 of 6)	67376	NM_175417	109254	Mm.25195	NM_175417	ENSMUSG00000058022	Adtrp	9530008L14Rik	androgen dependent TFPI regulating protein	protein-coding
D6_peak_3408	chr13	42906082	42906320	4.34986	6.43941	3.41063	34	NA	intron (NM_001302636, intron 1 of 12)	intron (NM_001302636, intron 1 of 12)	39954	NM_001302636	218194	Mm.160124	NM_198419	ENSMUSG00000054728	Phactr1	9630030F18Rik|Rpel1	phosphatase and actin regulator 1	protein-coding
[truncated: 4,764 more rows]
