# Supplementary material for: Kdm6b-mediated epigenetic coordination of temporal precision during motor neuron differentiation
Source: EMBO Rep. 2026 May 26;27(13):3665–88. doi: 10.1038/s44319-026-00808-2 (PMC13354772; doi:10.1038/s44319-026-00808-2)
Supplement: Supplementary file 12 — Source data Fig. 6 [file 44319_2026_808_MOESM12_ESM.zip › Source data Fig 6/Fig 6E/luciferase report data.xlsx]

## Sheet: Sheet1
Isl1_P3475, Isl1+Lhx3							Crmp1_P10052, Onecut1
				mean	SD						mean	SD
TK-luc	0.0968543	0.110799	0.1254	0.111018	0.0142741		TK-luc	0.0694371	0.0762195	0.0752051	0.0736206	0.00365834
TK-luc+Isl1-Lhx3	0.151476	0.169063	0.1423	0.15428	0.0136002		TK-luc+Onecut1	0.0698122	0.0743341	0.0769422	0.0736962	0.00360756
TK-luc+Isl1-Lhx3+GSK1uM	0.1682	0.1535	0.1448	0.1555	0.0118275		TK-luc+Onecut1+GSK1uM	0.0662796	0.0704976	0.0771257	0.071301	0.00546746
Isl1(P3475)	0.1226	0.1005	0.1074	0.110167	0.0113068		Crmp1	0.0579638	0.0691201	0.0603103	0.0624647	0.00588189
Isl1(3475)+Isl1-Lhx3	0.73415	0.695079	0.8445	0.75791	0.0774922		Crmp1+Onecut1	0.152226	0.141069	0.156167	0.149821	0.00783132
Isl1(3475)+Isl1-Lhx3+GSK1uM	0.469215	0.534236	0.4128	0.472084	0.0607689		Crmp1+Onecut1+GSK1uM	0.115095	0.100409	0.105191	0.106899	0.00749056
Isl1_P3478, Neurod1							E2f1_P4789, Olig2
				mean	SD						mean	SD
TK-luc	0.090309	0.0854349	0.0776334	0.0844591	0.0063939		TK-luc	0.126516	0.11875	0.0997854	0.115017	0.0137506
TK-luc+Neurod1	0.110644	0.110857	0.0910317	0.104178	0.0113853		TK-luc+Olig2	0.111665	0.108527	0.116702	0.112298	0.00412423
TK-luc+Neurod1+GSK1uM	0.0973896	0.109772	0.116771	0.107978	0.00981456		TK-luc+Olig2+GSK1uM	0.105882	0.123905	0.112485	0.114091	0.00911797
Isl1(P3478)	0.112544	0.131694	0.110337	0.118191	0.0117452		E2f1	0.111515	0.106023	0.0988554	0.105464	0.00634803
Isl1(3478)+Neurod1	2.05185	1.55687	1.84189	1.81687	0.248437		E2f1+Olig2	0.196793	0.181409	0.164251	0.180818	0.016279
Isl1(3478)+Neurod1+GSK1uM	1.27278	1.34937	1.14286	1.25501	0.104401		E2f1+Olig2+GSK1uM	0.118594	0.122419	0.135556	0.125523	0.00889642
Slc1a2_P4562, Ngn2							Mrps28_P4939, Sox2
				mean	SD						mean	SD
TK-luc	0.0912643	0.0946705	0.0940367	0.0933238	0.00181156		TK-luc	0.109936	0.115571	0.0976476	0.107718	0.00916531
TK-luc+Ngn2	0.0980422	0.103652	0.107675	0.103123	0.00483819		TK-luc+Sox2	0.274956	0.319533	0.263718	0.286069	0.0295201
TK-luc+Ngn2+GSK1uM	0.090481	0.10509	0.0947868	0.0967859	0.00750686		TK-luc+Sox2+GSK1uM	0.307679	0.270684	0.299093	0.292485	0.0193628
Slc1a2	0.106995	0.0839779	0.117542	0.102838	0.0171637		Mrps28	0.102745	0.102729	0.10922	0.104898	0.00374298
Slc1a2+Ngn2	0.483146	0.559131	0.564261	0.535513	0.0454232		Mrps28+Sox2	0.914405	1.0308	1.01957	0.988259	0.0642053
Slc1a2+Ngn2+GSK1uM	0.232363	0.217059	0.19996	0.21646	0.0162097		Mrps28+Sox2+GSK1uM	0.76476	0.674978	0.769572	0.736437	0.0532788
