# Supplementary material for: Kdm6b-mediated epigenetic coordination of temporal precision during motor neuron differentiation
Source: EMBO Rep. 2026 May 26;27(13):3665–88. doi: 10.1038/s44319-026-00808-2 (PMC13354772; doi:10.1038/s44319-026-00808-2)
Supplement: Supplementary file 12 — Source data Fig. 6 [file 44319_2026_808_MOESM12_ESM.zip › Source data Fig 6/Fig 6G/quantification.xlsx]

## Sheet: Sheet1
pCS2-HA-Isl1-Lhx3	pCS2-HA-Isl1-Lhx3+PGsuper-Jmjd3-shRNA
92.68	93.75
100	83.87
91.67	78.13
96	66.67
100	74.07
100	78.79
98.21	70.59
98.36	90.91
100	91.67
100	66.67
96.15	82.35
100	86.96
98.48	65
90.91	72.73
96.97
98.04
91.89
96.39
95.74
96.49
100
95.74
98.21
98.04
96.15
93.75
90.91
95.59
91.67
87.5
96.77
98.48
95.74
95.59
97.01
98.21
96.3
93.75
94.34
90.91
98.36
